# Supplementary material for: Integrative modeling of tumor genomes and epigenomes for enhanced cancer diagnosis by cell-free DNA
Source: Nat Commun. 2023 Apr 10;14:2017. doi: 10.1038/s41467-023-37768-3 (PMC10085982; doi:10.1038/s41467-023-37768-3)
Supplement: Supplementary file 5 — Supplementary Data 1-10 [file 41467_2023_37768_MOESM5_ESM.xlsx]

## Sheet: Supplementary Data 1
Supplementary Data 1. cfDNA data information
Data	Platform	Batch	Type	Stage					Count	Total
				I	II	III	IV	unknown or others
Our cohort	MGI (DNBseq)	Training	Healthy						417	1813
			Breast	5	368	152	177	0	702
			Liver	108	38	30	36	1	213
			Esophagus	20	26	57	52	0	155
			Ovary	24	15	74	38	0	151
			Pancreas	21	19	21	24	0	85
			Lung	24	7	10	8	4	53
			Head and Neck	0	11	4	1	0	16
			Biliary Tract	3	12	0	0	0	15
			Colon	3	0	0	2	1	6
		Validation	Healthy						96	155
			Colon	0	0	0	0	22	22
			Pancreas	0	0	0	0	20	20
			Lung	0	0	0	0	17	17
	Illumina (NovaSeq)	Training	Healthy						670	1243
			Liver	43	20	15	33	36	147
			Esophagus	1	1	11	14	57	84
			Ovary	26	9	38	20	27	120
			Pancreas	32	44	7	3	2	88
			Lung	23	11	10	16	25	85
			Colon	12	5	9	5	18	49
		Validation	Healthy						58	206
			Breast	24	16	11	0	0	51
			Liver	0	0	3	7	0	10
			Esophagus	9	5	24	20	0	58
			Ovary	2	0	2	5	1	10
			Pancreas	2	5	2	0	0	9
			Lung	4	0	1	2	0	7
			Colon	2	1	0	0	0	3
External cohort (DELFI)	Illumina (HiSeq)	Training	Healthy						214	422
			Breast	5	36	13	0	0	54
			Pancreas	3	30	1	0	0	34
			Ovary	15	2	6	5	0	28
			Colon	7	7	5	8	0	27
			Gastric	4	6	8	6	3	27
			Bile duct	4	19	0	3	0	26
			Lung	3	9	0	0	0	12
									All samples in total	3839

## Sheet: Supplementary Data 2
Supplementary Data 2. Summary of patients and samples analyzed
1. cohort	2. sample name	3. sample type	4. stage	5. sex	6. age	7. T stage	8. N stage	9. M stage	10. Volume of plasma (ul)	11. cfDNA extracted (ng/ml of plasma)	12. cfDNA input (ng)	13. site of primary tumor (ex. sigmoid colon)	14. Histopathological diagnosis	15. Location of Metastases at diagnosis
MGI Training Cohort	cfWGS_MGI_Training_biliarytract_II_9	biliarytract cancer	II	male	50-59	3	0	0	600	0.13	8.63	.	.	.
MGI Training Cohort	cfWGS_MGI_Training_biliarytract_II_0	biliarytract cancer	II	female	70-79	2	1	0	600	0.23	15.4	.	.	.
MGI Training Cohort	cfWGS_MGI_Training_biliarytract_II_1	biliarytract cancer	II	male	50-59	2	0	0	600	0.12	7.97	.	.	.
MGI Training Cohort	cfWGS_MGI_Training_biliarytract_II_2	biliarytract cancer	II	male	60-69	2	0	0	600	0.25	16.33	.	.	.
MGI Training Cohort	cfWGS_MGI_Training_biliarytract_II_3	biliarytract cancer	II	male	70-79	2	0	0	600	0.14	9.3	.	.	.
MGI Training Cohort	cfWGS_MGI_Training_biliarytract_II_4	biliarytract cancer	II	male	80-89	2	0	0	600	0.1	6.4	.	.	.
MGI Training Cohort	cfWGS_MGI_Training_biliarytract_II_5	biliarytract cancer	II	female	60-69	2	0	0	600	0.14	8.96	.	.	.
MGI Training Cohort	cfWGS_MGI_Training_biliarytract_II_6	biliarytract cancer	II	male	70-79	2	0	0	600	0.11	7.24	.	.	.
MGI Training Cohort	cfWGS_MGI_Training_biliarytract_II_7	biliarytract cancer	II	female	70-79	2	0	0	600	0.07	4.42	.	.	.
MGI Training Cohort	cfWGS_MGI_Training_biliarytract_II_8	biliarytract cancer	II	male	70-79	2	0	0	600	0.04	2.76	.	.	.
MGI Training Cohort	cfWGS_MGI_Training_biliarytract_II_10	biliarytract cancer	II	male	50-59	2	1	0	600	0.04	2.93	.	.	.
MGI Training Cohort	cfWGS_MGI_Training_biliarytract_II_11	biliarytract cancer	II	male	70-79	2	0	0	600	0.05	3.2	.	.	.
MGI Training Cohort	cfWGS_MGI_Training_biliarytract_I_0	biliarytract cancer	I	male	70-79	1	0	0	600	0.28	18.59	.	.	.
MGI Training Cohort	cfWGS_MGI_Training_biliarytract_I_1	biliarytract cancer	I	female	70-79	1	0	0	600	0.16	10.29	.	.	.
MGI Training Cohort	cfWGS_MGI_Training_biliarytract_I_2	biliarytract cancer	I	male	70-79	1	0	0	600	0.13	8.63	.	.	.
MGI Training Cohort	cfWGS_MGI_Training_breast_III_138	breast cancer	III	female	50-59	4	0	0	600	too low	too low	.	.	.
MGI Training Cohort	cfWGS_MGI_Training_breast_III_141	breast cancer	III	female	50-59	4	0	0	600	0.05	1.2	.	.	.
MGI Training Cohort	cfWGS_MGI_Training_breast_III_139	breast cancer	III	female	60-69	4	0	0	600	0.04	0.96	.	.	.
MGI Training Cohort	cfWGS_MGI_Training_breast_III_151	breast cancer	III	female	20-29	4	3	0	600	0.05	1.2	.	.	.
MGI Training Cohort	cfWGS_MGI_Training_breast_III_142	breast cancer	III	female	50-59	4	0	0	600	0.02	0.48	.	.	.
MGI Training Cohort	cfWGS_MGI_Training_breast_III_149	breast cancer	III	female	50-59	4	2	0	600	too low	too low	.	.	.
MGI Training Cohort	cfWGS_MGI_Training_breast_III_143	breast cancer	III	female	30-39	4	0	0	600	0.11	2.64	.	.	.
MGI Training Cohort	cfWGS_MGI_Training_breast_III_146	breast cancer	III	female	30-39	4	1	0	600	0.04	0.96	.	.	.
MGI Training Cohort	cfWGS_MGI_Training_breast_III_150	breast cancer	III	female	50-59	4	3	0	600	0.03	0.72	.	.	.
MGI Training Cohort	cfWGS_MGI_Training_breast_III_144	breast cancer	III	female	60-69	4	0	0	600	too low	too low	.	.	.
MGI Training Cohort	cfWGS_MGI_Training_breast_III_147	breast cancer	III	female	40-49	4	1	0	600	0.03	0.72	.	.	.
MGI Training Cohort	cfWGS_MGI_Training_breast_III_140	breast cancer	III	female	30-39	4	0	0	600	0.03	0.72	.	.	.
MGI Training Cohort	cfWGS_MGI_Training_breast_III_148	breast cancer	III	female	50-59	4	2	0	600	0.07	1.68	.	.	.
MGI Training Cohort	cfWGS_MGI_Training_breast_III_145	breast cancer	III	female	40-49	4	1	0	600	0.03	0.72	.	.	.
MGI Training Cohort	cfWGS_MGI_Training_breast_III_109	breast cancer	III	female	40-49	3	2	0	600	0.04	0.96	.	.	.
MGI Training Cohort	cfWGS_MGI_Training_breast_II_339	breast cancer	II	female	40-49	3	0	0	600	0.03	0.72	.	.	.
MGI Training Cohort	cfWGS_MGI_Training_breast_III_80	breast cancer	III	female	40-49	3	1	0	600	too low	too low	.	.	.
MGI Training Cohort	cfWGS_MGI_Training_breast_III_95	breast cancer	III	female	50-59	3	1	0	600	too low	too low	.	.	.
MGI Training Cohort	cfWGS_MGI_Training_breast_III_96	breast cancer	III	female	40-49	3	1	0	600	0.02	0.48	.	.	.
MGI Training Cohort	cfWGS_MGI_Training_breast_III_97	breast cancer	III	female	.	3	1	0	600	too low	too low	.	.	.
MGI Training Cohort	cfWGS_MGI_Training_breast_III_98	breast cancer	III	female	30-39	3	1	0	600	0.03	0.72	.	.	.
MGI Training Cohort	cfWGS_MGI_Training_breast_III_99	breast cancer	III	female	50-59	3	1	0	600	0.02	0.48	.	.	.
MGI Training Cohort	cfWGS_MGI_Training_breast_III_125	breast cancer	III	female	50-59	3	3	0	600	0.06	1.44	.	.	.
MGI Training Cohort	cfWGS_MGI_Training_breast_III_83	breast cancer	III	female	40-49	3	1	0	600	too low	too low	.	.	.
MGI Training Cohort	cfWGS_MGI_Training_breast_III_100	breast cancer	III	female	50-59	3	1	0	600	too low	too low	.	.	.
MGI Training Cohort	cfWGS_MGI_Training_breast_III_117	breast cancer	III	female	30-39	3	2	0	600	too low	too low	.	.	.
MGI Training Cohort	cfWGS_MGI_Training_breast_II_350	breast cancer	II	female	60-69	3	0	0	600	0.04	0.96	.	.	.
MGI Training Cohort	cfWGS_MGI_Training_breast_II_351	breast cancer	II	female	30-39	3	0	0	600	0.03	0.72	.	.	.
MGI Training Cohort	cfWGS_MGI_Training_breast_II_352	breast cancer	II	female	60-69	3	0	0	600	0.02	0.48	.	.	.
MGI Training Cohort	cfWGS_MGI_Training_breast_II_340	breast cancer	II	female	50-59	3	0	0	600	0.02	0.48	.	.	.
MGI Training Cohort	cfWGS_MGI_Training_breast_III_89	breast cancer	III	female	30-39	3	1	0	600	0.16	3.84	.	.	.
MGI Training Cohort	cfWGS_MGI_Training_breast_III_124	breast cancer	III	female	40-49	3	3	0	600	0.04	0.96	.	.	.
MGI Training Cohort	cfWGS_MGI_Training_breast_III_111	breast cancer	III	female	50-59	3	2	0	600	too low	too low	.	.	.
MGI Training Cohort	cfWGS_MGI_Training_breast_III_81	breast cancer	III	female	30-39	3	1	0	600	0.02	0.48	.	.	.
MGI Training Cohort	cfWGS_MGI_Training_breast_III_110	breast cancer	III	female	30-39	3	2	0	600	too low	too low	.	.	.
MGI Training Cohort	cfWGS_MGI_Training_breast_III_108	breast cancer	III	female	50-59	3	2	0	600	0.04	0.96	.	.	.
MGI Training Cohort	cfWGS_MGI_Training_breast_II_341	breast cancer	II	female	30-39	3	0	0	600	0.02	0.48	.	.	.
MGI Training Cohort	cfWGS_MGI_Training_breast_III_101	breast cancer	III	female	30-39	3	1	0	600	0.02	0.48	.	.	.
MGI Training Cohort	cfWGS_MGI_Training_breast_II_353	breast cancer	II	female	50-59	3	0	0	600	0.02	0.48	.	.	.
MGI Training Cohort	cfWGS_MGI_Training_breast_III_79	breast cancer	III	female	30-39	3	1	0	600	too low	too low	.	.	.
MGI Training Cohort	cfWGS_MGI_Training_breast_III_87	breast cancer	III	female	60-69	3	1	0	600	0.04	0.96	.	.	.
MGI Training Cohort	cfWGS_MGI_Training_breast_II_342	breast cancer	II	female	40-49	3	0	0	600	too low	too low	.	.	.
MGI Training Cohort	cfWGS_MGI_Training_breast_III_118	breast cancer	III	female	40-49	3	2	0	600	0.08	1.92	.	.	.
MGI Training Cohort	cfWGS_MGI_Training_breast_II_354	breast cancer	II	female	30-39	3	0	0	600	0.03	0.72	.	.	.
MGI Training Cohort	cfWGS_MGI_Training_breast_II_343	breast cancer	II	female	50-59	3	0	0	600	0.03	0.72	.	.	.
MGI Training Cohort	cfWGS_MGI_Training_breast_III_130	breast cancer	III	female	30-39	3	3	0	600	too low	too low	.	.	.
MGI Training Cohort	cfWGS_MGI_Training_breast_II_355	breast cancer	II	female	60-69	3	0	0	600	too low	too low	.	.	.
MGI Training Cohort	cfWGS_MGI_Training_breast_III_102	breast cancer	III	female	30-39	3	1	0	600	too low	too low	.	.	.
MGI Training Cohort	cfWGS_MGI_Training_breast_II_356	breast cancer	II	female	50-59	3	0	0	600	0.02	0.48	.	.	.
MGI Training Cohort	cfWGS_MGI_Training_breast_III_93	breast cancer	III	female	50-59	3	1	0	600	0.02	0.48	.	.	.
MGI Training Cohort	cfWGS_MGI_Training_breast_II_357	breast cancer	II	female	50-59	3	0	0	600	0.02	0.48	.	.	.
MGI Training Cohort	cfWGS_MGI_Training_breast_III_122	breast cancer	III	female	.	3	3	0	600	0.07	1.68	.	.	.
MGI Training Cohort	cfWGS_MGI_Training_breast_III_134	breast cancer	III	female	20-29	3	3	0	600	0.05	1.2	.	.	.
MGI Training Cohort	cfWGS_MGI_Training_breast_II_338	breast cancer	II	female	.	3	0	0	600	0.02	0.48	.	.	.
MGI Training Cohort	cfWGS_MGI_Training_breast_III_90	breast cancer	III	female	40-49	3	1	0	600	0.04	0.96	.	.	.
MGI Training Cohort	cfWGS_MGI_Training_breast_III_131	breast cancer	III	female	30-39	3	3	0	600	0.04	0.96	.	.	.
MGI Training Cohort	cfWGS_MGI_Training_breast_III_135	breast cancer	III	female	30-39	3	3	0	600	0.06	1.44	.	.	.
MGI Training Cohort	cfWGS_MGI_Training_breast_III_88	breast cancer	III	female	50-59	3	1	0	600	0.03	0.72	.	.	.
MGI Training Cohort	cfWGS_MGI_Training_breast_III_129	breast cancer	III	female	60-69	3	3	0	600	0.06	1.44	.	.	.
MGI Training Cohort	cfWGS_MGI_Training_breast_III_103	breast cancer	III	female	40-49	3	1	0	600	0.11	2.64	.	.	.
MGI Training Cohort	cfWGS_MGI_Training_breast_III_84	breast cancer	III	female	40-49	3	1	0	600	too low	too low	.	.	.
MGI Training Cohort	cfWGS_MGI_Training_breast_II_344	breast cancer	II	female	40-49	3	0	0	600	0.02	0.48	.	.	.
MGI Training Cohort	cfWGS_MGI_Training_breast_III_91	breast cancer	III	female	.	3	1	0	600	0.03	0.72	.	.	.
MGI Training Cohort	cfWGS_MGI_Training_breast_III_126	breast cancer	III	female	30-39	3	3	0	600	0.02	0.48	.	.	.
MGI Training Cohort	cfWGS_MGI_Training_breast_III_128	breast cancer	III	female	50-59	3	3	0	600	0.03	0.72	.	.	.
MGI Training Cohort	cfWGS_MGI_Training_breast_II_358	breast cancer	II	female	40-49	3	0	0	600	0.02	0.48	.	.	.
MGI Training Cohort	cfWGS_MGI_Training_breast_III_114	breast cancer	III	female	60-69	3	2	0	600	0.02	0.48	.	.	.
MGI Training Cohort	cfWGS_MGI_Training_breast_III_85	breast cancer	III	female	60-69	3	1	0	600	0.02	0.48	.	.	.
MGI Training Cohort	cfWGS_MGI_Training_breast_III_119	breast cancer	III	female	50-59	3	2	0	600	too low	too low	.	.	.
MGI Training Cohort	cfWGS_MGI_Training_breast_III_86	breast cancer	III	female	40-49	3	1	0	600	0.02	0.48	.	.	.
MGI Training Cohort	cfWGS_MGI_Training_breast_II_359	breast cancer	II	female	50-59	3	0	0	600	0.03	0.72	.	.	.
MGI Training Cohort	cfWGS_MGI_Training_breast_II_360	breast cancer	II	female	30-39	3	0	0	600	0.02	0.48	.	.	.
MGI Training Cohort	cfWGS_MGI_Training_breast_II_348	breast cancer	II	female	40-49	3	0	0	600	0.03	0.72	.	.	.
MGI Training Cohort	cfWGS_MGI_Training_breast_II_349	breast cancer	II	female	30-39	3	0	0	600	0.05	1.2	.	.	.
MGI Training Cohort	cfWGS_MGI_Training_breast_II_347	breast cancer	II	female	40-49	3	0	0	600	0.03	0.72	.	.	.
MGI Training Cohort	cfWGS_MGI_Training_breast_III_104	breast cancer	III	female	30-39	3	1	0	600	0.03	0.72	.	.	.
MGI Training Cohort	cfWGS_MGI_Training_breast_III_113	breast cancer	III	female	30-39	3	2	0	600	0.02	0.48	.	.	.
MGI Training Cohort	cfWGS_MGI_Training_breast_III_116	breast cancer	III	female	40-49	3	2	0	600	0.03	0.72	.	.	.
MGI Training Cohort	cfWGS_MGI_Training_breast_III_123	breast cancer	III	female	50-59	3	3	0	600	0.03	0.72	.	.	.
MGI Training Cohort	cfWGS_MGI_Training_breast_III_94	breast cancer	III	female	50-59	3	1	0	600	0.02	0.48	.	.	.
MGI Training Cohort	cfWGS_MGI_Training_breast_III_120	breast cancer	III	female	50-59	3	2	0	600	0.02	0.48	.	.	.
MGI Training Cohort	cfWGS_MGI_Training_breast_II_361	breast cancer	II	female	30-39	3	0	0	600	too low	too low	.	.	.
MGI Training Cohort	cfWGS_MGI_Training_breast_III_105	breast cancer	III	female	30-39	3	1	0	600	0.02	0.48	.	.	.
MGI Training Cohort	cfWGS_MGI_Training_breast_II_363	breast cancer	II	female	40-49	3	0	0	600	0.02	0.48	.	.	.
MGI Training Cohort	cfWGS_MGI_Training_breast_II_362	breast cancer	II	female	60-69	3	0	0	600	0.02	0.48	.	.	.
MGI Training Cohort	cfWGS_MGI_Training_breast_II_364	breast cancer	II	female	50-59	3	0	0	600	0.02	0.48	.	.	.
MGI Training Cohort	cfWGS_MGI_Training_breast_III_132	breast cancer	III	female	30-39	3	3	0	600	0.02	0.48	.	.	.
MGI Training Cohort	cfWGS_MGI_Training_breast_III_136	breast cancer	III	female	60-69	3	3	0	600	0.02	0.48	.	.	.
MGI Training Cohort	cfWGS_MGI_Training_breast_III_115	breast cancer	III	female	50-59	3	2	0	600	0.03	0.72	.	.	.
MGI Training Cohort	cfWGS_MGI_Training_breast_II_365	breast cancer	II	female	40-49	3	0	0	600	0.02	0.48	.	.	.
MGI Training Cohort	cfWGS_MGI_Training_breast_II_366	breast cancer	II	female	30-39	3	0	0	600	0.03	0.72	.	.	.
MGI Training Cohort	cfWGS_MGI_Training_breast_III_92	breast cancer	III	female	50-59	3	1	0	600	0.02	0.48	.	.	.
MGI Training Cohort	cfWGS_MGI_Training_breast_III_82	breast cancer	III	female	50-59	3	1	0	600	too low	too low	.	.	.
MGI Training Cohort	cfWGS_MGI_Training_breast_III_112	breast cancer	III	female	40-49	3	2	0	600	0.07	1.68	.	.	.
MGI Training Cohort	cfWGS_MGI_Training_breast_III_137	breast cancer	III	female	50-59	3	3	0	600	0.06	1.44	.	.	.
MGI Training Cohort	cfWGS_MGI_Training_breast_II_345	breast cancer	II	female	40-49	3	0	0	600	0.04	0.96	.	.	.
MGI Training Cohort	cfWGS_MGI_Training_breast_III_133	breast cancer	III	female	50-59	3	3	0	600	0.03	0.72	.	.	.
MGI Training Cohort	cfWGS_MGI_Training_breast_II_346	breast cancer	II	female	40-49	3	0	0	600	0.06	1.44	.	.	.
MGI Training Cohort	cfWGS_MGI_Training_breast_III_127	breast cancer	III	female	30-39	3	3	0	600	0.02	0.48	.	.	.
MGI Training Cohort	cfWGS_MGI_Training_breast_III_107	breast cancer	III	female	30-39	3	2	0	600	0.03	0.72	.	.	.
MGI Training Cohort	cfWGS_MGI_Training_breast_II_367	breast cancer	II	female	40-49	3	0	0	600	0.04	0.96	.	.	.
MGI Training Cohort	cfWGS_MGI_Training_breast_III_106	breast cancer	III	female	50-59	3	1	0	600	0.03	0.72	.	.	.
MGI Training Cohort	cfWGS_MGI_Training_breast_III_121	breast cancer	III	female	60-69	3	2	0	600	0.26	6.24	.	.	.
MGI Training Cohort	cfWGS_MGI_Training_breast_II_101	breast cancer	II	female	40-49	2	0	0	600	0.02	0.48	.	.	.
MGI Training Cohort	cfWGS_MGI_Training_breast_III_74	breast cancer	III	female	50-59	2	3	0	600	0.02	0.48	.	.	.
MGI Training Cohort	cfWGS_MGI_Training_breast_II_102	breast cancer	II	female	40-49	2	0	0	600	0.02	0.48	.	.	.
MGI Training Cohort	cfWGS_MGI_Training_breast_II_303	breast cancer	II	female	60-69	2	1	0	600	0.02	0.48	.	.	.
MGI Training Cohort	cfWGS_MGI_Training_breast_II_103	breast cancer	II	female	30-39	2	0	0	600	0.04	0.96	.	.	.
MGI Training Cohort	cfWGS_MGI_Training_breast_III_75	breast cancer	III	female	50-59	2	3	0	600	0.03	0.72	.	.	.
MGI Training Cohort	cfWGS_MGI_Training_breast_III_37	breast cancer	III	female	50-59	2	2	0	600	0.03	0.72	.	.	.
MGI Training Cohort	cfWGS_MGI_Training_breast_III_38	breast cancer	III	female	60-69	2	2	0	600	0.02	0.48	.	.	.
MGI Training Cohort	cfWGS_MGI_Training_breast_II_304	breast cancer	II	female	60-69	2	1	0	600	0.04	0.96	.	.	.
MGI Training Cohort	cfWGS_MGI_Training_breast_II_104	breast cancer	II	female	40-49	2	0	0	600	too low	too low	.	.	.
MGI Training Cohort	cfWGS_MGI_Training_breast_II_105	breast cancer	II	female	30-39	2	0	0	600	0.02	0.48	.	.	.
MGI Training Cohort	cfWGS_MGI_Training_breast_II_106	breast cancer	II	female	50-59	2	0	0	600	0.02	0.48	.	.	.
MGI Training Cohort	cfWGS_MGI_Training_breast_II_25	breast cancer	II	female	30-39	2	0	0	600	0.02	0.48	.	.	.
MGI Training Cohort	cfWGS_MGI_Training_breast_II_107	breast cancer	II	female	40-49	2	0	0	600	0.02	0.48	.	.	.
MGI Training Cohort	cfWGS_MGI_Training_breast_II_56	breast cancer	II	female	30-39	2	0	0	600	0.02	0.48	.	.	.
MGI Training Cohort	cfWGS_MGI_Training_breast_III_66	breast cancer	III	female	40-49	2	3	0	600	too low	too low	.	.	.
MGI Training Cohort	cfWGS_MGI_Training_breast_II_108	breast cancer	II	female	30-39	2	0	0	600	0.02	0.48	.	.	.
MGI Training Cohort	cfWGS_MGI_Training_breast_II_116	breast cancer	II	female	40-49	2	0	0	600	0.02	0.48	.	.	.
MGI Training Cohort	cfWGS_MGI_Training_breast_II_59	breast cancer	II	female	30-39	2	0	0	600	0.09	2.16	.	.	.
MGI Training Cohort	cfWGS_MGI_Training_breast_II_261	breast cancer	II	female	40-49	2	1	0	600	too low	too low	.	.	.
MGI Training Cohort	cfWGS_MGI_Training_breast_II_118	breast cancer	II	female	.	2	0	0	600	too low	too low	.	.	.
MGI Training Cohort	cfWGS_MGI_Training_breast_II_117	breast cancer	II	female	.	2	0	0	600	0.03	0.72	.	.	.
MGI Training Cohort	cfWGS_MGI_Training_breast_III_76	breast cancer	III	female	40-49	2	3	0	600	0.02	0.48	.	.	.
MGI Training Cohort	cfWGS_MGI_Training_breast_II_238	breast cancer	II	female	.	2	1	0	600	too low	too low	.	.	.
MGI Training Cohort	cfWGS_MGI_Training_breast_II_119	breast cancer	II	female	40-49	2	0	0	600	0.05	1.2	.	.	.
MGI Training Cohort	cfWGS_MGI_Training_breast_II_248	breast cancer	II	female	50-59	2	1	0	600	too low	too low	.	.	.
MGI Training Cohort	cfWGS_MGI_Training_breast_II_120	breast cancer	II	female	.	2	0	0	600	0.02	0.48	.	.	.
MGI Training Cohort	cfWGS_MGI_Training_breast_II_121	breast cancer	II	female	30-39	2	0	0	600	too low	too low	.	.	.
MGI Training Cohort	cfWGS_MGI_Training_breast_II_122	breast cancer	II	female	60-69	2	0	0	600	too low	too low	.	.	.
MGI Training Cohort	cfWGS_MGI_Training_breast_II_308	breast cancer	II	female	40-49	2	1	0	600	0.03	0.72	.	.	.
MGI Training Cohort	cfWGS_MGI_Training_breast_II_123	breast cancer	II	female	50-59	2	0	0	600	0.03	0.72	.	.	.
MGI Training Cohort	cfWGS_MGI_Training_breast_III_52	breast cancer	III	female	40-49	2	3	0	600	0.47	11.28	.	.	.
MGI Training Cohort	cfWGS_MGI_Training_breast_III_7	breast cancer	III	female	50-59	2	2	0	600	too low	too low	.	.	.
MGI Training Cohort	cfWGS_MGI_Training_breast_II_239	breast cancer	II	female	20-29	2	1	0	600	too low	too low	.	.	.
MGI Training Cohort	cfWGS_MGI_Training_breast_II_29	breast cancer	II	female	40-49	2	0	0	600	too low	too low	.	.	.
MGI Training Cohort	cfWGS_MGI_Training_breast_II_124	breast cancer	II	female	50-59	2	0	0	600	too low	too low	.	.	.
MGI Training Cohort	cfWGS_MGI_Training_breast_II_30	breast cancer	II	female	40-49	2	0	0	600	0.02	0.48	.	.	.
MGI Training Cohort	cfWGS_MGI_Training_breast_II_233	breast cancer	II	female	30-39	2	1	0	600	too low	too low	.	.	.
MGI Training Cohort	cfWGS_MGI_Training_breast_II_126	breast cancer	II	female	50-59	2	0	0	600	0.03	0.72	.	.	.
MGI Training Cohort	cfWGS_MGI_Training_breast_II_125	breast cancer	II	female	30-39	2	0	0	600	0.03	0.72	.	.	.
MGI Training Cohort	cfWGS_MGI_Training_breast_II_17	breast cancer	II	female	40-49	2	0	0	600	0.02	0.48	.	.	.
MGI Training Cohort	cfWGS_MGI_Training_breast_II_127	breast cancer	II	female	50-59	2	0	0	600	too low	too low	.	.	.
MGI Training Cohort	cfWGS_MGI_Training_breast_II_309	breast cancer	II	female	50-59	2	1	0	600	too low	too low	.	.	.
MGI Training Cohort	cfWGS_MGI_Training_breast_II_221	breast cancer	II	female	40-49	2	1	0	600	0.04	0.96	.	.	.
MGI Training Cohort	cfWGS_MGI_Training_breast_III_25	breast cancer	III	female	50-59	2	2	0	600	0.05	1.2	.	.	.
MGI Training Cohort	cfWGS_MGI_Training_breast_II_128	breast cancer	II	female	60-69	2	0	0	600	0.04	0.96	.	.	.
MGI Training Cohort	cfWGS_MGI_Training_breast_II_44	breast cancer	II	female	50-59	2	0	0	600	0.02	0.48	.	.	.
MGI Training Cohort	cfWGS_MGI_Training_breast_II_129	breast cancer	II	female	50-59	2	0	0	600	0.05	1.2	.	.	.
MGI Training Cohort	cfWGS_MGI_Training_breast_II_272	breast cancer	II	female	50-59	2	1	0	600	0.02	0.48	.	.	.
MGI Training Cohort	cfWGS_MGI_Training_breast_II_310	breast cancer	II	female	40-49	2	1	0	600	0.02	0.48	.	.	.
MGI Training Cohort	cfWGS_MGI_Training_breast_III_18	breast cancer	III	female	60-69	2	2	0	600	0.04	0.96	.	.	.
MGI Training Cohort	cfWGS_MGI_Training_breast_II_32	breast cancer	II	female	.	2	0	0	600	0.02	0.48	.	.	.
MGI Training Cohort	cfWGS_MGI_Training_breast_II_31	breast cancer	II	female	50-59	2	0	0	600	0.04	0.96	.	.	.
MGI Training Cohort	cfWGS_MGI_Training_breast_II_245	breast cancer	II	female	50-59	2	1	0	600	0.02	0.48	.	.	.
MGI Training Cohort	cfWGS_MGI_Training_breast_III_54	breast cancer	III	female	60-69	2	3	0	600	0.03	0.72	.	.	.
MGI Training Cohort	cfWGS_MGI_Training_breast_II_130	breast cancer	II	female	40-49	2	0	0	600	0.02	0.48	.	.	.
MGI Training Cohort	cfWGS_MGI_Training_breast_III_63	breast cancer	III	female	30-39	2	3	0	600	too low	too low	.	.	.
MGI Training Cohort	cfWGS_MGI_Training_breast_II_131	breast cancer	II	female	.	2	0	0	600	too low	too low	.	.	.
MGI Training Cohort	cfWGS_MGI_Training_breast_II_132	breast cancer	II	female	40-49	2	0	0	600	too low	too low	.	.	.
MGI Training Cohort	cfWGS_MGI_Training_breast_II_222	breast cancer	II	female	30-39	2	1	0	600	0.02	0.48	.	.	.
MGI Training Cohort	cfWGS_MGI_Training_breast_II_250	breast cancer	II	female	50-59	2	1	0	600	0.03	0.72	.	.	.
MGI Training Cohort	cfWGS_MGI_Training_breast_II_249	breast cancer	II	female	40-49	2	1	0	600	too low	too low	.	.	.
MGI Training Cohort	cfWGS_MGI_Training_breast_II_251	breast cancer	II	female	40-49	2	1	0	600	0.02	0.48	.	.	.
MGI Training Cohort	cfWGS_MGI_Training_breast_II_133	breast cancer	II	female	30-39	2	0	0	600	0.02	0.48	.	.	.
MGI Training Cohort	cfWGS_MGI_Training_breast_III_13	breast cancer	III	female	50-59	2	2	0	600	0.03	0.72	.	.	.
MGI Training Cohort	cfWGS_MGI_Training_breast_II_234	breast cancer	II	female	40-49	2	1	0	600	0.03	0.72	.	.	.
MGI Training Cohort	cfWGS_MGI_Training_breast_III_55	breast cancer	III	female	.	2	3	0	600	too low	too low	.	.	.
MGI Training Cohort	cfWGS_MGI_Training_breast_II_134	breast cancer	II	female	50-59	2	0	0	600	too low	too low	.	.	.
MGI Training Cohort	cfWGS_MGI_Training_breast_II_252	breast cancer	II	female	70-79	2	1	0	600	0.02	0.48	.	.	.
MGI Training Cohort	cfWGS_MGI_Training_breast_II_60	breast cancer	II	female	40-49	2	0	0	600	0.04	0.96	.	.	.
MGI Training Cohort	cfWGS_MGI_Training_breast_III_56	breast cancer	III	female	30-39	2	3	0	600	0.02	0.48	.	.	.
MGI Training Cohort	cfWGS_MGI_Training_breast_II_253	breast cancer	II	female	40-49	2	1	0	600	0.04	0.96	.	.	.
MGI Training Cohort	cfWGS_MGI_Training_breast_II_47	breast cancer	II	female	30-39	2	0	0	600	0.03	0.72	.	.	.
MGI Training Cohort	cfWGS_MGI_Training_breast_II_135	breast cancer	II	female	60-69	2	0	0	600	0.03	0.72	.	.	.
MGI Training Cohort	cfWGS_MGI_Training_breast_II_266	breast cancer	II	female	40-49	2	1	0	600	0.02	0.48	.	.	.
MGI Training Cohort	cfWGS_MGI_Training_breast_II_61	breast cancer	II	female	40-49	2	0	0	600	0.04	0.96	.	.	.
MGI Training Cohort	cfWGS_MGI_Training_breast_III_8	breast cancer	III	female	50-59	2	2	0	600	0.03	0.72	.	.	.
MGI Training Cohort	cfWGS_MGI_Training_breast_II_311	breast cancer	II	female	40-49	2	1	0	600	too low	too low	.	.	.
MGI Training Cohort	cfWGS_MGI_Training_breast_II_62	breast cancer	II	female	50-59	2	0	0	600	0.03	0.72	.	.	.
MGI Training Cohort	cfWGS_MGI_Training_breast_III_57	breast cancer	III	female	70-79	2	3	0	600	0.04	0.96	.	.	.
MGI Training Cohort	cfWGS_MGI_Training_breast_II_136	breast cancer	II	female	30-39	2	0	0	600	0.02	0.48	.	.	.
MGI Training Cohort	cfWGS_MGI_Training_breast_III_26	breast cancer	III	female	50-59	2	2	0	600	0.02	0.48	.	.	.
MGI Training Cohort	cfWGS_MGI_Training_breast_III_61	breast cancer	III	female	50-59	2	3	0	600	0.03	0.72	.	.	.
MGI Training Cohort	cfWGS_MGI_Training_breast_II_138	breast cancer	II	female	40-49	2	0	0	600	0.02	0.48	.	.	.
MGI Training Cohort	cfWGS_MGI_Training_breast_II_137	breast cancer	II	female	50-59	2	0	0	600	0.02	0.48	.	.	.
MGI Training Cohort	cfWGS_MGI_Training_breast_III_29	breast cancer	III	female	40-49	2	2	0	600	0.11	2.64	.	.	.
MGI Training Cohort	cfWGS_MGI_Training_breast_II_275	breast cancer	II	female	30-39	2	1	0	600	0.06	1.44	.	.	.
MGI Training Cohort	cfWGS_MGI_Training_breast_III_62	breast cancer	III	female	50-59	2	3	0	600	0.06	1.44	.	.	.
MGI Training Cohort	cfWGS_MGI_Training_breast_II_246	breast cancer	II	female	60-69	2	1	0	600	0.02	0.48	.	.	.
MGI Training Cohort	cfWGS_MGI_Training_breast_III_64	breast cancer	III	female	60-69	2	3	0	600	0.03	0.72	.	.	.
MGI Training Cohort	cfWGS_MGI_Training_breast_II_267	breast cancer	II	female	50-59	2	1	0	600	too low	too low	.	.	.
MGI Training Cohort	cfWGS_MGI_Training_breast_II_235	breast cancer	II	female	50-59	2	1	0	600	0.02	0.48	.	.	.
MGI Training Cohort	cfWGS_MGI_Training_breast_II_33	breast cancer	II	female	50-59	2	0	0	600	0.06	1.44	.	.	.
MGI Training Cohort	cfWGS_MGI_Training_breast_II_240	breast cancer	II	female	70-79	2	1	0	600	0.05	1.2	.	.	.
MGI Training Cohort	cfWGS_MGI_Training_breast_II_34	breast cancer	II	female	60-69	2	0	0	600	0.18	4.32	.	.	.
MGI Training Cohort	cfWGS_MGI_Training_breast_II_139	breast cancer	II	female	50-59	2	0	0	600	too low	too low	.	.	.
MGI Training Cohort	cfWGS_MGI_Training_breast_II_223	breast cancer	II	female	70-79	2	1	0	600	0.02	0.48	.	.	.
MGI Training Cohort	cfWGS_MGI_Training_breast_II_26	breast cancer	II	female	40-49	2	0	0	600	too low	too low	.	.	.
MGI Training Cohort	cfWGS_MGI_Training_breast_II_63	breast cancer	II	female	50-59	2	0	0	600	0.02	0.48	.	.	.
MGI Training Cohort	cfWGS_MGI_Training_breast_II_224	breast cancer	II	female	.	2	1	0	600	too low	too low	.	.	.
MGI Training Cohort	cfWGS_MGI_Training_breast_II_254	breast cancer	II	female	50-59	2	1	0	600	0.03	0.72	.	.	.
MGI Training Cohort	cfWGS_MGI_Training_breast_II_140	breast cancer	II	female	30-39	2	0	0	600	too low	too low	.	.	.
MGI Training Cohort	cfWGS_MGI_Training_breast_II_35	breast cancer	II	female	50-59	2	0	0	600	0.02	0.48	.	.	.
MGI Training Cohort	cfWGS_MGI_Training_breast_II_255	breast cancer	II	female	30-39	2	1	0	600	too low	too low	.	.	.
MGI Training Cohort	cfWGS_MGI_Training_breast_II_141	breast cancer	II	female	60-69	2	0	0	600	0.04	0.96	.	.	.
MGI Training Cohort	cfWGS_MGI_Training_breast_II_142	breast cancer	II	female	40-49	2	0	0	600	0.02	0.48	.	.	.
MGI Training Cohort	cfWGS_MGI_Training_breast_III_53	breast cancer	III	female	50-59	2	3	0	600	too low	too low	.	.	.
MGI Training Cohort	cfWGS_MGI_Training_breast_II_36	breast cancer	II	female	50-59	2	0	0	600	0.03	0.72	.	.	.
MGI Training Cohort	cfWGS_MGI_Training_breast_II_256	breast cancer	II	female	60-69	2	1	0	600	0.03	0.72	.	.	.
MGI Training Cohort	cfWGS_MGI_Training_breast_III_16	breast cancer	III	female	50-59	2	2	0	600	0.02	0.48	.	.	.
MGI Training Cohort	cfWGS_MGI_Training_breast_II_312	breast cancer	II	female	40-49	2	1	0	600	0.03	0.72	.	.	.
MGI Training Cohort	cfWGS_MGI_Training_breast_II_37	breast cancer	II	female	50-59	2	0	0	600	0.04	0.96	.	.	.
MGI Training Cohort	cfWGS_MGI_Training_breast_II_236	breast cancer	II	female	50-59	2	1	0	600	0.07	1.68	.	.	.
MGI Training Cohort	cfWGS_MGI_Training_breast_II_144	breast cancer	II	female	50-59	2	0	0	600	0.02	0.48	.	.	.
MGI Training Cohort	cfWGS_MGI_Training_breast_II_145	breast cancer	II	female	50-59	2	0	0	600	0.02	0.48	.	.	.
MGI Training Cohort	cfWGS_MGI_Training_breast_III_70	breast cancer	III	female	.	2	3	0	600	0.05	1.2	.	.	.
MGI Training Cohort	cfWGS_MGI_Training_breast_II_146	breast cancer	II	female	60-69	2	0	0	600	0.03	0.72	.	.	.
MGI Training Cohort	cfWGS_MGI_Training_breast_II_147	breast cancer	II	female	50-59	2	0	0	600	0.02	0.48	.	.	.
MGI Training Cohort	cfWGS_MGI_Training_breast_III_77	breast cancer	III	female	50-59	2	3	0	600	0.03	0.72	.	.	.
MGI Training Cohort	cfWGS_MGI_Training_breast_II_143	breast cancer	II	female	70-79	2	0	0	600	0.05	1.2	.	.	.
MGI Training Cohort	cfWGS_MGI_Training_breast_II_313	breast cancer	II	female	50-59	2	1	0	600	0.03	0.72	.	.	.
MGI Training Cohort	cfWGS_MGI_Training_breast_II_148	breast cancer	II	female	60-69	2	0	0	600	0.03	0.72	.	.	.
MGI Training Cohort	cfWGS_MGI_Training_breast_II_314	breast cancer	II	female	30-39	2	1	0	600	0.03	0.72	.	.	.
MGI Training Cohort	cfWGS_MGI_Training_breast_II_149	breast cancer	II	female	30-39	2	0	0	600	0.04	0.96	.	.	.
MGI Training Cohort	cfWGS_MGI_Training_breast_II_257	breast cancer	II	female	60-69	2	1	0	600	0.03	0.72	.	.	.
MGI Training Cohort	cfWGS_MGI_Training_breast_II_18	breast cancer	II	female	50-59	2	0	0	600	0.03	0.72	.	.	.
MGI Training Cohort	cfWGS_MGI_Training_breast_III_31	breast cancer	III	female	40-49	2	2	0	600	0.02	0.48	.	.	.
MGI Training Cohort	cfWGS_MGI_Training_breast_III_9	breast cancer	III	female	40-49	2	2	0	600	too low	too low	.	.	.
MGI Training Cohort	cfWGS_MGI_Training_breast_II_150	breast cancer	II	female	30-39	2	0	0	600	too low	too low	.	.	.
MGI Training Cohort	cfWGS_MGI_Training_breast_II_276	breast cancer	II	female	50-59	2	1	0	600	0.09	2.16	.	.	.
MGI Training Cohort	cfWGS_MGI_Training_breast_II_20	breast cancer	II	female	70-79	2	0	0	600	0.02	0.48	.	.	.
MGI Training Cohort	cfWGS_MGI_Training_breast_II_258	breast cancer	II	female	60-69	2	1	0	600	0.02	0.48	.	.	.
MGI Training Cohort	cfWGS_MGI_Training_breast_III_58	breast cancer	III	female	30-39	2	3	0	600	too low	too low	.	.	.
MGI Training Cohort	cfWGS_MGI_Training_breast_II_315	breast cancer	II	female	50-59	2	1	0	600	0.03	0.72	.	.	.
MGI Training Cohort	cfWGS_MGI_Training_breast_II_152	breast cancer	II	female	50-59	2	0	0	600	too low	too low	.	.	.
MGI Training Cohort	cfWGS_MGI_Training_breast_II_316	breast cancer	II	female	60-69	2	1	0	600	too low	too low	.	.	.
MGI Training Cohort	cfWGS_MGI_Training_breast_II_151	breast cancer	II	female	50-59	2	0	0	600	too low	too low	.	.	.
MGI Training Cohort	cfWGS_MGI_Training_breast_II_153	breast cancer	II	female	.	2	0	0	600	too low	too low	.	.	.
MGI Training Cohort	cfWGS_MGI_Training_breast_II_38	breast cancer	II	female	50-59	2	0	0	600	too low	too low	.	.	.
MGI Training Cohort	cfWGS_MGI_Training_breast_II_154	breast cancer	II	female	40-49	2	0	0	600	too low	too low	.	.	.
MGI Training Cohort	cfWGS_MGI_Training_breast_II_155	breast cancer	II	female	50-59	2	0	0	600	too low	too low	.	.	.
MGI Training Cohort	cfWGS_MGI_Training_breast_III_47	breast cancer	III	female	.	2	3	0	600	too low	too low	.	.	.
MGI Training Cohort	cfWGS_MGI_Training_breast_II_21	breast cancer	II	female	50-59	2	0	0	600	too low	too low	.	.	.
MGI Training Cohort	cfWGS_MGI_Training_breast_III_15	breast cancer	III	female	40-49	2	2	0	600	0.05	1.2	.	.	.
MGI Training Cohort	cfWGS_MGI_Training_breast_II_157	breast cancer	II	female	50-59	2	0	0	600	0.02	0.48	.	.	.
MGI Training Cohort	cfWGS_MGI_Training_breast_II_158	breast cancer	II	female	50-59	2	0	0	600	0.03	0.72	.	.	.
MGI Training Cohort	cfWGS_MGI_Training_breast_III_10	breast cancer	III	female	50-59	2	2	0	600	0.04	0.96	.	.	.
MGI Training Cohort	cfWGS_MGI_Training_breast_II_156	breast cancer	II	female	60-69	2	0	0	600	0.03	0.72	.	.	.
MGI Training Cohort	cfWGS_MGI_Training_breast_III_11	breast cancer	III	female	40-49	2	2	0	600	too low	too low	.	.	.
MGI Training Cohort	cfWGS_MGI_Training_breast_II_160	breast cancer	II	female	60-69	2	0	0	600	0.02	0.48	.	.	.
MGI Training Cohort	cfWGS_MGI_Training_breast_II_159	breast cancer	II	female	40-49	2	0	0	600	0.02	0.48	.	.	.
MGI Training Cohort	cfWGS_MGI_Training_breast_III_19	breast cancer	III	female	60-69	2	2	0	600	0.21	5.04	.	.	.
MGI Training Cohort	cfWGS_MGI_Training_breast_II_277	breast cancer	II	female	50-59	2	1	0	600	0.02	0.48	.	.	.
MGI Training Cohort	cfWGS_MGI_Training_breast_III_20	breast cancer	III	female	40-49	2	2	0	600	0.06	1.44	.	.	.
MGI Training Cohort	cfWGS_MGI_Training_breast_III_39	breast cancer	III	female	50-59	2	2	0	600	0.02	0.48	.	.	.
MGI Training Cohort	cfWGS_MGI_Training_breast_II_39	breast cancer	II	female	60-69	2	0	0	600	0.03	0.72	.	.	.
MGI Training Cohort	cfWGS_MGI_Training_breast_II_109	breast cancer	II	female	50-59	2	0	0	600	0.02	0.48	.	.	.
MGI Training Cohort	cfWGS_MGI_Training_breast_II_94	breast cancer	II	female	40-49	2	0	0	600	0.06	1.44	.	.	.
MGI Training Cohort	cfWGS_MGI_Training_breast_II_161	breast cancer	II	female	40-49	2	0	0	600	0.04	0.96	.	.	.
MGI Training Cohort	cfWGS_MGI_Training_breast_III_27	breast cancer	III	female	50-59	2	2	0	600	0.04	0.96	.	.	.
MGI Training Cohort	cfWGS_MGI_Training_breast_II_164	breast cancer	II	female	40-49	2	0	0	600	0.02	0.48	.	.	.
MGI Training Cohort	cfWGS_MGI_Training_breast_II_165	breast cancer	II	female	50-59	2	0	0	600	0.04	0.96	.	.	.
MGI Training Cohort	cfWGS_MGI_Training_breast_II_110	breast cancer	II	female	70-79	2	0	0	600	0.02	0.48	.	.	.
MGI Training Cohort	cfWGS_MGI_Training_breast_II_162	breast cancer	II	female	40-49	2	0	0	600	0.05	1.2	.	.	.
MGI Training Cohort	cfWGS_MGI_Training_breast_II_163	breast cancer	II	female	50-59	2	0	0	600	0.04	0.96	.	.	.
MGI Training Cohort	cfWGS_MGI_Training_breast_III_14	breast cancer	III	female	40-49	2	2	0	600	0.05	1.2	.	.	.
MGI Training Cohort	cfWGS_MGI_Training_breast_II_166	breast cancer	II	female	40-49	2	0	0	600	too low	too low	.	.	.
MGI Training Cohort	cfWGS_MGI_Training_breast_II_167	breast cancer	II	female	30-39	2	0	0	600	0.04	0.96	.	.	.
MGI Training Cohort	cfWGS_MGI_Training_breast_III_32	breast cancer	III	female	50-59	2	2	0	600	0.04	0.96	.	.	.
MGI Training Cohort	cfWGS_MGI_Training_breast_II_278	breast cancer	II	female	70-79	2	1	0	600	0.04	0.96	.	.	.
MGI Training Cohort	cfWGS_MGI_Training_breast_II_299	breast cancer	II	female	50-59	2	1	0	600	0.02	0.48	.	.	.
MGI Training Cohort	cfWGS_MGI_Training_breast_II_64	breast cancer	II	female	40-49	2	0	0	600	0.03	0.72	.	.	.
MGI Training Cohort	cfWGS_MGI_Training_breast_II_95	breast cancer	II	female	50-59	2	0	0	600	0.02	0.48	.	.	.
MGI Training Cohort	cfWGS_MGI_Training_breast_III_21	breast cancer	III	female	40-49	2	2	0	600	0.02	0.48	.	.	.
MGI Training Cohort	cfWGS_MGI_Training_breast_II_27	breast cancer	II	female	30-39	2	0	0	600	0.03	0.72	.	.	.
MGI Training Cohort	cfWGS_MGI_Training_breast_II_19	breast cancer	II	female	50-59	2	0	0	600	0.02	0.48	.	.	.
MGI Training Cohort	cfWGS_MGI_Training_breast_II_279	breast cancer	II	female	40-49	2	1	0	600	0.02	0.48	.	.	.
MGI Training Cohort	cfWGS_MGI_Training_breast_II_65	breast cancer	II	female	40-49	2	0	0	600	too low	too low	.	.	.
MGI Training Cohort	cfWGS_MGI_Training_breast_II_237	breast cancer	II	female	50-59	2	1	0	600	0.02	0.48	.	.	.
MGI Training Cohort	cfWGS_MGI_Training_breast_II_168	breast cancer	II	female	40-49	2	0	0	600	0.02	0.48	.	.	.
MGI Training Cohort	cfWGS_MGI_Training_breast_II_305	breast cancer	II	female	40-49	2	1	0	600	0.02	0.48	.	.	.
MGI Training Cohort	cfWGS_MGI_Training_breast_II_280	breast cancer	II	female	50-59	2	1	0	600	0.02	0.48	.	.	.
MGI Training Cohort	cfWGS_MGI_Training_breast_II_169	breast cancer	II	female	40-49	2	0	0	600	0.02	0.48	.	.	.
MGI Training Cohort	cfWGS_MGI_Training_breast_II_170	breast cancer	II	female	30-39	2	0	0	600	0.02	0.48	.	.	.
MGI Training Cohort	cfWGS_MGI_Training_breast_II_300	breast cancer	II	female	40-49	2	1	0	600	0.02	0.48	.	.	.
MGI Training Cohort	cfWGS_MGI_Training_breast_II_259	breast cancer	II	female	40-49	2	1	0	600	0.5	12	.	.	.
MGI Training Cohort	cfWGS_MGI_Training_breast_II_171	breast cancer	II	female	20-29	2	0	0	600	0.03	0.72	.	.	.
MGI Training Cohort	cfWGS_MGI_Training_breast_II_317	breast cancer	II	female	40-49	2	1	0	600	too low	too low	.	.	.
MGI Training Cohort	cfWGS_MGI_Training_breast_II_174	breast cancer	II	female	50-59	2	0	0	600	0.03	0.72	.	.	.
MGI Training Cohort	cfWGS_MGI_Training_breast_II_172	breast cancer	II	female	30-39	2	0	0	600	too low	too low	.	.	.
MGI Training Cohort	cfWGS_MGI_Training_breast_II_50	breast cancer	II	female	60-69	2	0	0	600	0.04	0.96	.	.	.
MGI Training Cohort	cfWGS_MGI_Training_breast_II_111	breast cancer	II	female	40-49	2	0	0	600	0.02	0.48	.	.	.
MGI Training Cohort	cfWGS_MGI_Training_breast_II_225	breast cancer	II	female	60-69	2	1	0	600	too low	too low	.	.	.
MGI Training Cohort	cfWGS_MGI_Training_breast_II_175	breast cancer	II	female	50-59	2	0	0	600	0.03	0.72	.	.	.
MGI Training Cohort	cfWGS_MGI_Training_breast_II_66	breast cancer	II	female	60-69	2	0	0	600	0.05	1.2	.	.	.
MGI Training Cohort	cfWGS_MGI_Training_breast_III_30	breast cancer	III	female	30-39	2	2	0	600	0.02	0.48	.	.	.
MGI Training Cohort	cfWGS_MGI_Training_breast_III_72	breast cancer	III	female	50-59	2	3	0	600	0.02	0.48	.	.	.
MGI Training Cohort	cfWGS_MGI_Training_breast_II_28	breast cancer	II	female	40-49	2	0	0	600	0.03	0.72	.	.	.
MGI Training Cohort	cfWGS_MGI_Training_breast_II_173	breast cancer	II	female	70-79	2	0	0	600	0.03	0.72	.	.	.
MGI Training Cohort	cfWGS_MGI_Training_breast_II_67	breast cancer	II	female	70-79	2	0	0	600	0.03	0.72	.	.	.
MGI Training Cohort	cfWGS_MGI_Training_breast_II_301	breast cancer	II	female	30-39	2	1	0	600	0.02	0.48	.	.	.
MGI Training Cohort	cfWGS_MGI_Training_breast_II_177	breast cancer	II	female	30-39	2	0	0	600	0.03	0.72	.	.	.
MGI Training Cohort	cfWGS_MGI_Training_breast_II_176	breast cancer	II	female	60-69	2	0	0	600	0.02	0.48	.	.	.
MGI Training Cohort	cfWGS_MGI_Training_breast_III_28	breast cancer	III	female	40-49	2	2	0	600	0.02	0.48	.	.	.
MGI Training Cohort	cfWGS_MGI_Training_breast_II_178	breast cancer	II	female	40-49	2	0	0	600	0.02	0.48	.	.	.
MGI Training Cohort	cfWGS_MGI_Training_breast_II_68	breast cancer	II	female	30-39	2	0	0	600	too low	too low	.	.	.
MGI Training Cohort	cfWGS_MGI_Training_breast_II_46	breast cancer	II	female	30-39	2	0	0	600	0.02	0.48	.	.	.
MGI Training Cohort	cfWGS_MGI_Training_breast_II_69	breast cancer	II	female	30-39	2	0	0	600	0.04	0.96	.	.	.
MGI Training Cohort	cfWGS_MGI_Training_breast_II_112	breast cancer	II	female	60-69	2	0	0	600	0.03	0.72	.	.	.
MGI Training Cohort	cfWGS_MGI_Training_breast_II_51	breast cancer	II	female	60-69	2	0	0	600	0.04	0.96	.	.	.
MGI Training Cohort	cfWGS_MGI_Training_breast_II_179	breast cancer	II	female	70-79	2	0	0	600	0.02	0.48	.	.	.
MGI Training Cohort	cfWGS_MGI_Training_breast_III_40	breast cancer	III	female	40-49	2	2	0	600	0.04	0.96	.	.	.
MGI Training Cohort	cfWGS_MGI_Training_breast_II_269	breast cancer	II	female	40-49	2	1	0	600	0.02	0.48	.	.	.
MGI Training Cohort	cfWGS_MGI_Training_breast_II_180	breast cancer	II	female	50-59	2	0	0	600	0.03	0.72	.	.	.
MGI Training Cohort	cfWGS_MGI_Training_breast_II_318	breast cancer	II	female	50-59	2	1	0	600	0.06	1.44	.	.	.
MGI Training Cohort	cfWGS_MGI_Training_breast_III_48	breast cancer	III	female	.	2	3	0	600	0.03	0.72	.	.	.
MGI Training Cohort	cfWGS_MGI_Training_breast_III_33	breast cancer	III	female	50-59	2	2	0	600	0.03	0.72	.	.	.
MGI Training Cohort	cfWGS_MGI_Training_breast_II_181	breast cancer	II	female	40-49	2	0	0	600	0.02	0.48	.	.	.
MGI Training Cohort	cfWGS_MGI_Training_breast_II_319	breast cancer	II	female	30-39	2	1	0	600	0.06	1.44	.	.	.
MGI Training Cohort	cfWGS_MGI_Training_breast_III_65	breast cancer	III	female	40-49	2	3	0	600	0.03	0.72	.	.	.
MGI Training Cohort	cfWGS_MGI_Training_breast_II_182	breast cancer	II	female	70-79	2	0	0	600	0.03	0.72	.	.	.
MGI Training Cohort	cfWGS_MGI_Training_breast_II_52	breast cancer	II	female	40-49	2	0	0	600	0.05	1.2	.	.	.
MGI Training Cohort	cfWGS_MGI_Training_breast_III_49	breast cancer	III	female	50-59	2	3	0	600	0.05	1.2	.	.	.
MGI Training Cohort	cfWGS_MGI_Training_breast_II_281	breast cancer	II	female	40-49	2	1	0	600	0.04	0.96	.	.	.
MGI Training Cohort	cfWGS_MGI_Training_breast_II_320	breast cancer	II	female	40-49	2	1	0	600	0.03	0.72	.	.	.
MGI Training Cohort	cfWGS_MGI_Training_breast_II_226	breast cancer	II	female	.	2	1	0	600	0.02	0.48	.	.	.
MGI Training Cohort	cfWGS_MGI_Training_breast_II_96	breast cancer	II	female	50-59	2	0	0	600	0.04	0.96	.	.	.
MGI Training Cohort	cfWGS_MGI_Training_breast_II_321	breast cancer	II	female	50-59	2	1	0	600	0.02	0.48	.	.	.
MGI Training Cohort	cfWGS_MGI_Training_breast_II_322	breast cancer	II	female	40-49	2	1	0	600	0.03	0.72	.	.	.
MGI Training Cohort	cfWGS_MGI_Training_breast_II_282	breast cancer	II	female	50-59	2	1	0	600	0.03	0.72	.	.	.
MGI Training Cohort	cfWGS_MGI_Training_breast_II_70	breast cancer	II	female	40-49	2	0	0	600	0.03	0.72	.	.	.
MGI Training Cohort	cfWGS_MGI_Training_breast_II_71	breast cancer	II	female	50-59	2	0	0	600	0.03	0.72	.	.	.
MGI Training Cohort	cfWGS_MGI_Training_breast_II_183	breast cancer	II	female	50-59	2	0	0	600	too low	too low	.	.	.
MGI Training Cohort	cfWGS_MGI_Training_breast_II_22	breast cancer	II	female	40-49	2	0	0	600	0.03	0.72	.	.	.
MGI Training Cohort	cfWGS_MGI_Training_breast_II_323	breast cancer	II	female	30-39	2	1	0	600	0.04	0.96	.	.	.
MGI Training Cohort	cfWGS_MGI_Training_breast_III_50	breast cancer	III	female	50-59	2	3	0	600	too low	too low	.	.	.
MGI Training Cohort	cfWGS_MGI_Training_breast_II_184	breast cancer	II	female	30-39	2	0	0	600	0.02	0.48	.	.	.
MGI Training Cohort	cfWGS_MGI_Training_breast_II_324	breast cancer	II	female	40-49	2	1	0	600	0.06	1.44	.	.	.
MGI Training Cohort	cfWGS_MGI_Training_breast_II_283	breast cancer	II	female	50-59	2	1	0	600	0.03	0.72	.	.	.
MGI Training Cohort	cfWGS_MGI_Training_breast_III_34	breast cancer	III	female	40-49	2	2	0	600	0.04	0.96	.	.	.
MGI Training Cohort	cfWGS_MGI_Training_breast_II_325	breast cancer	II	female	30-39	2	1	0	600	0.04	0.96	.	.	.
MGI Training Cohort	cfWGS_MGI_Training_breast_II_241	breast cancer	II	female	60-69	2	1	0	600	0.05	1.2	.	.	.
MGI Training Cohort	cfWGS_MGI_Training_breast_II_268	breast cancer	II	female	.	2	1	0	600	0.04	0.96	.	.	.
MGI Training Cohort	cfWGS_MGI_Training_breast_II_270	breast cancer	II	female	40-49	2	1	0	600	0.03	0.72	.	.	.
MGI Training Cohort	cfWGS_MGI_Training_breast_II_72	breast cancer	II	female	40-49	2	0	0	600	0.02	0.48	.	.	.
MGI Training Cohort	cfWGS_MGI_Training_breast_II_284	breast cancer	II	female	30-39	2	1	0	600	too low	too low	.	.	.
MGI Training Cohort	cfWGS_MGI_Training_breast_II_185	breast cancer	II	female	50-59	2	0	0	600	0.02	0.48	.	.	.
MGI Training Cohort	cfWGS_MGI_Training_breast_II_227	breast cancer	II	female	.	2	1	0	600	too low	too low	.	.	.
MGI Training Cohort	cfWGS_MGI_Training_breast_II_285	breast cancer	II	female	30-39	2	1	0	600	too low	too low	.	.	.
MGI Training Cohort	cfWGS_MGI_Training_breast_III_41	breast cancer	III	female	40-49	2	2	0	600	too low	too low	.	.	.
MGI Training Cohort	cfWGS_MGI_Training_breast_II_23	breast cancer	II	female	50-59	2	0	0	600	0.02	0.48	.	.	.
MGI Training Cohort	cfWGS_MGI_Training_breast_II_326	breast cancer	II	female	60-69	2	1	0	600	0.02	0.48	.	.	.
MGI Training Cohort	cfWGS_MGI_Training_breast_III_71	breast cancer	III	female	40-49	2	3	0	600	0.04	0.96	.	.	.
MGI Training Cohort	cfWGS_MGI_Training_breast_II_40	breast cancer	II	female	50-59	2	0	0	600	0.02	0.48	.	.	.
MGI Training Cohort	cfWGS_MGI_Training_breast_II_247	breast cancer	II	female	50-59	2	1	0	600	0.02	0.48	.	.	.
MGI Training Cohort	cfWGS_MGI_Training_breast_II_53	breast cancer	II	female	40-49	2	0	0	600	too low	too low	.	.	.
MGI Training Cohort	cfWGS_MGI_Training_breast_II_242	breast cancer	II	female	50-59	2	1	0	600	0.12	2.88	.	.	.
MGI Training Cohort	cfWGS_MGI_Training_breast_II_327	breast cancer	II	female	40-49	2	1	0	600	0.03	0.72	.	.	.
MGI Training Cohort	cfWGS_MGI_Training_breast_II_73	breast cancer	II	female	40-49	2	0	0	600	0.03	0.72	.	.	.
MGI Training Cohort	cfWGS_MGI_Training_breast_II_54	breast cancer	II	female	50-59	2	0	0	600	0.03	0.72	.	.	.
MGI Training Cohort	cfWGS_MGI_Training_breast_III_73	breast cancer	III	female	40-49	2	3	0	600	0.03	0.72	.	.	.
MGI Training Cohort	cfWGS_MGI_Training_breast_II_328	breast cancer	II	female	70-79	2	1	0	600	0.03	0.72	.	.	.
MGI Training Cohort	cfWGS_MGI_Training_breast_II_243	breast cancer	II	female	60-69	2	1	0	600	0.03	0.72	.	.	.
MGI Training Cohort	cfWGS_MGI_Training_breast_III_69	breast cancer	III	female	50-59	2	3	0	600	0.04	0.96	.	.	.
MGI Training Cohort	cfWGS_MGI_Training_breast_II_91	breast cancer	II	female	40-49	2	0	0	600	too low	too low	.	.	.
MGI Training Cohort	cfWGS_MGI_Training_breast_II_286	breast cancer	II	female	40-49	2	1	0	600	0.04	0.96	.	.	.
MGI Training Cohort	cfWGS_MGI_Training_breast_II_97	breast cancer	II	female	60-69	2	0	0	600	0.02	0.48	.	.	.
MGI Training Cohort	cfWGS_MGI_Training_breast_II_48	breast cancer	II	female	50-59	2	0	0	600	0.02	0.48	.	.	.
MGI Training Cohort	cfWGS_MGI_Training_breast_II_287	breast cancer	II	female	50-59	2	1	0	600	0.04	0.96	.	.	.
MGI Training Cohort	cfWGS_MGI_Training_breast_II_271	breast cancer	II	female	50-59	2	1	0	600	0.03	0.72	.	.	.
MGI Training Cohort	cfWGS_MGI_Training_breast_III_51	breast cancer	III	female	30-39	2	3	0	600	0.02	0.48	.	.	.
MGI Training Cohort	cfWGS_MGI_Training_breast_II_187	breast cancer	II	female	50-59	2	0	0	600	0.03	0.72	.	.	.
MGI Training Cohort	cfWGS_MGI_Training_breast_II_24	breast cancer	II	female	50-59	2	0	0	600	0.05	1.2	.	.	.
MGI Training Cohort	cfWGS_MGI_Training_breast_II_189	breast cancer	II	female	40-49	2	0	0	600	0.05	1.2	.	.	.
MGI Training Cohort	cfWGS_MGI_Training_breast_II_186	breast cancer	II	female	70-79	2	0	0	600	0.04	0.96	.	.	.
MGI Training Cohort	cfWGS_MGI_Training_breast_II_49	breast cancer	II	female	40-49	2	0	0	600	0.03	0.72	.	.	.
MGI Training Cohort	cfWGS_MGI_Training_breast_II_188	breast cancer	II	female	60-69	2	0	0	600	0.03	0.72	.	.	.
MGI Training Cohort	cfWGS_MGI_Training_breast_III_42	breast cancer	III	female	60-69	2	2	0	600	0.02	0.48	.	.	.
MGI Training Cohort	cfWGS_MGI_Training_breast_II_288	breast cancer	II	female	60-69	2	1	0	600	0.02	0.48	.	.	.
MGI Training Cohort	cfWGS_MGI_Training_breast_II_190	breast cancer	II	female	60-69	2	0	0	600	0.02	0.48	.	.	.
MGI Training Cohort	cfWGS_MGI_Training_breast_II_329	breast cancer	II	female	40-49	2	1	0	600	too low	too low	.	.	.
MGI Training Cohort	cfWGS_MGI_Training_breast_II_74	breast cancer	II	female	70-79	2	0	0	600	0.05	1.2	.	.	.
MGI Training Cohort	cfWGS_MGI_Training_breast_II_191	breast cancer	II	female	40-49	2	0	0	600	0.02	0.48	.	.	.
MGI Training Cohort	cfWGS_MGI_Training_breast_II_75	breast cancer	II	female	60-69	2	0	0	600	0.04	0.96	.	.	.
MGI Training Cohort	cfWGS_MGI_Training_breast_II_290	breast cancer	II	female	50-59	2	1	0	600	0.03	0.72	.	.	.
MGI Training Cohort	cfWGS_MGI_Training_breast_II_289	breast cancer	II	female	50-59	2	1	0	600	0.03	0.72	.	.	.
MGI Training Cohort	cfWGS_MGI_Training_breast_II_330	breast cancer	II	female	30-39	2	1	0	600	too low	too low	.	.	.
MGI Training Cohort	cfWGS_MGI_Training_breast_II_76	breast cancer	II	female	50-59	2	0	0	600	0.03	0.72	.	.	.
MGI Training Cohort	cfWGS_MGI_Training_breast_II_55	breast cancer	II	female	40-49	2	0	0	600	0.02	0.48	.	.	.
MGI Training Cohort	cfWGS_MGI_Training_breast_II_192	breast cancer	II	female	40-49	2	0	0	600	0.02	0.48	.	.	.
MGI Training Cohort	cfWGS_MGI_Training_breast_II_77	breast cancer	II	female	40-49	2	0	0	600	0.02	0.48	.	.	.
MGI Training Cohort	cfWGS_MGI_Training_breast_II_193	breast cancer	II	female	60-69	2	0	0	600	0.02	0.48	.	.	.
MGI Training Cohort	cfWGS_MGI_Training_breast_II_78	breast cancer	II	female	60-69	2	0	0	600	0.03	0.72	.	.	.
MGI Training Cohort	cfWGS_MGI_Training_breast_II_92	breast cancer	II	female	50-59	2	0	0	600	0.02	0.48	.	.	.
MGI Training Cohort	cfWGS_MGI_Training_breast_II_113	breast cancer	II	female	30-39	2	0	0	600	0.03	0.72	.	.	.
MGI Training Cohort	cfWGS_MGI_Training_breast_II_331	breast cancer	II	female	60-69	2	1	0	600	0.02	0.48	.	.	.
MGI Training Cohort	cfWGS_MGI_Training_breast_II_244	breast cancer	II	female	40-49	2	1	0	600	0.02	0.48	.	.	.
MGI Training Cohort	cfWGS_MGI_Training_breast_II_332	breast cancer	II	female	.	2	1	0	600	0.02	0.48	.	.	.
MGI Training Cohort	cfWGS_MGI_Training_breast_II_194	breast cancer	II	female	60-69	2	0	0	600	0.03	0.72	.	.	.
MGI Training Cohort	cfWGS_MGI_Training_breast_II_262	breast cancer	II	female	50-59	2	1	0	600	0.24	5.76	.	.	.
MGI Training Cohort	cfWGS_MGI_Training_breast_II_195	breast cancer	II	female	40-49	2	0	0	600	0.03	0.72	.	.	.
MGI Training Cohort	cfWGS_MGI_Training_breast_II_196	breast cancer	II	female	40-49	2	0	0	600	too low	too low	.	.	.
MGI Training Cohort	cfWGS_MGI_Training_breast_II_197	breast cancer	II	female	50-59	2	0	0	600	too low	too low	.	.	.
MGI Training Cohort	cfWGS_MGI_Training_breast_III_23	breast cancer	III	female	60-69	2	2	0	600	too low	too low	.	.	.
MGI Training Cohort	cfWGS_MGI_Training_breast_II_333	breast cancer	II	female	30-39	2	1	0	600	0.02	0.48	.	.	.
MGI Training Cohort	cfWGS_MGI_Training_breast_II_198	breast cancer	II	female	30-39	2	0	0	600	too low	too low	.	.	.
MGI Training Cohort	cfWGS_MGI_Training_breast_II_274	breast cancer	II	female	40-49	2	1	0	600	0.02	0.48	.	.	.
MGI Training Cohort	cfWGS_MGI_Training_breast_III_24	breast cancer	III	female	.	2	2	0	600	too low	too low	.	.	.
MGI Training Cohort	cfWGS_MGI_Training_breast_II_273	breast cancer	II	female	60-69	2	1	0	600	0.06	1.44	.	.	.
MGI Training Cohort	cfWGS_MGI_Training_breast_II_200	breast cancer	II	female	40-49	2	0	0	600	0.03	0.72	.	.	.
MGI Training Cohort	cfWGS_MGI_Training_breast_II_79	breast cancer	II	female	50-59	2	0	0	600	0.04	0.96	.	.	.
MGI Training Cohort	cfWGS_MGI_Training_breast_II_334	breast cancer	II	female	60-69	2	1	0	600	0.02	0.48	.	.	.
MGI Training Cohort	cfWGS_MGI_Training_breast_II_199	breast cancer	II	female	40-49	2	0	0	600	0.02	0.48	.	.	.
MGI Training Cohort	cfWGS_MGI_Training_breast_II_80	breast cancer	II	female	60-69	2	0	0	600	0.06	1.44	.	.	.
MGI Training Cohort	cfWGS_MGI_Training_breast_II_306	breast cancer	II	female	50-59	2	1	0	600	0.02	0.48	.	.	.
MGI Training Cohort	cfWGS_MGI_Training_breast_II_81	breast cancer	II	female	50-59	2	0	0	600	too low	too low	.	.	.
MGI Training Cohort	cfWGS_MGI_Training_breast_II_82	breast cancer	II	female	30-39	2	0	0	600	0.07	1.68	.	.	.
MGI Training Cohort	cfWGS_MGI_Training_breast_II_83	breast cancer	II	female	30-39	2	0	0	600	0.02	0.48	.	.	.
MGI Training Cohort	cfWGS_MGI_Training_breast_II_201	breast cancer	II	female	40-49	2	0	0	600	0.03	0.72	.	.	.
MGI Training Cohort	cfWGS_MGI_Training_breast_II_84	breast cancer	II	female	40-49	2	0	0	600	0.03	0.72	.	.	.
MGI Training Cohort	cfWGS_MGI_Training_breast_II_98	breast cancer	II	female	30-39	2	0	0	600	0.04	0.96	.	.	.
MGI Training Cohort	cfWGS_MGI_Training_breast_III_17	breast cancer	III	female	50-59	2	2	0	600	0.04	0.96	.	.	.
MGI Training Cohort	cfWGS_MGI_Training_breast_III_59	breast cancer	III	female	50-59	2	3	0	600	0.04	0.96	.	.	.
MGI Training Cohort	cfWGS_MGI_Training_breast_II_291	breast cancer	II	female	30-39	2	1	0	600	0.05	1.2	.	.	.
MGI Training Cohort	cfWGS_MGI_Training_breast_II_202	breast cancer	II	female	30-39	2	0	0	600	0.03	0.72	.	.	.
MGI Training Cohort	cfWGS_MGI_Training_breast_II_203	breast cancer	II	female	50-59	2	0	0	600	0.03	0.72	.	.	.
MGI Training Cohort	cfWGS_MGI_Training_breast_II_85	breast cancer	II	female	40-49	2	0	0	600	0.05	1.2	.	.	.
MGI Training Cohort	cfWGS_MGI_Training_breast_II_41	breast cancer	II	female	50-59	2	0	0	600	0.04	0.96	.	.	.
MGI Training Cohort	cfWGS_MGI_Training_breast_II_204	breast cancer	II	female	40-49	2	0	0	600	0.04	0.96	.	.	.
MGI Training Cohort	cfWGS_MGI_Training_breast_II_93	breast cancer	II	female	.	2	0	0	600	0.02	0.48	.	.	.
MGI Training Cohort	cfWGS_MGI_Training_breast_II_228	breast cancer	II	female	40-49	2	1	0	600	0.03	0.72	.	.	.
MGI Training Cohort	cfWGS_MGI_Training_breast_II_42	breast cancer	II	female	50-59	2	0	0	600	0.03	0.72	.	.	.
MGI Training Cohort	cfWGS_MGI_Training_breast_II_87	breast cancer	II	female	40-49	2	0	0	600	0.03	0.72	.	.	.
MGI Training Cohort	cfWGS_MGI_Training_breast_II_88	breast cancer	II	female	60-69	2	0	0	600	0.07	1.68	.	.	.
MGI Training Cohort	cfWGS_MGI_Training_breast_II_86	breast cancer	II	female	30-39	2	0	0	600	0.03	0.72	.	.	.
MGI Training Cohort	cfWGS_MGI_Training_breast_II_205	breast cancer	II	female	40-49	2	0	0	600	0.03	0.72	.	.	.
MGI Training Cohort	cfWGS_MGI_Training_breast_II_335	breast cancer	II	female	40-49	2	1	0	600	0.02	0.48	.	.	.
MGI Training Cohort	cfWGS_MGI_Training_breast_II_89	breast cancer	II	female	40-49	2	0	0	600	0.05	1.2	.	.	.
MGI Training Cohort	cfWGS_MGI_Training_breast_II_229	breast cancer	II	female	50-59	2	1	0	600	0.02	0.48	.	.	.
MGI Training Cohort	cfWGS_MGI_Training_breast_III_78	breast cancer	III	female	60-69	2	3	0	600	0.04	0.96	.	.	.
MGI Training Cohort	cfWGS_MGI_Training_breast_III_60	breast cancer	III	female	50-59	2	3	0	600	0.03	0.72	.	.	.
MGI Training Cohort	cfWGS_MGI_Training_breast_II_114	breast cancer	II	female	50-59	2	0	0	600	0.02	0.48	.	.	.
MGI Training Cohort	cfWGS_MGI_Training_breast_II_43	breast cancer	II	female	40-49	2	0	0	600	0.03	0.72	.	.	.
MGI Training Cohort	cfWGS_MGI_Training_breast_III_43	breast cancer	III	female	40-49	2	2	0	600	0.05	1.2	.	.	.
MGI Training Cohort	cfWGS_MGI_Training_breast_II_264	breast cancer	II	female	50-59	2	1	0	600	0.09	2.16	.	.	.
MGI Training Cohort	cfWGS_MGI_Training_breast_II_292	breast cancer	II	female	40-49	2	1	0	600	0.04	0.96	.	.	.
MGI Training Cohort	cfWGS_MGI_Training_breast_II_206	breast cancer	II	female	60-69	2	0	0	600	0.04	0.96	.	.	.
MGI Training Cohort	cfWGS_MGI_Training_breast_II_265	breast cancer	II	female	40-49	2	1	0	600	0.02	0.48	.	.	.
MGI Training Cohort	cfWGS_MGI_Training_breast_III_44	breast cancer	III	female	60-69	2	2	0	600	0.04	0.96	.	.	.
MGI Training Cohort	cfWGS_MGI_Training_breast_II_293	breast cancer	II	female	.	2	1	0	600	0.02	0.48	.	.	.
MGI Training Cohort	cfWGS_MGI_Training_breast_II_207	breast cancer	II	female	50-59	2	0	0	600	0.04	0.96	.	.	.
MGI Training Cohort	cfWGS_MGI_Training_breast_II_208	breast cancer	II	female	60-69	2	0	0	600	0.03	0.72	.	.	.
MGI Training Cohort	cfWGS_MGI_Training_breast_II_294	breast cancer	II	female	50-59	2	1	0	600	too low	too low	.	.	.
MGI Training Cohort	cfWGS_MGI_Training_breast_III_35	breast cancer	III	female	30-39	2	2	0	600	0.05	1.2	.	.	.
MGI Training Cohort	cfWGS_MGI_Training_breast_II_90	breast cancer	II	female	30-39	2	0	0	600	too low	too low	.	.	.
MGI Training Cohort	cfWGS_MGI_Training_breast_II_230	breast cancer	II	female	40-49	2	1	0	600	0.02	0.48	.	.	.
MGI Training Cohort	cfWGS_MGI_Training_breast_III_67	breast cancer	III	female	50-59	2	3	0	600	0.05	1.2	.	.	.
MGI Training Cohort	cfWGS_MGI_Training_breast_II_99	breast cancer	II	female	50-59	2	0	0	600	0.06	1.44	.	.	.
MGI Training Cohort	cfWGS_MGI_Training_breast_III_22	breast cancer	III	female	40-49	2	2	0	600	0.05	1.2	.	.	.
MGI Training Cohort	cfWGS_MGI_Training_breast_III_45	breast cancer	III	female	40-49	2	2	0	600	0.06	1.44	.	.	.
MGI Training Cohort	cfWGS_MGI_Training_breast_II_231	breast cancer	II	female	40-49	2	1	0	600	0.03	0.72	.	.	.
MGI Training Cohort	cfWGS_MGI_Training_breast_II_211	breast cancer	II	female	50-59	2	0	0	600	0.04	0.96	.	.	.
MGI Training Cohort	cfWGS_MGI_Training_breast_II_232	breast cancer	II	female	50-59	2	1	0	600	0.11	2.64	.	.	.
MGI Training Cohort	cfWGS_MGI_Training_breast_II_212	breast cancer	II	female	60-69	2	0	0	600	0.05	1.2	.	.	.
MGI Training Cohort	cfWGS_MGI_Training_breast_II_209	breast cancer	II	female	30-39	2	0	0	600	0.02	0.48	.	.	.
MGI Training Cohort	cfWGS_MGI_Training_breast_II_214	breast cancer	II	female	60-69	2	0	0	600	0.03	0.72	.	.	.
MGI Training Cohort	cfWGS_MGI_Training_breast_II_210	breast cancer	II	female	40-49	2	0	0	600	0.09	2.16	.	.	.
MGI Training Cohort	cfWGS_MGI_Training_breast_II_215	breast cancer	II	female	60-69	2	0	0	600	0.11	2.64	.	.	.
MGI Training Cohort	cfWGS_MGI_Training_breast_III_68	breast cancer	III	female	60-69	2	3	0	600	0.09	2.16	.	.	.
MGI Training Cohort	cfWGS_MGI_Training_breast_II_213	breast cancer	II	female	30-39	2	0	0	600	0.05	1.2	.	.	.
MGI Training Cohort	cfWGS_MGI_Training_breast_II_216	breast cancer	II	female	60-69	2	0	0	600	0.03	0.72	.	.	.
MGI Training Cohort	cfWGS_MGI_Training_breast_II_217	breast cancer	II	female	50-59	2	0	0	600	0.05	1.2	.	.	.
MGI Training Cohort	cfWGS_MGI_Training_breast_II_100	breast cancer	II	female	50-59	2	0	0	600	0.05	1.2	.	.	.
MGI Training Cohort	cfWGS_MGI_Training_breast_III_36	breast cancer	III	female	40-49	2	2	0	600	0.04	0.96	.	.	.
MGI Training Cohort	cfWGS_MGI_Training_breast_II_45	breast cancer	II	female	40-49	2	0	0	600	0.06	1.44	.	.	.
MGI Training Cohort	cfWGS_MGI_Training_breast_II_295	breast cancer	II	female	30-39	2	1	0	600	0.03	0.72	.	.	.
MGI Training Cohort	cfWGS_MGI_Training_breast_II_115	breast cancer	II	female	60-69	2	0	0	600	0.02	0.48	.	.	.
MGI Training Cohort	cfWGS_MGI_Training_breast_II_260	breast cancer	II	female	50-59	2	1	0	600	0.05	1.2	.	.	.
MGI Training Cohort	cfWGS_MGI_Training_breast_II_296	breast cancer	II	female	70-79	2	1	0	600	0.06	1.44	.	.	.
MGI Training Cohort	cfWGS_MGI_Training_breast_II_218	breast cancer	II	female	40-49	2	0	0	600	0.06	1.44	.	.	.
MGI Training Cohort	cfWGS_MGI_Training_breast_II_297	breast cancer	II	female	60-69	2	1	0	600	0.03	0.72	.	.	.
MGI Training Cohort	cfWGS_MGI_Training_breast_III_46	breast cancer	III	female	50-59	2	2	0	600	0.07	1.68	.	.	.
MGI Training Cohort	cfWGS_MGI_Training_breast_II_298	breast cancer	II	female	40-49	2	1	0	600	0.04	0.96	.	.	.
MGI Training Cohort	cfWGS_MGI_Training_breast_II_263	breast cancer	II	female	40-49	2	1	0	600	0.05	1.2	.	.	.
MGI Training Cohort	cfWGS_MGI_Training_breast_II_302	breast cancer	II	female	50-59	2	1	0	600	0.04	0.96	.	.	.
MGI Training Cohort	cfWGS_MGI_Training_breast_II_336	breast cancer	II	female	40-49	2	1	0	600	0.02	0.48	.	.	.
MGI Training Cohort	cfWGS_MGI_Training_breast_III_12	breast cancer	III	female	40-49	2	2	0	600	0.02	0.48	.	.	.
MGI Training Cohort	cfWGS_MGI_Training_breast_II_219	breast cancer	II	female	40-49	2	0	0	600	0.03	0.72	.	.	.
MGI Training Cohort	cfWGS_MGI_Training_breast_II_220	breast cancer	II	female	50-59	2	0	0	600	0.05	1.2	.	.	.
MGI Training Cohort	cfWGS_MGI_Training_breast_II_337	breast cancer	II	female	40-49	2	1	0	600	0.03	0.72	.	.	.
MGI Training Cohort	cfWGS_MGI_Training_breast_II_307	breast cancer	II	female	40-49	2	1	0	600	0.08	1.92	.	.	.
MGI Training Cohort	cfWGS_MGI_Training_breast_II_58	breast cancer	II	female	50-59	2	0	0	600	0.03	0.72	.	.	.
MGI Training Cohort	cfWGS_MGI_Training_breast_II_57	breast cancer	II	female	50-59	2	0	0	600	0.03	0.72	.	.	.
MGI Training Cohort	cfWGS_MGI_Training_breast_I_1	breast cancer	I	female	20-29	1	0	0	600	0.02	0.48	.	.	.
MGI Training Cohort	cfWGS_MGI_Training_breast_II_2	breast cancer	II	female	40-49	1	1	0	600	0.04	0.96	.	.	.
MGI Training Cohort	cfWGS_MGI_Training_breast_I_2	breast cancer	I	female	30-39	1	0	0	600	0.02	0.48	.	.	.
MGI Training Cohort	cfWGS_MGI_Training_breast_II_7	breast cancer	II	female	.	1	1	0	600	0.03	0.72	.	.	.
MGI Training Cohort	cfWGS_MGI_Training_breast_II_0	breast cancer	II	female	50-59	1	1	0	600	too low	too low	.	.	.
MGI Training Cohort	cfWGS_MGI_Training_breast_II_1	breast cancer	II	female	50-59	1	1	0	600	0.04	0.96	.	.	.
MGI Training Cohort	cfWGS_MGI_Training_breast_II_6	breast cancer	II	female	30-39	1	1	0	600	0.03	0.72	.	.	.
MGI Training Cohort	cfWGS_MGI_Training_breast_I_3	breast cancer	I	female	50-59	1	0	0	600	0.04	0.96	.	.	.
MGI Training Cohort	cfWGS_MGI_Training_breast_II_12	breast cancer	II	female	40-49	1	1	0	600	too low	too low	.	.	.
MGI Training Cohort	cfWGS_MGI_Training_breast_III_4	breast cancer	III	female	60-69	1	3	0	600	0.02	0.48	.	.	.
MGI Training Cohort	cfWGS_MGI_Training_breast_II_8	breast cancer	II	female	40-49	1	1	0	600	0.02	0.48	.	.	.
MGI Training Cohort	cfWGS_MGI_Training_breast_I_4	breast cancer	I	female	40-49	1	0	0	600	0.02	0.48	.	.	.
MGI Training Cohort	cfWGS_MGI_Training_breast_II_3	breast cancer	II	female	30-39	1	1	0	600	0.02	0.48	.	.	.
MGI Training Cohort	cfWGS_MGI_Training_breast_II_4	breast cancer	II	female	60-69	1	1	0	600	0.03	0.72	.	.	.
MGI Training Cohort	cfWGS_MGI_Training_breast_III_2	breast cancer	III	female	60-69	1	2	0	600	too low	too low	.	.	.
MGI Training Cohort	cfWGS_MGI_Training_breast_II_13	breast cancer	II	female	60-69	1	1	0	600	0.03	0.72	.	.	.
MGI Training Cohort	cfWGS_MGI_Training_breast_II_5	breast cancer	II	female	40-49	1	1	0	600	0.03	0.72	.	.	.
MGI Training Cohort	cfWGS_MGI_Training_breast_I_0	breast cancer	I	female	50-59	1	0	0	600	0.04	0.96	.	.	.
MGI Training Cohort	cfWGS_MGI_Training_breast_III_1	breast cancer	III	female	.	1	2	0	600	0.04	0.96	.	.	.
MGI Training Cohort	cfWGS_MGI_Training_breast_III_5	breast cancer	III	female	20-29	1	3	0	600	0.03	0.72	.	.	.
MGI Training Cohort	cfWGS_MGI_Training_breast_III_0	breast cancer	III	female	50-59	1	2	0	600	0.02	0.48	.	.	.
MGI Training Cohort	cfWGS_MGI_Training_breast_II_9	breast cancer	II	female	40-49	1	1	0	600	too low	too low	.	.	.
MGI Training Cohort	cfWGS_MGI_Training_breast_II_14	breast cancer	II	female	30-39	1	1	0	600	0.03	0.72	.	.	.
MGI Training Cohort	cfWGS_MGI_Training_breast_II_15	breast cancer	II	female	60-69	1	1	0	600	0.03	0.72	.	.	.
MGI Training Cohort	cfWGS_MGI_Training_breast_II_16	breast cancer	II	female	40-49	1	1	0	600	1.21	29.05	.	.	.
MGI Training Cohort	cfWGS_MGI_Training_breast_II_11	breast cancer	II	female	50-59	1	1	0	600	0.02	0.48	.	.	.
MGI Training Cohort	cfWGS_MGI_Training_breast_II_10	breast cancer	II	female	40-49	1	1	0	600	0.07	1.68	.	.	.
MGI Training Cohort	cfWGS_MGI_Training_breast_III_6	breast cancer	III	female	50-59	1	3	0	600	0.03	0.72	.	.	.
MGI Training Cohort	cfWGS_MGI_Training_breast_III_3	breast cancer	III	female	30-39	1	3	0	600	0.06	1.44	.	.	.
MGI Training Cohort	cfWGS_MGI_Training_breast_IV_27	breast cancer	IV	female	70-79	.	.	.	600	0.034	0.71	.	.	.
MGI Training Cohort	cfWGS_MGI_Training_breast_IV_40	breast cancer	IV	female	50-59	.	.	.	600	too low	too low	.	.	.
MGI Training Cohort	cfWGS_MGI_Training_breast_IV_66	breast cancer	IV	female	50-59	.	.	.	600	0.022	1.1	.	.	.
MGI Training Cohort	cfWGS_MGI_Training_breast_IV_71	breast cancer	IV	female	50-59	.	.	.	600	0.566	13.6	.	.	.
MGI Training Cohort	cfWGS_MGI_Training_breast_IV_81	breast cancer	IV	female	60-69	.	.	.	600	0.079	1.91	.	.	.
MGI Training Cohort	cfWGS_MGI_Training_breast_IV_84	breast cancer	IV	female	40-49	.	.	.	600	0.101	2.42	.	.	.
MGI Training Cohort	cfWGS_MGI_Training_breast_IV_14	breast cancer	IV	female	60-69	.	.	.	600	0.04	0.96	.	.	.
MGI Training Cohort	cfWGS_MGI_Training_breast_IV_15	breast cancer	IV	female	40-49	.	.	.	600	0.06	1.44	.	.	.
MGI Training Cohort	cfWGS_MGI_Training_breast_IV_16	breast cancer	IV	female	60-69	.	.	.	600	0.06	1.44	.	.	.
MGI Training Cohort	cfWGS_MGI_Training_breast_IV_17	breast cancer	IV	female	70-79	.	.	.	600	0.03	0.72	.	.	.
MGI Training Cohort	cfWGS_MGI_Training_breast_IV_20	breast cancer	IV	female	40-49	.	.	.	600	0.02	0.48	.	.	.
MGI Training Cohort	cfWGS_MGI_Training_breast_IV_21	breast cancer	IV	female	60-69	.	.	.	600	0.03	0.72	.	.	.
MGI Training Cohort	cfWGS_MGI_Training_breast_IV_22	breast cancer	IV	female	50-59	.	.	.	600	0.15	3.6	.	.	.
MGI Training Cohort	cfWGS_MGI_Training_breast_IV_18	breast cancer	IV	female	60-69	.	.	.	600	0.21	5.04	.	.	.
MGI Training Cohort	cfWGS_MGI_Training_breast_IV_19	breast cancer	IV	female	40-49	.	.	.	600	0.03	0.72	.	.	.
MGI Training Cohort	cfWGS_MGI_Training_breast_IV_8	breast cancer	IV	female	70-79	.	.	.	600	0.03	0.72	.	.	.
MGI Training Cohort	cfWGS_MGI_Training_breast_IV_28	breast cancer	IV	female	40-49	.	.	.	600	0.02	0.48	.	.	.
MGI Training Cohort	cfWGS_MGI_Training_breast_IV_29	breast cancer	IV	female	50-59	.	.	.	600	0.06	1.44	.	.	.
MGI Training Cohort	cfWGS_MGI_Training_breast_IV_41	breast cancer	IV	female	40-49	.	.	.	600	0.02	0.48	.	.	.
MGI Training Cohort	cfWGS_MGI_Training_breast_IV_43	breast cancer	IV	female	40-49	.	.	.	600	0.12	2.88	.	.	.
MGI Training Cohort	cfWGS_MGI_Training_breast_IV_54	breast cancer	IV	female	30-39	.	.	.	600	0.05	1.2	.	.	.
MGI Training Cohort	cfWGS_MGI_Training_breast_IV_57	breast cancer	IV	female	50-59	.	.	.	600	0.04	0.96	.	.	.
MGI Training Cohort	cfWGS_MGI_Training_breast_IV_61	breast cancer	IV	female	50-59	.	.	.	600	0.07	1.68	.	.	.
MGI Training Cohort	cfWGS_MGI_Training_breast_IV_68	breast cancer	IV	female	60-69	.	.	.	600	0.08	1.92	.	.	.
MGI Training Cohort	cfWGS_MGI_Training_breast_IV_121	breast cancer	IV	female	40-49	.	.	.	600	0.08	1.93	.	.	.
MGI Training Cohort	cfWGS_MGI_Training_breast_IV_122	breast cancer	IV	female	50-59	.	.	.	600	0.17	4.1	.	.	.
MGI Training Cohort	cfWGS_MGI_Training_breast_IV_123	breast cancer	IV	female	40-49	.	.	.	600	1.31	31.57	.	.	.
MGI Training Cohort	cfWGS_MGI_Training_breast_IV_124	breast cancer	IV	female	60-69	.	.	.	600	0.08	1.93	.	.	.
MGI Training Cohort	cfWGS_MGI_Training_breast_IV_125	breast cancer	IV	female	40-49	.	.	.	600	0.07	1.69	.	.	.
MGI Training Cohort	cfWGS_MGI_Training_breast_IV_126	breast cancer	IV	female	40-49	.	.	.	600	0.05	1.2	.	.	.
MGI Training Cohort	cfWGS_MGI_Training_breast_IV_127	breast cancer	IV	female	70-79	.	.	.	600	0.17	4.1	.	.	.
MGI Training Cohort	cfWGS_MGI_Training_breast_IV_128	breast cancer	IV	female	40-49	.	.	.	600	0.12	2.89	.	.	.
MGI Training Cohort	cfWGS_MGI_Training_breast_IV_129	breast cancer	IV	female	60-69	.	.	.	600	0.04	0.96	.	.	.
MGI Training Cohort	cfWGS_MGI_Training_breast_IV_131	breast cancer	IV	female	50-59	.	.	.	600	0.08	1.93	.	.	.
MGI Training Cohort	cfWGS_MGI_Training_breast_IV_132	breast cancer	IV	female	50-59	.	.	.	600	0.07	1.69	.	.	.
MGI Training Cohort	cfWGS_MGI_Training_breast_IV_2	breast cancer	IV	female	50-59	.	.	.	600	0.07	1.69	.	.	.
MGI Training Cohort	cfWGS_MGI_Training_breast_IV_133	breast cancer	IV	female	50-59	.	.	.	600	0.06	1.45	.	.	.
MGI Training Cohort	cfWGS_MGI_Training_breast_IV_134	breast cancer	IV	female	40-49	.	.	.	600	0.13	3.13	.	.	.
MGI Training Cohort	cfWGS_MGI_Training_breast_IV_135	breast cancer	IV	female	20-29	.	.	.	600	0.62	14.94	.	.	.
MGI Training Cohort	cfWGS_MGI_Training_breast_IV_0	breast cancer	IV	female	50-59	.	.	.	600	0.02	0.48	.	.	.
MGI Training Cohort	cfWGS_MGI_Training_breast_IV_1	breast cancer	IV	female	60-69	.	.	.	600	0.04	0.96	.	.	.
MGI Training Cohort	cfWGS_MGI_Training_breast_IV_3	breast cancer	IV	female	50-59	.	.	.	600	0.07	1.68	.	.	.
MGI Training Cohort	cfWGS_MGI_Training_breast_IV_4	breast cancer	IV	female	40-49	.	.	.	600	0.03	0.72	.	.	.
MGI Training Cohort	cfWGS_MGI_Training_breast_IV_5	breast cancer	IV	female	60-69	.	.	.	600	2.5	60.02	.	.	.
MGI Training Cohort	cfWGS_MGI_Training_breast_IV_6	breast cancer	IV	female	60-69	.	.	.	600	0.34	8.16	.	.	.
MGI Training Cohort	cfWGS_MGI_Training_breast_IV_7	breast cancer	IV	female	40-49	.	.	.	600	0.04	0.96	.	.	.
MGI Training Cohort	cfWGS_MGI_Training_breast_IV_9	breast cancer	IV	female	50-59	.	.	.	600	0.07	1.68	.	.	.
MGI Training Cohort	cfWGS_MGI_Training_breast_IV_10	breast cancer	IV	female	40-49	.	.	.	600	0.03	0.72	.	.	.
MGI Training Cohort	cfWGS_MGI_Training_breast_IV_11	breast cancer	IV	female	50-59	.	.	.	600	0.06	1.44	.	.	.
MGI Training Cohort	cfWGS_MGI_Training_breast_IV_12	breast cancer	IV	female	40-49	.	.	.	600	0.06	1.44	.	.	.
MGI Training Cohort	cfWGS_MGI_Training_breast_IV_13	breast cancer	IV	female	50-59	.	.	.	600	0.05	1.2	.	.	.
MGI Training Cohort	cfWGS_MGI_Training_breast_IV_23	breast cancer	IV	female	60-69	.	.	.	600	0.07	1.68	.	.	.
MGI Training Cohort	cfWGS_MGI_Training_breast_IV_24	breast cancer	IV	female	40-49	.	.	.	600	0.07	1.68	.	.	.
MGI Training Cohort	cfWGS_MGI_Training_breast_IV_25	breast cancer	IV	female	40-49	.	.	.	600	0.04	0.96	.	.	.
MGI Training Cohort	cfWGS_MGI_Training_breast_IV_26	breast cancer	IV	female	40-49	.	.	.	600	0.03	0.72	.	.	.
MGI Training Cohort	cfWGS_MGI_Training_breast_IV_30	breast cancer	IV	female	60-69	.	.	.	600	3.8	91.24	.	.	.
MGI Training Cohort	cfWGS_MGI_Training_breast_IV_31	breast cancer	IV	female	60-69	.	.	.	600	0.06	1.44	.	.	.
MGI Training Cohort	cfWGS_MGI_Training_breast_IV_32	breast cancer	IV	female	40-49	.	.	.	600	0.05	1.2	.	.	.
MGI Training Cohort	cfWGS_MGI_Training_breast_IV_33	breast cancer	IV	female	40-49	.	.	.	600	0.03	0.72	.	.	.
MGI Training Cohort	cfWGS_MGI_Training_breast_IV_34	breast cancer	IV	female	60-69	.	.	.	600	0.09	2.16	.	.	.
MGI Training Cohort	cfWGS_MGI_Training_breast_IV_35	breast cancer	IV	female	60-69	.	.	.	600	0.53	12.73	.	.	.
MGI Training Cohort	cfWGS_MGI_Training_breast_IV_36	breast cancer	IV	female	70-79	.	.	.	600	0.09	2.16	.	.	.
MGI Training Cohort	cfWGS_MGI_Training_breast_IV_37	breast cancer	IV	female	70-79	.	.	.	600	0.06	1.44	.	.	.
MGI Training Cohort	cfWGS_MGI_Training_breast_IV_38	breast cancer	IV	female	60-69	.	.	.	600	0.03	0.72	.	.	.
MGI Training Cohort	cfWGS_MGI_Training_breast_IV_39	breast cancer	IV	female	60-69	.	.	.	600	0.06	1.44	.	.	.
MGI Training Cohort	cfWGS_MGI_Training_breast_IV_42	breast cancer	IV	female	60-69	.	.	.	600	0.02	0.48	.	.	.
MGI Training Cohort	cfWGS_MGI_Training_breast_IV_44	breast cancer	IV	female	40-49	.	.	.	600	1.73	41.54	.	.	.
MGI Training Cohort	cfWGS_MGI_Training_breast_IV_45	breast cancer	IV	female	70-79	.	.	.	600	0.06	1.44	.	.	.
MGI Training Cohort	cfWGS_MGI_Training_breast_IV_46	breast cancer	IV	female	30-39	.	.	.	600	0.02	0.48	.	.	.
MGI Training Cohort	cfWGS_MGI_Training_breast_IV_47	breast cancer	IV	female	70-79	.	.	.	600	0.09	2.16	.	.	.
MGI Training Cohort	cfWGS_MGI_Training_breast_IV_48	breast cancer	IV	female	30-39	.	.	.	600	0.03	0.72	.	.	.
MGI Training Cohort	cfWGS_MGI_Training_breast_IV_49	breast cancer	IV	female	50-59	.	.	.	600	0.04	0.96	.	.	.
MGI Training Cohort	cfWGS_MGI_Training_breast_IV_50	breast cancer	IV	female	50-59	.	.	.	600	0.1	2.4	.	.	.
MGI Training Cohort	cfWGS_MGI_Training_breast_IV_51	breast cancer	IV	female	40-49	.	.	.	600	0.06	1.44	.	.	.
MGI Training Cohort	cfWGS_MGI_Training_breast_IV_52	breast cancer	IV	female	60-69	.	.	.	600	0.03	0.72	.	.	.
MGI Training Cohort	cfWGS_MGI_Training_breast_IV_53	breast cancer	IV	female	50-59	.	.	.	600	0.05	1.2	.	.	.
MGI Training Cohort	cfWGS_MGI_Training_breast_IV_55	breast cancer	IV	female	50-59	.	.	.	600	0.03	0.72	.	.	.
MGI Training Cohort	cfWGS_MGI_Training_breast_IV_56	breast cancer	IV	female	60-69	.	.	.	600	0.54	12.97	.	.	.
MGI Training Cohort	cfWGS_MGI_Training_breast_IV_58	breast cancer	IV	female	50-59	.	.	.	600	0.1	2.4	.	.	.
MGI Training Cohort	cfWGS_MGI_Training_breast_IV_59	breast cancer	IV	female	40-49	.	.	.	600	1.27	30.49	.	.	.
MGI Training Cohort	cfWGS_MGI_Training_breast_IV_60	breast cancer	IV	female	50-59	.	.	.	600	0.06	1.44	.	.	.
MGI Training Cohort	cfWGS_MGI_Training_breast_IV_62	breast cancer	IV	female	50-59	.	.	.	600	0.08	1.92	.	.	.
MGI Training Cohort	cfWGS_MGI_Training_breast_IV_63	breast cancer	IV	female	60-69	.	.	.	600	0.11	2.64	.	.	.
MGI Training Cohort	cfWGS_MGI_Training_breast_IV_64	breast cancer	IV	female	60-69	.	.	.	600	0.06	1.44	.	.	.
MGI Training Cohort	cfWGS_MGI_Training_breast_IV_65	breast cancer	IV	female	40-49	.	.	.	600	0.03	0.72	.	.	.
MGI Training Cohort	cfWGS_MGI_Training_breast_IV_67	breast cancer	IV	female	40-49	.	.	.	600	0.05	1.2	.	.	.
MGI Training Cohort	cfWGS_MGI_Training_breast_IV_69	breast cancer	IV	female	40-49	.	.	.	600	1.1	26.41	.	.	.
MGI Training Cohort	cfWGS_MGI_Training_breast_IV_70	breast cancer	IV	female	40-49	.	.	.	600	0.06	1.44	.	.	.
MGI Training Cohort	cfWGS_MGI_Training_breast_IV_72	breast cancer	IV	female	40-49	.	.	.	600	0.03	0.72	.	.	.
MGI Training Cohort	cfWGS_MGI_Training_breast_IV_73	breast cancer	IV	female	50-59	.	.	.	600	0.06	1.44	.	.	.
MGI Training Cohort	cfWGS_MGI_Training_breast_IV_74	breast cancer	IV	female	50-59	.	.	.	600	1.46	35.05	.	.	.
MGI Training Cohort	cfWGS_MGI_Training_breast_IV_75	breast cancer	IV	female	60-69	.	.	.	600	0.48	11.52	.	.	.
MGI Training Cohort	cfWGS_MGI_Training_breast_IV_76	breast cancer	IV	female	50-59	.	.	.	600	0.03	0.72	.	.	.
MGI Training Cohort	cfWGS_MGI_Training_breast_IV_77	breast cancer	IV	female	60-69	.	.	.	600	0.08	1.92	.	.	.
MGI Training Cohort	cfWGS_MGI_Training_breast_IV_78	breast cancer	IV	female	40-49	.	.	.	600	0.06	1.44	.	.	.
MGI Training Cohort	cfWGS_MGI_Training_breast_IV_79	breast cancer	IV	female	50-59	.	.	.	600	0.09	2.16	.	.	.
MGI Training Cohort	cfWGS_MGI_Training_breast_IV_80	breast cancer	IV	female	50-59	.	.	.	600	0.47	11.28	.	.	.
MGI Training Cohort	cfWGS_MGI_Training_breast_IV_82	breast cancer	IV	female	40-49	.	.	.	600	0.07	1.68	.	.	.
MGI Training Cohort	cfWGS_MGI_Training_breast_IV_83	breast cancer	IV	female	40-49	.	.	.	600	0.08	1.92	.	.	.
MGI Training Cohort	cfWGS_MGI_Training_breast_IV_85	breast cancer	IV	female	60-69	.	.	.	600	1.04	24.97	.	.	.
MGI Training Cohort	cfWGS_MGI_Training_breast_IV_86	breast cancer	IV	female	60-69	.	.	.	600	0.37	8.88	.	.	.
MGI Training Cohort	cfWGS_MGI_Training_breast_IV_87	breast cancer	IV	female	50-59	.	.	.	600	0.35	8.4	.	.	.
MGI Training Cohort	cfWGS_MGI_Training_breast_IV_88	breast cancer	IV	female	60-69	.	.	.	600	0.03	0.72	.	.	.
MGI Training Cohort	cfWGS_MGI_Training_breast_IV_89	breast cancer	IV	female	40-49	.	.	.	600	0.05	1.2	.	.	.
MGI Training Cohort	cfWGS_MGI_Training_breast_IV_90	breast cancer	IV	female	30-39	.	.	.	600	0.04	0.96	.	.	.
MGI Training Cohort	cfWGS_MGI_Training_breast_IV_91	breast cancer	IV	female	40-49	.	.	.	600	0.06	1.44	.	.	.
MGI Training Cohort	cfWGS_MGI_Training_breast_IV_92	breast cancer	IV	female	50-59	.	.	.	600	0.02	0.48	.	.	.
MGI Training Cohort	cfWGS_MGI_Training_breast_IV_93	breast cancer	IV	female	60-69	.	.	.	600	0.03	0.72	.	.	.
MGI Training Cohort	cfWGS_MGI_Training_breast_IV_94	breast cancer	IV	female	60-69	.	.	.	600	0.02	0.48	.	.	.
MGI Training Cohort	cfWGS_MGI_Training_breast_IV_95	breast cancer	IV	female	70-79	.	.	.	600	0.16	3.84	.	.	.
MGI Training Cohort	cfWGS_MGI_Training_breast_IV_96	breast cancer	IV	female	70-79	.	.	.	600	0.08	1.92	.	.	.
MGI Training Cohort	cfWGS_MGI_Training_breast_IV_97	breast cancer	IV	female	40-49	.	.	.	600	0.06	1.44	.	.	.
MGI Training Cohort	cfWGS_MGI_Training_breast_IV_98	breast cancer	IV	female	40-49	.	.	.	600	0.23	5.52	.	.	.
MGI Training Cohort	cfWGS_MGI_Training_breast_IV_99	breast cancer	IV	female	50-59	.	.	.	600	4.63	111.16	.	.	.
MGI Training Cohort	cfWGS_MGI_Training_breast_IV_100	breast cancer	IV	female	40-49	.	.	.	600	0.06	1.44	.	.	.
MGI Training Cohort	cfWGS_MGI_Training_breast_IV_101	breast cancer	IV	female	50-59	.	.	.	600	0.06	1.44	.	.	.
MGI Training Cohort	cfWGS_MGI_Training_breast_IV_102	breast cancer	IV	female	60-69	.	.	.	600	0.08	1.92	.	.	.
MGI Training Cohort	cfWGS_MGI_Training_breast_IV_103	breast cancer	IV	female	60-69	.	.	.	600	0.28	6.72	.	.	.
MGI Training Cohort	cfWGS_MGI_Training_breast_IV_104	breast cancer	IV	female	30-39	.	.	.	600	0.04	0.96	.	.	.
MGI Training Cohort	cfWGS_MGI_Training_breast_IV_105	breast cancer	IV	female	60-69	.	.	.	600	0.06	1.44	.	.	.
MGI Training Cohort	cfWGS_MGI_Training_breast_IV_106	breast cancer	IV	female	40-49	.	.	.	600	0.09	2.16	.	.	.
MGI Training Cohort	cfWGS_MGI_Training_breast_IV_107	breast cancer	IV	female	50-59	.	.	.	600	0.05	1.2	.	.	.
MGI Training Cohort	cfWGS_MGI_Training_breast_IV_108	breast cancer	IV	female	70-79	.	.	.	600	0.04	0.96	.	.	.
MGI Training Cohort	cfWGS_MGI_Training_breast_IV_109	breast cancer	IV	female	50-59	.	.	.	600	0.17	4.08	.	.	.
MGI Training Cohort	cfWGS_MGI_Training_breast_IV_110	breast cancer	IV	female	50-59	.	.	.	600	0.06	1.44	.	.	.
MGI Training Cohort	cfWGS_MGI_Training_breast_IV_111	breast cancer	IV	female	40-49	.	.	.	600	0.04	0.96	.	.	.
MGI Training Cohort	cfWGS_MGI_Training_breast_IV_112	breast cancer	IV	female	40-49	.	.	.	600	0.06	1.44	.	.	.
MGI Training Cohort	cfWGS_MGI_Training_breast_IV_113	breast cancer	IV	female	60-69	.	.	.	600	0.055	1.32	.	.	.
MGI Training Cohort	cfWGS_MGI_Training_breast_IV_114	breast cancer	IV	female	30-39	.	.	.	600	0.03	0.72	.	.	.
MGI Training Cohort	cfWGS_MGI_Training_breast_IV_115	breast cancer	IV	female	70-79	.	.	.	600	0.11	2.64	.	.	.
MGI Training Cohort	cfWGS_MGI_Training_breast_IV_116	breast cancer	IV	female	50-59	.	.	.	600	0.04	0.96	.	.	.
MGI Training Cohort	cfWGS_MGI_Training_breast_IV_117	breast cancer	IV	female	50-59	.	.	.	600	0.04	0.96	.	.	.
MGI Training Cohort	cfWGS_MGI_Training_breast_IV_118	breast cancer	IV	female	50-59	.	.	.	600	0.19	4.56	.	.	.
MGI Training Cohort	cfWGS_MGI_Training_breast_IV_119	breast cancer	IV	female	40-49	.	.	.	600	0.04	0.96	.	.	.
MGI Training Cohort	cfWGS_MGI_Training_breast_IV_120	breast cancer	IV	female	30-39	.	.	.	600	0.03	0.72	.	.	.
MGI Training Cohort	cfWGS_MGI_Training_breast_IV_130	breast cancer	IV	female	60-69	.	.	.	600	0.63	15.13	.	.	.
MGI Training Cohort	cfWGS_MGI_Training_breast_IV_136	breast cancer	IV	female	30-39	.	.	.	600	0.07	1.68	.	.	.
MGI Training Cohort	cfWGS_MGI_Training_breast_IV_137	breast cancer	IV	female	50-59	.	.	.	600	0.11	2.64	.	.	.
MGI Training Cohort	cfWGS_MGI_Training_breast_IV_138	breast cancer	IV	female	70-79	.	.	.	600	0.09	2.16	.	.	.
MGI Training Cohort	cfWGS_MGI_Training_breast_IV_139	breast cancer	IV	female	60-69	.	.	.	600	0.52	12.48	.	.	.
MGI Training Cohort	cfWGS_MGI_Training_breast_IV_140	breast cancer	IV	female	30-39	.	.	.	600	0.06	1.44	.	.	.
MGI Training Cohort	cfWGS_MGI_Training_breast_IV_141	breast cancer	IV	female	60-69	.	.	.	600	0.1	2.4	.	.	.
MGI Training Cohort	cfWGS_MGI_Training_breast_IV_142	breast cancer	IV	female	50-59	.	.	.	600	0.09	2.16	.	.	.
MGI Training Cohort	cfWGS_MGI_Training_breast_IV_143	breast cancer	IV	female	60-69	.	.	.	600	0.14	3.36	.	.	.
MGI Training Cohort	cfWGS_MGI_Training_breast_IV_144	breast cancer	IV	female	60-69	.	.	.	600	0.07	1.68	.	.	.
MGI Training Cohort	cfWGS_MGI_Training_breast_IV_145	breast cancer	IV	female	60-69	.	.	.	600	0.08	1.92	.	.	.
MGI Training Cohort	cfWGS_MGI_Training_breast_IV_146	breast cancer	IV	female	50-59	.	.	.	600	0.11	2.64	.	.	.
MGI Training Cohort	cfWGS_MGI_Training_breast_IV_147	breast cancer	IV	female	40-49	.	.	.	600	0.47	11.28	.	.	.
MGI Training Cohort	cfWGS_MGI_Training_breast_IV_148	breast cancer	IV	female	50-59	.	.	.	600	0.06	1.44	.	.	.
MGI Training Cohort	cfWGS_MGI_Training_breast_IV_149	breast cancer	IV	female	60-69	.	.	.	600	0.03	0.72	.	.	.
MGI Training Cohort	cfWGS_MGI_Training_breast_IV_150	breast cancer	IV	female	50-59	.	.	.	600	0.02	0.48	.	.	.
MGI Training Cohort	cfWGS_MGI_Training_breast_IV_151	breast cancer	IV	female	50-59	.	.	.	600	0.05	1.2	.	.	.
MGI Training Cohort	cfWGS_MGI_Training_breast_IV_152	breast cancer	IV	female	40-49	.	.	.	600	0.29	6.96	.	.	.
MGI Training Cohort	cfWGS_MGI_Training_breast_IV_153	breast cancer	IV	female	60-69	.	.	.	600	0.23	5.52	.	.	.
MGI Training Cohort	cfWGS_MGI_Training_breast_IV_154	breast cancer	IV	female	50-59	.	.	.	600	too low	too low	.	.	.
MGI Training Cohort	cfWGS_MGI_Training_breast_IV_155	breast cancer	IV	female	50-59	.	.	.	600	0.04	0.96	.	.	.
MGI Training Cohort	cfWGS_MGI_Training_breast_IV_156	breast cancer	IV	female	60-69	.	.	.	600	0.02	0.48	.	.	.
MGI Training Cohort	cfWGS_MGI_Training_breast_IV_157	breast cancer	IV	female	50-59	.	.	.	600	too low	too low	.	.	.
MGI Training Cohort	cfWGS_MGI_Training_breast_IV_158	breast cancer	IV	female	60-69	.	.	.	600	0.02	0.48	.	.	.
MGI Training Cohort	cfWGS_MGI_Training_breast_IV_159	breast cancer	IV	female	50-59	.	.	.	600	0.04	0.96	.	.	.
MGI Training Cohort	cfWGS_MGI_Training_breast_IV_160	breast cancer	IV	female	40-49	.	.	.	600	0.04	0.96	.	.	.
MGI Training Cohort	cfWGS_MGI_Training_breast_IV_161	breast cancer	IV	female	40-49	.	.	.	600	0.02	0.48	.	.	.
MGI Training Cohort	cfWGS_MGI_Training_breast_IV_162	breast cancer	IV	female	60-69	.	.	.	600	0.87	20.89	.	.	.
MGI Training Cohort	cfWGS_MGI_Training_breast_IV_163	breast cancer	IV	female	40-49	.	.	.	600	0.02	0.48	.	.	.
MGI Training Cohort	cfWGS_MGI_Training_breast_IV_164	breast cancer	IV	female	40-49	.	.	.	600	0.05	1.2	.	.	.
MGI Training Cohort	cfWGS_MGI_Training_breast_IV_165	breast cancer	IV	female	80-89	.	.	.	600	0.05	1.2	.	.	.
MGI Training Cohort	cfWGS_MGI_Training_breast_IV_166	breast cancer	IV	female	50-59	.	.	.	600	too low	too low	.	.	.
MGI Training Cohort	cfWGS_MGI_Training_breast_IV_167	breast cancer	IV	female	60-69	.	.	.	600	0.08	1.92	.	.	.
MGI Training Cohort	cfWGS_MGI_Training_breast_IV_168	breast cancer	IV	female	70-79	.	.	.	600	0.08	1.92	.	.	.
MGI Training Cohort	cfWGS_MGI_Training_breast_IV_169	breast cancer	IV	female	40-49	.	.	.	600	0.04	0.96	.	.	.
MGI Training Cohort	cfWGS_MGI_Training_breast_IV_170	breast cancer	IV	female	40-49	.	.	.	600	0.04	0.96	.	.	.
MGI Training Cohort	cfWGS_MGI_Training_breast_IV_171	breast cancer	IV	female	40-49	.	.	.	600	0.27	6.48	.	.	.
MGI Training Cohort	cfWGS_MGI_Training_breast_IV_172	breast cancer	IV	female	50-59	.	.	.	600	0.06	1.44	.	.	.
MGI Training Cohort	cfWGS_MGI_Training_breast_IV_173	breast cancer	IV	female	60-69	.	.	.	600	0.03	0.72	.	.	.
MGI Training Cohort	cfWGS_MGI_Training_breast_IV_174	breast cancer	IV	female	50-59	.	.	.	600	0.04	0.96	.	.	.
MGI Training Cohort	cfWGS_MGI_Training_breast_IV_175	breast cancer	IV	female	50-59	.	.	.	600	0.05	1.2	.	.	.
MGI Training Cohort	cfWGS_MGI_Training_breast_IV_176	breast cancer	IV	female	40-49	.	.	.	600	0.03	0.72	.	.	.
MGI Training Cohort	cfWGS_MGI_Training_colon_IV_1	colon cancer	IV	male	80-89	4	1	1	600	0.08	3.24	A-colon	Adenocarcinoma	.
MGI Training Cohort	cfWGS_MGI_Training_colon_IV_0	colon cancer	IV	male	60-69	3	1	1	600	0.03	1.02	Rectum	Adenocarcinoma	.
MGI Training Cohort	cfWGS_MGI_Training_colon_NA_0	colon cancer	NA	female	70-79	1	0	0	600	0.06	2.28	T-colon	.	.
MGI Training Cohort	cfWGS_MGI_Training_colon_I_0	colon cancer	I	male	70-79	1	0	0	600	0.06	2.2	S-colon	Adenocarcinoma	.
MGI Training Cohort	cfWGS_MGI_Training_colon_I_1	colon cancer	I	male	50-59	1	0	0	600	0.04	1.58	Rectum	Adenocarcinoma	.
MGI Training Cohort	cfWGS_MGI_Training_colon_I_2	colon cancer	I	male	70-79	1	0	0	600	0.02	0.98	S-colon	Adenocarcinoma	.
MGI Training Cohort	cfWGS_MGI_Training_esophagus_III_16	esophagus cancer	III	.	.	4	.	0	600	0.17	4	.	.	.
MGI Training Cohort	cfWGS_MGI_Training_esophagus_IV_13	esophagus cancer	IV	.	.	4	.	0	600	0.04	0.93	.	.	.
MGI Training Cohort	cfWGS_MGI_Training_esophagus_III_1	esophagus cancer	III	.	.	4	1	0	600	0.06	1.46	.	.	.
MGI Training Cohort	cfWGS_MGI_Training_esophagus_III_2	esophagus cancer	III	.	.	4	2	0	600	0.05	1.24	.	.	.
MGI Training Cohort	cfWGS_MGI_Training_esophagus_IV_2	esophagus cancer	IV	.	.	4	.	0	600	0.09	2.04	.	.	.
MGI Training Cohort	cfWGS_MGI_Training_esophagus_IV_3	esophagus cancer	IV	.	.	4	.	1	600	0.04	1.02	.	.	.
MGI Training Cohort	cfWGS_MGI_Training_esophagus_III_11	esophagus cancer	III	.	.	4	.	0	600	0.15	3.5	.	.	.
MGI Training Cohort	cfWGS_MGI_Training_esophagus_IV_0	esophagus cancer	IV	.	.	4	.	1	600	0.09	2.22	.	.	.
MGI Training Cohort	cfWGS_MGI_Training_esophagus_IV_21	esophagus cancer	IV	.	.	4	.	1	600	0.2	4.84	.	.	.
MGI Training Cohort	cfWGS_MGI_Training_esophagus_IV_22	esophagus cancer	IV	.	.	4	.	0	600	0.03	0.64	.	.	.
MGI Training Cohort	cfWGS_MGI_Training_esophagus_III_26	esophagus cancer	III	.	.	4	.	0	600	0.03	0.82	.	.	.
MGI Training Cohort	cfWGS_MGI_Training_esophagus_IV_14	esophagus cancer	IV	.	.	4	2	1	600	0.29	7.04	.	.	.
MGI Training Cohort	cfWGS_MGI_Training_esophagus_IV_19	esophagus cancer	IV	.	.	4	2	1	600	0.08	1.84	.	.	.
MGI Training Cohort	cfWGS_MGI_Training_esophagus_IV_26	esophagus cancer	IV	.	.	4	2	0	600	0.86	20.72	.	.	.
MGI Training Cohort	cfWGS_MGI_Training_esophagus_IV_27	esophagus cancer	IV	.	.	4	.	1	600	0.07	1.59	.	.	.
MGI Training Cohort	cfWGS_MGI_Training_esophagus_IV_34	esophagus cancer	IV	.	.	4	.	1	600	0.03	0.73	.	.	.
MGI Training Cohort	cfWGS_MGI_Training_esophagus_IV_40	esophagus cancer	IV	male	60-69	4	3	1	600	0.09	2.37	.	.	.
MGI Training Cohort	cfWGS_MGI_Training_esophagus_IV_11	esophagus cancer	IV	.	.	3	.	0	600	0.05	1.27	.	.	.
MGI Training Cohort	cfWGS_MGI_Training_esophagus_IV_12	esophagus cancer	IV	.	.	3	.	1	600	0.03	0.62	.	.	.
MGI Training Cohort	cfWGS_MGI_Training_esophagus_III_18	esophagus cancer	III	.	.	3	1	0	600	0.03	0.82	.	.	.
MGI Training Cohort	cfWGS_MGI_Training_esophagus_II_3	esophagus cancer	II	.	.	3	0	0	600	0.06	1.46	.	.	.
MGI Training Cohort	cfWGS_MGI_Training_esophagus_III_3	esophagus cancer	III	.	.	3	1	0	600	0.08	1.9	.	.	.
MGI Training Cohort	cfWGS_MGI_Training_esophagus_III_4	esophagus cancer	III	.	.	3	.	0	600	0.05	1.3	.	.	.
MGI Training Cohort	cfWGS_MGI_Training_esophagus_II_4	esophagus cancer	II	.	.	3	1	0	600	0.03	0.62	.	.	.
MGI Training Cohort	cfWGS_MGI_Training_esophagus_IV_4	esophagus cancer	IV	.	.	3	.	0	600	0.03	0.65	.	.	.
MGI Training Cohort	cfWGS_MGI_Training_esophagus_IV_5	esophagus cancer	IV	.	.	3	.	0	600	0.06	1.36	.	.	.
MGI Training Cohort	cfWGS_MGI_Training_esophagus_III_0	esophagus cancer	III	.	.	3	.	0	600	0.04	0.85	.	.	.
MGI Training Cohort	cfWGS_MGI_Training_esophagus_III_5	esophagus cancer	III	.	.	3	.	0	600	0.11	2.52	.	.	.
MGI Training Cohort	cfWGS_MGI_Training_esophagus_III_6	esophagus cancer	III	.	.	3	1	0	600	0.02	0.58	.	.	.
MGI Training Cohort	cfWGS_MGI_Training_esophagus_IV_6	esophagus cancer	IV	.	.	3	.	1	600	0.04	0.95	.	.	.
MGI Training Cohort	cfWGS_MGI_Training_esophagus_III_7	esophagus cancer	III	.	.	3	.	0	600	0.04	0.9	.	.	.
MGI Training Cohort	cfWGS_MGI_Training_esophagus_IV_7	esophagus cancer	IV	.	.	3	1	1	600	0.02	0.56	.	.	.
MGI Training Cohort	cfWGS_MGI_Training_esophagus_III_8	esophagus cancer	III	.	.	3	1	0	600	0.04	1.06	.	.	.
MGI Training Cohort	cfWGS_MGI_Training_esophagus_III_9	esophagus cancer	III	.	.	3	1	0	600	0.13	3.02	.	.	.
MGI Training Cohort	cfWGS_MGI_Training_esophagus_III_10	esophagus cancer	III	.	.	3	.	0	600	0.05	1.08	.	.	.
MGI Training Cohort	cfWGS_MGI_Training_esophagus_II_6	esophagus cancer	II	.	.	3	x	0	600	0.02	0.56	.	.	.
MGI Training Cohort	cfWGS_MGI_Training_esophagus_IV_9	esophagus cancer	IV	.	.	3	2	1	600	0.04	1.05	.	.	.
MGI Training Cohort	cfWGS_MGI_Training_esophagus_III_12	esophagus cancer	III	.	.	3	.	0	600	0.05	1.08	.	.	.
MGI Training Cohort	cfWGS_MGI_Training_esophagus_II_7	esophagus cancer	II	.	.	3	0	0	600	0.04	0.88	.	.	.
MGI Training Cohort	cfWGS_MGI_Training_esophagus_IV_10	esophagus cancer	IV	.	.	3	3	1	600	0.07	1.6	.	.	.
MGI Training Cohort	cfWGS_MGI_Training_esophagus_II_0	esophagus cancer	II	.	.	3	0	0	600	0.13	3.11	.	.	.
MGI Training Cohort	cfWGS_MGI_Training_esophagus_III_13	esophagus cancer	III	.	.	3	1	0	600	0.04	0.98	.	.	.
MGI Training Cohort	cfWGS_MGI_Training_esophagus_III_14	esophagus cancer	III	.	.	3	1	0	600	0.1	2.42	.	.	.
MGI Training Cohort	cfWGS_MGI_Training_esophagus_III_15	esophagus cancer	III	.	.	3	.	0	600	0.05	1.26	.	.	.
MGI Training Cohort	cfWGS_MGI_Training_esophagus_IV_1	esophagus cancer	IV	.	.	3	.	1	600	0.05	1.14	.	.	.
MGI Training Cohort	cfWGS_MGI_Training_esophagus_III_27	esophagus cancer	III	.	.	3	.	0	600	0.04	0.94	.	.	.
MGI Training Cohort	cfWGS_MGI_Training_esophagus_IV_15	esophagus cancer	IV	.	.	3	.	1	600	0.09	2.18	.	.	.
MGI Training Cohort	cfWGS_MGI_Training_esophagus_IV_16	esophagus cancer	IV	.	.	3	1	1	600	0.04	1.05	.	.	.
MGI Training Cohort	cfWGS_MGI_Training_esophagus_III_19	esophagus cancer	III	.	.	3	.	0	600	0.04	0.91	.	.	.
MGI Training Cohort	cfWGS_MGI_Training_esophagus_III_20	esophagus cancer	III	.	.	3	1	0	600	0.08	1.91	.	.	.
MGI Training Cohort	cfWGS_MGI_Training_esophagus_III_21	esophagus cancer	III	.	.	3	.	0	600	0.05	1.18	.	.	.
MGI Training Cohort	cfWGS_MGI_Training_esophagus_IV_18	esophagus cancer	IV	.	.	3	2	1	600	0.08	1.97	.	.	.
MGI Training Cohort	cfWGS_MGI_Training_esophagus_III_22	esophagus cancer	III	.	.	3	1	0	600	0.06	1.38	.	.	.
MGI Training Cohort	cfWGS_MGI_Training_esophagus_IV_20	esophagus cancer	IV	.	.	3	.	1	600	0.04	0.98	.	.	.
MGI Training Cohort	cfWGS_MGI_Training_esophagus_III_23	esophagus cancer	III	.	.	3	1	0	600	0.3	7.16	.	.	.
MGI Training Cohort	cfWGS_MGI_Training_esophagus_III_24	esophagus cancer	III	.	.	3	2	0	600	0.2	4.76	.	.	.
MGI Training Cohort	cfWGS_MGI_Training_esophagus_IV_24	esophagus cancer	IV	.	.	3	.	1	600	0.06	1.34	.	.	.
MGI Training Cohort	cfWGS_MGI_Training_esophagus_IV_25	esophagus cancer	IV	.	.	3	3	0	600	0.1	2.4	.	.	.
MGI Training Cohort	cfWGS_MGI_Training_esophagus_IV_28	esophagus cancer	IV	.	.	3	1	1	600	too low	too low	.	.	.
MGI Training Cohort	cfWGS_MGI_Training_esophagus_II_13	esophagus cancer	II	.	.	3	.	0	600	0.04	0.9	.	.	.
MGI Training Cohort	cfWGS_MGI_Training_esophagus_IV_29	esophagus cancer	IV	.	.	3	.	.	600	0.02	0.41	.	.	.
MGI Training Cohort	cfWGS_MGI_Training_esophagus_III_28	esophagus cancer	III	.	.	3	.	0	600	0.1	2.36	.	.	.
MGI Training Cohort	cfWGS_MGI_Training_esophagus_II_14	esophagus cancer	II	.	.	3	x	0	600	0.08	1.97	.	.	.
MGI Training Cohort	cfWGS_MGI_Training_esophagus_IV_31	esophagus cancer	IV	.	.	3	.	1	600	0.09	2.26	.	.	.
MGI Training Cohort	cfWGS_MGI_Training_esophagus_IV_32	esophagus cancer	IV	.	.	3	.	1	600	0.06	1.35	.	.	.
MGI Training Cohort	cfWGS_MGI_Training_esophagus_IV_33	esophagus cancer	IV	.	.	3	.	0	600	0.12	2.93	.	.	.
MGI Training Cohort	cfWGS_MGI_Training_esophagus_IV_35	esophagus cancer	IV	.	.	3	.	1	600	0.06	1.54	.	.	.
MGI Training Cohort	cfWGS_MGI_Training_esophagus_IV_36	esophagus cancer	IV	.	.	3	3	0	600	0.29	6.88	.	.	.
MGI Training Cohort	cfWGS_MGI_Training_esophagus_II_16	esophagus cancer	II	.	.	3	.	0	600	0.1	2.34	.	.	.
MGI Training Cohort	cfWGS_MGI_Training_esophagus_II_17	esophagus cancer	II	.	.	3	0	0	600	0.02	0.56	.	.	.
MGI Training Cohort	cfWGS_MGI_Training_esophagus_IV_38	esophagus cancer	IV	.	.	3	.	1	600	0.13	3.14	.	.	.
MGI Training Cohort	cfWGS_MGI_Training_esophagus_IV_39	esophagus cancer	IV	.	.	3	.	0	600	0.13	3.16	.	.	.
MGI Training Cohort	cfWGS_MGI_Training_esophagus_II_18	esophagus cancer	II	.	.	3	0	0	600	0.2	4.84	.	.	.
MGI Training Cohort	cfWGS_MGI_Training_esophagus_III_29	esophagus cancer	III	.	.	3	.	0	600	0.16	3.73	.	.	.
MGI Training Cohort	cfWGS_MGI_Training_esophagus_III_30	esophagus cancer	III	male	50-59	3	2	0	600	0.1	2.46	.	.	.
MGI Training Cohort	cfWGS_MGI_Training_esophagus_III_31	esophagus cancer	III	male	50-59	3	1	0	600	0.2	4.92	.	.	.
MGI Training Cohort	cfWGS_MGI_Training_esophagus_III_32	esophagus cancer	III	male	60-69	3	2	0	600	0.03	0.78	.	.	.
MGI Training Cohort	cfWGS_MGI_Training_esophagus_IV_41	esophagus cancer	IV	male	50-59	3	1	1	600	0.1	2.51	.	.	.
MGI Training Cohort	cfWGS_MGI_Training_esophagus_III_33	esophagus cancer	III	male	60-69	3	1	0	600	0.07	1.71	.	.	.
MGI Training Cohort	cfWGS_MGI_Training_esophagus_II_21	esophagus cancer	II	female	60-69	3	0	0	600	0.08	2.07	.	.	.
MGI Training Cohort	cfWGS_MGI_Training_esophagus_III_34	esophagus cancer	III	male	60-69	3	2	0	600	0.05	1.17	.	.	.
MGI Training Cohort	cfWGS_MGI_Training_esophagus_III_35	esophagus cancer	III	male	60-69	3	1	0	600	0.06	1.52	.	.	.
MGI Training Cohort	cfWGS_MGI_Training_esophagus_III_36	esophagus cancer	III	male	70-79	3	2	0	600	0.05	1.27	.	.	.
MGI Training Cohort	cfWGS_MGI_Training_esophagus_III_37	esophagus cancer	III	male	60-69	3	1	0	600	0.07	1.75	.	.	.
MGI Training Cohort	cfWGS_MGI_Training_esophagus_III_38	esophagus cancer	III	male	60-69	3	2	0	600	0.05	1.29	.	.	.
MGI Training Cohort	cfWGS_MGI_Training_esophagus_IV_42	esophagus cancer	IV	male	70-79	3	1	1	600	0.1	2.46	.	.	.
MGI Training Cohort	cfWGS_MGI_Training_esophagus_III_39	esophagus cancer	III	male	70-79	3	1	0	600	0.06	1.51	.	.	.
MGI Training Cohort	cfWGS_MGI_Training_esophagus_III_40	esophagus cancer	III	female	70-79	3	1	0	600	0.12	3.02	.	.	.
MGI Training Cohort	cfWGS_MGI_Training_esophagus_IV_43	esophagus cancer	IV	male	50-59	3	3	1	600	0.08	2.04	.	.	.
MGI Training Cohort	cfWGS_MGI_Training_esophagus_III_41	esophagus cancer	III	male	60-69	3	1	0	600	0.08	1.93	.	.	.
MGI Training Cohort	cfWGS_MGI_Training_esophagus_III_42	esophagus cancer	III	male	60-69	3	1	0	600	0.04	0.89	.	.	.
MGI Training Cohort	cfWGS_MGI_Training_esophagus_III_43	esophagus cancer	III	male	60-69	3	1	0	600	0.14	3.61	.	.	.
MGI Training Cohort	cfWGS_MGI_Training_esophagus_IV_44	esophagus cancer	IV	male	70-79	3	3	0	600	0.05	1.13	.	.	.
MGI Training Cohort	cfWGS_MGI_Training_esophagus_III_44	esophagus cancer	III	male	60-69	3	1	0	600	0.05	1.15	.	.	.
MGI Training Cohort	cfWGS_MGI_Training_esophagus_III_45	esophagus cancer	III	male	70-79	3	2	0	600	0.07	1.7	.	.	.
MGI Training Cohort	cfWGS_MGI_Training_esophagus_III_46	esophagus cancer	III	male	60-69	3	1	0	600	0.08	1.97	.	.	.
MGI Training Cohort	cfWGS_MGI_Training_esophagus_III_47	esophagus cancer	III	male	70-79	3	1	0	600	0.04	0.99	.	.	.
MGI Training Cohort	cfWGS_MGI_Training_esophagus_III_48	esophagus cancer	III	male	60-69	3	2	0	600	0.06	1.53	.	.	.
MGI Training Cohort	cfWGS_MGI_Training_esophagus_IV_47	esophagus cancer	IV	male	70-79	3	2	1	600	0.21	5.36	.	.	.
MGI Training Cohort	cfWGS_MGI_Training_esophagus_III_49	esophagus cancer	III	female	60-69	3	1	0	600	0.06	1.56	.	.	.
MGI Training Cohort	cfWGS_MGI_Training_esophagus_III_50	esophagus cancer	III	male	50-59	3	2	0	600	0.07	1.85	.	.	.
MGI Training Cohort	cfWGS_MGI_Training_esophagus_IV_48	esophagus cancer	IV	male	50-59	3	1	1	600	0.15	3.73	.	.	.
MGI Training Cohort	cfWGS_MGI_Training_esophagus_IV_49	esophagus cancer	IV	male	70-79	3	2	1	600	0.06	1.62	.	.	.
MGI Training Cohort	cfWGS_MGI_Training_esophagus_IV_50	esophagus cancer	IV	male	60-69	3	1	1	600	0.1	2.41	.	.	.
MGI Training Cohort	cfWGS_MGI_Training_esophagus_III_51	esophagus cancer	III	male	80-89	3	2	0	600	0.07	1.64	.	.	.
MGI Training Cohort	cfWGS_MGI_Training_esophagus_III_52	esophagus cancer	III	male	50-59	3	1	0	1000	0.828	4.14	.	.	.
MGI Training Cohort	cfWGS_MGI_Training_esophagus_III_54	esophagus cancer	III	male	50-59	3	1	0	1000	3.12	4.68	.	.	.
MGI Training Cohort	cfWGS_MGI_Training_esophagus_III_55	esophagus cancer	III	male	50-59	3	1	0	1000	0.68	2.04	.	.	.
MGI Training Cohort	cfWGS_MGI_Training_esophagus_III_56	esophagus cancer	III	male	50-59	3	1	0	1000	0.66	2.64	.	.	.
MGI Training Cohort	cfWGS_MGI_Training_esophagus_II_8	esophagus cancer	II	.	.	2	.	0	600	0.05	1.25	.	.	.
MGI Training Cohort	cfWGS_MGI_Training_esophagus_II_1	esophagus cancer	II	.	.	2	1	0	600	0.03	0.6	.	.	.
MGI Training Cohort	cfWGS_MGI_Training_esophagus_II_9	esophagus cancer	II	.	.	2	0	0	600	0.02	0.51	.	.	.
MGI Training Cohort	cfWGS_MGI_Training_esophagus_II_10	esophagus cancer	II	.	.	2	.	0	600	0.03	0.72	.	.	.
MGI Training Cohort	cfWGS_MGI_Training_esophagus_II_11	esophagus cancer	II	.	.	2	1	0	600	0.16	3.79	.	.	.
MGI Training Cohort	cfWGS_MGI_Training_esophagus_II_2	esophagus cancer	II	.	.	2	1	0	600	0.08	1.86	.	.	.
MGI Training Cohort	cfWGS_MGI_Training_esophagus_II_5	esophagus cancer	II	.	.	2	.	0	600	0.05	1.3	.	.	.
MGI Training Cohort	cfWGS_MGI_Training_esophagus_IV_8	esophagus cancer	IV	.	.	2	.	1	600	0.06	1.32	.	.	.
MGI Training Cohort	cfWGS_MGI_Training_esophagus_II_12	esophagus cancer	II	.	.	2	.	0	600	0.09	2.07	.	.	.
MGI Training Cohort	cfWGS_MGI_Training_esophagus_II_15	esophagus cancer	II	.	.	2	.	0	600	0.06	1.53	.	.	.
MGI Training Cohort	cfWGS_MGI_Training_esophagus_II_19	esophagus cancer	II	male	60-69	2	1	0	600	0.05	1.27	.	.	.
MGI Training Cohort	cfWGS_MGI_Training_esophagus_II_20	esophagus cancer	II	male	70-79	2	1	0	600	0.07	1.84	.	.	.
MGI Training Cohort	cfWGS_MGI_Training_esophagus_II_22	esophagus cancer	II	male	60-69	2	1	0	600	0.1	2.38	.	.	.
MGI Training Cohort	cfWGS_MGI_Training_esophagus_II_23	esophagus cancer	II	male	60-69	2	1	0	600	0.08	1.91	.	.	.
MGI Training Cohort	cfWGS_MGI_Training_esophagus_IV_46	esophagus cancer	IV	male	60-69	2	0	1	600	0.06	1.53	.	.	.
MGI Training Cohort	cfWGS_MGI_Training_esophagus_II_24	esophagus cancer	II	female	60-69	2	1	0	600	0.08	1.88	.	.	.
MGI Training Cohort	cfWGS_MGI_Training_esophagus_II_25	esophagus cancer	II	male	60-69	2	0	0	600	0.06	1.62	.	.	.
MGI Training Cohort	cfWGS_MGI_Training_esophagus_III_53	esophagus cancer	III	male	60-69	2	2	0	1000	1.06	3.18	.	.	.
MGI Training Cohort	cfWGS_MGI_Training_esophagus_III_17	esophagus cancer	III	.	.	1	.	0	600	0.07	1.6	.	.	.
MGI Training Cohort	cfWGS_MGI_Training_esophagus_I_1	esophagus cancer	I	.	.	1	.	0	600	0.04	0.9	.	.	.
MGI Training Cohort	cfWGS_MGI_Training_esophagus_I_2	esophagus cancer	I	.	.	1	.	0	600	0.11	2.53	.	.	.
MGI Training Cohort	cfWGS_MGI_Training_esophagus_I_3	esophagus cancer	I	.	.	1	.	0	600	0.04	0.93	.	.	.
MGI Training Cohort	cfWGS_MGI_Training_esophagus_I_4	esophagus cancer	I	.	.	1	1	0	600	0.04	0.87	.	.	.
MGI Training Cohort	cfWGS_MGI_Training_esophagus_I_5	esophagus cancer	I	.	.	1	1	0	600	0.05	1.14	.	.	.
MGI Training Cohort	cfWGS_MGI_Training_esophagus_I_6	esophagus cancer	I	.	.	1	1	0	600	0.03	0.82	.	.	.
MGI Training Cohort	cfWGS_MGI_Training_esophagus_I_0	esophagus cancer	I	.	.	1	.	0	600	0.06	1.37	.	.	.
MGI Training Cohort	cfWGS_MGI_Training_esophagus_I_14	esophagus cancer	I	.	.	1	0	0	600	0.02	0.54	.	.	.
MGI Training Cohort	cfWGS_MGI_Training_esophagus_I_7	esophagus cancer	I	.	.	1	0	x	600	0.03	0.8	.	.	.
MGI Training Cohort	cfWGS_MGI_Training_esophagus_I_8	esophagus cancer	I	.	.	1	0	0	600	0.06	1.38	.	.	.
MGI Training Cohort	cfWGS_MGI_Training_esophagus_IV_17	esophagus cancer	IV	.	.	1	.	1	600	0.04	1.01	.	.	.
MGI Training Cohort	cfWGS_MGI_Training_esophagus_I_9	esophagus cancer	I	.	.	1	0	0	600	0.05	1.18	.	.	.
MGI Training Cohort	cfWGS_MGI_Training_esophagus_I_10	esophagus cancer	I	.	.	1	x	x	600	0.06	1.34	.	.	.
MGI Training Cohort	cfWGS_MGI_Training_esophagus_I_11	esophagus cancer	I	.	.	1	0	0	600	0.08	1.87	.	.	.
MGI Training Cohort	cfWGS_MGI_Training_esophagus_I_12	esophagus cancer	I	.	.	1	0	0	600	0.07	1.64	.	.	.
MGI Training Cohort	cfWGS_MGI_Training_esophagus_III_25	esophagus cancer	III	.	.	1	2	0	600	0.05	1.14	.	.	.
MGI Training Cohort	cfWGS_MGI_Training_esophagus_I_13	esophagus cancer	I	.	.	1	1	0	600	0.12	2.92	.	.	.
MGI Training Cohort	cfWGS_MGI_Training_esophagus_IV_23	esophagus cancer	IV	.	.	1	.	1	600	0.14	3.24	.	.	.
MGI Training Cohort	cfWGS_MGI_Training_esophagus_I_15	esophagus cancer	I	.	.	1	.	0	600	0.06	1.54	.	.	.
MGI Training Cohort	cfWGS_MGI_Training_esophagus_I_16	esophagus cancer	I	male	70-79	1	0	0	600	0.09	2.19	.	.	.
MGI Training Cohort	cfWGS_MGI_Training_esophagus_I_17	esophagus cancer	I	male	60-69	1	0	0	600	0.06	1.44	.	.	.
MGI Training Cohort	cfWGS_MGI_Training_esophagus_I_18	esophagus cancer	I	male	60-69	1	1	0	600	0.03	0.85	.	.	.
MGI Training Cohort	cfWGS_MGI_Training_esophagus_IV_45	esophagus cancer	IV	male	50-59	1	1	1	600	0.05	1.14	.	.	.
MGI Training Cohort	cfWGS_MGI_Training_esophagus_I_19	esophagus cancer	I	male	60-69	1	0	0	600	0.11	2.64	.	.	.
MGI Training Cohort	cfWGS_MGI_Training_esophagus_IV_51	esophagus cancer	IV	male	60-69	0	0	1	600	0.06	1.5	.	.	.
MGI Training Cohort	cfWGS_MGI_Training_esophagus_IV_30	esophagus cancer	IV	.	.	.	.	.	600	0.13	3.05	.	.	.
MGI Training Cohort	cfWGS_MGI_Training_esophagus_IV_37	esophagus cancer	IV	.	.	.	.	.	600	0.16	3.8	.	.	.
MGI Training Cohort	cfWGS_MGI_Training_headandneck_IV_0	headandneck cancer	IV	male	50-59	4	1	0	600	0.08	1.93	.	.	.
MGI Training Cohort	cfWGS_MGI_Training_headandneck_III_2	headandneck cancer	III	male	50-59	3	0	0	600	0.07	1.74	.	.	.
MGI Training Cohort	cfWGS_MGI_Training_headandneck_III_3	headandneck cancer	III	female	60-69	3	1	0	600	0.13	3.21	.	.	.
MGI Training Cohort	cfWGS_MGI_Training_headandneck_II_10	headandneck cancer	II	male	60-69	2	0	0	600	0.17	4.32	.	.	.
MGI Training Cohort	cfWGS_MGI_Training_headandneck_II_1	headandneck cancer	II	male	60-69	2	1	0	600	0.06	1.4	.	.	.
MGI Training Cohort	cfWGS_MGI_Training_headandneck_II_2	headandneck cancer	II	male	60-69	2	0	0	600	0.05	1.2	.	.	.
MGI Training Cohort	cfWGS_MGI_Training_headandneck_III_0	headandneck cancer	III	male	50-59	2	2	0	600	0.06	1.56	.	.	.
MGI Training Cohort	cfWGS_MGI_Training_headandneck_II_3	headandneck cancer	II	male	60-69	2	0	0	600	0.05	1.22	.	.	.
MGI Training Cohort	cfWGS_MGI_Training_headandneck_II_4	headandneck cancer	II	male	50-59	2	1	0	600	0.08	1.9	.	.	.
MGI Training Cohort	cfWGS_MGI_Training_headandneck_II_5	headandneck cancer	II	male	50-59	2	0	0	600	0.09	2.31	.	.	.
MGI Training Cohort	cfWGS_MGI_Training_headandneck_III_1	headandneck cancer	III	male	50-59	2	2	0	600	0.06	1.38	.	.	.
MGI Training Cohort	cfWGS_MGI_Training_headandneck_II_8	headandneck cancer	II	male	30-39	2	1	0	600	0.1	2.38	.	.	.
MGI Training Cohort	cfWGS_MGI_Training_headandneck_II_0	headandneck cancer	II	male	50-59	1	1	0	600	0.07	1.83	.	.	.
MGI Training Cohort	cfWGS_MGI_Training_headandneck_II_6	headandneck cancer	II	male	70-79	1	1	0	600	0.1	2.48	.	.	.
MGI Training Cohort	cfWGS_MGI_Training_headandneck_II_7	headandneck cancer	II	male	50-59	1	1	0	600	0.26	6.6	.	.	.
MGI Training Cohort	cfWGS_MGI_Training_headandneck_II_9	headandneck cancer	II	male	50-59	1	1	0	600	0.1	2.43	.	.	.
MGI Training Cohort	cfWGS_MGI_Training_liver_IV_5	liver cancer	IV	male	60-69	2	0	0	600	0.02	0.41	.	.	.
MGI Training Cohort	cfWGS_MGI_Training_liver_IV_6	liver cancer	IV	male	50-59	2	.	.	600	0.14	3.46	.	.	.
MGI Training Cohort	cfWGS_MGI_Training_liver_I_46	liver cancer	I	.	.	.	.	.	600	0.07	1.79	.	.	.
MGI Training Cohort	cfWGS_MGI_Training_liver_I_47	liver cancer	I	.	.	.	.	.	600	0.1	2.31	.	.	.
MGI Training Cohort	cfWGS_MGI_Training_liver_I_48	liver cancer	I	.	.	.	.	.	600	0.13	3.2	.	.	.
MGI Training Cohort	cfWGS_MGI_Training_liver_I_49	liver cancer	I	.	.	.	.	.	600	0.21	4.92	.	.	.
MGI Training Cohort	cfWGS_MGI_Training_liver_II_23	liver cancer	II	.	.	.	.	.	600	0.05	1.17	.	.	.
MGI Training Cohort	cfWGS_MGI_Training_liver_II_24	liver cancer	II	.	.	.	.	.	600	0.2	4.72	.	.	.
MGI Training Cohort	cfWGS_MGI_Training_liver_I_50	liver cancer	I	.	.	.	.	.	600	0.43	10.24	.	.	.
MGI Training Cohort	cfWGS_MGI_Training_liver_I_51	liver cancer	I	.	.	.	.	.	600	0.1	2.39	.	.	.
MGI Training Cohort	cfWGS_MGI_Training_liver_I_52	liver cancer	I	.	.	.	.	.	600	0.12	2.87	.	.	.
MGI Training Cohort	cfWGS_MGI_Training_liver_I_53	liver cancer	I	.	.	.	.	.	600	0.24	5.84	.	.	.
MGI Training Cohort	cfWGS_MGI_Training_liver_I_54	liver cancer	I	.	.	.	.	.	600	0.11	2.52	.	.	.
MGI Training Cohort	cfWGS_MGI_Training_liver_I_55	liver cancer	I	.	.	.	.	.	600	0.25	5.92	.	.	.
MGI Training Cohort	cfWGS_MGI_Training_liver_II_25	liver cancer	II	.	.	.	.	.	600	0.13	3.15	.	.	.
MGI Training Cohort	cfWGS_MGI_Training_liver_II_26	liver cancer	II	.	.	.	.	.	600	0.08	1.88	.	.	.
MGI Training Cohort	cfWGS_MGI_Training_liver_I_56	liver cancer	I	.	.	.	.	.	600	0.09	2.13	.	.	.
MGI Training Cohort	cfWGS_MGI_Training_liver_I_57	liver cancer	I	.	.	.	.	.	600	0.12	2.97	.	.	.
MGI Training Cohort	cfWGS_MGI_Training_liver_I_58	liver cancer	I	.	.	.	.	.	600	0.32	7.68	.	.	.
MGI Training Cohort	cfWGS_MGI_Training_liver_I_59	liver cancer	I	.	.	.	.	.	600	0.19	4.56	.	.	.
MGI Training Cohort	cfWGS_MGI_Training_liver_I_60	liver cancer	I	.	.	.	.	.	600	0.24	5.72	.	.	.
MGI Training Cohort	cfWGS_MGI_Training_liver_I_61	liver cancer	I	.	.	.	.	.	600	0.95	22.8	.	.	.
MGI Training Cohort	cfWGS_MGI_Training_liver_III_5	liver cancer	III	.	.	.	.	.	600	0.21	5	.	.	.
MGI Training Cohort	cfWGS_MGI_Training_liver_II_27	liver cancer	II	.	.	.	.	.	600	0.17	3.98	.	.	.
MGI Training Cohort	cfWGS_MGI_Training_liver_II_28	liver cancer	II	.	.	.	.	.	600	0.17	3.99	.	.	.
MGI Training Cohort	cfWGS_MGI_Training_liver_I_62	liver cancer	I	.	.	.	.	.	600	0.21	4.92	.	.	.
MGI Training Cohort	cfWGS_MGI_Training_liver_I_63	liver cancer	I	.	.	.	.	.	600	0.36	8.56	.	.	.
MGI Training Cohort	cfWGS_MGI_Training_liver_I_64	liver cancer	I	.	.	.	.	.	600	0.13	3.18	.	.	.
MGI Training Cohort	cfWGS_MGI_Training_liver_I_65	liver cancer	I	.	.	.	.	.	600	0.16	3.73	.	.	.
MGI Training Cohort	cfWGS_MGI_Training_liver_I_66	liver cancer	I	.	.	.	.	.	600	0.31	7.4	.	.	.
MGI Training Cohort	cfWGS_MGI_Training_liver_I_67	liver cancer	I	.	.	.	.	.	600	0.09	2.16	.	.	.
MGI Training Cohort	cfWGS_MGI_Training_liver_III_6	liver cancer	III	.	.	.	.	.	600	0.3	7.12	.	.	.
MGI Training Cohort	cfWGS_MGI_Training_liver_I_68	liver cancer	I	.	.	.	.	.	600	0.09	2.21	.	.	.
MGI Training Cohort	cfWGS_MGI_Training_liver_I_69	liver cancer	I	.	.	.	.	.	600	0.1	2.51	.	.	.
MGI Training Cohort	cfWGS_MGI_Training_liver_I_70	liver cancer	I	.	.	.	.	.	600	0.16	3.74	.	.	.
MGI Training Cohort	cfWGS_MGI_Training_liver_II_29	liver cancer	II	.	.	.	.	.	600	0.25	6.04	.	.	.
MGI Training Cohort	cfWGS_MGI_Training_liver_I_71	liver cancer	I	.	.	.	.	.	600	0.11	2.62	.	.	.
MGI Training Cohort	cfWGS_MGI_Training_liver_I_72	liver cancer	I	.	.	.	.	.	600	0.06	1.39	.	.	.
MGI Training Cohort	cfWGS_MGI_Training_liver_II_30	liver cancer	II	.	.	.	.	.	600	0.14	3.45	.	.	.
MGI Training Cohort	cfWGS_MGI_Training_liver_III_7	liver cancer	III	.	.	.	.	.	600	0.19	4.52	.	.	.
MGI Training Cohort	cfWGS_MGI_Training_liver_I_73	liver cancer	I	.	.	.	.	.	600	0.31	7.32	.	.	.
MGI Training Cohort	cfWGS_MGI_Training_liver_I_74	liver cancer	I	.	.	.	.	.	600	0.12	2.85	.	.	.
MGI Training Cohort	cfWGS_MGI_Training_liver_III_8	liver cancer	III	.	.	.	.	.	600	0.18	4.2	.	.	.
MGI Training Cohort	cfWGS_MGI_Training_liver_I_75	liver cancer	I	.	.	.	.	.	600	0.07	1.76	.	.	.
MGI Training Cohort	cfWGS_MGI_Training_liver_III_9	liver cancer	III	.	.	.	.	.	600	0.16	3.76	.	.	.
MGI Training Cohort	cfWGS_MGI_Training_liver_II_31	liver cancer	II	.	.	.	.	.	600	0.18	4.2	.	.	.
MGI Training Cohort	cfWGS_MGI_Training_liver_I_76	liver cancer	I	.	.	.	.	.	600	0.15	3.52	.	.	.
MGI Training Cohort	cfWGS_MGI_Training_liver_I_77	liver cancer	I	.	.	.	.	.	600	0.12	2.89	.	.	.
MGI Training Cohort	cfWGS_MGI_Training_liver_III_10	liver cancer	III	.	.	.	.	.	600	0.07	1.62	.	.	.
MGI Training Cohort	cfWGS_MGI_Training_liver_I_78	liver cancer	I	.	.	.	.	.	600	0.07	1.78	.	.	.
MGI Training Cohort	cfWGS_MGI_Training_liver_I_79	liver cancer	I	.	.	.	.	.	600	0.13	3.05	.	.	.
MGI Training Cohort	cfWGS_MGI_Training_liver_III_11	liver cancer	III	.	.	.	.	.	600	0.13	3.18	.	.	.
MGI Training Cohort	cfWGS_MGI_Training_liver_III_12	liver cancer	III	.	.	.	.	.	600	0.16	3.95	.	.	.
MGI Training Cohort	cfWGS_MGI_Training_liver_I_80	liver cancer	I	.	.	.	.	.	600	0.08	1.98	.	.	.
MGI Training Cohort	cfWGS_MGI_Training_liver_I_81	liver cancer	I	.	.	.	.	.	600	0.06	1.55	.	.	.
MGI Training Cohort	cfWGS_MGI_Training_liver_II_32	liver cancer	II	.	.	.	.	.	600	0.07	1.75	.	.	.
MGI Training Cohort	cfWGS_MGI_Training_liver_II_33	liver cancer	II	.	.	.	.	.	600	0.12	2.97	.	.	.
MGI Training Cohort	cfWGS_MGI_Training_liver_I_12	liver cancer	I	male	.	.	.	.	600	0.08	3.1	.	LL	.
MGI Training Cohort	cfWGS_MGI_Training_liver_I_13	liver cancer	I	male	.	.	.	.	600	0.07	2.91	.	CBS	.
MGI Training Cohort	cfWGS_MGI_Training_liver_IV_11	liver cancer	IV	male	.	.	.	.	600	0.07	2.9	.	RL	.
MGI Training Cohort	cfWGS_MGI_Training_liver_I_14	liver cancer	I	male	.	.	.	.	600	0.09	3.58	.	lap-LLS	.
MGI Training Cohort	cfWGS_MGI_Training_liver_II_1	liver cancer	II	male	.	.	.	.	600	0.13	5.06	.	Other operation(RL + intraOP RFA)	.
MGI Training Cohort	cfWGS_MGI_Training_liver_III_0	liver cancer	III	male	.	.	.	.	600	1.04	41.42	.	extended RL	.
MGI Training Cohort	cfWGS_MGI_Training_liver_IV_12	liver cancer	IV	female	.	.	.	.	600	0.25	9.89	.	eRPS	.
MGI Training Cohort	cfWGS_MGI_Training_liver_III_3	liver cancer	III	male	.	.	.	.	.	600	0.13	.	liver lobectomy	right
MGI Training Cohort	cfWGS_MGI_Training_liver_III_4	liver cancer	III	male	.	.	.	.	600	0.04	1.44	.	RAS	.
MGI Training Cohort	cfWGS_MGI_Training_liver_I_15	liver cancer	I	male	.	.	.	.	600	0.09	3.79	.	mono	.
MGI Training Cohort	cfWGS_MGI_Training_liver_II_2	liver cancer	II	female	.	.	.	.	600	0.09	3.67	.	RAS	.
MGI Training Cohort	cfWGS_MGI_Training_liver_IV_13	liver cancer	IV	male	.	.	.	.	600	0.18	7.35	.	extended right hepatectomy	.
MGI Training Cohort	cfWGS_MGI_Training_liver_II_3	liver cancer	II	male	.	.	.	.	600	0.1	3.82	.	CBS	.
MGI Training Cohort	cfWGS_MGI_Training_liver_I_16	liver cancer	I	male	.	.	.	.	600	0.07	2.94	.	LLS	.
MGI Training Cohort	cfWGS_MGI_Training_liver_I_17	liver cancer	I	male	.	.	.	.	600	0.05	1.9	.	PH	.
MGI Training Cohort	cfWGS_MGI_Training_liver_II_4	liver cancer	II	male	.	.	.	.	600	0.07	2.73	.	LDLT	.
MGI Training Cohort	cfWGS_MGI_Training_liver_II_5	liver cancer	II	male	.	.	.	.	600	0.1	3.86	.	LDLT	.
MGI Training Cohort	cfWGS_MGI_Training_liver_I_18	liver cancer	I	male	.	.	.	.	600	0.08	3.1	.	PH	.
MGI Training Cohort	cfWGS_MGI_Training_liver_II_6	liver cancer	II	male	.	.	.	.	600	0.03	1.16	.	RL	.
MGI Training Cohort	cfWGS_MGI_Training_liver_II_7	liver cancer	II	male	.	.	.	.	600	0.27	10.96	.	LDLT	.
MGI Training Cohort	cfWGS_MGI_Training_liver_I_19	liver cancer	I	male	.	.	.	.	600	0.07	2.65	.	RAS	.
MGI Training Cohort	cfWGS_MGI_Training_liver_I_20	liver cancer	I	male	.	.	.	.	600	0.14	5.69	.	mono	.
MGI Training Cohort	cfWGS_MGI_Training_liver_I_21	liver cancer	I	male	.	.	.	.	600	0.13	5.37	.	S4a5 segmentectomy	.
MGI Training Cohort	cfWGS_MGI_Training_liver_II_8	liver cancer	II	male	.	.	.	.	600	0.1	3.97	.	LDLT	.
MGI Training Cohort	cfWGS_MGI_Training_liver_I_22	liver cancer	I	male	.	.	.	.	600	0.44	17.64	.	RL	.
MGI Training Cohort	cfWGS_MGI_Training_liver_I_23	liver cancer	I	male	.	.	.	.	600	0.1	4.17	.	RPS	.
MGI Training Cohort	cfWGS_MGI_Training_liver_I_24	liver cancer	I	female	.	.	.	.	600	0.09	3.42	.	Caduate	.
MGI Training Cohort	cfWGS_MGI_Training_liver_II_9	liver cancer	II	male	.	.	.	.	600	0.08	3.15	.	LDLT	.
MGI Training Cohort	cfWGS_MGI_Training_liver_II_10	liver cancer	II	male	.	.	.	.	600	0.09	3.75	.	LLS	.
MGI Training Cohort	cfWGS_MGI_Training_liver_II_11	liver cancer	II	male	.	.	.	.	600	0.12	4.8	.	LDLT	.
MGI Training Cohort	cfWGS_MGI_Training_liver_I_25	liver cancer	I	male	.	.	.	.	600	0.33	13.23	.	lab-LL	.
MGI Training Cohort	cfWGS_MGI_Training_liver_I_26	liver cancer	I	male	.	.	.	.	600	0.06	2.57	.	LDLT	.
MGI Training Cohort	cfWGS_MGI_Training_liver_II_12	liver cancer	II	male	.	.	.	.	600	0.34	13.49	.	RL	.
MGI Training Cohort	cfWGS_MGI_Training_liver_I_27	liver cancer	I	female	.	.	.	.	600	0.07	2.62	.	RL	.
MGI Training Cohort	cfWGS_MGI_Training_liver_I_28	liver cancer	I	male	.	.	.	.	600	0.16	6.43	.	LDLT	.
MGI Training Cohort	cfWGS_MGI_Training_liver_I_29	liver cancer	I	male	.	.	.	.	600	0.05	2.15	.	RPS	.
MGI Training Cohort	cfWGS_MGI_Training_liver_II_13	liver cancer	II	male	.	.	.	.	600	0.1	3.82	.	LDLT	.
MGI Training Cohort	cfWGS_MGI_Training_liver_I_30	liver cancer	I	male	.	.	.	.	600	0.15	6.2	.	LDLT	.
MGI Training Cohort	cfWGS_MGI_Training_liver_I_31	liver cancer	I	male	.	.	.	.	600	0.22	8.95	.	RL	.
MGI Training Cohort	cfWGS_MGI_Training_liver_II_14	liver cancer	II	male	.	.	.	.	600	0.12	4.82	.	LDLT	.
MGI Training Cohort	cfWGS_MGI_Training_liver_II_15	liver cancer	II	male	.	.	.	.	600	0.07	2.86	.	Bisegmectectomy	.
MGI Training Cohort	cfWGS_MGI_Training_liver_II_16	liver cancer	II	male	.	.	.	.	600	0.15	5.92	.	LDLT	.
MGI Training Cohort	cfWGS_MGI_Training_liver_I_32	liver cancer	I	male	.	.	.	.	600	0.1	4.09	.	LDLT	.
MGI Training Cohort	cfWGS_MGI_Training_liver_II_17	liver cancer	II	male	.	.	.	.	600	0.15	6.17	.	LL with ventral RAS	.
MGI Training Cohort	cfWGS_MGI_Training_liver_I_33	liver cancer	I	female	.	.	.	.	600	0.19	7.55	.	RL	.
MGI Training Cohort	cfWGS_MGI_Training_liver_I_34	liver cancer	I	male	.	.	.	.	600	0.06	2.53	.	RPS	.
MGI Training Cohort	cfWGS_MGI_Training_liver_I_35	liver cancer	I	male	.	.	.	.	600	0.17	6.75	.	RPS	.
MGI Training Cohort	cfWGS_MGI_Training_liver_I_36	liver cancer	I	male	.	.	.	.	600	0.08	3.18	.	LDLT	.
MGI Training Cohort	cfWGS_MGI_Training_liver_II_18	liver cancer	II	male	.	.	.	.	600	0.1	3.85	.	LDLT	.
MGI Training Cohort	cfWGS_MGI_Training_liver_I_37	liver cancer	I	male	.	.	.	.	600	0.08	3.1	.	RAS	.
MGI Training Cohort	cfWGS_MGI_Training_liver_II_19	liver cancer	II	male	.	.	.	.	600	0.19	7.55	.	LDLT	.
MGI Training Cohort	cfWGS_MGI_Training_liver_I_38	liver cancer	I	male	.	.	.	.	600	0.07	2.65	.	RAS	.
MGI Training Cohort	cfWGS_MGI_Training_liver_IV_14	liver cancer	IV	male	.	.	.	.	600	0.04	1.43	.	mono	.
MGI Training Cohort	cfWGS_MGI_Training_liver_I_39	liver cancer	I	male	.	.	.	.	600	0.04	1.59	.	LL	.
MGI Training Cohort	cfWGS_MGI_Training_liver_I_40	liver cancer	I	male	.	.	.	.	600	0.09	3.43	.	LDLT	.
MGI Training Cohort	cfWGS_MGI_Training_liver_II_20	liver cancer	II	male	.	.	.	.	600	0.07	2.9	.	LL	.
MGI Training Cohort	cfWGS_MGI_Training_liver_I_41	liver cancer	I	male	.	.	.	.	600	0.04	1.5	.	RL	.
MGI Training Cohort	cfWGS_MGI_Training_liver_II_21	liver cancer	II	male	.	.	.	.	600	0.09	3.59	.	RAS	.
MGI Training Cohort	cfWGS_MGI_Training_liver_II_22	liver cancer	II	male	.	.	.	.	600	0.04	1.78	.	lap-RAS	.
MGI Training Cohort	cfWGS_MGI_Training_liver_I_42	liver cancer	I	male	.	.	.	.	600	0.05	1.9	.	LDLT	.
MGI Training Cohort	cfWGS_MGI_Training_liver_I_43	liver cancer	I	female	.	.	.	.	600	0.04	1.42	.	lap-LL	.
MGI Training Cohort	cfWGS_MGI_Training_liver_I_44	liver cancer	I	male	.	.	.	.	600	0.04	1.79	.	LDLT	.
MGI Training Cohort	cfWGS_MGI_Training_liver_I_45	liver cancer	I	male	.	.	.	.	600	0.05	2.16	.	Extended S4 segmentectomy	.
MGI Training Cohort	cfWGS_MGI_Training_liver_II_0	liver cancer	II	male	.	.	.	.	600	0.05	1.86	.	LL+S1 resection	.
MGI Training Cohort	cfWGS_MGI_Training_liver_I_0	liver cancer	I	.	.	.	.	.	600	0.024	0.58	.	.	.
MGI Training Cohort	cfWGS_MGI_Training_liver_I_1	liver cancer	I	.	.	.	.	.	600	0.053	1.28	.	.	.
MGI Training Cohort	cfWGS_MGI_Training_liver_I_2	liver cancer	I	.	.	.	.	.	600	0.047	1.14	.	.	.
MGI Training Cohort	cfWGS_MGI_Training_liver_I_3	liver cancer	I	.	.	.	.	.	600	0.072	1.74	.	.	.
MGI Training Cohort	cfWGS_MGI_Training_liver_I_4	liver cancer	I	.	.	.	.	.	600	0.038	0.9	.	.	.
MGI Training Cohort	cfWGS_MGI_Training_liver_I_5	liver cancer	I	.	.	.	.	.	600	0.134	3.22	.	.	.
MGI Training Cohort	cfWGS_MGI_Training_liver_I_6	liver cancer	I	.	.	.	.	.	600	0.062	1.48	.	.	.
MGI Training Cohort	cfWGS_MGI_Training_liver_I_7	liver cancer	I	.	.	.	.	.	600	0.069	1.65	.	.	.
MGI Training Cohort	cfWGS_MGI_Training_liver_I_8	liver cancer	I	.	.	.	.	.	600	0.017	0.41	.	.	.
MGI Training Cohort	cfWGS_MGI_Training_liver_I_9	liver cancer	I	.	.	.	.	.	600	0.046	1.1	.	.	.
MGI Training Cohort	cfWGS_MGI_Training_liver_I_10	liver cancer	I	.	.	.	.	.	600	0.078	1.86	.	.	.
MGI Training Cohort	cfWGS_MGI_Training_liver_I_11	liver cancer	I	.	.	.	.	.	600	0.154	3.7	.	.	.
MGI Training Cohort	cfWGS_MGI_Training_liver_III_1	liver cancer	III	male	60-69	.	.	.	600	0.16	3.75	.	.	.
MGI Training Cohort	cfWGS_MGI_Training_liver_IV_0	liver cancer	IV	male	60-69	.	.	.	600	0.04	0.99	.	.	.
MGI Training Cohort	cfWGS_MGI_Training_liver_IV_1	liver cancer	IV	male	60-69	.	.	.	600	0.05	1.13	.	.	.
MGI Training Cohort	cfWGS_MGI_Training_liver_IV_2	liver cancer	IV	male	70-79	.	.	.	600	0.05	1.18	.	.	.
MGI Training Cohort	cfWGS_MGI_Training_liver_IV_3	liver cancer	IV	male	60-69	.	.	.	600	0.09	2.22	.	.	.
MGI Training Cohort	cfWGS_MGI_Training_liver_IV_4	liver cancer	IV	female	50-59	.	.	.	600	0.05	1.14	.	.	.
MGI Training Cohort	cfWGS_MGI_Training_liver_III_2	liver cancer	III	male	60-69	.	.	.	600	0.1	2.28	.	.	.
MGI Training Cohort	cfWGS_MGI_Training_liver_IV_7	liver cancer	IV	male	50-59	.	.	.	600	0.06	1.35	.	.	.
MGI Training Cohort	cfWGS_MGI_Training_liver_III_13	liver cancer	III	male	70-79	.	.	.	600	0.09	2.22	.	.	.
MGI Training Cohort	cfWGS_MGI_Training_liver_IV_15	liver cancer	IV	male	60-69	.	.	.	600	0.09	2.05	.	.	.
MGI Training Cohort	cfWGS_MGI_Training_liver_IV_16	liver cancer	IV	male	50-59	.	.	.	600	0.18	4.4	.	.	.
MGI Training Cohort	cfWGS_MGI_Training_liver_III_14	liver cancer	III	male	40-49	.	.	.	600	0.07	1.6	.	.	.
MGI Training Cohort	cfWGS_MGI_Training_liver_III_15	liver cancer	III	male	70-79	.	.	.	600	0.16	3.94	.	.	.
MGI Training Cohort	cfWGS_MGI_Training_liver_IV_17	liver cancer	IV	male	70-79	.	.	.	600	0.08	1.95	.	.	.
MGI Training Cohort	cfWGS_MGI_Training_liver_III_16	liver cancer	III	male	40-49	.	.	.	600	0.11	2.62	.	.	.
MGI Training Cohort	cfWGS_MGI_Training_liver_IV_18	liver cancer	IV	male	50-59	.	.	.	600	0.33	7.88	.	.	.
MGI Training Cohort	cfWGS_MGI_Training_liver_IV_8	liver cancer	IV	male	50-59	.	.	.	600	0.08	1.82	.	.	.
MGI Training Cohort	cfWGS_MGI_Training_liver_III_17	liver cancer	III	male	70-79	.	.	.	600	0.17	4.16	.	.	.
MGI Training Cohort	cfWGS_MGI_Training_liver_III_18	liver cancer	III	male	60-69	.	.	.	600	0.04	1.06	.	.	.
MGI Training Cohort	cfWGS_MGI_Training_liver_IV_19	liver cancer	IV	male	60-69	.	.	.	600	0.15	3.54	.	.	.
MGI Training Cohort	cfWGS_MGI_Training_liver_IV_20	liver cancer	IV	male	30-39	.	.	.	600	0.07	1.74	.	.	.
MGI Training Cohort	cfWGS_MGI_Training_liver_III_19	liver cancer	III	male	70-79	.	.	.	600	0.35	8.32	.	.	.
MGI Training Cohort	cfWGS_MGI_Training_liver_IV_21	liver cancer	IV	male	60-69	.	.	.	600	0.09	2.07	.	.	.
MGI Training Cohort	cfWGS_MGI_Training_liver_III_20	liver cancer	III	male	70-79	.	.	.	600	0.34	8.24	.	.	.
MGI Training Cohort	cfWGS_MGI_Training_liver_IV_22	liver cancer	IV	female	60-69	.	.	.	600	0.05	1.18	.	.	.
MGI Training Cohort	cfWGS_MGI_Training_liver_IV_9	liver cancer	IV	male	50-59	.	.	.	600	0.11	2.59	.	.	.
MGI Training Cohort	cfWGS_MGI_Training_liver_IV_23	liver cancer	IV	male	50-59	.	.	.	600	0.08	1.92	.	.	.
MGI Training Cohort	cfWGS_MGI_Training_liver_IV_24	liver cancer	IV	male	60-69	.	.	.	600	0.1	2.35	.	.	.
MGI Training Cohort	cfWGS_MGI_Training_liver_IV_25	liver cancer	IV	male	50-59	.	.	.	600	0.39	9.36	.	.	.
MGI Training Cohort	cfWGS_MGI_Training_liver_IV_10	liver cancer	IV	male	40-49	.	.	.	600	0.08	1.97	.	.	.
MGI Training Cohort	cfWGS_MGI_Training_liver_IV_26	liver cancer	IV	male	60-69	.	.	.	600	0.24	5.8	.	.	.
MGI Training Cohort	cfWGS_MGI_Training_liver_IV_27	liver cancer	IV	male	70-79	.	.	.	600	0.26	6.12	.	.	.
MGI Training Cohort	cfWGS_MGI_Training_liver_IV_28	liver cancer	IV	male	50-59	.	.	.	600	0.06	1.47	.	.	.
MGI Training Cohort	cfWGS_MGI_Training_liver_IV_29	liver cancer	IV	male	60-69	.	.	.	600	0.06	1.38	.	.	.
MGI Training Cohort	cfWGS_MGI_Training_liver_IV_31	liver cancer	IV	male	50-59	.	.	.	600	0.1	2.34	.	.	.
MGI Training Cohort	cfWGS_MGI_Training_liver_III_21	liver cancer	III	male	60-69	.	.	.	600	0.09	2.23	.	.	.
MGI Training Cohort	cfWGS_MGI_Training_liver_IV_30	liver cancer	IV	male	60-69	.	.	.	600	0.17	4	.	.	.
MGI Training Cohort	cfWGS_MGI_Training_liver_III_23	liver cancer	III	male	50-59	.	.	.	600	0.38	9.12	.	.	.
MGI Training Cohort	cfWGS_MGI_Training_liver_IV_33	liver cancer	IV	female	.	.	.	.	600	0.23	5.44	.	.	.
MGI Training Cohort	cfWGS_MGI_Training_liver_IV_34	liver cancer	IV	female	.	.	.	.	600	0.14	3.45	.	.	.
MGI Training Cohort	cfWGS_MGI_Training_liver_IV_32	liver cancer	IV	male	60-69	.	.	.	600	0.12	2.96	.	.	.
MGI Training Cohort	cfWGS_MGI_Training_liver_III_22	liver cancer	III	male	50-59	.	.	.	600	0.25	5.92	.	.	.
MGI Training Cohort	cfWGS_MGI_Training_liver_I_82	liver cancer	I	.	50-59	.	.	.	600	0.05	1.21	.	.	.
MGI Training Cohort	cfWGS_MGI_Training_liver_IV_35	liver cancer	IV	.	70-79	.	.	.	600	0.11	2.54	.	.	.
MGI Training Cohort	cfWGS_MGI_Training_liver_I_83	liver cancer	I	.	40-49	.	.	.	600	0.12	2.85	.	.	.
MGI Training Cohort	cfWGS_MGI_Training_liver_I_84	liver cancer	I	.	70-79	.	.	.	600	0.07	1.78	.	.	.
MGI Training Cohort	cfWGS_MGI_Training_liver_II_34	liver cancer	II	.	70-79	.	.	.	600	0.13	3.17	.	.	.
MGI Training Cohort	cfWGS_MGI_Training_liver_III_24	liver cancer	III	.	60-69	.	.	.	600	0.07	1.7	.	.	.
MGI Training Cohort	cfWGS_MGI_Training_liver_I_85	liver cancer	I	.	60-69	.	.	.	600	0.08	1.88	.	.	.
MGI Training Cohort	cfWGS_MGI_Training_liver_I_86	liver cancer	I	.	50-59	.	.	.	600	0.04	1.05	.	.	.
MGI Training Cohort	cfWGS_MGI_Training_liver_III_25	liver cancer	III	.	60-69	.	.	.	600	0.06	1.5	.	.	.
MGI Training Cohort	cfWGS_MGI_Training_liver_II_35	liver cancer	II	.	50-59	.	.	.	600	0.13	3.13	.	.	.
MGI Training Cohort	cfWGS_MGI_Training_liver_II_36	liver cancer	II	.	60-69	.	.	.	600	0.06	1.52	.	.	.
MGI Training Cohort	cfWGS_MGI_Training_liver_II_37	liver cancer	II	.	40-49	.	.	.	600	0.07	1.7	.	.	.
MGI Training Cohort	cfWGS_MGI_Training_liver_I_87	liver cancer	I	.	60-69	.	.	.	600	0.06	1.48	.	.	.
MGI Training Cohort	cfWGS_MGI_Training_liver_III_26	liver cancer	III	.	50-59	.	.	.	600	0.1	2.28	.	.	.
MGI Training Cohort	cfWGS_MGI_Training_liver_I_88	liver cancer	I	.	70-79	.	.	.	600	0.11	2.75	.	.	.
MGI Training Cohort	cfWGS_MGI_Training_liver_I_89	liver cancer	I	.	60-69	.	.	.	600	0.04	1.07	.	.	.
MGI Training Cohort	cfWGS_MGI_Training_liver_I_90	liver cancer	I	.	60-69	.	.	.	600	0.02	0.45	.	.	.
MGI Training Cohort	cfWGS_MGI_Training_liver_I_91	liver cancer	I	.	40-49	.	.	.	600	0.05	1.14	.	.	.
MGI Training Cohort	cfWGS_MGI_Training_liver_I_92	liver cancer	I	.	70-79	.	.	.	600	0.05	1.26	.	.	.
MGI Training Cohort	cfWGS_MGI_Training_liver_I_93	liver cancer	I	.	70-79	.	.	.	600	0.06	1.5	.	.	.
MGI Training Cohort	cfWGS_MGI_Training_liver_I_94	liver cancer	I	.	50-59	.	.	.	600	0.04	0.98	.	.	.
MGI Training Cohort	cfWGS_MGI_Training_liver_III_27	liver cancer	III	.	80-89	.	.	.	600	0.02	0.51	.	.	.
MGI Training Cohort	cfWGS_MGI_Training_liver_I_95	liver cancer	I	.	60-69	.	.	.	600	0.1	2.3	.	.	.
MGI Training Cohort	cfWGS_MGI_Training_liver_I_96	liver cancer	I	.	50-59	.	.	.	600	0.03	0.75	.	.	.
MGI Training Cohort	cfWGS_MGI_Training_liver_I_97	liver cancer	I	.	60-69	.	.	.	600	0.05	1.27	.	.	.
MGI Training Cohort	cfWGS_MGI_Training_liver_III_29	liver cancer	III	.	60-69	.	.	.	600	0.04	0.92	.	.	.
MGI Training Cohort	cfWGS_MGI_Training_liver_NA_0	liver cancer	NA	.	.	.	.	.	600	0.03	0.61	.	.	.
MGI Training Cohort	cfWGS_MGI_Training_liver_I_106	liver cancer	I	.	60-69	.	.	.	600	0.08	2.01	.	.	.
MGI Training Cohort	cfWGS_MGI_Training_liver_I_99	liver cancer	I	.	60-69	.	.	.	600	0.16	3.79	.	.	.
MGI Training Cohort	cfWGS_MGI_Training_liver_I_100	liver cancer	I	.	70-79	.	.	.	600	0.05	1.17	.	.	.
MGI Training Cohort	cfWGS_MGI_Training_liver_III_28	liver cancer	III	.	60-69	.	.	.	600	0.08	1.93	.	.	.
MGI Training Cohort	cfWGS_MGI_Training_liver_I_101	liver cancer	I	.	40-49	.	.	.	600	0.16	3.78	.	.	.
MGI Training Cohort	cfWGS_MGI_Training_liver_I_102	liver cancer	I	.	40-49	.	.	.	600	0.07	1.61	.	.	.
MGI Training Cohort	cfWGS_MGI_Training_liver_I_103	liver cancer	I	.	50-59	.	.	.	600	0.08	1.9	.	.	.
MGI Training Cohort	cfWGS_MGI_Training_liver_I_104	liver cancer	I	.	60-69	.	.	.	600	0.04	1.02	.	.	.
MGI Training Cohort	cfWGS_MGI_Training_liver_I_105	liver cancer	I	.	60-69	.	.	.	600	0.07	1.67	.	.	.
MGI Training Cohort	cfWGS_MGI_Training_liver_I_98	liver cancer	I	.	50-59	.	.	.	600	0.05	1.1	.	.	.
MGI Training Cohort	cfWGS_MGI_Training_liver_I_107	liver cancer	I	.	80-89	.	.	.	600	0.06	1.39	.	.	.
MGI Training Cohort	cfWGS_MGI_Training_lung_II_0	lung cancer	II	male	60-69	3	0	0	600	0.11	2.64	.	.	.
MGI Training Cohort	cfWGS_MGI_Training_lung_II_3	lung cancer	II	male	70-79	3	1	0	600	0.12	3.1	.	.	.
MGI Training Cohort	cfWGS_MGI_Training_lung_III_3	lung cancer	III	male	70-79	3	3	0	600	0.13	3.2	.	.	.
MGI Training Cohort	cfWGS_MGI_Training_lung_II_5	lung cancer	II	male	60-69	3	0	0	600	0.15	3.8	.	.	.
MGI Training Cohort	cfWGS_MGI_Training_lung_III_6	lung cancer	III	male	70-79	3	1	0	600	0.17	4.3	.	.	.
MGI Training Cohort	cfWGS_MGI_Training_lung_III_8	lung cancer	III	male	70-79	3	1	0	600	0.32	7.9	.	.	.
MGI Training Cohort	cfWGS_MGI_Training_lung_III_9	lung cancer	III	male	70-79	3	1	0	600	0.11	2.7	.	.	.
MGI Training Cohort	cfWGS_MGI_Training_lung_IV_5	lung cancer	IV	female	60-69	3	1	1	600	0.07	1.8	.	.	.
MGI Training Cohort	cfWGS_MGI_Training_lung_IV_6	lung cancer	IV	male	70-79	3	3	1	600	0.11	2.7	.	.	.
MGI Training Cohort	cfWGS_MGI_Training_lung_I_1	lung cancer	I	male	70-79	2	0	0	600	0.05	1.23	.	.	.
MGI Training Cohort	cfWGS_MGI_Training_lung_III_2	lung cancer	III	female	60-69	2	0	0	600	0.1	2.56	.	.	.
MGI Training Cohort	cfWGS_MGI_Training_lung_II_1	lung cancer	II	male	60-69	2	2	0	600	0.08	1.9	.	.	.
MGI Training Cohort	cfWGS_MGI_Training_lung_I_7	lung cancer	I	male	60-69	2	0	0	600	0.04	1.1	.	.	.
MGI Training Cohort	cfWGS_MGI_Training_lung_II_2	lung cancer	II	male	60-69	2	0	0	600	0.08	2.1	.	.	.
MGI Training Cohort	cfWGS_MGI_Training_lung_I_12	lung cancer	I	female	50-59	2	0	0	600	0.09	2.3	.	.	.
MGI Training Cohort	cfWGS_MGI_Training_lung_I_15	lung cancer	I	male	70-79	2	0	0	600	0.12	3.1	.	.	.
MGI Training Cohort	cfWGS_MGI_Training_lung_I_19	lung cancer	I	female	50-59	2	0	0	600	0.22	5.6	.	.	.
MGI Training Cohort	cfWGS_MGI_Training_lung_II_6	lung cancer	II	male	60-69	2	0	0	600	0.2	5	.	.	.
MGI Training Cohort	cfWGS_MGI_Training_lung_II_4	lung cancer	II	male	60-69	2	1	0	600	0.05	1.3	.	.	.
MGI Training Cohort	cfWGS_MGI_Training_lung_III_4	lung cancer	III	male	80-89	2	2	0	600	0.15	3.7	.	.	.
MGI Training Cohort	cfWGS_MGI_Training_lung_III_5	lung cancer	III	female	40-49	2	2	0	600	0.05	1.2	.	.	.
MGI Training Cohort	cfWGS_MGI_Training_lung_I_0	lung cancer	I	male	60-69	1	0	0	600	0.13	3.35	.	.	.
MGI Training Cohort	cfWGS_MGI_Training_lung_I_2	lung cancer	I	female	70-79	1	0	0	600	0.1	2.54	.	.	.
MGI Training Cohort	cfWGS_MGI_Training_lung_I_3	lung cancer	I	female	60-69	1	0	0	600	0.06	1.47	.	.	.
MGI Training Cohort	cfWGS_MGI_Training_lung_I_4	lung cancer	I	female	50-59	1	0	0	600	0.07	1.82	.	.	.
MGI Training Cohort	cfWGS_MGI_Training_lung_I_5	lung cancer	I	female	60-69	1	0	0	600	0.11	2.72	.	.	.
MGI Training Cohort	cfWGS_MGI_Training_lung_I_6	lung cancer	I	male	70-79	1	0	0	600	0.05	1.37	.	.	.
MGI Training Cohort	cfWGS_MGI_Training_lung_III_0	lung cancer	III	male	80-89	1	3	0	600	0.07	1.82	.	.	.
MGI Training Cohort	cfWGS_MGI_Training_lung_III_1	lung cancer	III	male	60-69	1	2	0	600	0.04	1.1	.	.	.
MGI Training Cohort	cfWGS_MGI_Training_lung_I_8	lung cancer	I	female	60-69	1	0	0	600	0.08	2	.	.	.
MGI Training Cohort	cfWGS_MGI_Training_lung_I_9	lung cancer	I	male	60-69	1	0	0	600	0.09	2.2	.	.	.
MGI Training Cohort	cfWGS_MGI_Training_lung_I_10	lung cancer	I	male	70-79	1	0	0	600	0.06	1.4	.	.	.
MGI Training Cohort	cfWGS_MGI_Training_lung_I_11	lung cancer	I	male	60-69	1	0	0	600	0.05	1.2	.	.	.
MGI Training Cohort	cfWGS_MGI_Training_lung_I_13	lung cancer	I	female	60-69	1	0	0	600	0.1	2.5	.	.	.
MGI Training Cohort	cfWGS_MGI_Training_lung_I_14	lung cancer	I	male	60-69	1	0	0	600	0.16	3.9	.	.	.
MGI Training Cohort	cfWGS_MGI_Training_lung_I_16	lung cancer	I	male	50-59	1	0	0	600	0.1	2.5	.	.	.
MGI Training Cohort	cfWGS_MGI_Training_lung_I_17	lung cancer	I	male	60-69	1	0	0	600	0.16	4	.	.	.
MGI Training Cohort	cfWGS_MGI_Training_lung_I_18	lung cancer	I	male	50-59	1	0	0	600	0.07	1.7	.	.	.
MGI Training Cohort	cfWGS_MGI_Training_lung_I_20	lung cancer	I	female	60-69	1	0	0	600	0.07	1.7	.	.	.
MGI Training Cohort	cfWGS_MGI_Training_lung_I_21	lung cancer	I	male	60-69	1	0	0	600	0.07	1.7	.	.	.
MGI Training Cohort	cfWGS_MGI_Training_lung_I_22	lung cancer	I	female	70-79	1	0	0	600	0.14	3.6	.	.	.
MGI Training Cohort	cfWGS_MGI_Training_lung_I_23	lung cancer	I	male	60-69	1	0	0	600	0.2	5.1	.	.	.
MGI Training Cohort	cfWGS_MGI_Training_lung_III_7	lung cancer	III	male	60-69	1	3	0	600	0.18	4.6	.	.	.
MGI Training Cohort	cfWGS_MGI_Training_lung_NA_0	lung cancer	NA	male	70-79	.	.	.	600	0.17	4.3	.	.	.
MGI Training Cohort	cfWGS_MGI_Training_lung_IV_0	lung cancer	IV	female	60-69	.	.	1	600	0.1	2.4	.	.	.
MGI Training Cohort	cfWGS_MGI_Training_lung_IV_1	lung cancer	IV	female	70-79	.	.	.	600	0.07	1.8	.	.	.
MGI Training Cohort	cfWGS_MGI_Training_lung_IV_2	lung cancer	IV	male	50-59	.	.	.	600	0.21	5.3	.	.	.
MGI Training Cohort	cfWGS_MGI_Training_lung_IV_3	lung cancer	IV	male	70-79	.	.	.	600	0.08	2.1	.	.	.
MGI Training Cohort	cfWGS_MGI_Training_lung_IV_4	lung cancer	IV	male	70-79	.	.	.	600	0.4	10	.	.	.
MGI Training Cohort	cfWGS_MGI_Training_lung_NA_1	lung cancer	NA	male	60-69	.	.	.	600	0.09	2.3	.	.	.
MGI Training Cohort	cfWGS_MGI_Training_lung_NA_2	lung cancer	NA	male	70-79	.	.	.	600	0.2	5	.	.	.
MGI Training Cohort	cfWGS_MGI_Training_lung_IV_7	lung cancer	IV	female	50-59	.	.	.	600	0.21	5.2	.	.	.
MGI Training Cohort	cfWGS_MGI_Training_lung_NA_3	lung cancer	NA	male	60-69	.	.	.	600	0.65	16.2	.	.	.
MGI Training Cohort	cfWGS_MGI_Training_normal_403	normal	.	male	70-79	.	.	.	600	0.02	0.71	.	Normal	.
MGI Training Cohort	cfWGS_MGI_Training_normal_404	normal	.	female	50-59	.	.	.	600	0.02	0.61	.	Normal	.
MGI Training Cohort	cfWGS_MGI_Training_normal_405	normal	.	male	70-79	.	.	.	600	0.02	0.89	.	Normal	.
MGI Training Cohort	cfWGS_MGI_Training_normal_406	normal	.	male	60-69	.	.	.	600	0.05	2.02	.	Normal	.
MGI Training Cohort	cfWGS_MGI_Training_normal_407	normal	.	female	50-59	.	.	.	600	0.08	3.22	.	Normal	.
MGI Training Cohort	cfWGS_MGI_Training_normal_408	normal	.	male	70-79	.	.	.	600	0.07	2.75	.	Normal	.
MGI Training Cohort	cfWGS_MGI_Training_normal_409	normal	.	female	60-69	.	.	.	600	0.05	1.83	.	Normal	.
MGI Training Cohort	cfWGS_MGI_Training_normal_410	normal	.	female	70-79	.	.	.	600	0.04	1.71	.	Normal	.
MGI Training Cohort	cfWGS_MGI_Training_normal_411	normal	.	male	50-59	.	.	.	600	0.04	1.74	.	Normal	.
MGI Training Cohort	cfWGS_MGI_Training_normal_412	normal	.	female	40-49	.	.	.	600	0.03	1.11	.	Normal	.
MGI Training Cohort	cfWGS_MGI_Training_normal_413	normal	.	male	50-59	.	.	.	600	0.05	2.11	.	Normal	.
MGI Training Cohort	cfWGS_MGI_Training_normal_414	normal	.	female	60-69	.	.	.	600	0.02	0.9	.	Normal	.
MGI Training Cohort	cfWGS_MGI_Training_normal_415	normal	.	male	60-69	.	.	.	600	0.03	1.26	.	Normal	.
MGI Training Cohort	cfWGS_MGI_Training_normal_416	normal	.	female	70-79	.	.	.	600	0.06	2.48	.	Normal	.
MGI Training Cohort	cfWGS_MGI_Training_normal_270	normal	.	male	30-39	.	.	.	600	0.03	1.02	.	.	.
MGI Training Cohort	cfWGS_MGI_Training_normal_271	normal	.	male	30-39	.	.	.	600	0.04	1.49	.	.	.
MGI Training Cohort	cfWGS_MGI_Training_normal_252	normal	.	male	40-49	.	.	.	600	0.05	2.1	.	.	.
MGI Training Cohort	cfWGS_MGI_Training_normal_272	normal	.	male	30-39	.	.	.	600	0.04	1.42	.	.	.
MGI Training Cohort	cfWGS_MGI_Training_normal_253	normal	.	male	30-39	.	.	.	600	0.03	1.15	.	.	.
MGI Training Cohort	cfWGS_MGI_Training_normal_254	normal	.	female	20-29	.	.	.	600	0.03	1.06	.	.	.
MGI Training Cohort	cfWGS_MGI_Training_normal_255	normal	.	female	20-29	.	.	.	600	0.04	1.64	.	.	.
MGI Training Cohort	cfWGS_MGI_Training_normal_273	normal	.	female	30-39	.	.	.	600	0.04	1.46	.	.	.
MGI Training Cohort	cfWGS_MGI_Training_normal_274	normal	.	female	20-29	.	.	.	600	0.04	1.52	.	.	.
MGI Training Cohort	cfWGS_MGI_Training_normal_275	normal	.	female	30-39	.	.	.	600	0.05	1.98	.	.	.
MGI Training Cohort	cfWGS_MGI_Training_normal_276	normal	.	male	30-39	.	.	.	600	0.03	1.24	.	.	.
MGI Training Cohort	cfWGS_MGI_Training_normal_277	normal	.	female	20-29	.	.	.	600	0.03	1.08	.	.	.
MGI Training Cohort	cfWGS_MGI_Training_normal_278	normal	.	female	30-39	.	.	.	600	0.18	7.12	.	.	.
MGI Training Cohort	cfWGS_MGI_Training_normal_279	normal	.	female	20-29	.	.	.	600	0.03	1.28	.	.	.
MGI Training Cohort	cfWGS_MGI_Training_normal_280	normal	.	female	20-29	.	.	.	600	0.03	1.02	.	.	.
MGI Training Cohort	cfWGS_MGI_Training_normal_281	normal	.	female	20-29	.	.	.	600	0.01	0.54	.	.	.
MGI Training Cohort	cfWGS_MGI_Training_normal_282	normal	.	female	20-29	.	.	.	600	0.01	0.54	.	.	.
MGI Training Cohort	cfWGS_MGI_Training_normal_283	normal	.	female	20-29	.	.	.	600	0.02	0.7	.	.	.
MGI Training Cohort	cfWGS_MGI_Training_normal_284	normal	.	female	20-29	.	.	.	600	0.02	0.88	.	.	.
MGI Training Cohort	cfWGS_MGI_Training_normal_285	normal	.	female	20-29	.	.	.	600	0.02	0.7	.	.	.
MGI Training Cohort	cfWGS_MGI_Training_normal_286	normal	.	female	20-29	.	.	.	600	0.03	1.19	.	.	.
MGI Training Cohort	cfWGS_MGI_Training_normal_287	normal	.	female	20-29	.	.	.	600	0.02	0.63	.	.	.
MGI Training Cohort	cfWGS_MGI_Training_normal_256	normal	.	female	30-39	.	.	.	600	0.04	1.62	.	.	.
MGI Training Cohort	cfWGS_MGI_Training_normal_257	normal	.	female	40-49	.	.	.	600	0.03	1.05	.	.	.
MGI Training Cohort	cfWGS_MGI_Training_normal_258	normal	.	female	30-39	.	.	.	600	0.03	1.27	.	.	.
MGI Training Cohort	cfWGS_MGI_Training_normal_259	normal	.	male	30-39	.	.	.	600	0.05	2.14	.	.	.
MGI Training Cohort	cfWGS_MGI_Training_normal_260	normal	.	female	40-49	.	.	.	600	0.03	1.3	.	.	.
MGI Training Cohort	cfWGS_MGI_Training_normal_288	normal	.	female	30-39	.	.	.	600	0.02	0.78	.	.	.
MGI Training Cohort	cfWGS_MGI_Training_normal_289	normal	.	female	40-49	.	.	.	600	0.03	1.28	.	.	.
MGI Training Cohort	cfWGS_MGI_Training_normal_290	normal	.	female	20-29	.	.	.	600	0.03	1.09	.	.	.
MGI Training Cohort	cfWGS_MGI_Training_normal_291	normal	.	male	30-39	.	.	.	600	0.02	0.75	.	.	.
MGI Training Cohort	cfWGS_MGI_Training_normal_292	normal	.	male	30-39	.	.	.	600	0.02	0.66	.	.	.
MGI Training Cohort	cfWGS_MGI_Training_normal_293	normal	.	male	20-29	.	.	.	600	0.02	0.89	.	.	.
MGI Training Cohort	cfWGS_MGI_Training_normal_294	normal	.	female	30-39	.	.	.	600	0.02	0.68	.	.	.
MGI Training Cohort	cfWGS_MGI_Training_normal_295	normal	.	female	40-49	.	.	.	600	too low	too low	.	.	.
MGI Training Cohort	cfWGS_MGI_Training_normal_296	normal	.	female	20-29	.	.	.	600	0.01	0.56	.	.	.
MGI Training Cohort	cfWGS_MGI_Training_normal_297	normal	.	female	20-29	.	.	.	600	0.01	0.5	.	.	.
MGI Training Cohort	cfWGS_MGI_Training_normal_298	normal	.	female	30-39	.	.	.	600	0.01	0.54	.	.	.
MGI Training Cohort	cfWGS_MGI_Training_normal_299	normal	.	female	20-29	.	.	.	600	0.02	0.98	.	.	.
MGI Training Cohort	cfWGS_MGI_Training_normal_300	normal	.	male	30-39	.	.	.	600	0.03	1.24	.	.	.
MGI Training Cohort	cfWGS_MGI_Training_normal_301	normal	.	female	40-49	.	.	.	600	0.01	0.48	.	.	.
MGI Training Cohort	cfWGS_MGI_Training_normal_302	normal	.	female	20-29	.	.	.	600	0.02	0.78	.	.	.
MGI Training Cohort	cfWGS_MGI_Training_normal_303	normal	.	female	30-39	.	.	.	600	0.02	0.7	.	.	.
MGI Training Cohort	cfWGS_MGI_Training_normal_304	normal	.	male	20-29	.	.	.	600	0.02	0.89	.	.	.
MGI Training Cohort	cfWGS_MGI_Training_normal_305	normal	.	female	20-29	.	.	.	600	0.02	0.71	.	.	.
MGI Training Cohort	cfWGS_MGI_Training_normal_379	normal	.	female	30-39	.	.	.	600	0.4	16	.	.	.
MGI Training Cohort	cfWGS_MGI_Training_normal_380	normal	.	female	30-39	.	.	.	600	0.51	20.48	.	.	.
MGI Training Cohort	cfWGS_MGI_Training_normal_381	normal	.	female	30-39	.	.	.	600	0.47	18.88	.	.	.
MGI Training Cohort	cfWGS_MGI_Training_normal_382	normal	.	female	20-29	.	.	.	600	0.04	1.45	.	.	.
MGI Training Cohort	cfWGS_MGI_Training_normal_383	normal	.	female	30-39	.	.	.	600	0.04	1.7	.	.	.
MGI Training Cohort	cfWGS_MGI_Training_normal_384	normal	.	female	30-39	.	.	.	600	too low	too low	.	.	.
MGI Training Cohort	cfWGS_MGI_Training_normal_385	normal	.	female	40-49	.	.	.	600	0.04	1.74	.	.	.
MGI Training Cohort	cfWGS_MGI_Training_normal_386	normal	.	female	20-29	.	.	.	600	0.01	0.48	.	.	.
MGI Training Cohort	cfWGS_MGI_Training_normal_387	normal	.	female	30-39	.	.	.	600	0.03	1.04	.	.	.
MGI Training Cohort	cfWGS_MGI_Training_normal_388	normal	.	female	20-29	.	.	.	600	0.03	1.14	.	.	.
MGI Training Cohort	cfWGS_MGI_Training_normal_389	normal	.	female	20-29	.	.	.	600	0.02	0.82	.	.	.
MGI Training Cohort	cfWGS_MGI_Training_normal_390	normal	.	female	20-29	.	.	.	600	0.04	1.44	.	.	.
MGI Training Cohort	cfWGS_MGI_Training_normal_391	normal	.	female	20-29	.	.	.	600	0.02	0.95	.	.	.
MGI Training Cohort	cfWGS_MGI_Training_normal_392	normal	.	female	20-29	.	.	.	600	0.02	0.65	.	.	.
MGI Training Cohort	cfWGS_MGI_Training_normal_393	normal	.	female	20-29	.	.	.	600	0.01	0.43	.	.	.
MGI Training Cohort	cfWGS_MGI_Training_normal_394	normal	.	female	20-29	.	.	.	600	too low	too low	.	.	.
MGI Training Cohort	cfWGS_MGI_Training_normal_395	normal	.	female	20-29	.	.	.	600	0.03	1.14	.	.	.
MGI Training Cohort	cfWGS_MGI_Training_normal_396	normal	.	female	30-39	.	.	.	600	0.01	0.59	.	.	.
MGI Training Cohort	cfWGS_MGI_Training_normal_397	normal	.	female	20-29	.	.	.	600	0.02	0.71	.	.	.
MGI Training Cohort	cfWGS_MGI_Training_normal_398	normal	.	female	20-29	.	.	.	600	0.02	0.74	.	.	.
MGI Training Cohort	cfWGS_MGI_Training_normal_21	normal	.	male	30-39	.	.	.	600	0.01	0.5	.	.	.
MGI Training Cohort	cfWGS_MGI_Training_normal_399	normal	.	male	20-29	.	.	.	600	0.02	0.88	.	.	.
MGI Training Cohort	cfWGS_MGI_Training_normal_22	normal	.	female	30-39	.	.	.	600	0.02	0.69	.	.	.
MGI Training Cohort	cfWGS_MGI_Training_normal_23	normal	.	female	30-39	.	.	.	600	0.02	0.88	.	.	.
MGI Training Cohort	cfWGS_MGI_Training_normal_19	normal	.	male	40-49	.	.	.	600	0.02	0.78	.	.	.
MGI Training Cohort	cfWGS_MGI_Training_normal_24	normal	.	male	20-29	.	.	.	600	0.02	0.9	.	.	.
MGI Training Cohort	cfWGS_MGI_Training_normal_400	normal	.	female	30-39	.	.	.	600	0.02	0.6	.	.	.
MGI Training Cohort	cfWGS_MGI_Training_normal_25	normal	.	male	30-39	.	.	.	600	0.01	0.49	.	.	.
MGI Training Cohort	cfWGS_MGI_Training_normal_26	normal	.	female	20-29	.	.	.	600	0.01	0.46	.	.	.
MGI Training Cohort	cfWGS_MGI_Training_normal_27	normal	.	male	40-49	.	.	.	600	0.01	0.57	.	.	.
MGI Training Cohort	cfWGS_MGI_Training_normal_4	normal	.	male	40-49	.	.	.	600	0.03	1.38	.	.	.
MGI Training Cohort	cfWGS_MGI_Training_normal_28	normal	.	female	20-29	.	.	.	600	0.02	0.6	.	.	.
MGI Training Cohort	cfWGS_MGI_Training_normal_29	normal	.	female	40-49	.	.	.	600	too low	too low	.	.	.
MGI Training Cohort	cfWGS_MGI_Training_normal_30	normal	.	female	30-39	.	.	.	600	0.01	0.46	.	.	.
MGI Training Cohort	cfWGS_MGI_Training_normal_31	normal	.	male	30-39	.	.	.	600	0.01	0.47	.	.	.
MGI Training Cohort	cfWGS_MGI_Training_normal_32	normal	.	male	30-39	.	.	.	600	0.01	0.42	.	.	.
MGI Training Cohort	cfWGS_MGI_Training_normal_33	normal	.	female	20-29	.	.	.	600	too low	too low	.	.	.
MGI Training Cohort	cfWGS_MGI_Training_normal_34	normal	.	male	30-39	.	.	.	600	too low	too low	.	.	.
MGI Training Cohort	cfWGS_MGI_Training_normal_35	normal	.	male	30-39	.	.	.	600	0.01	0.48	.	.	.
MGI Training Cohort	cfWGS_MGI_Training_normal_20	normal	.	female	30-39	.	.	.	600	0.02	0.63	.	.	.
MGI Training Cohort	cfWGS_MGI_Training_normal_36	normal	.	female	30-39	.	.	.	600	too low	too low	.	.	.
MGI Training Cohort	cfWGS_MGI_Training_normal_37	normal	.	female	20-29	.	.	.	600	too low	too low	.	.	.
MGI Training Cohort	cfWGS_MGI_Training_normal_38	normal	.	female	30-39	.	.	.	600	0.01	0.42	.	.	.
MGI Training Cohort	cfWGS_MGI_Training_normal_39	normal	.	female	30-39	.	.	.	600	too low	too low	.	.	.
MGI Training Cohort	cfWGS_MGI_Training_normal_40	normal	.	male	20-29	.	.	.	600	0.01	0.49	.	.	.
MGI Training Cohort	cfWGS_MGI_Training_normal_41	normal	.	female	30-39	.	.	.	600	0.13	5.36	.	.	.
MGI Training Cohort	cfWGS_MGI_Training_normal_5	normal	.	female	30-39	.	.	.	600	0.15	5.84	.	.	.
MGI Training Cohort	cfWGS_MGI_Training_normal_6	normal	.	female	30-39	.	.	.	600	0.03	1.14	.	.	.
MGI Training Cohort	cfWGS_MGI_Training_normal_401	normal	.	female	20-29	.	.	.	600	0.04	1.47	.	.	.
MGI Training Cohort	cfWGS_MGI_Training_normal_402	normal	.	female	20-29	.	.	.	600	0.02	0.87	.	.	.
MGI Training Cohort	cfWGS_MGI_Training_normal_7	normal	.	female	30-39	.	.	.	600	0.04	1.49	.	.	.
MGI Training Cohort	cfWGS_MGI_Training_normal_8	normal	.	female	20-29	.	.	.	600	0.03	1.27	.	.	.
MGI Training Cohort	cfWGS_MGI_Training_normal_9	normal	.	female	20-29	.	.	.	600	0.02	0.83	.	.	.
MGI Training Cohort	cfWGS_MGI_Training_normal_10	normal	.	female	30-39	.	.	.	600	0.03	1.02	.	.	.
MGI Training Cohort	cfWGS_MGI_Training_normal_11	normal	.	female	20-29	.	.	.	600	0.01	0.58	.	.	.
MGI Training Cohort	cfWGS_MGI_Training_normal_12	normal	.	female	20-29	.	.	.	600	0.02	0.98	.	.	.
MGI Training Cohort	cfWGS_MGI_Training_normal_13	normal	.	male	60-69	.	.	.	600	0.03	1.07	.	.	.
MGI Training Cohort	cfWGS_MGI_Training_normal_14	normal	.	male	50-59	.	.	.	600	0.03	1.14	.	.	.
MGI Training Cohort	cfWGS_MGI_Training_normal_15	normal	.	male	30-39	.	.	.	600	0.03	1.29	.	.	.
MGI Training Cohort	cfWGS_MGI_Training_normal_16	normal	.	male	30-39	.	.	.	600	0.02	0.73	.	.	.
MGI Training Cohort	cfWGS_MGI_Training_normal_17	normal	.	male	30-39	.	.	.	600	0.02	0.81	.	.	.
MGI Training Cohort	cfWGS_MGI_Training_normal_18	normal	.	male	20-29	.	.	.	600	0.02	0.72	.	.	.
MGI Training Cohort	cfWGS_MGI_Training_normal_0	normal	.	female	30-39	.	.	.	600	0.02	0.92	.	.	.
MGI Training Cohort	cfWGS_MGI_Training_normal_1	normal	.	female	20-29	.	.	.	600	0.04	1.62	.	.	.
MGI Training Cohort	cfWGS_MGI_Training_normal_2	normal	.	female	30-39	.	.	.	600	0.03	1.03	.	.	.
MGI Training Cohort	cfWGS_MGI_Training_normal_3	normal	.	female	20-29	.	.	.	600	0.02	0.62	.	.	.
MGI Training Cohort	cfWGS_MGI_Training_normal_42	normal	.	male	30-39	.	.	.	600	0.04	1.46	.	.	.
MGI Training Cohort	cfWGS_MGI_Training_normal_43	normal	.	male	20-29	.	.	.	600	0.03	1.37	.	.	.
MGI Training Cohort	cfWGS_MGI_Training_normal_44	normal	.	female	30-39	.	.	.	600	0.03	1.28	.	.	.
MGI Training Cohort	cfWGS_MGI_Training_normal_45	normal	.	female	20-29	.	.	.	600	0.03	1.11	.	.	.
MGI Training Cohort	cfWGS_MGI_Training_normal_46	normal	.	female	30-39	.	.	.	600	0.02	0.69	.	.	.
MGI Training Cohort	cfWGS_MGI_Training_normal_47	normal	.	female	20-29	.	.	.	600	0.03	1.15	.	.	.
MGI Training Cohort	cfWGS_MGI_Training_normal_48	normal	.	female	20-29	.	.	.	600	0.03	1.07	.	.	.
MGI Training Cohort	cfWGS_MGI_Training_normal_49	normal	.	female	20-29	.	.	.	600	0.02	0.68	.	.	.
MGI Training Cohort	cfWGS_MGI_Training_normal_50	normal	.	female	20-29	.	.	.	600	0.02	0.96	.	.	.
MGI Training Cohort	cfWGS_MGI_Training_normal_51	normal	.	male	30-39	.	.	.	600	0.04	1.59	.	.	.
MGI Training Cohort	cfWGS_MGI_Training_normal_52	normal	.	male	50-59	.	.	.	600	0.04	1.44	.	.	.
MGI Training Cohort	cfWGS_MGI_Training_normal_53	normal	.	female	20-29	.	.	.	600	0.02	0.99	.	.	.
MGI Training Cohort	cfWGS_MGI_Training_normal_54	normal	.	female	30-39	.	.	.	600	0.03	1.26	.	.	.
MGI Training Cohort	cfWGS_MGI_Training_normal_55	normal	.	female	20-29	.	.	.	600	0.03	1.24	.	.	.
MGI Training Cohort	cfWGS_MGI_Training_normal_62	normal	.	female	20-29	.	.	.	600	0.01	0.49	.	.	.
MGI Training Cohort	cfWGS_MGI_Training_normal_56	normal	.	male	20-29	.	.	.	600	0.02	0.92	.	.	.
MGI Training Cohort	cfWGS_MGI_Training_normal_63	normal	.	female	20-29	.	.	.	600	0.01	0.54	.	.	.
MGI Training Cohort	cfWGS_MGI_Training_normal_64	normal	.	female	20-29	.	.	.	600	0.02	0.62	.	.	.
MGI Training Cohort	cfWGS_MGI_Training_normal_65	normal	.	female	30-39	.	.	.	600	0.03	1.26	.	.	.
MGI Training Cohort	cfWGS_MGI_Training_normal_66	normal	.	female	30-39	.	.	.	600	0.01	0.56	.	.	.
MGI Training Cohort	cfWGS_MGI_Training_normal_67	normal	.	female	20-29	.	.	.	600	0.02	0.74	.	.	.
MGI Training Cohort	cfWGS_MGI_Training_normal_68	normal	.	female	30-39	.	.	.	600	0.04	1.48	.	.	.
MGI Training Cohort	cfWGS_MGI_Training_normal_69	normal	.	female	20-29	.	.	.	600	0.02	0.93	.	.	.
MGI Training Cohort	cfWGS_MGI_Training_normal_70	normal	.	female	30-39	.	.	.	600	0.01	0.43	.	.	.
MGI Training Cohort	cfWGS_MGI_Training_normal_71	normal	.	female	20-29	.	.	.	600	0.03	1.24	.	.	.
MGI Training Cohort	cfWGS_MGI_Training_normal_72	normal	.	female	20-29	.	.	.	600	0.02	0.64	.	.	.
MGI Training Cohort	cfWGS_MGI_Training_normal_57	normal	.	male	30-39	.	.	.	600	0.03	1.05	.	.	.
MGI Training Cohort	cfWGS_MGI_Training_normal_58	normal	.	male	20-29	.	.	.	600	0.03	1.14	.	.	.
MGI Training Cohort	cfWGS_MGI_Training_normal_73	normal	.	female	30-39	.	.	.	600	0.02	0.76	.	.	.
MGI Training Cohort	cfWGS_MGI_Training_normal_59	normal	.	male	30-39	.	.	.	600	0.03	1.13	.	.	.
MGI Training Cohort	cfWGS_MGI_Training_normal_74	normal	.	female	20-29	.	.	.	600	0.02	0.7	.	.	.
MGI Training Cohort	cfWGS_MGI_Training_normal_60	normal	.	male	30-39	.	.	.	600	0.02	0.86	.	.	.
MGI Training Cohort	cfWGS_MGI_Training_normal_75	normal	.	female	30-39	.	.	.	600	0.02	0.62	.	.	.
MGI Training Cohort	cfWGS_MGI_Training_normal_61	normal	.	male	20-29	.	.	.	600	0.03	1.06	.	.	.
MGI Training Cohort	cfWGS_MGI_Training_normal_76	normal	.	female	30-39	.	.	.	600	0.03	1.02	.	.	.
MGI Training Cohort	cfWGS_MGI_Training_normal_77	normal	.	male	30-39	.	.	.	600	0.02	0.9	.	.	.
MGI Training Cohort	cfWGS_MGI_Training_normal_78	normal	.	female	30-39	.	.	.	600	0.03	1.31	.	.	.
MGI Training Cohort	cfWGS_MGI_Training_normal_79	normal	.	male	30-39	.	.	.	600	0.02	0.71	.	.	.
MGI Training Cohort	cfWGS_MGI_Training_normal_80	normal	.	female	20-29	.	.	.	600	0.02	0.69	.	.	.
MGI Training Cohort	cfWGS_MGI_Training_normal_81	normal	.	female	30-39	.	.	.	600	0.01	0.5	.	.	.
MGI Training Cohort	cfWGS_MGI_Training_normal_82	normal	.	female	20-29	.	.	.	600	0.02	0.94	.	.	.
MGI Training Cohort	cfWGS_MGI_Training_normal_83	normal	.	female	20-29	.	.	.	600	0.03	1.32	.	.	.
MGI Training Cohort	cfWGS_MGI_Training_normal_84	normal	.	female	30-39	.	.	.	600	0.02	0.79	.	.	.
MGI Training Cohort	cfWGS_MGI_Training_normal_85	normal	.	female	20-29	.	.	.	600	0.03	1.06	.	.	.
MGI Training Cohort	cfWGS_MGI_Training_normal_86	normal	.	female	30-39	.	.	.	600	0.02	0.65	.	.	.
MGI Training Cohort	cfWGS_MGI_Training_normal_87	normal	.	male	40-49	.	.	.	600	0.04	1.4	.	.	.
MGI Training Cohort	cfWGS_MGI_Training_normal_88	normal	.	female	40-49	.	.	.	600	0.01	0.54	.	.	.
MGI Training Cohort	cfWGS_MGI_Training_normal_89	normal	.	male	30-39	.	.	.	600	0.03	1.32	.	.	.
MGI Training Cohort	cfWGS_MGI_Training_normal_90	normal	.	female	40-49	.	.	.	600	too low	too low	.	.	.
MGI Training Cohort	cfWGS_MGI_Training_normal_91	normal	.	female	30-39	.	.	.	600	too low	too low	.	.	.
MGI Training Cohort	cfWGS_MGI_Training_normal_92	normal	.	male	30-39	.	.	.	600	0.04	1.66	.	.	.
MGI Training Cohort	cfWGS_MGI_Training_normal_93	normal	.	female	30-39	.	.	.	600	0.02	0.66	.	.	.
MGI Training Cohort	cfWGS_MGI_Training_normal_94	normal	.	female	20-29	.	.	.	600	0.02	0.84	.	.	.
MGI Training Cohort	cfWGS_MGI_Training_normal_95	normal	.	female	20-29	.	.	.	600	0.01	0.5	.	.	.
MGI Training Cohort	cfWGS_MGI_Training_normal_96	normal	.	female	20-29	.	.	.	600	too low	too low	.	.	.
MGI Training Cohort	cfWGS_MGI_Training_normal_97	normal	.	female	30-39	.	.	.	600	0.01	0.41	.	.	.
MGI Training Cohort	cfWGS_MGI_Training_normal_98	normal	.	male	30-39	.	.	.	600	0.03	1.34	.	.	.
MGI Training Cohort	cfWGS_MGI_Training_normal_99	normal	.	male	40-49	.	.	.	600	0.02	0.8	.	.	.
MGI Training Cohort	cfWGS_MGI_Training_normal_100	normal	.	female	30-39	.	.	.	600	0.01	0.46	.	.	.
MGI Training Cohort	cfWGS_MGI_Training_normal_101	normal	.	female	20-29	.	.	.	600	0.01	0.49	.	.	.
MGI Training Cohort	cfWGS_MGI_Training_normal_102	normal	.	female	20-29	.	.	.	600	too low	too low	.	.	.
MGI Training Cohort	cfWGS_MGI_Training_normal_103	normal	.	female	30-39	.	.	.	600	0.02	0.81	.	.	.
MGI Training Cohort	cfWGS_MGI_Training_normal_104	normal	.	female	20-29	.	.	.	600	0.01	0.53	.	.	.
MGI Training Cohort	cfWGS_MGI_Training_normal_105	normal	.	female	20-29	.	.	.	600	too low	too low	.	.	.
MGI Training Cohort	cfWGS_MGI_Training_normal_106	normal	.	male	20-29	.	.	.	600	0.02	0.62	.	.	.
MGI Training Cohort	cfWGS_MGI_Training_normal_107	normal	.	female	20-29	.	.	.	600	0.03	1.06	.	.	.
MGI Training Cohort	cfWGS_MGI_Training_normal_108	normal	.	male	30-39	.	.	.	600	0.01	0.45	.	.	.
MGI Training Cohort	cfWGS_MGI_Training_normal_109	normal	.	male	30-39	.	.	.	600	0.03	1.11	.	.	.
MGI Training Cohort	cfWGS_MGI_Training_normal_110	normal	.	female	20-29	.	.	.	600	0.03	1.06	.	.	.
MGI Training Cohort	cfWGS_MGI_Training_normal_111	normal	.	male	30-39	.	.	.	600	0.03	1.1	.	.	.
MGI Training Cohort	cfWGS_MGI_Training_normal_112	normal	.	female	30-39	.	.	.	600	0.04	1.41	.	.	.
MGI Training Cohort	cfWGS_MGI_Training_normal_113	normal	.	female	20-29	.	.	.	600	0.03	1.06	.	.	.
MGI Training Cohort	cfWGS_MGI_Training_normal_114	normal	.	female	20-29	.	.	.	600	0.03	1.3	.	.	.
MGI Training Cohort	cfWGS_MGI_Training_normal_115	normal	.	female	20-29	.	.	.	600	0.03	1.22	.	.	.
MGI Training Cohort	cfWGS_MGI_Training_normal_116	normal	.	female	30-39	.	.	.	600	0.03	1.14	.	.	.
MGI Training Cohort	cfWGS_MGI_Training_normal_117	normal	.	female	20-29	.	.	.	600	0.02	0.87	.	.	.
MGI Training Cohort	cfWGS_MGI_Training_normal_118	normal	.	male	20-29	.	.	.	600	0.04	1.53	.	.	.
MGI Training Cohort	cfWGS_MGI_Training_normal_119	normal	.	female	30-39	.	.	.	600	0.04	1.51	.	.	.
MGI Training Cohort	cfWGS_MGI_Training_normal_120	normal	.	male	20-29	.	.	.	600	0.02	0.88	.	.	.
MGI Training Cohort	cfWGS_MGI_Training_normal_121	normal	.	male	20-29	.	.	.	600	0.03	1.14	.	.	.
MGI Training Cohort	cfWGS_MGI_Training_normal_122	normal	.	male	30-39	.	.	.	600	0.05	1.9	.	.	.
MGI Training Cohort	cfWGS_MGI_Training_normal_123	normal	.	female	20-29	.	.	.	600	0.03	1.22	.	.	.
MGI Training Cohort	cfWGS_MGI_Training_normal_124	normal	.	female	40-49	.	.	.	600	0.03	1.19	.	.	.
MGI Training Cohort	cfWGS_MGI_Training_normal_125	normal	.	female	30-39	.	.	.	600	0.03	1.31	.	.	.
MGI Training Cohort	cfWGS_MGI_Training_normal_126	normal	.	female	20-29	.	.	.	600	0.05	2.15	.	.	.
MGI Training Cohort	cfWGS_MGI_Training_normal_127	normal	.	female	30-39	.	.	.	600	0.03	1.25	.	.	.
MGI Training Cohort	cfWGS_MGI_Training_normal_128	normal	.	female	20-29	.	.	.	600	0.03	1.23	.	.	.
MGI Training Cohort	cfWGS_MGI_Training_normal_129	normal	.	male	20-29	.	.	.	600	0.03	1.19	.	.	.
MGI Training Cohort	cfWGS_MGI_Training_normal_130	normal	.	female	40-49	.	.	.	600	0.04	1.68	.	.	.
MGI Training Cohort	cfWGS_MGI_Training_normal_131	normal	.	female	20-29	.	.	.	600	0.02	0.9	.	.	.
MGI Training Cohort	cfWGS_MGI_Training_normal_132	normal	.	female	30-39	.	.	.	600	0.03	1.12	.	.	.
MGI Training Cohort	cfWGS_MGI_Training_normal_133	normal	.	female	20-29	.	.	.	600	0.02	0.66	.	.	.
MGI Training Cohort	cfWGS_MGI_Training_normal_134	normal	.	male	30-39	.	.	.	600	0.03	1.35	.	.	.
MGI Training Cohort	cfWGS_MGI_Training_normal_135	normal	.	male	40-49	.	.	.	600	0.03	1.23	.	.	.
MGI Training Cohort	cfWGS_MGI_Training_normal_136	normal	.	female	30-39	.	.	.	600	0.01	0.55	.	.	.
MGI Training Cohort	cfWGS_MGI_Training_normal_137	normal	.	male	40-49	.	.	.	600	0.01	0.54	.	.	.
MGI Training Cohort	cfWGS_MGI_Training_normal_138	normal	.	female	20-29	.	.	.	600	0.02	0.63	.	.	.
MGI Training Cohort	cfWGS_MGI_Training_normal_139	normal	.	male	30-39	.	.	.	600	0.08	3.1	.	.	.
MGI Training Cohort	cfWGS_MGI_Training_normal_140	normal	.	male	30-39	.	.	.	600	0.03	1	.	.	.
MGI Training Cohort	cfWGS_MGI_Training_normal_141	normal	.	female	40-49	.	.	.	600	0.02	0.97	.	.	.
MGI Training Cohort	cfWGS_MGI_Training_normal_142	normal	.	male	30-39	.	.	.	600	0.03	1.21	.	.	.
MGI Training Cohort	cfWGS_MGI_Training_normal_143	normal	.	female	30-39	.	.	.	600	0.02	0.98	.	.	.
MGI Training Cohort	cfWGS_MGI_Training_normal_144	normal	.	female	40-49	.	.	.	600	0.02	0.68	.	.	.
MGI Training Cohort	cfWGS_MGI_Training_normal_145	normal	.	male	20-29	.	.	.	600	0.02	0.83	.	.	.
MGI Training Cohort	cfWGS_MGI_Training_normal_146	normal	.	female	20-29	.	.	.	600	0.04	1.6	.	.	.
MGI Training Cohort	cfWGS_MGI_Training_normal_190	normal	.	male	30-39	.	.	.	600	0.31	12.32	.	.	.
MGI Training Cohort	cfWGS_MGI_Training_normal_147	normal	.	female	30-39	.	.	.	600	0.02	0.74	.	.	.
MGI Training Cohort	cfWGS_MGI_Training_normal_148	normal	.	female	30-39	.	.	.	600	0.02	0.84	.	.	.
MGI Training Cohort	cfWGS_MGI_Training_normal_191	normal	.	female	20-29	.	.	.	600	0.02	0.94	.	.	.
MGI Training Cohort	cfWGS_MGI_Training_normal_192	normal	.	female	20-29	.	.	.	600	0.03	1.35	.	.	.
MGI Training Cohort	cfWGS_MGI_Training_normal_193	normal	.	female	20-29	.	.	.	600	0.02	0.96	.	.	.
MGI Training Cohort	cfWGS_MGI_Training_normal_194	normal	.	female	20-29	.	.	.	600	0.02	0.7	.	.	.
MGI Training Cohort	cfWGS_MGI_Training_normal_195	normal	.	male	30-39	.	.	.	600	0.02	0.98	.	.	.
MGI Training Cohort	cfWGS_MGI_Training_normal_196	normal	.	male	30-39	.	.	.	600	0.03	1.35	.	.	.
MGI Training Cohort	cfWGS_MGI_Training_normal_197	normal	.	male	20-29	.	.	.	600	0.03	1.04	.	.	.
MGI Training Cohort	cfWGS_MGI_Training_normal_198	normal	.	male	30-39	.	.	.	600	0.03	1.3	.	.	.
MGI Training Cohort	cfWGS_MGI_Training_normal_199	normal	.	male	20-29	.	.	.	600	0.03	1.14	.	.	.
MGI Training Cohort	cfWGS_MGI_Training_normal_200	normal	.	female	30-39	.	.	.	600	0.02	0.92	.	.	.
MGI Training Cohort	cfWGS_MGI_Training_normal_201	normal	.	female	30-39	.	.	.	600	0.03	1.05	.	.	.
MGI Training Cohort	cfWGS_MGI_Training_normal_202	normal	.	male	30-39	.	.	.	600	0.44	17.76	.	.	.
MGI Training Cohort	cfWGS_MGI_Training_normal_210	normal	.	male	30-39	.	.	.	600	0.03	1.36	.	.	.
MGI Training Cohort	cfWGS_MGI_Training_normal_211	normal	.	male	20-29	.	.	.	600	0.03	1.1	.	.	.
MGI Training Cohort	cfWGS_MGI_Training_normal_212	normal	.	female	40-49	.	.	.	600	0.03	1.27	.	.	.
MGI Training Cohort	cfWGS_MGI_Training_normal_213	normal	.	male	40-49	.	.	.	600	0.03	1.3	.	.	.
MGI Training Cohort	cfWGS_MGI_Training_normal_214	normal	.	female	20-29	.	.	.	600	0.04	1.58	.	.	.
MGI Training Cohort	cfWGS_MGI_Training_normal_215	normal	.	male	20-29	.	.	.	600	0.05	1.88	.	.	.
MGI Training Cohort	cfWGS_MGI_Training_normal_216	normal	.	female	20-29	.	.	.	600	0.03	1.17	.	.	.
MGI Training Cohort	cfWGS_MGI_Training_normal_217	normal	.	male	20-29	.	.	.	600	0.06	2.35	.	.	.
MGI Training Cohort	cfWGS_MGI_Training_normal_218	normal	.	female	20-29	.	.	.	600	0.03	1.05	.	.	.
MGI Training Cohort	cfWGS_MGI_Training_normal_219	normal	.	female	30-39	.	.	.	600	0.04	1.5	.	.	.
MGI Training Cohort	cfWGS_MGI_Training_normal_220	normal	.	female	20-29	.	.	.	600	0.02	0.98	.	.	.
MGI Training Cohort	cfWGS_MGI_Training_normal_221	normal	.	female	20-29	.	.	.	600	0.02	0.81	.	.	.
MGI Training Cohort	cfWGS_MGI_Training_normal_222	normal	.	female	20-29	.	.	.	600	0.01	0.54	.	.	.
MGI Training Cohort	cfWGS_MGI_Training_normal_223	normal	.	male	20-29	.	.	.	600	0.02	0.72	.	.	.
MGI Training Cohort	cfWGS_MGI_Training_normal_224	normal	.	female	20-29	.	.	.	600	0.02	0.87	.	.	.
MGI Training Cohort	cfWGS_MGI_Training_normal_225	normal	.	female	30-39	.	.	.	600	0.03	1.14	.	.	.
MGI Training Cohort	cfWGS_MGI_Training_normal_226	normal	.	female	40-49	.	.	.	600	0.02	0.62	.	.	.
MGI Training Cohort	cfWGS_MGI_Training_normal_227	normal	.	female	20-29	.	.	.	600	0.03	1	.	.	.
MGI Training Cohort	cfWGS_MGI_Training_normal_228	normal	.	female	20-29	.	.	.	600	0.02	0.92	.	.	.
MGI Training Cohort	cfWGS_MGI_Training_normal_149	normal	.	male	30-39	.	.	.	600	0.02	0.87	.	.	.
MGI Training Cohort	cfWGS_MGI_Training_normal_150	normal	.	female	20-29	.	.	.	600	0.03	1.16	.	.	.
MGI Training Cohort	cfWGS_MGI_Training_normal_151	normal	.	female	50-59	.	.	.	600	0.02	0.97	.	.	.
MGI Training Cohort	cfWGS_MGI_Training_normal_152	normal	.	male	50-59	.	.	.	600	0.02	0.82	.	.	.
MGI Training Cohort	cfWGS_MGI_Training_normal_153	normal	.	female	20-29	.	.	.	600	0.02	0.67	.	.	.
MGI Training Cohort	cfWGS_MGI_Training_normal_154	normal	.	male	20-29	.	.	.	600	0.02	0.9	.	.	.
MGI Training Cohort	cfWGS_MGI_Training_normal_155	normal	.	male	40-49	.	.	.	600	0.03	1.07	.	.	.
MGI Training Cohort	cfWGS_MGI_Training_normal_156	normal	.	male	50-59	.	.	.	600	0.03	1.03	.	.	.
MGI Training Cohort	cfWGS_MGI_Training_normal_157	normal	.	female	20-29	.	.	.	600	0.03	1.1	.	.	.
MGI Training Cohort	cfWGS_MGI_Training_normal_158	normal	.	male	40-49	.	.	.	600	0.02	0.96	.	.	.
MGI Training Cohort	cfWGS_MGI_Training_normal_159	normal	.	female	30-39	.	.	.	600	0.03	1.18	.	.	.
MGI Training Cohort	cfWGS_MGI_Training_normal_160	normal	.	female	30-39	.	.	.	600	0.03	1.07	.	.	.
MGI Training Cohort	cfWGS_MGI_Training_normal_161	normal	.	female	20-29	.	.	.	600	0.03	1.29	.	.	.
MGI Training Cohort	cfWGS_MGI_Training_normal_162	normal	.	female	20-29	.	.	.	600	0.04	1.42	.	.	.
MGI Training Cohort	cfWGS_MGI_Training_normal_163	normal	.	male	30-39	.	.	.	600	0.02	0.96	.	.	.
MGI Training Cohort	cfWGS_MGI_Training_normal_164	normal	.	male	30-39	.	.	.	600	0.02	0.66	.	.	.
MGI Training Cohort	cfWGS_MGI_Training_normal_165	normal	.	male	30-39	.	.	.	600	0.03	1.28	.	.	.
MGI Training Cohort	cfWGS_MGI_Training_normal_166	normal	.	male	30-39	.	.	.	600	0.01	0.55	.	.	.
MGI Training Cohort	cfWGS_MGI_Training_normal_167	normal	.	female	30-39	.	.	.	600	0.02	0.93	.	.	.
MGI Training Cohort	cfWGS_MGI_Training_normal_168	normal	.	male	30-39	.	.	.	600	0.04	1.66	.	.	.
MGI Training Cohort	cfWGS_MGI_Training_normal_169	normal	.	male	30-39	.	.	.	600	0.03	1.38	.	.	.
MGI Training Cohort	cfWGS_MGI_Training_normal_170	normal	.	male	30-39	.	.	.	600	0.03	1.11	.	.	.
MGI Training Cohort	cfWGS_MGI_Training_normal_171	normal	.	male	20-29	.	.	.	600	0.02	0.74	.	.	.
MGI Training Cohort	cfWGS_MGI_Training_normal_172	normal	.	male	40-49	.	.	.	600	0.04	1.58	.	.	.
MGI Training Cohort	cfWGS_MGI_Training_normal_173	normal	.	male	40-49	.	.	.	600	0.03	1.14	.	.	.
MGI Training Cohort	cfWGS_MGI_Training_normal_174	normal	.	male	30-39	.	.	.	600	0.02	0.85	.	.	.
MGI Training Cohort	cfWGS_MGI_Training_normal_175	normal	.	male	30-39	.	.	.	600	0.02	0.89	.	.	.
MGI Training Cohort	cfWGS_MGI_Training_normal_176	normal	.	female	20-29	.	.	.	600	0.02	0.67	.	.	.
MGI Training Cohort	cfWGS_MGI_Training_normal_177	normal	.	male	30-39	.	.	.	600	0.03	1.12	.	.	.
MGI Training Cohort	cfWGS_MGI_Training_normal_178	normal	.	male	30-39	.	.	.	600	0.02	0.83	.	.	.
MGI Training Cohort	cfWGS_MGI_Training_normal_179	normal	.	female	30-39	.	.	.	600	too low	too low	.	.	.
MGI Training Cohort	cfWGS_MGI_Training_normal_180	normal	.	female	30-39	.	.	.	600	0.02	0.61	.	.	.
MGI Training Cohort	cfWGS_MGI_Training_normal_181	normal	.	female	30-39	.	.	.	600	0.03	1.12	.	.	.
MGI Training Cohort	cfWGS_MGI_Training_normal_182	normal	.	male	30-39	.	.	.	600	0.02	0.91	.	.	.
MGI Training Cohort	cfWGS_MGI_Training_normal_183	normal	.	male	30-39	.	.	.	600	0.02	0.9	.	.	.
MGI Training Cohort	cfWGS_MGI_Training_normal_184	normal	.	female	20-29	.	.	.	600	0.02	0.69	.	.	.
MGI Training Cohort	cfWGS_MGI_Training_normal_185	normal	.	female	20-29	.	.	.	600	0.04	1.45	.	.	.
MGI Training Cohort	cfWGS_MGI_Training_normal_186	normal	.	female	20-29	.	.	.	600	0.04	1.47	.	.	.
MGI Training Cohort	cfWGS_MGI_Training_normal_187	normal	.	male	30-39	.	.	.	600	0.02	0.76	.	.	.
MGI Training Cohort	cfWGS_MGI_Training_normal_188	normal	.	male	40-49	.	.	.	600	0.03	1.24	.	.	.
MGI Training Cohort	cfWGS_MGI_Training_normal_189	normal	.	female	30-39	.	.	.	600	0.02	0.84	.	.	.
MGI Training Cohort	cfWGS_MGI_Training_normal_203	normal	.	male	40-49	.	.	.	600	0.03	1.34	.	.	.
MGI Training Cohort	cfWGS_MGI_Training_normal_204	normal	.	female	30-39	.	.	.	600	0.03	1.22	.	.	.
MGI Training Cohort	cfWGS_MGI_Training_normal_205	normal	.	female	20-29	.	.	.	600	0.03	1.34	.	.	.
MGI Training Cohort	cfWGS_MGI_Training_normal_206	normal	.	male	30-39	.	.	.	600	0.03	1.26	.	.	.
MGI Training Cohort	cfWGS_MGI_Training_normal_207	normal	.	male	30-39	.	.	.	600	0.03	1.3	.	.	.
MGI Training Cohort	cfWGS_MGI_Training_normal_208	normal	.	male	30-39	.	.	.	600	0.03	1.27	.	.	.
MGI Training Cohort	cfWGS_MGI_Training_normal_209	normal	.	female	20-29	.	.	.	600	0.02	0.95	.	.	.
MGI Training Cohort	cfWGS_MGI_Training_normal_229	normal	.	male	20-29	.	.	.	600	0.03	1.06	.	.	.
MGI Training Cohort	cfWGS_MGI_Training_normal_230	normal	.	female	20-29	.	.	.	600	0.03	1.14	.	.	.
MGI Training Cohort	cfWGS_MGI_Training_normal_231	normal	.	male	30-39	.	.	.	600	0.03	1.33	.	.	.
MGI Training Cohort	cfWGS_MGI_Training_normal_232	normal	.	male	50-59	.	.	.	600	0.03	1.02	.	.	.
MGI Training Cohort	cfWGS_MGI_Training_normal_233	normal	.	male	40-49	.	.	.	600	0.03	1.04	.	.	.
MGI Training Cohort	cfWGS_MGI_Training_normal_234	normal	.	male	30-39	.	.	.	600	0.03	1.05	.	.	.
MGI Training Cohort	cfWGS_MGI_Training_normal_235	normal	.	female	30-39	.	.	.	600	0.02	0.87	.	.	.
MGI Training Cohort	cfWGS_MGI_Training_normal_236	normal	.	male	30-39	.	.	.	600	0.03	1.17	.	.	.
MGI Training Cohort	cfWGS_MGI_Training_normal_237	normal	.	male	30-39	.	.	.	600	0.02	0.97	.	.	.
MGI Training Cohort	cfWGS_MGI_Training_normal_238	normal	.	male	40-49	.	.	.	600	0.03	1.14	.	.	.
MGI Training Cohort	cfWGS_MGI_Training_normal_239	normal	.	female	30-39	.	.	.	600	0.03	1.28	.	.	.
MGI Training Cohort	cfWGS_MGI_Training_normal_240	normal	.	female	40-49	.	.	.	600	0.02	0.91	.	.	.
MGI Training Cohort	cfWGS_MGI_Training_normal_241	normal	.	female	20-29	.	.	.	600	0.02	0.85	.	.	.
MGI Training Cohort	cfWGS_MGI_Training_normal_242	normal	.	female	20-29	.	.	.	600	0.03	1.21	.	.	.
MGI Training Cohort	cfWGS_MGI_Training_normal_243	normal	.	female	20-29	.	.	.	600	0.02	0.79	.	.	.
MGI Training Cohort	cfWGS_MGI_Training_normal_244	normal	.	male	30-39	.	.	.	600	0.02	0.88	.	.	.
MGI Training Cohort	cfWGS_MGI_Training_normal_245	normal	.	male	30-39	.	.	.	600	0.02	0.94	.	.	.
MGI Training Cohort	cfWGS_MGI_Training_normal_246	normal	.	male	40-49	.	.	.	600	0.01	0.52	.	.	.
MGI Training Cohort	cfWGS_MGI_Training_normal_247	normal	.	female	30-39	.	.	.	600	0.02	0.74	.	.	.
MGI Training Cohort	cfWGS_MGI_Training_normal_248	normal	.	male	40-49	.	.	.	600	0.02	0.86	.	.	.
MGI Training Cohort	cfWGS_MGI_Training_normal_249	normal	.	male	40-49	.	.	.	600	0.02	0.92	.	.	.
MGI Training Cohort	cfWGS_MGI_Training_normal_250	normal	.	female	20-29	.	.	.	600	0.02	0.82	.	.	.
MGI Training Cohort	cfWGS_MGI_Training_normal_251	normal	.	male	20-29	.	.	.	600	0.02	0.83	.	.	.
MGI Training Cohort	cfWGS_MGI_Training_normal_261	normal	.	male	20-29	.	.	.	600	0.04	1.52	.	.	.
MGI Training Cohort	cfWGS_MGI_Training_normal_262	normal	.	male	30-39	.	.	.	600	0.04	1.46	.	.	.
MGI Training Cohort	cfWGS_MGI_Training_normal_263	normal	.	female	30-39	.	.	.	600	0.03	1	.	.	.
MGI Training Cohort	cfWGS_MGI_Training_normal_264	normal	.	male	20-29	.	.	.	600	0.03	1.14	.	.	.
MGI Training Cohort	cfWGS_MGI_Training_normal_265	normal	.	female	30-39	.	.	.	600	0.02	0.98	.	.	.
MGI Training Cohort	cfWGS_MGI_Training_normal_266	normal	.	female	20-29	.	.	.	600	0.03	1.21	.	.	.
MGI Training Cohort	cfWGS_MGI_Training_normal_267	normal	.	female	30-39	.	.	.	600	0.04	1.51	.	.	.
MGI Training Cohort	cfWGS_MGI_Training_normal_268	normal	.	female	20-29	.	.	.	600	0.04	1.62	.	.	.
MGI Training Cohort	cfWGS_MGI_Training_normal_269	normal	.	female	20-29	.	.	.	600	0.04	1.63	.	.	.
MGI Training Cohort	cfWGS_MGI_Training_normal_306	normal	.	female	20-29	.	.	.	600	0.02	0.83	.	.	.
MGI Training Cohort	cfWGS_MGI_Training_normal_307	normal	.	female	30-39	.	.	.	600	0.02	0.86	.	.	.
MGI Training Cohort	cfWGS_MGI_Training_normal_308	normal	.	male	50-59	.	.	.	600	0.02	0.63	.	.	.
MGI Training Cohort	cfWGS_MGI_Training_normal_309	normal	.	female	20-29	.	.	.	600	0.02	0.65	.	.	.
MGI Training Cohort	cfWGS_MGI_Training_normal_310	normal	.	female	20-29	.	.	.	600	0.01	0.43	.	.	.
MGI Training Cohort	cfWGS_MGI_Training_normal_311	normal	.	female	30-39	.	.	.	600	0.01	0.59	.	.	.
MGI Training Cohort	cfWGS_MGI_Training_normal_312	normal	.	female	20-29	.	.	.	600	0.01	0.4	.	.	.
MGI Training Cohort	cfWGS_MGI_Training_normal_313	normal	.	male	20-29	.	.	.	600	0.02	0.82	.	.	.
MGI Training Cohort	cfWGS_MGI_Training_normal_314	normal	.	male	50-59	.	.	.	600	0.02	0.76	.	.	.
MGI Training Cohort	cfWGS_MGI_Training_normal_315	normal	.	male	40-49	.	.	.	600	0.02	0.74	.	.	.
MGI Training Cohort	cfWGS_MGI_Training_normal_316	normal	.	male	50-59	.	.	.	600	0.01	0.58	.	.	.
MGI Training Cohort	cfWGS_MGI_Training_normal_317	normal	.	male	50-59	.	.	.	600	0.03	1	.	.	.
MGI Training Cohort	cfWGS_MGI_Training_normal_318	normal	.	female	30-39	.	.	.	600	0.01	0.47	.	.	.
MGI Training Cohort	cfWGS_MGI_Training_normal_319	normal	.	female	40-49	.	.	.	600	0.01	0.58	.	.	.
MGI Training Cohort	cfWGS_MGI_Training_normal_320	normal	.	female	40-49	.	.	.	600	0.02	0.94	.	.	.
MGI Training Cohort	cfWGS_MGI_Training_normal_321	normal	.	male	30-39	.	.	.	600	0.02	0.82	.	.	.
MGI Training Cohort	cfWGS_MGI_Training_normal_322	normal	.	male	30-39	.	.	.	600	0.03	1.02	.	.	.
MGI Training Cohort	cfWGS_MGI_Training_normal_323	normal	.	male	50-59	.	.	.	600	0.02	0.83	.	.	.
MGI Training Cohort	cfWGS_MGI_Training_normal_324	normal	.	male	30-39	.	.	.	600	0.02	0.66	.	.	.
MGI Training Cohort	cfWGS_MGI_Training_normal_364	normal	.	male	30-39	.	.	.	600	0.01	0.55	.	.	.
MGI Training Cohort	cfWGS_MGI_Training_normal_365	normal	.	female	40-49	.	.	.	600	0.03	1.14	.	.	.
MGI Training Cohort	cfWGS_MGI_Training_normal_366	normal	.	male	30-39	.	.	.	600	0.02	0.92	.	.	.
MGI Training Cohort	cfWGS_MGI_Training_normal_367	normal	.	male	20-29	.	.	.	600	0.03	1.01	.	.	.
MGI Training Cohort	cfWGS_MGI_Training_normal_368	normal	.	female	30-39	.	.	.	600	0.02	0.96	.	.	.
MGI Training Cohort	cfWGS_MGI_Training_normal_369	normal	.	female	20-29	.	.	.	600	0.04	1.56	.	.	.
MGI Training Cohort	cfWGS_MGI_Training_normal_325	normal	.	male	30-39	.	.	.	600	0.06	2.21	.	.	.
MGI Training Cohort	cfWGS_MGI_Training_normal_326	normal	.	female	20-29	.	.	.	600	0.1	3.86	.	.	.
MGI Training Cohort	cfWGS_MGI_Training_normal_327	normal	.	male	40-49	.	.	.	600	0.04	1.74	.	.	.
MGI Training Cohort	cfWGS_MGI_Training_normal_328	normal	.	female	40-49	.	.	.	600	0.03	1.18	.	.	.
MGI Training Cohort	cfWGS_MGI_Training_normal_329	normal	.	female	30-39	.	.	.	600	0.04	1.58	.	.	.
MGI Training Cohort	cfWGS_MGI_Training_normal_330	normal	.	male	20-29	.	.	.	600	0.07	2.7	.	.	.
MGI Training Cohort	cfWGS_MGI_Training_normal_331	normal	.	female	20-29	.	.	.	600	0.04	1.66	.	.	.
MGI Training Cohort	cfWGS_MGI_Training_normal_332	normal	.	male	50-59	.	.	.	600	0.04	1.76	.	.	.
MGI Training Cohort	cfWGS_MGI_Training_normal_333	normal	.	female	30-39	.	.	.	600	0.03	1.26	.	.	.
MGI Training Cohort	cfWGS_MGI_Training_normal_334	normal	.	female	20-29	.	.	.	600	0.05	2.13	.	.	.
MGI Training Cohort	cfWGS_MGI_Training_normal_335	normal	.	female	20-29	.	.	.	600	0.05	1.97	.	.	.
MGI Training Cohort	cfWGS_MGI_Training_normal_336	normal	.	male	40-49	.	.	.	600	0.04	1.65	.	.	.
MGI Training Cohort	cfWGS_MGI_Training_normal_337	normal	.	male	30-39	.	.	.	600	0.08	3.07	.	.	.
MGI Training Cohort	cfWGS_MGI_Training_normal_338	normal	.	female	20-29	.	.	.	600	0.06	2.22	.	.	.
MGI Training Cohort	cfWGS_MGI_Training_normal_339	normal	.	female	20-29	.	.	.	600	0.04	1.72	.	.	.
MGI Training Cohort	cfWGS_MGI_Training_normal_340	normal	.	male	30-39	.	.	.	600	0.09	3.64	.	.	.
MGI Training Cohort	cfWGS_MGI_Training_normal_341	normal	.	female	20-29	.	.	.	600	0.04	1.69	.	.	.
MGI Training Cohort	cfWGS_MGI_Training_normal_342	normal	.	female	20-29	.	.	.	600	0.03	1.08	.	.	.
MGI Training Cohort	cfWGS_MGI_Training_normal_343	normal	.	female	40-49	.	.	.	600	0.03	1.38	.	.	.
MGI Training Cohort	cfWGS_MGI_Training_normal_344	normal	.	male	30-39	.	.	.	600	0.04	1.62	.	.	.
MGI Training Cohort	cfWGS_MGI_Training_normal_345	normal	.	male	30-39	.	.	.	600	0.04	1.61	.	.	.
MGI Training Cohort	cfWGS_MGI_Training_normal_346	normal	.	male	30-39	.	.	.	600	0.03	1.27	.	.	.
MGI Training Cohort	cfWGS_MGI_Training_normal_347	normal	.	male	40-49	.	.	.	600	0.02	0.96	.	.	.
MGI Training Cohort	cfWGS_MGI_Training_normal_348	normal	.	female	40-49	.	.	.	600	0.03	1.33	.	.	.
MGI Training Cohort	cfWGS_MGI_Training_normal_349	normal	.	male	40-49	.	.	.	600	0.04	1.47	.	.	.
MGI Training Cohort	cfWGS_MGI_Training_normal_350	normal	.	male	30-39	.	.	.	600	0.02	0.96	.	.	.
MGI Training Cohort	cfWGS_MGI_Training_normal_351	normal	.	male	40-49	.	.	.	600	0.04	1.56	.	.	.
MGI Training Cohort	cfWGS_MGI_Training_normal_352	normal	.	male	30-39	.	.	.	600	0.04	1.64	.	.	.
MGI Training Cohort	cfWGS_MGI_Training_normal_353	normal	.	female	40-49	.	.	.	600	0.05	1.83	.	.	.
MGI Training Cohort	cfWGS_MGI_Training_normal_354	normal	.	male	30-39	.	.	.	600	0.05	2.01	.	.	.
MGI Training Cohort	cfWGS_MGI_Training_normal_355	normal	.	female	20-29	.	.	.	600	0.04	1.44	.	.	.
MGI Training Cohort	cfWGS_MGI_Training_normal_356	normal	.	female	20-29	.	.	.	600	0.04	1.66	.	.	.
MGI Training Cohort	cfWGS_MGI_Training_normal_357	normal	.	female	20-29	.	.	.	600	0.03	1.26	.	.	.
MGI Training Cohort	cfWGS_MGI_Training_normal_358	normal	.	male	20-29	.	.	.	600	0.02	0.91	.	.	.
MGI Training Cohort	cfWGS_MGI_Training_normal_359	normal	.	male	20-29	.	.	.	600	0.06	2.32	.	.	.
MGI Training Cohort	cfWGS_MGI_Training_normal_360	normal	.	male	20-29	.	.	.	600	0.04	1.42	.	.	.
MGI Training Cohort	cfWGS_MGI_Training_normal_361	normal	.	male	20-29	.	.	.	600	0.04	1.5	.	.	.
MGI Training Cohort	cfWGS_MGI_Training_normal_362	normal	.	female	30-39	.	.	.	600	0.04	1.5	.	.	.
MGI Training Cohort	cfWGS_MGI_Training_normal_363	normal	.	female	20-29	.	.	.	600	0.05	2.03	.	.	.
MGI Training Cohort	cfWGS_MGI_Training_normal_370	normal	.	female	30-39	.	.	.	600	0.04	1.42	.	.	.
MGI Training Cohort	cfWGS_MGI_Training_normal_371	normal	.	female	20-29	.	.	.	600	0.04	1.79	.	.	.
MGI Training Cohort	cfWGS_MGI_Training_normal_372	normal	.	female	20-29	.	.	.	600	0.05	1.98	.	.	.
MGI Training Cohort	cfWGS_MGI_Training_normal_373	normal	.	male	30-39	.	.	.	600	0.03	1.2	.	.	.
MGI Training Cohort	cfWGS_MGI_Training_normal_374	normal	.	male	30-39	.	.	.	600	0.06	2.2	.	.	.
MGI Training Cohort	cfWGS_MGI_Training_normal_375	normal	.	female	40-49	.	.	.	600	0.03	1.28	.	.	.
MGI Training Cohort	cfWGS_MGI_Training_normal_376	normal	.	female	30-39	.	.	.	600	0.02	0.98	.	.	.
MGI Training Cohort	cfWGS_MGI_Training_normal_377	normal	.	female	30-39	.	.	.	600	0.03	1.38	.	.	.
MGI Training Cohort	cfWGS_MGI_Training_normal_378	normal	.	female	20-29	.	.	.	600	0.02	0.98	.	.	.
MGI Training Cohort	cfWGS_MGI_Training_ovary_III_0	ovary cancer	III	female	60-69	.	.	.	600	0.13	3.1	.	.	.
MGI Training Cohort	cfWGS_MGI_Training_ovary_III_1	ovary cancer	III	female	60-69	.	.	.	600	0.57	6.9	.	.	.
MGI Training Cohort	cfWGS_MGI_Training_ovary_II_0	ovary cancer	II	female	50-59	.	.	.	600	0.16	3.8	.	.	.
MGI Training Cohort	cfWGS_MGI_Training_ovary_II_1	ovary cancer	II	female	60-69	.	.	.	600	0.15	3.5	.	.	.
MGI Training Cohort	cfWGS_MGI_Training_ovary_III_2	ovary cancer	III	female	50-59	.	.	.	600	0.04	0.9	.	.	.
MGI Training Cohort	cfWGS_MGI_Training_ovary_III_3	ovary cancer	III	female	60-69	.	.	.	600	0.17	4.1	.	.	.
MGI Training Cohort	cfWGS_MGI_Training_ovary_III_4	ovary cancer	III	female	60-69	.	.	.	600	0.5	6	.	.	.
MGI Training Cohort	cfWGS_MGI_Training_ovary_I_0	ovary cancer	I	female	50-59	.	.	.	600	0.08	2	.	.	.
MGI Training Cohort	cfWGS_MGI_Training_ovary_III_5	ovary cancer	III	female	50-59	.	.	.	600	0.07	1.7	.	.	.
MGI Training Cohort	cfWGS_MGI_Training_ovary_III_6	ovary cancer	III	female	30-39	.	.	.	600	0.12	3	.	.	.
MGI Training Cohort	cfWGS_MGI_Training_ovary_III_7	ovary cancer	III	female	60-69	.	.	.	600	0.08	2	.	.	.
MGI Training Cohort	cfWGS_MGI_Training_ovary_III_8	ovary cancer	III	female	60-69	.	.	.	600	0.07	1.8	.	.	.
MGI Training Cohort	cfWGS_MGI_Training_ovary_III_9	ovary cancer	III	female	50-59	.	.	.	600	0.82	4.9	.	.	.
MGI Training Cohort	cfWGS_MGI_Training_ovary_III_10	ovary cancer	III	female	50-59	.	.	.	600	0.26	6.2	.	.	.
MGI Training Cohort	cfWGS_MGI_Training_ovary_III_11	ovary cancer	III	female	60-69	.	.	.	600	0.09	2.1	.	.	.
MGI Training Cohort	cfWGS_MGI_Training_ovary_III_12	ovary cancer	III	female	60-69	.	.	.	600	0.06	1.5	.	.	.
MGI Training Cohort	cfWGS_MGI_Training_ovary_III_13	ovary cancer	III	female	40-49	.	.	.	600	0.12	3	.	.	.
MGI Training Cohort	cfWGS_MGI_Training_ovary_III_14	ovary cancer	III	female	50-59	.	.	.	600	0.13	3.2	.	.	.
MGI Training Cohort	cfWGS_MGI_Training_ovary_III_15	ovary cancer	III	female	50-59	.	.	.	600	0.09	2.1	.	.	.
MGI Training Cohort	cfWGS_MGI_Training_ovary_III_16	ovary cancer	III	female	50-59	.	.	.	600	0.11	2.5	.	.	.
MGI Training Cohort	cfWGS_MGI_Training_ovary_III_17	ovary cancer	III	female	50-59	.	.	.	600	0.14	3.4	.	.	.
MGI Training Cohort	cfWGS_MGI_Training_ovary_III_18	ovary cancer	III	female	70-79	.	.	.	600	0.07	1.7	.	.	.
MGI Training Cohort	cfWGS_MGI_Training_ovary_III_19	ovary cancer	III	female	50-59	.	.	.	600	0.09	2.3	.	.	.
MGI Training Cohort	cfWGS_MGI_Training_ovary_III_20	ovary cancer	III	female	60-69	.	.	.	600	0.11	2.7	.	.	.
MGI Training Cohort	cfWGS_MGI_Training_ovary_IV_0	ovary cancer	IV	female	70-79	.	.	.	600	0.12	3	.	.	.
MGI Training Cohort	cfWGS_MGI_Training_ovary_III_21	ovary cancer	III	female	70-79	.	.	.	600	0.12	2.9	.	.	.
MGI Training Cohort	cfWGS_MGI_Training_ovary_I_1	ovary cancer	I	female	40-49	.	.	.	600	0.1	2.3	.	.	.
MGI Training Cohort	cfWGS_MGI_Training_ovary_IV_1	ovary cancer	IV	female	60-69	.	.	.	600	0.08	1.9	.	.	.
MGI Training Cohort	cfWGS_MGI_Training_ovary_III_22	ovary cancer	III	female	60-69	.	.	.	600	0.08	1.9	.	.	.
MGI Training Cohort	cfWGS_MGI_Training_ovary_III_23	ovary cancer	III	female	60-69	.	.	.	600	0.09	2.1	.	.	.
MGI Training Cohort	cfWGS_MGI_Training_ovary_III_24	ovary cancer	III	female	50-59	.	.	.	600	0.14	3.4	.	.	.
MGI Training Cohort	cfWGS_MGI_Training_ovary_III_25	ovary cancer	III	female	50-59	.	.	.	600	0.1	2.5	.	.	.
MGI Training Cohort	cfWGS_MGI_Training_ovary_III_26	ovary cancer	III	female	60-69	.	.	.	600	0.2	4.7	.	.	.
MGI Training Cohort	cfWGS_MGI_Training_ovary_III_27	ovary cancer	III	female	60-69	.	.	.	600	0.15	3.6	.	.	.
MGI Training Cohort	cfWGS_MGI_Training_ovary_II_2	ovary cancer	II	female	50-59	.	.	.	600	0.13	3.1	.	.	.
MGI Training Cohort	cfWGS_MGI_Training_ovary_II_3	ovary cancer	II	female	40-49	.	.	.	600	0.09	2.2	.	.	.
MGI Training Cohort	cfWGS_MGI_Training_ovary_IV_2	ovary cancer	IV	female	60-69	.	.	.	600	0.13	3	.	.	.
MGI Training Cohort	cfWGS_MGI_Training_ovary_IV_3	ovary cancer	IV	female	60-69	.	.	.	600	0.15	3.5	.	.	.
MGI Training Cohort	cfWGS_MGI_Training_ovary_III_28	ovary cancer	III	female	60-69	.	.	.	600	0.09	2.1	.	.	.
MGI Training Cohort	cfWGS_MGI_Training_ovary_III_29	ovary cancer	III	female	60-69	.	.	.	600	0.09	2.2	.	.	.
MGI Training Cohort	cfWGS_MGI_Training_ovary_III_30	ovary cancer	III	female	50-59	.	.	.	600	0.07	1.7	.	.	.
MGI Training Cohort	cfWGS_MGI_Training_ovary_I_2	ovary cancer	I	female	70-79	.	.	.	600	0.07	1.8	.	.	.
MGI Training Cohort	cfWGS_MGI_Training_ovary_III_31	ovary cancer	III	female	40-49	.	.	.	600	0.1	2.4	.	.	.
MGI Training Cohort	cfWGS_MGI_Training_ovary_II_4	ovary cancer	II	female	40-49	.	.	.	600	0.11	2.5	.	.	.
MGI Training Cohort	cfWGS_MGI_Training_ovary_III_32	ovary cancer	III	female	60-69	.	.	.	600	0.08	1.8	.	.	.
MGI Training Cohort	cfWGS_MGI_Training_ovary_III_33	ovary cancer	III	female	60-69	.	.	.	600	0.29	6.8	.	.	.
MGI Training Cohort	cfWGS_MGI_Training_ovary_III_34	ovary cancer	III	female	50-59	.	.	.	600	0.08	1.8	.	.	.
MGI Training Cohort	cfWGS_MGI_Training_ovary_III_35	ovary cancer	III	female	50-59	.	.	.	600	0.06	1.3	.	.	.
MGI Training Cohort	cfWGS_MGI_Training_ovary_IV_4	ovary cancer	IV	female	50-59	.	.	.	600	0.11	2.6	.	.	.
MGI Training Cohort	cfWGS_MGI_Training_ovary_III_36	ovary cancer	III	female	40-49	.	.	.	600	0.07	1.6	.	.	.
MGI Training Cohort	cfWGS_MGI_Training_ovary_III_37	ovary cancer	III	female	40-49	.	.	.	600	0.13	3.2	.	.	.
MGI Training Cohort	cfWGS_MGI_Training_ovary_IV_5	ovary cancer	IV	female	40-49	.	.	.	600	0.05	1.2	.	.	.
MGI Training Cohort	cfWGS_MGI_Training_ovary_II_5	ovary cancer	II	female	50-59	.	.	.	600	0.12	2.8	.	.	.
MGI Training Cohort	cfWGS_MGI_Training_ovary_III_38	ovary cancer	III	female	70-79	.	.	.	600	0.07	1.7	.	.	.
MGI Training Cohort	cfWGS_MGI_Training_ovary_II_6	ovary cancer	II	female	50-59	.	.	.	600	0.07	1.8	.	.	.
MGI Training Cohort	cfWGS_MGI_Training_ovary_I_3	ovary cancer	I	female	50-59	.	.	.	600	0.12	2.8	.	.	.
MGI Training Cohort	cfWGS_MGI_Training_ovary_II_7	ovary cancer	II	female	60-69	.	.	.	600	0.06	1.4	.	.	.
MGI Training Cohort	cfWGS_MGI_Training_ovary_I_4	ovary cancer	I	female	50-59	.	.	.	600	0.05	1.1	.	.	.
MGI Training Cohort	cfWGS_MGI_Training_ovary_III_39	ovary cancer	III	female	50-59	.	.	.	600	0.18	4.3	.	.	.
MGI Training Cohort	cfWGS_MGI_Training_ovary_III_40	ovary cancer	III	female	30-39	.	.	.	600	0.06	1.4	.	.	.
MGI Training Cohort	cfWGS_MGI_Training_ovary_I_5	ovary cancer	I	female	50-59	.	.	.	600	0.07	1.6	.	.	.
MGI Training Cohort	cfWGS_MGI_Training_ovary_IV_6	ovary cancer	IV	female	60-69	.	.	.	600	0.14	3.5	.	.	.
MGI Training Cohort	cfWGS_MGI_Training_ovary_II_8	ovary cancer	II	female	60-69	.	.	.	600	0.1	2.3	.	.	.
MGI Training Cohort	cfWGS_MGI_Training_ovary_I_6	ovary cancer	I	female	50-59	.	.	.	600	0.08	2	.	.	.
MGI Training Cohort	cfWGS_MGI_Training_ovary_III_41	ovary cancer	III	female	60-69	.	.	.	600	0.19	4.4	.	.	.
MGI Training Cohort	cfWGS_MGI_Training_ovary_III_42	ovary cancer	III	female	50-59	.	.	.	600	0.08	1.9	.	.	.
MGI Training Cohort	cfWGS_MGI_Training_ovary_III_43	ovary cancer	III	female	40-49	.	.	.	600	0.15	3.6	.	.	.
MGI Training Cohort	cfWGS_MGI_Training_ovary_IV_7	ovary cancer	IV	female	50-59	.	.	.	600	0.13	3	.	.	.
MGI Training Cohort	cfWGS_MGI_Training_ovary_I_7	ovary cancer	I	female	60-69	.	.	.	600	0.08	1.8	.	.	.
MGI Training Cohort	cfWGS_MGI_Training_ovary_I_8	ovary cancer	I	female	40-49	.	.	.	600	0.05	1.2	.	.	.
MGI Training Cohort	cfWGS_MGI_Training_ovary_IV_8	ovary cancer	IV	female	60-69	.	.	.	600	0.4	4.8	.	.	.
MGI Training Cohort	cfWGS_MGI_Training_ovary_IV_9	ovary cancer	IV	female	50-59	.	.	.	600	0.13	3.2	.	.	.
MGI Training Cohort	cfWGS_MGI_Training_ovary_III_44	ovary cancer	III	female	60-69	.	.	.	600	0.22	5.2	.	.	.
MGI Training Cohort	cfWGS_MGI_Training_ovary_III_45	ovary cancer	III	female	40-49	.	.	.	600	0.21	4.9	.	.	.
MGI Training Cohort	cfWGS_MGI_Training_ovary_IV_10	ovary cancer	IV	female	50-59	.	.	.	600	0.07	1.6	.	.	.
MGI Training Cohort	cfWGS_MGI_Training_ovary_III_46	ovary cancer	III	female	70-79	.	.	.	600	0.15	3.6	.	.	.
MGI Training Cohort	cfWGS_MGI_Training_ovary_I_9	ovary cancer	I	female	40-49	.	.	.	600	0.07	1.6	.	.	.
MGI Training Cohort	cfWGS_MGI_Training_ovary_II_9	ovary cancer	II	female	40-49	.	.	.	600	0.08	2	.	.	.
MGI Training Cohort	cfWGS_MGI_Training_ovary_III_47	ovary cancer	III	female	50-59	.	.	.	600	0.18	4.3	.	.	.
MGI Training Cohort	cfWGS_MGI_Training_ovary_III_48	ovary cancer	III	female	50-59	.	.	.	600	0.26	6.2	.	.	.
MGI Training Cohort	cfWGS_MGI_Training_ovary_III_49	ovary cancer	III	female	50-59	.	.	.	600	0.08	2	.	.	.
MGI Training Cohort	cfWGS_MGI_Training_ovary_II_10	ovary cancer	II	female	60-69	.	.	.	600	0.14	3.3	.	.	.
MGI Training Cohort	cfWGS_MGI_Training_ovary_III_50	ovary cancer	III	female	60-69	.	.	.	600	0.14	3.4	.	.	.
MGI Training Cohort	cfWGS_MGI_Training_ovary_II_11	ovary cancer	II	female	60-69	.	.	.	600	0.31	7.4	.	.	.
MGI Training Cohort	cfWGS_MGI_Training_ovary_IV_11	ovary cancer	IV	female	40-49	.	.	.	600	0.06	1.3	.	.	.
MGI Training Cohort	cfWGS_MGI_Training_ovary_IV_12	ovary cancer	IV	female	40-49	.	.	.	600	0.06	1.4	.	.	.
MGI Training Cohort	cfWGS_MGI_Training_ovary_III_51	ovary cancer	III	female	40-49	.	.	.	600	0.11	2.7	.	.	.
MGI Training Cohort	cfWGS_MGI_Training_ovary_II_12	ovary cancer	II	female	40-49	.	.	.	600	0.07	1.7	.	.	.
MGI Training Cohort	cfWGS_MGI_Training_ovary_I_10	ovary cancer	I	female	60-69	.	.	.	600	0.2	4.7	.	.	.
MGI Training Cohort	cfWGS_MGI_Training_ovary_III_52	ovary cancer	III	female	40-49	.	.	.	600	0.09	2.2	.	.	.
MGI Training Cohort	cfWGS_MGI_Training_ovary_IV_13	ovary cancer	IV	female	40-49	.	.	.	600	0.08	1.8	.	.	.
MGI Training Cohort	cfWGS_MGI_Training_ovary_III_53	ovary cancer	III	female	50-59	.	.	.	600	0.11	2.8	.	.	.
MGI Training Cohort	cfWGS_MGI_Training_ovary_III_54	ovary cancer	III	female	50-59	.	.	.	600	0.09	2.2	.	.	.
MGI Training Cohort	cfWGS_MGI_Training_ovary_I_11	ovary cancer	I	female	50-59	.	.	.	600	0.1	2.5	.	.	.
MGI Training Cohort	cfWGS_MGI_Training_ovary_IV_14	ovary cancer	IV	female	50-59	.	.	.	600	0.13	3.2	.	.	.
MGI Training Cohort	cfWGS_MGI_Training_ovary_III_55	ovary cancer	III	female	30-39	.	.	.	600	0.08	2	.	.	.
MGI Training Cohort	cfWGS_MGI_Training_ovary_II_13	ovary cancer	II	female	50-59	.	.	.	600	0.08	1.8	.	.	.
MGI Training Cohort	cfWGS_MGI_Training_ovary_IV_15	ovary cancer	IV	female	50-59	.	.	.	600	0.09	2.1	.	.	.
MGI Training Cohort	cfWGS_MGI_Training_ovary_III_56	ovary cancer	III	female	50-59	.	.	.	600	0.1	2.5	.	.	.
MGI Training Cohort	cfWGS_MGI_Training_ovary_IV_16	ovary cancer	IV	female	60-69	.	.	.	600	0.16	3.7	.	.	.
MGI Training Cohort	cfWGS_MGI_Training_ovary_I_12	ovary cancer	I	female	50-59	.	.	.	600	0.11	2.7	.	.	.
MGI Training Cohort	cfWGS_MGI_Training_ovary_IV_17	ovary cancer	IV	female	40-49	.	.	.	600	0.1	2.3	.	.	.
MGI Training Cohort	cfWGS_MGI_Training_ovary_III_57	ovary cancer	III	female	40-49	.	.	.	600	0.08	1.9	.	.	.
MGI Training Cohort	cfWGS_MGI_Training_ovary_III_58	ovary cancer	III	female	60-69	.	.	.	600	0.25	5.9	.	.	.
MGI Training Cohort	cfWGS_MGI_Training_ovary_IV_18	ovary cancer	IV	female	70-79	.	.	.	600	0.25	6	.	.	.
MGI Training Cohort	cfWGS_MGI_Training_ovary_IV_19	ovary cancer	IV	female	50-59	.	.	.	600	0.06	1.5	.	.	.
MGI Training Cohort	cfWGS_MGI_Training_ovary_IV_20	ovary cancer	IV	female	70-79	.	.	.	600	0.14	3.3	.	.	.
MGI Training Cohort	cfWGS_MGI_Training_ovary_IV_21	ovary cancer	IV	female	60-69	.	.	.	600	0.24	5.8	.	.	.
MGI Training Cohort	cfWGS_MGI_Training_ovary_III_59	ovary cancer	III	female	60-69	.	.	.	600	0.24	5.8	.	.	.
MGI Training Cohort	cfWGS_MGI_Training_ovary_IV_22	ovary cancer	IV	female	50-59	.	.	.	600	0.09	2	.	.	.
MGI Training Cohort	cfWGS_MGI_Training_ovary_III_60	ovary cancer	III	female	70-79	.	.	.	600	0.62	7.4	.	.	.
MGI Training Cohort	cfWGS_MGI_Training_ovary_IV_23	ovary cancer	IV	female	40-49	.	.	.	600	0.17	4	.	.	.
MGI Training Cohort	cfWGS_MGI_Training_ovary_III_61	ovary cancer	III	female	50-59	.	.	.	600	0.21	4.9	.	.	.
MGI Training Cohort	cfWGS_MGI_Training_ovary_I_13	ovary cancer	I	female	30-39	.	.	.	600	0.16	3.9	.	.	.
MGI Training Cohort	cfWGS_MGI_Training_ovary_III_62	ovary cancer	III	female	60-69	.	.	.	600	0.28	6.8	.	.	.
MGI Training Cohort	cfWGS_MGI_Training_ovary_IV_24	ovary cancer	IV	female	50-59	.	.	.	600	0.17	4.1	.	.	.
MGI Training Cohort	cfWGS_MGI_Training_ovary_IV_25	ovary cancer	IV	female	50-59	.	.	.	600	0.12	2.9	.	.	.
MGI Training Cohort	cfWGS_MGI_Training_ovary_I_14	ovary cancer	I	female	50-59	.	.	.	600	0.13	3	.	.	.
MGI Training Cohort	cfWGS_MGI_Training_ovary_IV_26	ovary cancer	IV	female	60-69	.	.	.	600	0.18	4.4	.	.	.
MGI Training Cohort	cfWGS_MGI_Training_ovary_III_63	ovary cancer	III	female	50-59	.	.	.	600	0.26	6.1	.	.	.
MGI Training Cohort	cfWGS_MGI_Training_ovary_IV_27	ovary cancer	IV	female	40-49	.	.	.	600	0.07	1.8	.	.	.
MGI Training Cohort	cfWGS_MGI_Training_ovary_IV_28	ovary cancer	IV	female	50-59	.	.	.	600	0.08	1.9	.	.	.
MGI Training Cohort	cfWGS_MGI_Training_ovary_IV_29	ovary cancer	IV	female	60-69	.	.	.	600	0.05	1.3	.	.	.
MGI Training Cohort	cfWGS_MGI_Training_ovary_IV_30	ovary cancer	IV	female	60-69	.	.	.	600	0.13	3.1	.	.	.
MGI Training Cohort	cfWGS_MGI_Training_ovary_I_15	ovary cancer	I	female	50-59	.	.	.	600	0.09	2.2	.	.	.
MGI Training Cohort	cfWGS_MGI_Training_ovary_III_64	ovary cancer	III	female	50-59	.	.	.	600	0.08	1.8	.	.	.
MGI Training Cohort	cfWGS_MGI_Training_ovary_I_16	ovary cancer	I	female	50-59	.	.	.	600	0.07	1.7	.	.	.
MGI Training Cohort	cfWGS_MGI_Training_ovary_III_65	ovary cancer	III	female	60-69	.	.	.	600	0.16	3.7	.	.	.
MGI Training Cohort	cfWGS_MGI_Training_ovary_I_17	ovary cancer	I	female	50-59	.	.	.	600	0.04	0.9	.	.	.
MGI Training Cohort	cfWGS_MGI_Training_ovary_I_18	ovary cancer	I	female	60-69	.	.	.	600	0.14	3.4	.	.	.
MGI Training Cohort	cfWGS_MGI_Training_ovary_I_19	ovary cancer	I	female	30-39	.	.	.	600	0.05	1.3	.	.	.
MGI Training Cohort	cfWGS_MGI_Training_ovary_III_66	ovary cancer	III	female	70-79	.	.	.	600	0.18	4.4	.	.	.
MGI Training Cohort	cfWGS_MGI_Training_ovary_III_67	ovary cancer	III	female	80-89	.	.	.	600	0.06	1.4	.	.	.
MGI Training Cohort	cfWGS_MGI_Training_ovary_I_20	ovary cancer	I	female	40-49	.	.	.	600	0.06	1.4	.	.	.
MGI Training Cohort	cfWGS_MGI_Training_ovary_II_14	ovary cancer	II	female	70-79	.	.	.	600	0.09	2.2	.	.	.
MGI Training Cohort	cfWGS_MGI_Training_ovary_IV_31	ovary cancer	IV	female	50-59	.	.	.	600	0.19	4.5	.	.	.
MGI Training Cohort	cfWGS_MGI_Training_ovary_III_68	ovary cancer	III	female	60-69	.	.	.	600	0.07	1.7	.	.	.
MGI Training Cohort	cfWGS_MGI_Training_ovary_I_21	ovary cancer	I	female	40-49	.	.	.	600	0.07	1.6	.	.	.
MGI Training Cohort	cfWGS_MGI_Training_ovary_IV_32	ovary cancer	IV	female	70-79	.	.	.	600	0.06	1.5	.	.	.
MGI Training Cohort	cfWGS_MGI_Training_ovary_I_22	ovary cancer	I	female	50-59	.	.	.	600	0.07	1.6	.	.	.
MGI Training Cohort	cfWGS_MGI_Training_ovary_IV_33	ovary cancer	IV	female	40-49	.	.	.	600	0.11	2.7	.	.	.
MGI Training Cohort	cfWGS_MGI_Training_ovary_III_69	ovary cancer	III	female	70-79	.	.	.	600	0.1	2.4	.	.	.
MGI Training Cohort	cfWGS_MGI_Training_ovary_III_70	ovary cancer	III	female	50-59	.	.	.	600	0.08	2	.	.	.
MGI Training Cohort	cfWGS_MGI_Training_ovary_I_23	ovary cancer	I	female	50-59	.	.	.	600	0.09	2.1	.	.	.
MGI Training Cohort	cfWGS_MGI_Training_ovary_IV_34	ovary cancer	IV	female	40-49	.	.	.	600	0.19	4.6	.	.	.
MGI Training Cohort	cfWGS_MGI_Training_ovary_IV_35	ovary cancer	IV	female	50-59	.	.	.	600	0.05	1.3	.	.	.
MGI Training Cohort	cfWGS_MGI_Training_ovary_III_71	ovary cancer	III	female	50-59	.	.	.	600	0.07	1.6	.	.	.
MGI Training Cohort	cfWGS_MGI_Training_ovary_IV_36	ovary cancer	IV	female	40-49	.	.	.	600	0.11	2.7	.	.	.
MGI Training Cohort	cfWGS_MGI_Training_ovary_IV_37	ovary cancer	IV	female	60-69	.	.	.	600	0.13	3.2	.	.	.
MGI Training Cohort	cfWGS_MGI_Training_ovary_III_72	ovary cancer	III	female	40-49	.	.	.	600	0.06	1.5	.	.	.
MGI Training Cohort	cfWGS_MGI_Training_ovary_III_73	ovary cancer	III	female	70-79	.	.	.	600	0.13	3.2	.	.	.
MGI Training Cohort	cfWGS_MGI_Training_pancreas_III_12	pancreas cancer	III	.	60-69	4	0	0	600	0.05	1.27	.	.	.
MGI Training Cohort	cfWGS_MGI_Training_pancreas_III_13	pancreas cancer	III	.	50-59	4	1	0	600	0.04	0.85	.	.	.
MGI Training Cohort	cfWGS_MGI_Training_pancreas_III_14	pancreas cancer	III	.	50-59	4	0	0	600	0.13	3.14	.	.	.
MGI Training Cohort	cfWGS_MGI_Training_pancreas_III_15	pancreas cancer	III	.	70-79	4	0	0	600	0.08	1.85	.	.	.
MGI Training Cohort	cfWGS_MGI_Training_pancreas_III_16	pancreas cancer	III	.	60-69	4	0	0	600	0.09	2.1	.	.	.
MGI Training Cohort	cfWGS_MGI_Training_pancreas_III_17	pancreas cancer	III	.	60-69	4	0	0	600	0.14	3.4	.	.	.
MGI Training Cohort	cfWGS_MGI_Training_pancreas_III_18	pancreas cancer	III	.	40-49	4	0	0	600	0.09	2.22	.	.	.
MGI Training Cohort	cfWGS_MGI_Training_pancreas_III_19	pancreas cancer	III	.	70-79	4	0	0	600	230	5520	.	.	.
MGI Training Cohort	cfWGS_MGI_Training_pancreas_III_20	pancreas cancer	III	.	60-69	4	0	0	600	0.59	14.08	.	.	.
MGI Training Cohort	cfWGS_MGI_Training_pancreas_II_4	pancreas cancer	II	female	50-59	3	0	0	600	0.09	5.88	.	.	.
MGI Training Cohort	cfWGS_MGI_Training_pancreas_III_0	pancreas cancer	III	male	60-69	3	2	0	600	0.07	4.81	.	.	.
MGI Training Cohort	cfWGS_MGI_Training_pancreas_II_6	pancreas cancer	II	male	50-59	3	0	0	600	0.15	10.16	.	.	.
MGI Training Cohort	cfWGS_MGI_Training_pancreas_II_9	pancreas cancer	II	female	70-79	3	1	0	600	0.09	5.95	.	.	.
MGI Training Cohort	cfWGS_MGI_Training_pancreas_II_17	pancreas cancer	II	.	50-59	3	0	0	600	0.07	1.65	.	.	.
MGI Training Cohort	cfWGS_MGI_Training_pancreas_II_0	pancreas cancer	II	female	60-69	2	1	0	600	0.05	3.28	.	.	.
MGI Training Cohort	cfWGS_MGI_Training_pancreas_II_1	pancreas cancer	II	female	60-69	2	1	0	600	0.3	20.05	.	.	.
MGI Training Cohort	cfWGS_MGI_Training_pancreas_II_2	pancreas cancer	II	male	60-69	2	1	0	600	0.13	8.3	.	.	.
MGI Training Cohort	cfWGS_MGI_Training_pancreas_I_1	pancreas cancer	I	male	40-49	2	0	0	600	0.08	5.05	.	.	.
MGI Training Cohort	cfWGS_MGI_Training_pancreas_I_2	pancreas cancer	I	male	60-69	2	0	0	600	0.06	4.14	.	.	.
MGI Training Cohort	cfWGS_MGI_Training_pancreas_II_3	pancreas cancer	II	female	60-69	2	1	0	600	0.12	7.84	.	.	.
MGI Training Cohort	cfWGS_MGI_Training_pancreas_I_3	pancreas cancer	I	male	60-69	2	0	0	600	0.15	9.96	.	.	.
MGI Training Cohort	cfWGS_MGI_Training_pancreas_I_4	pancreas cancer	I	female	60-69	2	0	0	600	0.29	19.39	.	.	.
MGI Training Cohort	cfWGS_MGI_Training_pancreas_I_5	pancreas cancer	I	female	60-69	2	0	0	600	0.13	8.63	.	.	.
MGI Training Cohort	cfWGS_MGI_Training_pancreas_II_8	pancreas cancer	II	female	70-79	2	1	0	600	0.19	12.75	.	.	.
MGI Training Cohort	cfWGS_MGI_Training_pancreas_III_1	pancreas cancer	III	male	60-69	2	2	0	600	0.04	2.4	.	.	.
MGI Training Cohort	cfWGS_MGI_Training_pancreas_I_7	pancreas cancer	I	male	70-79	2	0	0	600	0.09	5.99	.	.	.
MGI Training Cohort	cfWGS_MGI_Training_pancreas_I_8	pancreas cancer	I	female	70-79	2	0	0	600	0.08	5.3	.	.	.
MGI Training Cohort	cfWGS_MGI_Training_pancreas_III_2	pancreas cancer	III	male	50-59	2	2	0	600	0.08	5.02	.	.	.
MGI Training Cohort	cfWGS_MGI_Training_pancreas_II_16	pancreas cancer	II	.	50-59	2	1	0	600	0.04	1	.	.	.
MGI Training Cohort	cfWGS_MGI_Training_pancreas_I_16	pancreas cancer	I	.	40-49	2	0	0	600	0.05	1.31	.	.	.
MGI Training Cohort	cfWGS_MGI_Training_pancreas_I_18	pancreas cancer	I	.	50-59	2	0	0	600	0.08	1.93	.	.	.
MGI Training Cohort	cfWGS_MGI_Training_pancreas_I_19	pancreas cancer	I	.	70-79	2	0	0	600	0.1	2.29	.	.	.
MGI Training Cohort	cfWGS_MGI_Training_pancreas_II_18	pancreas cancer	II	.	60-69	2	1	0	600	0.09	2.1	.	.	.
MGI Training Cohort	cfWGS_MGI_Training_pancreas_I_0	pancreas cancer	I	female	60-69	1	0	0	600	0.11	7.04	.	.	.
MGI Training Cohort	cfWGS_MGI_Training_pancreas_I_6	pancreas cancer	I	female	60-69	1	0	0	600	0.12	7.77	.	.	.
MGI Training Cohort	cfWGS_MGI_Training_pancreas_II_5	pancreas cancer	II	female	50-59	1	1	0	600	0.07	4.57	.	.	.
MGI Training Cohort	cfWGS_MGI_Training_pancreas_II_7	pancreas cancer	II	female	70-79	1	1	0	600	0.16	10.36	.	.	.
MGI Training Cohort	cfWGS_MGI_Training_pancreas_II_10	pancreas cancer	II	male	70-79	1	1	0	600	0.07	4.38	.	.	.
MGI Training Cohort	cfWGS_MGI_Training_pancreas_I_15	pancreas cancer	I	.	70-79	1	0	0	600	0.02	0.51	.	.	.
MGI Training Cohort	cfWGS_MGI_Training_pancreas_I_17	pancreas cancer	I	.	50-59	1	0	0	600	0.04	1.01	.	.	.
MGI Training Cohort	cfWGS_MGI_Training_pancreas_I_20	pancreas cancer	I	.	80-89	1	0	0	600	0.1	2.31	.	.	.
MGI Training Cohort	cfWGS_MGI_Training_pancreas_IV_0	pancreas cancer	IV	male	70-79	.	.	1	600	0.19	12.68	.	.	.
MGI Training Cohort	cfWGS_MGI_Training_pancreas_IV_1	pancreas cancer	IV	male	70-79	.	.	1	600	0.08	5.52	.	.	.
MGI Training Cohort	cfWGS_MGI_Training_pancreas_III_3	pancreas cancer	III	male	60-69	.	.	.	600	0.056	1.35	.	.	.
MGI Training Cohort	cfWGS_MGI_Training_pancreas_III_4	pancreas cancer	III	male	60-69	.	.	.	600	0.044	1.06	.	.	.
MGI Training Cohort	cfWGS_MGI_Training_pancreas_IV_2	pancreas cancer	IV	male	40-49	.	.	.	600	0.087	2.09	.	.	.
MGI Training Cohort	cfWGS_MGI_Training_pancreas_II_11	pancreas cancer	II	female	60-69	.	.	.	600	0.063	1.5	.	.	.
MGI Training Cohort	cfWGS_MGI_Training_pancreas_IV_3	pancreas cancer	IV	male	50-59	.	.	.	600	0.024	0.58	.	.	.
MGI Training Cohort	cfWGS_MGI_Training_pancreas_IV_4	pancreas cancer	IV	female	50-59	.	.	.	600	0.057	1.36	.	.	.
MGI Training Cohort	cfWGS_MGI_Training_pancreas_II_12	pancreas cancer	II	male	60-69	.	.	.	600	0.129	3.1	.	.	.
MGI Training Cohort	cfWGS_MGI_Training_pancreas_IV_5	pancreas cancer	IV	female	70-79	.	.	.	600	0.06	1.44	.	.	.
MGI Training Cohort	cfWGS_MGI_Training_pancreas_IV_6	pancreas cancer	IV	female	60-69	.	.	.	600	0.11	2.64	.	.	.
MGI Training Cohort	cfWGS_MGI_Training_pancreas_IV_7	pancreas cancer	IV	male	70-79	.	.	.	600	0.041	0.98	.	.	.
MGI Training Cohort	cfWGS_MGI_Training_pancreas_I_9	pancreas cancer	I	male	50-59	.	.	.	600	0.103	2.48	.	.	.
MGI Training Cohort	cfWGS_MGI_Training_pancreas_IV_8	pancreas cancer	IV	female	70-79	.	.	.	600	0.057	1.36	.	.	.
MGI Training Cohort	cfWGS_MGI_Training_pancreas_I_10	pancreas cancer	I	male	40-49	.	.	.	600	0.056	1.33	.	.	.
MGI Training Cohort	cfWGS_MGI_Training_pancreas_III_5	pancreas cancer	III	male	60-69	.	.	.	600	0.048	1.15	.	.	.
MGI Training Cohort	cfWGS_MGI_Training_pancreas_III_6	pancreas cancer	III	male	60-69	.	.	.	600	too low	too low	.	.	.
MGI Training Cohort	cfWGS_MGI_Training_pancreas_I_11	pancreas cancer	I	female	70-79	.	.	.	600	0.093	2.24	.	.	.
MGI Training Cohort	cfWGS_MGI_Training_pancreas_I_12	pancreas cancer	I	female	60-69	.	.	.	600	0.094	2.26	.	.	.
MGI Training Cohort	cfWGS_MGI_Training_pancreas_IV_9	pancreas cancer	IV	female	70-79	.	.	.	600	0.075	1.79	.	.	.
MGI Training Cohort	cfWGS_MGI_Training_pancreas_II_13	pancreas cancer	II	female	60-69	.	.	.	600	0.11	2.64	.	.	.
MGI Training Cohort	cfWGS_MGI_Training_pancreas_IV_10	pancreas cancer	IV	male	50-59	.	.	.	600	0.202	4.84	.	.	.
MGI Training Cohort	cfWGS_MGI_Training_pancreas_IV_11	pancreas cancer	IV	male	60-69	.	.	.	600	0.07	1.67	.	.	.
MGI Training Cohort	cfWGS_MGI_Training_pancreas_IV_12	pancreas cancer	IV	male	60-69	.	.	.	600	0.072	1.73	.	.	.
MGI Training Cohort	cfWGS_MGI_Training_pancreas_IV_13	pancreas cancer	IV	male	50-59	.	.	.	600	0.147	3.52	.	.	.
MGI Training Cohort	cfWGS_MGI_Training_pancreas_IV_14	pancreas cancer	IV	male	60-69	.	.	.	600	0.167	4	.	.	.
MGI Training Cohort	cfWGS_MGI_Training_pancreas_IV_15	pancreas cancer	IV	male	70-79	.	.	.	600	0.09	2.15	.	.	.
MGI Training Cohort	cfWGS_MGI_Training_pancreas_IV_16	pancreas cancer	IV	male	60-69	.	.	.	600	0.031	0.74	.	.	.
MGI Training Cohort	cfWGS_MGI_Training_pancreas_III_7	pancreas cancer	III	male	60-69	.	.	.	600	0.125	3	.	.	.
MGI Training Cohort	cfWGS_MGI_Training_pancreas_II_14	pancreas cancer	II	female	50-59	.	.	.	600	0.187	4.48	.	.	.
MGI Training Cohort	cfWGS_MGI_Training_pancreas_IV_17	pancreas cancer	IV	male	70-79	.	.	.	600	0.058	1.39	.	.	.
MGI Training Cohort	cfWGS_MGI_Training_pancreas_I_13	pancreas cancer	I	female	90-99	.	.	.	600	0.067	1.61	.	.	.
MGI Training Cohort	cfWGS_MGI_Training_pancreas_I_14	pancreas cancer	I	female	50-59	.	.	.	600	0.089	2.14	.	.	.
MGI Training Cohort	cfWGS_MGI_Training_pancreas_IV_18	pancreas cancer	IV	male	60-69	.	.	.	600	0.042	1.01	.	.	.
MGI Training Cohort	cfWGS_MGI_Training_pancreas_III_8	pancreas cancer	III	female	70-79	.	.	.	600	0.095	2.27	.	.	.
MGI Training Cohort	cfWGS_MGI_Training_pancreas_III_9	pancreas cancer	III	female	70-79	.	.	.	600	0.125	2.99	.	.	.
MGI Training Cohort	cfWGS_MGI_Training_pancreas_IV_19	pancreas cancer	IV	female	50-59	.	.	.	600	0.105	2.51	.	.	.
MGI Training Cohort	cfWGS_MGI_Training_pancreas_IV_20	pancreas cancer	IV	male	50-59	.	.	.	600	0.587	14.08	.	.	.
MGI Training Cohort	cfWGS_MGI_Training_pancreas_II_15	pancreas cancer	II	male	60-69	.	.	.	600	0.102	2.45	.	.	.
MGI Training Cohort	cfWGS_MGI_Training_pancreas_III_10	pancreas cancer	III	female	60-69	.	.	.	600	0.096	2.29	.	.	.
MGI Training Cohort	cfWGS_MGI_Training_pancreas_III_11	pancreas cancer	III	female	50-59	.	.	.	600	0.071	1.71	.	.	.
MGI Training Cohort	cfWGS_MGI_Training_pancreas_IV_21	pancreas cancer	IV	female	60-69	.	.	.	600	0.059	1.41	.	.	.
MGI Training Cohort	cfWGS_MGI_Training_pancreas_IV_22	pancreas cancer	IV	male	50-59	.	.	.	600	0.542	13	.	.	.
MGI Training Cohort	cfWGS_MGI_Training_pancreas_IV_23	pancreas cancer	IV	male	50-59	.	.	.	600	0.058	1.4	.	.	.
MGI Validation Cohort	cfWGS_MGI_Validation_colon_._12	colon cancer	.	male	70-79	3	2	1	400	0.37	5.92	.	.	.
MGI Validation Cohort	cfWGS_MGI_Validation_colon_._17	colon cancer	.	male	60-69	3	0	0	400	0.217	3.472	.	.	.
MGI Validation Cohort	cfWGS_MGI_Validation_colon_._21	colon cancer	.	female	70-79	3	0	0	400	0.244	3.896	.	.	.
MGI Validation Cohort	cfWGS_MGI_Validation_colon_._4	colon cancer	.	male	50-59	2	0	0	400	0.156	2.496	.	.	.
MGI Validation Cohort	cfWGS_MGI_Validation_colon_._15	colon cancer	.	female	50-59	2	1	0	400	0.196	3.136	.	.	.
MGI Validation Cohort	cfWGS_MGI_Validation_colon_._11	colon cancer	.	male	60-69	1	0	0	400	0.16	2.56	.	.	.
MGI Validation Cohort	cfWGS_MGI_Validation_colon_._0	colon cancer	.	male	50-59	.	.	.	400	0.21	3.352	.	.	.
MGI Validation Cohort	cfWGS_MGI_Validation_colon_._1	colon cancer	.	male	60-69	.	.	.	400	1.865	29.84	.	.	.
MGI Validation Cohort	cfWGS_MGI_Validation_colon_._2	colon cancer	.	male	60-69	.	.	.	400	0.118	1.88	.	.	.
MGI Validation Cohort	cfWGS_MGI_Validation_colon_._3	colon cancer	.	female	50-59	.	.	.	400	0.28	4.48	.	.	.
MGI Validation Cohort	cfWGS_MGI_Validation_colon_._5	colon cancer	.	female	40-49	.	.	.	400	0.15	2.392	.	.	.
MGI Validation Cohort	cfWGS_MGI_Validation_colon_._6	colon cancer	.	female	60-69	.	.	.	400	0.273	4.36	.	.	.
MGI Validation Cohort	cfWGS_MGI_Validation_colon_._7	colon cancer	.	male	40-49	.	.	.	400	0.175	2.792	.	.	.
MGI Validation Cohort	cfWGS_MGI_Validation_colon_._8	colon cancer	.	female	50-59	.	.	.	400	0.166	2.656	.	.	.
MGI Validation Cohort	cfWGS_MGI_Validation_colon_._9	colon cancer	.	female	70-79	.	.	.	400	0.169	2.704	.	.	.
MGI Validation Cohort	cfWGS_MGI_Validation_colon_._10	colon cancer	.	male	60-69	.	.	.	400	0.093	1.488	.	.	.
MGI Validation Cohort	cfWGS_MGI_Validation_colon_._13	colon cancer	.	male	70-79	.	.	.	400	0.229	3.664	.	.	.
MGI Validation Cohort	cfWGS_MGI_Validation_colon_._14	colon cancer	.	female	60-69	.	.	.	400	0.182	2.904	.	.	.
MGI Validation Cohort	cfWGS_MGI_Validation_colon_._16	colon cancer	.	male	60-69	.	.	.	400	0.182	2.904	.	.	.
MGI Validation Cohort	cfWGS_MGI_Validation_colon_._18	colon cancer	.	female	60-69	.	.	.	400	0.189	3.016	.	.	.
MGI Validation Cohort	cfWGS_MGI_Validation_colon_._19	colon cancer	.	male	70-79	.	.	.	400	0.249	3.976	.	.	.
MGI Validation Cohort	cfWGS_MGI_Validation_colon_._20	colon cancer	.	male	60-69	.	.	.	400	0.315	5.04	.	.	.
MGI Validation Cohort	cfWGS_MGI_Validation_lung_._5	lung cancer	.	female	50-59	2	0	0	.	.	.	.	.	.
MGI Validation Cohort	cfWGS_MGI_Validation_lung_._6	lung cancer	.	male	50-59	2	.	.	.	.	.	.	.	.
MGI Validation Cohort	cfWGS_MGI_Validation_lung_._15	lung cancer	.	male	60-69	2	1	0	.	.	.	.	.	.
MGI Validation Cohort	cfWGS_MGI_Validation_lung_._16	lung cancer	.	male	60-69	2	1	0	.	.	.	.	.	.
MGI Validation Cohort	cfWGS_MGI_Validation_lung_._9	lung cancer	.	male	50-59	1	0	1	.	.	.	.	.	.
MGI Validation Cohort	cfWGS_MGI_Validation_lung_._11	lung cancer	.	male	60-69	1	0	0	.	.	.	.	.	.
MGI Validation Cohort	cfWGS_MGI_Validation_lung_._0	lung cancer	.	male	60-69	.	.	.	.	.	.	.	.	.
MGI Validation Cohort	cfWGS_MGI_Validation_lung_._1	lung cancer	.	male	70-79	.	.	.	.	.	.	.	.	.
MGI Validation Cohort	cfWGS_MGI_Validation_lung_._2	lung cancer	.	male	70-79	.	.	.	.	.	.	.	.	.
MGI Validation Cohort	cfWGS_MGI_Validation_lung_._3	lung cancer	.	male	80-89	.	.	.	.	.	.	.	.	.
MGI Validation Cohort	cfWGS_MGI_Validation_lung_._4	lung cancer	.	male	40-49	.	.	.	.	.	.	.	.	.
MGI Validation Cohort	cfWGS_MGI_Validation_lung_._7	lung cancer	.	male	60-69	.	.	.	.	.	.	.	.	.
MGI Validation Cohort	cfWGS_MGI_Validation_lung_._8	lung cancer	.	female	40-49	.	.	.	.	.	.	.	.	.
MGI Validation Cohort	cfWGS_MGI_Validation_lung_._10	lung cancer	.	male	60-69	.	.	.	.	.	.	.	.	.
MGI Validation Cohort	cfWGS_MGI_Validation_lung_._12	lung cancer	.	male	50-59	.	.	.	.	.	.	.	.	.
MGI Validation Cohort	cfWGS_MGI_Validation_lung_._13	lung cancer	.	male	50-59	.	.	.	.	.	.	.	.	.
MGI Validation Cohort	cfWGS_MGI_Validation_lung_._14	lung cancer	.	male	80-89	.	.	.	.	.	.	.	.	.
MGI Validation Cohort	cfWGS_MGI_Validation_normal_20	normal	.	.	.	.	.	.	600	0.028	0.664	.	.	.
MGI Validation Cohort	cfWGS_MGI_Validation_normal_21	normal	.	male	30-39	.	.	.	600	0.046	1.112	.	.	.
MGI Validation Cohort	cfWGS_MGI_Validation_normal_22	normal	.	male	30-39	.	.	.	600	0.072	1.736	.	.	.
MGI Validation Cohort	cfWGS_MGI_Validation_normal_23	normal	.	male	30-39	.	.	.	600	0.058	1.384	.	.	.
MGI Validation Cohort	cfWGS_MGI_Validation_normal_24	normal	.	male	30-39	.	.	.	600	0.046	1.112	.	.	.
MGI Validation Cohort	cfWGS_MGI_Validation_normal_25	normal	.	male	40-49	.	.	.	600	0.066	1.584	.	.	.
MGI Validation Cohort	cfWGS_MGI_Validation_normal_26	normal	.	male	40-49	.	.	.	600	0.048	1.144	.	.	.
MGI Validation Cohort	cfWGS_MGI_Validation_normal_27	normal	.	male	30-39	.	.	.	600	0.035	0.848	.	.	.
MGI Validation Cohort	cfWGS_MGI_Validation_normal_28	normal	.	male	30-39	.	.	.	600	0.038	0.912	.	.	.
MGI Validation Cohort	cfWGS_MGI_Validation_normal_29	normal	.	male	30-39	.	.	.	600	0.037	0.896	.	.	.
MGI Validation Cohort	cfWGS_MGI_Validation_normal_76	normal	.	female	40-49	.	.	.	600	0.092	2.208	.	.	.
MGI Validation Cohort	cfWGS_MGI_Validation_normal_77	normal	.	.	.	.	.	.	600	0.066	1.592	.	.	.
MGI Validation Cohort	cfWGS_MGI_Validation_normal_78	normal	.	female	40-49	.	.	.	600	0.026	0.624	.	.	.
MGI Validation Cohort	cfWGS_MGI_Validation_normal_79	normal	.	female	30-39	.	.	.	600	0.093	2.24	.	.	.
MGI Validation Cohort	cfWGS_MGI_Validation_normal_80	normal	.	female	30-39	.	.	.	600	0.054	1.288	.	.	.
MGI Validation Cohort	cfWGS_MGI_Validation_normal_81	normal	.	female	30-39	.	.	.	600	0.06	1.432	.	.	.
MGI Validation Cohort	cfWGS_MGI_Validation_normal_82	normal	.	male	40-49	.	.	.	600	0.055	1.328	.	.	.
MGI Validation Cohort	cfWGS_MGI_Validation_normal_56	normal	.	.	.	.	.	.	600	0.088	2.112	.	.	.
MGI Validation Cohort	cfWGS_MGI_Validation_normal_57	normal	.	.	.	.	.	.	600	0.128	3.064	.	.	.
MGI Validation Cohort	cfWGS_MGI_Validation_normal_0	normal	.	female	40-49	.	.	.	600	0.071	1.712	.	.	.
MGI Validation Cohort	cfWGS_MGI_Validation_normal_58	normal	.	.	.	.	.	.	600	0.097	2.336	.	.	.
MGI Validation Cohort	cfWGS_MGI_Validation_normal_59	normal	.	.	.	.	.	.	600	0.092	2.208	.	.	.
MGI Validation Cohort	cfWGS_MGI_Validation_normal_60	normal	.	.	.	.	.	.	600	0.093	2.224	.	.	.
MGI Validation Cohort	cfWGS_MGI_Validation_normal_61	normal	.	.	.	.	.	.	600	0.102	2.44	.	.	.
MGI Validation Cohort	cfWGS_MGI_Validation_normal_62	normal	.	.	.	.	.	.	600	0.078	1.88	.	.	.
MGI Validation Cohort	cfWGS_MGI_Validation_normal_63	normal	.	.	.	.	.	.	600	0.092	2.208	.	.	.
MGI Validation Cohort	cfWGS_MGI_Validation_normal_64	normal	.	.	.	.	.	.	600	0.102	2.456	.	.	.
MGI Validation Cohort	cfWGS_MGI_Validation_normal_65	normal	.	.	.	.	.	.	600	0.116	2.792	.	.	.
MGI Validation Cohort	cfWGS_MGI_Validation_normal_83	normal	.	female	40-49	.	.	.	600	0.062	1.488	.	.	.
MGI Validation Cohort	cfWGS_MGI_Validation_normal_66	normal	.	.	.	.	.	.	600	0.148	3.544	.	.	.
MGI Validation Cohort	cfWGS_MGI_Validation_normal_67	normal	.	.	.	.	.	.	600	0.14	3.368	.	.	.
MGI Validation Cohort	cfWGS_MGI_Validation_normal_84	normal	.	male	30-39	.	.	.	600	0.096	2.296	.	.	.
MGI Validation Cohort	cfWGS_MGI_Validation_normal_85	normal	.	.	.	.	.	.	600	0.058	1.384	.	.	.
MGI Validation Cohort	cfWGS_MGI_Validation_normal_86	normal	.	male	40-49	.	.	.	600	0.016	0.384	.	.	.
MGI Validation Cohort	cfWGS_MGI_Validation_normal_87	normal	.	female	30-39	.	.	.	600	0.032	0.764	.	.	.
MGI Validation Cohort	cfWGS_MGI_Validation_normal_88	normal	.	male	30-39	.	.	.	600	0.056	1.344	.	.	.
MGI Validation Cohort	cfWGS_MGI_Validation_normal_89	normal	.	male	30-39	.	.	.	600	0.367	8.8	.	.	.
MGI Validation Cohort	cfWGS_MGI_Validation_normal_90	normal	.	female	30-39	.	.	.	600	0.057	1.368	.	.	.
MGI Validation Cohort	cfWGS_MGI_Validation_normal_91	normal	.	male	30-39	.	.	.	600	0.074	1.776	.	.	.
MGI Validation Cohort	cfWGS_MGI_Validation_normal_92	normal	.	male	30-39	.	.	.	600	0.051	1.224	.	.	.
MGI Validation Cohort	cfWGS_MGI_Validation_normal_93	normal	.	male	30-39	.	.	.	600	0.055	1.32	.	.	.
MGI Validation Cohort	cfWGS_MGI_Validation_normal_94	normal	.	.	.	.	.	.	600	0.066	1.576	.	.	.
MGI Validation Cohort	cfWGS_MGI_Validation_normal_95	normal	.	male	30-39	.	.	.	600	0.045	1.072	.	.	.
MGI Validation Cohort	cfWGS_MGI_Validation_normal_1	normal	.	male	30-39	.	.	.	600	0.131	3.144	.	.	.
MGI Validation Cohort	cfWGS_MGI_Validation_normal_2	normal	.	male	40-49	.	.	.	600	0.087	2.088	.	.	.
MGI Validation Cohort	cfWGS_MGI_Validation_normal_3	normal	.	male	30-39	.	.	.	600	0.107	2.56	.	.	.
MGI Validation Cohort	cfWGS_MGI_Validation_normal_4	normal	.	male	40-49	.	.	.	600	0.062	1.488	.	.	.
MGI Validation Cohort	cfWGS_MGI_Validation_normal_5	normal	.	female	30-39	.	.	.	600	0.071	1.696	.	.	.
MGI Validation Cohort	cfWGS_MGI_Validation_normal_6	normal	.	male	40-49	.	.	.	600	0.072	1.736	.	.	.
MGI Validation Cohort	cfWGS_MGI_Validation_normal_7	normal	.	female	40-49	.	.	.	600	0.074	1.784	.	.	.
MGI Validation Cohort	cfWGS_MGI_Validation_normal_8	normal	.	female	40-49	.	.	.	600	0.062	1.48	.	.	.
MGI Validation Cohort	cfWGS_MGI_Validation_normal_9	normal	.	female	30-39	.	.	.	600	0.086	2.064	.	.	.
MGI Validation Cohort	cfWGS_MGI_Validation_normal_10	normal	.	male	30-39	.	.	.	600	0.077	1.848	.	.	.
MGI Validation Cohort	cfWGS_MGI_Validation_normal_11	normal	.	male	40-49	.	.	.	600	0.076	1.832	.	.	.
MGI Validation Cohort	cfWGS_MGI_Validation_normal_12	normal	.	male	30-39	.	.	.	600	0.132	3.16	.	.	.
MGI Validation Cohort	cfWGS_MGI_Validation_normal_30	normal	.	female	30-39	.	.	.	600	0.045	1.088	.	.	.
MGI Validation Cohort	cfWGS_MGI_Validation_normal_13	normal	.	female	30-39	.	.	.	600	0.045	1.088	.	.	.
MGI Validation Cohort	cfWGS_MGI_Validation_normal_31	normal	.	female	40-49	.	.	.	600	0.063	1.52	.	.	.
MGI Validation Cohort	cfWGS_MGI_Validation_normal_14	normal	.	female	40-49	.	.	.	600	0.063	1.52	.	.	.
MGI Validation Cohort	cfWGS_MGI_Validation_normal_32	normal	.	male	30-39	.	.	.	600	0.055	1.312	.	.	.
MGI Validation Cohort	cfWGS_MGI_Validation_normal_15	normal	.	male	30-39	.	.	.	600	0.055	1.312	.	.	.
MGI Validation Cohort	cfWGS_MGI_Validation_normal_33	normal	.	.	.	.	.	.	600	0.071	1.712	.	.	.
MGI Validation Cohort	cfWGS_MGI_Validation_normal_34	normal	.	male	40-49	.	.	.	600	0.085	2.032	.	.	.
MGI Validation Cohort	cfWGS_MGI_Validation_normal_16	normal	.	male	40-49	.	.	.	600	0.085	2.032	.	.	.
MGI Validation Cohort	cfWGS_MGI_Validation_normal_17	normal	.	male	30-39	.	.	.	600	0.071	1.704	.	.	.
MGI Validation Cohort	cfWGS_MGI_Validation_normal_18	normal	.	male	30-39	.	.	.	600	0.093	2.24	.	.	.
MGI Validation Cohort	cfWGS_MGI_Validation_normal_19	normal	.	male	30-39	.	.	.	600	0.067	1.6	.	.	.
MGI Validation Cohort	cfWGS_MGI_Validation_normal_35	normal	.	male	30-39	.	.	.	600	0.088	2.104	.	.	.
MGI Validation Cohort	cfWGS_MGI_Validation_normal_36	normal	.	female	60-69	.	.	.	600	0.076	1.832	.	.	.
MGI Validation Cohort	cfWGS_MGI_Validation_normal_37	normal	.	male	40-49	.	.	.	600	0.101	2.432	.	.	.
MGI Validation Cohort	cfWGS_MGI_Validation_normal_46	normal	.	female	50-59	.	.	.	600	0.045	1.08	.	.	.
MGI Validation Cohort	cfWGS_MGI_Validation_normal_47	normal	.	female	50-59	.	.	.	600	0.086	2.056	.	.	.
MGI Validation Cohort	cfWGS_MGI_Validation_normal_48	normal	.	female	70-79	.	.	.	600	0.077	1.856	.	.	.
MGI Validation Cohort	cfWGS_MGI_Validation_normal_49	normal	.	female	50-59	.	.	.	600	0.051	1.224	.	.	.
MGI Validation Cohort	cfWGS_MGI_Validation_normal_50	normal	.	female	60-69	.	.	.	600	0.049	1.168	.	.	.
MGI Validation Cohort	cfWGS_MGI_Validation_normal_51	normal	.	female	70-79	.	.	.	600	0.059	1.416	.	.	.
MGI Validation Cohort	cfWGS_MGI_Validation_normal_52	normal	.	female	70-79	.	.	.	600	0.067	1.608	.	.	.
MGI Validation Cohort	cfWGS_MGI_Validation_normal_53	normal	.	female	70-79	.	.	.	600	0.076	1.816	.	.	.
MGI Validation Cohort	cfWGS_MGI_Validation_normal_68	normal	.	male	50-59	.	.	.	600	0.043	1.032	.	.	.
MGI Validation Cohort	cfWGS_MGI_Validation_normal_38	normal	.	male	50-59	.	.	.	600	0.043	1.032	.	.	.
MGI Validation Cohort	cfWGS_MGI_Validation_normal_69	normal	.	female	40-49	.	.	.	600	0.037	0.888	.	.	.
MGI Validation Cohort	cfWGS_MGI_Validation_normal_39	normal	.	female	40-49	.	.	.	600	0.037	0.888	.	.	.
MGI Validation Cohort	cfWGS_MGI_Validation_normal_70	normal	.	male	40-49	.	.	.	600	0.051	1.224	.	.	.
MGI Validation Cohort	cfWGS_MGI_Validation_normal_40	normal	.	male	40-49	.	.	.	600	0.051	1.224	.	.	.
MGI Validation Cohort	cfWGS_MGI_Validation_normal_71	normal	.	female	50-59	.	.	.	600	0.045	1.08	.	.	.
MGI Validation Cohort	cfWGS_MGI_Validation_normal_41	normal	.	female	50-59	.	.	.	600	0.045	1.08	.	.	.
MGI Validation Cohort	cfWGS_MGI_Validation_normal_72	normal	.	female	40-49	.	.	.	600	0.074	1.784	.	.	.
MGI Validation Cohort	cfWGS_MGI_Validation_normal_42	normal	.	female	40-49	.	.	.	600	0.074	1.784	.	.	.
MGI Validation Cohort	cfWGS_MGI_Validation_normal_73	normal	.	female	50-59	.	.	.	600	0.036	0.872	.	.	.
MGI Validation Cohort	cfWGS_MGI_Validation_normal_43	normal	.	female	50-59	.	.	.	600	0.036	0.872	.	.	.
MGI Validation Cohort	cfWGS_MGI_Validation_normal_74	normal	.	female	40-49	.	.	.	600	0.037	0.888	.	.	.
MGI Validation Cohort	cfWGS_MGI_Validation_normal_44	normal	.	female	40-49	.	.	.	600	0.037	0.888	.	.	.
MGI Validation Cohort	cfWGS_MGI_Validation_normal_75	normal	.	female	50-59	.	.	.	600	0.054	1.288	.	.	.
MGI Validation Cohort	cfWGS_MGI_Validation_normal_45	normal	.	female	50-59	.	.	.	600	0.054	1.288	.	.	.
MGI Validation Cohort	cfWGS_MGI_Validation_normal_54	normal	.	male	40-49	.	.	.	600	0.054	1.296	.	.	.
MGI Validation Cohort	cfWGS_MGI_Validation_normal_55	normal	.	male	40-49	.	.	.	600	0.077	1.856	.	.	.
MGI Validation Cohort	cfWGS_MGI_Validation_pancreatic_._8	pancreas cancer	.	male	50-59	3	1	0	600	0.146	3.504	.	.	.
MGI Validation Cohort	cfWGS_MGI_Validation_pancreatic_._11	pancreas cancer	.	female	60-69	2	1	0	600	0.232	5.56	.	.	.
MGI Validation Cohort	cfWGS_MGI_Validation_pancreatic_._12	pancreas cancer	.	male	70-79	2	0	0	600	0.563	13.52	.	.	.
MGI Validation Cohort	cfWGS_MGI_Validation_pancreatic_._13	pancreas cancer	.	male	60-69	2	1	0	600	0.607	14.56	.	.	.
MGI Validation Cohort	cfWGS_MGI_Validation_pancreatic_._15	pancreas cancer	.	male	60-69	2	2	0	600	0.303	7.28	.	.	.
MGI Validation Cohort	cfWGS_MGI_Validation_pancreatic_._17	pancreas cancer	.	male	70-79	2	0	0	600	0.215	5.16	.	.	.
MGI Validation Cohort	cfWGS_MGI_Validation_pancreatic_._2	pancreas cancer	.	female	60-69	1	0	0	600	0.387	9.28	.	.	.
MGI Validation Cohort	cfWGS_MGI_Validation_pancreatic_._4	pancreas cancer	.	female	60-69	1	1	0	600	0.183	4.4	.	.	.
MGI Validation Cohort	cfWGS_MGI_Validation_pancreatic_._6	pancreas cancer	.	male	60-69	1	0	0	600	0.265	6.36	.	.	.
MGI Validation Cohort	cfWGS_MGI_Validation_pancreatic_._7	pancreas cancer	.	female	40-49	1	2	0	600	0.175	4.2	.	.	.
MGI Validation Cohort	cfWGS_MGI_Validation_pancreatic_._9	pancreas cancer	.	male	50-59	1	0	0	600	0.312	7.48	.	.	.
MGI Validation Cohort	cfWGS_MGI_Validation_pancreatic_._18	pancreas cancer	.	male	60-69	1	0	0	600	0.195	4.68	.	.	.
MGI Validation Cohort	cfWGS_MGI_Validation_pancreatic_._0	pancreas cancer	.	female	60-69	.	.	1	600	0.228	5.48	.	.	.
MGI Validation Cohort	cfWGS_MGI_Validation_pancreatic_._1	pancreas cancer	.	male	60-69	.	.	.	600	0.128	3.064	.	.	.
MGI Validation Cohort	cfWGS_MGI_Validation_pancreatic_._3	pancreas cancer	.	male	50-59	.	.	.	600	0.222	5.32	.	.	.
MGI Validation Cohort	cfWGS_MGI_Validation_pancreatic_._5	pancreas cancer	.	male	50-59	.	.	.	600	0.183	4.4	.	.	.
MGI Validation Cohort	cfWGS_MGI_Validation_pancreatic_._10	pancreas cancer	.	male	60-69	.	.	.	600	0.205	4.92	.	.	.
MGI Validation Cohort	cfWGS_MGI_Validation_pancreatic_._14	pancreas cancer	.	female	60-69	.	.	.	600	0.223	5.36	.	.	.
MGI Validation Cohort	cfWGS_MGI_Validation_pancreatic_._16	pancreas cancer	.	male	60-69	.	.	.	600	0.213	5.12	.	.	.
MGI Validation Cohort	cfWGS_MGI_Validation_pancreatic_._19	pancreas cancer	.	male	60-69	.	.	.	600	0.115	2.752	.	.	.
Illumina Training Cohort	cfWGS_Illumina_Training_colon_IV_1	colon cancer	IV	male	80-89	4	1	1	400	1.56	7.8	A-colon	Adenocarcinoma	.
Illumina Training Cohort	cfWGS_Illumina_Training_colon_III_1	colon cancer	III	female	60-69	4	2	0	400	0.28	1.41	Cecum	Adenocarcinoma	.
Illumina Training Cohort	cfWGS_Illumina_Training_colon_IV_3	colon cancer	IV	male	50-59	4	2	1	400	0.22	1.08	Rectum	Adenocarcinoma	.
Illumina Training Cohort	cfWGS_Illumina_Training_colon_II_3	colon cancer	II	male	60-69	4	0	0	400	0.38	1.89	Hepatic Flexure	Adenocarcinoma	.
Illumina Training Cohort	cfWGS_Illumina_Training_colon_II_4	colon cancer	II	female	60-69	4	0	0	400	0.3	1.49	S-colon	Adenocarcinoma	.
Illumina Training Cohort	cfWGS_Illumina_Training_colon_III_4	colon cancer	III	female	60-69	4	1	0	400	0.86	4.28	Cecum	Adenocarcinoma	.
Illumina Training Cohort	cfWGS_Illumina_Training_colon_III_6	colon cancer	III	male	40-49	4	2	0	400	0.36	1.82	Rectum	Adenocarcinoma	.
Illumina Training Cohort	cfWGS_Illumina_Training_colon_IV_0	colon cancer	IV	male	60-69	3	1	1	400	0.28	1.41	Rectum	Adenocarcinoma	.
Illumina Training Cohort	cfWGS_Illumina_Training_colon_IV_2	colon cancer	IV	male	70-79	3	2	1	400	2.17	10.84	S-colon	Adenocarcinoma	.
Illumina Training Cohort	cfWGS_Illumina_Training_colon_II_0	colon cancer	II	male	60-69	3	0	0	400	0.45	2.24	Rectum	Adenocarcinoma	.
Illumina Training Cohort	cfWGS_Illumina_Training_colon_II_1	colon cancer	II	female	70-79	3	0	0	400	1.05	5.24	A-colon	Adenocarcinoma	.
Illumina Training Cohort	cfWGS_Illumina_Training_colon_II_2	colon cancer	II	female	70-79	3	0	0	400	0.27	1.34	Rectum	Adenocarcinoma	.
Illumina Training Cohort	cfWGS_Illumina_Training_colon_IV_4	colon cancer	IV	male	60-69	3	.	1	400	2.01	10.05	D-colon	Adenocarcinoma	.
Illumina Training Cohort	cfWGS_Illumina_Training_colon_III_2	colon cancer	III	male	70-79	3	1	0	400	0.18	0.9	Rectum	Adenocarcinoma	.
Illumina Training Cohort	cfWGS_Illumina_Training_colon_III_3	colon cancer	III	female	50-59	3	2	0	400	0.25	1.25	Rectum	Adenocarcinoma	.
Illumina Training Cohort	cfWGS_Illumina_Training_colon_III_5	colon cancer	III	male	50-59	3	2	0	400	0.4	2	Rectum	Adenocarcinoma	.
Illumina Training Cohort	cfWGS_Illumina_Training_colon_III_7	colon cancer	III	female	40-49	3	2	0	400	0.3	1.52	S-colon	Adenocarcinoma	.
Illumina Training Cohort	cfWGS_Illumina_Training_colon_III_8	colon cancer	III	male	70-79	3	1	0	400	0.16	0.82	Rectum	Adenocarcinoma	.
Illumina Training Cohort	cfWGS_Illumina_Training_colon_I_1	colon cancer	I	male	60-69	2	0	0	400	0.19	0.93	A-colon	Adenocarcinoma	.
Illumina Training Cohort	cfWGS_Illumina_Training_colon_III_0	colon cancer	III	female	50-59	2	2	1	400	0.44	2.19	S-colon	Adenocarcinoma	.
Illumina Training Cohort	cfWGS_Illumina_Training_colon_I_6	colon cancer	I	female	70-79	2	2	0	400	0.19	0.95	S-colon	Adenocarcinoma	.
Illumina Training Cohort	cfWGS_Illumina_Training_colon_I_7	colon cancer	I	male	60-69	2	1	0	400	0.06	0.29	Cecum	Adenocarcinoma	.
Illumina Training Cohort	cfWGS_Illumina_Training_colon_I_0	colon cancer	I	male	50-59	1	1	0	400	0.23	1.17	Rectum	Adenocarcinoma	.
Illumina Training Cohort	cfWGS_Illumina_Training_colon_I_2	colon cancer	I	male	60-69	1	1	0	400	0.28	1.39	Rectum	Adenocarcinoma	.
Illumina Training Cohort	cfWGS_Illumina_Training_colon_I_5	colon cancer	I	male	50-59	1	1	0	400	0.24	1.21	S-colon	Adenocarcinoma	.
Illumina Training Cohort	cfWGS_Illumina_Training_colon_I_8	colon cancer	I	male	70-79	1	1	0	400	0.16	0.81	Rectum	Adenocarcinoma	.
Illumina Training Cohort	cfWGS_Illumina_Training_colon_I_9	colon cancer	I	male	60-69	1	1	0	400	0.43	2.14	Rectum	Adenocarcinoma	.
Illumina Training Cohort	cfWGS_Illumina_Training_colon_I_11	colon cancer	I	male	40-49	1	1	0	400	0.03	0.17	Rectum	Adenocarcinoma	.
Illumina Training Cohort	cfWGS_Illumina_Training_colon_NA_0	colon cancer	NA	male	60-69	.	.	.	400	1.56	7.8	.	Normal	.
Illumina Training Cohort	cfWGS_Illumina_Training_colon_NA_1	colon cancer	NA	female	40-49	.	.	.	400	0.2	0.98	.	Normal	.
[truncated: 1,368 more rows]

## Sheet: Supplementary Data 3
Supplementary Data 3. PCAWG WGS sample information
Organ	Abbreviation	Type	Samples used in analysis
CNS	CNS-GBM	Glioblastoma	41
CNS	CNS-Medullo	Medulloblastoma and variants	146
CNS	CNS-Oligo	Oligodendroglima	18
CNS	CNS-PiloAstro	Pilocytic astrocytoma	89
Skin	Skin-Melanoma	Malignant melanoma	107
Biliary	Biliary-AdenoCA	Papillary cholangiocarcinoma	34
Bladder	Bladder-TCC	Transitional cell carcionma	23
Colon/Rectum	ColoRect-AdenoCA	Adenocarcinoma; Mucinous adeno.	52
Oesophagus	Eso-AdenoCA	Adenocarcinoma	98
Liver	Liver-HCC	Hepatocellular carcionma; Comb. HCC/cholangio	327
Lung	Lung-AdenoCA	Adenocarcionma; Adenocarcinoma in situ	38
Lung	Lung-SCC	Squamous cell carcinoma; Basaloid SCC	48
Pancreas	Panc-AdenoCA	Adeno.; Acinar cell Ca.; Mucinous adeno.	241
Pancreas	Panc-Endocrine	Neuroendocrine carcinoma	85
Prostate	Prost-AdenoCA	Adenocarcinoma	286
Stomach	Stomach-AdenoCA	Adenocarcinoma; Mucinous; Papillary; Tabular	70
Thyroid	Thy-AdenoCA	Adenocarcinoma; Columnar cell; Follicular type	48
Bone/Soft Tissue	Bone-Cart	bone cartilaginous neoplasm	9
Bone/Soft Tissue	Bone-Epith	Adamantinoma; Chordoma	11
Bone/Soft Tissue	Bone-Osteosarc	Osteosarcoma	44
Bone/Soft Tissue	SoftTissue-Leiomyo	Leiomyosarcoma	34
Cervix	Cervix-AdenoCA	Adenocarcionma	2
Cervix	Cervix-SCC	Squamous cell carcinoma	18
Head/Neck	Head-SCC	Squamous cell carcinoma	57
Kidney	Kidney-ChRCC	Adenocarcinoma; chromophobe type	45
Kidney	Kidney-RCC	Clear cell adenocarcionma; papillary type	144
Lymphoid	Lymph-BNHL	Burkitt; Diffuse large B-cell; Follicular; Marginal	105
Lymphoid	Lymph-CLL	Chronic lympohcytic leukaemia	95
Lymphoid	Lymph-NOS	lymphoid not otherwise specified	2
Myeloid	Myeloid-AML	Acute myeloid leukaemia	16
Myeloid	Myeloid-MDS	Myelodysplastic syndrome	3
Myeloid	Myeloid-MPN	Myeloproliferative neoplasm	51
Ovary	Ovary-AdenoCA	Adenocarcionma; Serous cystadenocarcinoma	113
Uterus	Uterus-AdenoCA	Adeno., endometrioid; Serous cystadeno.	40
Breast	Breast-AdenoCA	Infiltrating duct carcinoma; Medulary; Mucinous	198
Breast	Breast-DCIS	Duct micropapilary carcinoma	3
Breast	Breast-LobularCA	Lobular carcinoma	13
		Total	2754

## Sheet: Supplementary Data 4
Supplementary Data 4. High and low LMD regions per cancer type
Chromosome	Start	End	type
chr1	1000000	2000000	Bladder-specific high LMD
chr1	10000000	11000000	Bladder-specific high LMD
chr1	16000000	17000000	Bladder-specific high LMD
chr1	25000000	26000000	Bladder-specific high LMD
chr1	26000000	27000000	Bladder-specific high LMD
chr1	27000000	28000000	Bladder-specific high LMD
chr1	33000000	34000000	Bladder-specific high LMD
chr1	52000000	53000000	Bladder-specific high LMD
chr10	75000000	76000000	Bladder-specific high LMD
chr11	25000000	26000000	Bladder-specific low LMD
chr12	110000000	111000000	Bladder-specific high LMD
chr12	112000000	113000000	Bladder-specific high LMD
chr12	123000000	124000000	Bladder-specific high LMD
chr12	50000000	51000000	Bladder-specific high LMD
chr12	56000000	57000000	Bladder-specific high LMD
chr13	99000000	100000000	Bladder-specific high LMD
chr14	35000000	36000000	Bladder-specific high LMD
chr14	37000000	38000000	Bladder-specific high LMD
chr15	59000000	60000000	Bladder-specific high LMD
chr15	65000000	66000000	Bladder-specific high LMD
chr16	30000000	31000000	Bladder-specific high LMD
chr16	67000000	68000000	Bladder-specific high LMD
chr16	69000000	70000000	Bladder-specific high LMD
chr16	70000000	71000000	Bladder-specific high LMD
chr16	89000000	90000000	Bladder-specific high LMD
chr17	42000000	43000000	Bladder-specific high LMD
chr17	55000000	56000000	Bladder-specific high LMD
chr17	78000000	79000000	Bladder-specific high LMD
chr17	79000000	80000000	Bladder-specific high LMD
chr17	80000000	81000000	Bladder-specific high LMD
chr19	0	1000000	Bladder-specific high LMD
chr19	1000000	2000000	Bladder-specific high LMD
chr19	11000000	12000000	Bladder-specific high LMD
chr19	39000000	40000000	Bladder-specific high LMD
chr19	4000000	5000000	Bladder-specific high LMD
chr19	47000000	48000000	Bladder-specific high LMD
chr19	49000000	50000000	Bladder-specific high LMD
chr2	28000000	29000000	Bladder-specific high LMD
chr22	20000000	21000000	Bladder-specific high LMD
chr22	21000000	22000000	Bladder-specific high LMD
chr22	41000000	42000000	Bladder-specific high LMD
chr22	46000000	47000000	Bladder-specific high LMD
chr3	12000000	13000000	Bladder-specific high LMD
chr3	47000000	48000000	Bladder-specific high LMD
chr3	48000000	49000000	Bladder-specific high LMD
chr3	49000000	50000000	Bladder-specific high LMD
chr4	1000000	2000000	Bladder-specific high LMD
chr4	161000000	162000000	Bladder-specific low LMD
chr5	105000000	106000000	Bladder-specific low LMD
chr6	157000000	158000000	Bladder-specific high LMD
chr7	17000000	18000000	Bladder-specific high LMD
chr7	74000000	75000000	Bladder-specific high LMD
chr8	50000000	51000000	Bladder-specific low LMD
chr9	131000000	132000000	Bladder-specific high LMD
chr1	169000000	170000000	Bone-specific high LMD
chr1	171000000	172000000	Bone-specific high LMD
chr1	219000000	220000000	Bone-specific low LMD
chr10	10000000	11000000	Bone-specific low LMD
chr10	12000000	13000000	Bone-specific low LMD
chr10	20000000	21000000	Bone-specific low LMD
chr10	36000000	37000000	Bone-specific low LMD
chr10	39000000	40000000	Bone-specific low LMD
chr10	60000000	61000000	Bone-specific low LMD
chr10	77000000	78000000	Bone-specific low LMD
chr10	79000000	80000000	Bone-specific low LMD
chr10	80000000	81000000	Bone-specific low LMD
chr11	95000000	96000000	Bone-specific low LMD
chr12	101000000	102000000	Bone-specific high LMD
chr12	102000000	103000000	Bone-specific high LMD
chr12	48000000	49000000	Bone-specific high LMD
chr12	52000000	53000000	Bone-specific high LMD
chr12	55000000	56000000	Bone-specific high LMD
chr12	56000000	57000000	Bone-specific high LMD
chr12	57000000	58000000	Bone-specific high LMD
chr12	58000000	59000000	Bone-specific high LMD
chr12	60000000	61000000	Bone-specific high LMD
chr12	62000000	63000000	Bone-specific high LMD
chr12	63000000	64000000	Bone-specific high LMD
chr12	64000000	65000000	Bone-specific high LMD
chr12	65000000	66000000	Bone-specific high LMD
chr12	66000000	67000000	Bone-specific high LMD
chr12	67000000	68000000	Bone-specific high LMD
chr12	68000000	69000000	Bone-specific high LMD
chr12	69000000	70000000	Bone-specific high LMD
chr12	70000000	71000000	Bone-specific high LMD
chr12	71000000	72000000	Bone-specific high LMD
chr12	72000000	73000000	Bone-specific high LMD
chr12	73000000	74000000	Bone-specific high LMD
chr12	74000000	75000000	Bone-specific high LMD
chr12	75000000	76000000	Bone-specific high LMD
chr12	76000000	77000000	Bone-specific high LMD
chr12	79000000	80000000	Bone-specific high LMD
chr12	80000000	81000000	Bone-specific high LMD
chr12	83000000	84000000	Bone-specific high LMD
chr12	85000000	86000000	Bone-specific high LMD
chr12	87000000	88000000	Bone-specific high LMD
chr12	88000000	89000000	Bone-specific high LMD
chr12	89000000	90000000	Bone-specific high LMD
chr12	92000000	93000000	Bone-specific high LMD
chr12	96000000	97000000	Bone-specific high LMD
chr13	36000000	37000000	Bone-specific low LMD
chr13	37000000	38000000	Bone-specific low LMD
chr13	66000000	67000000	Bone-specific low LMD
chr13	67000000	68000000	Bone-specific low LMD
chr13	76000000	77000000	Bone-specific low LMD
chr13	83000000	84000000	Bone-specific low LMD
chr14	106000000	107000000	Bone-specific low LMD
chr14	85000000	86000000	Bone-specific low LMD
chr14	86000000	87000000	Bone-specific low LMD
chr16	64000000	65000000	Bone-specific low LMD
chr17	16000000	17000000	Bone-specific high LMD
chr17	18000000	19000000	Bone-specific high LMD
chr17	19000000	20000000	Bone-specific high LMD
chr17	20000000	21000000	Bone-specific high LMD
chr17	77000000	78000000	Bone-specific high LMD
chr18	24000000	25000000	Bone-specific high LMD
chr2	145000000	146000000	Bone-specific low LMD
chr2	89000000	90000000	Bone-specific low LMD
chr20	4000000	5000000	Bone-specific low LMD
chr21	28000000	29000000	Bone-specific low LMD
chr3	106000000	107000000	Bone-specific low LMD
chr3	143000000	144000000	Bone-specific low LMD
chr3	144000000	145000000	Bone-specific low LMD
chr3	147000000	148000000	Bone-specific low LMD
chr3	21000000	22000000	Bone-specific low LMD
chr3	78000000	79000000	Bone-specific low LMD
chr4	126000000	127000000	Bone-specific low LMD
chr4	127000000	128000000	Bone-specific low LMD
chr4	137000000	138000000	Bone-specific low LMD
chr4	138000000	139000000	Bone-specific low LMD
chr4	157000000	158000000	Bone-specific low LMD
chr4	177000000	178000000	Bone-specific low LMD
chr4	37000000	38000000	Bone-specific high LMD
chr4	69000000	70000000	Bone-specific high LMD
chr4	70000000	71000000	Bone-specific high LMD
chr4	72000000	73000000	Bone-specific high LMD
chr5	75000000	76000000	Bone-specific high LMD
chr6	29000000	30000000	Bone-specific high LMD
chr6	51000000	52000000	Bone-specific high LMD
chr6	85000000	86000000	Bone-specific low LMD
chr7	156000000	157000000	Bone-specific high LMD
chr7	19000000	20000000	Bone-specific low LMD
chr7	41000000	42000000	Bone-specific low LMD
chr7	42000000	43000000	Bone-specific low LMD
chr8	106000000	107000000	Bone-specific low LMD
chr8	69000000	70000000	Bone-specific low LMD
chr8	88000000	89000000	Bone-specific low LMD
chr8	89000000	90000000	Bone-specific low LMD
chr8	92000000	93000000	Bone-specific low LMD
chr8	93000000	94000000	Bone-specific low LMD
chr9	113000000	114000000	Bone-specific low LMD
chr9	16000000	17000000	Bone-specific low LMD
chr9	21000000	22000000	Bone-specific high LMD
chr9	8000000	9000000	Bone-specific low LMD
chr1	145000000	146000000	Breast-specific high LMD
chr1	150000000	151000000	Breast-specific high LMD
chr1	151000000	152000000	Breast-specific high LMD
chr1	154000000	155000000	Breast-specific high LMD
chr1	155000000	156000000	Breast-specific high LMD
chr1	156000000	157000000	Breast-specific high LMD
chr1	160000000	161000000	Breast-specific high LMD
chr1	173000000	174000000	Breast-specific high LMD
chr1	178000000	179000000	Breast-specific high LMD
chr1	180000000	181000000	Breast-specific high LMD
chr1	183000000	184000000	Breast-specific high LMD
chr1	185000000	186000000	Breast-specific high LMD
chr1	205000000	206000000	Breast-specific high LMD
chr1	206000000	207000000	Breast-specific high LMD
chr1	212000000	213000000	Breast-specific high LMD
chr1	225000000	226000000	Breast-specific high LMD
chr1	226000000	227000000	Breast-specific high LMD
chr1	231000000	232000000	Breast-specific high LMD
chr1	235000000	236000000	Breast-specific high LMD
chr1	236000000	237000000	Breast-specific high LMD
chr1	249000000	249250621	Breast-specific high LMD
chr10	84000000	85000000	Breast-specific low LMD
chr11	66000000	67000000	Breast-specific high LMD
chr11	67000000	68000000	Breast-specific high LMD
chr11	77000000	78000000	Breast-specific high LMD
chr12	12000000	13000000	Breast-specific high LMD
chr12	61000000	62000000	Breast-specific low LMD
chr13	54000000	55000000	Breast-specific low LMD
chr13	55000000	56000000	Breast-specific low LMD
chr13	56000000	57000000	Breast-specific low LMD
chr13	57000000	58000000	Breast-specific low LMD
chr13	58000000	59000000	Breast-specific low LMD
chr13	62000000	63000000	Breast-specific low LMD
chr13	63000000	64000000	Breast-specific low LMD
chr13	64000000	65000000	Breast-specific low LMD
chr13	65000000	66000000	Breast-specific low LMD
chr13	66000000	67000000	Breast-specific low LMD
chr13	68000000	69000000	Breast-specific low LMD
chr13	69000000	70000000	Breast-specific low LMD
chr13	72000000	73000000	Breast-specific low LMD
chr13	82000000	83000000	Breast-specific low LMD
chr13	83000000	84000000	Breast-specific low LMD
chr13	84000000	85000000	Breast-specific low LMD
chr13	85000000	86000000	Breast-specific low LMD
chr13	86000000	87000000	Breast-specific low LMD
chr13	87000000	88000000	Breast-specific low LMD
chr13	88000000	89000000	Breast-specific low LMD
chr14	106000000	107000000	Breast-specific low LMD
chr14	83000000	84000000	Breast-specific low LMD
chr16	2000000	3000000	Breast-specific high LMD
chr16	30000000	31000000	Breast-specific high LMD
chr17	37000000	38000000	Breast-specific high LMD
chr17	38000000	39000000	Breast-specific high LMD
chr17	55000000	56000000	Breast-specific high LMD
chr17	57000000	58000000	Breast-specific high LMD
chr17	64000000	65000000	Breast-specific high LMD
chr19	11000000	12000000	Breast-specific high LMD
chr2	126000000	127000000	Breast-specific low LMD
chr2	140000000	141000000	Breast-specific low LMD
chr2	43000000	44000000	Breast-specific high LMD
chr2	5000000	6000000	Breast-specific low LMD
chr2	62000000	63000000	Breast-specific high LMD
chr2	89000000	90000000	Breast-specific low LMD
chr20	48000000	49000000	Breast-specific high LMD
chr21	48000000	48129895	Breast-specific high LMD
chr22	38000000	39000000	Breast-specific high LMD
chr3	185000000	186000000	Breast-specific high LMD
chr3	83000000	84000000	Breast-specific low LMD
chr3	84000000	85000000	Breast-specific low LMD
chr3	85000000	86000000	Breast-specific low LMD
chr4	131000000	132000000	Breast-specific low LMD
chr4	134000000	135000000	Breast-specific low LMD
chr4	136000000	137000000	Breast-specific low LMD
chr4	137000000	138000000	Breast-specific low LMD
chr4	161000000	162000000	Breast-specific low LMD
chr4	162000000	163000000	Breast-specific low LMD
chr4	19000000	20000000	Breast-specific low LMD
chr4	28000000	29000000	Breast-specific low LMD
chr4	29000000	30000000	Breast-specific low LMD
chr4	32000000	33000000	Breast-specific low LMD
chr4	34000000	35000000	Breast-specific low LMD
chr4	35000000	36000000	Breast-specific low LMD
chr4	97000000	98000000	Breast-specific low LMD
chr5	100000000	101000000	Breast-specific low LMD
chr5	104000000	105000000	Breast-specific low LMD
chr5	105000000	106000000	Breast-specific low LMD
chr6	126000000	127000000	Breast-specific high LMD
chr6	67000000	68000000	Breast-specific low LMD
chr8	101000000	102000000	Breast-specific high LMD
chr8	124000000	125000000	Breast-specific high LMD
chr8	126000000	127000000	Breast-specific high LMD
chr8	14000000	15000000	Breast-specific low LMD
chr8	145000000	146000000	Breast-specific high LMD
chr8	146000000	146364022	Breast-specific high LMD
chr8	15000000	16000000	Breast-specific low LMD
chr8	38000000	39000000	Breast-specific high LMD
chr8	42000000	43000000	Breast-specific high LMD
chr8	81000000	82000000	Breast-specific high LMD
chr8	98000000	99000000	Breast-specific high LMD
chr8	99000000	100000000	Breast-specific high LMD
chr1	16000000	17000000	Cervix-specific high LMD
chr11	102000000	103000000	Cervix-specific high LMD
chr11	61000000	62000000	Cervix-specific high LMD
chr12	110000000	111000000	Cervix-specific high LMD
chr15	67000000	68000000	Cervix-specific high LMD
chr16	1000000	2000000	Cervix-specific high LMD
chr19	4000000	5000000	Cervix-specific high LMD
chr19	45000000	46000000	Cervix-specific high LMD
chr2	27000000	28000000	Cervix-specific high LMD
chr2	32000000	33000000	Cervix-specific high LMD
chr3	128000000	129000000	Cervix-specific high LMD
chr3	160000000	161000000	Cervix-specific high LMD
chr3	171000000	172000000	Cervix-specific high LMD
chr3	183000000	184000000	Cervix-specific high LMD
chr3	197000000	198000000	Cervix-specific high LMD
chr3	79000000	80000000	Cervix-specific low LMD
chr1	190000000	191000000	CNS-specific low LMD
chr1	240000000	241000000	CNS-specific low LMD
chr10	10000000	11000000	CNS-specific low LMD
chr10	107000000	108000000	CNS-specific low LMD
chr10	108000000	109000000	CNS-specific low LMD
chr10	56000000	57000000	CNS-specific low LMD
chr10	68000000	69000000	CNS-specific low LMD
chr10	84000000	85000000	CNS-specific low LMD
chr11	131000000	132000000	CNS-specific low LMD
chr11	132000000	133000000	CNS-specific low LMD
chr11	133000000	134000000	CNS-specific low LMD
chr11	80000000	81000000	CNS-specific low LMD
chr11	81000000	82000000	CNS-specific low LMD
chr13	36000000	37000000	CNS-specific low LMD
chr13	66000000	67000000	CNS-specific low LMD
chr14	106000000	107000000	CNS-specific low LMD
chr14	26000000	27000000	CNS-specific low LMD
chr14	27000000	28000000	CNS-specific low LMD
chr14	28000000	29000000	CNS-specific low LMD
chr14	29000000	30000000	CNS-specific low LMD
chr14	79000000	80000000	CNS-specific low LMD
chr15	87000000	88000000	CNS-specific low LMD
chr15	88000000	89000000	CNS-specific low LMD
chr16	51000000	52000000	CNS-specific low LMD
chr16	64000000	65000000	CNS-specific low LMD
chr19	31000000	32000000	CNS-specific low LMD
chr2	154000000	155000000	CNS-specific low LMD
chr2	2000000	3000000	CNS-specific low LMD
chr2	50000000	51000000	CNS-specific low LMD
chr2	51000000	52000000	CNS-specific low LMD
chr2	79000000	80000000	CNS-specific low LMD
chr2	80000000	81000000	CNS-specific low LMD
chr2	89000000	90000000	CNS-specific low LMD
chr20	59000000	60000000	CNS-specific low LMD
chr22	23000000	24000000	CNS-specific low LMD
chr3	116000000	117000000	CNS-specific low LMD
chr3	117000000	118000000	CNS-specific low LMD
chr3	173000000	174000000	CNS-specific low LMD
chr3	85000000	86000000	CNS-specific low LMD
chr4	44000000	45000000	CNS-specific low LMD
chr4	70000000	71000000	CNS-specific high LMD
chr5	11000000	12000000	CNS-specific low LMD
chr5	15000000	16000000	CNS-specific low LMD
chr6	69000000	70000000	CNS-specific low LMD
chr6	98000000	99000000	CNS-specific low LMD
chr8	106000000	107000000	CNS-specific low LMD
chr8	132000000	133000000	CNS-specific low LMD
chr8	50000000	51000000	CNS-specific low LMD
chr8	51000000	52000000	CNS-specific low LMD
chr8	89000000	90000000	CNS-specific low LMD
chr8	93000000	94000000	CNS-specific low LMD
chr1	239000000	240000000	Colon-specific low LMD
chr1	80000000	81000000	Colon-specific high LMD
chr1	81000000	82000000	Colon-specific high LMD
chr11	70000000	71000000	Colon-specific low LMD
chr12	115000000	116000000	Colon-specific low LMD
chr12	24000000	25000000	Colon-specific high LMD
chr12	71000000	72000000	Colon-specific low LMD
chr13	102000000	103000000	Colon-specific high LMD
chr13	36000000	37000000	Colon-specific high LMD
chr13	38000000	39000000	Colon-specific high LMD
chr13	55000000	56000000	Colon-specific high LMD
chr13	58000000	59000000	Colon-specific high LMD
chr13	59000000	60000000	Colon-specific high LMD
chr13	62000000	63000000	Colon-specific high LMD
chr13	63000000	64000000	Colon-specific high LMD
chr13	64000000	65000000	Colon-specific high LMD
chr13	65000000	66000000	Colon-specific high LMD
chr13	66000000	67000000	Colon-specific high LMD
chr13	67000000	68000000	Colon-specific high LMD
chr13	68000000	69000000	Colon-specific high LMD
chr13	69000000	70000000	Colon-specific high LMD
chr13	83000000	84000000	Colon-specific high LMD
chr13	84000000	85000000	Colon-specific high LMD
chr13	87000000	88000000	Colon-specific high LMD
chr13	88000000	89000000	Colon-specific high LMD
chr13	89000000	90000000	Colon-specific high LMD
chr13	90000000	91000000	Colon-specific high LMD
chr13	94000000	95000000	Colon-specific high LMD
chr14	106000000	107000000	Colon-specific low LMD
chr14	107000000	107349540	Colon-specific low LMD
chr14	84000000	85000000	Colon-specific high LMD
chr14	85000000	86000000	Colon-specific high LMD
chr15	98000000	99000000	Colon-specific low LMD
chr16	63000000	64000000	Colon-specific high LMD
chr17	73000000	74000000	Colon-specific low LMD
chr18	14000000	15000000	Colon-specific low LMD
chr18	28000000	29000000	Colon-specific low LMD
chr18	47000000	48000000	Colon-specific low LMD
chr18	63000000	64000000	Colon-specific low LMD
chr2	126000000	127000000	Colon-specific low LMD
chr2	146000000	147000000	Colon-specific high LMD
chr2	164000000	165000000	Colon-specific high LMD
chr2	199000000	200000000	Colon-specific low LMD
chr2	200000000	201000000	Colon-specific low LMD
chr2	89000000	90000000	Colon-specific low LMD
chr20	15000000	16000000	Colon-specific high LMD
chr21	29000000	30000000	Colon-specific high LMD
chr22	23000000	24000000	Colon-specific low LMD
chr3	169000000	170000000	Colon-specific low LMD
chr3	20000000	21000000	Colon-specific high LMD
chr3	21000000	22000000	Colon-specific high LMD
chr3	78000000	79000000	Colon-specific high LMD
chr3	82000000	83000000	Colon-specific high LMD
chr3	83000000	84000000	Colon-specific high LMD
chr3	84000000	85000000	Colon-specific high LMD
chr4	11000000	12000000	Colon-specific low LMD
chr4	126000000	127000000	Colon-specific high LMD
chr4	132000000	133000000	Colon-specific high LMD
chr4	14000000	15000000	Colon-specific high LMD
chr4	60000000	61000000	Colon-specific high LMD
chr5	112000000	113000000	Colon-specific high LMD
chr5	9000000	10000000	Colon-specific low LMD
chr5	97000000	98000000	Colon-specific low LMD
chr6	152000000	153000000	Colon-specific high LMD
chr6	162000000	163000000	Colon-specific high LMD
chr6	163000000	164000000	Colon-specific high LMD
chr6	164000000	165000000	Colon-specific high LMD
chr7	126000000	127000000	Colon-specific low LMD
chr8	116000000	117000000	Colon-specific high LMD
chr8	15000000	16000000	Colon-specific high LMD
chr8	37000000	38000000	Colon-specific low LMD
chr9	83000000	84000000	Colon-specific high LMD
chr9	89000000	90000000	Colon-specific high LMD
chr1	152000000	153000000	Head-specific low LMD
chr1	80000000	81000000	Head-specific high LMD
chr10	60000000	61000000	Head-specific high LMD
chr10	66000000	67000000	Head-specific high LMD
chr10	67000000	68000000	Head-specific high LMD
chr11	0	1000000	Head-specific high LMD
chr11	109000000	110000000	Head-specific low LMD
chr11	112000000	113000000	Head-specific low LMD
chr11	22000000	23000000	Head-specific high LMD
chr11	23000000	24000000	Head-specific high LMD
chr11	40000000	41000000	Head-specific high LMD
chr11	59000000	60000000	Head-specific high LMD
chr11	69000000	70000000	Head-specific high LMD
chr11	70000000	71000000	Head-specific high LMD
chr12	84000000	85000000	Head-specific low LMD
chr13	115000000	115169878	Head-specific high LMD
chr13	67000000	68000000	Head-specific high LMD
chr13	68000000	69000000	Head-specific high LMD
chr13	69000000	70000000	Head-specific high LMD
chr13	70000000	71000000	Head-specific high LMD
chr13	71000000	72000000	Head-specific high LMD
chr13	91000000	92000000	Head-specific high LMD
chr14	106000000	107000000	Head-specific low LMD
chr14	47000000	48000000	Head-specific high LMD
chr14	64000000	65000000	Head-specific high LMD
chr14	66000000	67000000	Head-specific high LMD
chr14	98000000	99000000	Head-specific low LMD
chr15	94000000	95000000	Head-specific low LMD
chr16	52000000	53000000	Head-specific high LMD
chr16	90000000	90354753	Head-specific high LMD
chr18	53000000	54000000	Head-specific low LMD
chr18	61000000	62000000	Head-specific low LMD
chr18	76000000	77000000	Head-specific low LMD
chr19	1000000	2000000	Head-specific high LMD
chr19	11000000	12000000	Head-specific high LMD
chr19	53000000	54000000	Head-specific high LMD
chr2	155000000	156000000	Head-specific high LMD
chr2	221000000	222000000	Head-specific low LMD
chr2	79000000	80000000	Head-specific high LMD
chr2	80000000	81000000	Head-specific high LMD
chr2	89000000	90000000	Head-specific low LMD
chr21	18000000	19000000	Head-specific low LMD
chr21	39000000	40000000	Head-specific low LMD
chr3	109000000	110000000	Head-specific high LMD
chr3	110000000	111000000	Head-specific high LMD
chr3	114000000	115000000	Head-specific high LMD
chr3	148000000	149000000	Head-specific high LMD
chr3	160000000	161000000	Head-specific high LMD
chr3	163000000	164000000	Head-specific high LMD
chr3	164000000	165000000	Head-specific high LMD
chr3	173000000	174000000	Head-specific high LMD
chr3	174000000	175000000	Head-specific high LMD
chr3	175000000	176000000	Head-specific high LMD
chr3	54000000	55000000	Head-specific low LMD
chr3	55000000	56000000	Head-specific low LMD
chr3	56000000	57000000	Head-specific low LMD
chr3	77000000	78000000	Head-specific low LMD
chr3	78000000	79000000	Head-specific low LMD
chr3	79000000	80000000	Head-specific low LMD
chr3	94000000	95000000	Head-specific high LMD
chr4	149000000	150000000	Head-specific high LMD
chr4	188000000	189000000	Head-specific low LMD
chr4	72000000	73000000	Head-specific high LMD
chr5	106000000	107000000	Head-specific low LMD
chr5	167000000	168000000	Head-specific low LMD
chr5	24000000	25000000	Head-specific high LMD
chr6	166000000	167000000	Head-specific high LMD
chr6	167000000	168000000	Head-specific high LMD
chr6	48000000	49000000	Head-specific low LMD
chr6	94000000	95000000	Head-specific high LMD
chr7	11000000	12000000	Head-specific high LMD
chr7	114000000	115000000	Head-specific low LMD
chr7	42000000	43000000	Head-specific low LMD
chr7	94000000	95000000	Head-specific high LMD
chr8	38000000	39000000	Head-specific high LMD
chr8	85000000	86000000	Head-specific high LMD
chr9	39000000	40000000	Head-specific low LMD
chr1	10000000	11000000	Kidney-specific high LMD
chr1	238000000	239000000	Kidney-specific low LMD
chr1	24000000	25000000	Kidney-specific high LMD
chr10	104000000	105000000	Kidney-specific high LMD
chr10	109000000	110000000	Kidney-specific low LMD
chr10	39000000	40000000	Kidney-specific low LMD
chr10	83000000	84000000	Kidney-specific low LMD
chr10	84000000	85000000	Kidney-specific low LMD
chr11	0	1000000	Kidney-specific high LMD
chr11	40000000	41000000	Kidney-specific low LMD
chr11	9000000	10000000	Kidney-specific high LMD
chr12	110000000	111000000	Kidney-specific high LMD
chr12	121000000	122000000	Kidney-specific high LMD
chr12	50000000	51000000	Kidney-specific high LMD
chr13	42000000	43000000	Kidney-specific high LMD
chr13	45000000	46000000	Kidney-specific high LMD
chr13	83000000	84000000	Kidney-specific low LMD
chr13	88000000	89000000	Kidney-specific low LMD
chr14	106000000	107000000	Kidney-specific low LMD
chr14	27000000	28000000	Kidney-specific low LMD
chr14	40000000	41000000	Kidney-specific low LMD
chr14	41000000	42000000	Kidney-specific low LMD
chr15	43000000	44000000	Kidney-specific high LMD
chr15	52000000	53000000	Kidney-specific high LMD
chr15	57000000	58000000	Kidney-specific high LMD
chr15	63000000	64000000	Kidney-specific high LMD
chr16	0	1000000	Kidney-specific high LMD
chr16	4000000	5000000	Kidney-specific high LMD
chr16	53000000	54000000	Kidney-specific high LMD
chr16	67000000	68000000	Kidney-specific high LMD
chr16	68000000	69000000	Kidney-specific high LMD
chr16	69000000	70000000	Kidney-specific high LMD
chr16	70000000	71000000	Kidney-specific high LMD
chr16	85000000	86000000	Kidney-specific high LMD
chr16	89000000	90000000	Kidney-specific high LMD
chr17	1000000	2000000	Kidney-specific high LMD
chr17	16000000	17000000	Kidney-specific high LMD
chr17	17000000	18000000	Kidney-specific high LMD
chr17	18000000	19000000	Kidney-specific high LMD
chr17	2000000	3000000	Kidney-specific high LMD
chr17	4000000	5000000	Kidney-specific high LMD
chr17	81000000	81195210	Kidney-specific high LMD
chr18	46000000	47000000	Kidney-specific high LMD
chr2	123000000	124000000	Kidney-specific low LMD
chr2	124000000	125000000	Kidney-specific low LMD
chr2	2000000	3000000	Kidney-specific low LMD
chr2	89000000	90000000	Kidney-specific low LMD
chr22	18000000	19000000	Kidney-specific high LMD
chr22	23000000	24000000	Kidney-specific low LMD
chr22	24000000	25000000	Kidney-specific high LMD
chr22	29000000	30000000	Kidney-specific high LMD
chr22	41000000	42000000	Kidney-specific high LMD
chr22	46000000	47000000	Kidney-specific high LMD
chr3	0	1000000	Kidney-specific low LMD
chr3	1000000	2000000	Kidney-specific low LMD
chr3	2000000	3000000	Kidney-specific low LMD
chr3	21000000	22000000	Kidney-specific low LMD
chr3	22000000	23000000	Kidney-specific low LMD
chr3	26000000	27000000	Kidney-specific low LMD
chr3	3000000	4000000	Kidney-specific low LMD
chr3	34000000	35000000	Kidney-specific low LMD
chr3	35000000	36000000	Kidney-specific low LMD
chr3	36000000	37000000	Kidney-specific low LMD
chr3	6000000	7000000	Kidney-specific low LMD
chr3	60000000	61000000	Kidney-specific low LMD
chr3	68000000	69000000	Kidney-specific low LMD
chr3	7000000	8000000	Kidney-specific low LMD
chr4	134000000	135000000	Kidney-specific low LMD
chr4	135000000	136000000	Kidney-specific low LMD
chr4	137000000	138000000	Kidney-specific low LMD
chr4	170000000	171000000	Kidney-specific high LMD
chr4	58000000	59000000	Kidney-specific low LMD
chr5	126000000	127000000	Kidney-specific high LMD
chr5	133000000	134000000	Kidney-specific high LMD
chr5	137000000	138000000	Kidney-specific high LMD
chr5	138000000	139000000	Kidney-specific high LMD
chr5	139000000	140000000	Kidney-specific high LMD
chr5	142000000	143000000	Kidney-specific high LMD
chr5	149000000	150000000	Kidney-specific high LMD
chr5	176000000	177000000	Kidney-specific high LMD
chr5	27000000	28000000	Kidney-specific low LMD
chr5	30000000	31000000	Kidney-specific low LMD
chr5	4000000	5000000	Kidney-specific low LMD
chr5	66000000	67000000	Kidney-specific high LMD
chr6	111000000	112000000	Kidney-specific high LMD
chr6	62000000	63000000	Kidney-specific low LMD
chr6	68000000	69000000	Kidney-specific low LMD
chr6	69000000	70000000	Kidney-specific low LMD
chr6	93000000	94000000	Kidney-specific low LMD
chr7	125000000	126000000	Kidney-specific low LMD
chr7	53000000	54000000	Kidney-specific low LMD
chr8	108000000	109000000	Kidney-specific low LMD
chr8	111000000	112000000	Kidney-specific low LMD
chr8	138000000	139000000	Kidney-specific low LMD
chr8	2000000	3000000	Kidney-specific low LMD
chr8	28000000	29000000	Kidney-specific high LMD
chr8	35000000	36000000	Kidney-specific low LMD
chr9	121000000	122000000	Kidney-specific low LMD
chr9	33000000	34000000	Kidney-specific high LMD
chr9	97000000	98000000	Kidney-specific high LMD
chr1	0	1000000	Liver-specific low LMD
chr1	108000000	109000000	Liver-specific high LMD
chr1	121000000	122000000	Liver-specific low LMD
chr1	196000000	197000000	Liver-specific low LMD
chr1	57000000	58000000	Liver-specific low LMD
chr1	58000000	59000000	Liver-specific low LMD
chr10	68000000	69000000	Liver-specific low LMD
chr11	103000000	104000000	Liver-specific high LMD
chr11	104000000	105000000	Liver-specific high LMD
chr11	105000000	106000000	Liver-specific high LMD
chr11	40000000	41000000	Liver-specific low LMD
chr11	54000000	55000000	Liver-specific low LMD
chr11	80000000	81000000	Liver-specific high LMD
chr11	83000000	84000000	Liver-specific low LMD
chr12	21000000	22000000	Liver-specific low LMD
chr12	24000000	25000000	Liver-specific low LMD
chr12	34000000	35000000	Liver-specific low LMD
chr12	66000000	67000000	Liver-specific high LMD
chr12	67000000	68000000	Liver-specific high LMD
chr12	73000000	74000000	Liver-specific low LMD
chr13	102000000	103000000	Liver-specific low LMD
chr13	106000000	107000000	Liver-specific high LMD
chr13	107000000	108000000	Liver-specific high LMD
chr13	57000000	58000000	Liver-specific low LMD
chr13	94000000	95000000	Liver-specific low LMD
chr14	106000000	107000000	Liver-specific low LMD
chr14	34000000	35000000	Liver-specific high LMD
chr15	53000000	54000000	Liver-specific low LMD
chr15	94000000	95000000	Liver-specific high LMD
chr15	96000000	97000000	Liver-specific low LMD
chr16	1000000	2000000	Liver-specific low LMD
chr16	13000000	14000000	Liver-specific low LMD
chr16	51000000	52000000	Liver-specific low LMD
chr16	78000000	79000000	Liver-specific low LMD
chr16	79000000	80000000	Liver-specific low LMD
chr16	80000000	81000000	Liver-specific low LMD
chr16	85000000	86000000	Liver-specific low LMD
chr17	14000000	15000000	Liver-specific low LMD
chr18	37000000	38000000	Liver-specific high LMD
chr18	57000000	58000000	Liver-specific high LMD
chr19	1000000	2000000	Liver-specific low LMD
chr19	27000000	28000000	Liver-specific low LMD
chr2	21000000	22000000	Liver-specific low LMD
chr2	221000000	222000000	Liver-specific high LMD
chr2	222000000	223000000	Liver-specific high LMD
chr2	83000000	84000000	Liver-specific low LMD
chr2	89000000	90000000	Liver-specific low LMD
chr2	92000000	93000000	Liver-specific low LMD
chr20	7000000	8000000	Liver-specific low LMD
chr21	46000000	47000000	Liver-specific low LMD
chr22	23000000	24000000	Liver-specific low LMD
chr3	112000000	113000000	Liver-specific high LMD
chr3	165000000	166000000	Liver-specific low LMD
chr3	19000000	20000000	Liver-specific high LMD
chr3	62000000	63000000	Liver-specific high LMD
chr3	63000000	64000000	Liver-specific high LMD
chr3	64000000	65000000	Liver-specific high LMD
chr4	11000000	12000000	Liver-specific high LMD
chr4	143000000	144000000	Liver-specific high LMD
chr4	30000000	31000000	Liver-specific high LMD
chr4	31000000	32000000	Liver-specific high LMD
chr4	55000000	56000000	Liver-specific high LMD
chr4	56000000	57000000	Liver-specific high LMD
chr4	70000000	71000000	Liver-specific low LMD
chr4	74000000	75000000	Liver-specific high LMD
chr4	91000000	92000000	Liver-specific high LMD
chr5	100000000	101000000	Liver-specific high LMD
chr5	105000000	106000000	Liver-specific high LMD
chr5	106000000	107000000	Liver-specific high LMD
chr5	116000000	117000000	Liver-specific high LMD
chr5	123000000	124000000	Liver-specific high LMD
chr5	127000000	128000000	Liver-specific high LMD
chr5	160000000	161000000	Liver-specific high LMD
chr5	17000000	18000000	Liver-specific high LMD
chr5	23000000	24000000	Liver-specific low LMD
chr5	35000000	36000000	Liver-specific low LMD
chr5	59000000	60000000	Liver-specific high LMD
chr5	88000000	89000000	Liver-specific high LMD
chr5	89000000	90000000	Liver-specific high LMD
chr5	97000000	98000000	Liver-specific high LMD
chr6	156000000	157000000	Liver-specific high LMD
chr6	162000000	163000000	Liver-specific low LMD
chr6	163000000	164000000	Liver-specific low LMD
chr6	19000000	20000000	Liver-specific high LMD
chr7	15000000	16000000	Liver-specific low LMD
chr7	18000000	19000000	Liver-specific high LMD
chr7	19000000	20000000	Liver-specific high LMD
chr7	20000000	21000000	Liver-specific high LMD
chr7	41000000	42000000	Liver-specific low LMD
chr7	58000000	59000000	Liver-specific low LMD
chr7	82000000	83000000	Liver-specific high LMD
chr7	83000000	84000000	Liver-specific high LMD
chr7	84000000	85000000	Liver-specific high LMD
chr8	32000000	33000000	Liver-specific low LMD
chr8	46000000	47000000	Liver-specific low LMD
chr8	9000000	10000000	Liver-specific low LMD
chr9	104000000	105000000	Liver-specific low LMD
chr9	20000000	21000000	Liver-specific high LMD
chr9	73000000	74000000	Liver-specific low LMD
chr9	87000000	88000000	Liver-specific high LMD
chr1	175000000	176000000	Lung-specific high LMD
chr1	248000000	249000000	Lung-specific high LMD
chr1	8000000	9000000	Lung-specific low LMD
chr11	15000000	16000000	Lung-specific high LMD
chr11	39000000	40000000	Lung-specific high LMD
chr12	122000000	123000000	Lung-specific low LMD
chr12	128000000	129000000	Lung-specific high LMD
chr12	34000000	35000000	Lung-specific high LMD
chr12	37000000	38000000	Lung-specific high LMD
chr12	74000000	75000000	Lung-specific high LMD
chr12	77000000	78000000	Lung-specific high LMD
chr12	78000000	79000000	Lung-specific high LMD
chr13	23000000	24000000	Lung-specific low LMD
chr14	106000000	107000000	Lung-specific low LMD
chr14	19000000	20000000	Lung-specific high LMD
chr14	37000000	38000000	Lung-specific low LMD
chr14	87000000	88000000	Lung-specific high LMD
chr14	88000000	89000000	Lung-specific high LMD
chr15	94000000	95000000	Lung-specific low LMD
chr16	34000000	35000000	Lung-specific high LMD
chr16	35000000	36000000	Lung-specific high LMD
chr17	4000000	5000000	Lung-specific low LMD
chr2	117000000	118000000	Lung-specific high LMD
chr2	126000000	127000000	Lung-specific high LMD
chr2	140000000	141000000	Lung-specific high LMD
chr2	155000000	156000000	Lung-specific high LMD
chr2	185000000	186000000	Lung-specific high LMD
chr2	6000000	7000000	Lung-specific high LMD
chr2	78000000	79000000	Lung-specific high LMD
chr2	79000000	80000000	Lung-specific high LMD
chr2	80000000	81000000	Lung-specific high LMD
chr2	82000000	83000000	Lung-specific high LMD
chr2	83000000	84000000	Lung-specific high LMD
chr2	90000000	91000000	Lung-specific high LMD
chr2	91000000	92000000	Lung-specific high LMD
chr21	39000000	40000000	Lung-specific low LMD
chr21	44000000	45000000	Lung-specific low LMD
chr22	23000000	24000000	Lung-specific low LMD
chr3	11000000	12000000	Lung-specific low LMD
chr3	115000000	116000000	Lung-specific high LMD
chr3	116000000	117000000	Lung-specific high LMD
chr3	117000000	118000000	Lung-specific high LMD
chr3	146000000	147000000	Lung-specific high LMD
chr3	147000000	148000000	Lung-specific high LMD
chr3	15000000	16000000	Lung-specific low LMD
chr3	163000000	164000000	Lung-specific high LMD
chr3	29000000	30000000	Lung-specific low LMD
chr3	30000000	31000000	Lung-specific low LMD
chr3	31000000	32000000	Lung-specific low LMD
chr3	32000000	33000000	Lung-specific low LMD
chr3	37000000	38000000	Lung-specific low LMD
chr3	45000000	46000000	Lung-specific low LMD
chr3	47000000	48000000	Lung-specific low LMD
chr3	48000000	49000000	Lung-specific low LMD
chr3	49000000	50000000	Lung-specific low LMD
chr3	50000000	51000000	Lung-specific low LMD
chr3	51000000	52000000	Lung-specific low LMD
chr3	52000000	53000000	Lung-specific low LMD
chr3	53000000	54000000	Lung-specific low LMD
chr3	54000000	55000000	Lung-specific low LMD
chr3	55000000	56000000	Lung-specific low LMD
chr3	56000000	57000000	Lung-specific low LMD
chr3	57000000	58000000	Lung-specific low LMD
chr3	60000000	61000000	Lung-specific low LMD
chr3	64000000	65000000	Lung-specific low LMD
chr3	65000000	66000000	Lung-specific low LMD
chr3	69000000	70000000	Lung-specific low LMD
chr3	77000000	78000000	Lung-specific low LMD
chr3	78000000	79000000	Lung-specific low LMD
chr3	9000000	10000000	Lung-specific low LMD
chr4	148000000	149000000	Lung-specific low LMD
chr4	40000000	41000000	Lung-specific low LMD
chr4	74000000	75000000	Lung-specific low LMD
chr4	81000000	82000000	Lung-specific low LMD
chr4	87000000	88000000	Lung-specific low LMD
chr5	100000000	101000000	Lung-specific low LMD
chr5	106000000	107000000	Lung-specific low LMD
chr5	11000000	12000000	Lung-specific high LMD
chr5	12000000	13000000	Lung-specific high LMD
chr5	129000000	130000000	Lung-specific low LMD
chr5	156000000	157000000	Lung-specific high LMD
chr5	22000000	23000000	Lung-specific high LMD
chr5	23000000	24000000	Lung-specific high LMD
chr5	24000000	25000000	Lung-specific high LMD
chr5	29000000	30000000	Lung-specific high LMD
chr5	44000000	45000000	Lung-specific high LMD
chr5	45000000	46000000	Lung-specific high LMD
chr5	46000000	47000000	Lung-specific high LMD
chr5	65000000	66000000	Lung-specific low LMD
chr5	8000000	9000000	Lung-specific high LMD
chr5	90000000	91000000	Lung-specific low LMD
chr7	57000000	58000000	Lung-specific high LMD
chr8	139000000	140000000	Lung-specific high LMD
chr8	84000000	85000000	Lung-specific high LMD
chr8	85000000	86000000	Lung-specific high LMD
chr9	0	1000000	Lung-specific low LMD
chr9	114000000	115000000	Lung-specific low LMD
chr9	120000000	121000000	Lung-specific high LMD
chr9	33000000	34000000	Lung-specific low LMD
chr9	39000000	40000000	Lung-specific low LMD
chr1	107000000	108000000	Lymph-specific low LMD
chr1	108000000	109000000	Lymph-specific low LMD
chr1	142000000	143000000	Lymph-specific low LMD
chr1	148000000	149000000	Lymph-specific low LMD
chr1	157000000	158000000	Lymph-specific low LMD
chr1	158000000	159000000	Lymph-specific low LMD
chr1	175000000	176000000	Lymph-specific low LMD
chr1	199000000	200000000	Lymph-specific low LMD
chr1	221000000	222000000	Lymph-specific low LMD
chr1	242000000	243000000	Lymph-specific low LMD
chr1	247000000	248000000	Lymph-specific low LMD
chr1	248000000	249000000	Lymph-specific low LMD
chr1	37000000	38000000	Lymph-specific low LMD
chr1	81000000	82000000	Lymph-specific high LMD
chr1	82000000	83000000	Lymph-specific high LMD
chr10	26000000	27000000	Lymph-specific low LMD
chr10	50000000	51000000	Lymph-specific low LMD
chr10	7000000	8000000	Lymph-specific low LMD
chr11	104000000	105000000	Lymph-specific low LMD
chr12	122000000	123000000	Lymph-specific high LMD
chr12	83000000	84000000	Lymph-specific high LMD
chr13	29000000	30000000	Lymph-specific low LMD
chr13	86000000	87000000	Lymph-specific high LMD
chr14	106000000	107000000	Lymph-specific high LMD
chr14	107000000	107349540	Lymph-specific high LMD
chr16	17000000	18000000	Lymph-specific low LMD
chr16	24000000	25000000	Lymph-specific low LMD
chr16	26000000	27000000	Lymph-specific low LMD
chr18	37000000	38000000	Lymph-specific high LMD
chr18	60000000	61000000	Lymph-specific high LMD
chr18	64000000	65000000	Lymph-specific high LMD
chr19	20000000	21000000	Lymph-specific low LMD
chr19	30000000	31000000	Lymph-specific low LMD
chr2	137000000	138000000	Lymph-specific low LMD
chr2	144000000	145000000	Lymph-specific low LMD
chr2	145000000	146000000	Lymph-specific low LMD
chr2	179000000	180000000	Lymph-specific low LMD
chr2	236000000	237000000	Lymph-specific high LMD
chr2	31000000	32000000	Lymph-specific low LMD
chr2	89000000	90000000	Lymph-specific high LMD
chr2	91000000	92000000	Lymph-specific low LMD
chr20	11000000	12000000	Lymph-specific high LMD
chr20	57000000	58000000	Lymph-specific low LMD
chr21	26000000	27000000	Lymph-specific low LMD
chr22	22000000	23000000	Lymph-specific high LMD
chr22	23000000	24000000	Lymph-specific high LMD
chr3	112000000	113000000	Lymph-specific low LMD
chr3	174000000	175000000	Lymph-specific high LMD
chr3	187000000	188000000	Lymph-specific high LMD
chr3	60000000	61000000	Lymph-specific high LMD
chr3	65000000	66000000	Lymph-specific high LMD
chr3	77000000	78000000	Lymph-specific high LMD
chr3	78000000	79000000	Lymph-specific high LMD
chr3	79000000	80000000	Lymph-specific high LMD
chr3	80000000	81000000	Lymph-specific high LMD
chr4	125000000	126000000	Lymph-specific high LMD
chr4	126000000	127000000	Lymph-specific high LMD
chr4	134000000	135000000	Lymph-specific high LMD
chr4	135000000	136000000	Lymph-specific high LMD
chr4	136000000	137000000	Lymph-specific high LMD
chr4	143000000	144000000	Lymph-specific high LMD
chr4	149000000	150000000	Lymph-specific high LMD
chr4	157000000	158000000	Lymph-specific high LMD
chr4	158000000	159000000	Lymph-specific high LMD
chr4	164000000	165000000	Lymph-specific low LMD
chr4	187000000	188000000	Lymph-specific high LMD
chr4	40000000	41000000	Lymph-specific high LMD
chr4	42000000	43000000	Lymph-specific low LMD
chr4	62000000	63000000	Lymph-specific high LMD
chr4	81000000	82000000	Lymph-specific low LMD
chr4	91000000	92000000	Lymph-specific high LMD
chr4	92000000	93000000	Lymph-specific high LMD
chr4	93000000	94000000	Lymph-specific high LMD
chr5	169000000	170000000	Lymph-specific low LMD
chr5	49000000	50000000	Lymph-specific low LMD
chr5	5000000	6000000	Lymph-specific low LMD
chr5	88000000	89000000	Lymph-specific low LMD
chr6	128000000	129000000	Lymph-specific high LMD
chr6	73000000	74000000	Lymph-specific low LMD
chr6	88000000	89000000	Lymph-specific low LMD
chr7	110000000	111000000	Lymph-specific high LMD
chr7	14000000	15000000	Lymph-specific high LMD
chr7	18000000	19000000	Lymph-specific low LMD
chr7	37000000	38000000	Lymph-specific low LMD
chr7	79000000	80000000	Lymph-specific high LMD
chr7	80000000	81000000	Lymph-specific high LMD
chr7	81000000	82000000	Lymph-specific high LMD
chr7	82000000	83000000	Lymph-specific high LMD
chr7	83000000	84000000	Lymph-specific high LMD
chr8	133000000	134000000	Lymph-specific low LMD
chr8	135000000	136000000	Lymph-specific low LMD
chr8	52000000	53000000	Lymph-specific low LMD
chr8	56000000	57000000	Lymph-specific low LMD
chr8	60000000	61000000	Lymph-specific low LMD
chr8	68000000	69000000	Lymph-specific low LMD
chr9	12000000	13000000	Lymph-specific high LMD
chr9	13000000	14000000	Lymph-specific high LMD
chr9	37000000	38000000	Lymph-specific high LMD
chr9	69000000	70000000	Lymph-specific low LMD
chr9	75000000	76000000	Lymph-specific high LMD
chr1	167000000	168000000	Myeloid-specific low LMD
chr1	191000000	192000000	Myeloid-specific low LMD
chr1	239000000	240000000	Myeloid-specific low LMD
chr1	72000000	73000000	Myeloid-specific low LMD
chr10	55000000	56000000	Myeloid-specific low LMD
chr10	7000000	8000000	Myeloid-specific low LMD
chr11	122000000	123000000	Myeloid-specific low LMD
chr11	124000000	125000000	Myeloid-specific low LMD
chr11	74000000	75000000	Myeloid-specific low LMD
chr11	97000000	98000000	Myeloid-specific low LMD
chr11	98000000	99000000	Myeloid-specific low LMD
chr13	71000000	72000000	Myeloid-specific low LMD
chr13	83000000	84000000	Myeloid-specific low LMD
chr13	85000000	86000000	Myeloid-specific low LMD
chr14	106000000	107000000	Myeloid-specific low LMD
chr18	26000000	27000000	Myeloid-specific low LMD
chr18	36000000	37000000	Myeloid-specific low LMD
chr18	37000000	38000000	Myeloid-specific low LMD
chr2	107000000	108000000	Myeloid-specific low LMD
chr2	124000000	125000000	Myeloid-specific low LMD
chr2	142000000	143000000	Myeloid-specific low LMD
chr2	144000000	145000000	Myeloid-specific low LMD
chr2	147000000	148000000	Myeloid-specific low LMD
chr2	58000000	59000000	Myeloid-specific low LMD
chr2	59000000	60000000	Myeloid-specific low LMD
chr21	20000000	21000000	Myeloid-specific low LMD
chr21	21000000	22000000	Myeloid-specific low LMD
chr21	25000000	26000000	Myeloid-specific low LMD
chr3	105000000	106000000	Myeloid-specific low LMD
chr3	119000000	120000000	Myeloid-specific low LMD
chr3	167000000	168000000	Myeloid-specific low LMD
chr4	149000000	150000000	Myeloid-specific low LMD
chr4	157000000	158000000	Myeloid-specific low LMD
chr4	80000000	81000000	Myeloid-specific low LMD
chr5	12000000	13000000	Myeloid-specific low LMD
chr5	169000000	170000000	Myeloid-specific low LMD
chr5	25000000	26000000	Myeloid-specific low LMD
chr5	27000000	28000000	Myeloid-specific low LMD
chr6	124000000	125000000	Myeloid-specific low LMD
chr6	45000000	46000000	Myeloid-specific low LMD
chr6	61000000	62000000	Myeloid-specific low LMD
chr7	125000000	126000000	Myeloid-specific low LMD
chr7	136000000	137000000	Myeloid-specific low LMD
chr7	37000000	38000000	Myeloid-specific low LMD
chr7	41000000	42000000	Myeloid-specific low LMD
chr8	108000000	109000000	Myeloid-specific low LMD
chr8	111000000	112000000	Myeloid-specific low LMD
chr8	116000000	117000000	Myeloid-specific low LMD
chr8	14000000	15000000	Myeloid-specific low LMD
chr9	35000000	36000000	Myeloid-specific low LMD
chr1	113000000	114000000	Oesophagus-specific low LMD
chr1	64000000	65000000	Oesophagus-specific low LMD
chr1	83000000	84000000	Oesophagus-specific high LMD
chr1	88000000	89000000	Oesophagus-specific low LMD
chr10	107000000	108000000	Oesophagus-specific high LMD
chr10	109000000	110000000	Oesophagus-specific high LMD
chr10	110000000	111000000	Oesophagus-specific high LMD
chr10	20000000	21000000	Oesophagus-specific high LMD
chr10	83000000	84000000	Oesophagus-specific high LMD
chr10	84000000	85000000	Oesophagus-specific high LMD
chr10	96000000	97000000	Oesophagus-specific low LMD
chr11	109000000	110000000	Oesophagus-specific high LMD
chr11	115000000	116000000	Oesophagus-specific high LMD
chr11	127000000	128000000	Oesophagus-specific high LMD
chr11	132000000	133000000	Oesophagus-specific high LMD
chr11	83000000	84000000	Oesophagus-specific high LMD
chr11	84000000	85000000	Oesophagus-specific high LMD
chr12	122000000	123000000	Oesophagus-specific low LMD
chr12	13000000	14000000	Oesophagus-specific low LMD
chr12	14000000	15000000	Oesophagus-specific low LMD
chr12	24000000	25000000	Oesophagus-specific high LMD
chr12	70000000	71000000	Oesophagus-specific low LMD
chr12	71000000	72000000	Oesophagus-specific low LMD
chr12	89000000	90000000	Oesophagus-specific low LMD
chr13	102000000	103000000	Oesophagus-specific high LMD
chr13	36000000	37000000	Oesophagus-specific high LMD
chr13	66000000	67000000	Oesophagus-specific high LMD
chr13	67000000	68000000	Oesophagus-specific high LMD
chr13	94000000	95000000	Oesophagus-specific high LMD
chr14	106000000	107000000	Oesophagus-specific low LMD
chr14	107000000	107349540	Oesophagus-specific low LMD
chr15	47000000	48000000	Oesophagus-specific high LMD
chr15	63000000	64000000	Oesophagus-specific low LMD
chr16	10000000	11000000	Oesophagus-specific low LMD
chr16	52000000	53000000	Oesophagus-specific low LMD
chr17	46000000	47000000	Oesophagus-specific low LMD
chr18	46000000	47000000	Oesophagus-specific low LMD
chr18	47000000	48000000	Oesophagus-specific low LMD
chr18	52000000	53000000	Oesophagus-specific low LMD
chr18	55000000	56000000	Oesophagus-specific low LMD
chr18	6000000	7000000	Oesophagus-specific high LMD
chr18	60000000	61000000	Oesophagus-specific low LMD
chr2	123000000	124000000	Oesophagus-specific high LMD
chr2	142000000	143000000	Oesophagus-specific high LMD
chr2	158000000	159000000	Oesophagus-specific low LMD
chr2	169000000	170000000	Oesophagus-specific low LMD
chr2	34000000	35000000	Oesophagus-specific high LMD
chr2	51000000	52000000	Oesophagus-specific high LMD
chr2	89000000	90000000	Oesophagus-specific low LMD
chr20	38000000	39000000	Oesophagus-specific high LMD
chr20	41000000	42000000	Oesophagus-specific high LMD
chr21	36000000	37000000	Oesophagus-specific low LMD
chr21	37000000	38000000	Oesophagus-specific low LMD
chr21	43000000	44000000	Oesophagus-specific low LMD
chr22	23000000	24000000	Oesophagus-specific low LMD
chr22	30000000	31000000	Oesophagus-specific low LMD
chr22	36000000	37000000	Oesophagus-specific low LMD
chr22	46000000	47000000	Oesophagus-specific low LMD
chr3	1000000	2000000	Oesophagus-specific high LMD
chr3	189000000	190000000	Oesophagus-specific low LMD
chr3	2000000	3000000	Oesophagus-specific high LMD
chr3	22000000	23000000	Oesophagus-specific high LMD
chr3	55000000	56000000	Oesophagus-specific high LMD
chr3	74000000	75000000	Oesophagus-specific high LMD
chr4	11000000	12000000	Oesophagus-specific low LMD
chr4	120000000	121000000	Oesophagus-specific low LMD
chr4	124000000	125000000	Oesophagus-specific low LMD
chr4	40000000	41000000	Oesophagus-specific low LMD
chr4	56000000	57000000	Oesophagus-specific low LMD
chr4	74000000	75000000	Oesophagus-specific low LMD
chr4	75000000	76000000	Oesophagus-specific low LMD
chr5	124000000	125000000	Oesophagus-specific low LMD
chr5	141000000	142000000	Oesophagus-specific low LMD
chr5	149000000	150000000	Oesophagus-specific low LMD
chr5	160000000	161000000	Oesophagus-specific low LMD
chr5	60000000	61000000	Oesophagus-specific low LMD
chr5	72000000	73000000	Oesophagus-specific low LMD
chr5	73000000	74000000	Oesophagus-specific low LMD
chr5	74000000	75000000	Oesophagus-specific low LMD
chr6	102000000	103000000	Oesophagus-specific high LMD
chr6	164000000	165000000	Oesophagus-specific high LMD
chr6	22000000	23000000	Oesophagus-specific high LMD
chr7	10000000	11000000	Oesophagus-specific high LMD
chr7	139000000	140000000	Oesophagus-specific low LMD
chr7	150000000	151000000	Oesophagus-specific low LMD
chr7	37000000	38000000	Oesophagus-specific high LMD
chr7	40000000	41000000	Oesophagus-specific high LMD
chr7	41000000	42000000	Oesophagus-specific high LMD
chr7	42000000	43000000	Oesophagus-specific high LMD
chr7	67000000	68000000	Oesophagus-specific high LMD
chr7	68000000	69000000	Oesophagus-specific high LMD
chr7	9000000	10000000	Oesophagus-specific high LMD
chr8	105000000	106000000	Oesophagus-specific high LMD
chr8	119000000	120000000	Oesophagus-specific low LMD
chr8	132000000	133000000	Oesophagus-specific high LMD
chr8	65000000	66000000	Oesophagus-specific high LMD
chr8	69000000	70000000	Oesophagus-specific high LMD
chr9	17000000	18000000	Oesophagus-specific high LMD
chr9	81000000	82000000	Oesophagus-specific high LMD
chr9	83000000	84000000	Oesophagus-specific high LMD
chr1	42000000	43000000	Ovary-specific high LMD
chr1	98000000	99000000	Ovary-specific high LMD
chr10	18000000	19000000	Ovary-specific high LMD
chr10	31000000	32000000	Ovary-specific high LMD
chr10	33000000	34000000	Ovary-specific high LMD
chr10	4000000	5000000	Ovary-specific high LMD
chr11	111000000	112000000	Ovary-specific high LMD
chr11	75000000	76000000	Ovary-specific high LMD
chr11	83000000	84000000	Ovary-specific high LMD
chr12	115000000	116000000	Ovary-specific high LMD
chr12	2000000	3000000	Ovary-specific high LMD
chr12	3000000	4000000	Ovary-specific high LMD
chr13	23000000	24000000	Ovary-specific low LMD
chr13	36000000	37000000	Ovary-specific low LMD
chr13	37000000	38000000	Ovary-specific low LMD
chr13	83000000	84000000	Ovary-specific low LMD
chr13	86000000	87000000	Ovary-specific low LMD
chr13	90000000	91000000	Ovary-specific low LMD
chr13	94000000	95000000	Ovary-specific low LMD
chr14	106000000	107000000	Ovary-specific low LMD
chr14	46000000	47000000	Ovary-specific low LMD
chr14	83000000	84000000	Ovary-specific low LMD
chr17	7000000	8000000	Ovary-specific high LMD
chr18	26000000	27000000	Ovary-specific low LMD
chr18	35000000	36000000	Ovary-specific low LMD
chr18	36000000	37000000	Ovary-specific low LMD
chr18	37000000	38000000	Ovary-specific low LMD
chr19	13000000	14000000	Ovary-specific high LMD
chr19	14000000	15000000	Ovary-specific high LMD
chr19	15000000	16000000	Ovary-specific high LMD
chr19	17000000	18000000	Ovary-specific high LMD
chr19	18000000	19000000	Ovary-specific high LMD
chr19	30000000	31000000	Ovary-specific high LMD
chr19	34000000	35000000	Ovary-specific high LMD
chr2	146000000	147000000	Ovary-specific high LMD
chr2	212000000	213000000	Ovary-specific low LMD
chr2	225000000	226000000	Ovary-specific high LMD
chr2	46000000	47000000	Ovary-specific high LMD
chr2	79000000	80000000	Ovary-specific low LMD
chr2	80000000	81000000	Ovary-specific low LMD
chr2	89000000	90000000	Ovary-specific low LMD
chr20	22000000	23000000	Ovary-specific high LMD
chr20	6000000	7000000	Ovary-specific high LMD
chr22	23000000	24000000	Ovary-specific low LMD
chr3	170000000	171000000	Ovary-specific high LMD
chr3	182000000	183000000	Ovary-specific high LMD
chr3	184000000	185000000	Ovary-specific high LMD
chr3	26000000	27000000	Ovary-specific low LMD
chr4	117000000	118000000	Ovary-specific low LMD
chr4	118000000	119000000	Ovary-specific low LMD
chr4	134000000	135000000	Ovary-specific low LMD
chr4	135000000	136000000	Ovary-specific low LMD
chr4	136000000	137000000	Ovary-specific low LMD
chr4	137000000	138000000	Ovary-specific low LMD
chr4	138000000	139000000	Ovary-specific low LMD
chr4	157000000	158000000	Ovary-specific low LMD
chr4	158000000	159000000	Ovary-specific low LMD
chr4	167000000	168000000	Ovary-specific low LMD
chr4	168000000	169000000	Ovary-specific low LMD
chr4	172000000	173000000	Ovary-specific low LMD
chr4	177000000	178000000	Ovary-specific low LMD
chr4	181000000	182000000	Ovary-specific low LMD
chr4	19000000	20000000	Ovary-specific low LMD
chr4	20000000	21000000	Ovary-specific low LMD
chr4	31000000	32000000	Ovary-specific low LMD
chr4	32000000	33000000	Ovary-specific low LMD
chr4	91000000	92000000	Ovary-specific low LMD
chr4	92000000	93000000	Ovary-specific low LMD
chr4	93000000	94000000	Ovary-specific low LMD
chr4	94000000	95000000	Ovary-specific low LMD
chr4	96000000	97000000	Ovary-specific low LMD
chr4	97000000	98000000	Ovary-specific low LMD
chr5	100000000	101000000	Ovary-specific low LMD
chr5	101000000	102000000	Ovary-specific low LMD
chr5	103000000	104000000	Ovary-specific low LMD
chr5	104000000	105000000	Ovary-specific low LMD
chr5	105000000	106000000	Ovary-specific low LMD
chr5	2000000	3000000	Ovary-specific high LMD
chr5	6000000	7000000	Ovary-specific high LMD
chr5	7000000	8000000	Ovary-specific high LMD
chr6	56000000	57000000	Ovary-specific high LMD
chr7	113000000	114000000	Ovary-specific high LMD
chr7	114000000	115000000	Ovary-specific high LMD
chr7	121000000	122000000	Ovary-specific high LMD
chr7	140000000	141000000	Ovary-specific high LMD
chr7	155000000	156000000	Ovary-specific high LMD
chr7	157000000	158000000	Ovary-specific high LMD
chr7	158000000	159000000	Ovary-specific high LMD
chr7	18000000	19000000	Ovary-specific low LMD
chr8	125000000	126000000	Ovary-specific high LMD
chr8	126000000	127000000	Ovary-specific high LMD
chr8	134000000	135000000	Ovary-specific high LMD
chr8	140000000	141000000	Ovary-specific high LMD
chr8	141000000	142000000	Ovary-specific high LMD
chr8	142000000	143000000	Ovary-specific high LMD
chr8	143000000	144000000	Ovary-specific high LMD
chr8	144000000	145000000	Ovary-specific high LMD
chr8	145000000	146000000	Ovary-specific high LMD
chr9	139000000	140000000	Ovary-specific high LMD
chr9	22000000	23000000	Ovary-specific high LMD
chr1	239000000	240000000	Pancreas-specific low LMD
chr1	88000000	89000000	Pancreas-specific low LMD
chr1	98000000	99000000	Pancreas-specific low LMD
chr10	131000000	132000000	Pancreas-specific high LMD
chr10	132000000	133000000	Pancreas-specific high LMD
chr10	133000000	134000000	Pancreas-specific high LMD
chr11	103000000	104000000	Pancreas-specific low LMD
chr11	115000000	116000000	Pancreas-specific high LMD
chr11	23000000	24000000	Pancreas-specific low LMD
chr11	38000000	39000000	Pancreas-specific low LMD
chr11	39000000	40000000	Pancreas-specific low LMD
chr12	115000000	116000000	Pancreas-specific high LMD
chr12	131000000	132000000	Pancreas-specific high LMD
chr12	23000000	24000000	Pancreas-specific high LMD
chr12	24000000	25000000	Pancreas-specific high LMD
chr12	25000000	26000000	Pancreas-specific high LMD
chr12	4000000	5000000	Pancreas-specific high LMD
chr12	71000000	72000000	Pancreas-specific low LMD
chr12	82000000	83000000	Pancreas-specific low LMD
chr13	107000000	108000000	Pancreas-specific low LMD
chr13	108000000	109000000	Pancreas-specific low LMD
chr13	115000000	115169878	Pancreas-specific high LMD
chr13	57000000	58000000	Pancreas-specific high LMD
chr13	66000000	67000000	Pancreas-specific high LMD
chr13	87000000	88000000	Pancreas-specific high LMD
chr14	106000000	107000000	Pancreas-specific low LMD
chr14	107000000	107349540	Pancreas-specific low LMD
chr15	25000000	26000000	Pancreas-specific high LMD
chr15	27000000	28000000	Pancreas-specific high LMD
chr15	84000000	85000000	Pancreas-specific high LMD
chr16	78000000	79000000	Pancreas-specific high LMD
chr16	87000000	88000000	Pancreas-specific high LMD
chr18	22000000	23000000	Pancreas-specific high LMD
chr18	30000000	31000000	Pancreas-specific low LMD
chr18	36000000	37000000	Pancreas-specific low LMD
chr18	37000000	38000000	Pancreas-specific low LMD
chr18	38000000	39000000	Pancreas-specific low LMD
chr18	40000000	41000000	Pancreas-specific low LMD
chr18	47000000	48000000	Pancreas-specific low LMD
chr18	49000000	50000000	Pancreas-specific low LMD
chr18	50000000	51000000	Pancreas-specific low LMD
chr18	52000000	53000000	Pancreas-specific low LMD
chr18	59000000	60000000	Pancreas-specific low LMD
chr18	60000000	61000000	Pancreas-specific low LMD
chr18	64000000	65000000	Pancreas-specific low LMD
chr18	70000000	71000000	Pancreas-specific low LMD
chr19	28000000	29000000	Pancreas-specific high LMD
chr19	30000000	31000000	Pancreas-specific high LMD
chr19	31000000	32000000	Pancreas-specific high LMD
chr19	32000000	33000000	Pancreas-specific high LMD
chr19	39000000	40000000	Pancreas-specific high LMD
chr2	1000000	2000000	Pancreas-specific high LMD
chr2	117000000	118000000	Pancreas-specific low LMD
chr2	67000000	68000000	Pancreas-specific low LMD
chr2	82000000	83000000	Pancreas-specific low LMD
chr2	89000000	90000000	Pancreas-specific low LMD
chr20	38000000	39000000	Pancreas-specific high LMD
chr20	55000000	56000000	Pancreas-specific high LMD
chr20	9000000	10000000	Pancreas-specific low LMD
chr21	22000000	23000000	Pancreas-specific high LMD
chr21	23000000	24000000	Pancreas-specific high LMD
chr22	23000000	24000000	Pancreas-specific low LMD
chr3	63000000	64000000	Pancreas-specific low LMD
chr3	65000000	66000000	Pancreas-specific low LMD
chr3	80000000	81000000	Pancreas-specific low LMD
chr4	134000000	135000000	Pancreas-specific high LMD
chr4	191000000	191154276	Pancreas-specific high LMD
chr4	33000000	34000000	Pancreas-specific high LMD
chr4	43000000	44000000	Pancreas-specific low LMD
chr4	5000000	6000000	Pancreas-specific high LMD
chr5	155000000	156000000	Pancreas-specific high LMD
chr5	177000000	178000000	Pancreas-specific high LMD
chr5	178000000	179000000	Pancreas-specific high LMD
chr5	2000000	3000000	Pancreas-specific high LMD
chr5	3000000	4000000	Pancreas-specific high LMD
chr5	4000000	5000000	Pancreas-specific high LMD
chr5	5000000	6000000	Pancreas-specific high LMD
chr6	114000000	115000000	Pancreas-specific low LMD
chr6	115000000	116000000	Pancreas-specific low LMD
chr6	136000000	137000000	Pancreas-specific low LMD
chr6	154000000	155000000	Pancreas-specific low LMD
chr6	156000000	157000000	Pancreas-specific low LMD
chr6	54000000	55000000	Pancreas-specific low LMD
chr6	75000000	76000000	Pancreas-specific low LMD
chr6	78000000	79000000	Pancreas-specific low LMD
chr6	94000000	95000000	Pancreas-specific low LMD
chr6	96000000	97000000	Pancreas-specific low LMD
chr7	40000000	41000000	Pancreas-specific high LMD
chr7	41000000	42000000	Pancreas-specific high LMD
chr7	42000000	43000000	Pancreas-specific high LMD
chr7	67000000	68000000	Pancreas-specific high LMD
chr7	68000000	69000000	Pancreas-specific high LMD
chr7	69000000	70000000	Pancreas-specific high LMD
chr7	70000000	71000000	Pancreas-specific high LMD
chr7	71000000	72000000	Pancreas-specific high LMD
chr7	74000000	75000000	Pancreas-specific high LMD
chr7	82000000	83000000	Pancreas-specific low LMD
chr7	83000000	84000000	Pancreas-specific low LMD
chr8	119000000	120000000	Pancreas-specific low LMD
chr9	10000000	11000000	Pancreas-specific low LMD
chr1	107000000	108000000	Prostate-specific low LMD
chr1	143000000	144000000	Prostate-specific high LMD
chr1	148000000	149000000	Prostate-specific high LMD
chr1	170000000	171000000	Prostate-specific high LMD
chr1	187000000	188000000	Prostate-specific low LMD
chr1	188000000	189000000	Prostate-specific low LMD
chr1	79000000	80000000	Prostate-specific low LMD
chr1	82000000	83000000	Prostate-specific low LMD
chr1	83000000	84000000	Prostate-specific low LMD
chr10	108000000	109000000	Prostate-specific high LMD
chr10	130000000	131000000	Prostate-specific low LMD
chr10	34000000	35000000	Prostate-specific high LMD
chr11	104000000	105000000	Prostate-specific high LMD
chr11	80000000	81000000	Prostate-specific low LMD
chr11	87000000	88000000	Prostate-specific high LMD
chr13	106000000	107000000	Prostate-specific low LMD
chr13	19000000	20000000	Prostate-specific high LMD
chr13	36000000	37000000	Prostate-specific low LMD
chr13	63000000	64000000	Prostate-specific low LMD
chr13	69000000	70000000	Prostate-specific low LMD
chr13	72000000	73000000	Prostate-specific low LMD
chr13	93000000	94000000	Prostate-specific low LMD
chr14	106000000	107000000	Prostate-specific low LMD
chr14	46000000	47000000	Prostate-specific high LMD
chr14	54000000	55000000	Prostate-specific high LMD
chr15	27000000	28000000	Prostate-specific low LMD
chr15	53000000	54000000	Prostate-specific high LMD
chr16	10000000	11000000	Prostate-specific high LMD
chr16	32000000	33000000	Prostate-specific high LMD
chr16	33000000	34000000	Prostate-specific high LMD
chr17	11000000	12000000	Prostate-specific low LMD
chr18	70000000	71000000	Prostate-specific low LMD
chr19	21000000	22000000	Prostate-specific low LMD
chr19	27000000	28000000	Prostate-specific high LMD
chr19	32000000	33000000	Prostate-specific low LMD
chr19	59000000	59128983	Prostate-specific high LMD
chr2	1000000	2000000	Prostate-specific low LMD
chr2	130000000	131000000	Prostate-specific low LMD
chr2	132000000	133000000	Prostate-specific high LMD
chr2	14000000	15000000	Prostate-specific low LMD
chr2	143000000	144000000	Prostate-specific high LMD
chr2	221000000	222000000	Prostate-specific low LMD
chr2	4000000	5000000	Prostate-specific low LMD
chr2	5000000	6000000	Prostate-specific low LMD
chr2	6000000	7000000	Prostate-specific low LMD
chr2	82000000	83000000	Prostate-specific low LMD
chr2	92000000	93000000	Prostate-specific high LMD
chr21	14000000	15000000	Prostate-specific high LMD
chr21	9000000	10000000	Prostate-specific high LMD
chr22	16000000	17000000	Prostate-specific high LMD
chr22	23000000	24000000	Prostate-specific low LMD
chr3	90000000	91000000	Prostate-specific high LMD
chr4	104000000	105000000	Prostate-specific high LMD
chr4	114000000	115000000	Prostate-specific high LMD
chr4	119000000	120000000	Prostate-specific high LMD
chr4	130000000	131000000	Prostate-specific high LMD
chr4	172000000	173000000	Prostate-specific high LMD
chr4	188000000	189000000	Prostate-specific low LMD
chr4	23000000	24000000	Prostate-specific high LMD
chr4	28000000	29000000	Prostate-specific low LMD
chr4	52000000	53000000	Prostate-specific high LMD
chr5	11000000	12000000	Prostate-specific low LMD
chr5	110000000	111000000	Prostate-specific high LMD
chr5	113000000	114000000	Prostate-specific low LMD
chr5	119000000	120000000	Prostate-specific low LMD
chr5	165000000	166000000	Prostate-specific low LMD
chr5	29000000	30000000	Prostate-specific low LMD
chr5	85000000	86000000	Prostate-specific high LMD
chr6	102000000	103000000	Prostate-specific low LMD
chr6	64000000	65000000	Prostate-specific high LMD
chr6	81000000	82000000	Prostate-specific high LMD
chr6	92000000	93000000	Prostate-specific low LMD
chr6	93000000	94000000	Prostate-specific low LMD
chr6	94000000	95000000	Prostate-specific low LMD
chr7	48000000	49000000	Prostate-specific high LMD
chr7	67000000	68000000	Prostate-specific low LMD
chr7	68000000	69000000	Prostate-specific low LMD
chr7	70000000	71000000	Prostate-specific low LMD
chr7	71000000	72000000	Prostate-specific low LMD
chr7	88000000	89000000	Prostate-specific low LMD
chr7	89000000	90000000	Prostate-specific low LMD
chr8	124000000	125000000	Prostate-specific high LMD
chr8	15000000	16000000	Prostate-specific low LMD
chr8	20000000	21000000	Prostate-specific low LMD
chr8	56000000	57000000	Prostate-specific high LMD
chr8	69000000	70000000	Prostate-specific low LMD
chr9	120000000	121000000	Prostate-specific low LMD
chr9	141000000	141213431	Prostate-specific high LMD
chr9	32000000	33000000	Prostate-specific high LMD
chr9	40000000	41000000	Prostate-specific high LMD
chr9	41000000	42000000	Prostate-specific high LMD
chr9	43000000	44000000	Prostate-specific high LMD
chr9	44000000	45000000	Prostate-specific high LMD
chr9	45000000	46000000	Prostate-specific high LMD
chr9	46000000	47000000	Prostate-specific high LMD
chr9	47000000	48000000	Prostate-specific high LMD
chr9	66000000	67000000	Prostate-specific high LMD
chr9	67000000	68000000	Prostate-specific high LMD
chr9	68000000	69000000	Prostate-specific high LMD
chr9	9000000	10000000	Prostate-specific high LMD
chr1	185000000	186000000	Skin-specific low LMD
chr1	209000000	210000000	Skin-specific high LMD
chr1	233000000	234000000	Skin-specific high LMD
chr1	57000000	58000000	Skin-specific high LMD
chr10	100000000	101000000	Skin-specific low LMD
chr10	108000000	109000000	Skin-specific low LMD
chr10	109000000	110000000	Skin-specific low LMD
chr10	11000000	12000000	Skin-specific low LMD
chr10	128000000	129000000	Skin-specific low LMD
chr10	17000000	18000000	Skin-specific low LMD
chr10	4000000	5000000	Skin-specific low LMD
chr10	58000000	59000000	Skin-specific low LMD
chr10	7000000	8000000	Skin-specific low LMD
chr10	77000000	78000000	Skin-specific low LMD
chr11	104000000	105000000	Skin-specific low LMD
chr11	109000000	110000000	Skin-specific low LMD
chr11	80000000	81000000	Skin-specific high LMD
chr12	24000000	25000000	Skin-specific low LMD
chr12	33000000	34000000	Skin-specific high LMD
chr12	47000000	48000000	Skin-specific high LMD
chr12	55000000	56000000	Skin-specific high LMD
chr12	70000000	71000000	Skin-specific high LMD
chr12	71000000	72000000	Skin-specific high LMD
chr12	85000000	86000000	Skin-specific low LMD
chr12	98000000	99000000	Skin-specific high LMD
chr14	38000000	39000000	Skin-specific high LMD
chr14	47000000	48000000	Skin-specific low LMD
chr14	48000000	49000000	Skin-specific low LMD
chr14	72000000	73000000	Skin-specific high LMD
chr15	28000000	29000000	Skin-specific low LMD
chr15	47000000	48000000	Skin-specific low LMD
chr15	48000000	49000000	Skin-specific low LMD
chr16	13000000	14000000	Skin-specific high LMD
chr16	51000000	52000000	Skin-specific high LMD
chr16	64000000	65000000	Skin-specific low LMD
chr16	9000000	10000000	Skin-specific high LMD
chr17	12000000	13000000	Skin-specific high LMD
chr17	54000000	55000000	Skin-specific high LMD
chr18	15000000	16000000	Skin-specific low LMD
chr18	36000000	37000000	Skin-specific high LMD
chr18	37000000	38000000	Skin-specific high LMD
chr18	52000000	53000000	Skin-specific high LMD
chr18	54000000	55000000	Skin-specific high LMD
chr18	7000000	8000000	Skin-specific low LMD
chr2	119000000	120000000	Skin-specific high LMD
chr2	145000000	146000000	Skin-specific low LMD
chr2	19000000	20000000	Skin-specific high LMD
chr2	34000000	35000000	Skin-specific low LMD
chr2	78000000	79000000	Skin-specific low LMD
chr20	40000000	41000000	Skin-specific high LMD
chr20	41000000	42000000	Skin-specific high LMD
chr20	51000000	52000000	Skin-specific high LMD
chr20	6000000	7000000	Skin-specific high LMD
chr20	9000000	10000000	Skin-specific high LMD
chr21	41000000	42000000	Skin-specific high LMD
chr3	173000000	174000000	Skin-specific low LMD
chr3	189000000	190000000	Skin-specific high LMD
chr3	34000000	35000000	Skin-specific high LMD
chr3	36000000	37000000	Skin-specific high LMD
chr3	54000000	55000000	Skin-specific high LMD
chr3	66000000	67000000	Skin-specific high LMD
chr3	68000000	69000000	Skin-specific high LMD
chr4	105000000	106000000	Skin-specific high LMD
chr4	14000000	15000000	Skin-specific low LMD
chr4	172000000	173000000	Skin-specific low LMD
chr4	180000000	181000000	Skin-specific low LMD
chr4	181000000	182000000	Skin-specific low LMD
chr4	30000000	31000000	Skin-specific low LMD
chr4	31000000	32000000	Skin-specific low LMD
chr4	63000000	64000000	Skin-specific low LMD
chr4	66000000	67000000	Skin-specific low LMD
chr4	69000000	70000000	Skin-specific high LMD
chr4	75000000	76000000	Skin-specific high LMD
chr4	81000000	82000000	Skin-specific high LMD
chr5	155000000	156000000	Skin-specific low LMD
chr5	59000000	60000000	Skin-specific low LMD
chr5	88000000	89000000	Skin-specific low LMD
chr6	118000000	119000000	Skin-specific low LMD
chr6	146000000	147000000	Skin-specific low LMD
chr6	164000000	165000000	Skin-specific low LMD
chr6	165000000	166000000	Skin-specific low LMD
chr6	54000000	55000000	Skin-specific high LMD
chr6	66000000	67000000	Skin-specific low LMD
chr6	67000000	68000000	Skin-specific low LMD
chr6	68000000	69000000	Skin-specific low LMD
chr6	85000000	86000000	Skin-specific high LMD
chr7	141000000	142000000	Skin-specific high LMD
chr7	142000000	143000000	Skin-specific high LMD
chr7	143000000	144000000	Skin-specific high LMD
chr7	34000000	35000000	Skin-specific high LMD
chr7	84000000	85000000	Skin-specific low LMD
chr8	119000000	120000000	Skin-specific high LMD
chr8	24000000	25000000	Skin-specific high LMD
chr8	39000000	40000000	Skin-specific high LMD
chr8	55000000	56000000	Skin-specific high LMD
chr9	11000000	12000000	Skin-specific low LMD
chr9	16000000	17000000	Skin-specific low LMD
chr9	29000000	30000000	Skin-specific low LMD
chr9	40000000	41000000	Skin-specific low LMD
chr9	78000000	79000000	Skin-specific high LMD
chr1	172000000	173000000	Stomach-specific low LMD
chr1	223000000	224000000	Stomach-specific low LMD
chr1	47000000	48000000	Stomach-specific low LMD
chr1	83000000	84000000	Stomach-specific high LMD
chr10	107000000	108000000	Stomach-specific high LMD
chr10	109000000	110000000	Stomach-specific high LMD
chr10	20000000	21000000	Stomach-specific high LMD
chr10	47000000	48000000	Stomach-specific low LMD
chr10	96000000	97000000	Stomach-specific low LMD
chr11	129000000	130000000	Stomach-specific low LMD
chr11	69000000	70000000	Stomach-specific low LMD
chr11	70000000	71000000	Stomach-specific low LMD
chr11	81000000	82000000	Stomach-specific high LMD
chr11	83000000	84000000	Stomach-specific high LMD
chr12	24000000	25000000	Stomach-specific high LMD
chr12	70000000	71000000	Stomach-specific low LMD
chr12	71000000	72000000	Stomach-specific low LMD
chr12	89000000	90000000	Stomach-specific low LMD
chr13	102000000	103000000	Stomach-specific high LMD
chr13	36000000	37000000	Stomach-specific high LMD
chr13	67000000	68000000	Stomach-specific high LMD
chr13	68000000	69000000	Stomach-specific high LMD
chr13	75000000	76000000	Stomach-specific high LMD
chr13	83000000	84000000	Stomach-specific high LMD
chr13	88000000	89000000	Stomach-specific high LMD
chr13	93000000	94000000	Stomach-specific high LMD
chr13	94000000	95000000	Stomach-specific high LMD
chr14	106000000	107000000	Stomach-specific low LMD
chr14	107000000	107349540	Stomach-specific low LMD
chr15	64000000	65000000	Stomach-specific low LMD
chr16	16000000	17000000	Stomach-specific low LMD
chr16	63000000	64000000	Stomach-specific high LMD
chr16	64000000	65000000	Stomach-specific high LMD
chr18	25000000	26000000	Stomach-specific high LMD
chr18	52000000	53000000	Stomach-specific low LMD
chr18	55000000	56000000	Stomach-specific low LMD
chr18	60000000	61000000	Stomach-specific low LMD
chr19	10000000	11000000	Stomach-specific low LMD
chr19	16000000	17000000	Stomach-specific low LMD
chr2	112000000	113000000	Stomach-specific low LMD
chr2	145000000	146000000	Stomach-specific high LMD
chr2	158000000	159000000	Stomach-specific low LMD
chr2	221000000	222000000	Stomach-specific high LMD
chr2	34000000	35000000	Stomach-specific high LMD
chr2	46000000	47000000	Stomach-specific low LMD
chr2	51000000	52000000	Stomach-specific high LMD
chr2	89000000	90000000	Stomach-specific low LMD
chr2	91000000	92000000	Stomach-specific low LMD
chr20	38000000	39000000	Stomach-specific high LMD
chr20	53000000	54000000	Stomach-specific high LMD
chr20	54000000	55000000	Stomach-specific high LMD
chr21	36000000	37000000	Stomach-specific low LMD
chr22	23000000	24000000	Stomach-specific low LMD
chr3	1000000	2000000	Stomach-specific high LMD
chr3	108000000	109000000	Stomach-specific low LMD
chr3	169000000	170000000	Stomach-specific low LMD
chr3	2000000	3000000	Stomach-specific high LMD
chr3	55000000	56000000	Stomach-specific high LMD
chr3	63000000	64000000	Stomach-specific low LMD
chr4	11000000	12000000	Stomach-specific low LMD
chr4	140000000	141000000	Stomach-specific low LMD
chr4	157000000	158000000	Stomach-specific high LMD
chr4	169000000	170000000	Stomach-specific low LMD
chr4	25000000	26000000	Stomach-specific low LMD
chr4	37000000	38000000	Stomach-specific low LMD
chr4	40000000	41000000	Stomach-specific low LMD
chr4	52000000	53000000	Stomach-specific low LMD
chr4	56000000	57000000	Stomach-specific low LMD
chr4	69000000	70000000	Stomach-specific low LMD
chr4	70000000	71000000	Stomach-specific low LMD
chr4	74000000	75000000	Stomach-specific low LMD
chr4	75000000	76000000	Stomach-specific low LMD
chr4	76000000	77000000	Stomach-specific low LMD
chr5	106000000	107000000	Stomach-specific low LMD
chr5	138000000	139000000	Stomach-specific low LMD
chr5	160000000	161000000	Stomach-specific low LMD
chr5	55000000	56000000	Stomach-specific low LMD
chr5	58000000	59000000	Stomach-specific low LMD
chr5	59000000	60000000	Stomach-specific low LMD
chr5	67000000	68000000	Stomach-specific low LMD
chr6	102000000	103000000	Stomach-specific high LMD
chr6	124000000	125000000	Stomach-specific high LMD
chr6	163000000	164000000	Stomach-specific high LMD
chr6	164000000	165000000	Stomach-specific high LMD
chr6	165000000	166000000	Stomach-specific high LMD
chr6	23000000	24000000	Stomach-specific high LMD
chr7	10000000	11000000	Stomach-specific high LMD
chr7	114000000	115000000	Stomach-specific high LMD
chr7	15000000	16000000	Stomach-specific high LMD
chr7	37000000	38000000	Stomach-specific high LMD
chr7	40000000	41000000	Stomach-specific high LMD
chr7	41000000	42000000	Stomach-specific high LMD
chr7	42000000	43000000	Stomach-specific high LMD
chr7	78000000	79000000	Stomach-specific high LMD
chr8	105000000	106000000	Stomach-specific high LMD
chr8	116000000	117000000	Stomach-specific high LMD
chr8	132000000	133000000	Stomach-specific high LMD
chr8	69000000	70000000	Stomach-specific high LMD
chr8	78000000	79000000	Stomach-specific high LMD
chr9	121000000	122000000	Stomach-specific high LMD
chr1	72000000	73000000	Thyroid-specific low LMD
chr1	73000000	74000000	Thyroid-specific low LMD
chr1	83000000	84000000	Thyroid-specific low LMD
chr10	18000000	19000000	Thyroid-specific low LMD
chr10	55000000	56000000	Thyroid-specific low LMD
chr11	39000000	40000000	Thyroid-specific low LMD
chr12	86000000	87000000	Thyroid-specific low LMD
chr13	53000000	54000000	Thyroid-specific low LMD
chr13	85000000	86000000	Thyroid-specific low LMD
chr14	106000000	107000000	Thyroid-specific low LMD
chr14	63000000	64000000	Thyroid-specific low LMD
chr14	82000000	83000000	Thyroid-specific low LMD
chr14	84000000	85000000	Thyroid-specific low LMD
chr15	30000000	31000000	Thyroid-specific low LMD
chr15	54000000	55000000	Thyroid-specific low LMD
chr16	10000000	11000000	Thyroid-specific low LMD
chr18	37000000	38000000	Thyroid-specific low LMD
chr19	27000000	28000000	Thyroid-specific low LMD
chr2	107000000	108000000	Thyroid-specific low LMD
chr2	108000000	109000000	Thyroid-specific low LMD
chr2	115000000	116000000	Thyroid-specific low LMD
chr2	141000000	142000000	Thyroid-specific low LMD
chr2	142000000	143000000	Thyroid-specific low LMD
chr2	196000000	197000000	Thyroid-specific low LMD
chr2	2000000	3000000	Thyroid-specific low LMD
chr2	4000000	5000000	Thyroid-specific low LMD
chr2	7000000	8000000	Thyroid-specific low LMD
chr2	89000000	90000000	Thyroid-specific low LMD
chr3	106000000	107000000	Thyroid-specific low LMD
chr3	143000000	144000000	Thyroid-specific low LMD
chr3	2000000	3000000	Thyroid-specific low LMD
chr3	97000000	98000000	Thyroid-specific low LMD
chr4	127000000	128000000	Thyroid-specific low LMD
chr4	183000000	184000000	Thyroid-specific low LMD
chr4	21000000	22000000	Thyroid-specific low LMD
chr4	44000000	45000000	Thyroid-specific low LMD
chr5	106000000	107000000	Thyroid-specific low LMD
chr5	141000000	142000000	Thyroid-specific low LMD
chr6	23000000	24000000	Thyroid-specific low LMD
chr7	115000000	116000000	Thyroid-specific low LMD
chr7	147000000	148000000	Thyroid-specific low LMD
chr7	159000000	159138663	Thyroid-specific low LMD
chr7	42000000	43000000	Thyroid-specific low LMD
chr7	55000000	56000000	Thyroid-specific low LMD
chr7	71000000	72000000	Thyroid-specific low LMD
chr8	111000000	112000000	Thyroid-specific low LMD
chr8	116000000	117000000	Thyroid-specific low LMD
chr8	93000000	94000000	Thyroid-specific low LMD
chr9	28000000	29000000	Thyroid-specific low LMD
chr9	66000000	67000000	Thyroid-specific low LMD
chr1	150000000	151000000	Uterus-specific high LMD
chr1	151000000	152000000	Uterus-specific high LMD
chr1	31000000	32000000	Uterus-specific high LMD
chr10	101000000	102000000	Uterus-specific high LMD
chr10	26000000	27000000	Uterus-specific high LMD
chr11	57000000	58000000	Uterus-specific high LMD
chr11	58000000	59000000	Uterus-specific high LMD
chr11	59000000	60000000	Uterus-specific high LMD
chr11	85000000	86000000	Uterus-specific high LMD
chr16	51000000	52000000	Uterus-specific low LMD
chr17	27000000	28000000	Uterus-specific high LMD
chr17	37000000	38000000	Uterus-specific high LMD
chr18	11000000	12000000	Uterus-specific high LMD
chr18	32000000	33000000	Uterus-specific high LMD
chr18	73000000	74000000	Uterus-specific low LMD
chr19	10000000	11000000	Uterus-specific high LMD
chr19	11000000	12000000	Uterus-specific high LMD
chr19	13000000	14000000	Uterus-specific high LMD
chr19	15000000	16000000	Uterus-specific high LMD
chr2	109000000	110000000	Uterus-specific high LMD
chr2	203000000	204000000	Uterus-specific high LMD
chr2	80000000	81000000	Uterus-specific low LMD
chr3	164000000	165000000	Uterus-specific high LMD
chr3	171000000	172000000	Uterus-specific high LMD
chr3	49000000	50000000	Uterus-specific high LMD
chr4	134000000	135000000	Uterus-specific low LMD
chr4	135000000	136000000	Uterus-specific low LMD
chr4	136000000	137000000	Uterus-specific low LMD
chr5	155000000	156000000	Uterus-specific low LMD
chr5	162000000	163000000	Uterus-specific high LMD
chr5	2000000	3000000	Uterus-specific high LMD
chr6	108000000	109000000	Uterus-specific high LMD
chr6	119000000	120000000	Uterus-specific high LMD
chr7	93000000	94000000	Uterus-specific low LMD
chr8	63000000	64000000	Uterus-specific high LMD

## Sheet: Supplementary Data 5
Supplementary Data 5. ATAC-seq sample information
Database	Abbreviation	Type	Sample count	Samples used in analysis
TCGA	ACC	Adrenocortical Carcinoma	9	8
	BLCA	Bladder Urothelial Carcinoma	10	8
	BRCA	Breast Invasive Carcinoma	75	42
	CESC	Cervical Squamous Cell Carcinoma	4	0
	CHOL	Cholangiocarcinoma	5	2
	COAD	Colon Adenocarcinoma	41	28
	ESCA	Esophageal Carcinoma	18	8
	GBM	Glioblastoma Multiforme	9	6
	HNSC	Head and Neck Squamous Cell Carcinoma	9	5
	KIRC	Kidney Renal Clear Cell Carcinoma	16	9
	KIRP	Kidney Renal Papillary Cell Carcinoma	34	31
	LGG	Low Grade Glioma	13	7
	LIHC	Liver Hepatocellular Carcinoma	17	15
	LUAD	Lung Adenocarcinoma	22	19
	LUSC	Lung Squamous Cell Carcinoma	15	8
	MESO	Mesothelioma	7	6
	PCPG	Pheochromocytoma and Paraganglioma	9	5
	PRAD	Prostate Adenocarcinoma	26	12
	SKCM	Skin Cutaneous Melanoma	13	9
	STAD	Stomach Adenocarcinoma	21	9
	TGCT	Testicular Germ Cell Tumors	9	7
	THCA	Thyroid Carcinoma	14	13
	UCEC	Uterine Corpus Endometrial Carcinoma	13	9
ENCODE	Pancreas	Normal pancreas tissue	7	9
	Ovary	Normal ovary tissue	10	6
GEO	PBMC	CD4 Tcell, CD8 Tcell, Monocyte, NK cell, B cell	5	5
		Total	431	286

## Sheet: Supplementary Data 6
Supplementary Data 6. NDR peak count per sample
Database	Type	Sample ID	Peak count	Used in analysis
TCGA	ACC	ea698820-aca9-449d-a817-29a41f1e0876	31686	Y
TCGA	ACC	edbdf93e-e439-4a2f-9a8f-dde6b11cf8f8	41411	Y
TCGA	ACC	8de5d84a-947a-4e0e-b25e-f1af2ef4a278	41369	Y
TCGA	ACC	e57051ca-c664-43f4-a895-aa938857b4b2	45855	Y
TCGA	ACC	3d410f17-0d26-4192-a6ed-69dd6938f1ff	62634	Y
TCGA	ACC	fa9af4eb-e78c-4c38-8772-19491ac81bbf	21194	N
TCGA	ACC	bcba3ec6-e242-4fe6-9b2b-85577aab939f	54834	Y
TCGA	ACC	5c7f3c1f-313e-4fef-a2cd-9eebf59e3ac2	36237	Y
TCGA	ACC	d52dcd10-9ce9-486f-a8ba-3139975975ac	63603	Y
TCGA	BLCA	36918f05-b7a0-4e4a-98ab-ceb7dcde2ee8	25322	N
TCGA	BLCA	81645a0c-da54-4514-b431-384579114017	44730	Y
TCGA	BLCA	683e6e83-9ce3-4631-9930-65338ab050f4	39235	Y
TCGA	BLCA	2bc353f7-6a63-4395-ad0a-55a2f4a43d5a	66860	Y
TCGA	BLCA	5a8a4684-e410-487d-a3a9-bae607bc3d0f	38364	Y
TCGA	BLCA	72f0af77-198d-4b80-ab20-7f4a393437f8	45761	Y
TCGA	BLCA	312d6afe-13d8-4d8c-ab56-254beb06c8d1	43507	Y
TCGA	BLCA	ca544e40-ddbb-4654-a3e4-2c09592a1ba7	27132	N
TCGA	BLCA	6a9ec2a7-9ab9-435a-b84c-62dea310a304	44700	Y
TCGA	BLCA	227936d4-3af4-451a-96dd-841735b5bd55	45355	Y
TCGA	BRCA	006e38c3-143c-4d03-b107-f68e334844e5	39158	Y
TCGA	BRCA	0874dafa-6308-42d0-8bf6-fac744900931	17486	N
TCGA	BRCA	125bb1d9-49b1-4bca-94f2-8dae195b4756	37969	Y
TCGA	BRCA	1c6bba4d-8e7c-4453-a641-33190ed52239	23606	N
TCGA	BRCA	1e7b433b-8a82-49f3-85f8-10ecb845a1e4	66337	Y
TCGA	BRCA	1e8162d9-ba53-41cc-b616-10610632916f	57193	Y
TCGA	BRCA	1f64dc9e-eb48-49cb-b94f-c9eb4756460b	7883	N
TCGA	BRCA	20b035b3-fc00-4a73-8d76-81429501553a	37559	Y
TCGA	BRCA	21f62128-3081-47a2-bd34-be5fe44dd49c	46381	Y
TCGA	BRCA	248cb9a1-3b47-42b6-ba38-9a1e1a905d9b	31141	Y
TCGA	BRCA	2972619d-767f-487b-b88b-a59e52adb5b0	50667	Y
TCGA	BRCA	2b814783-4950-4e17-ada1-4b988e6ad6b6	22399	N
TCGA	BRCA	2cfaa6a2-d15c-47f5-b4f0-6b1c052b04e4	50417	Y
TCGA	BRCA	32a64bb5-11c9-4c2f-b9f0-9b867723aea8	8125	N
TCGA	BRCA	34589068-f38a-411f-84e8-88cfa5bc9bb3	22921	N
TCGA	BRCA	38a12479-9982-4bee-9b3b-139f8206ebc3	29055	N
TCGA	BRCA	45c7fb0d-d389-438a-bebf-bcf169eb74ed	54903	Y
TCGA	BRCA	49a61dcd-49a0-4789-a62a-a0ff5330996f	47172	Y
TCGA	BRCA	4db88370-5c70-4eb2-83f8-9822611a0d56	30940	Y
TCGA	BRCA	525089ea-5c02-4b83-a62b-6a1598710c7d	45225	Y
TCGA	BRCA	54572c0f-54e3-43f1-b196-2a23a9096249	29064	N
TCGA	BRCA	56103fa4-6368-40a5-a300-edbb05cb2d3e	9437	N
TCGA	BRCA	570c111c-d21b-41bc-b028-db5a2964ba78	17127	N
TCGA	BRCA	5af5e405-7257-4897-9211-d4755fd92049	34042	Y
TCGA	BRCA	5ccce872-0606-475e-8b1b-dde3a7cb4f3a	38219	Y
TCGA	BRCA	600c71d9-eda2-4693-a4ab-414eb17a424f	29363	N
TCGA	BRCA	610acee9-2d4d-4c06-be90-dc216fe86351	57403	Y
TCGA	BRCA	65ba3a41-8a0f-43a4-83d0-015086168295	41412	Y
TCGA	BRCA	67bf8280-8e1b-4177-b460-624e06cf8454	10370	N
TCGA	BRCA	6b99b576-7a60-4e3f-8d47-b9086f702f6c	8294	N
TCGA	BRCA	6c28b2c2-404f-4fde-8758-cc9f2b951309	45037	Y
TCGA	BRCA	6d4b16a4-9298-42fb-98cd-792b29f06c23	25663	N
TCGA	BRCA	73ba2c03-c49f-41cc-91b5-9946e9782a8c	46551	Y
TCGA	BRCA	741691ec-7fe9-4540-afec-205385e1a572	39133	Y
TCGA	BRCA	77251866-bd4c-4e59-9b83-1beff684c6f9	23791	N
TCGA	BRCA	78d1a43a-ff3b-4fed-a63b-7628fd341d00	16699	N
TCGA	BRCA	79af6184-80f5-4141-b3d6-a90b8ce00385	10179	N
TCGA	BRCA	7aa5512d-4f23-4a98-8979-350d520b159b	16680	N
TCGA	BRCA	83eec4a1-ad30-4419-86b3-92765c997079	53523	Y
TCGA	BRCA	8615e0c6-8852-4aeb-8222-cbde2f2310a3	17987	N
TCGA	BRCA	86b111aa-57e4-413a-970b-ed2d4287658d	12891	N
TCGA	BRCA	8a84ce1a-88b7-41c8-9ed8-d87bdde2df22	10831	N
TCGA	BRCA	8b423f78-a831-4f21-b49d-a5efcb5cc00e	67312	Y
TCGA	BRCA	8f5e1118-6d34-465a-8d30-f2bf62a41db2	42999	Y
TCGA	BRCA	92545fad-d6a0-403d-a9da-168a12539041	31069	Y
TCGA	BRCA	9bafb5f1-eb63-42ca-8ccc-990cf51151b4	8323	N
TCGA	BRCA	9bfee10d-8b3e-4a4a-ae92-e63c8964e2af	20685	N
TCGA	BRCA	a07943a3-06e0-469b-bf65-1261cfd93ef2	13170	N
TCGA	BRCA	a6c69782-1493-4a0d-a4b5-294ef0061c87	52352	Y
TCGA	BRCA	a6f34ac0-44cd-46ea-9b64-b9b306d79995	37964	Y
TCGA	BRCA	a8017751-c772-49c5-a8f9-76eb71b16e1b	28111	N
TCGA	BRCA	ab3aca8f-015d-4a4f-b683-6df25d8c3e64	33934	Y
TCGA	BRCA	ac5f3076-dd25-4fcf-ade2-4c8f4eb35a9d	42344	Y
TCGA	BRCA	b25489f9-c106-4b5c-9818-2159e09d6db0	32813	Y
TCGA	BRCA	b613e888-8a1d-4429-9225-ca797cd8b95f	43025	Y
TCGA	BRCA	bae05441-9232-4bcb-9bab-f6e361430061	48564	Y
TCGA	BRCA	bdadecba-dc69-4eab-88c0-1ea184243f61	54140	Y
TCGA	BRCA	c6e0cf02-aed0-480d-84e6-0ef11c89677d	47942	Y
TCGA	BRCA	ca806d83-9ab5-4a12-900f-663793511b5a	10845	N
TCGA	BRCA	cc52e0cc-16ab-4f34-940d-0cad315e513a	34381	Y
TCGA	BRCA	d796a718-6357-41b1-8f08-0e81c5ef0d87	63869	Y
TCGA	BRCA	dcfd4897-1dd0-4ab2-a865-dd105f6066fd	25042	N
TCGA	BRCA	e02cdd2c-6a1c-4666-a9fb-f4444d16fcd4	40736	Y
TCGA	BRCA	e628cfa5-40c2-4ab0-b988-bf48062ecb9e	12271	N
TCGA	BRCA	e80b46c9-dfcd-45bd-889b-77d82f3c7e94	42791	Y
TCGA	BRCA	f10acd39-a510-492d-b0d4-81dd4aab66c1	44831	Y
TCGA	BRCA	f220a4de-071f-430a-9d2b-d3ea386b992d	27735	N
TCGA	BRCA	f297152b-03e7-4f20-9cbb-3e1df9533539	32735	Y
TCGA	BRCA	f330a23c-85d5-49c0-a771-c9064a4294ad	26675	N
TCGA	BRCA	f92b833b-6263-4ce9-9f07-12d7002b4a5c	39858	Y
TCGA	BRCA	fa3ae2e8-7ce9-483c-8c34-7eaec0c6932b	35743	Y
TCGA	BRCA	fa5119cc-b8f4-4a1b-8cd8-a53d42170645	55203	Y
TCGA	BRCA	faf7d80d-25bc-4211-a2d5-0d6546228af4	8215	N
TCGA	BRCA	fdf7b8cf-86e4-4cb9-8193-ff8d6e2ecf02	10640	N
TCGA	BRCA	fe582508-a77a-47b3-8543-dc92834f6b20	12053	N
TCGA	CESC	903e1639-a441-4696-9b06-3ac5f1282e96	16701	N
TCGA	CESC	30d3170a-4189-4bf7-ab97-7727d6385f3a	28977	N
TCGA	CESC	d9943dc3-6b17-4b75-ad19-74ad928017f1	5143	N
TCGA	CESC	aaf5a5ca-cb32-4ea9-b247-a056ac7f9bc1	35889	N
TCGA	CHOL	4fc77540-a0b9-47fb-814a-8fd9dcddec6a	29632	N
TCGA	CHOL	3ea53c7b-4c22-48d2-bb69-c726c670f721	52602	Y
TCGA	CHOL	ccb5f43a-bc07-40de-82be-d0617c3b5f67	14169	N
TCGA	CHOL	20e8b7ac-3b4c-4147-a33c-1c4f844e1c23	34490	Y
TCGA	CHOL	52521611-460b-4b5e-8c22-37e18158dea5	19499	N
TCGA	COAD	c50c818f-8414-4ad8-9804-c213ed8e46e7	24632	N
TCGA	COAD	8107fe8a-1574-46cf-8391-35917881215d	54187	Y
TCGA	COAD	4adabc9b-445f-4097-8767-f9c73877dbd0	50243	Y
TCGA	COAD	15e709d0-4557-455f-a193-d32a574454e4	26719	N
TCGA	COAD	ddd55e5f-8201-4436-a111-df2bb94699b8	65549	Y
TCGA	COAD	2200f63d-2388-44cb-846f-6bc4659a58a2	28609	N
TCGA	COAD	48a36c62-c52d-44f8-9701-d32e8d312fa7	44011	Y
TCGA	COAD	5115ddef-14a3-4dca-ad3a-3a28fc492948	44784	Y
TCGA	COAD	445a9002-21d6-43cd-95bc-fb16d1cb3000	25473	N
TCGA	COAD	24610c6b-8ffb-4676-bbd3-d7d45d243d5f	43524	Y
TCGA	COAD	fe638d26-4545-447f-bf43-a137611b51b7	49339	Y
TCGA	COAD	09f07ab3-13fb-4d17-9a82-c041c4f25106	21751	N
TCGA	COAD	57b83074-0bfa-4d35-9e01-ac4765e42f9b	77706	Y
TCGA	COAD	fdf00e03-5eb3-4bb8-be74-8bb2662fd434	40492	Y
TCGA	COAD	53c2ddb5-c794-419f-8e0e-2896bd18115d	32948	Y
TCGA	COAD	88773318-d50f-457a-87ae-a7aeb532006d	27685	N
TCGA	COAD	71aab60e-7a8d-4c81-9041-92b6851717d4	40346	Y
TCGA	COAD	c89d9f1e-6a5a-425e-8837-a5ae2e79985c	45668	Y
TCGA	COAD	eea501f4-39cb-46e0-aaa9-a2c38a16ae9a	46651	Y
TCGA	COAD	f42c9337-d652-4628-aa20-def1db01edf0	9800	N
TCGA	COAD	b7726b78-a909-48f8-b6e6-9649306c2f37	33705	Y
TCGA	COAD	3fa2977b-8a47-41f1-aff4-a4b1b3a65ef5	33819	Y
TCGA	COAD	3f8d9583-40ab-4fe1-8670-bfd66c3bd01a	43749	Y
TCGA	COAD	0661151c-062d-4c42-9aed-85d34c798296	33484	Y
TCGA	COAD	93d5a265-c116-4179-9fd7-8057d4b53527	38728	Y
TCGA	COAD	82af0239-fe3a-44a8-979d-7dc577b401d4	30586	Y
TCGA	COAD	3c39bb2a-afcb-4c6e-ad12-51762031fe2a	13180	N
TCGA	COAD	5df0f0b2-daf5-4217-84b9-208dfa73bb23	16179	N
TCGA	COAD	ec08ad66-e049-428e-b208-14875c13d6aa	57345	Y
TCGA	COAD	f79b3ff8-d1bf-44a7-9a4e-c2516f396597	28623	N
TCGA	COAD	d2ba609a-bcd8-44e0-b304-f96fb782d884	18993	N
TCGA	COAD	f345793a-b68e-455f-a2e5-d860b713ded9	40506	Y
TCGA	COAD	0f6c309e-85e4-4c7d-9303-c9973f3b2029	44050	Y
TCGA	COAD	e5f9d02e-e163-4278-997a-99a1801beeaa	31396	Y
TCGA	COAD	2114c62c-e019-4b75-a464-33515ef27a65	27426	N
TCGA	COAD	6ccce23a-cc68-4a8b-87d7-ef6f19a35eb7	28391	N
TCGA	COAD	20acfa80-fe09-47a6-85e3-965d57a5302a	42308	Y
TCGA	COAD	c111932f-2e3e-4759-b254-617feeef83c2	43658	Y
TCGA	COAD	7e36519d-a8ce-4434-8543-bc3cdf339163	37920	Y
TCGA	COAD	51e3e4b1-5eda-4b4a-8770-b8c09ec6bda5	39192	Y
TCGA	COAD	878ddae0-16a3-429c-aa98-1cdaa45aec12	38974	Y
TCGA	ESCA	1bebc6b5-06cb-4dda-a203-00a9c742f13e	40237	Y
TCGA	ESCA	6a81f7fa-7374-4575-a5f7-1717cf8136e4	27039	N
TCGA	ESCA	fd4923a7-be88-4365-bd5d-8e26ed7a4f17	44947	Y
TCGA	ESCA	8c9eda65-3e62-4993-91a2-ca5b22a21bae	15554	N
TCGA	ESCA	1aaca791-6452-4137-97bc-6c09b5532869	25795	N
TCGA	ESCA	48617b90-f756-49fe-aec0-192077228410	42376	Y
TCGA	ESCA	bbc3416e-fad5-4fd4-bb1d-65f502aa5ad1	56367	Y
TCGA	ESCA	ab4d44d0-5f02-412e-9f80-3b206ecad70d	45354	Y
TCGA	ESCA	6a67505e-8301-4897-ba30-cb10c9ebd9b1	37727	Y
TCGA	ESCA	21c3bafb-6819-4f9e-92c2-41c981f2bba4	19488	N
TCGA	ESCA	f2d8577b-7902-4981-9e4d-725032d365db	30605	Y
TCGA	ESCA	a3a2e305-a795-4382-95cb-b51e0e5f2714	27362	N
TCGA	ESCA	09a3513b-0762-4c1f-bf76-b9c03e0fc109	3465	N
TCGA	ESCA	1c50a943-8e42-484a-b59c-236b35aa9f67	19082	N
TCGA	ESCA	013e5191-5d2d-4d1b-903e-79fca04c96af	26689	N
TCGA	ESCA	ad989ea8-3abc-40be-85f9-df9e5661a0bc	12134	N
TCGA	ESCA	932e3873-c48b-46be-8c02-42284f734edc	40940	Y
TCGA	ESCA	43de28a7-3615-4fb0-bbd2-4ffb950a1b0f	6635	N
TCGA	GBM	a68a09ae-cd68-478f-bcb3-7bd95880beaf	26499	N
TCGA	GBM	c3aae75b-8715-42a0-bbba-41cae4d8d7f5	21223	N
TCGA	GBM	b74dc950-cee3-4357-b5b2-5a1e018ad56d	58761	Y
TCGA	GBM	0c2c0703-10e3-47a7-a7bb-2bca170ba3bc	35894	Y
TCGA	GBM	a78b63e9-5519-4198-a778-af5dbcff41d5	60233	Y
TCGA	GBM	bd69372e-ca43-49a3-ae3a-1271432bf15a	39656	Y
TCGA	GBM	4a1c2cb4-293d-4783-abbb-90ba24438ec4	36630	Y
TCGA	GBM	ae4287f7-208d-423e-a3bc-7c5a6f4446e1	39130	Y
TCGA	GBM	059f324f-8b38-4513-89aa-4198a9ebddea	20522	N
TCGA	HNSC	f479b6c5-caec-4e74-973d-1b2f36ceecc1	48169	Y
TCGA	HNSC	9963d294-9b78-458d-8fe5-cd3ae8c6022b	2819	N
TCGA	HNSC	d79594c2-3f74-4506-b460-08245a3f18c4	10185	N
TCGA	HNSC	88de03e6-660d-482d-a1ee-216ea335fe51	59390	Y
TCGA	HNSC	13eb4bb2-229a-4a2c-9c37-556a721d2eaa	27989	N
TCGA	HNSC	9f7557ca-27a3-4e81-9209-67d6a797d814	43068	Y
TCGA	HNSC	2e013604-f607-43d3-9831-79bc95dbeb02	53843	Y
TCGA	HNSC	9df50117-35af-428c-8ad0-f4b55f65e6fe	9785	N
TCGA	HNSC	42535f68-4c4e-4188-a476-200ab61496f7	34667	Y
TCGA	KIRC	c68d650d-2411-4679-9294-d93cc17939d2	24225	N
TCGA	KIRC	25ce68dd-bc0f-4cc7-9ca7-3ccc0763be00	25118	N
TCGA	KIRC	d6abdcf4-71ff-4d1f-9ccc-942b9771adb3	36979	Y
TCGA	KIRC	06a82de4-0a3b-4211-8c50-00e6dc9725de	28826	N
TCGA	KIRC	be09463b-9216-4184-b77a-6d8026a5b399	56418	Y
TCGA	KIRC	ece7c8f2-fc64-4e12-8cef-092d6c1c2524	29421	N
TCGA	KIRC	f43ccc36-deb8-4286-a788-f98e2717c8cb	57583	Y
TCGA	KIRC	3c085f12-2478-4b5f-bbfe-3f3aa1ff4290	40223	Y
TCGA	KIRC	671b0a3f-8e39-474c-8310-1b34fe6cddef	36693	Y
TCGA	KIRC	cca6c72d-6434-4311-bb87-8d49f84f4c13	24224	N
TCGA	KIRC	b79f9d24-1a75-423a-8b85-57409c9fd008	47409	Y
TCGA	KIRC	f86bbc0d-3d26-4083-b820-0c381e7f0d1c	36474	Y
TCGA	KIRC	210a5042-000f-4f49-b52f-dce1fb94c049	29470	N
TCGA	KIRC	c9eac13f-e961-45b4-9989-f7914385bf4f	25675	N
TCGA	KIRC	e3f4b42d-3251-484b-9514-c1b63363fd52	64002	Y
TCGA	KIRC	bc84bb5d-1259-4264-a830-fe64482d67a5	36695	Y
TCGA	KIRP	d4113a77-b638-45e1-8401-1504bcff952b	43889	Y
TCGA	KIRP	f7bd3b8b-fc24-4e48-a2b3-4ac9cd937941	59833	Y
TCGA	KIRP	e0ffd59e-0e3a-4c65-8689-ea745a172b4c	67921	Y
TCGA	KIRP	c887364f-7d6b-4da0-a2cf-3d73fdff0cb3	77506	Y
TCGA	KIRP	cc8206aa-d13b-4bf1-976a-faaf04e7b562	54778	Y
TCGA	KIRP	5d811501-c0cc-40d7-a0bf-8754218303a2	66603	Y
TCGA	KIRP	23a15dac-36a0-4135-98ae-59f56d075db2	53071	Y
TCGA	KIRP	ffdef845-751f-470a-9a1b-4e84a088af56	62192	Y
TCGA	KIRP	e5c01aa2-f3b3-4ff4-83eb-d5efb04777f8	57481	Y
TCGA	KIRP	60a7235d-7921-481b-9ac8-87d25ad66f45	76187	Y
TCGA	KIRP	fe267ba1-d669-4cb4-84a3-4f2a6497f6d3	56403	Y
TCGA	KIRP	354d0893-16ae-470e-b091-58813a6105a0	69402	Y
TCGA	KIRP	28adae6f-755c-432a-b0f9-65f0adac76e7	36240	Y
TCGA	KIRP	923e2c8d-e70e-4b19-b2c2-0fb1377d0666	29406	N
TCGA	KIRP	adb04d44-4c44-4cb9-99bd-feb33db1081a	57539	Y
TCGA	KIRP	d84d164f-452f-4c90-bb39-e7e80262d545	46757	Y
TCGA	KIRP	71f09cb7-b455-4e3a-ae2e-66b17e253a74	43570	Y
TCGA	KIRP	d65547a0-23a5-4ea8-9307-6c5602e7f29e	72057	Y
TCGA	KIRP	ddebeb7a-4776-4aae-b070-dc870b366e83	47818	Y
TCGA	KIRP	5ca5c461-8045-428e-9fe4-220dd93421b7	36140	Y
TCGA	KIRP	3b9def5f-8587-4723-a047-467b13045084	29519	N
TCGA	KIRP	4fe5a05a-21db-49a4-8938-a96833637a4c	40845	Y
TCGA	KIRP	31fbe874-6b38-4e44-8d89-8ff2d39a29ab	52199	Y
TCGA	KIRP	f0fe5b90-08ee-4fa3-96a5-b0098aaf03c7	43410	Y
TCGA	KIRP	3f9d6e6f-a898-4fad-a727-5c7630b6028c	49697	Y
TCGA	KIRP	78fc9957-2d3b-45ba-b79c-6aed522f0622	55121	Y
TCGA	KIRP	2a66d06f-3509-4e3a-9ffd-affed46cee8d	60693	Y
TCGA	KIRP	31540570-8a9a-4dc6-abf6-f84f9e664a5f	45451	Y
TCGA	KIRP	cf7ae9ae-8c5a-4822-b16a-771498f4ff6b	57342	Y
TCGA	KIRP	571650ba-4eaf-4d1c-8652-ad6cc04eeeef	21862	N
TCGA	KIRP	187f914f-d23c-48bd-a52a-eba734033618	68040	Y
TCGA	KIRP	097408a6-ab28-4e18-981e-30ceb8a1df54	37116	Y
TCGA	KIRP	83b4543d-a26a-4bd5-bc45-20270adb2caf	43522	Y
TCGA	KIRP	a71f4e98-4e2f-4301-9191-265dc28d7934	48573	Y
TCGA	LGG	6ecb3880-a871-4aea-824e-f232ed4475df	36787	Y
TCGA	LGG	0631d854-1641-426e-98a4-83be037cc5ee	37783	Y
TCGA	LGG	8740e32e-7b90-4aac-a98e-00785d7fe42f	32065	Y
TCGA	LGG	4c304c03-544e-4248-aafd-ef570aab6a1c	27120	N
TCGA	LGG	19117b20-ece3-4301-9983-3ceb2971deac	32332	Y
TCGA	LGG	197786f4-679f-4685-8397-4fa27f9ff304	65841	Y
TCGA	LGG	6f0cc34a-3577-4798-9a4a-6c0929ceff66	38924	Y
TCGA	LGG	6c98adda-1308-4bd2-9d0a-9ebd44adacac	43365	Y
TCGA	LGG	ba60a4d3-7843-4097-bc35-f85bc65214ce	16172	N
TCGA	LGG	e95523c6-cd07-48e6-b0e8-e68e45448567	21574	N
TCGA	LGG	753cdcb0-3355-4c93-b357-4dd2c95bed52	1169	N
TCGA	LGG	ec7a0eaa-a67d-41e5-afaf-e35cc9d94f96	3594	N
TCGA	LGG	187a7f01-765e-4a3d-9d7e-1ddab4a6524b	17488	N
TCGA	LIHC	07280733-18a1-4650-8297-e760dc0ee14a	38503	Y
TCGA	LIHC	167a401e-da6d-44d1-91dc-ada43a4b4bf4	45894	Y
TCGA	LIHC	2d22011c-26bd-424b-a4ab-a98a89191973	59938	Y
TCGA	LIHC	451dd6a6-85d9-4668-918a-e37cfe1109ba	22620	N
TCGA	LIHC	56566841-19ab-4ed0-812b-0d5e87037d0d	60091	Y
TCGA	LIHC	60bb0f7e-947d-4989-9927-04e09ac02f54	40346	Y
TCGA	LIHC	6bd48d11-510e-4dca-84e1-20d287484698	43271	Y
TCGA	LIHC	75b562cf-228a-4291-a340-ee1f58f7760d	51928	Y
TCGA	LIHC	8fbdca87-a478-4917-8470-82bcd1a82526	62344	Y
TCGA	LIHC	c632133d-e1ae-4357-b547-1c77077603d5	40482	Y
TCGA	LIHC	cfdfbc93-c17e-4a18-b32d-ea7eaec8b67a	43886	Y
TCGA	LIHC	d63bfc93-8f50-4f01-b8a0-7ad6b371cbe9	40529	Y
TCGA	LIHC	d6de48b7-2b10-4821-b9b8-a2d00ee699e3	58459	Y
TCGA	LIHC	e16fb27f-4b43-4ba5-b6b1-e0935fa641d8	13712	N
TCGA	LIHC	e1806926-e647-422c-8b0c-7900188154ba	43661	Y
TCGA	LIHC	eced1a97-f46a-4309-8abc-28f07f569710	47921	Y
TCGA	LIHC	f160d84c-21ce-4655-a9d6-7627b551652f	60300	Y
TCGA	LUAD	03c38fc9-3bec-4853-a146-ff5f55e4e478	30041	Y
TCGA	LUAD	0a672696-796c-47b0-85b3-27153667a982	31973	Y
TCGA	LUAD	0e73b7ba-89e2-4064-8473-d66ba5c6c569	28166	N
TCGA	LUAD	16148079-782a-4d5b-ab1e-a5e81570d719	84689	Y
TCGA	LUAD	1c80d2ad-0550-47b4-bc23-cbfd6cbd334c	31362	Y
TCGA	LUAD	247cfce3-bd33-44c4-b416-3478c1e3b8c1	45093	Y
TCGA	LUAD	278d221e-1734-4d1d-83b5-b8803622f0cb	15926	N
TCGA	LUAD	4b2421a4-1af0-4c2c-9131-04be9e0fc07d	54769	Y
TCGA	LUAD	4ec8bcc6-addb-4b8c-a5a1-22a226a97247	49230	Y
TCGA	LUAD	5885f1b1-e08b-4cde-952e-a42d05ac993d	30010	Y
TCGA	LUAD	61a54307-1fac-4a10-8241-1b09b33e9fe5	39524	Y
TCGA	LUAD	71879f6c-30c6-439f-8fcd-9780ee8c81d1	74370	Y
TCGA	LUAD	7b6fe7ec-1b17-4a37-bf67-253a66d5f893	45700	Y
TCGA	LUAD	87959352-c98c-43d5-8e4b-3c6a6e614ae7	60852	Y
TCGA	LUAD	9d255950-8c0d-40c1-b0d2-f61b926c9365	70378	Y
TCGA	LUAD	9dd360ca-f527-4c9b-be59-4650dd63c5b3	38873	Y
TCGA	LUAD	a066bb9b-de8d-43af-9b65-618138b7861c	37918	Y
TCGA	LUAD	a728136e-c2dc-4945-9b41-876eb0206834	55480	Y
TCGA	LUAD	abe0deab-13a6-4ee1-aac3-3ff74d053a8f	29292	N
TCGA	LUAD	bd9a37d2-aca0-4c5a-9de7-92b57d2195ad	38660	Y
TCGA	LUAD	cf2b3454-475e-4968-8762-ea8b38feac6a	49727	Y
TCGA	LUAD	db343c44-1d40-4385-ad88-ac3aa0253bb9	35040	Y
TCGA	LUSC	04eaf7c7-6821-46e9-87e6-a841b67d166d	12324	N
TCGA	LUSC	26e7699b-d5a7-4fa0-8c56-3e49bf3bb1be	17430	N
TCGA	LUSC	2ecbfec6-de98-4a74-a31b-8c18b86ba27b	55653	Y
TCGA	LUSC	458da133-97c9-4688-a60c-6883d46c804e	27704	N
TCGA	LUSC	4d3a5ebf-6704-4681-b70a-5d5f5125dc18	59918	Y
TCGA	LUSC	6e5939d5-b70d-4f73-ab45-801e28bd20e8	58784	Y
TCGA	LUSC	86355d4a-eb29-4120-9cae-e7b53abdee48	24028	N
TCGA	LUSC	89000ee4-aab6-43b0-a83c-325eb5c218b9	39915	Y
TCGA	LUSC	8d9bd2a4-8fcb-4b60-905e-04eb0b07228e	11157	N
TCGA	LUSC	991f7086-f5f2-43c0-ae1f-b700e2185a31	53135	Y
TCGA	LUSC	a679f686-d4df-4c89-87d7-0e371a37fb3a	81422	Y
TCGA	LUSC	bb36b997-6481-46cc-8e77-5654e04b7938	64504	Y
TCGA	LUSC	d9cf8545-2a51-415e-830a-1af2d846f7d8	29721	N
TCGA	LUSC	f59342bf-28f3-49fd-b950-73d0433c92a8	32728	Y
TCGA	LUSC	fd758eb8-9de3-429f-b321-3061a5628cad	21914	N
TCGA	MESO	6ba0118b-8bfa-4c5b-b9a3-26a3afdf6f93	50941	Y
TCGA	MESO	a6cda2c4-6e21-421d-90cf-a6c77c2750b7	54174	Y
TCGA	MESO	e6f785f9-793b-4450-810a-14d237d9af27	18038	N
TCGA	MESO	70f172bb-3650-45c1-8d1a-ca2f186a527e	52056	Y
TCGA	MESO	a1519225-3445-42b1-a311-aa60be755e17	70486	Y
TCGA	MESO	8c88f338-faf5-4f29-b1e6-376be7290a6d	46289	Y
TCGA	MESO	89950d65-f4f9-40af-af96-a415b974a7c5	38778	Y
TCGA	PCPG	e1a7a364-c447-44c6-9010-8d641152ba62	35664	Y
TCGA	PCPG	29b78717-ecdf-4cc2-8203-4178d381ab0a	20680	N
TCGA	PCPG	69cd5779-0b78-49e5-9229-ce441d7395ea	27507	N
TCGA	PCPG	0d3333cb-399b-4c48-aeb2-f8771602c295	43279	Y
TCGA	PCPG	b13464dd-7b4a-479a-a7ba-fecff0fe4fe7	40604	Y
TCGA	PCPG	739e3401-8eec-4031-8015-d94eb6e92608	27961	N
TCGA	PCPG	8e60d184-e955-4a92-a0e3-e8e8a8395768	87393	Y
TCGA	PCPG	0fab3961-f314-403a-b181-3a0de2bac3a9	17659	N
TCGA	PCPG	f0093d82-dc25-4e5a-b2a8-7b5547bbe7aa	48814	Y
TCGA	PRAD	a9d4d494-d0cf-4c8f-8242-b328a4ebf977	25167	N
TCGA	PRAD	18679868-c1de-41cd-b37c-688e81d2f3ab	20106	N
TCGA	PRAD	99d713b7-33aa-49cd-9562-9804db55512a	48618	Y
TCGA	PRAD	d7a97dcb-a1b6-4079-98ff-ad316c1f798a	55134	Y
TCGA	PRAD	116da124-800a-475c-b400-d8dcfbd39259	20445	N
TCGA	PRAD	dfccde08-c374-4ec6-ba86-81b79a69e708	33891	Y
TCGA	PRAD	caf51b3e-41a4-42a7-86df-f243a4b764a1	54524	Y
TCGA	PRAD	0f70ac1d-fc5e-4548-bf4f-2c9b6e70e18a	24030	N
TCGA	PRAD	e3e4e7ac-8d18-4545-b7fd-5b48ba0ae3d2	39079	Y
TCGA	PRAD	5660b92f-2b0c-4328-9555-6db047dab9dd	20310	N
TCGA	PRAD	a64f8325-5b3b-4570-b34b-ad50a27a9a2b	25899	N
TCGA	PRAD	594f700b-6aaf-43a0-a470-e193553963f9	32894	Y
TCGA	PRAD	c4c1120a-6c58-4e61-929f-7029c2598e77	28855	N
TCGA	PRAD	8c56b616-9623-4732-a5e9-b2b10d2180f9	30704	Y
TCGA	PRAD	92de0a3a-73eb-4ff9-9508-683e33da3e5f	41719	Y
TCGA	PRAD	1a128f47-a6af-45ad-bb8c-310f9fa917d5	22054	N
TCGA	PRAD	7aec013b-eab3-452b-8a79-12b236b7687c	21612	N
TCGA	PRAD	4d35dfa7-3f30-4ab1-898d-091bf223ad29	41387	Y
TCGA	PRAD	a99826fd-c437-49d6-8ca4-415f01f04a10	51169	Y
TCGA	PRAD	f50f6a6a-c301-4ff1-8b43-f20ee2ba86b7	19727	N
TCGA	PRAD	909155ec-5e87-4468-9032-16df8107052b	47048	Y
TCGA	PRAD	8424c5b0-272e-490c-b6f8-06f08969fcd6	22942	N
TCGA	PRAD	1f72cd05-d9e5-4fed-b8b1-a7511eb7ea1b	39548	Y
TCGA	PRAD	537f7924-98df-4d84-9df7-0f7a42756dd8	25682	N
TCGA	PRAD	1130ac7b-19d9-4e14-b1ba-4da6f37e9a31	29284	N
TCGA	PRAD	15c811bc-dc24-4066-a015-5eea14ad5cbb	28823	N
TCGA	SKCM	f06fe08e-f487-41ad-af27-a45a80bfed7c	48083	Y
TCGA	SKCM	62778ced-3132-4964-a320-824af1f266a2	42027	Y
TCGA	SKCM	6950f041-df7a-456d-888c-04985a9be90b	2088	N
TCGA	SKCM	711136ad-9257-426d-a06d-556b1dd7c598	60940	Y
TCGA	SKCM	f35073fb-3961-4308-9b00-35714510f940	20039	N
TCGA	SKCM	0f631626-e2af-4b44-998c-c57fda244cc5	26517	N
TCGA	SKCM	6a93557e-cbdc-4bdb-b94e-398e0addc70f	68763	Y
TCGA	SKCM	53e6448e-ec26-45b0-a4d1-bebc5b4d0e2a	67209	Y
TCGA	SKCM	2fed8054-83fa-45cd-a93e-30060508618f	64796	Y
TCGA	SKCM	3642055f-dd95-4c4d-98b7-fecb445a9af6	44961	Y
TCGA	SKCM	1eb8a5d1-7dfe-4685-9b22-598714c73c09	52329	Y
TCGA	SKCM	d2079254-2263-4ad2-87fe-6ed9179b6ec6	30530	Y
TCGA	SKCM	4844988e-a2ba-4efa-bedc-e608a18acdcb	2714	N
TCGA	STAD	1650cc60-f392-4a71-9da0-7bb613a0d365	40552	Y
TCGA	STAD	bf337fb8-5073-48a6-9a5e-d7b32996fcb7	28598	N
TCGA	STAD	5cdb141b-d550-4ed1-925d-ea6e14f62d14	21501	N
TCGA	STAD	4bf69994-b873-410d-8822-39f92b3edd25	56386	Y
TCGA	STAD	2610c641-e8cb-4439-8056-2dff8a702ade	16014	N
TCGA	STAD	49212284-9acb-4ee4-9c3e-f3f71e99f8f7	2234	N
TCGA	STAD	89c331bc-8092-4e2c-aa0c-62a5d799b60e	51966	Y
TCGA	STAD	d8bb1e55-7519-4bdc-a982-31bc47c39b0d	40055	Y
TCGA	STAD	ba3c6b0a-bf0e-46c5-941c-3e8cfc938ac4	15952	N
TCGA	STAD	3d47c2f9-9291-4ae6-a597-591dd198586d	19743	N
TCGA	STAD	f776ef1e-e22c-4e2b-8150-4297c0d9028c	57055	Y
TCGA	STAD	ce8f7881-1907-4221-888d-2e342bdfe64e	10580	N
TCGA	STAD	2e824f0b-3ce7-4416-8d9d-1d5b32d62136	34427	Y
TCGA	STAD	08aef9f1-5fff-47af-908f-fdc3903a117b	38772	Y
TCGA	STAD	4514e1ee-20c0-4eea-99e8-80b916e04fe7	12718	N
TCGA	STAD	247b5cd4-8311-435b-bf54-8b3b1c3700f2	34033	Y
TCGA	STAD	14ea0f55-a52e-4e3f-8f96-a78f98701c21	14962	N
TCGA	STAD	373777a8-c405-400b-b64d-bd8b1666ea9e	29252	N
TCGA	STAD	89ce33aa-f15a-4408-8d09-f660d05d5890	17425	N
TCGA	STAD	f4942329-1be6-4ec1-81f5-6aaf40404b96	31622	Y
TCGA	STAD	0da895b6-6b94-40ba-97c2-bb794d5fa311	20584	N
TCGA	TGCT	f7fb5eac-843c-43a7-be63-6d0bfa9d5783	26871	N
TCGA	TGCT	19c3b21d-d92b-4d5b-b76e-9b6271fe74eb	59441	Y
TCGA	TGCT	df8ce364-c9a9-456c-b1f2-83f20ffb9a01	51992	Y
TCGA	TGCT	cec65f7a-1fb1-4d8d-9f48-2eb2b9454af4	41672	Y
TCGA	TGCT	4fbaf647-4924-4ba1-842f-a023ae8d6c02	34565	Y
TCGA	TGCT	701c0c51-c734-4ea9-967c-256fd4869e72	21249	N
TCGA	TGCT	32ea1a87-8748-45eb-9a94-a5eb08881d3a	47338	Y
TCGA	TGCT	f8f33b70-7936-4cb4-bda5-adb69b89caf6	34332	Y
TCGA	TGCT	d9d46f7a-6e7e-4f54-b2b4-caf996a1f573	31462	Y
TCGA	THCA	2ccf372c-78db-4b04-9223-3d7178e8f9bc	69073	Y
TCGA	THCA	ec9e25d8-dcc2-42e8-9cb0-a6397c9b1587	61964	Y
TCGA	THCA	5d94d447-102a-4c63-9f32-b18f44b187bc	71146	Y
TCGA	THCA	4cf1366d-3b7d-4faf-88c8-3cd225d8a86b	76723	Y
TCGA	THCA	056c0afa-304a-450b-8cdd-c25054dc750e	75187	Y
TCGA	THCA	77ea5f39-803a-4b3f-82de-79a6e932dfc3	81788	Y
TCGA	THCA	c520dbfd-65a2-4524-8d9a-5498f52cd4d1	53055	Y
TCGA	THCA	0d8d06f8-3f46-49ba-bc92-9d19af82d5a6	48769	Y
TCGA	THCA	fe221b7f-7bb4-4577-80ef-50ab7545d592	24470	N
TCGA	THCA	dfcabc15-1671-43c6-bcdd-8f57c797520e	35091	Y
TCGA	THCA	87c72333-b5d3-4658-909c-3be404306db3	60271	Y
TCGA	THCA	2be34ae9-799c-4e54-a9a2-035aa7fc19f7	63204	Y
TCGA	THCA	ea5a9438-9863-4e81-a131-67f44a13c29e	87678	Y
TCGA	THCA	0f37cf5e-89b0-4e4f-9020-3b3f16a77fbc	70119	Y
TCGA	UCEC	66c46100-9ee8-4d8e-b67f-220bbaeed294	55782	Y
TCGA	UCEC	001a6645-f90d-4921-9b8a-6a81e2d1472b	63851	Y
TCGA	UCEC	3d6d3f64-a729-43da-aa65-4c74356a502b	17383	N
TCGA	UCEC	f3bd2993-4e08-4d47-826c-62ebc380f48a	48487	Y
TCGA	UCEC	243010ed-44eb-4c09-8740-f5adc710482f	26829	N
TCGA	UCEC	bdfd5ca5-47d9-416a-a7f7-aa45fc409cb1	38346	Y
TCGA	UCEC	94ecfc8d-9206-42db-8a79-b31c57705f8a	30904	Y
TCGA	UCEC	5286790c-184a-48e2-a564-19cfaa94400a	6124	N
TCGA	UCEC	2e8bef3e-fe8e-4ebf-8955-db2a5cbe1b52	36174	Y
TCGA	UCEC	c9fec1a5-251d-499a-bb3a-52e163f94aff	77072	Y
TCGA	UCEC	574b0a2f-bed3-48a2-aec5-eb1ccf3fd6af	2302	N
TCGA	UCEC	a0a38b67-3dcf-4003-8c64-4097bf13ff43	67670	Y
TCGA	UCEC	85b8dcad-46a3-4566-8c97-758a57a8c6e3	54351	Y
ENCODE	Pancreas	ENCLB785GJL	52621	Y
ENCODE	Pancreas	ENCLB833OIK	56560	Y
ENCODE	Pancreas	ENCLB032UJR	45390	Y
ENCODE	Pancreas	ENCLB751TGN	44637	Y
ENCODE	Pancreas	ENCLB670MPP	33724	Y
ENCODE	Pancreas	ENCLB947OUY	25752	N
ENCODE	Pancreas	ENCLB329PIQ	54618	Y
ENCODE	Pancreas	ENCLB558PZC	30741	Y
ENCODE	Pancreas	ENCLB017VKK	43242	Y
ENCODE	Pancreas	ENCLB520BRU	43295	Y
ENCODE	Ovary	ENCLB102TXL	33508	Y
ENCODE	Ovary	ENCLB396PCY	34252	Y
ENCODE	Ovary	ENCLB053UVB	63154	Y
ENCODE	Ovary	ENCLB655WGV	39342	Y
ENCODE	Ovary	ENCLB048OAY	41993	Y
ENCODE	Ovary	ENCLB392GEG	41474	Y
ENCODE	Ovary	ENCLB771HZA	9156	N
GEO	Blood	Bcell (SRR2920492.1, SRR2920513.1, SRR2920517.1, SRR2920544.1)	39604	Y
GEO	Blood	CD4Tcell (SRR2920493.1, SRR2920496.1, SRR2920514.1, SRR2920518.1, SRR2920519.1)	40795	Y
GEO	Blood	CD8Tcell (SRR2920494.1, SRR2920497.1, SRR2920515.1, SRR2920520.1, SRR2920521.1)	44687	Y
GEO	Blood	Mono (SRR2920475.1, SRR2920476.1, SRR2920487.1, SRR2920488.1, SRR2920542.1, SRR2920543.1)	36342	Y
GEO	Blood	Nkcell (SRR2920495.1, SRR2920511.1, SRR2920512.1, SRR2920516.1, SRR2920526.1, SRR2920527.1)	42458	Y

## Sheet: Supplementary Data 7
Supplementary Data 7. Tissue-specific NDRs
Chromosome	Start	End	Type
chr1	845713	847713	ACC-specific NDR
chr1	1364779	1366779	ACC-specific NDR
chr1	1478387	1480387	ACC-specific NDR
chr1	1489362	1491362	ACC-specific NDR
chr1	1531938	1533938	ACC-specific NDR
chr1	1671707	1673707	ACC-specific NDR
chr1	1694907	1696907	ACC-specific NDR
chr1	1708122	1710122	ACC-specific NDR
chr1	1919597	1921597	ACC-specific NDR
chr1	2335709	2337709	ACC-specific NDR
chr1	2405640	2407640	ACC-specific NDR
chr1	2981966	2983966	ACC-specific NDR
chr1	3768502	3770502	ACC-specific NDR
chr1	5857322	5859322	ACC-specific NDR
chr1	6726498	6728498	ACC-specific NDR
chr1	6784103	6786103	ACC-specific NDR
chr1	6854855	6856855	ACC-specific NDR
chr1	6862631	6864631	ACC-specific NDR
chr1	6870827	6872827	ACC-specific NDR
chr1	7244974	7246974	ACC-specific NDR
chr1	7676215	7678215	ACC-specific NDR
chr1	8180552	8182552	ACC-specific NDR
chr1	8291590	8293590	ACC-specific NDR
chr1	8712021	8714021	ACC-specific NDR
chr1	8727457	8729457	ACC-specific NDR
chr1	9124328	9126328	ACC-specific NDR
chr1	9186764	9188764	ACC-specific NDR
chr1	9204488	9206488	ACC-specific NDR
chr1	9255985	9257985	ACC-specific NDR
chr1	9284682	9286682	ACC-specific NDR
chr1	9292527	9294527	ACC-specific NDR
chr1	9301794	9303794	ACC-specific NDR
chr1	9307209	9309209	ACC-specific NDR
chr1	9444035	9446035	ACC-specific NDR
chr1	10126236	10128236	ACC-specific NDR
chr1	10228622	10230622	ACC-specific NDR
chr1	11518210	11520210	ACC-specific NDR
chr1	11805323	11807323	ACC-specific NDR
chr1	12395790	12397790	ACC-specific NDR
chr1	15295838	15297838	ACC-specific NDR
chr1	15382569	15384569	ACC-specific NDR
chr1	15441574	15443574	ACC-specific NDR
chr1	15442642	15444642	ACC-specific NDR
chr1	15658164	15660164	ACC-specific NDR
chr1	15669518	15671518	ACC-specific NDR
chr1	15679821	15681821	ACC-specific NDR
chr1	15681873	15683873	ACC-specific NDR
chr1	15696476	15698476	ACC-specific NDR
chr1	15741940	15743940	ACC-specific NDR
chr1	15755480	15757480	ACC-specific NDR
chr1	16288375	16290375	ACC-specific NDR
chr1	16340340	16342340	ACC-specific NDR
chr1	16343688	16345688	ACC-specific NDR
chr1	16394048	16396048	ACC-specific NDR
chr1	16401646	16403646	ACC-specific NDR
chr1	16533973	16535973	ACC-specific NDR
chr1	16580249	16582249	ACC-specific NDR
chr1	16701381	16703381	ACC-specific NDR
chr1	16712085	16714085	ACC-specific NDR
chr1	16899621	16901621	ACC-specific NDR
chr1	16923485	16925485	ACC-specific NDR
chr1	18011910	18013910	ACC-specific NDR
chr1	18471924	18473924	ACC-specific NDR
chr1	18711217	18713217	ACC-specific NDR
chr1	19181303	19183303	ACC-specific NDR
chr1	19376546	19378546	ACC-specific NDR
chr1	19558247	19560247	ACC-specific NDR
chr1	19646759	19648759	ACC-specific NDR
chr1	19699277	19701277	ACC-specific NDR
chr1	20061489	20063489	ACC-specific NDR
chr1	20170845	20172845	ACC-specific NDR
chr1	20219439	20221439	ACC-specific NDR
chr1	20300798	20302798	ACC-specific NDR
chr1	20398499	20400499	ACC-specific NDR
chr1	20536653	20538653	ACC-specific NDR
chr1	20621889	20623889	ACC-specific NDR
chr1	20679622	20681622	ACC-specific NDR
chr1	20684400	20686400	ACC-specific NDR
chr1	20706288	20708288	ACC-specific NDR
chr1	20864868	20866868	ACC-specific NDR
chr1	20878016	20880016	ACC-specific NDR
chr1	20961442	20963442	ACC-specific NDR
chr1	21010813	21012813	ACC-specific NDR
chr1	21032535	21034535	ACC-specific NDR
chr1	21426158	21428158	ACC-specific NDR
chr1	21567957	21569957	ACC-specific NDR
chr1	21588054	21590054	ACC-specific NDR
chr1	21595346	21597346	ACC-specific NDR
chr1	21633284	21635284	ACC-specific NDR
chr1	21643015	21645015	ACC-specific NDR
chr1	21650255	21652255	ACC-specific NDR
chr1	21967592	21969592	ACC-specific NDR
chr1	21988948	21990948	ACC-specific NDR
chr1	22051440	22053440	ACC-specific NDR
chr1	22080717	22082717	ACC-specific NDR
chr1	22090668	22092668	ACC-specific NDR
chr1	22093966	22095966	ACC-specific NDR
chr1	22187778	22189778	ACC-specific NDR
chr1	22255624	22257624	ACC-specific NDR
chr1	22321892	22323892	ACC-specific NDR
chr1	22611236	22613236	ACC-specific NDR
chr1	22618041	22620041	ACC-specific NDR
chr1	22645337	22647337	ACC-specific NDR
chr1	22773264	22775264	ACC-specific NDR
chr1	22817706	22819706	ACC-specific NDR
chr1	23189030	23191030	ACC-specific NDR
chr1	23306128	23308128	ACC-specific NDR
chr1	23350739	23352739	ACC-specific NDR
chr1	23737204	23739204	ACC-specific NDR
chr1	23775551	23777551	ACC-specific NDR
chr1	25520287	25522287	ACC-specific NDR
chr1	25793709	25795709	ACC-specific NDR
chr1	26014377	26016377	ACC-specific NDR
chr1	26019719	26021719	ACC-specific NDR
chr1	26033776	26035776	ACC-specific NDR
chr1	26147305	26149305	ACC-specific NDR
chr1	26151254	26153254	ACC-specific NDR
chr1	26154717	26156717	ACC-specific NDR
chr1	26160584	26162584	ACC-specific NDR
chr1	26344324	26346324	ACC-specific NDR
chr1	26362199	26364199	ACC-specific NDR
chr1	26748080	26750080	ACC-specific NDR
chr1	26794508	26796508	ACC-specific NDR
chr1	27239743	27241743	ACC-specific NDR
chr1	27241009	27243009	ACC-specific NDR
chr1	27251123	27253123	ACC-specific NDR
chr1	27263774	27265774	ACC-specific NDR
chr1	27399884	27401884	ACC-specific NDR
chr1	27471609	27473609	ACC-specific NDR
chr1	27707002	27709002	ACC-specific NDR
chr1	27738609	27740609	ACC-specific NDR
chr1	27830184	27832184	ACC-specific NDR
chr1	27876966	27878966	ACC-specific NDR
chr1	27898398	27900398	ACC-specific NDR
chr1	27916871	27918871	ACC-specific NDR
chr1	27921933	27923933	ACC-specific NDR
chr1	27924829	27926829	ACC-specific NDR
chr1	27964022	27966022	ACC-specific NDR
chr1	28115219	28117219	ACC-specific NDR
chr1	28826681	28828681	ACC-specific NDR
chr1	29106098	29108098	ACC-specific NDR
chr1	29224352	29226352	ACC-specific NDR
chr1	29606460	29608460	ACC-specific NDR
chr1	30999742	31001742	ACC-specific NDR
chr1	31260651	31262651	ACC-specific NDR
chr1	31270151	31272151	ACC-specific NDR
chr1	31277421	31279421	ACC-specific NDR
chr1	31377820	31379820	ACC-specific NDR
chr1	31624430	31626430	ACC-specific NDR
chr1	31826335	31828335	ACC-specific NDR
chr1	31834585	31836585	ACC-specific NDR
chr1	31840810	31842810	ACC-specific NDR
chr1	31846877	31848877	ACC-specific NDR
chr1	31882333	31884333	ACC-specific NDR
chr1	31988493	31990493	ACC-specific NDR
chr1	32033677	32035677	ACC-specific NDR
chr1	32700898	32702898	ACC-specific NDR
chr1	32727666	32729666	ACC-specific NDR
chr1	32810313	32812313	ACC-specific NDR
chr1	33120634	33122634	ACC-specific NDR
chr1	33195041	33197041	ACC-specific NDR
chr1	33889401	33891401	ACC-specific NDR
chr1	34664660	34666660	ACC-specific NDR
chr1	34825404	34827404	ACC-specific NDR
chr1	35263554	35265554	ACC-specific NDR
chr1	35442759	35444759	ACC-specific NDR
chr1	35919334	35921334	ACC-specific NDR
chr1	36359003	36361003	ACC-specific NDR
chr1	36558707	36560707	ACC-specific NDR
chr1	36713131	36715131	ACC-specific NDR
chr1	36744186	36746186	ACC-specific NDR
chr1	36845003	36847003	ACC-specific NDR
chr1	37403631	37405631	ACC-specific NDR
chr1	37525458	37527458	ACC-specific NDR
chr1	37803402	37805402	ACC-specific NDR
chr1	38304554	38306554	ACC-specific NDR
chr1	38495463	38497463	ACC-specific NDR
chr1	38549617	38551617	ACC-specific NDR
chr1	39540896	39542896	ACC-specific NDR
chr1	39782012	39784012	ACC-specific NDR
chr1	40035472	40037472	ACC-specific NDR
chr1	40090351	40092351	ACC-specific NDR
chr1	41000605	41002605	ACC-specific NDR
chr1	41098966	41100966	ACC-specific NDR
chr1	41574507	41576507	ACC-specific NDR
chr1	41960022	41962022	ACC-specific NDR
chr1	42373510	42375510	ACC-specific NDR
chr1	42422429	42424429	ACC-specific NDR
chr1	42511540	42513540	ACC-specific NDR
chr1	42926042	42928042	ACC-specific NDR
chr1	43473277	43475277	ACC-specific NDR
chr1	43991926	43993926	ACC-specific NDR
chr1	44533274	44535274	ACC-specific NDR
chr1	44554191	44556191	ACC-specific NDR
chr1	44566109	44568109	ACC-specific NDR
chr1	44577380	44579380	ACC-specific NDR
chr1	45110310	45112310	ACC-specific NDR
chr1	45432969	45434969	ACC-specific NDR
chr1	45479441	45481441	ACC-specific NDR
chr1	45502375	45504375	ACC-specific NDR
chr1	45503854	45505854	ACC-specific NDR
chr1	46100110	46102110	ACC-specific NDR
chr1	46422575	46424575	ACC-specific NDR
chr1	46670545	46672545	ACC-specific NDR
chr1	46875500	46877500	ACC-specific NDR
chr1	47984380	47986380	ACC-specific NDR
chr1	48370807	48372807	ACC-specific NDR
chr1	48395367	48397367	ACC-specific NDR
chr1	48399174	48401174	ACC-specific NDR
chr1	48905629	48907629	ACC-specific NDR
chr1	48924384	48926384	ACC-specific NDR
chr1	49084434	49086434	ACC-specific NDR
chr1	49146357	49148357	ACC-specific NDR
chr1	49186072	49188072	ACC-specific NDR
chr1	49204928	49206928	ACC-specific NDR
chr1	49343317	49345317	ACC-specific NDR
chr1	49382740	49384740	ACC-specific NDR
chr1	51780908	51782908	ACC-specific NDR
chr1	51888224	51890224	ACC-specific NDR
chr1	51919292	51921292	ACC-specific NDR
chr1	52149666	52151666	ACC-specific NDR
chr1	52445253	52447253	ACC-specific NDR
chr1	52470336	52472336	ACC-specific NDR
chr1	52929813	52931813	ACC-specific NDR
chr1	53015312	53017312	ACC-specific NDR
chr1	53116793	53118793	ACC-specific NDR
chr1	53489911	53491911	ACC-specific NDR
chr1	54367415	54369415	ACC-specific NDR
chr1	54482864	54484864	ACC-specific NDR
chr1	54655370	54657370	ACC-specific NDR
chr1	54684841	54686841	ACC-specific NDR
chr1	54779859	54781859	ACC-specific NDR
chr1	54841997	54843997	ACC-specific NDR
chr1	54944133	54946133	ACC-specific NDR
chr1	55321203	55323203	ACC-specific NDR
chr1	55325785	55327785	ACC-specific NDR
chr1	55327699	55329699	ACC-specific NDR
chr1	55354628	55356628	ACC-specific NDR
chr1	55358070	55360070	ACC-specific NDR
chr1	55507895	55509895	ACC-specific NDR
chr1	56277087	56279087	ACC-specific NDR
chr1	56363028	56365028	ACC-specific NDR
chr1	56603012	56605012	ACC-specific NDR
chr1	56850118	56852118	ACC-specific NDR
chr1	56967489	56969489	ACC-specific NDR
chr1	57263007	57265007	ACC-specific NDR
chr1	57598117	57600117	ACC-specific NDR
chr1	58521033	58523033	ACC-specific NDR
chr1	59304917	59306917	ACC-specific NDR
chr1	59436592	59438592	ACC-specific NDR
chr1	59694031	59696031	ACC-specific NDR
chr1	59951490	59953490	ACC-specific NDR
chr1	59976315	59978315	ACC-specific NDR
chr1	60186768	60188768	ACC-specific NDR
chr1	60198405	60200405	ACC-specific NDR
chr1	61651597	61653597	ACC-specific NDR
chr1	62533850	62535850	ACC-specific NDR
chr1	63695588	63697588	ACC-specific NDR
chr1	64055071	64057071	ACC-specific NDR
chr1	64420595	64422595	ACC-specific NDR
chr1	64890402	64892402	ACC-specific NDR
chr1	65039188	65041188	ACC-specific NDR
chr1	65406999	65408999	ACC-specific NDR
chr1	65708809	65710809	ACC-specific NDR
chr1	65725760	65727760	ACC-specific NDR
chr1	65888800	65890800	ACC-specific NDR
chr1	67405886	67407886	ACC-specific NDR
chr1	67409500	67411500	ACC-specific NDR
chr1	67631122	67633122	ACC-specific NDR
chr1	67930248	67932248	ACC-specific NDR
chr1	68669873	68671873	ACC-specific NDR
chr1	68756795	68758795	ACC-specific NDR
chr1	68840887	68842887	ACC-specific NDR
chr1	70903395	70905395	ACC-specific NDR
chr1	71928054	71930054	ACC-specific NDR
chr1	72472193	72474193	ACC-specific NDR
chr1	75914848	75916848	ACC-specific NDR
chr1	75985648	75987648	ACC-specific NDR
chr1	76929947	76931947	ACC-specific NDR
chr1	77398364	77400364	ACC-specific NDR
chr1	78498040	78500040	ACC-specific NDR
chr1	78517898	78519898	ACC-specific NDR
chr1	78547155	78549155	ACC-specific NDR
chr1	78804932	78806932	ACC-specific NDR
chr1	80805904	80807904	ACC-specific NDR
chr1	81343250	81345250	ACC-specific NDR
chr1	81383199	81385199	ACC-specific NDR
chr1	81576702	81578702	ACC-specific NDR
chr1	81657829	81659829	ACC-specific NDR
chr1	82385289	82387289	ACC-specific NDR
chr1	82531951	82533951	ACC-specific NDR
chr1	82575362	82577362	ACC-specific NDR
chr1	83622998	83624998	ACC-specific NDR
chr1	85261080	85263080	ACC-specific NDR
chr1	85437373	85439373	ACC-specific NDR
chr1	85523710	85525710	ACC-specific NDR
chr1	85535991	85537991	ACC-specific NDR
chr1	85618364	85620364	ACC-specific NDR
chr1	85785673	85787673	ACC-specific NDR
chr1	85864786	85866786	ACC-specific NDR
chr1	85924101	85926101	ACC-specific NDR
chr1	87543489	87545489	ACC-specific NDR
chr1	89005921	89007921	ACC-specific NDR
chr1	89163025	89165025	ACC-specific NDR
chr1	89449948	89451948	ACC-specific NDR
chr1	89607016	89609016	ACC-specific NDR
chr1	90010330	90012330	ACC-specific NDR
chr1	90012531	90014531	ACC-specific NDR
chr1	90020269	90022269	ACC-specific NDR
chr1	90447602	90449602	ACC-specific NDR
chr1	92017869	92019869	ACC-specific NDR
chr1	92056730	92058730	ACC-specific NDR
chr1	92071428	92073428	ACC-specific NDR
chr1	92115555	92117555	ACC-specific NDR
chr1	92158271	92160271	ACC-specific NDR
chr1	92164332	92166332	ACC-specific NDR
chr1	92190693	92192693	ACC-specific NDR
chr1	92264575	92266575	ACC-specific NDR
chr1	92282276	92284276	ACC-specific NDR
chr1	92304223	92306223	ACC-specific NDR
chr1	93176136	93178136	ACC-specific NDR
chr1	93686620	93688620	ACC-specific NDR
chr1	93936675	93938675	ACC-specific NDR
chr1	94129367	94131367	ACC-specific NDR
chr1	95097714	95099714	ACC-specific NDR
chr1	95416183	95418183	ACC-specific NDR
chr1	95531697	95533697	ACC-specific NDR
chr1	95551953	95553953	ACC-specific NDR
chr1	95964981	95966981	ACC-specific NDR
chr1	97228540	97230540	ACC-specific NDR
chr1	99257795	99259795	ACC-specific NDR
chr1	100064468	100066468	ACC-specific NDR
chr1	100127307	100129307	ACC-specific NDR
chr1	100137267	100139267	ACC-specific NDR
chr1	100142120	100144120	ACC-specific NDR
chr1	101049373	101051373	ACC-specific NDR
chr1	101171591	101173591	ACC-specific NDR
chr1	101551509	101553509	ACC-specific NDR
chr1	104678446	104680446	ACC-specific NDR
chr1	109402326	109404326	ACC-specific NDR
chr1	109739155	109741155	ACC-specific NDR
chr1	109740160	109742160	ACC-specific NDR
chr1	110006611	110008611	ACC-specific NDR
chr1	110397779	110399779	ACC-specific NDR
chr1	110592714	110594714	ACC-specific NDR
chr1	110598504	110600504	ACC-specific NDR
chr1	110706810	110708810	ACC-specific NDR
chr1	111034465	111036465	ACC-specific NDR
chr1	112093933	112095933	ACC-specific NDR
chr1	112202375	112204375	ACC-specific NDR
chr1	113759274	113761274	ACC-specific NDR
chr1	113823377	113825377	ACC-specific NDR
chr1	113947391	113949391	ACC-specific NDR
chr1	114346567	114348567	ACC-specific NDR
chr1	115490954	115492954	ACC-specific NDR
chr1	115706344	115708344	ACC-specific NDR
chr1	115871737	115873737	ACC-specific NDR
chr1	115968231	115970231	ACC-specific NDR
chr1	115972554	115974554	ACC-specific NDR
chr1	116467341	116469341	ACC-specific NDR
chr1	116471653	116473653	ACC-specific NDR
chr1	117185110	117187110	ACC-specific NDR
chr1	117485280	117487280	ACC-specific NDR
chr1	117496265	117498265	ACC-specific NDR
chr1	117530097	117532097	ACC-specific NDR
chr1	117635015	117637015	ACC-specific NDR
chr1	118115243	118117243	ACC-specific NDR
chr1	118228715	118230715	ACC-specific NDR
chr1	118491769	118493769	ACC-specific NDR
chr1	119830647	119832647	ACC-specific NDR
chr1	119916066	119918066	ACC-specific NDR
chr1	119973640	119975640	ACC-specific NDR
chr1	119994934	119996934	ACC-specific NDR
chr1	142657836	142659836	ACC-specific NDR
chr1	143177645	143179645	ACC-specific NDR
chr1	145705411	145707411	ACC-specific NDR
chr1	146641862	146643862	ACC-specific NDR
chr1	146648342	146650342	ACC-specific NDR
chr1	146980939	146982939	ACC-specific NDR
chr1	147005330	147007330	ACC-specific NDR
chr1	147324143	147326143	ACC-specific NDR
chr1	150273995	150275995	ACC-specific NDR
chr1	150445301	150447301	ACC-specific NDR
chr1	151537308	151539308	ACC-specific NDR
chr1	151921034	151923034	ACC-specific NDR
chr1	152994750	152996750	ACC-specific NDR
chr1	153091174	153093174	ACC-specific NDR
chr1	153405012	153407012	ACC-specific NDR
chr1	153419155	153421155	ACC-specific NDR
chr1	153446985	153448985	ACC-specific NDR
chr1	153703836	153705836	ACC-specific NDR
chr1	153868205	153870205	ACC-specific NDR
chr1	154290085	154292085	ACC-specific NDR
chr1	154449654	154451654	ACC-specific NDR
chr1	154714130	154716130	ACC-specific NDR
chr1	154751441	154753441	ACC-specific NDR
chr1	154913058	154915058	ACC-specific NDR
chr1	155482300	155484300	ACC-specific NDR
chr1	156277099	156279099	ACC-specific NDR
chr1	156279949	156281949	ACC-specific NDR
chr1	156466049	156468049	ACC-specific NDR
chr1	156750476	156752476	ACC-specific NDR
chr1	156949573	156951573	ACC-specific NDR
chr1	156994267	156996267	ACC-specific NDR
chr1	159252282	159254282	ACC-specific NDR
chr1	159773966	159775966	ACC-specific NDR
chr1	161280518	161282518	ACC-specific NDR
chr1	161332814	161334814	ACC-specific NDR
chr1	161984175	161986175	ACC-specific NDR
chr1	162110226	162112226	ACC-specific NDR
chr1	162385665	162387665	ACC-specific NDR
chr1	162490913	162492913	ACC-specific NDR
chr1	162600466	162602466	ACC-specific NDR
chr1	162640311	162642311	ACC-specific NDR
chr1	162647389	162649389	ACC-specific NDR
chr1	162681556	162683556	ACC-specific NDR
chr1	162912529	162914529	ACC-specific NDR
chr1	164441942	164443942	ACC-specific NDR
chr1	164609747	164611747	ACC-specific NDR
chr1	164717013	164719013	ACC-specific NDR
chr1	164749304	164751304	ACC-specific NDR
chr1	165656481	165658481	ACC-specific NDR
chr1	167381356	167383356	ACC-specific NDR
chr1	167654298	167656298	ACC-specific NDR
chr1	167890935	167892935	ACC-specific NDR
chr1	169080656	169082656	ACC-specific NDR
chr1	169129451	169131451	ACC-specific NDR
chr1	169176098	169178098	ACC-specific NDR
chr1	169206999	169208999	ACC-specific NDR
chr1	170114376	170116376	ACC-specific NDR
chr1	170209798	170211798	ACC-specific NDR
chr1	170275871	170277871	ACC-specific NDR
chr1	170429820	170431820	ACC-specific NDR
chr1	171816360	171818360	ACC-specific NDR
chr1	171836535	171838535	ACC-specific NDR
chr1	172093817	172095817	ACC-specific NDR
chr1	172971555	172973555	ACC-specific NDR
chr1	173380380	173382380	ACC-specific NDR
chr1	174904286	174906286	ACC-specific NDR
chr1	174964847	174966847	ACC-specific NDR
chr1	176675801	176677801	ACC-specific NDR
chr1	176964778	176966778	ACC-specific NDR
chr1	177018586	177020586	ACC-specific NDR
chr1	177101214	177103214	ACC-specific NDR
chr1	177120107	177122107	ACC-specific NDR
chr1	177179541	177181541	ACC-specific NDR
chr1	177928087	177930087	ACC-specific NDR
chr1	177998801	178000801	ACC-specific NDR
chr1	178616487	178618487	ACC-specific NDR
chr1	178990178	178992178	ACC-specific NDR
chr1	179283244	179285244	ACC-specific NDR
chr1	179292507	179294507	ACC-specific NDR
chr1	179295565	179297565	ACC-specific NDR
chr1	179296693	179298693	ACC-specific NDR
chr1	179299979	179301979	ACC-specific NDR
chr1	179321907	179323907	ACC-specific NDR
chr1	180008398	180010398	ACC-specific NDR
chr1	180142267	180144267	ACC-specific NDR
chr1	180331901	180333901	ACC-specific NDR
chr1	180970949	180972949	ACC-specific NDR
chr1	182656721	182658721	ACC-specific NDR
chr1	183000768	183002768	ACC-specific NDR
chr1	183295848	183297848	ACC-specific NDR
chr1	183642662	183644662	ACC-specific NDR
chr1	183838695	183840695	ACC-specific NDR
chr1	183842208	183844208	ACC-specific NDR
chr1	183876404	183878404	ACC-specific NDR
chr1	184324945	184326945	ACC-specific NDR
chr1	184394192	184396192	ACC-specific NDR
chr1	184459883	184461883	ACC-specific NDR
chr1	184462424	184464424	ACC-specific NDR
chr1	184467912	184469912	ACC-specific NDR
chr1	184482310	184484310	ACC-specific NDR
chr1	184503620	184505620	ACC-specific NDR
chr1	184746472	184748472	ACC-specific NDR
chr1	185395032	185397032	ACC-specific NDR
chr1	185457233	185459233	ACC-specific NDR
chr1	185496633	185498633	ACC-specific NDR
chr1	187164243	187166243	ACC-specific NDR
chr1	187171568	187173568	ACC-specific NDR
chr1	187830817	187832817	ACC-specific NDR
chr1	188964725	188966725	ACC-specific NDR
chr1	189174221	189176221	ACC-specific NDR
chr1	192650408	192652408	ACC-specific NDR
chr1	193056226	193058226	ACC-specific NDR
chr1	193079946	193081946	ACC-specific NDR
chr1	193604595	193606595	ACC-specific NDR
chr1	193698382	193700382	ACC-specific NDR
chr1	193922574	193924574	ACC-specific NDR
chr1	194042178	194044178	ACC-specific NDR
chr1	194122612	194124612	ACC-specific NDR
chr1	198236256	198238256	ACC-specific NDR
chr1	198240822	198242822	ACC-specific NDR
chr1	198248407	198250407	ACC-specific NDR
chr1	198778143	198780143	ACC-specific NDR
chr1	198848050	198850050	ACC-specific NDR
chr1	200744215	200746215	ACC-specific NDR
chr1	201102727	201104727	ACC-specific NDR
chr1	201852042	201854042	ACC-specific NDR
chr1	201855451	201857451	ACC-specific NDR
chr1	201958679	201960679	ACC-specific NDR
chr1	202100827	202102827	ACC-specific NDR
chr1	203489702	203491702	ACC-specific NDR
chr1	203568320	203570320	ACC-specific NDR
chr1	204111575	204113575	ACC-specific NDR
chr1	204113325	204115325	ACC-specific NDR
chr1	204394271	204396271	ACC-specific NDR
chr1	204811298	204813298	ACC-specific NDR
chr1	204828273	204830273	ACC-specific NDR
chr1	205125590	205127590	ACC-specific NDR
chr1	205330179	205332179	ACC-specific NDR
chr1	205340682	205342682	ACC-specific NDR
chr1	205779918	205781918	ACC-specific NDR
chr1	206617608	206619608	ACC-specific NDR
chr1	207414135	207416135	ACC-specific NDR
chr1	207449854	207451854	ACC-specific NDR
chr1	207990319	207992319	ACC-specific NDR
chr1	208003265	208005265	ACC-specific NDR
chr1	208870013	208872013	ACC-specific NDR
chr1	209008303	209010303	ACC-specific NDR
chr1	209340728	209342728	ACC-specific NDR
chr1	209498630	209500630	ACC-specific NDR
chr1	209794513	209796513	ACC-specific NDR
chr1	209892932	209894932	ACC-specific NDR
chr1	210174319	210176319	ACC-specific NDR
chr1	211781651	211783651	ACC-specific NDR
chr1	211805628	211807628	ACC-specific NDR
chr1	211923111	211925111	ACC-specific NDR
chr1	212203467	212205467	ACC-specific NDR
chr1	212339595	212341595	ACC-specific NDR
chr1	213148075	213150075	ACC-specific NDR
chr1	213230193	213232193	ACC-specific NDR
chr1	213267020	213269020	ACC-specific NDR
chr1	213646530	213648530	ACC-specific NDR
chr1	214175036	214177036	ACC-specific NDR
chr1	214203102	214205102	ACC-specific NDR
chr1	214275437	214277437	ACC-specific NDR
chr1	214288747	214290747	ACC-specific NDR
chr1	214491491	214493491	ACC-specific NDR
chr1	214524462	214526462	ACC-specific NDR
chr1	214602509	214604509	ACC-specific NDR
chr1	214833442	214835442	ACC-specific NDR
chr1	214912149	214914149	ACC-specific NDR
chr1	215595892	215597892	ACC-specific NDR
chr1	215648274	215650274	ACC-specific NDR
chr1	215712674	215714674	ACC-specific NDR
chr1	216498480	216500480	ACC-specific NDR
chr1	216502791	216504791	ACC-specific NDR
chr1	216799192	216801192	ACC-specific NDR
chr1	216859348	216861348	ACC-specific NDR
chr1	220056408	220058408	ACC-specific NDR
chr1	220075471	220077471	ACC-specific NDR
chr1	220111230	220113230	ACC-specific NDR
chr1	221807047	221809047	ACC-specific NDR
chr1	222397155	222399155	ACC-specific NDR
chr1	222455976	222457976	ACC-specific NDR
chr1	222458581	222460581	ACC-specific NDR
chr1	223096771	223098771	ACC-specific NDR
chr1	223164475	223166475	ACC-specific NDR
chr1	223881211	223883211	ACC-specific NDR
chr1	224255981	224257981	ACC-specific NDR
chr1	224871842	224873842	ACC-specific NDR
chr1	225942256	225944256	ACC-specific NDR
chr1	226006321	226008321	ACC-specific NDR
chr1	226009554	226011554	ACC-specific NDR
chr1	226013267	226015267	ACC-specific NDR
chr1	226775934	226777934	ACC-specific NDR
chr1	227107460	227109460	ACC-specific NDR
chr1	227154543	227156543	ACC-specific NDR
chr1	227160943	227162943	ACC-specific NDR
chr1	227177078	227179078	ACC-specific NDR
chr1	227538322	227540322	ACC-specific NDR
chr1	227918183	227920183	ACC-specific NDR
chr1	228547718	228549718	ACC-specific NDR
chr1	228556092	228558092	ACC-specific NDR
chr1	228561673	228563673	ACC-specific NDR
chr1	229304375	229306375	ACC-specific NDR
chr1	229305734	229307734	ACC-specific NDR
chr1	229308297	229310297	ACC-specific NDR
chr1	229543563	229545563	ACC-specific NDR
chr1	229963378	229965378	ACC-specific NDR
chr1	230009592	230011592	ACC-specific NDR
chr1	230225053	230227053	ACC-specific NDR
chr1	230441148	230443148	ACC-specific NDR
chr1	230461937	230463937	ACC-specific NDR
chr1	230472235	230474235	ACC-specific NDR
chr1	230475732	230477732	ACC-specific NDR
chr1	230598766	230600766	ACC-specific NDR
chr1	230687824	230689824	ACC-specific NDR
chr1	230803159	230805159	ACC-specific NDR
chr1	230865920	230867920	ACC-specific NDR
chr1	230895254	230897254	ACC-specific NDR
chr1	231078623	231080623	ACC-specific NDR
chr1	231300352	231302352	ACC-specific NDR
chr1	231307355	231309355	ACC-specific NDR
chr1	231335419	231337419	ACC-specific NDR
chr1	231771114	231773114	ACC-specific NDR
chr1	231844364	231846364	ACC-specific NDR
chr1	232493539	232495539	ACC-specific NDR
chr1	232608157	232610157	ACC-specific NDR
chr1	233109928	233111928	ACC-specific NDR
chr1	233734135	233736135	ACC-specific NDR
chr1	234004608	234006608	ACC-specific NDR
chr1	234370446	234372446	ACC-specific NDR
chr1	234854350	234856350	ACC-specific NDR
chr1	235021277	235023277	ACC-specific NDR
chr1	235026463	235028463	ACC-specific NDR
chr1	235469983	235471983	ACC-specific NDR
chr1	235715637	235717637	ACC-specific NDR
chr1	237042741	237044741	ACC-specific NDR
chr1	237067557	237069557	ACC-specific NDR
chr1	241319096	241321096	ACC-specific NDR
chr1	241334886	241336886	ACC-specific NDR
chr1	241755643	241757643	ACC-specific NDR
chr1	241807695	241809695	ACC-specific NDR
chr1	241816425	241818425	ACC-specific NDR
chr1	242096679	242098679	ACC-specific NDR
chr1	242152538	242154538	ACC-specific NDR
chr1	242195891	242197891	ACC-specific NDR
chr1	242216647	242218647	ACC-specific NDR
chr1	242218390	242220390	ACC-specific NDR
chr1	242382411	242384411	ACC-specific NDR
chr1	244209343	244211343	ACC-specific NDR
chr1	244468302	244470302	ACC-specific NDR
chr1	244835457	244837457	ACC-specific NDR
chr1	245014097	245016097	ACC-specific NDR
chr1	245559117	245561117	ACC-specific NDR
chr1	246307410	246309410	ACC-specific NDR
chr1	246338910	246340910	ACC-specific NDR
chr1	246761809	246763809	ACC-specific NDR
chr1	246857630	246859630	ACC-specific NDR
chr1	247032722	247034722	ACC-specific NDR
chr1	249122229	249124229	ACC-specific NDR
chr10	534471	536471	ACC-specific NDR
chr10	670489	672489	ACC-specific NDR
chr10	812367	814367	ACC-specific NDR
chr10	1038073	1040073	ACC-specific NDR
chr10	1042388	1044388	ACC-specific NDR
chr10	1060834	1062834	ACC-specific NDR
chr10	1103184	1105184	ACC-specific NDR
chr10	1586323	1588323	ACC-specific NDR
chr10	3494336	3496336	ACC-specific NDR
chr10	3541872	3543872	ACC-specific NDR
chr10	3931403	3933403	ACC-specific NDR
chr10	4134869	4136869	ACC-specific NDR
chr10	4908988	4910988	ACC-specific NDR
chr10	5667542	5669542	ACC-specific NDR
chr10	5701003	5703003	ACC-specific NDR
chr10	5902419	5904419	ACC-specific NDR
chr10	5911398	5913398	ACC-specific NDR
chr10	6167525	6169525	ACC-specific NDR
chr10	6169859	6171859	ACC-specific NDR
chr10	6226141	6228141	ACC-specific NDR
chr10	7505750	7507750	ACC-specific NDR
chr10	7507175	7509175	ACC-specific NDR
chr10	7529643	7531643	ACC-specific NDR
chr10	7781876	7783876	ACC-specific NDR
chr10	7836801	7838801	ACC-specific NDR
chr10	7838667	7840667	ACC-specific NDR
chr10	11636510	11638510	ACC-specific NDR
chr10	12810536	12812536	ACC-specific NDR
chr10	13151428	13153428	ACC-specific NDR
chr10	13391141	13393141	ACC-specific NDR
chr10	13541490	13543490	ACC-specific NDR
chr10	14856880	14858880	ACC-specific NDR
chr10	15830956	15832956	ACC-specific NDR
chr10	17048006	17050006	ACC-specific NDR
chr10	17220229	17222229	ACC-specific NDR
chr10	18896150	18898150	ACC-specific NDR
chr10	20030241	20032241	ACC-specific NDR
chr10	20217620	20219620	ACC-specific NDR
chr10	20229294	20231294	ACC-specific NDR
chr10	20233425	20235425	ACC-specific NDR
chr10	20295509	20297509	ACC-specific NDR
chr10	20882468	20884468	ACC-specific NDR
chr10	20886760	20888760	ACC-specific NDR
chr10	21289640	21291640	ACC-specific NDR
chr10	21603963	21605963	ACC-specific NDR
chr10	21623108	21625108	ACC-specific NDR
chr10	21657149	21659149	ACC-specific NDR
chr10	22906297	22908297	ACC-specific NDR
chr10	23687925	23689925	ACC-specific NDR
chr10	23693638	23695638	ACC-specific NDR
chr10	24565813	24567813	ACC-specific NDR
chr10	25004303	25006303	ACC-specific NDR
chr10	25060067	25062067	ACC-specific NDR
chr10	25108610	25110610	ACC-specific NDR
chr10	25110124	25112124	ACC-specific NDR
chr10	25113660	25115660	ACC-specific NDR
chr10	25197140	25199140	ACC-specific NDR
chr10	25232878	25234878	ACC-specific NDR
chr10	26131964	26133964	ACC-specific NDR
chr10	26155407	26157407	ACC-specific NDR
chr10	27468289	27470289	ACC-specific NDR
chr10	27817457	27819457	ACC-specific NDR
chr10	27932696	27934696	ACC-specific NDR
chr10	27984461	27986461	ACC-specific NDR
chr10	28332061	28334061	ACC-specific NDR
chr10	28614573	28616573	ACC-specific NDR
chr10	28854574	28856574	ACC-specific NDR
chr10	28998638	29000638	ACC-specific NDR
chr10	29166652	29168652	ACC-specific NDR
chr10	29714622	29716622	ACC-specific NDR
chr10	30093533	30095533	ACC-specific NDR
chr10	30429530	30431530	ACC-specific NDR
chr10	30653373	30655373	ACC-specific NDR
chr10	31330743	31332743	ACC-specific NDR
chr10	32196297	32198297	ACC-specific NDR
chr10	32292304	32294304	ACC-specific NDR
chr10	32366053	32368053	ACC-specific NDR
chr10	32438794	32440794	ACC-specific NDR
chr10	32617850	32619850	ACC-specific NDR
chr10	32867939	32869939	ACC-specific NDR
chr10	33228919	33230919	ACC-specific NDR
chr10	33320694	33322694	ACC-specific NDR
chr10	33354899	33356899	ACC-specific NDR
chr10	33507917	33509917	ACC-specific NDR
chr10	34007189	34009189	ACC-specific NDR
chr10	34263234	34265234	ACC-specific NDR
chr10	34578762	34580762	ACC-specific NDR
chr10	34652375	34654375	ACC-specific NDR
chr10	35219470	35221470	ACC-specific NDR
chr10	35441760	35443760	ACC-specific NDR
chr10	35617645	35619645	ACC-specific NDR
chr10	35620259	35622259	ACC-specific NDR
chr10	35774477	35776477	ACC-specific NDR
chr10	37796054	37798054	ACC-specific NDR
chr10	37822278	37824278	ACC-specific NDR
chr10	37851442	37853442	ACC-specific NDR
chr10	37876563	37878563	ACC-specific NDR
chr10	37999669	38001669	ACC-specific NDR
chr10	38023079	38025079	ACC-specific NDR
chr10	43306669	43308669	ACC-specific NDR
chr10	44491987	44493987	ACC-specific NDR
chr10	44953719	44955719	ACC-specific NDR
chr10	46122067	46124067	ACC-specific NDR
chr10	47092550	47094550	ACC-specific NDR
chr10	47128641	47130641	ACC-specific NDR
chr10	48406194	48408194	ACC-specific NDR
chr10	48422719	48424719	ACC-specific NDR
chr10	49432405	49434405	ACC-specific NDR
chr10	50278465	50280465	ACC-specific NDR
chr10	50284363	50286363	ACC-specific NDR
chr10	50654074	50656074	ACC-specific NDR
chr10	51776548	51778548	ACC-specific NDR
chr10	52219027	52221027	ACC-specific NDR
chr10	52309277	52311277	ACC-specific NDR
chr10	52352992	52354992	ACC-specific NDR
chr10	52912072	52914072	ACC-specific NDR
chr10	52973759	52975759	ACC-specific NDR
chr10	53050030	53052030	ACC-specific NDR
chr10	53076439	53078439	ACC-specific NDR
chr10	53080908	53082908	ACC-specific NDR
chr10	53128847	53130847	ACC-specific NDR
chr10	53306920	53308920	ACC-specific NDR
chr10	53444740	53446740	ACC-specific NDR
chr10	53465184	53467184	ACC-specific NDR
chr10	53526374	53528374	ACC-specific NDR
chr10	53647229	53649229	ACC-specific NDR
chr10	53654141	53656141	ACC-specific NDR
chr10	57129002	57131002	ACC-specific NDR
chr10	57135126	57137126	ACC-specific NDR
chr10	57141566	57143566	ACC-specific NDR
chr10	57169555	57171555	ACC-specific NDR
chr10	58296926	58298926	ACC-specific NDR
chr10	58310024	58312024	ACC-specific NDR
chr10	59420161	59422161	ACC-specific NDR
chr10	59711679	59713679	ACC-specific NDR
chr10	59718562	59720562	ACC-specific NDR
chr10	59723305	59725305	ACC-specific NDR
chr10	59762950	59764950	ACC-specific NDR
chr10	59776623	59778623	ACC-specific NDR
chr10	60029816	60031816	ACC-specific NDR
chr10	60765408	60767408	ACC-specific NDR
chr10	60827509	60829509	ACC-specific NDR
chr10	61118858	61120858	ACC-specific NDR
chr10	61394433	61396433	ACC-specific NDR
chr10	61436413	61438413	ACC-specific NDR
chr10	61507791	61509791	ACC-specific NDR
chr10	61509493	61511493	ACC-specific NDR
chr10	61828192	61830192	ACC-specific NDR
chr10	62624333	62626333	ACC-specific NDR
chr10	62660805	62662805	ACC-specific NDR
chr10	62737390	62739390	ACC-specific NDR
chr10	62824009	62826009	ACC-specific NDR
chr10	62834602	62836602	ACC-specific NDR
chr10	62837503	62839503	ACC-specific NDR
chr10	62974959	62976959	ACC-specific NDR
chr10	63043132	63045132	ACC-specific NDR
chr10	63115264	63117264	ACC-specific NDR
chr10	63371377	63373377	ACC-specific NDR
chr10	63391726	63393726	ACC-specific NDR
chr10	63594508	63596508	ACC-specific NDR
chr10	63764656	63766656	ACC-specific NDR
chr10	65105003	65107003	ACC-specific NDR
chr10	65301846	65303846	ACC-specific NDR
chr10	67651269	67653269	ACC-specific NDR
chr10	69912415	69914415	ACC-specific NDR
chr10	69918401	69920401	ACC-specific NDR
chr10	70486161	70488161	ACC-specific NDR
chr10	70570547	70572547	ACC-specific NDR
chr10	70751989	70753989	ACC-specific NDR
chr10	70898927	70900927	ACC-specific NDR
chr10	71015202	71017202	ACC-specific NDR
chr10	71487266	71489266	ACC-specific NDR
chr10	71489137	71491137	ACC-specific NDR
chr10	72177219	72179219	ACC-specific NDR
chr10	72545988	72547988	ACC-specific NDR
chr10	72649797	72651797	ACC-specific NDR
chr10	73362155	73364155	ACC-specific NDR
chr10	73576987	73578987	ACC-specific NDR
chr10	73619350	73621350	ACC-specific NDR
chr10	73681696	73683696	ACC-specific NDR
chr10	73772175	73774175	ACC-specific NDR
chr10	73789650	73791650	ACC-specific NDR
chr10	73797315	73799315	ACC-specific NDR
chr10	73814972	73816972	ACC-specific NDR
chr10	73821227	73823227	ACC-specific NDR
chr10	73824393	73826393	ACC-specific NDR
chr10	73827800	73829800	ACC-specific NDR
chr10	73867950	73869950	ACC-specific NDR
chr10	73970338	73972338	ACC-specific NDR
chr10	74067455	74069455	ACC-specific NDR
chr10	74311888	74313888	ACC-specific NDR
chr10	74326315	74328315	ACC-specific NDR
chr10	74412684	74414684	ACC-specific NDR
chr10	74802704	74804704	ACC-specific NDR
chr10	74850610	74852610	ACC-specific NDR
chr10	74876887	74878887	ACC-specific NDR
chr10	74987223	74989223	ACC-specific NDR
chr10	75249455	75251455	ACC-specific NDR
chr10	75425331	75427331	ACC-specific NDR
chr10	75762347	75764347	ACC-specific NDR
chr10	75780252	75782252	ACC-specific NDR
chr10	75815407	75817407	ACC-specific NDR
chr10	75990315	75992315	ACC-specific NDR
chr10	76196793	76198793	ACC-specific NDR
chr10	76595610	76597610	ACC-specific NDR
chr10	76608641	76610641	ACC-specific NDR
chr10	76649990	76651990	ACC-specific NDR
chr10	76869068	76871068	ACC-specific NDR
chr10	76950994	76952994	ACC-specific NDR
chr10	77042584	77044584	ACC-specific NDR
chr10	77088324	77090324	ACC-specific NDR
chr10	77111619	77113619	ACC-specific NDR
chr10	77187408	77189408	ACC-specific NDR
chr10	77254430	77256430	ACC-specific NDR
chr10	77257383	77259383	ACC-specific NDR
chr10	77289256	77291256	ACC-specific NDR
chr10	77415012	77417012	ACC-specific NDR
chr10	77532377	77534377	ACC-specific NDR
chr10	77752505	77754505	ACC-specific NDR
chr10	77839350	77841350	ACC-specific NDR
chr10	77845721	77847721	ACC-specific NDR
chr10	78095078	78097078	ACC-specific NDR
chr10	78156798	78158798	ACC-specific NDR
chr10	78159306	78161306	ACC-specific NDR
chr10	78203023	78205023	ACC-specific NDR
chr10	78385384	78387384	ACC-specific NDR
chr10	78921714	78923714	ACC-specific NDR
chr10	78922963	78924963	ACC-specific NDR
chr10	79181702	79183702	ACC-specific NDR
chr10	79260300	79262300	ACC-specific NDR
chr10	79290309	79292309	ACC-specific NDR
chr10	79349907	79351907	ACC-specific NDR
chr10	79360501	79362501	ACC-specific NDR
chr10	79431464	79433464	ACC-specific NDR
chr10	79557929	79559929	ACC-specific NDR
chr10	79560621	79562621	ACC-specific NDR
chr10	79605866	79607866	ACC-specific NDR
chr10	79632724	79634724	ACC-specific NDR
chr10	79638656	79640656	ACC-specific NDR
chr10	79640556	79642556	ACC-specific NDR
chr10	79646544	79648544	ACC-specific NDR
chr10	79651719	79653719	ACC-specific NDR
chr10	79670575	79672575	ACC-specific NDR
chr10	79678564	79680564	ACC-specific NDR
chr10	79737347	79739347	ACC-specific NDR
chr10	79763556	79765556	ACC-specific NDR
chr10	79774505	79776505	ACC-specific NDR
chr10	80015044	80017044	ACC-specific NDR
chr10	80148354	80150354	ACC-specific NDR
chr10	80217890	80219890	ACC-specific NDR
chr10	80573052	80575052	ACC-specific NDR
chr10	80666953	80668953	ACC-specific NDR
chr10	80736735	80738735	ACC-specific NDR
chr10	80773620	80775620	ACC-specific NDR
chr10	80935918	80937918	ACC-specific NDR
chr10	81057655	81059655	ACC-specific NDR
chr10	81094447	81096447	ACC-specific NDR
chr10	81108641	81110641	ACC-specific NDR
chr10	81218227	81220227	ACC-specific NDR
chr10	84031659	84033659	ACC-specific NDR
chr10	84350389	84352389	ACC-specific NDR
chr10	84356827	84358827	ACC-specific NDR
chr10	84439665	84441665	ACC-specific NDR
chr10	84501395	84503395	ACC-specific NDR
chr10	84546549	84548549	ACC-specific NDR
chr10	85523585	85525585	ACC-specific NDR
chr10	86237123	86239123	ACC-specific NDR
chr10	87506830	87508830	ACC-specific NDR
chr10	88420545	88422545	ACC-specific NDR
chr10	88431358	88433358	ACC-specific NDR
chr10	88572017	88574017	ACC-specific NDR
chr10	88647860	88649860	ACC-specific NDR
chr10	88659948	88661948	ACC-specific NDR
chr10	88713266	88715266	ACC-specific NDR
chr10	88776282	88778282	ACC-specific NDR
chr10	89401497	89403497	ACC-specific NDR
chr10	89460360	89462360	ACC-specific NDR
chr10	89464265	89466265	ACC-specific NDR
chr10	89472643	89474643	ACC-specific NDR
chr10	89492003	89494003	ACC-specific NDR
chr10	89541678	89543678	ACC-specific NDR
chr10	90208697	90210697	ACC-specific NDR
chr10	90631675	90633675	ACC-specific NDR
chr10	90641506	90643506	ACC-specific NDR
chr10	90652650	90654650	ACC-specific NDR
chr10	90773083	90775083	ACC-specific NDR
chr10	90972196	90974196	ACC-specific NDR
chr10	91021312	91023312	ACC-specific NDR
chr10	91101610	91103610	ACC-specific NDR
chr10	91423187	91425187	ACC-specific NDR
chr10	92346167	92348167	ACC-specific NDR
chr10	92348792	92350792	ACC-specific NDR
chr10	92719226	92721226	ACC-specific NDR
chr10	92809333	92811333	ACC-specific NDR
chr10	93141603	93143603	ACC-specific NDR
chr10	93279618	93281618	ACC-specific NDR
chr10	93346998	93348998	ACC-specific NDR
chr10	93348266	93350266	ACC-specific NDR
chr10	93357548	93359548	ACC-specific NDR
chr10	93364188	93366188	ACC-specific NDR
chr10	93367682	93369682	ACC-specific NDR
chr10	93650579	93652579	ACC-specific NDR
chr10	94189697	94191697	ACC-specific NDR
chr10	94453360	94455360	ACC-specific NDR
chr10	94454797	94456797	ACC-specific NDR
chr10	94585513	94587513	ACC-specific NDR
chr10	94590049	94592049	ACC-specific NDR
chr10	94593264	94595264	ACC-specific NDR
chr10	94716128	94718128	ACC-specific NDR
chr10	95508201	95510201	ACC-specific NDR
chr10	95597187	95599187	ACC-specific NDR
chr10	95835379	95837379	ACC-specific NDR
chr10	95851826	95853826	ACC-specific NDR
chr10	95933810	95935810	ACC-specific NDR
chr10	95984668	95986668	ACC-specific NDR
chr10	98377587	98379587	ACC-specific NDR
chr10	99333681	99335681	ACC-specific NDR
chr10	99343037	99345037	ACC-specific NDR
chr10	99355651	99357651	ACC-specific NDR
chr10	99502086	99504086	ACC-specific NDR
chr10	99599115	99601115	ACC-specific NDR
chr10	101647534	101649534	ACC-specific NDR
chr10	101725258	101727258	ACC-specific NDR
chr10	101735887	101737887	ACC-specific NDR
chr10	101756177	101758177	ACC-specific NDR
chr10	102149793	102151793	ACC-specific NDR
chr10	102456047	102458047	ACC-specific NDR
chr10	103145082	103147082	ACC-specific NDR
chr10	103308892	103310892	ACC-specific NDR
chr10	103720475	103722475	ACC-specific NDR
chr10	104526704	104528704	ACC-specific NDR
chr10	104528511	104530511	ACC-specific NDR
chr10	104529745	104531745	ACC-specific NDR
chr10	104596361	104598361	ACC-specific NDR
chr10	104622619	104624619	ACC-specific NDR
chr10	104635785	104637785	ACC-specific NDR
chr10	104724397	104726397	ACC-specific NDR
chr10	104812816	104814816	ACC-specific NDR
chr10	104905112	104907112	ACC-specific NDR
chr10	104956062	104958062	ACC-specific NDR
chr10	104963314	104965314	ACC-specific NDR
chr10	105175400	105177400	ACC-specific NDR
chr10	105200916	105202916	ACC-specific NDR
chr10	105205141	105207141	ACC-specific NDR
chr10	105216002	105218002	ACC-specific NDR
chr10	105239509	105241509	ACC-specific NDR
chr10	106102106	106104106	ACC-specific NDR
chr10	106491164	106493164	ACC-specific NDR
chr10	106696523	106698523	ACC-specific NDR
chr10	108070538	108072538	ACC-specific NDR
chr10	108700248	108702248	ACC-specific NDR
chr10	110964852	110966852	ACC-specific NDR
chr10	111499393	111501393	ACC-specific NDR
chr10	111651824	111653824	ACC-specific NDR
chr10	111733873	111735873	ACC-specific NDR
chr10	111979325	111981325	ACC-specific NDR
chr10	112135283	112137283	ACC-specific NDR
chr10	112247225	112249225	ACC-specific NDR
chr10	112250310	112252310	ACC-specific NDR
chr10	112574340	112576340	ACC-specific NDR
chr10	112596297	112598297	ACC-specific NDR
chr10	112866009	112868009	ACC-specific NDR
chr10	113034049	113036049	ACC-specific NDR
chr10	113974342	113976342	ACC-specific NDR
chr10	114024684	114026684	ACC-specific NDR
chr10	114826490	114828490	ACC-specific NDR
chr10	115085049	115087049	ACC-specific NDR
chr10	116238251	116240251	ACC-specific NDR
chr10	116406477	116408477	ACC-specific NDR
chr10	116664428	116666428	ACC-specific NDR
chr10	116684833	116686833	ACC-specific NDR
chr10	116708091	116710091	ACC-specific NDR
chr10	116798741	116800741	ACC-specific NDR
chr10	117161418	117163418	ACC-specific NDR
chr10	117371195	117373195	ACC-specific NDR
chr10	117508256	117510256	ACC-specific NDR
chr10	117531337	117533337	ACC-specific NDR
chr10	117942455	117944455	ACC-specific NDR
chr10	118178550	118180550	ACC-specific NDR
chr10	118179998	118181998	ACC-specific NDR
chr10	118424345	118426345	ACC-specific NDR
chr10	118512456	118514456	ACC-specific NDR
chr10	118514973	118516973	ACC-specific NDR
chr10	118528526	118530526	ACC-specific NDR
chr10	119178642	119180642	ACC-specific NDR
chr10	120010501	120012501	ACC-specific NDR
chr10	120428140	120430140	ACC-specific NDR
chr10	120430870	120432870	ACC-specific NDR
chr10	120582207	120584207	ACC-specific NDR
chr10	120721055	120723055	ACC-specific NDR
chr10	120903201	120905201	ACC-specific NDR
chr10	121095232	121097232	ACC-specific NDR
chr10	122196346	122198346	ACC-specific NDR
chr10	122734138	122736138	ACC-specific NDR
chr10	122792032	122794032	ACC-specific NDR
chr10	122845821	122847821	ACC-specific NDR
chr10	123180864	123182864	ACC-specific NDR
chr10	123663629	123665629	ACC-specific NDR
chr10	123811438	123813438	ACC-specific NDR
chr10	124895588	124897588	ACC-specific NDR
chr10	124930267	124932267	ACC-specific NDR
chr10	126209222	126211222	ACC-specific NDR
chr10	126276592	126278592	ACC-specific NDR
chr10	126362573	126364573	ACC-specific NDR
chr10	126389191	126391191	ACC-specific NDR
chr10	126391522	126393522	ACC-specific NDR
chr10	126577925	126579925	ACC-specific NDR
chr10	126590808	126592808	ACC-specific NDR
chr10	126599444	126601444	ACC-specific NDR
chr10	126724967	126726967	ACC-specific NDR
chr10	126772503	126774503	ACC-specific NDR
chr10	127532458	127534458	ACC-specific NDR
chr10	127567180	127569180	ACC-specific NDR
chr10	127807350	127809350	ACC-specific NDR
chr10	127886998	127888998	ACC-specific NDR
chr10	127941012	127943012	ACC-specific NDR
chr10	128393637	128395637	ACC-specific NDR
chr10	128424482	128426482	ACC-specific NDR
chr10	129282665	129284665	ACC-specific NDR
chr10	129775099	129777099	ACC-specific NDR
chr10	129807213	129809213	ACC-specific NDR
chr10	133194080	133196080	ACC-specific NDR
chr10	133223527	133225527	ACC-specific NDR
chr10	133224704	133226704	ACC-specific NDR
chr10	133488150	133490150	ACC-specific NDR
chr10	133767242	133769242	ACC-specific NDR
chr10	133810433	133812433	ACC-specific NDR
chr10	133908920	133910920	ACC-specific NDR
chr10	134006086	134008086	ACC-specific NDR
chr10	134201731	134203731	ACC-specific NDR
chr10	134210588	134212588	ACC-specific NDR
chr10	134226660	134228660	ACC-specific NDR
chr10	134956597	134958597	ACC-specific NDR
chr10	134958240	134960240	ACC-specific NDR
chr10	134972882	134974882	ACC-specific NDR
chr10	134974239	134976239	ACC-specific NDR
chr10	135058495	135060495	ACC-specific NDR
chr10	135060673	135062673	ACC-specific NDR
chr10	135062732	135064732	ACC-specific NDR
chr10	135064604	135066604	ACC-specific NDR
chr10	135117860	135119860	ACC-specific NDR
chr10	135250471	135252471	ACC-specific NDR
chr11	579229	581229	ACC-specific NDR
chr11	679664	681664	ACC-specific NDR
chr11	875759	877759	ACC-specific NDR
chr11	1584914	1586914	ACC-specific NDR
chr11	1863016	1865016	ACC-specific NDR
chr11	1864969	1866969	ACC-specific NDR
chr11	1883945	1885945	ACC-specific NDR
chr11	1888820	1890820	ACC-specific NDR
chr11	1938012	1940012	ACC-specific NDR
chr11	1973176	1975176	ACC-specific NDR
chr11	1974222	1976222	ACC-specific NDR
chr11	2148701	2150701	ACC-specific NDR
chr11	2156180	2158180	ACC-specific NDR
chr11	2157654	2159654	ACC-specific NDR
chr11	2159613	2161613	ACC-specific NDR
chr11	2481649	2483649	ACC-specific NDR
chr11	2503808	2505808	ACC-specific NDR
chr11	2584166	2586166	ACC-specific NDR
chr11	2620928	2622928	ACC-specific NDR
chr11	3216756	3218756	ACC-specific NDR
chr11	4505285	4507285	ACC-specific NDR
chr11	5301015	5303015	ACC-specific NDR
chr11	6270257	6272257	ACC-specific NDR
chr11	6272555	6274555	ACC-specific NDR
chr11	6715850	6717850	ACC-specific NDR
chr11	7676332	7678332	ACC-specific NDR
chr11	8482197	8484197	ACC-specific NDR
chr11	8629373	8631373	ACC-specific NDR
chr11	8745289	8747289	ACC-specific NDR
chr11	8749298	8751298	ACC-specific NDR
chr11	8796103	8798103	ACC-specific NDR
chr11	8820035	8822035	ACC-specific NDR
chr11	9036353	9038353	ACC-specific NDR
chr11	9729281	9731281	ACC-specific NDR
chr11	10279227	10281227	ACC-specific NDR
chr11	10307894	10309894	ACC-specific NDR
chr11	10396763	10398763	ACC-specific NDR
chr11	10428427	10430427	ACC-specific NDR
chr11	10511323	10513323	ACC-specific NDR
chr11	10585494	10587494	ACC-specific NDR
chr11	10589364	10591364	ACC-specific NDR
chr11	10602430	10604430	ACC-specific NDR
chr11	10625097	10627097	ACC-specific NDR
chr11	10680427	10682427	ACC-specific NDR
chr11	11334650	11336650	ACC-specific NDR
chr11	12006185	12008185	ACC-specific NDR
chr11	12457037	12459037	ACC-specific NDR
chr11	12861606	12863606	ACC-specific NDR
chr11	15884120	15886120	ACC-specific NDR
chr11	17942711	17944711	ACC-specific NDR
chr11	18611156	18613156	ACC-specific NDR
chr11	18629160	18631160	ACC-specific NDR
chr11	18883155	18885155	ACC-specific NDR
chr11	18928177	18930177	ACC-specific NDR
chr11	19048955	19050955	ACC-specific NDR
chr11	19101265	19103265	ACC-specific NDR
chr11	19197477	19199477	ACC-specific NDR
chr11	19394978	19396978	ACC-specific NDR
chr11	19870135	19872135	ACC-specific NDR
chr11	20604857	20606857	ACC-specific NDR
chr11	23380042	23382042	ACC-specific NDR
chr11	23770520	23772520	ACC-specific NDR
chr11	24050724	24052724	ACC-specific NDR
chr11	26937231	26939231	ACC-specific NDR
chr11	27237048	27239048	ACC-specific NDR
chr11	27295783	27297783	ACC-specific NDR
chr11	27583953	27585953	ACC-specific NDR
chr11	27882808	27884808	ACC-specific NDR
chr11	28273584	28275584	ACC-specific NDR
chr11	28587366	28589366	ACC-specific NDR
chr11	28678430	28680430	ACC-specific NDR
chr11	29318256	29320256	ACC-specific NDR
chr11	29502481	29504481	ACC-specific NDR
chr11	29627323	29629323	ACC-specific NDR
chr11	29661911	29663911	ACC-specific NDR
chr11	29772340	29774340	ACC-specific NDR
chr11	30037571	30039571	ACC-specific NDR
chr11	30128607	30130607	ACC-specific NDR
chr11	30266375	30268375	ACC-specific NDR
chr11	30570315	30572315	ACC-specific NDR
chr11	30574436	30576436	ACC-specific NDR
chr11	30581514	30583514	ACC-specific NDR
chr11	30738345	30740345	ACC-specific NDR
chr11	30781091	30783091	ACC-specific NDR
chr11	31005118	31007118	ACC-specific NDR
chr11	32139352	32141352	ACC-specific NDR
chr11	32773939	32775939	ACC-specific NDR
chr11	33498742	33500742	ACC-specific NDR
chr11	33507286	33509286	ACC-specific NDR
chr11	33644821	33646821	ACC-specific NDR
chr11	33669981	33671981	ACC-specific NDR
chr11	33947850	33949850	ACC-specific NDR
chr11	34182440	34184440	ACC-specific NDR
chr11	34234562	34236562	ACC-specific NDR
chr11	34475382	34477382	ACC-specific NDR
chr11	34827162	34829162	ACC-specific NDR
chr11	34928993	34930993	ACC-specific NDR
chr11	35299695	35301695	ACC-specific NDR
chr11	35303246	35305246	ACC-specific NDR
chr11	35309851	35311851	ACC-specific NDR
chr11	35380007	35382007	ACC-specific NDR
chr11	35388266	35390266	ACC-specific NDR
chr11	35479688	35481688	ACC-specific NDR
chr11	35761221	35763221	ACC-specific NDR
chr11	35841312	35843312	ACC-specific NDR
chr11	35928741	35930741	ACC-specific NDR
chr11	36040475	36042475	ACC-specific NDR
chr11	36185255	36187255	ACC-specific NDR
chr11	36202604	36204604	ACC-specific NDR
chr11	36256459	36258459	ACC-specific NDR
chr11	36441565	36443565	ACC-specific NDR
chr11	36540717	36542717	ACC-specific NDR
chr11	37495502	37497502	ACC-specific NDR
chr11	37579565	37581565	ACC-specific NDR
chr11	38859067	38861067	ACC-specific NDR
chr11	39257717	39259717	ACC-specific NDR
chr11	39265683	39267683	ACC-specific NDR
chr11	41140160	41142160	ACC-specific NDR
chr11	41403704	41405704	ACC-specific NDR
chr11	43111956	43113956	ACC-specific NDR
chr11	43562792	43564792	ACC-specific NDR
chr11	43944447	43946447	ACC-specific NDR
chr11	43965712	43967712	ACC-specific NDR
chr11	44036920	44038920	ACC-specific NDR
chr11	44322636	44324636	ACC-specific NDR
chr11	44737039	44739039	ACC-specific NDR
chr11	44752705	44754705	ACC-specific NDR
chr11	44771394	44773394	ACC-specific NDR
chr11	44801669	44803669	ACC-specific NDR
chr11	45110086	45112086	ACC-specific NDR
chr11	45900906	45902906	ACC-specific NDR
chr11	45913668	45915668	ACC-specific NDR
chr11	46221631	46223631	ACC-specific NDR
chr11	46257863	46259863	ACC-specific NDR
chr11	46493375	46495375	ACC-specific NDR
chr11	46523190	46525190	ACC-specific NDR
chr11	46618382	46620382	ACC-specific NDR
chr11	46620133	46622133	ACC-specific NDR
chr11	46669884	46671884	ACC-specific NDR
chr11	46752314	46754314	ACC-specific NDR
chr11	46834803	46836803	ACC-specific NDR
chr11	46886107	46888107	ACC-specific NDR
chr11	47291404	47293404	ACC-specific NDR
chr11	47298330	47300330	ACC-specific NDR
chr11	47744809	47746809	ACC-specific NDR
chr11	57054586	57056586	ACC-specific NDR
chr11	59319473	59321473	ACC-specific NDR
chr11	59348672	59350672	ACC-specific NDR
chr11	59368395	59370395	ACC-specific NDR
chr11	59862156	59864156	ACC-specific NDR
chr11	59932618	59934618	ACC-specific NDR
chr11	60297673	60299673	ACC-specific NDR
chr11	60611498	60613498	ACC-specific NDR
chr11	60764679	60766679	ACC-specific NDR
chr11	61034082	61036082	ACC-specific NDR
chr11	61094191	61096191	ACC-specific NDR
chr11	61101615	61103615	ACC-specific NDR
chr11	61112797	61114797	ACC-specific NDR
chr11	61136131	61138131	ACC-specific NDR
chr11	61344336	61346336	ACC-specific NDR
chr11	61460571	61462571	ACC-specific NDR
chr11	61543957	61545957	ACC-specific NDR
chr11	61594379	61596379	ACC-specific NDR
chr11	61596935	61598935	ACC-specific NDR
chr11	61615335	61617335	ACC-specific NDR
chr11	61623192	61625192	ACC-specific NDR
chr11	61654698	61656698	ACC-specific NDR
chr11	61750090	61752090	ACC-specific NDR
chr11	61898865	61900865	ACC-specific NDR
chr11	62234452	62236452	ACC-specific NDR
chr11	62436396	62438396	ACC-specific NDR
chr11	63774404	63776404	ACC-specific NDR
chr11	63796835	63798835	ACC-specific NDR
chr11	63923287	63925287	ACC-specific NDR
chr11	63957695	63959695	ACC-specific NDR
chr11	64035156	64037156	ACC-specific NDR
chr11	64098432	64100432	ACC-specific NDR
chr11	64145159	64147159	ACC-specific NDR
chr11	64803560	64805560	ACC-specific NDR
chr11	64870817	64872817	ACC-specific NDR
chr11	64895231	64897231	ACC-specific NDR
chr11	65295995	65297995	ACC-specific NDR
chr11	65485865	65487865	ACC-specific NDR
chr11	65682337	65684337	ACC-specific NDR
chr11	65773917	65775917	ACC-specific NDR
chr11	66275756	66277756	ACC-specific NDR
chr11	66486884	66488884	ACC-specific NDR
chr11	66489449	66491449	ACC-specific NDR
chr11	66605951	66607951	ACC-specific NDR
chr11	66658837	66660837	ACC-specific NDR
chr11	66811916	66813916	ACC-specific NDR
chr11	67160698	67162698	ACC-specific NDR
chr11	67800480	67802480	ACC-specific NDR
chr11	67810133	67812133	ACC-specific NDR
chr11	68976986	68978986	ACC-specific NDR
chr11	70614411	70616411	ACC-specific NDR
chr11	71053770	71055770	ACC-specific NDR
chr11	71147677	71149677	ACC-specific NDR
chr11	71176564	71178564	ACC-specific NDR
chr11	71774446	71776446	ACC-specific NDR
chr11	72053534	72055534	ACC-specific NDR
chr11	72059957	72061957	ACC-specific NDR
chr11	72246275	72248275	ACC-specific NDR
chr11	72317741	72319741	ACC-specific NDR
chr11	72442579	72444579	ACC-specific NDR
chr11	72699974	72701974	ACC-specific NDR
chr11	72788862	72790862	ACC-specific NDR
chr11	72879388	72881388	ACC-specific NDR
chr11	72885818	72887818	ACC-specific NDR
chr11	72893067	72895067	ACC-specific NDR
chr11	72948045	72950045	ACC-specific NDR
chr11	73502499	73504499	ACC-specific NDR
chr11	73576700	73578700	ACC-specific NDR
chr11	73579418	73581418	ACC-specific NDR
chr11	73857738	73859738	ACC-specific NDR
chr11	73948464	73950464	ACC-specific NDR
chr11	74723202	74725202	ACC-specific NDR
chr11	74724392	74726392	ACC-specific NDR
chr11	74733084	74735084	ACC-specific NDR
chr11	74740321	74742321	ACC-specific NDR
chr11	74741565	74743565	ACC-specific NDR
chr11	75338085	75340085	ACC-specific NDR
chr11	75793857	75795857	ACC-specific NDR
chr11	75896317	75898317	ACC-specific NDR
chr11	75926853	75928853	ACC-specific NDR
chr11	76312630	76314630	ACC-specific NDR
chr11	76315143	76317143	ACC-specific NDR
chr11	76850393	76852393	ACC-specific NDR
chr11	77281121	77283121	ACC-specific NDR
chr11	77380305	77382305	ACC-specific NDR
chr11	77382486	77384486	ACC-specific NDR
chr11	77462722	77464722	ACC-specific NDR
chr11	77571817	77573817	ACC-specific NDR
chr11	77588486	77590486	ACC-specific NDR
chr11	77771300	77773300	ACC-specific NDR
chr11	77874046	77876046	ACC-specific NDR
chr11	77879274	77881274	ACC-specific NDR
chr11	77896082	77898082	ACC-specific NDR
chr11	79123519	79125519	ACC-specific NDR
chr11	79472798	79474798	ACC-specific NDR
chr11	79721617	79723617	ACC-specific NDR
chr11	79807014	79809014	ACC-specific NDR
chr11	79813698	79815698	ACC-specific NDR
chr11	79949278	79951278	ACC-specific NDR
chr11	80040541	80042541	ACC-specific NDR
chr11	80125034	80127034	ACC-specific NDR
chr11	80221851	80223851	ACC-specific NDR
chr11	81698042	81700042	ACC-specific NDR
chr11	81845008	81847008	ACC-specific NDR
chr11	82066566	82068566	ACC-specific NDR
chr11	82069831	82071831	ACC-specific NDR
chr11	82730054	82732054	ACC-specific NDR
chr11	82968053	82970053	ACC-specific NDR
chr11	82970556	82972556	ACC-specific NDR
chr11	82982877	82984877	ACC-specific NDR
chr11	83575895	83577895	ACC-specific NDR
chr11	83959558	83961558	ACC-specific NDR
chr11	85391086	85393086	ACC-specific NDR
chr11	85525727	85527727	ACC-specific NDR
chr11	85684397	85686397	ACC-specific NDR
chr11	86105443	86107443	ACC-specific NDR
chr11	86268437	86270437	ACC-specific NDR
chr11	86288350	86290350	ACC-specific NDR
chr11	86343087	86345087	ACC-specific NDR
chr11	86397349	86399349	ACC-specific NDR
chr11	87519363	87521363	ACC-specific NDR
chr11	87884065	87886065	ACC-specific NDR
chr11	87979037	87981037	ACC-specific NDR
chr11	88252772	88254772	ACC-specific NDR
chr11	89903737	89905737	ACC-specific NDR
chr11	90836576	90838576	ACC-specific NDR
chr11	90896204	90898204	ACC-specific NDR
chr11	92969105	92971105	ACC-specific NDR
chr11	92985466	92987466	ACC-specific NDR
chr11	93242553	93244553	ACC-specific NDR
chr11	93262162	93264162	ACC-specific NDR
chr11	93706043	93708043	ACC-specific NDR
chr11	94297007	94299007	ACC-specific NDR
chr11	94759243	94761243	ACC-specific NDR
chr11	94866858	94868858	ACC-specific NDR
chr11	95877517	95879517	ACC-specific NDR
chr11	96214157	96216157	ACC-specific NDR
chr11	96271258	96273258	ACC-specific NDR
chr11	99305732	99307732	ACC-specific NDR
chr11	100851275	100853275	ACC-specific NDR
chr11	102149669	102151669	ACC-specific NDR
chr11	102907671	102909671	ACC-specific NDR
chr11	103119406	103121406	ACC-specific NDR
chr11	103187046	103189046	ACC-specific NDR
chr11	103234584	103236584	ACC-specific NDR
chr11	103399120	103401120	ACC-specific NDR
chr11	103433245	103435245	ACC-specific NDR
chr11	103801219	103803219	ACC-specific NDR
chr11	104523339	104525339	ACC-specific NDR
chr11	105022510	105024510	ACC-specific NDR
chr11	107087763	107089763	ACC-specific NDR
chr11	107288676	107290676	ACC-specific NDR
chr11	107384733	107386733	ACC-specific NDR
chr11	108238112	108240112	ACC-specific NDR
chr11	108537705	108539705	ACC-specific NDR
chr11	108776234	108778234	ACC-specific NDR
chr11	109729281	109731281	ACC-specific NDR
chr11	109732633	109734633	ACC-specific NDR
chr11	109735707	109737707	ACC-specific NDR
chr11	109830781	109832781	ACC-specific NDR
chr11	109947742	109949742	ACC-specific NDR
chr11	109995571	109997571	ACC-specific NDR
chr11	110055103	110057103	ACC-specific NDR
chr11	110162027	110164027	ACC-specific NDR
chr11	110181664	110183664	ACC-specific NDR
chr11	110209467	110211467	ACC-specific NDR
chr11	110227202	110229202	ACC-specific NDR
chr11	110244869	110246869	ACC-specific NDR
chr11	110272181	110274181	ACC-specific NDR
chr11	110306392	110308392	ACC-specific NDR
chr11	110315421	110317421	ACC-specific NDR
chr11	110342782	110344782	ACC-specific NDR
chr11	110400895	110402895	ACC-specific NDR
chr11	110431978	110433978	ACC-specific NDR
chr11	110782373	110784373	ACC-specific NDR
chr11	111416246	111418246	ACC-specific NDR
chr11	111615238	111617238	ACC-specific NDR
chr11	111665487	111667487	ACC-specific NDR
chr11	111830809	111832809	ACC-specific NDR
chr11	111863510	111865510	ACC-specific NDR
chr11	112082675	112084675	ACC-specific NDR
chr11	112125208	112127208	ACC-specific NDR
chr11	112450801	112452801	ACC-specific NDR
chr11	112832836	112834836	ACC-specific NDR
chr11	112878849	112880849	ACC-specific NDR
chr11	112886799	112888799	ACC-specific NDR
chr11	112919067	112921067	ACC-specific NDR
chr11	112979955	112981955	ACC-specific NDR
chr11	113054475	113056475	ACC-specific NDR
chr11	113060184	113062184	ACC-specific NDR
chr11	113061895	113063895	ACC-specific NDR
chr11	113131984	113133984	ACC-specific NDR
chr11	114041202	114043202	ACC-specific NDR
chr11	114108479	114110479	ACC-specific NDR
chr11	115066980	115068980	ACC-specific NDR
chr11	115649233	115651233	ACC-specific NDR
chr11	117074963	117076963	ACC-specific NDR
chr11	117109164	117111164	ACC-specific NDR
chr11	117755652	117757652	ACC-specific NDR
chr11	118406647	118408647	ACC-specific NDR
chr11	118757638	118759638	ACC-specific NDR
chr11	118759745	118761745	ACC-specific NDR
chr11	118791952	118793952	ACC-specific NDR
chr11	119176447	119178447	ACC-specific NDR
chr11	119375786	119377786	ACC-specific NDR
chr11	119634268	119636268	ACC-specific NDR
chr11	120078002	120080002	ACC-specific NDR
chr11	120089493	120091493	ACC-specific NDR
chr11	120351987	120353987	ACC-specific NDR
chr11	120399833	120401833	ACC-specific NDR
chr11	120416462	120418462	ACC-specific NDR
chr11	120417697	120419697	ACC-specific NDR
chr11	120426805	120428805	ACC-specific NDR
chr11	120589261	120591261	ACC-specific NDR
chr11	120912262	120914262	ACC-specific NDR
chr11	121339799	121341799	ACC-specific NDR
chr11	122471293	122473293	ACC-specific NDR
chr11	122475300	122477300	ACC-specific NDR
chr11	123015090	123017090	ACC-specific NDR
chr11	123283632	123285632	ACC-specific NDR
chr11	123289601	123291601	ACC-specific NDR
chr11	123295289	123297289	ACC-specific NDR
chr11	123331045	123333045	ACC-specific NDR
chr11	123379583	123381583	ACC-specific NDR
chr11	123381055	123383055	ACC-specific NDR
chr11	123402030	123404030	ACC-specific NDR
chr11	123406507	123408507	ACC-specific NDR
chr11	123499110	123501110	ACC-specific NDR
chr11	124939846	124941846	ACC-specific NDR
chr11	125993298	125995298	ACC-specific NDR
chr11	126215361	126217361	ACC-specific NDR
chr11	128763728	128765728	ACC-specific NDR
chr11	129832835	129834835	ACC-specific NDR
chr11	130177965	130179965	ACC-specific NDR
chr11	134648307	134650307	ACC-specific NDR
chr12	449021	451021	ACC-specific NDR
chr12	468545	470545	ACC-specific NDR
chr12	564199	566199	ACC-specific NDR
chr12	578410	580410	ACC-specific NDR
chr12	835860	837860	ACC-specific NDR
chr12	982262	984262	ACC-specific NDR
chr12	1111920	1113920	ACC-specific NDR
chr12	1119458	1121458	ACC-specific NDR
chr12	1192244	1194244	ACC-specific NDR
chr12	1265455	1267455	ACC-specific NDR
chr12	1279996	1281996	ACC-specific NDR
chr12	1314488	1316488	ACC-specific NDR
chr12	1359026	1361026	ACC-specific NDR
chr12	1770186	1772186	ACC-specific NDR
chr12	1805628	1807628	ACC-specific NDR
chr12	1820070	1822070	ACC-specific NDR
chr12	1822353	1824353	ACC-specific NDR
chr12	1884941	1886941	ACC-specific NDR
chr12	2044766	2046766	ACC-specific NDR
chr12	2054376	2056376	ACC-specific NDR
chr12	2071848	2073848	ACC-specific NDR
chr12	2122218	2124218	ACC-specific NDR
chr12	2335737	2337737	ACC-specific NDR
chr12	2410560	2412560	ACC-specific NDR
chr12	2540169	2542169	ACC-specific NDR
chr12	2722061	2724061	ACC-specific NDR
chr12	2846129	2848129	ACC-specific NDR
chr12	3215524	3217524	ACC-specific NDR
chr12	3231645	3233645	ACC-specific NDR
chr12	3915098	3917098	ACC-specific NDR
chr12	3941089	3943089	ACC-specific NDR
chr12	3943127	3945127	ACC-specific NDR
chr12	4031261	4033261	ACC-specific NDR
chr12	4032518	4034518	ACC-specific NDR
chr12	4123834	4125834	ACC-specific NDR
chr12	4268215	4270215	ACC-specific NDR
chr12	4281358	4283358	ACC-specific NDR
chr12	4318527	4320527	ACC-specific NDR
chr12	4381904	4383904	ACC-specific NDR
chr12	4389413	4391413	ACC-specific NDR
chr12	4412443	4414443	ACC-specific NDR
chr12	6013836	6015836	ACC-specific NDR
chr12	6395203	6397203	ACC-specific NDR
chr12	6661413	6663413	ACC-specific NDR
chr12	6664292	6666292	ACC-specific NDR
chr12	6962037	6964037	ACC-specific NDR
chr12	7092997	7094997	ACC-specific NDR
chr12	7103189	7105189	ACC-specific NDR
chr12	7245747	7247747	ACC-specific NDR
chr12	7421085	7423085	ACC-specific NDR
chr12	8037842	8039842	ACC-specific NDR
chr12	8200695	8202695	ACC-specific NDR
chr12	8392506	8394506	ACC-specific NDR
chr12	8996487	8998487	ACC-specific NDR
chr12	9148491	9150491	ACC-specific NDR
chr12	9153018	9155018	ACC-specific NDR
chr12	9193176	9195176	ACC-specific NDR
chr12	9396651	9398651	ACC-specific NDR
chr12	9496321	9498321	ACC-specific NDR
chr12	11066050	11068050	ACC-specific NDR
chr12	11165989	11167989	ACC-specific NDR
chr12	11200726	11202726	ACC-specific NDR
chr12	11207065	11209065	ACC-specific NDR
chr12	11211586	11213586	ACC-specific NDR
chr12	11237246	11239246	ACC-specific NDR
chr12	11278672	11280672	ACC-specific NDR
chr12	11320226	11322226	ACC-specific NDR
chr12	11359254	11361254	ACC-specific NDR
chr12	11475240	11477240	ACC-specific NDR
chr12	11519442	11521442	ACC-specific NDR
chr12	11635007	11637007	ACC-specific NDR
chr12	11824966	11826966	ACC-specific NDR
chr12	11853783	11855783	ACC-specific NDR
chr12	11947317	11949317	ACC-specific NDR
chr12	11981834	11983834	ACC-specific NDR
chr12	12408279	12410279	ACC-specific NDR
chr12	12638784	12640784	ACC-specific NDR
chr12	12657980	12659980	ACC-specific NDR
chr12	12685370	12687370	ACC-specific NDR
chr12	12737537	12739537	ACC-specific NDR
chr12	12738925	12740925	ACC-specific NDR
chr12	12745023	12747023	ACC-specific NDR
chr12	12751839	12753839	ACC-specific NDR
chr12	12760792	12762792	ACC-specific NDR
chr12	12813257	12815257	ACC-specific NDR
chr12	14365753	14367753	ACC-specific NDR
chr12	14908547	14910547	ACC-specific NDR
chr12	14914121	14916121	ACC-specific NDR
chr12	14986139	14988139	ACC-specific NDR
chr12	14993945	14995945	ACC-specific NDR
chr12	15044849	15046849	ACC-specific NDR
chr12	15048855	15050855	ACC-specific NDR
chr12	15062237	15064237	ACC-specific NDR
chr12	15315134	15317134	ACC-specific NDR
chr12	15317023	15319023	ACC-specific NDR
chr12	16496397	16498397	ACC-specific NDR
chr12	17659460	17661460	ACC-specific NDR
chr12	18577977	18579977	ACC-specific NDR
chr12	18893008	18895008	ACC-specific NDR
chr12	19201085	19203085	ACC-specific NDR
chr12	19274789	19276789	ACC-specific NDR
chr12	19319138	19321138	ACC-specific NDR
chr12	19358770	19360770	ACC-specific NDR
chr12	19456577	19458577	ACC-specific NDR
chr12	19463304	19465304	ACC-specific NDR
chr12	19468558	19470558	ACC-specific NDR
chr12	19608277	19610277	ACC-specific NDR
chr12	19728009	19730009	ACC-specific NDR
chr12	21035492	21037492	ACC-specific NDR
chr12	21391961	21393961	ACC-specific NDR
chr12	21657687	21659687	ACC-specific NDR
chr12	22194123	22196123	ACC-specific NDR
chr12	22258583	22260583	ACC-specific NDR
chr12	25339143	25341143	ACC-specific NDR
chr12	25649146	25651146	ACC-specific NDR
chr12	25735641	25737641	ACC-specific NDR
chr12	25846176	25848176	ACC-specific NDR
chr12	25921247	25923247	ACC-specific NDR
chr12	25941579	25943579	ACC-specific NDR
chr12	26111771	26113771	ACC-specific NDR
chr12	26115127	26117127	ACC-specific NDR
chr12	26124860	26126860	ACC-specific NDR
chr12	26433427	26435427	ACC-specific NDR
chr12	26481967	26483967	ACC-specific NDR
chr12	26608095	26610095	ACC-specific NDR
chr12	26745928	26747928	ACC-specific NDR
chr12	26782578	26784578	ACC-specific NDR
chr12	26811187	26813187	ACC-specific NDR
chr12	26998120	27000120	ACC-specific NDR
chr12	27221010	27223010	ACC-specific NDR
chr12	27507618	27509618	ACC-specific NDR
chr12	27616279	27618279	ACC-specific NDR
chr12	27656629	27658629	ACC-specific NDR
chr12	27690020	27692020	ACC-specific NDR
chr12	27701856	27703856	ACC-specific NDR
chr12	27732695	27734695	ACC-specific NDR
chr12	27735168	27737168	ACC-specific NDR
chr12	27771448	27773448	ACC-specific NDR
chr12	27775789	27777789	ACC-specific NDR
chr12	28074680	28076680	ACC-specific NDR
chr12	28145886	28147886	ACC-specific NDR
chr12	28498801	28500801	ACC-specific NDR
chr12	28526980	28528980	ACC-specific NDR
chr12	29431165	29433165	ACC-specific NDR
chr12	29714271	29716271	ACC-specific NDR
chr12	29755521	29757521	ACC-specific NDR
chr12	29959277	29961277	ACC-specific NDR
chr12	30669443	30671443	ACC-specific NDR
chr12	30677287	30679287	ACC-specific NDR
chr12	31003401	31005401	ACC-specific NDR
chr12	31182096	31184096	ACC-specific NDR
chr12	31573880	31575880	ACC-specific NDR
chr12	31612036	31614036	ACC-specific NDR
chr12	31730743	31732743	ACC-specific NDR
chr12	31782160	31784160	ACC-specific NDR
chr12	31793601	31795601	ACC-specific NDR
chr12	31820446	31822446	ACC-specific NDR
chr12	33740235	33742235	ACC-specific NDR
chr12	33765768	33767768	ACC-specific NDR
chr12	33828985	33830985	ACC-specific NDR
chr12	34147588	34149588	ACC-specific NDR
chr12	34396739	34398739	ACC-specific NDR
chr12	39016160	39018160	ACC-specific NDR
chr12	39243437	39245437	ACC-specific NDR
chr12	39495353	39497353	ACC-specific NDR
chr12	39645646	39647646	ACC-specific NDR
chr12	39680833	39682833	ACC-specific NDR
chr12	39734116	39736116	ACC-specific NDR
chr12	39739329	39741329	ACC-specific NDR
chr12	39899719	39901719	ACC-specific NDR
chr12	39974655	39976655	ACC-specific NDR
chr12	40012632	40014632	ACC-specific NDR
chr12	40039974	40041974	ACC-specific NDR
chr12	40165769	40167769	ACC-specific NDR
chr12	40285169	40287169	ACC-specific NDR
chr12	40295774	40297774	ACC-specific NDR
chr12	42432158	42434158	ACC-specific NDR
chr12	42466935	42468935	ACC-specific NDR
chr12	42487173	42489173	ACC-specific NDR
chr12	42531909	42533909	ACC-specific NDR
chr12	42675315	42677315	ACC-specific NDR
chr12	44620571	44622571	ACC-specific NDR
chr12	45748734	45750734	ACC-specific NDR
chr12	45750500	45752500	ACC-specific NDR
chr12	46182000	46184000	ACC-specific NDR
chr12	46256288	46258288	ACC-specific NDR
chr12	46366357	46368357	ACC-specific NDR
chr12	46755879	46757879	ACC-specific NDR
chr12	46931525	46933525	ACC-specific NDR
chr12	47010093	47012093	ACC-specific NDR
chr12	47434289	47436289	ACC-specific NDR
chr12	47459555	47461555	ACC-specific NDR
chr12	47472357	47474357	ACC-specific NDR
chr12	47491081	47493081	ACC-specific NDR
chr12	47549095	47551095	ACC-specific NDR
chr12	47770486	47772486	ACC-specific NDR
chr12	48130294	48132294	ACC-specific NDR
chr12	48163053	48165053	ACC-specific NDR
chr12	48178592	48180592	ACC-specific NDR
chr12	48213567	48215567	ACC-specific NDR
chr12	48227318	48229318	ACC-specific NDR
chr12	48234880	48236880	ACC-specific NDR
chr12	48253387	48255387	ACC-specific NDR
chr12	48295094	48297094	ACC-specific NDR
chr12	48297818	48299818	ACC-specific NDR
chr12	48512059	48514059	ACC-specific NDR
chr12	48545023	48547023	ACC-specific NDR
chr12	48630196	48632196	ACC-specific NDR
chr12	48749446	48751446	ACC-specific NDR
chr12	48781430	48783430	ACC-specific NDR
chr12	48806963	48808963	ACC-specific NDR
chr12	48834066	48836066	ACC-specific NDR
chr12	49027230	49029230	ACC-specific NDR
chr12	49219981	49221981	ACC-specific NDR
chr12	49338554	49340554	ACC-specific NDR
chr12	49501895	49503895	ACC-specific NDR
chr12	49514082	49516082	ACC-specific NDR
chr12	49594329	49596329	ACC-specific NDR
chr12	49625960	49627960	ACC-specific NDR
chr12	49649252	49651252	ACC-specific NDR
chr12	49669330	49671330	ACC-specific NDR
chr12	49732506	49734506	ACC-specific NDR
chr12	49884014	49886014	ACC-specific NDR
chr12	49911905	49913905	ACC-specific NDR
chr12	50035382	50037382	ACC-specific NDR
chr12	50113217	50115217	ACC-specific NDR
chr12	50143355	50145355	ACC-specific NDR
chr12	50220142	50222142	ACC-specific NDR
chr12	50317211	50319211	ACC-specific NDR
chr12	50967700	50969700	ACC-specific NDR
chr12	50996817	50998817	ACC-specific NDR
chr12	51012196	51014196	ACC-specific NDR
chr12	51083922	51085922	ACC-specific NDR
chr12	51145366	51147366	ACC-specific NDR
chr12	51158499	51160499	ACC-specific NDR
chr12	51319903	51321903	ACC-specific NDR
chr12	51378215	51380215	ACC-specific NDR
chr12	51446885	51448885	ACC-specific NDR
chr12	51449278	51451278	ACC-specific NDR
chr12	51655772	51657772	ACC-specific NDR
chr12	51674519	51676519	ACC-specific NDR
chr12	51817520	51819520	ACC-specific NDR
chr12	51834553	51836553	ACC-specific NDR
chr12	51843725	51845725	ACC-specific NDR
chr12	52021101	52023101	ACC-specific NDR
chr12	52277602	52279602	ACC-specific NDR
chr12	52420069	52422069	ACC-specific NDR
chr12	52432897	52434897	ACC-specific NDR
chr12	52457103	52459103	ACC-specific NDR
chr12	52460027	52462027	ACC-specific NDR
chr12	52563819	52565819	ACC-specific NDR
chr12	52606445	52608445	ACC-specific NDR
chr12	52640343	52642343	ACC-specific NDR
chr12	53065274	53067274	ACC-specific NDR
chr12	53431628	53433628	ACC-specific NDR
chr12	53538414	53540414	ACC-specific NDR
chr12	53580091	53582091	ACC-specific NDR
chr12	53644449	53646449	ACC-specific NDR
chr12	53758935	53760935	ACC-specific NDR
chr12	53765642	53767642	ACC-specific NDR
chr12	53817810	53819810	ACC-specific NDR
chr12	53821205	53823205	ACC-specific NDR
chr12	53871809	53873809	ACC-specific NDR
chr12	53931389	53933389	ACC-specific NDR
chr12	54085416	54087416	ACC-specific NDR
chr12	54412968	54414968	ACC-specific NDR
chr12	54505269	54507269	ACC-specific NDR
chr12	54587804	54589804	ACC-specific NDR
chr12	54631513	54633513	ACC-specific NDR
chr12	54655358	54657358	ACC-specific NDR
chr12	54730417	54732417	ACC-specific NDR
chr12	54804388	54806388	ACC-specific NDR
chr12	55017272	55019272	ACC-specific NDR
chr12	56052534	56054534	ACC-specific NDR
chr12	56145022	56147022	ACC-specific NDR
chr12	56294884	56296884	ACC-specific NDR
chr12	56413754	56415754	ACC-specific NDR
chr12	56514175	56516175	ACC-specific NDR
chr12	56626505	56628505	ACC-specific NDR
chr12	56635242	56637242	ACC-specific NDR
chr12	56636637	56638637	ACC-specific NDR
chr12	56664077	56666077	ACC-specific NDR
chr12	56713941	56715941	ACC-specific NDR
chr12	56974586	56976586	ACC-specific NDR
chr12	57004127	57006127	ACC-specific NDR
chr12	57021680	57023680	ACC-specific NDR
chr12	57027849	57029849	ACC-specific NDR
chr12	57116829	57118829	ACC-specific NDR
chr12	57227878	57229878	ACC-specific NDR
chr12	57270093	57272093	ACC-specific NDR
chr12	57490266	57492266	ACC-specific NDR
chr12	57562339	57564339	ACC-specific NDR
chr12	57811146	57813146	ACC-specific NDR
chr12	58237582	58239582	ACC-specific NDR
chr12	58274390	58276390	ACC-specific NDR
chr12	58320360	58322360	ACC-specific NDR
chr12	58801507	58803507	ACC-specific NDR
chr12	58805542	58807542	ACC-specific NDR
chr12	58844049	58846049	ACC-specific NDR
chr12	58921968	58923968	ACC-specific NDR
chr12	58922972	58924972	ACC-specific NDR
chr12	58976888	58978888	ACC-specific NDR
chr12	58981012	58983012	ACC-specific NDR
chr12	59034181	59036181	ACC-specific NDR
chr12	59064168	59066168	ACC-specific NDR
chr12	59253289	59255289	ACC-specific NDR
chr12	59983633	59985633	ACC-specific NDR
chr12	60022616	60024616	ACC-specific NDR
chr12	60044426	60046426	ACC-specific NDR
chr12	60046635	60048635	ACC-specific NDR
chr12	60055366	60057366	ACC-specific NDR
chr12	60932627	60934627	ACC-specific NDR
chr12	62740912	62742912	ACC-specific NDR
chr12	63599963	63601963	ACC-specific NDR
chr12	64061422	64063422	ACC-specific NDR
chr12	64108058	64110058	ACC-specific NDR
chr12	64234087	64236087	ACC-specific NDR
chr12	64236676	64238676	ACC-specific NDR
chr12	64478876	64480876	ACC-specific NDR
chr12	64574813	64576813	ACC-specific NDR
chr12	64633613	64635613	ACC-specific NDR
chr12	64793027	64795027	ACC-specific NDR
chr12	64862723	64864723	ACC-specific NDR
chr12	65068818	65070818	ACC-specific NDR
chr12	65117338	65119338	ACC-specific NDR
chr12	65126846	65128846	ACC-specific NDR
chr12	65131806	65133806	ACC-specific NDR
chr12	65137914	65139914	ACC-specific NDR
chr12	65139588	65141588	ACC-specific NDR
chr12	65140656	65142656	ACC-specific NDR
chr12	65145776	65147776	ACC-specific NDR
chr12	65305415	65307415	ACC-specific NDR
chr12	65369673	65371673	ACC-specific NDR
chr12	65388788	65390788	ACC-specific NDR
chr12	65403330	65405330	ACC-specific NDR
chr12	65680014	65682014	ACC-specific NDR
chr12	65715994	65717994	ACC-specific NDR
chr12	65836055	65838055	ACC-specific NDR
chr12	66268735	66270735	ACC-specific NDR
chr12	66334342	66336342	ACC-specific NDR
chr12	66429186	66431186	ACC-specific NDR
chr12	66441960	66443960	ACC-specific NDR
chr12	66520672	66522672	ACC-specific NDR
chr12	66545746	66547746	ACC-specific NDR
chr12	66547727	66549727	ACC-specific NDR
chr12	66983607	66985607	ACC-specific NDR
chr12	67061290	67063290	ACC-specific NDR
chr12	67132900	67134900	ACC-specific NDR
chr12	67548967	67550967	ACC-specific NDR
chr12	67567184	67569184	ACC-specific NDR
chr12	67692907	67694907	ACC-specific NDR
chr12	67849378	67851378	ACC-specific NDR
chr12	67852127	67854127	ACC-specific NDR
chr12	67868635	67870635	ACC-specific NDR
chr12	68064450	68066450	ACC-specific NDR
chr12	68071653	68073653	ACC-specific NDR
chr12	68121381	68123381	ACC-specific NDR
chr12	68200831	68202831	ACC-specific NDR
chr12	68246278	68248278	ACC-specific NDR
chr12	68274114	68276114	ACC-specific NDR
chr12	68358299	68360299	ACC-specific NDR
chr12	68374708	68376708	ACC-specific NDR
chr12	68729925	68731925	ACC-specific NDR
chr12	68813181	68815181	ACC-specific NDR
chr12	68903855	68905855	ACC-specific NDR
chr12	68956145	68958145	ACC-specific NDR
chr12	69010527	69012527	ACC-specific NDR
chr12	69178456	69180456	ACC-specific NDR
chr12	69220160	69222160	ACC-specific NDR
chr12	69290696	69292696	ACC-specific NDR
chr12	69312498	69314498	ACC-specific NDR
chr12	69445569	69447569	ACC-specific NDR
chr12	69476387	69478387	ACC-specific NDR
chr12	69546017	69548017	ACC-specific NDR
chr12	69565422	69567422	ACC-specific NDR
chr12	69589580	69591580	ACC-specific NDR
chr12	69798447	69800447	ACC-specific NDR
chr12	69808708	69810708	ACC-specific NDR
chr12	69815558	69817558	ACC-specific NDR
chr12	69905808	69907808	ACC-specific NDR
chr12	70082054	70084054	ACC-specific NDR
chr12	70318224	70320224	ACC-specific NDR
chr12	70387571	70389571	ACC-specific NDR
chr12	70954565	70956565	ACC-specific NDR
chr12	71527332	71529332	ACC-specific NDR
chr12	71916361	71918361	ACC-specific NDR
chr12	72976600	72978600	ACC-specific NDR
chr12	74620801	74622801	ACC-specific NDR
chr12	75837439	75839439	ACC-specific NDR
chr12	76100941	76102941	ACC-specific NDR
chr12	76102462	76104462	ACC-specific NDR
chr12	76117882	76119882	ACC-specific NDR
chr12	76159753	76161753	ACC-specific NDR
chr12	76167381	76169381	ACC-specific NDR
chr12	76274918	76276918	ACC-specific NDR
chr12	76344894	76346894	ACC-specific NDR
chr12	76551702	76553702	ACC-specific NDR
chr12	76576471	76578471	ACC-specific NDR
chr12	76579237	76581237	ACC-specific NDR
chr12	77004605	77006605	ACC-specific NDR
chr12	77174405	77176405	ACC-specific NDR
chr12	77175549	77177549	ACC-specific NDR
chr12	77179943	77181943	ACC-specific NDR
chr12	78127465	78129465	ACC-specific NDR
chr12	79844963	79846963	ACC-specific NDR
chr12	80162457	80164457	ACC-specific NDR
chr12	80909845	80911845	ACC-specific NDR
chr12	80949974	80951974	ACC-specific NDR
chr12	81473411	81475411	ACC-specific NDR
chr12	81479213	81481213	ACC-specific NDR
chr12	81535965	81537965	ACC-specific NDR
chr12	81602786	81604786	ACC-specific NDR
chr12	82849613	82851613	ACC-specific NDR
chr12	82948678	82950678	ACC-specific NDR
chr12	84220993	84222993	ACC-specific NDR
chr12	86782881	86784881	ACC-specific NDR
chr12	87716309	87718309	ACC-specific NDR
chr12	88132163	88134163	ACC-specific NDR
chr12	88206375	88208375	ACC-specific NDR
chr12	88208817	88210817	ACC-specific NDR
chr12	88219144	88221144	ACC-specific NDR
chr12	88892302	88894302	ACC-specific NDR
chr12	89290817	89292817	ACC-specific NDR
chr12	89353548	89355548	ACC-specific NDR
chr12	89535270	89537270	ACC-specific NDR
chr12	89631471	89633471	ACC-specific NDR
chr12	90283300	90285300	ACC-specific NDR
chr12	90340948	90342948	ACC-specific NDR
chr12	90364815	90366815	ACC-specific NDR
chr12	91281336	91283336	ACC-specific NDR
chr12	92006381	92008381	ACC-specific NDR
chr12	92008874	92010874	ACC-specific NDR
chr12	92039002	92041002	ACC-specific NDR
chr12	92041216	92043216	ACC-specific NDR
chr12	92167405	92169405	ACC-specific NDR
chr12	92171915	92173915	ACC-specific NDR
chr12	92228173	92230173	ACC-specific NDR
chr12	92247680	92249680	ACC-specific NDR
chr12	92315189	92317189	ACC-specific NDR
chr12	92395600	92397600	ACC-specific NDR
chr12	92398173	92400173	ACC-specific NDR
chr12	92537034	92539034	ACC-specific NDR
chr12	92637006	92639006	ACC-specific NDR
chr12	92782361	92784361	ACC-specific NDR
chr12	92940850	92942850	ACC-specific NDR
chr12	92951861	92953861	ACC-specific NDR
chr12	92954568	92956568	ACC-specific NDR
chr12	93031976	93033976	ACC-specific NDR
chr12	93112618	93114618	ACC-specific NDR
chr12	93139146	93141146	ACC-specific NDR
chr12	93152802	93154802	ACC-specific NDR
chr12	93157640	93159640	ACC-specific NDR
chr12	93279072	93281072	ACC-specific NDR
chr12	93292310	93294310	ACC-specific NDR
chr12	93380947	93382947	ACC-specific NDR
chr12	93568718	93570718	ACC-specific NDR
chr12	93654850	93656850	ACC-specific NDR
chr12	93769444	93771444	ACC-specific NDR
chr12	93780718	93782718	ACC-specific NDR
chr12	93827417	93829417	ACC-specific NDR
chr12	93911686	93913686	ACC-specific NDR
chr12	93913428	93915428	ACC-specific NDR
chr12	93984453	93986453	ACC-specific NDR
chr12	94056300	94058300	ACC-specific NDR
chr12	94075886	94077886	ACC-specific NDR
chr12	94160163	94162163	ACC-specific NDR
chr12	94166148	94168148	ACC-specific NDR
chr12	94171187	94173187	ACC-specific NDR
chr12	94178149	94180149	ACC-specific NDR
chr12	94186961	94188961	ACC-specific NDR
chr12	94195700	94197700	ACC-specific NDR
chr12	94206972	94208972	ACC-specific NDR
chr12	94225122	94227122	ACC-specific NDR
chr12	94237418	94239418	ACC-specific NDR
chr12	94250207	94252207	ACC-specific NDR
chr12	94285747	94287747	ACC-specific NDR
chr12	94311145	94313145	ACC-specific NDR
chr12	94315638	94317638	ACC-specific NDR
chr12	94336754	94338754	ACC-specific NDR
chr12	94371552	94373552	ACC-specific NDR
chr12	94418664	94420664	ACC-specific NDR
chr12	94467534	94469534	ACC-specific NDR
chr12	94563312	94565312	ACC-specific NDR
chr12	94596831	94598831	ACC-specific NDR
chr12	94597870	94599870	ACC-specific NDR
[truncated: 248,061+ more rows]

## Sheet: Supplementary Data 8
Supplementary Data 8. Results of cancer detection
[truncated: 4,207 more rows]

[truncated: 2 more sheets: Supplementary Data 9, Supplementary Data 10]
