# Supplementary material for: Integrative modeling of tumor genomes and epigenomes for enhanced cancer diagnosis by cell-free DNA
Source: Nat Commun. 2023 Apr 10;14:2017. doi: 10.1038/s41467-023-37768-3 (PMC10085982; doi:10.1038/s41467-023-37768-3)
Supplement: Supplementary file 6 — Source Data [file 41467_2023_37768_MOESM6_ESM.zip]

Archive with 170 entries (169 files):
- sourcedata/
- __MACOSX/._sourcedata
- sourcedata/fig6_e.txt
- __MACOSX/sourcedata/._fig6_e.txt
- sourcedata/sup11_a.txt
- __MACOSX/sourcedata/._sup11_a.txt
- sourcedata/fig3_b_right.txt
- __MACOSX/sourcedata/._fig3_b_right.txt
- sourcedata/fig6_d.txt
- __MACOSX/sourcedata/._fig6_d.txt
- sourcedata/sup11_b.txt
- __MACOSX/sourcedata/._sup11_b.txt
- sourcedata/sup8_a_fragsize.txt
- __MACOSX/sourcedata/._sup8_a_fragsize.txt
- sourcedata/sup9_c_genome.txt
- __MACOSX/sourcedata/._sup9_c_genome.txt
- sourcedata/sup4_a,b,c,d.txt
- __MACOSX/sourcedata/._sup4_a,b,c,d.txt
- sourcedata/fig6_c.txt
- __MACOSX/sourcedata/._fig6_c.txt
- sourcedata/sup10_a_combined.txt
- __MACOSX/sourcedata/._sup10_a_combined.txt
- sourcedata/fig4_a.txt
- __MACOSX/sourcedata/._fig4_a.txt
- sourcedata/.DS_Store
- __MACOSX/sourcedata/._.DS_Store
- sourcedata/sup11_d.txt
- __MACOSX/sourcedata/._sup11_d.txt
- sourcedata/fig4_b.txt
- __MACOSX/sourcedata/._fig4_b.txt
- sourcedata/fig4_c.txt
- __MACOSX/sourcedata/._fig4_c.txt
- sourcedata/sup9_d_cnv.txt
- __MACOSX/sourcedata/._sup9_d_cnv.txt
- sourcedata/sup12_a.txt
- __MACOSX/sourcedata/._sup12_a.txt
- sourcedata/sup9_c_epigenome.txt
- __MACOSX/sourcedata/._sup9_c_epigenome.txt
- sourcedata/sup10_c.txt
- __MACOSX/sourcedata/._sup10_c.txt
- sourcedata/fig3_c.txt
- __MACOSX/sourcedata/._fig3_c.txt
- sourcedata/sup8_a_fragpattern.txt
- __MACOSX/sourcedata/._sup8_a_fragpattern.txt
- sourcedata/fig6_a,b.txt
- __MACOSX/sourcedata/._fig6_a,b.txt
- sourcedata/sup12_c.txt
- __MACOSX/sourcedata/._sup12_c.txt
- sourcedata/sup8_a_combined.txt
- __MACOSX/sourcedata/._sup8_a_combined.txt
- sourcedata/sup9_d_genome.txt
- __MACOSX/sourcedata/._sup9_d_genome.txt
- sourcedata/fig3_d.txt
- __MACOSX/sourcedata/._fig3_d.txt
- sourcedata/sup10_d.txt
- __MACOSX/sourcedata/._sup10_d.txt
- sourcedata/fig5_b.txt
- __MACOSX/sourcedata/._fig5_b.txt
- sourcedata/sup9_b_left.txt
- __MACOSX/sourcedata/._sup9_b_left.txt
- sourcedata/fig5_d_right.txt
- __MACOSX/sourcedata/._fig5_d_right.txt
- sourcedata/fig5_c.txt
- __MACOSX/sourcedata/._fig5_c.txt
- sourcedata/sup10_e.txt
- __MACOSX/sourcedata/._sup10_e.txt
- sourcedata/fig3_b_left.txt
- __MACOSX/sourcedata/._fig3_b_left.txt
- sourcedata/sup9_d_epigenome.txt
- __MACOSX/sourcedata/._sup9_d_epigenome.txt
- sourcedata/fig5_a.txt
- __MACOSX/sourcedata/._fig5_a.txt
- sourcedata/sup9_b_right.txt
- __MACOSX/sourcedata/._sup9_b_right.txt
- sourcedata/sup12_e.txt
- __MACOSX/sourcedata/._sup12_e.txt
- sourcedata/sup10_a_genome.txt
- __MACOSX/sourcedata/._sup10_a_genome.txt
- sourcedata/sup12_d.txt
- __MACOSX/sourcedata/._sup12_d.txt
- sourcedata/sup10_f.txt
- __MACOSX/sourcedata/._sup10_f.txt
- sourcedata/sup8_a_genome.txt
- __MACOSX/sourcedata/._sup8_a_genome.txt
- sourcedata/sup2_c.txt
- __MACOSX/sourcedata/._sup2_c.txt
- sourcedata/sup11_c_left.txt
- __MACOSX/sourcedata/._sup11_c_left.txt
- sourcedata/sup9_c_combined.txt
- __MACOSX/sourcedata/._sup9_c_combined.txt
- sourcedata/sup10_a_epigenome.txt
- __MACOSX/sourcedata/._sup10_a_epigenome.txt
- sourcedata/sup7_a,b.txt
- __MACOSX/sourcedata/._sup7_a,b.txt
- sourcedata/sup9_d_combined.txt
- __MACOSX/sourcedata/._sup9_d_combined.txt
- sourcedata/fig6_f_left.txt
- __MACOSX/sourcedata/._fig6_f_left.txt
- sourcedata/sup2_b.txt
- __MACOSX/sourcedata/._sup2_b.txt
- sourcedata/sup8_b_genome.txt
- __MACOSX/sourcedata/._sup8_b_genome.txt
- sourcedata/sup8_b_combined.txt
- __MACOSX/sourcedata/._sup8_b_combined.txt
- sourcedata/sup9_d_fragpattern.txt
- __MACOSX/sourcedata/._sup9_d_fragpattern.txt
- sourcedata/sup10_b_genome.txt
- __MACOSX/sourcedata/._sup10_b_genome.txt
- sourcedata/fig2_a,b.txt
- __MACOSX/sourcedata/._fig2_a,b.txt
- sourcedata/fig6_f_right.txt
- __MACOSX/sourcedata/._fig6_f_right.txt
- sourcedata/sup2_e.txt
- __MACOSX/sourcedata/._sup2_e.txt
- sourcedata/sup5_a,b,c,d.txt
- __MACOSX/sourcedata/._sup5_a,b,c,d.txt
- sourcedata/sup9_c_fragpattern.txt
- __MACOSX/sourcedata/._sup9_c_fragpattern.txt
- sourcedata/fig2_c,d.txt
- __MACOSX/sourcedata/._fig2_c,d.txt
- sourcedata/sup6_a.txt
- __MACOSX/sourcedata/._sup6_a.txt
- sourcedata/sup8_b_cnv.txt
- __MACOSX/sourcedata/._sup8_b_cnv.txt
- sourcedata/sup2_d.txt
- __MACOSX/sourcedata/._sup2_d.txt
- sourcedata/sup2_f.txt
- __MACOSX/sourcedata/._sup2_f.txt
- sourcedata/sup10_b_epigenome.txt
- __MACOSX/sourcedata/._sup10_b_epigenome.txt
- sourcedata/sup6_c.txt
- __MACOSX/sourcedata/._sup6_c.txt
- sourcedata/sup9_a_right.txt
- __MACOSX/sourcedata/._sup9_a_right.txt
- sourcedata/sup7_c,d.txt
- __MACOSX/sourcedata/._sup7_c,d.txt
- sourcedata/sup11_c_right.txt
- __MACOSX/sourcedata/._sup11_c_right.txt
- sourcedata/sup8_b_epigenome.txt
- __MACOSX/sourcedata/._sup8_b_epigenome.txt
- sourcedata/sup1_b.txt
- __MACOSX/sourcedata/._sup1_b.txt
- sourcedata/fig3_a_right.txt
- __MACOSX/sourcedata/._fig3_a_right.txt
- sourcedata/sup1_c.txt
- __MACOSX/sourcedata/._sup1_c.txt
- sourcedata/sup9_c_fragsize.txt
- __MACOSX/sourcedata/._sup9_c_fragsize.txt
- sourcedata/sup9_d_fragsize.txt
- __MACOSX/sourcedata/._sup9_d_fragsize.txt
- sourcedata/sup9_a_left.txt
- __MACOSX/sourcedata/._sup9_a_left.txt
- sourcedata/sup1_a.txt
- __MACOSX/sourcedata/._sup1_a.txt
- sourcedata/fig5_d_left.txt
- __MACOSX/sourcedata/._fig5_d_left.txt
- sourcedata/sup8_b_fragsize.txt
- __MACOSX/sourcedata/._sup8_b_fragsize.txt
- sourcedata/sup9_c_cnv.txt
- __MACOSX/sourcedata/._sup9_c_cnv.txt
- sourcedata/fig3_a_left.txt
- __MACOSX/sourcedata/._fig3_a_left.txt
- sourcedata/sup8_b_fragpattern.txt
- __MACOSX/sourcedata/._sup8_b_fragpattern.txt
- sourcedata/sup10_b_combined.txt
- __MACOSX/sourcedata/._sup10_b_combined.txt
- sourcedata/sup8_a_epigenome.txt
- __MACOSX/sourcedata/._sup8_a_epigenome.txt
- sourcedata/sup8_a_cnv.txt
- __MACOSX/sourcedata/._sup8_a_cnv.txt
