# Supplementary material for: Integrative modeling of tumor genomes and epigenomes for enhanced cancer diagnosis by cell-free DNA
Source: Nat Commun. 2023 Apr 10;14:2017. doi: 10.1038/s41467-023-37768-3 (PMC10085982; doi:10.1038/s41467-023-37768-3)
Supplement: Supplementary file 6 — Source Data [file 41467_2023_37768_MOESM6_ESM.zip › sourcedata/fig6_e.txt]

fragment size	position	value	type
-500	matching	-5.5083212e-05	breast
-496	matching	-4.148526e-06	breast
-492	matching	3.4624745e-06	breast
-488	matching	-7.17824e-05	breast
-484	matching	-2.3383596e-05	breast
-480	matching	1.0521372e-05	breast
-476	matching	-3.6006673e-05	breast
-472	matching	-2.7252685e-05	breast
-468	matching	-6.4984506e-06	breast
-464	matching	8.655751e-06	breast
-460	matching	-4.784395e-05	breast
-456	matching	-3.7852245e-05	breast
-452	matching	-1.9553847e-05	breast
-448	matching	-7.070194e-05	breast
-444	matching	-7.226189e-05	breast
-440	matching	-4.10837e-05	breast
-436	matching	-8.147737e-05	breast
-432	matching	-7.1379436e-05	breast
-428	matching	-5.577372e-05	breast
-424	matching	-0.00011332066	breast
-420	matching	-3.4011213e-05	breast
-416	matching	-0.00010202787	breast
-412	matching	-0.00011122252	breast
-408	matching	-0.000108051136	breast
-404	matching	-7.995675e-05	breast
-400	matching	-6.301311e-05	breast
-396	matching	-0.00010272987	breast
-392	matching	-9.7088836e-05	breast
-388	matching	-0.00013686629	breast
-384	matching	-0.00011345062	breast
-380	matching	-0.00016592527	breast
-376	matching	-8.387921e-05	breast
-372	matching	-7.1813585e-05	breast
-368	matching	-0.00013136688	breast
-364	matching	-0.000112190115	breast
-360	matching	-4.509978e-05	breast
-356	matching	-8.1885366e-05	breast
-352	matching	-9.907261e-05	breast
-348	matching	-0.00012270945	breast
-344	matching	-4.4860455e-05	breast
-340	matching	-4.6862868e-05	breast
-336	matching	-4.1862273e-05	breast
-332	matching	-6.7805515e-05	breast
-328	matching	-4.1219453e-05	breast
-324	matching	-4.3096687e-05	breast
-320	matching	-4.5636938e-05	breast
-316	matching	2.5435709e-06	breast
-312	matching	3.09481e-08	breast
-308	matching	3.012192e-06	breast
-304	matching	4.9170278e-05	breast
-300	matching	8.5475265e-05	breast
-296	matching	8.294652e-05	breast
-292	matching	5.063691e-05	breast
-288	matching	2.9567713e-05	breast
-284	matching	2.4724835e-05	breast
-280	matching	2.8604714e-05	breast
-276	matching	1.9948653e-05	breast
-272	matching	3.983363e-05	breast
-268	matching	3.5513694e-05	breast
-264	matching	6.987257e-05	breast
-260	matching	8.355529e-05	breast
-256	matching	-5.1626455e-05	breast
-252	matching	3.4896435e-05	breast
-248	matching	1.0364979e-05	breast
-244	matching	3.3353812e-05	breast
-240	matching	3.7796304e-05	breast
-236	matching	5.144413e-05	breast
-232	matching	1.31672095e-05	breast
-228	matching	5.265315e-05	breast
-224	matching	6.1356935e-05	breast
-220	matching	9.03106e-06	breast
-216	matching	3.865976e-05	breast
-212	matching	3.7713504e-05	breast
-208	matching	4.48946e-05	breast
-204	matching	5.6458917e-05	breast
-200	matching	9.893223e-05	breast
-196	matching	0.00011154045	breast
-192	matching	6.1197854e-05	breast
-188	matching	0.00010317204	breast
-184	matching	5.592562e-05	breast
-180	matching	9.886515e-05	breast
-176	matching	0.00012140216	breast
-172	matching	7.120654e-05	breast
-168	matching	0.00013001815	breast
-164	matching	9.6352334e-05	breast
-160	matching	0.00013116385	breast
-156	matching	5.7974095e-05	breast
-152	matching	0.00013303694	breast
-148	matching	0.0001001996	breast
-144	matching	0.00012729834	breast
-140	matching	5.0950915e-05	breast
-136	matching	3.519018e-05	breast
-132	matching	7.738444e-05	breast
-128	matching	3.5458073e-05	breast
-124	matching	1.82232e-05	breast
-120	matching	-2.2423596e-05	breast
-116	matching	-6.616958e-05	breast
-112	matching	-3.867133e-05	breast
-108	matching	-4.6305446e-05	breast
-104	matching	-9.927689e-05	breast
-100	matching	-7.031833e-05	breast
-96	matching	-6.608712e-05	breast
-92	matching	-0.00012997496	breast
-88	matching	-8.5930005e-05	breast
-84	matching	-0.00017516648	breast
-80	matching	-0.00023090468	breast
-76	matching	-0.000251031	breast
-72	matching	-0.0001864964	breast
-68	matching	-0.0002090891	breast
-64	matching	-0.00022927164	breast
-60	matching	-0.00021002474	breast
-56	matching	-0.00023302512	breast
-52	matching	-0.00024851182	breast
-48	matching	-0.00018800757	breast
-44	matching	-0.00017477685	breast
-40	matching	-0.00018865823	breast
-36	matching	-0.00019394926	breast
-32	matching	-0.0001533357	breast
-28	matching	-0.00018192912	breast
-24	matching	-0.00015566724	breast
-20	matching	-0.00017050692	breast
-16	matching	-0.00013743284	breast
-12	matching	-0.000152878	breast
-8	matching	-0.0001366123	breast
-4	matching	-0.00012855906	breast
0	matching	-0.00013581324	breast
4	matching	-0.0001440682	breast
8	matching	-0.00014162232	breast
12	matching	-0.00013555386	breast
16	matching	-0.00022821373	breast
20	matching	-0.00013896538	breast
24	matching	-0.00014547766	breast
28	matching	-0.00018192774	breast
32	matching	-0.00017976068	breast
36	matching	-0.00021681376	breast
40	matching	-0.00017618969	breast
44	matching	-0.00013327468	breast
48	matching	-0.00018093154	breast
52	matching	-0.0001653595	breast
56	matching	-0.00017451802	breast
60	matching	-0.00015459493	breast
64	matching	-0.00018210476	breast
68	matching	-0.00014239457	breast
72	matching	-0.00010554073	breast
76	matching	-0.00013915925	breast
80	matching	-0.00012318385	breast
84	matching	-0.00011509796	breast
88	matching	-0.00010444548	breast
92	matching	-9.449815e-05	breast
96	matching	-4.2215772e-05	breast
100	matching	6.594776e-06	breast
104	matching	-2.4906212e-05	breast
108	matching	3.5293444e-05	breast
112	matching	-5.1124067e-07	breast
116	matching	-4.288639e-06	breast
120	matching	7.392145e-05	breast
124	matching	6.713094e-05	breast
128	matching	6.5297776e-05	breast
132	matching	0.00010601956	breast
136	matching	0.0001133888	breast
140	matching	6.180547e-05	breast
144	matching	0.000115747505	breast
148	matching	7.746012e-05	breast
152	matching	8.833923e-05	breast
156	matching	0.0001393606	breast
160	matching	0.000105525934	breast
164	matching	0.00012490008	breast
168	matching	9.4597504e-05	breast
172	matching	6.6504836e-05	breast
176	matching	5.85307e-06	breast
180	matching	3.3512257e-05	breast
184	matching	9.2919014e-05	breast
188	matching	5.117641e-05	breast
192	matching	0.00013183238	breast
196	matching	6.490328e-05	breast
200	matching	4.594316e-05	breast
204	matching	3.78229e-05	breast
208	matching	5.8953483e-05	breast
212	matching	8.9206645e-05	breast
216	matching	1.9466735e-05	breast
220	matching	3.2974556e-06	breast
224	matching	4.861796e-05	breast
228	matching	-4.2403386e-07	breast
232	matching	1.1471703e-05	breast
236	matching	7.601307e-06	breast
240	matching	2.9702232e-05	breast
244	matching	1.7603516e-05	breast
248	matching	2.3969407e-05	breast
252	matching	-5.3256506e-05	breast
256	matching	-2.3290271e-05	breast
260	matching	9.319043e-06	breast
264	matching	-3.4311168e-05	breast
268	matching	-2.7538103e-05	breast
272	matching	-2.315244e-05	breast
276	matching	7.898016e-06	breast
280	matching	-2.1011809e-05	breast
284	matching	6.520988e-06	breast
288	matching	-3.8251845e-05	breast
292	matching	-5.0532064e-05	breast
296	matching	-3.2178406e-05	breast
300	matching	8.532158e-06	breast
304	matching	8.477932e-06	breast
308	matching	-3.470643e-05	breast
312	matching	-1.8895376e-05	breast
316	matching	-3.341959e-05	breast
320	matching	-3.50481e-05	breast
324	matching	3.062207e-05	breast
328	matching	4.24407e-05	breast
332	matching	-1.5943015e-05	breast
336	matching	4.7195076e-06	breast
340	matching	8.166281e-05	breast
344	matching	3.5065877e-05	breast
348	matching	4.23091e-05	breast
352	matching	3.0698455e-05	breast
356	matching	4.8281443e-05	breast
360	matching	1.7204446e-05	breast
364	matching	5.816291e-05	breast
368	matching	-5.3917506e-06	breast
372	matching	3.218998e-05	breast
376	matching	-9.757544e-06	breast
380	matching	-4.4165765e-05	breast
384	matching	3.191212e-05	breast
388	matching	3.817995e-05	breast
392	matching	7.4386376e-06	breast
396	matching	-4.900482e-06	breast
400	matching	-2.2285155e-06	breast
404	matching	-8.349787e-06	breast
408	matching	9.123713e-06	breast
412	matching	-5.4046297e-05	breast
416	matching	-3.3113105e-05	breast
420	matching	3.3604258e-06	breast
424	matching	-7.643705e-05	breast
428	matching	-4.8024067e-05	breast
432	matching	-9.583468e-05	breast
436	matching	-6.866041e-05	breast
440	matching	-3.3596403e-05	breast
444	matching	-6.522787e-05	breast
448	matching	-6.1149214e-05	breast
452	matching	-4.5367004e-05	breast
456	matching	-3.0152365e-05	breast
460	matching	-1.3145439e-05	breast
464	matching	-4.9948158e-05	breast
468	matching	-4.1189942e-05	breast
472	matching	-7.02063e-05	breast
476	matching	-6.1080806e-05	breast
480	matching	-1.7361292e-05	breast
484	matching	1.2249037e-05	breast
488	matching	-2.6295973e-05	breast
492	matching	2.2222514e-05	breast
496	matching	1.5126603e-06	breast
-500	unmatching	-1.5458216e-05	breast
-496	unmatching	-1.9368365e-05	breast
-492	unmatching	-1.9002902e-05	breast
-488	unmatching	-4.9377485e-07	breast
-484	unmatching	-1.1491577e-05	breast
-480	unmatching	-2.1102599e-06	breast
-476	unmatching	-7.941001e-06	breast
-472	unmatching	-8.4793e-06	breast
-468	unmatching	-7.733418e-06	breast
-464	unmatching	-2.606739e-06	breast
-460	unmatching	-9.39144e-06	breast
-456	unmatching	-9.400162e-06	breast
-452	unmatching	-2.6693795e-06	breast
-448	unmatching	-1.2658461e-05	breast
-444	unmatching	-6.4688816e-06	breast
-440	unmatching	-1.7425049e-05	breast
-436	unmatching	-1.3266603e-05	breast
-432	unmatching	-1.04508745e-05	breast
-428	unmatching	-1.1537556e-05	breast
-424	unmatching	-1.6762813e-05	breast
-420	unmatching	-8.851848e-06	breast
-416	unmatching	-1.6103042e-05	breast
-412	unmatching	-2.0106407e-05	breast
-408	unmatching	-2.6644007e-05	breast
-404	unmatching	-2.0658532e-05	breast
-400	unmatching	-2.2042948e-05	breast
-396	unmatching	-3.4209297e-05	breast
-392	unmatching	-3.2510645e-05	breast
-388	unmatching	-2.6659709e-05	breast
-384	unmatching	-3.60232e-05	breast
-380	unmatching	-2.8922057e-05	breast
-376	unmatching	-3.4857894e-05	breast
-372	unmatching	-4.0063867e-05	breast
-368	unmatching	-3.692146e-05	breast
-364	unmatching	-3.9694205e-05	breast
-360	unmatching	-3.4597673e-05	breast
-356	unmatching	-3.8645576e-05	breast
-352	unmatching	-2.8759117e-05	breast
-348	unmatching	-1.7397004e-05	breast
-344	unmatching	-4.0081053e-05	breast
-340	unmatching	-2.7416265e-05	breast
-336	unmatching	-1.9665615e-05	breast
-332	unmatching	-2.547214e-05	breast
-328	unmatching	-1.9573823e-05	breast
-324	unmatching	-2.8427914e-05	breast
-320	unmatching	-1.8741564e-05	breast
-316	unmatching	-1.8740835e-05	breast
-312	unmatching	-2.0145153e-05	breast
-308	unmatching	-9.031425e-06	breast
-304	unmatching	-1.1978231e-05	breast
-300	unmatching	-1.3841087e-05	breast
-296	unmatching	-6.317055e-06	breast
-292	unmatching	-1.1480081e-05	breast
-288	unmatching	-1.1647336e-05	breast
-284	unmatching	-2.5600757e-06	breast
-280	unmatching	9.508622e-06	breast
-276	unmatching	2.0176432e-05	breast
-272	unmatching	1.5898766e-05	breast
-268	unmatching	2.0995038e-05	breast
-264	unmatching	1.8219129e-05	breast
-260	unmatching	2.7253685e-05	breast
-256	unmatching	1.3499694e-05	breast
-252	unmatching	2.1037453e-05	breast
-248	unmatching	2.4903651e-05	breast
-244	unmatching	1.828705e-05	breast
-240	unmatching	6.075214e-06	breast
-236	unmatching	1.1917628e-05	breast
-232	unmatching	7.2903345e-06	breast
-228	unmatching	1.2385886e-05	breast
-224	unmatching	1.7890893e-06	breast
-220	unmatching	7.772004e-06	breast
-216	unmatching	-2.2576314e-06	breast
-212	unmatching	-3.7453585e-06	breast
-208	unmatching	9.810462e-06	breast
-204	unmatching	2.5808895e-08	breast
-200	unmatching	5.5715543e-07	breast
-196	unmatching	-2.016242e-07	breast
-192	unmatching	1.5387564e-06	breast
-188	unmatching	8.3978506e-07	breast
-184	unmatching	2.3903467e-06	breast
-180	unmatching	-1.5990043e-06	breast
-176	unmatching	1.2687228e-05	breast
-172	unmatching	1.1244532e-05	breast
-168	unmatching	2.5385807e-05	breast
-164	unmatching	2.986091e-05	breast
-160	unmatching	3.6065223e-05	breast
-156	unmatching	2.6246344e-05	breast
-152	unmatching	3.906451e-05	breast
-148	unmatching	5.6925284e-05	breast
-144	unmatching	4.3731343e-05	breast
-140	unmatching	5.0877385e-05	breast
-136	unmatching	4.5801735e-05	breast
-132	unmatching	4.7741818e-05	breast
-128	unmatching	5.813964e-05	breast
-124	unmatching	6.6813045e-05	breast
-120	unmatching	6.475628e-05	breast
-116	unmatching	6.1788436e-05	breast
-112	unmatching	6.167932e-05	breast
-108	unmatching	5.6683522e-05	breast
-104	unmatching	5.278083e-05	breast
-100	unmatching	3.7471702e-05	breast
-96	unmatching	1.8582637e-05	breast
-92	unmatching	1.0952552e-05	breast
-88	unmatching	1.8549208e-05	breast
-84	unmatching	-4.7439544e-06	breast
-80	unmatching	-6.307968e-06	breast
-76	unmatching	-9.980236e-06	breast
-72	unmatching	-1.3759136e-05	breast
-68	unmatching	-2.5539346e-05	breast
-64	unmatching	-1.798313e-05	breast
-60	unmatching	-1.8833083e-05	breast
-56	unmatching	-1.6821105e-05	breast
-52	unmatching	-1.3539009e-05	breast
-48	unmatching	-1.3297324e-05	breast
-44	unmatching	-1.4212919e-05	breast
-40	unmatching	-1.1862583e-05	breast
-36	unmatching	-7.065401e-07	breast
-32	unmatching	1.0497497e-05	breast
-28	unmatching	1.4680356e-05	breast
-24	unmatching	1.8639263e-05	breast
-20	unmatching	2.069158e-05	breast
-16	unmatching	2.4597643e-05	breast
-12	unmatching	2.7237185e-05	breast
-8	unmatching	3.7574882e-05	breast
-4	unmatching	3.8944938e-05	breast
0	unmatching	2.6786256e-05	breast
4	unmatching	2.5264417e-05	breast
8	unmatching	3.0724867e-05	breast
12	unmatching	1.6013073e-05	breast
16	unmatching	1.590197e-05	breast
20	unmatching	1.0898304e-05	breast
24	unmatching	9.875054e-06	breast
28	unmatching	-2.587142e-06	breast
32	unmatching	-2.797892e-05	breast
36	unmatching	-3.349063e-05	breast
40	unmatching	-3.859297e-05	breast
44	unmatching	-4.2688902e-05	breast
48	unmatching	-2.3641049e-05	breast
52	unmatching	-3.5118286e-05	breast
56	unmatching	-2.561504e-05	breast
60	unmatching	-2.688686e-05	breast
64	unmatching	-2.1922491e-05	breast
68	unmatching	-1.2790136e-05	breast
72	unmatching	-7.444442e-06	breast
76	unmatching	3.6181873e-07	breast
80	unmatching	2.10447e-05	breast
84	unmatching	2.2464588e-05	breast
88	unmatching	3.2249554e-05	breast
92	unmatching	3.6689686e-05	breast
96	unmatching	4.8075846e-05	breast
100	unmatching	5.1950992e-05	breast
104	unmatching	5.141163e-05	breast
108	unmatching	5.9915244e-05	breast
112	unmatching	5.980694e-05	breast
116	unmatching	5.279967e-05	breast
120	unmatching	6.0629263e-05	breast
124	unmatching	5.643239e-05	breast
128	unmatching	5.1223054e-05	breast
132	unmatching	4.87323e-05	breast
136	unmatching	6.2806976e-05	breast
140	unmatching	5.0049337e-05	breast
144	unmatching	2.4310373e-05	breast
148	unmatching	3.217951e-05	breast
152	unmatching	3.5803754e-05	breast
156	unmatching	2.9897676e-05	breast
160	unmatching	1.9331706e-05	breast
164	unmatching	1.4637555e-05	breast
168	unmatching	1.1865868e-05	breast
172	unmatching	5.238573e-06	breast
176	unmatching	1.8455486e-05	breast
180	unmatching	1.1934525e-05	breast
184	unmatching	2.8274942e-06	breast
188	unmatching	2.432225e-06	breast
192	unmatching	5.803771e-06	breast
196	unmatching	7.5591815e-06	breast
200	unmatching	1.6410486e-05	breast
204	unmatching	9.32277e-06	breast
208	unmatching	1.5059632e-05	breast
212	unmatching	2.030797e-05	breast
216	unmatching	2.5362659e-05	breast
220	unmatching	1.8612021e-05	breast
224	unmatching	1.2764881e-05	breast
228	unmatching	6.3792936e-06	breast
232	unmatching	1.6066013e-05	breast
236	unmatching	7.2046205e-06	breast
240	unmatching	7.052426e-06	breast
244	unmatching	-3.2552002e-06	breast
248	unmatching	6.275478e-06	breast
252	unmatching	-4.920598e-07	breast
256	unmatching	1.3123502e-05	breast
260	unmatching	-7.5574035e-06	breast
264	unmatching	-1.2347e-05	breast
268	unmatching	-3.4414336e-06	breast
272	unmatching	-6.24258e-06	breast
276	unmatching	-1.340069e-05	breast
280	unmatching	-1.2239441e-05	breast
284	unmatching	-1.6457416e-05	breast
288	unmatching	-1.9329373e-05	breast
292	unmatching	-1.81026e-05	breast
296	unmatching	-1.6643784e-05	breast
300	unmatching	-2.8474326e-05	breast
304	unmatching	-1.6505719e-05	breast
308	unmatching	-1.6096667e-05	breast
312	unmatching	-1.8492143e-05	breast
316	unmatching	-1.6806525e-05	breast
320	unmatching	-9.237044e-06	breast
324	unmatching	-1.8249031e-05	breast
328	unmatching	-1.8193263e-05	breast
332	unmatching	-2.0244659e-05	breast
336	unmatching	-1.2806832e-05	breast
340	unmatching	-1.4367574e-05	breast
344	unmatching	-2.1543054e-05	breast
348	unmatching	-9.071805e-06	breast
352	unmatching	-7.842926e-06	breast
356	unmatching	-8.59629e-06	breast
360	unmatching	-1.5687083e-05	breast
364	unmatching	-7.214214e-07	breast
368	unmatching	-3.3516076e-06	breast
372	unmatching	-4.8389165e-06	breast
376	unmatching	1.8018959e-06	breast
380	unmatching	-6.907696e-06	breast
384	unmatching	-5.1615625e-06	breast
388	unmatching	5.7909715e-06	breast
392	unmatching	7.784551e-06	breast
396	unmatching	4.29308e-06	breast
400	unmatching	-7.9896645e-06	breast
404	unmatching	-1.7778975e-06	breast
408	unmatching	-9.951382e-06	breast
412	unmatching	-1.5437018e-06	breast
416	unmatching	4.8118915e-07	breast
420	unmatching	-5.6269505e-06	breast
424	unmatching	-5.562947e-06	breast
428	unmatching	1.1924851e-05	breast
432	unmatching	-1.253589e-05	breast
436	unmatching	2.5796594e-06	breast
440	unmatching	-1.1716937e-05	breast
444	unmatching	-8.212525e-06	breast
448	unmatching	-1.6374606e-05	breast
452	unmatching	-1.4969134e-05	breast
456	unmatching	-1.7597433e-05	breast
460	unmatching	-2.3626808e-05	breast
464	unmatching	-2.2523252e-05	breast
468	unmatching	-3.0960742e-05	breast
472	unmatching	-2.500157e-05	breast
476	unmatching	-9.379377e-06	breast
480	unmatching	-3.5038192e-05	breast
484	unmatching	-2.0447611e-05	breast
488	unmatching	-2.4781239e-05	breast
492	unmatching	-2.5635916e-05	breast
496	unmatching	-1.8458453e-05	breast
-500	matching	-1.3825992e-05	liver
-496	matching	7.3140295e-06	liver
-492	matching	-4.005492e-06	liver
-488	matching	4.026421e-06	liver
-484	matching	-1.2328872e-05	liver
-480	matching	-1.683586e-05	liver
-476	matching	-1.7353432e-05	liver
-472	matching	-1.1328189e-05	liver
-468	matching	-2.9616185e-05	liver
-464	matching	-3.0963205e-05	liver
-460	matching	-2.4175215e-05	liver
-456	matching	-3.371434e-05	liver
-452	matching	-5.36219e-05	liver
-448	matching	-4.2475305e-05	liver
-444	matching	-3.0009187e-05	liver
-440	matching	-3.5289944e-05	liver
-436	matching	-3.6584755e-05	liver
-432	matching	-7.148997e-05	liver
-428	matching	-6.630093e-05	liver
-424	matching	-5.86861e-05	liver
-420	matching	-5.3605334e-05	liver
-416	matching	-7.232712e-05	liver
-412	matching	-7.921041e-05	liver
-408	matching	-6.3683525e-05	liver
-404	matching	-8.403813e-05	liver
-400	matching	-6.9032685e-05	liver
-396	matching	-5.4762484e-05	liver
-392	matching	-6.406505e-05	liver
-388	matching	-7.128292e-05	liver
-384	matching	-6.719089e-05	liver
-380	matching	-9.144995e-05	liver
-376	matching	-5.5172048e-05	liver
-372	matching	-6.3510284e-05	liver
-368	matching	-3.778831e-05	liver
-364	matching	-5.5699795e-05	liver
-360	matching	-4.8940172e-05	liver
-356	matching	1.0807589e-06	liver
-352	matching	-1.3071762e-05	liver
-348	matching	6.287807e-06	liver
-344	matching	-1.7234692e-05	liver
-340	matching	-1.8923594e-05	liver
-336	matching	-1.8114e-05	liver
-332	matching	-1.0335305e-05	liver
-328	matching	-1.7700486e-05	liver
-324	matching	-9.098964e-06	liver
-320	matching	-1.1924e-05	liver
-316	matching	-3.188088e-06	liver
-312	matching	2.0898573e-05	liver
-308	matching	-3.882797e-06	liver
-304	matching	4.176738e-06	liver
-300	matching	1.7203742e-05	liver
-296	matching	1.2504605e-05	liver
-292	matching	8.300361e-06	liver
-288	matching	-3.7262146e-06	liver
-284	matching	-1.82754e-05	liver
-280	matching	-5.4479944e-05	liver
-276	matching	-2.2297449e-05	liver
-272	matching	-5.3747528e-05	liver
-268	matching	-4.1275933e-05	liver
-264	matching	-5.842079e-05	liver
-260	matching	-5.9370122e-05	liver
-256	matching	-6.600033e-05	liver
-252	matching	-8.196643e-05	liver
-248	matching	-4.682793e-05	liver
-244	matching	-5.978989e-05	liver
-240	matching	-7.996368e-05	liver
-236	matching	-6.427382e-05	liver
-232	matching	-7.1237206e-05	liver
-228	matching	-7.897776e-05	liver
-224	matching	-7.841008e-05	liver
-220	matching	-8.022493e-05	liver
-216	matching	-5.3564752e-05	liver
-212	matching	-3.7701564e-05	liver
-208	matching	-5.13784e-05	liver
-204	matching	-2.0899784e-05	liver
-200	matching	-2.0979096e-05	liver
-196	matching	-1.4714456e-05	liver
-192	matching	-1.9143783e-05	liver
-188	matching	-1.4456769e-05	liver
-184	matching	1.1221658e-06	liver
-180	matching	-1.5086574e-05	liver
-176	matching	-1.1881992e-05	liver
-172	matching	-6.1269443e-06	liver
-168	matching	1.1691212e-05	liver
-164	matching	-1.3899086e-08	liver
-160	matching	2.0512494e-05	liver
-156	matching	2.648881e-05	liver
-152	matching	2.8088529e-05	liver
-148	matching	1.5099866e-05	liver
-144	matching	9.366152e-06	liver
-140	matching	-2.1588949e-05	liver
-136	matching	-1.1468266e-05	liver
-132	matching	2.9089974e-06	liver
-128	matching	1.4322468e-06	liver
-124	matching	-3.063394e-05	liver
-120	matching	-2.388132e-05	liver
-116	matching	-3.6785543e-05	liver
-112	matching	-5.756537e-05	liver
-108	matching	-4.580338e-05	liver
-104	matching	-4.3406362e-05	liver
-100	matching	-1.6657423e-05	liver
-96	matching	-3.926706e-05	liver
-92	matching	-4.2693966e-05	liver
-88	matching	-4.5578116e-05	liver
-84	matching	-4.6406363e-05	liver
-80	matching	-8.42865e-05	liver
-76	matching	-6.9201764e-05	liver
-72	matching	-6.2019746e-05	liver
-68	matching	-5.133495e-05	liver
-64	matching	-7.513928e-05	liver
-60	matching	-7.358184e-05	liver
-56	matching	-0.00010085053	liver
-52	matching	-9.551884e-05	liver
-48	matching	-8.269027e-05	liver
-44	matching	-9.3999755e-05	liver
-40	matching	-7.664844e-05	liver
-36	matching	-0.000114531984	liver
-32	matching	-0.00010930936	liver
-28	matching	-0.0001265021	liver
-24	matching	-0.00011406638	liver
-20	matching	-0.00012371484	liver
-16	matching	-0.00010215841	liver
-12	matching	-9.1615155e-05	liver
-8	matching	-0.00010403443	liver
-4	matching	-0.00011491246	liver
0	matching	-0.00010538573	liver
4	matching	-8.0451246e-05	liver
8	matching	-0.00010554052	liver
12	matching	-7.9837715e-05	liver
16	matching	-8.063854e-05	liver
20	matching	-9.915998e-05	liver
24	matching	-6.8050416e-05	liver
28	matching	-4.478197e-05	liver
32	matching	-7.57532e-05	liver
36	matching	-4.9620787e-05	liver
40	matching	-4.845764e-05	liver
44	matching	-4.3725056e-05	liver
48	matching	-3.359335e-05	liver
52	matching	-3.369903e-05	liver
56	matching	-2.28069e-05	liver
60	matching	-2.2047347e-05	liver
64	matching	-1.0547206e-05	liver
68	matching	-4.2954292e-05	liver
72	matching	-3.4765297e-05	liver
76	matching	-1.963157e-05	liver
80	matching	-1.2500017e-05	liver
84	matching	-2.2663335e-05	liver
88	matching	-3.66021e-05	liver
92	matching	-3.8264257e-05	liver
96	matching	-2.1145213e-05	liver
100	matching	-2.7101329e-05	liver
104	matching	-2.2550563e-05	liver
108	matching	-4.2603984e-05	liver
112	matching	-1.6716573e-05	liver
116	matching	-1.847501e-05	liver
120	matching	-1.3586657e-06	liver
124	matching	-9.931214e-06	liver
128	matching	6.7573633e-06	liver
132	matching	7.183443e-06	liver
136	matching	-1.5432352e-05	liver
140	matching	1.7344485e-06	liver
144	matching	1.2338815e-05	liver
148	matching	9.514875e-06	liver
152	matching	-1.0390915e-05	liver
156	matching	5.680623e-06	liver
160	matching	-7.6003096e-07	liver
164	matching	-1.9755282e-06	liver
168	matching	5.0121134e-06	liver
172	matching	1.4818123e-06	liver
176	matching	-1.5182134e-05	liver
180	matching	-2.750869e-05	liver
184	matching	-1.800855e-05	liver
188	matching	-2.134632e-05	liver
192	matching	-4.0288734e-05	liver
196	matching	-4.6058605e-05	liver
200	matching	-5.655521e-05	liver
204	matching	-5.618744e-05	liver
208	matching	-6.253239e-05	liver
212	matching	-7.274243e-05	liver
216	matching	-9.1936716e-05	liver
220	matching	-7.978334e-05	liver
224	matching	-7.7132274e-05	liver
228	matching	-8.089815e-05	liver
232	matching	-9.398264e-05	liver
236	matching	-0.00010231283	liver
240	matching	-9.1433634e-05	liver
244	matching	-6.140551e-05	liver
248	matching	-8.831959e-05	liver
252	matching	-7.7330944e-05	liver
256	matching	-8.8496e-05	liver
260	matching	-9.24325e-05	liver
264	matching	-8.206947e-05	liver
268	matching	-6.194034e-05	liver
272	matching	-6.186422e-05	liver
276	matching	-5.740321e-05	liver
280	matching	-5.3011845e-05	liver
284	matching	-5.84895e-05	liver
288	matching	-5.4167005e-05	liver
292	matching	-6.186505e-05	liver
296	matching	-4.9195514e-05	liver
300	matching	-3.2040163e-05	liver
304	matching	-4.770268e-05	liver
308	matching	-3.357801e-05	liver
312	matching	-5.5849334e-05	liver
316	matching	-3.447761e-05	liver
320	matching	-1.6436928e-05	liver
324	matching	-4.9418493e-05	liver
328	matching	-4.8808542e-05	liver
332	matching	-9.335354e-06	liver
336	matching	-1.4692041e-05	liver
340	matching	-3.3597846e-06	liver
344	matching	-2.7680213e-05	liver
348	matching	-3.400131e-05	liver
352	matching	-9.833485e-06	liver
356	matching	-2.2712613e-05	liver
360	matching	-4.0983316e-05	liver
364	matching	-2.4131534e-05	liver
368	matching	-3.508094e-05	liver
372	matching	-4.0427018e-05	liver
376	matching	-5.4606255e-05	liver
380	matching	-4.559197e-05	liver
384	matching	-5.243293e-05	liver
388	matching	-5.8953512e-05	liver
392	matching	-5.7671652e-05	liver
396	matching	-4.283932e-05	liver
400	matching	-6.752375e-05	liver
404	matching	-2.9338606e-05	liver
408	matching	-4.901566e-05	liver
412	matching	-4.931092e-05	liver
416	matching	-4.9686354e-05	liver
420	matching	-4.242749e-05	liver
424	matching	-4.2260694e-05	liver
428	matching	-5.618865e-05	liver
432	matching	-3.5768335e-05	liver
436	matching	-2.0832731e-05	liver
440	matching	-2.1231033e-06	liver
444	matching	-3.1691736e-06	liver
448	matching	-3.188881e-05	liver
452	matching	-3.1189536e-06	liver
456	matching	-4.676878e-06	liver
460	matching	-1.2719044e-05	liver
464	matching	-1.3634017e-05	liver
468	matching	-2.0116258e-05	liver
472	matching	8.434475e-06	liver
476	matching	-1.39444965e-05	liver
480	matching	-1.3329951e-05	liver
484	matching	2.5916403e-05	liver
488	matching	-1.1282301e-06	liver
492	matching	-3.4198503e-05	liver
496	matching	-3.0797262e-05	liver
-500	unmatching	1.6295895e-05	liver
-496	unmatching	1.0499922e-05	liver
-492	unmatching	5.641614e-06	liver
-488	unmatching	3.1516788e-06	liver
-484	unmatching	6.311189e-06	liver
-480	unmatching	2.1153505e-06	liver
-476	unmatching	2.8765135e-06	liver
-472	unmatching	-5.2735763e-06	liver
-468	unmatching	-2.0493792e-06	liver
-464	unmatching	3.1925272e-06	liver
-460	unmatching	-2.753818e-06	liver
-456	unmatching	-8.09266e-06	liver
-452	unmatching	-6.7878723e-06	liver
-448	unmatching	-8.172627e-06	liver
-444	unmatching	-7.944451e-06	liver
-440	unmatching	-4.067298e-06	liver
-436	unmatching	-3.227703e-06	liver
-432	unmatching	-2.804778e-06	liver
-428	unmatching	1.0219148e-06	liver
-424	unmatching	2.0794653e-06	liver
-420	unmatching	3.1229588e-06	liver
-416	unmatching	7.206222e-06	liver
-412	unmatching	7.147218e-06	liver
-408	unmatching	8.542709e-06	liver
-404	unmatching	-2.4028332e-06	liver
-400	unmatching	1.176959e-05	liver
-396	unmatching	1.4074434e-05	liver
-392	unmatching	1.178311e-05	liver
-388	unmatching	4.395179e-06	liver
-384	unmatching	1.01263e-05	liver
-380	unmatching	9.098468e-06	liver
-376	unmatching	1.0301251e-05	liver
-372	unmatching	6.628462e-06	liver
-368	unmatching	1.0127086e-05	liver
-364	unmatching	1.6469476e-05	liver
-360	unmatching	1.0949879e-05	liver
-356	unmatching	1.4702398e-05	liver
-352	unmatching	1.9996426e-06	liver
-348	unmatching	7.7619725e-06	liver
-344	unmatching	1.2785243e-05	liver
-340	unmatching	5.86509e-06	liver
-336	unmatching	1.1088161e-05	liver
-332	unmatching	1.1532783e-05	liver
-328	unmatching	8.033383e-06	liver
-324	unmatching	6.649529e-06	liver
-320	unmatching	2.743977e-06	liver
-316	unmatching	7.169103e-06	liver
-312	unmatching	5.0992553e-06	liver
-308	unmatching	-9.9278516e-08	liver
-304	unmatching	-4.4009127e-07	liver
-300	unmatching	2.3106323e-07	liver
-296	unmatching	3.2352507e-06	liver
-292	unmatching	4.502194e-06	liver
-288	unmatching	-3.4996225e-07	liver
-284	unmatching	2.4575963e-06	liver
-280	unmatching	-1.0749446e-06	liver
-276	unmatching	-6.323121e-06	liver
-272	unmatching	-5.8115947e-06	liver
-268	unmatching	-7.431627e-06	liver
-264	unmatching	-4.0627833e-06	liver
-260	unmatching	-4.157592e-06	liver
-256	unmatching	-8.064166e-06	liver
-252	unmatching	-4.287811e-06	liver
-248	unmatching	-2.8908958e-06	liver
-244	unmatching	-9.683769e-07	liver
-240	unmatching	1.777662e-07	liver
-236	unmatching	1.1624683e-06	liver
-232	unmatching	4.429452e-06	liver
-228	unmatching	2.6837351e-06	liver
-224	unmatching	4.5963234e-06	liver
-220	unmatching	8.251483e-06	liver
-216	unmatching	7.658931e-06	liver
-212	unmatching	6.425432e-06	liver
-208	unmatching	1.0406786e-05	liver
-204	unmatching	1.4872551e-05	liver
-200	unmatching	1.9160947e-05	liver
-196	unmatching	2.04949e-05	liver
-192	unmatching	2.1420303e-05	liver
-188	unmatching	1.8116618e-05	liver
-184	unmatching	2.2791375e-05	liver
-180	unmatching	2.1269605e-05	liver
-176	unmatching	2.3404255e-05	liver
-172	unmatching	1.928697e-05	liver
-168	unmatching	1.5245713e-05	liver
-164	unmatching	1.5221123e-05	liver
-160	unmatching	1.4276334e-05	liver
-156	unmatching	1.5330475e-05	liver
-152	unmatching	1.2688368e-05	liver
-148	unmatching	1.3188268e-05	liver
-144	unmatching	8.859022e-06	liver
-140	unmatching	5.151632e-06	liver
-136	unmatching	4.1951835e-06	liver
-132	unmatching	8.011768e-06	liver
-128	unmatching	7.0125143e-06	liver
-124	unmatching	5.219235e-06	liver
-120	unmatching	2.1552305e-06	liver
-116	unmatching	7.533662e-06	liver
-112	unmatching	3.766274e-06	liver
-108	unmatching	4.1551334e-06	liver
-104	unmatching	8.357827e-06	liver
-100	unmatching	9.535008e-06	liver
-96	unmatching	8.174425e-06	liver
-92	unmatching	1.4785572e-05	liver
-88	unmatching	1.3378881e-05	liver
-84	unmatching	1.4908005e-05	liver
-80	unmatching	1.5270929e-05	liver
-76	unmatching	1.8971099e-05	liver
-72	unmatching	1.946392e-05	liver
-68	unmatching	2.158361e-05	liver
-64	unmatching	2.3928096e-05	liver
-60	unmatching	1.4092247e-05	liver
-56	unmatching	1.6523476e-05	liver
-52	unmatching	1.5586505e-05	liver
-48	unmatching	7.55238e-06	liver
-44	unmatching	8.0534187e-07	liver
-40	unmatching	-5.435725e-06	liver
-36	unmatching	-5.5534597e-06	liver
-32	unmatching	-2.6431987e-06	liver
-28	unmatching	-1.2554823e-05	liver
-24	unmatching	-2.1272324e-05	liver
-20	unmatching	-2.7313665e-05	liver
-16	unmatching	-2.7447497e-05	liver
-12	unmatching	-2.48515e-05	liver
-8	unmatching	-2.9755132e-05	liver
-4	unmatching	-2.8203083e-05	liver
0	unmatching	-2.7312231e-05	liver
4	unmatching	-2.8519165e-05	liver
8	unmatching	-3.0383133e-05	liver
12	unmatching	-2.3790619e-05	liver
16	unmatching	-2.5250332e-05	liver
20	unmatching	-2.0950916e-05	liver
24	unmatching	-1.6659616e-05	liver
28	unmatching	-8.598388e-06	liver
32	unmatching	-3.918075e-06	liver
36	unmatching	-1.0392687e-06	liver
40	unmatching	5.3046174e-06	liver
44	unmatching	7.818055e-06	liver
48	unmatching	6.8924915e-06	liver
52	unmatching	1.3200612e-05	liver
56	unmatching	1.723028e-05	liver
60	unmatching	1.769612e-05	liver
64	unmatching	1.7084474e-05	liver
68	unmatching	1.7205857e-05	liver
72	unmatching	1.4316394e-05	liver
76	unmatching	9.769494e-06	liver
80	unmatching	6.626425e-07	liver
84	unmatching	1.088827e-05	liver
88	unmatching	7.766155e-06	liver
92	unmatching	4.6153773e-06	liver
96	unmatching	1.1275746e-06	liver
100	unmatching	3.9912165e-06	liver
104	unmatching	4.0649124e-07	liver
108	unmatching	1.7257598e-06	liver
112	unmatching	9.70348e-07	liver
116	unmatching	2.8197321e-06	liver
120	unmatching	8.46059e-07	liver
124	unmatching	-4.996784e-07	liver
128	unmatching	-9.597566e-07	liver
132	unmatching	-2.2619272e-06	liver
136	unmatching	-4.104031e-06	liver
140	unmatching	-9.959721e-07	liver
144	unmatching	-2.6082855e-06	liver
148	unmatching	2.3205357e-06	liver
152	unmatching	2.2618776e-06	liver
156	unmatching	5.0621575e-06	liver
160	unmatching	1.8975226e-07	liver
164	unmatching	1.8909807e-06	liver
168	unmatching	6.649861e-06	liver
172	unmatching	8.730658e-06	liver
176	unmatching	7.11739e-06	liver
180	unmatching	6.0089287e-06	liver
184	unmatching	2.3722926e-06	liver
188	unmatching	4.6574132e-06	liver
192	unmatching	-2.6169646e-06	liver
196	unmatching	-2.141423e-06	liver
200	unmatching	-8.544324e-06	liver
204	unmatching	-8.836517e-06	liver
208	unmatching	-9.897231e-06	liver
212	unmatching	-1.3246009e-05	liver
216	unmatching	-1.0340856e-05	liver
220	unmatching	-1.4073181e-05	liver
224	unmatching	-1.7417095e-05	liver
228	unmatching	-2.2620925e-05	liver
232	unmatching	-1.8840317e-05	liver
236	unmatching	-1.8798943e-05	liver
240	unmatching	-1.200477e-05	liver
244	unmatching	-1.4094506e-05	liver
248	unmatching	-1.6318496e-05	liver
252	unmatching	-1.7461472e-05	liver
256	unmatching	-2.1261607e-05	liver
260	unmatching	-1.7610024e-05	liver
264	unmatching	-2.081574e-05	liver
268	unmatching	-1.2416855e-05	liver
272	unmatching	-1.7382477e-05	liver
276	unmatching	-1.5886959e-05	liver
280	unmatching	-1.1276777e-05	liver
284	unmatching	-7.6255346e-06	liver
288	unmatching	-7.3811602e-06	liver
292	unmatching	-6.5395993e-06	liver
296	unmatching	-1.0587517e-05	liver
300	unmatching	-4.969693e-06	liver
304	unmatching	-6.7627475e-06	liver
308	unmatching	-1.2721787e-06	liver
312	unmatching	2.035332e-06	liver
316	unmatching	-4.093426e-06	liver
320	unmatching	5.6435756e-06	liver
324	unmatching	-2.9377375e-06	liver
328	unmatching	1.1503855e-06	liver
332	unmatching	8.335808e-06	liver
336	unmatching	7.866328e-06	liver
340	unmatching	8.633981e-06	liver
344	unmatching	1.10492565e-05	liver
348	unmatching	6.177876e-06	liver
352	unmatching	1.0081611e-05	liver
356	unmatching	8.632958e-06	liver
360	unmatching	6.8980357e-06	liver
364	unmatching	8.481392e-06	liver
368	unmatching	9.786193e-06	liver
372	unmatching	1.0964974e-05	liver
376	unmatching	1.0754983e-05	liver
380	unmatching	1.101858e-05	liver
384	unmatching	1.1534597e-05	liver
388	unmatching	1.0213723e-05	liver
392	unmatching	5.5050054e-06	liver
396	unmatching	9.757023e-06	liver
400	unmatching	8.899878e-06	liver
404	unmatching	6.8261647e-06	liver
408	unmatching	6.0159273e-06	liver
412	unmatching	5.052081e-06	liver
416	unmatching	5.6317467e-06	liver
420	unmatching	1.2951419e-06	liver
424	unmatching	4.4523817e-06	liver
428	unmatching	3.7061538e-06	liver
432	unmatching	9.995147e-06	liver
436	unmatching	7.036503e-06	liver
440	unmatching	1.4249609e-05	liver
444	unmatching	1.8158536e-05	liver
448	unmatching	1.6484071e-05	liver
452	unmatching	1.4780066e-05	liver
456	unmatching	1.8414063e-05	liver
460	unmatching	1.5384992e-05	liver
464	unmatching	1.8501398e-05	liver
468	unmatching	1.743772e-05	liver
472	unmatching	2.377256e-05	liver
476	unmatching	2.216211e-05	liver
480	unmatching	1.7417906e-05	liver
484	unmatching	1.48125555e-05	liver
488	unmatching	2.1078275e-05	liver
492	unmatching	2.3776905e-05	liver
496	unmatching	2.1329739e-05	liver
-500	matching	2.2806746e-05	esophagus
-496	matching	1.0764075e-05	esophagus
-492	matching	3.7781374e-05	esophagus
-488	matching	-5.3284975e-06	esophagus
-484	matching	-1.8016295e-05	esophagus
-480	matching	-1.4262295e-05	esophagus
-476	matching	-1.9458399e-05	esophagus
-472	matching	-5.6574932e-05	esophagus
-468	matching	-6.235943e-05	esophagus
-464	matching	-8.053425e-05	esophagus
-460	matching	-0.00013571177	esophagus
-456	matching	-0.0001221021	esophagus
-452	matching	-0.0001255707	esophagus
-448	matching	-0.00013052388	esophagus
-444	matching	-0.00013914726	esophagus
-440	matching	-0.000111395464	esophagus
-436	matching	-0.000116404146	esophagus
-432	matching	-0.00013081865	esophagus
-428	matching	-0.00014064732	esophagus
-424	matching	-0.000148434	esophagus
-420	matching	-0.000119761724	esophagus
-416	matching	-0.000112571324	esophagus
-412	matching	-0.00013033541	esophagus
-408	matching	-0.00012577733	esophagus
-404	matching	-0.00016395934	esophagus
-400	matching	-0.00011884803	esophagus
-396	matching	-0.00016455112	esophagus
-392	matching	-0.00012088779	esophagus
-388	matching	-0.00014905912	esophagus
-384	matching	-0.00014722197	esophagus
-380	matching	-0.0001450729	esophagus
-376	matching	-0.00015944334	esophagus
-372	matching	-0.0001556475	esophagus
-368	matching	-0.00016039588	esophagus
-364	matching	-0.00012554687	esophagus
-360	matching	-0.00016018651	esophagus
-356	matching	-0.00011972867	esophagus
-352	matching	-0.00013085107	esophagus
-348	matching	-0.000105664454	esophagus
-344	matching	-7.9333826e-05	esophagus
-340	matching	-7.649579e-05	esophagus
-336	matching	-0.00012306824	esophagus
-332	matching	-0.00010605932	esophagus
-328	matching	-0.00012358447	esophagus
-324	matching	-0.0001155323	esophagus
-320	matching	-0.00014399632	esophagus
-316	matching	-9.454892e-05	esophagus
-312	matching	-0.00012189141	esophagus
-308	matching	-8.4827865e-05	esophagus
-304	matching	-0.00010050075	esophagus
-300	matching	-0.00011896155	esophagus
-296	matching	-0.0001460089	esophagus
-292	matching	-0.000110935754	esophagus
-288	matching	-7.673004e-05	esophagus
-284	matching	-0.00011317597	esophagus
-280	matching	-0.00012046627	esophagus
-276	matching	-0.00015721588	esophagus
-272	matching	-0.00015555619	esophagus
-268	matching	-9.83593e-05	esophagus
-264	matching	-0.00014584839	esophagus
-260	matching	-9.9087294e-05	esophagus
-256	matching	-0.00011273354	esophagus
-252	matching	-0.00011552237	esophagus
-248	matching	-0.00011922026	esophagus
-244	matching	-8.491869e-05	esophagus
-240	matching	-7.19242e-05	esophagus
-236	matching	-8.4735264e-05	esophagus
-232	matching	-7.5338554e-05	esophagus
-228	matching	-8.005445e-05	esophagus
-224	matching	-4.3896092e-05	esophagus
-220	matching	-2.3782746e-05	esophagus
-216	matching	-2.838481e-05	esophagus
-212	matching	-4.6083092e-05	esophagus
-208	matching	-6.019179e-05	esophagus
-204	matching	-4.0772717e-05	esophagus
-200	matching	-1.7525843e-05	esophagus
-196	matching	-4.7195676e-06	esophagus
-192	matching	4.5600154e-06	esophagus
-188	matching	-1.1719423e-05	esophagus
-184	matching	-6.2755566e-06	esophagus
-180	matching	2.5623713e-05	esophagus
-176	matching	-5.1269595e-05	esophagus
-172	matching	-2.037994e-05	esophagus
-168	matching	-2.487922e-05	esophagus
-164	matching	-1.827364e-05	esophagus
-160	matching	-3.0923522e-05	esophagus
-156	matching	-2.154599e-05	esophagus
-152	matching	3.2999415e-05	esophagus
-148	matching	7.425759e-06	esophagus
-144	matching	-9.644512e-06	esophagus
-140	matching	-3.852773e-06	esophagus
-136	matching	-6.423123e-05	esophagus
-132	matching	-2.8883504e-05	esophagus
-128	matching	-7.103892e-05	esophagus
-124	matching	-7.717462e-05	esophagus
-120	matching	-0.00010237845	esophagus
-116	matching	-0.000102205326	esophagus
-112	matching	-0.0001453826	esophagus
-108	matching	-0.00013769921	esophagus
-104	matching	-0.00012087123	esophagus
-100	matching	-0.00015085092	esophagus
-96	matching	-0.00013935388	esophagus
-92	matching	-9.91365e-05	esophagus
-88	matching	-0.00012405585	esophagus
-84	matching	-0.0001509389	esophagus
-80	matching	-0.00013978597	esophagus
-76	matching	-0.00015287487	esophagus
-72	matching	-0.00011511344	esophagus
-68	matching	-0.00015349296	esophagus
-64	matching	-0.0002010232	esophagus
-60	matching	-0.00014328529	esophagus
-56	matching	-0.00016817027	esophagus
-52	matching	-0.00018008913	esophagus
-48	matching	-0.00017501209	esophagus
-44	matching	-0.00021262487	esophagus
-40	matching	-0.00017223955	esophagus
-36	matching	-0.00020042968	esophagus
-32	matching	-0.00021863468	esophagus
-28	matching	-0.00019714092	esophagus
-24	matching	-0.00018358628	esophagus
-20	matching	-0.00022679122	esophagus
-16	matching	-0.0002558504	esophagus
-12	matching	-0.00021985016	esophagus
-8	matching	-0.00019974801	esophagus
-4	matching	-0.00024592268	esophagus
0	matching	-0.00024228505	esophagus
4	matching	-0.00026905414	esophagus
8	matching	-0.00025664765	esophagus
12	matching	-0.00026542923	esophagus
16	matching	-0.00026424986	esophagus
20	matching	-0.00024765232	esophagus
24	matching	-0.00023990149	esophagus
28	matching	-0.00020766092	esophagus
32	matching	-0.00018845714	esophagus
36	matching	-0.00021927297	esophagus
40	matching	-0.00020412453	esophagus
44	matching	-0.00016604218	esophagus
48	matching	-0.00017018337	esophagus
52	matching	-0.00021367252	esophagus
56	matching	-0.00017102195	esophagus
60	matching	-0.00012782803	esophagus
64	matching	-0.00017017705	esophagus
68	matching	-0.00015046938	esophagus
72	matching	-9.90462e-05	esophagus
76	matching	-0.00014136021	esophagus
80	matching	-0.00010808507	esophagus
84	matching	-0.00010395985	esophagus
88	matching	-7.001706e-05	esophagus
92	matching	-4.4099233e-05	esophagus
96	matching	-9.95984e-05	esophagus
100	matching	-2.484304e-05	esophagus
104	matching	-7.5595366e-05	esophagus
108	matching	-4.961593e-05	esophagus
112	matching	-0.00010307746	esophagus
116	matching	-8.250503e-05	esophagus
120	matching	-0.00011078421	esophagus
124	matching	-7.0166374e-05	esophagus
128	matching	-8.913458e-05	esophagus
132	matching	-6.405553e-05	esophagus
136	matching	-9.7763295e-05	esophagus
140	matching	-9.387731e-05	esophagus
144	matching	-0.0001243138	esophagus
148	matching	-8.373422e-05	esophagus
152	matching	-0.00012414821	esophagus
156	matching	-8.918255e-05	esophagus
160	matching	-0.00011267227	esophagus
164	matching	-8.31347e-05	esophagus
168	matching	-9.080628e-05	esophagus
172	matching	-0.000112316164	esophagus
176	matching	-5.724921e-05	esophagus
180	matching	-9.872492e-05	esophagus
184	matching	-7.539505e-05	esophagus
188	matching	-9.358679e-05	esophagus
192	matching	-0.00013748472	esophagus
196	matching	-9.1992e-05	esophagus
200	matching	-0.00011233404	esophagus
204	matching	-0.00010871669	esophagus
208	matching	-0.00011460436	esophagus
212	matching	-0.00010303628	esophagus
216	matching	-7.9327125e-05	esophagus
220	matching	-6.1652485e-05	esophagus
224	matching	-0.00010282503	esophagus
228	matching	-5.290385e-05	esophagus
232	matching	-7.0620124e-05	esophagus
236	matching	-1.8579272e-05	esophagus
240	matching	-5.746829e-05	esophagus
244	matching	-7.9568665e-05	esophagus
248	matching	-8.180884e-05	esophagus
252	matching	-7.057064e-05	esophagus
256	matching	-8.520516e-05	esophagus
260	matching	-0.00013357216	esophagus
264	matching	-0.00013659203	esophagus
268	matching	-0.00013532802	esophagus
272	matching	-7.7809585e-05	esophagus
276	matching	-0.00011814814	esophagus
280	matching	-0.00012634254	esophagus
284	matching	-0.00015009861	esophagus
288	matching	-0.00012577025	esophagus
292	matching	-0.00013588434	esophagus
296	matching	-0.00012441204	esophagus
300	matching	-0.00011130561	esophagus
304	matching	-0.00015036413	esophagus
308	matching	-0.00013432132	esophagus
312	matching	-0.00011108303	esophagus
316	matching	-9.733499e-05	esophagus
320	matching	-7.451471e-05	esophagus
324	matching	-5.7739817e-05	esophagus
328	matching	-3.4791916e-05	esophagus
332	matching	-3.164106e-05	esophagus
336	matching	-3.2656164e-05	esophagus
340	matching	-5.1980478e-05	esophagus
344	matching	-6.6334804e-05	esophagus
348	matching	-5.419469e-05	esophagus
352	matching	-4.896164e-05	esophagus
356	matching	-2.3511253e-05	esophagus
360	matching	2.0380561e-05	esophagus
364	matching	1.6601574e-05	esophagus
368	matching	-1.2096547e-05	esophagus
372	matching	-2.0168696e-05	esophagus
376	matching	-2.5307394e-05	esophagus
380	matching	-1.3172617e-05	esophagus
384	matching	-1.8947543e-05	esophagus
388	matching	-3.2572647e-05	esophagus
392	matching	-3.0785144e-05	esophagus
396	matching	-2.9842393e-05	esophagus
400	matching	-1.9418743e-05	esophagus
404	matching	-1.9776204e-05	esophagus
408	matching	-1.5572527e-05	esophagus
412	matching	-1.5398253e-05	esophagus
416	matching	-2.2454227e-05	esophagus
420	matching	2.3527864e-05	esophagus
424	matching	-2.1075533e-05	esophagus
428	matching	-5.6573313e-06	esophagus
432	matching	-1.326498e-06	esophagus
436	matching	2.0461111e-06	esophagus
440	matching	9.331794e-06	esophagus
444	matching	-9.631716e-06	esophagus
448	matching	6.632603e-05	esophagus
452	matching	5.630484e-05	esophagus
456	matching	0.00011076929	esophagus
460	matching	0.00010971722	esophagus
464	matching	7.374977e-05	esophagus
468	matching	0.00012763236	esophagus
472	matching	0.00014112379	esophagus
476	matching	0.00014584101	esophagus
480	matching	0.00015779513	esophagus
484	matching	0.00015303557	esophagus
488	matching	0.00013323322	esophagus
492	matching	0.00015047658	esophagus
496	matching	0.00014073733	esophagus
-500	unmatching	5.4651875e-05	esophagus
-496	unmatching	4.886868e-05	esophagus
-492	unmatching	3.640714e-05	esophagus
-488	unmatching	4.5206336e-05	esophagus
-484	unmatching	4.7161007e-05	esophagus
-480	unmatching	2.5160096e-05	esophagus
-476	unmatching	3.240542e-05	esophagus
-472	unmatching	2.3126078e-05	esophagus
-468	unmatching	2.4028048e-05	esophagus
-464	unmatching	1.7823711e-05	esophagus
-460	unmatching	1.514212e-05	esophagus
-456	unmatching	1.6301337e-05	esophagus
-452	unmatching	2.5403737e-05	esophagus
-448	unmatching	1.7869774e-05	esophagus
-444	unmatching	6.3635694e-06	esophagus
-440	unmatching	9.561062e-06	esophagus
-436	unmatching	7.7536615e-06	esophagus
-432	unmatching	1.1381307e-05	esophagus
-428	unmatching	2.1379808e-05	esophagus
-424	unmatching	1.4399186e-05	esophagus
-420	unmatching	2.5077117e-05	esophagus
-416	unmatching	2.9100205e-05	esophagus
-412	unmatching	1.5673319e-05	esophagus
-408	unmatching	1.9431836e-05	esophagus
-404	unmatching	1.3369892e-05	esophagus
-400	unmatching	2.3953517e-05	esophagus
-396	unmatching	2.4712263e-05	esophagus
-392	unmatching	2.2406526e-05	esophagus
-388	unmatching	9.3842555e-06	esophagus
-384	unmatching	1.9227548e-06	esophagus
-380	unmatching	2.8371715e-06	esophagus
-376	unmatching	1.6852305e-06	esophagus
-372	unmatching	-3.7000384e-06	esophagus
-368	unmatching	4.3960063e-06	esophagus
-364	unmatching	1.2066056e-05	esophagus
-360	unmatching	8.908142e-06	esophagus
-356	unmatching	1.2567139e-05	esophagus
-352	unmatching	-1.698085e-07	esophagus
-348	unmatching	2.3922905e-06	esophagus
-344	unmatching	9.618235e-06	esophagus
-340	unmatching	-1.9785032e-06	esophagus
-336	unmatching	8.65133e-06	esophagus
-332	unmatching	1.3015556e-05	esophagus
-328	unmatching	2.51539e-06	esophagus
-324	unmatching	-4.1823655e-06	esophagus
-320	unmatching	-7.082297e-06	esophagus
-316	unmatching	3.0501103e-06	esophagus
-312	unmatching	8.314043e-06	esophagus
-308	unmatching	-5.225454e-07	esophagus
-304	unmatching	2.2114855e-06	esophagus
-300	unmatching	9.691849e-06	esophagus
-296	unmatching	1.6583386e-05	esophagus
-292	unmatching	2.770637e-05	esophagus
-288	unmatching	1.2860509e-05	esophagus
-284	unmatching	7.626948e-06	esophagus
-280	unmatching	-1.1315695e-06	esophagus
-276	unmatching	-6.0330514e-08	esophagus
-272	unmatching	-4.165427e-06	esophagus
-268	unmatching	-1.0396147e-05	esophagus
-264	unmatching	-6.7433602e-06	esophagus
-260	unmatching	-6.4529845e-06	esophagus
-256	unmatching	-1.3152688e-05	esophagus
-252	unmatching	-1.1277975e-05	esophagus
-248	unmatching	-5.125994e-06	esophagus
-244	unmatching	-3.5465168e-06	esophagus
-240	unmatching	-5.512856e-06	esophagus
-236	unmatching	-1.8044204e-06	esophagus
-232	unmatching	4.1975586e-06	esophagus
-228	unmatching	7.644625e-06	esophagus
-224	unmatching	7.5062894e-06	esophagus
-220	unmatching	9.890204e-06	esophagus
-216	unmatching	1.2432405e-05	esophagus
-212	unmatching	8.788536e-06	esophagus
-208	unmatching	1.3892633e-05	esophagus
-204	unmatching	2.0771218e-05	esophagus
-200	unmatching	2.6632793e-05	esophagus
-196	unmatching	3.1879354e-05	esophagus
-192	unmatching	3.457502e-05	esophagus
-188	unmatching	3.892618e-05	esophagus
-184	unmatching	3.615519e-05	esophagus
-180	unmatching	4.6348487e-05	esophagus
-176	unmatching	4.1658674e-05	esophagus
-172	unmatching	4.1754298e-05	esophagus
-168	unmatching	4.1468968e-05	esophagus
-164	unmatching	3.9133156e-05	esophagus
-160	unmatching	4.576392e-05	esophagus
-156	unmatching	4.6562105e-05	esophagus
-152	unmatching	4.750083e-05	esophagus
-148	unmatching	4.3749274e-05	esophagus
-144	unmatching	4.135169e-05	esophagus
-140	unmatching	4.1548872e-05	esophagus
-136	unmatching	3.3498607e-05	esophagus
-132	unmatching	2.9529778e-05	esophagus
-128	unmatching	2.4772093e-05	esophagus
-124	unmatching	2.1857235e-05	esophagus
-120	unmatching	1.1259934e-05	esophagus
-116	unmatching	2.0300993e-05	esophagus
-112	unmatching	1.3547467e-05	esophagus
-108	unmatching	8.581534e-06	esophagus
-104	unmatching	1.16729225e-05	esophagus
-100	unmatching	1.118262e-05	esophagus
-96	unmatching	1.1684532e-05	esophagus
-92	unmatching	3.946718e-06	esophagus
-88	unmatching	-6.8228747e-09	esophagus
-84	unmatching	3.061296e-06	esophagus
-80	unmatching	-1.0537161e-05	esophagus
-76	unmatching	-6.5226504e-06	esophagus
-72	unmatching	-9.531767e-06	esophagus
-68	unmatching	-4.479175e-06	esophagus
-64	unmatching	-8.8379575e-06	esophagus
-60	unmatching	-1.5422875e-05	esophagus
-56	unmatching	-1.74445e-05	esophagus
-52	unmatching	-1.37184725e-05	esophagus
-48	unmatching	-2.0039935e-05	esophagus
-44	unmatching	-2.7069762e-05	esophagus
-40	unmatching	-3.1505806e-05	esophagus
-36	unmatching	-4.105642e-05	esophagus
-32	unmatching	-3.545618e-05	esophagus
-28	unmatching	-3.983631e-05	esophagus
-24	unmatching	-4.4810913e-05	esophagus
-20	unmatching	-5.2124982e-05	esophagus
-16	unmatching	-4.7507318e-05	esophagus
-12	unmatching	-4.5673572e-05	esophagus
-8	unmatching	-4.463902e-05	esophagus
-4	unmatching	-4.8863058e-05	esophagus
0	unmatching	-4.6470213e-05	esophagus
4	unmatching	-4.6592053e-05	esophagus
8	unmatching	-5.3525204e-05	esophagus
12	unmatching	-4.8520844e-05	esophagus
16	unmatching	-5.5627595e-05	esophagus
20	unmatching	-4.7711874e-05	esophagus
24	unmatching	-4.95733e-05	esophagus
28	unmatching	-4.4154425e-05	esophagus
32	unmatching	-3.7257436e-05	esophagus
36	unmatching	-3.878223e-05	esophagus
40	unmatching	-3.0860596e-05	esophagus
44	unmatching	-2.9016048e-05	esophagus
48	unmatching	-2.7415392e-05	esophagus
52	unmatching	-2.0106216e-05	esophagus
56	unmatching	-1.8034625e-05	esophagus
60	unmatching	-1.1641774e-05	esophagus
64	unmatching	-1.1777789e-05	esophagus
68	unmatching	-7.5174567e-06	esophagus
72	unmatching	-1.1597619e-05	esophagus
76	unmatching	-1.0201555e-05	esophagus
80	unmatching	-1.0743468e-05	esophagus
84	unmatching	4.92696e-06	esophagus
88	unmatching	4.7719577e-06	esophagus
92	unmatching	1.2894961e-06	esophagus
96	unmatching	1.6495668e-06	esophagus
100	unmatching	1.4174843e-05	esophagus
104	unmatching	1.5919046e-05	esophagus
108	unmatching	1.614603e-05	esophagus
112	unmatching	1.3784422e-05	esophagus
116	unmatching	2.0560723e-05	esophagus
120	unmatching	1.228719e-05	esophagus
124	unmatching	2.8746841e-05	esophagus
128	unmatching	2.1994927e-05	esophagus
132	unmatching	1.3012136e-05	esophagus
136	unmatching	2.405428e-05	esophagus
140	unmatching	1.976081e-05	esophagus
144	unmatching	1.6544953e-05	esophagus
148	unmatching	1.6915623e-05	esophagus
152	unmatching	2.2042159e-05	esophagus
156	unmatching	1.8367129e-05	esophagus
160	unmatching	1.5123814e-05	esophagus
164	unmatching	1.2278884e-05	esophagus
168	unmatching	2.1816548e-05	esophagus
172	unmatching	1.8289435e-05	esophagus
176	unmatching	7.88356e-06	esophagus
180	unmatching	1.5967726e-05	esophagus
184	unmatching	7.14848e-06	esophagus
188	unmatching	-9.511825e-07	esophagus
192	unmatching	-3.762834e-06	esophagus
196	unmatching	-6.061942e-06	esophagus
200	unmatching	-1.0409766e-05	esophagus
204	unmatching	-1.6566177e-05	esophagus
208	unmatching	-2.0490377e-05	esophagus
212	unmatching	-1.9115687e-05	esophagus
216	unmatching	-2.4042718e-05	esophagus
220	unmatching	-2.620701e-05	esophagus
224	unmatching	-3.082163e-05	esophagus
228	unmatching	-3.0287618e-05	esophagus
232	unmatching	-3.4061926e-05	esophagus
236	unmatching	-3.548789e-05	esophagus
240	unmatching	-1.6322627e-05	esophagus
244	unmatching	-2.5432322e-05	esophagus
248	unmatching	-2.1154387e-05	esophagus
252	unmatching	-3.8084505e-05	esophagus
256	unmatching	-4.5110126e-05	esophagus
260	unmatching	-3.4065364e-05	esophagus
264	unmatching	-3.4670855e-05	esophagus
268	unmatching	-2.3393342e-05	esophagus
272	unmatching	-3.2864144e-05	esophagus
276	unmatching	-3.5851772e-05	esophagus
280	unmatching	-2.8775099e-05	esophagus
284	unmatching	-2.3618131e-05	esophagus
288	unmatching	-2.8910741e-05	esophagus
292	unmatching	-2.1034435e-05	esophagus
296	unmatching	-3.0795287e-05	esophagus
300	unmatching	-2.326753e-05	esophagus
304	unmatching	-2.3970779e-05	esophagus
308	unmatching	-1.0665517e-05	esophagus
312	unmatching	-1.783063e-05	esophagus
316	unmatching	-1.8861487e-05	esophagus
320	unmatching	-4.489281e-06	esophagus
324	unmatching	-6.204884e-06	esophagus
328	unmatching	-1.045881e-05	esophagus
332	unmatching	7.1204186e-06	esophagus
336	unmatching	1.3907231e-05	esophagus
340	unmatching	7.832301e-06	esophagus
344	unmatching	1.4981547e-05	esophagus
348	unmatching	8.154059e-06	esophagus
352	unmatching	1.2682293e-05	esophagus
356	unmatching	1.4080494e-05	esophagus
360	unmatching	9.500838e-06	esophagus
364	unmatching	1.2656964e-05	esophagus
368	unmatching	1.18635535e-05	esophagus
372	unmatching	1.8210356e-05	esophagus
376	unmatching	1.49942425e-05	esophagus
380	unmatching	2.0285495e-05	esophagus
384	unmatching	2.9564966e-05	esophagus
388	unmatching	2.2041926e-05	esophagus
392	unmatching	1.3427841e-05	esophagus
396	unmatching	1.6449303e-05	esophagus
400	unmatching	1.2746783e-05	esophagus
404	unmatching	1.8692095e-05	esophagus
408	unmatching	1.7166481e-05	esophagus
412	unmatching	1.0911599e-05	esophagus
416	unmatching	1.989968e-05	esophagus
420	unmatching	1.6999913e-05	esophagus
424	unmatching	2.8799994e-05	esophagus
428	unmatching	3.0002155e-05	esophagus
432	unmatching	2.5776166e-05	esophagus
436	unmatching	2.9893941e-05	esophagus
440	unmatching	3.7797174e-05	esophagus
444	unmatching	4.2244425e-05	esophagus
448	unmatching	4.416354e-05	esophagus
452	unmatching	5.1124167e-05	esophagus
456	unmatching	4.943896e-05	esophagus
460	unmatching	4.505803e-05	esophagus
464	unmatching	4.5067012e-05	esophagus
468	unmatching	5.180701e-05	esophagus
472	unmatching	5.2664385e-05	esophagus
476	unmatching	5.2202806e-05	esophagus
480	unmatching	5.1882114e-05	esophagus
484	unmatching	5.516897e-05	esophagus
488	unmatching	5.7451936e-05	esophagus
492	unmatching	4.9686158e-05	esophagus
496	unmatching	3.9332477e-05	esophagus
-500	matching	1.5835e-05	ovary
-496	matching	5.7627978e-05	ovary
-492	matching	4.363817e-05	ovary
-488	matching	3.4008353e-05	ovary
-484	matching	2.8589715e-05	ovary
-480	matching	5.0702034e-05	ovary
-476	matching	2.6796246e-05	ovary
-472	matching	-1.7815852e-05	ovary
-468	matching	3.7628128e-05	ovary
-464	matching	1.8257044e-05	ovary
-460	matching	0.00010512339	ovary
-456	matching	9.0985646e-05	ovary
-452	matching	5.198037e-05	ovary
-448	matching	0.00015349087	ovary
-444	matching	6.718115e-05	ovary
-440	matching	0.00016394317	ovary
-436	matching	0.00019326532	ovary
-432	matching	0.00015469911	ovary
-428	matching	0.00015979722	ovary
-424	matching	0.00016806035	ovary
-420	matching	0.00016440629	ovary
-416	matching	0.00018974015	ovary
-412	matching	0.00022145515	ovary
-408	matching	0.00018864124	ovary
-404	matching	0.00019603118	ovary
-400	matching	0.000176874	ovary
-396	matching	0.00020756487	ovary
-392	matching	0.0001834424	ovary
-388	matching	0.00020759222	ovary
-384	matching	0.00023083315	ovary
-380	matching	0.00022239775	ovary
-376	matching	0.00018949722	ovary
-372	matching	0.000150383	ovary
-368	matching	0.00018017841	ovary
-364	matching	0.00016862154	ovary
-360	matching	0.00019537706	ovary
-356	matching	0.00019612804	ovary
-352	matching	0.00021815309	ovary
-348	matching	0.0001829717	ovary
-344	matching	0.0001750388	ovary
-340	matching	0.00022439696	ovary
-336	matching	0.00019922269	ovary
-332	matching	0.00018698316	ovary
-328	matching	0.00019347061	ovary
-324	matching	0.00016022977	ovary
-320	matching	0.0001346148	ovary
-316	matching	0.00012405978	ovary
-312	matching	9.044936e-05	ovary
-308	matching	0.00013891966	ovary
-304	matching	7.3598065e-05	ovary
-300	matching	0.00014626635	ovary
-296	matching	6.903428e-05	ovary
-292	matching	0.00012938582	ovary
-288	matching	0.000107586995	ovary
-284	matching	9.124489e-05	ovary
-280	matching	7.1738905e-05	ovary
-276	matching	8.2516e-05	ovary
-272	matching	1.6689059e-05	ovary
-268	matching	5.364065e-05	ovary
-264	matching	4.666216e-05	ovary
-260	matching	3.1517664e-06	ovary
-256	matching	5.6679783e-05	ovary
-252	matching	2.890063e-05	ovary
-248	matching	6.680346e-05	ovary
-244	matching	7.6781806e-05	ovary
-240	matching	9.740172e-05	ovary
-236	matching	0.00011627532	ovary
-232	matching	0.00015453402	ovary
-228	matching	0.00012073592	ovary
-224	matching	0.00012261997	ovary
-220	matching	0.00016677931	ovary
-216	matching	0.00017032202	ovary
-212	matching	0.0001896012	ovary
-208	matching	0.00016569946	ovary
-204	matching	0.00012923089	ovary
-200	matching	8.7747256e-05	ovary
-196	matching	0.00010524718	ovary
-192	matching	0.00010987382	ovary
-188	matching	9.975638e-05	ovary
-184	matching	0.00010985075	ovary
-180	matching	9.004061e-05	ovary
-176	matching	8.559918e-05	ovary
-172	matching	9.267286e-05	ovary
-168	matching	3.688648e-05	ovary
-164	matching	1.6710344e-05	ovary
-160	matching	-5.8616797e-06	ovary
-156	matching	-1.9622386e-05	ovary
-152	matching	-4.869894e-05	ovary
-148	matching	-8.229462e-05	ovary
-144	matching	-9.077312e-05	ovary
-140	matching	-7.588846e-05	ovary
-136	matching	-9.7053016e-05	ovary
-132	matching	-0.00011770754	ovary
-128	matching	-0.00011720166	ovary
-124	matching	-0.00019099237	ovary
-120	matching	-0.00015001454	ovary
-116	matching	-0.00020798175	ovary
-112	matching	-0.00020505971	ovary
-108	matching	-0.00021873479	ovary
-104	matching	-0.00021811249	ovary
-100	matching	-0.00022465944	ovary
-96	matching	-0.0002599859	ovary
-92	matching	-0.00019841781	ovary
-88	matching	-0.00022377672	ovary
-84	matching	-0.00023067273	ovary
-80	matching	-0.00017868521	ovary
-76	matching	-0.00018306423	ovary
-72	matching	-0.0001760988	ovary
-68	matching	-0.000114337505	ovary
-64	matching	-0.00016745564	ovary
-60	matching	-0.00015157532	ovary
-56	matching	-0.0001543191	ovary
-52	matching	-0.00012972612	ovary
-48	matching	-0.00015119313	ovary
-44	matching	-0.0001213459	ovary
-40	matching	-0.00014720007	ovary
-36	matching	-0.00011934093	ovary
-32	matching	-0.00016863843	ovary
-28	matching	-0.0002081798	ovary
-24	matching	-0.0001895662	ovary
-20	matching	-0.0002144911	ovary
-16	matching	-0.0002430685	ovary
-12	matching	-0.00021216256	ovary
-8	matching	-0.00023315422	ovary
-4	matching	-0.00021303905	ovary
0	matching	-0.00027556243	ovary
4	matching	-0.00023046441	ovary
8	matching	-0.00023831881	ovary
12	matching	-0.00026346685	ovary
16	matching	-0.00028775752	ovary
20	matching	-0.0002756716	ovary
24	matching	-0.00024129302	ovary
28	matching	-0.0002592777	ovary
32	matching	-0.00023234909	ovary
36	matching	-0.00020407667	ovary
40	matching	-0.00025686194	ovary
44	matching	-0.00023727637	ovary
48	matching	-0.00023636373	ovary
52	matching	-0.0002506194	ovary
56	matching	-0.0002618427	ovary
60	matching	-0.00022388465	ovary
64	matching	-0.00023709229	ovary
68	matching	-0.0002365522	ovary
72	matching	-0.00021853425	ovary
76	matching	-0.0002640448	ovary
80	matching	-0.00019954497	ovary
84	matching	-0.00024392709	ovary
88	matching	-0.0002690219	ovary
92	matching	-0.00023313634	ovary
96	matching	-0.00018861213	ovary
100	matching	-0.0002010244	ovary
104	matching	-0.00024476903	ovary
108	matching	-0.00017550001	ovary
112	matching	-0.00018400127	ovary
116	matching	-0.00019126572	ovary
120	matching	-0.00015885099	ovary
124	matching	-0.00017067006	ovary
128	matching	-0.00014698207	ovary
132	matching	-0.00014068666	ovary
136	matching	-0.00012387297	ovary
140	matching	-0.00011695815	ovary
144	matching	-4.166764e-05	ovary
148	matching	-5.6193043e-05	ovary
152	matching	-6.7457295e-05	ovary
156	matching	-2.055661e-05	ovary
160	matching	-6.736186e-06	ovary
164	matching	2.74619e-05	ovary
168	matching	4.5814766e-05	ovary
172	matching	8.915272e-05	ovary
176	matching	0.00011400483	ovary
180	matching	8.274977e-05	ovary
184	matching	0.000107609645	ovary
188	matching	7.2861694e-05	ovary
192	matching	0.00011377569	ovary
196	matching	0.00011617571	ovary
200	matching	0.00010896736	ovary
204	matching	0.00015674744	ovary
208	matching	0.00013498626	ovary
212	matching	0.00017258985	ovary
216	matching	9.549655e-05	ovary
220	matching	5.387527e-05	ovary
224	matching	6.830147e-05	ovary
228	matching	8.4403575e-05	ovary
232	matching	3.9704042e-05	ovary
236	matching	1.6500397e-05	ovary
240	matching	4.3615986e-05	ovary
244	matching	5.54079e-05	ovary
248	matching	-2.3833902e-05	ovary
252	matching	-2.2696355e-05	ovary
256	matching	-1.8029605e-05	ovary
260	matching	-5.426529e-07	ovary
264	matching	-5.033266e-06	ovary
268	matching	-3.4840315e-05	ovary
272	matching	-8.001056e-06	ovary
276	matching	-5.5560317e-06	ovary
280	matching	-9.029481e-06	ovary
284	matching	2.7374565e-06	ovary
288	matching	3.1506083e-06	ovary
292	matching	-1.2823256e-05	ovary
296	matching	-2.2134293e-05	ovary
300	matching	-1.4250011e-06	ovary
304	matching	-2.1108346e-05	ovary
308	matching	2.8451253e-05	ovary
312	matching	4.6987218e-05	ovary
316	matching	7.052569e-05	ovary
320	matching	8.878266e-05	ovary
324	matching	0.00010375196	ovary
328	matching	0.00015417385	ovary
332	matching	0.00015248076	ovary
336	matching	0.0001528941	ovary
340	matching	0.00012651297	ovary
344	matching	0.00016097128	ovary
348	matching	0.00017565682	ovary
352	matching	0.00018300336	ovary
356	matching	0.00017340828	ovary
360	matching	0.00019887842	ovary
364	matching	0.00020866236	ovary
368	matching	0.00022363171	ovary
372	matching	0.00024637763	ovary
376	matching	0.00022160633	ovary
380	matching	0.00023579808	ovary
384	matching	0.00024543673	ovary
388	matching	0.00024092138	ovary
392	matching	0.00021406844	ovary
396	matching	0.00018203144	ovary
400	matching	0.0002177287	ovary
404	matching	0.0001749393	ovary
408	matching	0.0001969059	ovary
412	matching	0.00018194385	ovary
416	matching	0.00012740807	ovary
420	matching	8.822984e-05	ovary
424	matching	7.4994314e-05	ovary
428	matching	3.228435e-05	ovary
432	matching	4.7297603e-05	ovary
436	matching	-4.5667468e-07	ovary
440	matching	2.0401312e-05	ovary
444	matching	2.0051964e-05	ovary
448	matching	1.0519142e-05	ovary
452	matching	2.5934716e-05	ovary
456	matching	-2.5324773e-05	ovary
460	matching	-4.0469564e-05	ovary
464	matching	-4.4769575e-05	ovary
468	matching	-4.9936614e-05	ovary
472	matching	-1.8875991e-05	ovary
476	matching	-8.091027e-05	ovary
480	matching	-2.3403321e-05	ovary
484	matching	-6.059518e-05	ovary
488	matching	-3.8813654e-05	ovary
492	matching	-7.2765026e-05	ovary
496	matching	-3.255205e-05	ovary
-500	unmatching	2.4411776e-05	ovary
-496	unmatching	2.057828e-05	ovary
-492	unmatching	1.0883356e-05	ovary
-488	unmatching	4.5251327e-06	ovary
-484	unmatching	1.0042318e-05	ovary
-480	unmatching	7.0772885e-06	ovary
-476	unmatching	9.116701e-06	ovary
-472	unmatching	1.2263187e-05	ovary
-468	unmatching	1.2745934e-05	ovary
-464	unmatching	8.088455e-06	ovary
-460	unmatching	1.1964239e-05	ovary
-456	unmatching	5.699338e-06	ovary
-452	unmatching	2.5924992e-06	ovary
-448	unmatching	1.0572444e-05	ovary
-444	unmatching	1.7716748e-05	ovary
-440	unmatching	1.8037133e-05	ovary
-436	unmatching	1.7264298e-05	ovary
-432	unmatching	1.7710372e-05	ovary
-428	unmatching	1.6096354e-05	ovary
-424	unmatching	2.068367e-05	ovary
-420	unmatching	8.14696e-06	ovary
-416	unmatching	1.9612455e-05	ovary
-412	unmatching	2.4923804e-05	ovary
-408	unmatching	3.8400856e-05	ovary
-404	unmatching	2.694203e-05	ovary
-400	unmatching	3.2414362e-05	ovary
-396	unmatching	4.7227215e-05	ovary
-392	unmatching	4.178452e-05	ovary
-388	unmatching	3.7960188e-05	ovary
-384	unmatching	5.0742277e-05	ovary
-380	unmatching	4.473862e-05	ovary
-376	unmatching	5.183525e-05	ovary
-372	unmatching	5.2262993e-05	ovary
-368	unmatching	5.4182015e-05	ovary
-364	unmatching	5.1971427e-05	ovary
-360	unmatching	4.2599528e-05	ovary
-356	unmatching	4.8452745e-05	ovary
-352	unmatching	3.8825718e-05	ovary
-348	unmatching	3.2015192e-05	ovary
-344	unmatching	5.153653e-05	ovary
-340	unmatching	3.1294163e-05	ovary
-336	unmatching	3.5383397e-05	ovary
-332	unmatching	4.021868e-05	ovary
-328	unmatching	4.1010197e-05	ovary
-324	unmatching	4.141054e-05	ovary
-320	unmatching	3.4124198e-05	ovary
-316	unmatching	3.495644e-05	ovary
-312	unmatching	2.9282379e-05	ovary
-308	unmatching	2.1152584e-05	ovary
-304	unmatching	2.0986032e-05	ovary
-300	unmatching	9.087104e-06	ovary
-296	unmatching	7.5861053e-06	ovary
-292	unmatching	3.300179e-06	ovary
-288	unmatching	4.9135524e-06	ovary
-284	unmatching	7.0073213e-07	ovary
-280	unmatching	-9.719891e-06	ovary
-276	unmatching	-1.4692756e-05	ovary
-272	unmatching	-1.1271969e-05	ovary
-268	unmatching	-2.1683354e-05	ovary
-264	unmatching	-1.6902492e-05	ovary
-260	unmatching	-2.9200157e-05	ovary
-256	unmatching	-2.1331805e-05	ovary
-252	unmatching	-2.437221e-05	ovary
-248	unmatching	-2.4351059e-05	ovary
-244	unmatching	-2.8238008e-05	ovary
-240	unmatching	-2.1962856e-05	ovary
-236	unmatching	-2.1896833e-05	ovary
-232	unmatching	-2.1383392e-05	ovary
-228	unmatching	-2.895609e-05	ovary
-224	unmatching	-2.1327103e-05	ovary
-220	unmatching	-2.7785993e-05	ovary
-216	unmatching	-2.1889795e-05	ovary
-212	unmatching	-1.747346e-05	ovary
-208	unmatching	-2.2729615e-05	ovary
-204	unmatching	-1.7444481e-05	ovary
-200	unmatching	-2.178983e-05	ovary
-196	unmatching	-1.7535553e-05	ovary
-192	unmatching	-1.6269374e-05	ovary
-188	unmatching	-2.1708862e-05	ovary
-184	unmatching	-2.0563426e-05	ovary
-180	unmatching	-2.6181018e-05	ovary
-176	unmatching	-4.1830193e-05	ovary
-172	unmatching	-4.326615e-05	ovary
-168	unmatching	-5.871848e-05	ovary
-164	unmatching	-6.243272e-05	ovary
-160	unmatching	-7.4830976e-05	ovary
-156	unmatching	-6.2683444e-05	ovary
-152	unmatching	-7.936027e-05	ovary
-148	unmatching	-8.428998e-05	ovary
-144	unmatching	-8.579635e-05	ovary
-140	unmatching	-8.489857e-05	ovary
-136	unmatching	-7.765543e-05	ovary
-132	unmatching	-8.3753715e-05	ovary
-128	unmatching	-8.3438616e-05	ovary
-124	unmatching	-8.766321e-05	ovary
-120	unmatching	-8.486859e-05	ovary
-116	unmatching	-7.901124e-05	ovary
-112	unmatching	-7.1712544e-05	ovary
-108	unmatching	-6.396602e-05	ovary
-104	unmatching	-5.6916848e-05	ovary
-100	unmatching	-3.9589795e-05	ovary
-96	unmatching	-2.6850528e-05	ovary
-92	unmatching	-6.003836e-06	ovary
-88	unmatching	-8.446466e-06	ovary
-84	unmatching	1.5738206e-05	ovary
-80	unmatching	2.8981836e-05	ovary
-76	unmatching	3.8362265e-05	ovary
-72	unmatching	5.0770053e-05	ovary
-68	unmatching	5.3259297e-05	ovary
-64	unmatching	5.2352356e-05	ovary
-60	unmatching	4.7491383e-05	ovary
-56	unmatching	5.848877e-05	ovary
-52	unmatching	5.3094995e-05	ovary
-48	unmatching	4.492273e-05	ovary
-44	unmatching	4.5800636e-05	ovary
-40	unmatching	4.090284e-05	ovary
-36	unmatching	3.4372326e-05	ovary
-32	unmatching	2.2418e-05	ovary
-28	unmatching	1.9809062e-05	ovary
-24	unmatching	7.527034e-06	ovary
-20	unmatching	5.508808e-06	ovary
-16	unmatching	-4.113659e-07	ovary
-12	unmatching	-1.7954404e-06	ovary
-8	unmatching	-1.0232353e-05	ovary
-4	unmatching	-1.1787763e-05	ovary
0	unmatching	-7.8011107e-07	ovary
4	unmatching	7.712907e-06	ovary
8	unmatching	3.6001647e-06	ovary
12	unmatching	2.0960335e-05	ovary
16	unmatching	2.5376978e-05	ovary
20	unmatching	3.1156727e-05	ovary
24	unmatching	3.7474823e-05	ovary
28	unmatching	4.5211134e-05	ovary
32	unmatching	6.208104e-05	ovary
36	unmatching	7.0936934e-05	ovary
40	unmatching	7.794965e-05	ovary
44	unmatching	8.205418e-05	ovary
48	unmatching	6.3711734e-05	ovary
52	unmatching	7.76601e-05	ovary
56	unmatching	6.953237e-05	ovary
60	unmatching	6.171981e-05	ovary
64	unmatching	5.4892324e-05	ovary
68	unmatching	3.7613027e-05	ovary
72	unmatching	3.104502e-05	ovary
76	unmatching	1.9530567e-05	ovary
80	unmatching	-2.7053707e-06	ovary
84	unmatching	-1.1379563e-05	ovary
88	unmatching	-3.1527765e-05	ovary
92	unmatching	-4.07645e-05	ovary
96	unmatching	-5.9747752e-05	ovary
100	unmatching	-6.689691e-05	ovary
104	unmatching	-6.920858e-05	ovary
108	unmatching	-8.482942e-05	ovary
112	unmatching	-7.396907e-05	ovary
116	unmatching	-7.34672e-05	ovary
120	unmatching	-9.076471e-05	ovary
124	unmatching	-8.476153e-05	ovary
128	unmatching	-8.478956e-05	ovary
132	unmatching	-8.2336235e-05	ovary
136	unmatching	-9.177522e-05	ovary
140	unmatching	-8.140477e-05	ovary
144	unmatching	-6.5958186e-05	ovary
148	unmatching	-6.631654e-05	ovary
152	unmatching	-6.831157e-05	ovary
156	unmatching	-5.9273938e-05	ovary
160	unmatching	-5.196226e-05	ovary
164	unmatching	-5.397267e-05	ovary
168	unmatching	-3.9937426e-05	ovary
172	unmatching	-2.8544371e-05	ovary
176	unmatching	-3.524691e-05	ovary
180	unmatching	-2.9976647e-05	ovary
184	unmatching	-2.2468492e-05	ovary
188	unmatching	-1.8828676e-05	ovary
192	unmatching	-1.5812426e-05	ovary
196	unmatching	-1.928785e-05	ovary
200	unmatching	-2.4085697e-05	ovary
204	unmatching	-1.9646726e-05	ovary
208	unmatching	-2.2426346e-05	ovary
212	unmatching	-2.7275642e-05	ovary
216	unmatching	-2.7533828e-05	ovary
220	unmatching	-2.3640565e-05	ovary
224	unmatching	-1.7784489e-05	ovary
228	unmatching	-1.8415802e-05	ovary
232	unmatching	-1.2238493e-05	ovary
236	unmatching	-2.5071101e-06	ovary
240	unmatching	-5.263804e-06	ovary
244	unmatching	6.605145e-06	ovary
248	unmatching	1.1302478e-06	ovary
252	unmatching	1.0228844e-05	ovary
256	unmatching	1.2219627e-05	ovary
260	unmatching	1.5485934e-05	ovary
264	unmatching	2.8329468e-05	ovary
268	unmatching	1.526935e-05	ovary
272	unmatching	2.4800738e-05	ovary
276	unmatching	2.5254922e-05	ovary
280	unmatching	2.7423934e-05	ovary
284	unmatching	2.8763048e-05	ovary
288	unmatching	3.5210982e-05	ovary
292	unmatching	3.2714466e-05	ovary
296	unmatching	3.538587e-05	ovary
300	unmatching	4.0944666e-05	ovary
304	unmatching	3.681385e-05	ovary
308	unmatching	3.6180056e-05	ovary
312	unmatching	3.410366e-05	ovary
316	unmatching	3.0260606e-05	ovary
320	unmatching	2.4944327e-05	ovary
324	unmatching	2.4807407e-05	ovary
328	unmatching	2.7072028e-05	ovary
332	unmatching	2.8523433e-05	ovary
336	unmatching	1.6608263e-05	ovary
340	unmatching	1.7352164e-05	ovary
344	unmatching	2.1643264e-05	ovary
348	unmatching	1.21575595e-05	ovary
352	unmatching	3.7089321e-06	ovary
356	unmatching	2.963036e-06	ovary
360	unmatching	9.160134e-06	ovary
364	unmatching	-2.9897717e-06	ovary
368	unmatching	4.069644e-06	ovary
372	unmatching	2.6903951e-06	ovary
376	unmatching	-5.426328e-06	ovary
380	unmatching	3.0323854e-06	ovary
384	unmatching	-1.5230166e-06	ovary
388	unmatching	-6.3891903e-06	ovary
392	unmatching	-9.943082e-06	ovary
396	unmatching	-5.2474957e-07	ovary
400	unmatching	8.971616e-06	ovary
404	unmatching	4.1407857e-06	ovary
408	unmatching	4.4003823e-06	ovary
412	unmatching	5.183982e-06	ovary
416	unmatching	4.0768437e-06	ovary
420	unmatching	3.8137957e-06	ovary
424	unmatching	4.2344986e-06	ovary
428	unmatching	-8.570129e-06	ovary
432	unmatching	9.484929e-06	ovary
436	unmatching	4.6692244e-06	ovary
440	unmatching	6.274952e-06	ovary
444	unmatching	6.686865e-06	ovary
448	unmatching	1.9437988e-05	ovary
452	unmatching	1.3109168e-05	ovary
456	unmatching	1.8115028e-05	ovary
460	unmatching	2.1633985e-05	ovary
464	unmatching	2.6679467e-05	ovary
468	unmatching	2.2494241e-05	ovary
472	unmatching	2.9515846e-05	ovary
476	unmatching	2.0735526e-05	ovary
480	unmatching	3.09149e-05	ovary
484	unmatching	1.9972005e-05	ovary
488	unmatching	3.0567808e-05	ovary
492	unmatching	3.1525862e-05	ovary
[truncated: 501 more rows]
