# Supplementary material for: Integrative modeling of tumor genomes and epigenomes for enhanced cancer diagnosis by cell-free DNA
Source: Nat Commun. 2023 Apr 10;14:2017. doi: 10.1038/s41467-023-37768-3 (PMC10085982; doi:10.1038/s41467-023-37768-3)
Supplement: Supplementary file 6 — Source Data [file 41467_2023_37768_MOESM6_ESM.zip › sourcedata/sup11_a.txt]

feature	variable	tissue_type	value	data_type
chr1:110000000-111000000	positive attribution	cancer_frequency	0.0002074432422551	mgi
chr1:112000000-113000000	positive attribution	cancer_frequency	0.0003202343921911	ilu
chr1:116000000-117000000	negative attribution	cancer_frequency	0.0002612157672246	ilu
chr1:150000000-151000000	positive attribution	cancer_frequency	0.0002103552723382	ilu
chr1:157000000-158000000	positive attribution	cancer_frequency	0.0003995260815529	ilu
chr1:158000000-159000000	positive attribution	cancer_frequency	0.0005405928213034	mgi
chr1:159000000-160000000	positive attribution	cancer_frequency	0.0004395387086489	mgi
chr1:160000000-161000000	positive attribution	cancer_frequency	0.0002828892735683	mgi
chr1:163000000-164000000	positive attribution	cancer_frequency	0.0005223648467375	mgi
chr1:164000000-165000000	positive attribution	cancer_frequency	0.0005237875179231	mgi
chr1:165000000-166000000	positive attribution	cancer_frequency	0.0003488878790393	ilu
chr1:167000000-168000000	positive attribution	cancer_frequency	0.0002645946112905	mgi
chr1:170000000-171000000	positive attribution	cancer_frequency	0.0004049500154482	mgi
chr1:176000000-177000000	positive attribution	cancer_frequency	0.000516274035724	ilu
chr1:176000000-177000000	positive attribution	cancer_frequency	0.000516274035724	mgi
chr1:178000000-179000000	positive attribution	cancer_frequency	0.0002328512604611	ilu
chr1:178000000-179000000	positive attribution	cancer_frequency	0.0002328512604611	mgi
chr1:179000000-180000000	positive attribution	cancer_frequency	0.000281333226959	ilu
chr1:181000000-182000000	positive attribution	cancer_frequency	0.0004109296802753	mgi
chr1:187000000-188000000	positive attribution	cancer_frequency	0.0005755149530632	ilu
chr1:205000000-206000000	positive attribution	cancer_frequency	0.0002100662922536	ilu
chr1:210000000-211000000	positive attribution	cancer_frequency	0.0003137212256694	mgi
chr1:214000000-215000000	positive attribution	cancer_frequency	0.0003241245087144	ilu
chr1:216000000-217000000	positive attribution	cancer_frequency	0.0004724379798166	mgi
chr1:22000000-23000000	negative attribution	cancer_frequency	0.0002128004884385	mgi
chr1:226000000-227000000	positive attribution	cancer_frequency	0.0002266715324985	mgi
chr1:23000000-24000000	negative attribution	cancer_frequency	0.0002092438104745	ilu
chr1:230000000-231000000	positive attribution	cancer_frequency	0.0002655949269679	mgi
chr1:230000000-231000000	positive attribution	cancer_frequency	0.0002655949269679	ilu
chr1:244000000-245000000	positive attribution	cancer_frequency	0.0003059632218603	mgi
chr1:246000000-247000000	positive attribution	cancer_frequency	0.000235185330375	mgi
chr1:34000000-35000000	negative attribution	cancer_frequency	0.0004585447065194	mgi
chr1:49000000-50000000	positive attribution	cancer_frequency	0.0003928128518957	mgi
chr1:53000000-54000000	negative attribution	cancer_frequency	0.0002246931303809	mgi
chr1:57000000-58000000	negative attribution	cancer_frequency	0.0004463186260179	mgi
chr1:57000000-58000000	negative attribution	cancer_frequency	0.0004463186260179	ilu
chr1:59000000-60000000	negative attribution	cancer_frequency	0.0002367858354588	mgi
chr1:61000000-62000000	positive attribution	cancer_frequency	0.0002526797401108	mgi
chr1:62000000-63000000	negative attribution	cancer_frequency	0.0002391865930846	mgi
chr1:63000000-64000000	negative attribution	cancer_frequency	0.0002422542278286	ilu
chr1:65000000-66000000	negative attribution	cancer_frequency	0.0002174908575037	mgi
chr1:66000000-67000000	negative attribution	cancer_frequency	0.000327970166763	ilu
chr1:83000000-84000000	negative attribution	cancer_frequency	0.0003540006036127	ilu
chr1:92000000-93000000	negative attribution	cancer_frequency	0.0002449884240135	ilu
chr10:1000000-2000000	positive attribution	cancer_frequency	0.0003498881947167	ilu
chr10:105000000-106000000	negative attribution	cancer_frequency	0.0001915493376031	ilu
chr10:126000000-127000000	negative attribution	cancer_frequency	0.0002025972685291	mgi
chr10:127000000-128000000	negative attribution	cancer_frequency	0.000269640648152	ilu
chr10:13000000-14000000	negative attribution	cancer_frequency	0.0002377861511362	ilu
chr10:27000000-28000000	negative attribution	cancer_frequency	0.0002474336401138	mgi
chr10:33000000-34000000	negative attribution	cancer_frequency	0.0002928924303422	mgi
chr10:36000000-37000000	positive attribution	cancer_frequency	0.0005346798441881	mgi
chr10:44000000-45000000	negative attribution	cancer_frequency	0.0004181541823898	ilu
chr10:52000000-53000000	negative attribution	cancer_frequency	0.0002992055337285	mgi
chr10:76000000-77000000	negative attribution	cancer_frequency	0.0001966398329392	ilu
chr10:76000000-77000000	negative attribution	cancer_frequency	0.0001966398329392	mgi
chr10:90000000-91000000	negative attribution	cancer_frequency	0.0002167572926736	mgi
chr10:98000000-99000000	negative attribution	cancer_frequency	0.0002257601337702	ilu
chr11:113000000-114000000	negative attribution	cancer_frequency	0.0002794882002651	mgi
chr11:121000000-122000000	negative attribution	cancer_frequency	0.0003267475587129	ilu
chr11:122000000-123000000	negative attribution	cancer_frequency	0.0003504216964113	ilu
chr11:13000000-14000000	positive attribution	cancer_frequency	0.0002559029795158	ilu
chr11:17000000-18000000	negative attribution	cancer_frequency	0.0002407870981684	ilu
chr11:18000000-19000000	negative attribution	cancer_frequency	0.0002607711824791	ilu
chr11:31000000-32000000	negative attribution	cancer_frequency	0.000368471837079	ilu
chr11:33000000-34000000	negative attribution	cancer_frequency	0.0002293834994461	mgi
chr11:34000000-35000000	positive attribution	cancer_frequency	0.0002077322223397	mgi
chr11:4000000-5000000	negative attribution	cancer_frequency	0.0003731177476696	mgi
chr11:5000000-6000000	negative attribution	cancer_frequency	0.0004830413259971	ilu
chr11:56000000-57000000	positive attribution	cancer_frequency	0.0004908215590435	mgi
chr11:56000000-57000000	negative attribution	cancer_frequency	0.0004908215590435	ilu
chr11:57000000-58000000	positive attribution	cancer_frequency	0.0002658616778152	ilu
chr11:64000000-65000000	positive attribution	cancer_frequency	0.0002232704591953	ilu
chr11:69000000-70000000	positive attribution	cancer_frequency	0.0002602821392591	ilu
chr11:69000000-70000000	positive attribution	cancer_frequency	0.0002602821392591	mgi
chr11:70000000-71000000	positive attribution	cancer_frequency	0.0002777098612831	ilu
chr11:71000000-72000000	positive attribution	cancer_frequency	0.0002136229702177	mgi
chr11:74000000-75000000	positive attribution	cancer_frequency	0.0002081990363225	mgi
chr11:78000000-79000000	negative attribution	cancer_frequency	0.0003096088167734	ilu
chr11:82000000-83000000	positive attribution	cancer_frequency	0.0003587798896269	ilu
chr11:83000000-84000000	positive attribution	cancer_frequency	0.0003739624586861	ilu
chr11:86000000-87000000	negative attribution	cancer_frequency	0.0002023972053936	ilu
chr11:94000000-95000000	positive attribution	cancer_frequency	0.0002365413138488	mgi
chr12:106000000-107000000	negative attribution	cancer_frequency	0.000276087126962	ilu
chr12:112000000-113000000	negative attribution	cancer_frequency	0.0001893041846383	mgi
chr12:115000000-116000000	negative attribution	cancer_frequency	0.0003719173688567	ilu
chr12:120000000-121000000	negative attribution	cancer_frequency	0.0002212698278405	ilu
chr12:126000000-127000000	positive attribution	cancer_frequency	0.0005144512382674	mgi
chr12:128000000-129000000	negative attribution	cancer_frequency	0.0007014213529918	ilu
chr12:14000000-15000000	positive attribution	cancer_frequency	0.0002986720320339	ilu
chr12:31000000-32000000	negative attribution	cancer_frequency	0.0002398090117283	ilu
chr12:52000000-53000000	negative attribution	cancer_frequency	0.0002334514498675	ilu
chr12:54000000-55000000	positive attribution	cancer_frequency	0.0002493231252822	mgi
chr12:58000000-59000000	positive attribution	cancer_frequency	0.0003134100163476	ilu
chr12:6000000-7000000	positive attribution	cancer_frequency	0.0002094883320845	mgi
chr12:67000000-68000000	positive attribution	cancer_frequency	0.0003299930273551	ilu
chr12:7000000-8000000	positive attribution	cancer_frequency	0.0003246357811717	ilu
chr12:92000000-93000000	positive attribution	cancer_frequency	0.0002595263451917	mgi
chr13:100000000-101000000	negative attribution	cancer_frequency	0.0002311396091908	mgi
chr13:107000000-108000000	negative attribution	cancer_frequency	0.0004744608404087	ilu
chr13:113000000-114000000	negative attribution	cancer_frequency	0.0002241818579236	mgi
chr13:24000000-25000000	negative attribution	cancer_frequency	0.0002265826155494	mgi
chr13:25000000-26000000	negative attribution	cancer_frequency	0.0002792214494178	mgi
chr13:25000000-26000000	negative attribution	cancer_frequency	0.0002792214494178	ilu
chr13:35000000-36000000	negative attribution	cancer_frequency	0.0003886559845252	mgi
chr13:37000000-38000000	negative attribution	cancer_frequency	0.000380897980716	mgi
chr13:44000000-45000000	positive attribution	cancer_frequency	0.0002408093274057	mgi
chr13:45000000-46000000	negative attribution	cancer_frequency	0.0002018192452244	mgi
chr13:46000000-47000000	negative attribution	cancer_frequency	0.0002566587735831	ilu
chr13:75000000-76000000	negative attribution	cancer_frequency	0.0003687608171636	ilu
chr13:97000000-98000000	positive attribution	cancer_frequency	0.0004065060620574	ilu
chr14:21000000-22000000	positive attribution	cancer_frequency	0.000226960512583	mgi
chr14:21000000-22000000	positive attribution	cancer_frequency	0.000226960512583	ilu
chr14:32000000-33000000	negative attribution	cancer_frequency	0.0002198471566549	mgi
chr14:51000000-52000000	negative attribution	cancer_frequency	0.0002403202841856	mgi
chr14:54000000-55000000	negative attribution	cancer_frequency	0.0002880909150907	mgi
chr14:62000000-63000000	negative attribution	cancer_frequency	0.0003812536485125	ilu
chr14:64000000-65000000	negative attribution	cancer_frequency	0.0001891930384519	mgi
chr14:67000000-68000000	negative attribution	cancer_frequency	0.0002028195609018	ilu
chr14:68000000-69000000	negative attribution	cancer_frequency	0.0001736325723591	mgi
chr14:83000000-84000000	positive attribution	cancer_frequency	0.0007115134267149	mgi
chr14:99000000-100000000	negative attribution	cancer_frequency	0.0003314156985407	ilu
chr15:26000000-27000000	negative attribution	cancer_frequency	0.0005886746615304	mgi
chr15:33000000-34000000	negative attribution	cancer_frequency	0.0002904249850047	mgi
chr15:33000000-34000000	negative attribution	cancer_frequency	0.0002904249850047	ilu
chr15:34000000-35000000	negative attribution	cancer_frequency	0.0002278941405486	ilu
chr15:36000000-37000000	negative attribution	cancer_frequency	0.0004153532984931	ilu
chr15:38000000-39000000	negative attribution	cancer_frequency	0.0002860902837359	ilu
chr15:42000000-43000000	negative attribution	cancer_frequency	0.0001737659477827	ilu
chr15:47000000-48000000	positive attribution	cancer_frequency	0.0004085733811241	ilu
chr15:53000000-54000000	negative attribution	cancer_frequency	0.0003664267472497	ilu
chr15:60000000-61000000	negative attribution	cancer_frequency	0.0002668175350181	mgi
chr15:71000000-72000000	negative attribution	cancer_frequency	0.0002565920858713	mgi
chr15:72000000-73000000	negative attribution	cancer_frequency	0.0001943724507371	ilu
chr15:76000000-77000000	positive attribution	cancer_frequency	0.0002241373994491	mgi
chr15:78000000-79000000	negative attribution	cancer_frequency	0.0002159792693689	ilu
chr16:12000000-13000000	positive attribution	cancer_frequency	0.000232606738851	ilu
chr16:23000000-24000000	positive attribution	cancer_frequency	0.0002848676756858	ilu
chr16:51000000-52000000	positive attribution	cancer_frequency	0.0005297671827502	ilu
chr16:64000000-65000000	negative attribution	cancer_frequency	0.0005005135064956	ilu
chr16:69000000-70000000	negative attribution	cancer_frequency	0.0001675862198201	mgi
chr16:77000000-78000000	negative attribution	cancer_frequency	0.0004897767848916	mgi
chr16:79000000-80000000	negative attribution	cancer_frequency	0.000331838054049	ilu
chr16:80000000-81000000	negative attribution	cancer_frequency	0.0003490879421748	mgi
chr16:82000000-83000000	negative attribution	cancer_frequency	0.0003918125362183	ilu
chr16:82000000-83000000	positive attribution	cancer_frequency	0.0003918125362183	mgi
chr16:86000000-87000000	positive attribution	cancer_frequency	0.0003110314879591	ilu
chr17:13000000-14000000	negative attribution	cancer_frequency	0.0003512441781905	ilu
chr17:36000000-37000000	negative attribution	cancer_frequency	0.0001991072782768	mgi
chr17:38000000-39000000	negative attribution	cancer_frequency	0.0002116223388629	mgi
chr17:38000000-39000000	positive attribution	cancer_frequency	0.0002116223388629	ilu
chr17:5000000-6000000	negative attribution	cancer_frequency	0.000254391391381	ilu
chr17:61000000-62000000	negative attribution	cancer_frequency	0.0002139119503023	ilu
chr17:64000000-65000000	positive attribution	cancer_frequency	0.0002336070545284	ilu
chr17:77000000-78000000	positive attribution	cancer_frequency	0.0002367636062215	ilu
chr18:10000000-11000000	positive attribution	cancer_frequency	0.0002934037027996	mgi
chr18:21000000-22000000	negative attribution	cancer_frequency	0.0002116890265748	mgi
chr18:30000000-31000000	negative attribution	cancer_frequency	0.0003715839302976	ilu
chr18:39000000-40000000	negative attribution	cancer_frequency	0.0004765726179499	ilu
chr18:49000000-50000000	negative attribution	cancer_frequency	0.0005236319132622	ilu
chr18:55000000-56000000	negative attribution	cancer_frequency	0.0002324511341901	ilu
chr18:55000000-56000000	negative attribution	cancer_frequency	0.0002324511341901	mgi
chr18:7000000-8000000	negative attribution	cancer_frequency	0.0003675159798762	mgi
chr18:74000000-75000000	negative attribution	cancer_frequency	0.0002621716244275	mgi
chr19:20000000-21000000	positive attribution	cancer_frequency	0.0004118188497663	ilu
chr19:29000000-30000000	positive attribution	cancer_frequency	0.0005292114518183	mgi
chr19:34000000-35000000	negative attribution	cancer_frequency	0.0002843119447539	ilu
chr19:51000000-52000000	positive attribution	cancer_frequency	0.0003402629349764	ilu
chr19:56000000-57000000	positive attribution	cancer_frequency	0.0003350168349794	ilu
chr19:9000000-10000000	positive attribution	cancer_frequency	0.0003479320218364	ilu
chr2:100000000-101000000	negative attribution	cancer_frequency	0.0002932258689014	ilu
chr2:100000000-101000000	positive attribution	cancer_frequency	0.0002932258689014	mgi
chr2:101000000-102000000	positive attribution	cancer_frequency	0.0002496565638414	ilu
chr2:102000000-103000000	positive attribution	cancer_frequency	0.0002828448150937	ilu
chr2:104000000-105000000	positive attribution	cancer_frequency	0.0006538063267476	ilu
chr2:122000000-123000000	positive attribution	cancer_frequency	0.0002663951795098	mgi
chr2:122000000-123000000	positive attribution	cancer_frequency	0.0002663951795098	ilu
chr2:139000000-140000000	positive attribution	cancer_frequency	0.000464235391262	ilu
chr2:140000000-141000000	positive attribution	cancer_frequency	0.0007731106432054	ilu
chr2:149000000-150000000	negative attribution	cancer_frequency	0.000243254543506	ilu
chr2:15000000-16000000	positive attribution	cancer_frequency	0.000327325518882	ilu
chr2:152000000-153000000	positive attribution	cancer_frequency	0.0002518127998571	ilu
chr2:16000000-17000000	positive attribution	cancer_frequency	0.0003823651103762	ilu
chr2:160000000-161000000	negative attribution	cancer_frequency	0.0002153568507252	ilu
chr2:173000000-174000000	positive attribution	cancer_frequency	0.0002294946456325	mgi
chr2:176000000-177000000	positive attribution	cancer_frequency	0.0003674270629271	ilu
chr2:178000000-179000000	positive attribution	cancer_frequency	0.0002502789824851	mgi
chr2:18000000-19000000	positive attribution	cancer_frequency	0.0003790084955476	ilu
chr2:18000000-19000000	positive attribution	cancer_frequency	0.0003790084955476	mgi
chr2:20000000-21000000	negative attribution	cancer_frequency	0.000212511508354	mgi
chr2:20000000-21000000	positive attribution	cancer_frequency	0.000212511508354	ilu
chr2:216000000-217000000	negative attribution	cancer_frequency	0.0002631274816303	mgi
chr2:217000000-218000000	positive attribution	cancer_frequency	0.000284645383313	ilu
chr2:220000000-221000000	positive attribution	cancer_frequency	0.000335394732013	mgi
chr2:23000000-24000000	negative attribution	cancer_frequency	0.0003089863981297	ilu
chr2:23000000-24000000	negative attribution	cancer_frequency	0.0003089863981297	mgi
chr2:233000000-234000000	negative attribution	cancer_frequency	0.000212111382083	mgi
chr2:235000000-236000000	positive attribution	cancer_frequency	0.0002418763307949	ilu
chr2:235000000-236000000	negative attribution	cancer_frequency	0.0002418763307949	mgi
chr2:239000000-240000000	negative attribution	cancer_frequency	0.0002427877295232	mgi
chr2:33000000-34000000	positive attribution	cancer_frequency	0.0002875129549216	mgi
chr2:33000000-34000000	positive attribution	cancer_frequency	0.0002875129549216	ilu
chr2:4000000-5000000	positive attribution	cancer_frequency	0.0006496272301398	mgi
chr2:47000000-48000000	positive attribution	cancer_frequency	0.0002271828049558	mgi
chr2:49000000-50000000	positive attribution	cancer_frequency	0.0006020566623702	ilu
chr2:62000000-63000000	positive attribution	cancer_frequency	0.0002195581765703	mgi
chr2:80000000-81000000	positive attribution	cancer_frequency	0.0006104148555858	ilu
chr2:80000000-81000000	positive attribution	cancer_frequency	0.0006104148555858	mgi
chr2:87000000-88000000	negative attribution	cancer_frequency	6.23307813205674e-05	ilu
chr2:97000000-98000000	negative attribution	cancer_frequency	0.0001809904498973	mgi
chr20:15000000-16000000	negative attribution	cancer_frequency	0.0003688497341127	mgi
chr20:20000000-21000000	positive attribution	cancer_frequency	0.0002955154803408	mgi
chr20:22000000-23000000	positive attribution	cancer_frequency	0.0004511423705067	ilu
chr20:41000000-42000000	positive attribution	cancer_frequency	0.0006470486386159	mgi
chr20:43000000-44000000	positive attribution	cancer_frequency	0.0002482338926557	ilu
chr20:5000000-6000000	positive attribution	cancer_frequency	0.0002761760439111	mgi
chr20:53000000-54000000	positive attribution	cancer_frequency	0.0005806054483993	ilu
chr20:57000000-58000000	positive attribution	cancer_frequency	0.0003472429154809	ilu
chr20:58000000-59000000	positive attribution	cancer_frequency	0.000432047455687	ilu
chr20:59000000-60000000	positive attribution	cancer_frequency	0.000622529789901	mgi
chr20:6000000-7000000	negative attribution	cancer_frequency	0.0004515202675404	mgi
chr21:32000000-33000000	negative attribution	cancer_frequency	0.0003586909726778	ilu
chr21:33000000-34000000	negative attribution	cancer_frequency	0.0002331846990202	mgi
chr21:37000000-38000000	negative attribution	cancer_frequency	0.0002172241066564	ilu
chr21:46000000-47000000	negative attribution	cancer_frequency	0.0002403869718975	mgi
chr21:47000000-48000000	negative attribution	cancer_frequency	0.0002414317460494	mgi
chr22:23000000-24000000	positive attribution	cancer_frequency	0.00033321626676	ilu
chr22:28000000-29000000	negative attribution	cancer_frequency	0.000225182173601	mgi
chr22:32000000-33000000	negative attribution	cancer_frequency	0.0002117334850493	ilu
chr3:112000000-113000000	positive attribution	cancer_frequency	0.000277220818063	mgi
chr3:122000000-123000000	positive attribution	cancer_frequency	0.0002270938880067	ilu
chr3:129000000-130000000	positive attribution	cancer_frequency	0.0001984181719213	mgi
chr3:131000000-132000000	positive attribution	cancer_frequency	0.0003911234298628	ilu
chr3:134000000-135000000	positive attribution	cancer_frequency	0.0002984052811866	mgi
chr3:134000000-135000000	positive attribution	cancer_frequency	0.0002984052811866	ilu
chr3:138000000-139000000	positive attribution	cancer_frequency	0.0002704186714567	ilu
chr3:140000000-141000000	positive attribution	cancer_frequency	0.0003595356836943	mgi
chr3:141000000-142000000	positive attribution	cancer_frequency	0.0002102663553891	ilu
chr3:150000000-151000000	positive attribution	cancer_frequency	0.0002760426684874	mgi
chr3:152000000-153000000	positive attribution	cancer_frequency	0.000301584062117	mgi
chr3:155000000-156000000	positive attribution	cancer_frequency	0.0003112315510946	ilu
chr3:157000000-158000000	positive attribution	cancer_frequency	0.0003765188209728	ilu
chr3:16000000-17000000	positive attribution	cancer_frequency	0.0002855567820413	mgi
chr3:160000000-161000000	positive attribution	cancer_frequency	0.0002699740867112	ilu
chr3:172000000-173000000	positive attribution	cancer_frequency	0.0003466427260745	mgi
chr3:180000000-181000000	positive attribution	cancer_frequency	0.0005266995480062	ilu
chr3:181000000-182000000	positive attribution	cancer_frequency	0.0003999039785866	mgi
chr3:183000000-184000000	positive attribution	cancer_frequency	0.0002365413138488	ilu
chr3:184000000-185000000	positive attribution	cancer_frequency	0.00023171756936	mgi
chr3:186000000-187000000	positive attribution	cancer_frequency	0.0002725749074724	ilu
chr3:186000000-187000000	positive attribution	cancer_frequency	0.0002725749074724	mgi
chr3:193000000-194000000	positive attribution	cancer_frequency	0.0002724193028115	ilu
chr3:197000000-198000000	positive attribution	cancer_frequency	0.0001868811977753	mgi
chr3:32000000-33000000	negative attribution	cancer_frequency	0.0002126226545403	mgi
chr3:39000000-40000000	negative attribution	cancer_frequency	0.0002893357523782	mgi
chr3:4000000-5000000	positive attribution	cancer_frequency	0.0002443215468952	ilu
chr3:48000000-49000000	negative attribution	cancer_frequency	0.0001725433397326	mgi
chr3:55000000-56000000	positive attribution	cancer_frequency	0.0004456517488996	mgi
chr3:56000000-57000000	negative attribution	cancer_frequency	0.0003322604095572	ilu
chr3:60000000-61000000	negative attribution	cancer_frequency	0.0003410187290438	mgi
chr3:61000000-62000000	negative attribution	cancer_frequency	0.0002389420714746	mgi
chr3:74000000-75000000	negative attribution	cancer_frequency	0.0004789956048129	ilu
chr4:0-1000000	negative attribution	cancer_frequency	0.0002888689383954	mgi
chr4:109000000-110000000	negative attribution	cancer_frequency	0.0002816666655181	mgi
chr4:114000000-115000000	negative attribution	cancer_frequency	0.0002477670786729	mgi
chr4:114000000-115000000	negative attribution	cancer_frequency	0.0002477670786729	ilu
chr4:118000000-119000000	positive attribution	cancer_frequency	0.0005278554683445	ilu
chr4:119000000-120000000	negative attribution	cancer_frequency	0.0002116667973375	ilu
chr4:135000000-136000000	negative attribution	cancer_frequency	0.0006823486674094	mgi
chr4:146000000-147000000	negative attribution	cancer_frequency	0.0002758203761146	mgi
chr4:147000000-148000000	negative attribution	cancer_frequency	0.0003532892680198	ilu
chr4:153000000-154000000	negative attribution	cancer_frequency	0.0002176686914019	ilu
chr4:155000000-156000000	negative attribution	cancer_frequency	0.0003793419341068	ilu
chr4:157000000-158000000	negative attribution	cancer_frequency	0.0004328032497544	mgi
chr4:159000000-160000000	negative attribution	cancer_frequency	0.0002951598125443	ilu
chr4:165000000-166000000	negative attribution	cancer_frequency	0.0005263883386843	ilu
chr4:166000000-167000000	negative attribution	cancer_frequency	0.0004357375090748	ilu
chr4:169000000-170000000	negative attribution	cancer_frequency	0.0002450551117253	ilu
chr4:182000000-183000000	negative attribution	cancer_frequency	0.0005545083238379	ilu
chr4:183000000-184000000	negative attribution	cancer_frequency	0.0003985479951128	ilu
chr4:190000000-191000000	negative attribution	cancer_frequency	0.0003861440807131	ilu
chr4:24000000-25000000	positive attribution	cancer_frequency	0.0002695739604402	mgi
chr4:26000000-27000000	negative attribution	cancer_frequency	0.0002420097062186	ilu
chr4:27000000-28000000	positive attribution	cancer_frequency	0.0004948450509904	mgi
chr4:40000000-41000000	negative attribution	cancer_frequency	0.0002453885502845	mgi
chr4:5000000-6000000	positive attribution	cancer_frequency	0.0003337719976919	ilu
chr4:53000000-54000000	negative attribution	cancer_frequency	0.0003048073015219	mgi
chr4:58000000-59000000	positive attribution	cancer_frequency	0.0005683793678978	mgi
chr4:81000000-82000000	negative attribution	cancer_frequency	0.0004627682616018	mgi
chr4:81000000-82000000	negative attribution	cancer_frequency	0.0004627682616018	ilu
chr4:85000000-86000000	negative attribution	cancer_frequency	0.0003274144358311	mgi
chr4:87000000-88000000	negative attribution	cancer_frequency	0.0002625272922239	ilu
chr4:88000000-89000000	negative attribution	cancer_frequency	0.0002294057286834	mgi
chr4:95000000-96000000	negative attribution	cancer_frequency	0.0002636832125622	mgi
chr4:96000000-97000000	negative attribution	cancer_frequency	0.0004243339103524	ilu
chr5:103000000-104000000	negative attribution	cancer_frequency	0.0004911549976026	ilu
chr5:112000000-113000000	negative attribution	cancer_frequency	0.0002396534070674	mgi
chr5:119000000-120000000	negative attribution	cancer_frequency	0.0005264105679216	mgi
chr5:121000000-122000000	negative attribution	cancer_frequency	0.0003857439544421	ilu
chr5:122000000-123000000	negative attribution	cancer_frequency	0.0002787101769605	mgi
chr5:135000000-136000000	negative attribution	cancer_frequency	0.0003373731341306	ilu
chr5:136000000-137000000	negative attribution	cancer_frequency	0.0003690275680109	ilu
chr5:138000000-139000000	negative attribution	cancer_frequency	0.0001747884926974	ilu
chr5:145000000-146000000	negative attribution	cancer_frequency	0.0002478115371475	mgi
chr5:165000000-166000000	negative attribution	cancer_frequency	0.0006104370848231	mgi
chr5:170000000-171000000	negative attribution	cancer_frequency	0.0003017174375406	ilu
chr5:170000000-171000000	negative attribution	cancer_frequency	0.0003017174375406	mgi
chr5:174000000-175000000	negative attribution	cancer_frequency	0.0003460647659053	ilu
chr5:3000000-4000000	positive attribution	cancer_frequency	0.0006829710860531	mgi
chr5:31000000-32000000	positive attribution	cancer_frequency	0.0003628478400483	ilu
chr5:32000000-33000000	positive attribution	cancer_frequency	0.0003042293413528	mgi
chr5:45000000-46000000	positive attribution	cancer_frequency	0.000702888482652	mgi
chr5:5000000-6000000	positive attribution	cancer_frequency	0.0005625553077316	mgi
chr5:59000000-60000000	negative attribution	cancer_frequency	0.0002623939168002	ilu
chr5:62000000-63000000	negative attribution	cancer_frequency	0.0005292559102929	mgi
chr5:9000000-10000000	positive attribution	cancer_frequency	0.0004355596751766	mgi
chr5:9000000-10000000	positive attribution	cancer_frequency	0.0004355596751766	ilu
chr5:94000000-95000000	negative attribution	cancer_frequency	0.0003627589230992	mgi
chr6:11000000-12000000	negative attribution	cancer_frequency	0.0002368969816452	mgi
chr6:118000000-119000000	negative attribution	cancer_frequency	0.0003445754070078	ilu
chr6:129000000-130000000	positive attribution	cancer_frequency	0.000353622706579	mgi
chr6:151000000-152000000	negative attribution	cancer_frequency	0.0002158458939453	mgi
chr6:151000000-152000000	negative attribution	cancer_frequency	0.0002158458939453	ilu
chr6:155000000-156000000	negative attribution	cancer_frequency	0.0002484117265539	mgi
chr6:160000000-161000000	negative attribution	cancer_frequency	0.0002462110320636	mgi
chr6:161000000-162000000	negative attribution	cancer_frequency	0.0003221905650714	mgi
chr6:162000000-163000000	positive attribution	cancer_frequency	0.0003986813705365	ilu
chr6:168000000-169000000	negative attribution	cancer_frequency	0.0002363412507133	mgi
chr6:26000000-27000000	positive attribution	cancer_frequency	0.000212355903693	mgi
chr6:35000000-36000000	positive attribution	cancer_frequency	0.0002059316541204	mgi
chr6:38000000-39000000	negative attribution	cancer_frequency	0.0002422764570659	mgi
chr6:4000000-5000000	positive attribution	cancer_frequency	0.0002507013379933	mgi
chr6:40000000-41000000	positive attribution	cancer_frequency	0.0003618252951336	mgi
chr6:6000000-7000000	positive attribution	cancer_frequency	0.0003149660629568	ilu
chr6:64000000-65000000	positive attribution	cancer_frequency	0.0003459313904816	ilu
chr6:73000000-74000000	negative attribution	cancer_frequency	0.0004256898938262	mgi
chr6:89000000-90000000	positive attribution	cancer_frequency	0.0002671287443399	mgi
chr6:99000000-100000000	positive attribution	cancer_frequency	0.0003459758489562	ilu
chr7:1000000-2000000	negative attribution	cancer_frequency	0.0002484339557912	ilu
chr7:100000000-101000000	positive attribution	cancer_frequency	0.0002331846990202	ilu
chr7:103000000-104000000	positive attribution	cancer_frequency	0.0003767855718201	ilu
chr7:105000000-106000000	positive attribution	cancer_frequency	0.0002160237278435	mgi
chr7:106000000-107000000	positive attribution	cancer_frequency	0.0002924033871222	mgi
chr7:107000000-108000000	positive attribution	cancer_frequency	0.0002422542278286	ilu
chr7:122000000-123000000	positive attribution	cancer_frequency	0.0003594912252197	mgi
chr7:129000000-130000000	positive attribution	cancer_frequency	0.000221714412586	mgi
chr7:135000000-136000000	positive attribution	cancer_frequency	0.0003395738286208	mgi
chr7:137000000-138000000	positive attribution	cancer_frequency	0.0004129080823928	ilu
chr7:139000000-140000000	positive attribution	cancer_frequency	0.000219535947333	mgi
chr7:140000000-141000000	positive attribution	cancer_frequency	0.0002444993807934	ilu
chr7:148000000-149000000	negative attribution	cancer_frequency	0.0002645056943414	mgi
chr7:20000000-21000000	positive attribution	cancer_frequency	0.000392434954862	mgi
chr7:21000000-22000000	positive attribution	cancer_frequency	0.0003957915696906	mgi
chr7:23000000-24000000	positive attribution	cancer_frequency	0.0003112093218573	ilu
chr7:29000000-30000000	negative attribution	cancer_frequency	0.0002312729846145	mgi
chr7:41000000-42000000	positive attribution	cancer_frequency	0.0005687128064569	mgi
chr7:45000000-46000000	positive attribution	cancer_frequency	0.0003017841252525	mgi
chr7:50000000-51000000	positive attribution	cancer_frequency	0.000357979637085	mgi
chr7:65000000-66000000	positive attribution	cancer_frequency	0.0001941501583644	ilu
chr7:78000000-79000000	positive attribution	cancer_frequency	0.0004265123756054	mgi
chr7:91000000-92000000	positive attribution	cancer_frequency	0.0003017396667779	ilu
chr8:105000000-106000000	positive attribution	cancer_frequency	0.0005461723598596	ilu
chr8:118000000-119000000	positive attribution	cancer_frequency	0.0004263345417072	ilu
chr8:121000000-122000000	positive attribution	cancer_frequency	0.0002859791375496	mgi
chr8:123000000-124000000	positive attribution	cancer_frequency	0.0003316157616762	ilu
chr8:124000000-125000000	positive attribution	cancer_frequency	0.0002427655002859	ilu
chr8:127000000-128000000	positive attribution	cancer_frequency	0.0003603137069989	ilu
chr8:129000000-130000000	positive attribution	cancer_frequency	0.0003147882290586	ilu
chr8:132000000-133000000	positive attribution	cancer_frequency	0.0006319105280313	mgi
chr8:136000000-137000000	positive attribution	cancer_frequency	0.000485375395911	ilu
chr8:136000000-137000000	positive attribution	cancer_frequency	0.000485375395911	mgi
chr8:137000000-138000000	positive attribution	cancer_frequency	0.0006829933152904	ilu
chr8:137000000-138000000	positive attribution	cancer_frequency	0.0006829933152904	mgi
chr8:140000000-141000000	positive attribution	cancer_frequency	0.0004857088344701	mgi
chr8:19000000-20000000	negative attribution	cancer_frequency	0.0002459887396909	ilu
chr8:19000000-20000000	negative attribution	cancer_frequency	0.0002459887396909	mgi
chr8:24000000-25000000	negative attribution	cancer_frequency	0.0004137972518838	ilu
chr8:26000000-27000000	negative attribution	cancer_frequency	0.0002712189239986	ilu
chr8:30000000-31000000	negative attribution	cancer_frequency	0.000211222212592	mgi
chr8:4000000-5000000	negative attribution	cancer_frequency	0.0006019232869466	mgi
chr8:5000000-6000000	negative attribution	cancer_frequency	0.0006679218924176	mgi
chr8:54000000-55000000	positive attribution	cancer_frequency	0.0004044387429908	mgi
chr8:56000000-57000000	positive attribution	cancer_frequency	0.0004410280675463	mgi
chr8:58000000-59000000	positive attribution	cancer_frequency	0.0004728158768503	mgi
chr8:58000000-59000000	positive attribution	cancer_frequency	0.0004728158768503	ilu
chr8:6000000-7000000	negative attribution	cancer_frequency	0.0002870683701761	ilu
chr8:61000000-62000000	positive attribution	cancer_frequency	0.0002864237222951	ilu
chr8:77000000-78000000	positive attribution	cancer_frequency	0.0005858960068709	mgi
chr8:8000000-9000000	negative attribution	cancer_frequency	0.0001813238884564	mgi
chr8:96000000-97000000	positive attribution	cancer_frequency	0.0004275349205201	ilu
chr9:101000000-102000000	negative attribution	cancer_frequency	0.000248900769774	ilu
chr9:117000000-118000000	negative attribution	cancer_frequency	0.0002503901286714	ilu
chr9:129000000-130000000	negative attribution	cancer_frequency	0.000212111382083	ilu
chr9:140000000-141000000	negative attribution	cancer_frequency	0.0002087325380171	mgi
chr9:33000000-34000000	negative attribution	cancer_frequency	0.0001805014066772	ilu
chr9:75000000-76000000	negative attribution	cancer_frequency	0.0002701296913721	mgi
chr9:94000000-95000000	negative attribution	cancer_frequency	0.0002664618672216	ilu
chr9:94000000-95000000	negative attribution	cancer_frequency	0.0002664618672216	mgi
chr9:95000000-96000000	negative attribution	cancer_frequency	0.0001846582740477	mgi
chr9:97000000-98000000	negative attribution	cancer_frequency	0.000164185146517	mgi
