# Supplementary material for: Integrative modeling of tumor genomes and epigenomes for enhanced cancer diagnosis by cell-free DNA
Source: Nat Commun. 2023 Apr 10;14:2017. doi: 10.1038/s41467-023-37768-3 (PMC10085982; doi:10.1038/s41467-023-37768-3)
Supplement: Supplementary file 6 — Source Data [file 41467_2023_37768_MOESM6_ESM.zip › sourcedata/fig3_b_right.txt]

index	combined	genome	epigenome	cnv	fragpattern	fragsize
liver	0.8843537414965986	0.8027210884353742	0.7959183673469388	0.8435374149659864	0.7346938775510204	0.6462585034013606
ovary	0.6916666666666667	0.6333333333333333	0.675	0.5916666666666667	0.6166666666666667	0.5166666666666667
pancreas	0.9090909090909091	0.7272727272727273	0.8977272727272727	0.5	0.6704545454545454	0.8181818181818182
lung	0.5058823529411764	0.5411764705882353	0.27058823529411763	0.4117647058823529	0.25882352941176473	0.3058823529411765
esophagus	0.44047619047619047	0.47619047619047616	0.23809523809523808	0.47619047619047616	0.5595238095238095	0.21428571428571427
colon	0.4489795918367347	0.5510204081632653	0.22448979591836735	0.2857142857142857	0.14285714285714285	0.20408163265306123
