# Supplementary material for: Integrative modeling of tumor genomes and epigenomes for enhanced cancer diagnosis by cell-free DNA
Source: Nat Commun. 2023 Apr 10;14:2017. doi: 10.1038/s41467-023-37768-3 (PMC10085982; doi:10.1038/s41467-023-37768-3)
Supplement: Supplementary file 6 — Source Data [file 41467_2023_37768_MOESM6_ESM.zip › sourcedata/fig6_d.txt]

fragment size	position	value
-500	matching type	-3.4058965e-05
-496	matching type	4.532272e-06
-492	matching type	8.341299e-06
-488	matching type	-4.1748313e-05
-484	matching type	-1.612591e-05
-480	matching type	6.937252e-06
-476	matching type	-2.5178713e-05
-472	matching type	-2.6435364e-05
-468	matching type	-1.0652598e-05
-464	matching type	-4.2402717e-06
-460	matching type	-3.4666286e-05
-456	matching type	-3.049885e-05
-452	matching type	-2.6517504e-05
-448	matching type	-4.513996e-05
-444	matching type	-5.5104556e-05
-440	matching type	-2.346942e-05
-436	matching type	-4.5727393e-05
-432	matching type	-5.0348834e-05
-428	matching type	-4.0020914e-05
-424	matching type	-7.421011e-05
-420	matching type	-2.1959608e-05
-416	matching type	-6.3573905e-05
-412	matching type	-6.800887e-05
-408	matching type	-6.6907174e-05
-404	matching type	-5.5417404e-05
-400	matching type	-3.975455e-05
-396	matching type	-6.324905e-05
-392	matching type	-6.0415234e-05
-388	matching type	-8.68097e-05
-384	matching type	-6.8064335e-05
-380	matching type	-0.000105735206
-376	matching type	-5.4379398e-05
-372	matching type	-5.153715e-05
-368	matching type	-8.170191e-05
-364	matching type	-7.1378825e-05
-360	matching type	-2.871723e-05
-356	matching type	-3.9969556e-05
-352	matching type	-5.2161766e-05
-348	matching type	-6.576588e-05
-344	matching type	-1.9517609e-05
-340	matching type	-1.5982005e-05
-336	matching type	-1.9560843e-05
-332	matching type	-3.4173125e-05
-328	matching type	-2.0533711e-05
-324	matching type	-2.3412676e-05
-320	matching type	-3.132218e-05
-316	matching type	3.3901065e-06
-312	matching type	-6.8651985e-07
-308	matching type	6.1617266e-06
-304	matching type	2.703913e-05
-300	matching type	5.754042e-05
-296	matching type	4.51912e-05
-292	matching type	3.4212204e-05
-288	matching type	1.9976105e-05
-284	matching type	9.242125e-06
-280	matching type	3.983447e-06
-276	matching type	1.9135866e-06
-272	matching type	3.0589974e-06
-268	matching type	1.2867041e-05
-264	matching type	2.5820076e-05
-260	matching type	3.38551e-05
-256	matching type	-4.690711e-05
-252	matching type	9.847192e-07
-248	matching type	-4.4900344e-06
-244	matching type	1.1959956e-05
-240	matching type	1.607719e-05
-236	matching type	2.7315447e-05
-232	matching type	8.0673235e-06
-228	matching type	2.7622395e-05
-224	matching type	3.7335838e-05
-220	matching type	1.057937e-05
-216	matching type	3.2466043e-05
-212	matching type	3.4672405e-05
-208	matching type	3.3131484e-05
-204	matching type	4.357808e-05
-200	matching type	6.741791e-05
-196	matching type	7.962578e-05
-192	matching type	4.8275575e-05
-188	matching type	7.310464e-05
-184	matching type	4.6880337e-05
-180	matching type	7.270512e-05
-176	matching type	8.0123806e-05
-172	matching type	5.306426e-05
-168	matching type	8.659667e-05
-164	matching type	6.083743e-05
-160	matching type	8.3475345e-05
-156	matching type	3.7429967e-05
-152	matching type	8.5744614e-05
-148	matching type	5.840529e-05
-144	matching type	7.181848e-05
-140	matching type	2.2357235e-05
-136	matching type	5.056079e-06
-132	matching type	3.489908e-05
-128	matching type	4.273657e-06
-124	matching type	-1.9178957e-05
-120	matching type	-4.1702417e-05
-116	matching type	-7.798783e-05
-112	matching type	-6.6804394e-05
-108	matching type	-7.027919e-05
-104	matching type	-0.00010178939
-100	matching type	-8.379791e-05
-96	matching type	-8.6494314e-05
-92	matching type	-0.000116965224
-88	matching type	-9.5838644e-05
-84	matching type	-0.00015476561
-80	matching type	-0.00018844186
-76	matching type	-0.00019994503
-72	matching type	-0.00015508445
-68	matching type	-0.00016456922
-64	matching type	-0.00018978943
-60	matching type	-0.00017247906
-56	matching type	-0.00019251283
-52	matching type	-0.00020041638
-48	matching type	-0.00016166562
-44	matching type	-0.00015629032
-40	matching type	-0.00016174627
-36	matching type	-0.00016969537
-32	matching type	-0.0001504006
-28	matching type	-0.00017376638
-24	matching type	-0.00015309903
-20	matching type	-0.00016932555
-16	matching type	-0.00015119695
-12	matching type	-0.00015335337
-8	matching type	-0.00014531208
-4	matching type	-0.00014389896
0	matching type	-0.00015299709
4	matching type	-0.00015187412
8	matching type	-0.00015459071
12	matching type	-0.00015057281
16	matching type	-0.00021158633
20	matching type	-0.00015544108
24	matching type	-0.00014926547
28	matching type	-0.00016772555
32	matching type	-0.00016666795
36	matching type	-0.00018574623
40	matching type	-0.00016379196
44	matching type	-0.00013130002
48	matching type	-0.00015987389
52	matching type	-0.00015533765
56	matching type	-0.00015725427
60	matching type	-0.00013687066
64	matching type	-0.00015583273
68	matching type	-0.0001341375
72	matching type	-0.00010431539
76	matching type	-0.00013144087
80	matching type	-0.00011073366
84	matching type	-0.000110847766
88	matching type	-0.000105522966
92	matching type	-9.36343e-05
96	matching type	-5.8926642e-05
100	matching type	-2.403595e-05
104	matching type	-5.197484e-05
108	matching type	-7.473938e-06
112	matching type	-3.0974486e-05
116	matching type	-3.2795782e-05
120	matching type	1.9456958e-05
124	matching type	1.627362e-05
128	matching type	1.8421635e-05
132	matching type	4.6401565e-05
136	matching type	4.678534e-05
140	matching type	1.8236728e-05
144	matching type	5.8085545e-05
148	matching type	3.566615e-05
152	matching type	3.4717174e-05
156	matching type	7.778878e-05
160	matching type	5.3986256e-05
164	matching type	7.2423914e-05
168	matching type	5.678991e-05
172	matching type	4.0609506e-05
176	matching type	8.7668e-06
180	matching type	1.6340002e-05
184	matching type	6.0472405e-05
188	matching type	2.798986e-05
192	matching type	7.602979e-05
196	matching type	3.6852696e-05
200	matching type	2.1326885e-05
204	matching type	2.1522048e-05
208	matching type	3.1199e-05
212	matching type	5.381187e-05
216	matching type	2.7548836e-07
220	matching type	-1.07822825e-05
224	matching type	1.6896443e-05
228	matching type	-8.775192e-06
232	matching type	-9.415412e-06
236	matching type	-1.059505e-05
240	matching type	5.227086e-06
244	matching type	1.8341434e-07
248	matching type	-8.571643e-06
252	matching type	-5.4487395e-05
256	matching type	-3.8015307e-05
260	matching type	-1.967126e-05
264	matching type	-4.7022015e-05
268	matching type	-4.2549847e-05
272	matching type	-3.1526204e-05
276	matching type	-1.5086315e-05
280	matching type	-3.3360273e-05
284	matching type	-1.8562729e-05
288	matching type	-4.3685486e-05
292	matching type	-5.4630436e-05
296	matching type	-4.088845e-05
300	matching type	-9.528654e-06
304	matching type	-1.913231e-05
308	matching type	-3.6527268e-05
312	matching type	-2.6029618e-05
316	matching type	-2.823216e-05
320	matching type	-2.2904598e-05
324	matching type	1.7097218e-05
328	matching type	3.222809e-05
332	matching type	1.1738506e-06
336	matching type	1.3092415e-05
340	matching type	5.8121346e-05
344	matching type	2.842645e-05
348	matching type	3.4601675e-05
352	matching type	3.124296e-05
356	matching type	4.192154e-05
360	matching type	2.6312966e-05
364	matching type	5.5679375e-05
368	matching type	1.1919399e-05
372	matching type	3.72325e-05
376	matching type	6.021035e-06
380	matching type	-1.1689703e-05
384	matching type	3.543119e-05
388	matching type	3.667094e-05
392	matching type	1.5409936e-05
396	matching type	6.6844973e-06
400	matching type	9.375869e-06
404	matching type	6.5969857e-06
408	matching type	1.5692964e-05
412	matching type	-2.48409e-05
416	matching type	-1.833734e-05
420	matching type	5.9242634e-06
424	matching type	-5.0136667e-05
428	matching type	-3.716419e-05
432	matching type	-6.1447754e-05
436	matching type	-4.7424393e-05
440	matching type	-1.961757e-05
444	matching type	-4.1897805e-05
448	matching type	-3.7071317e-05
452	matching type	-2.1963153e-05
456	matching type	-1.3641349e-05
460	matching type	-4.7092103e-06
464	matching type	-3.32365e-05
468	matching type	-2.4764135e-05
472	matching type	-3.3994424e-05
476	matching type	-3.6787995e-05
480	matching type	-2.3934122e-06
484	matching type	1.7309689e-05
488	matching type	-9.837244e-06
492	matching type	1.3931387e-05
496	matching type	4.5158854e-06
-500	other type	-3.3881264e-07
-496	other type	-4.411234e-06
-492	other type	-7.3238307e-06
-488	other type	4.1690573e-06
-484	other type	-1.4058127e-06
-480	other type	1.4440524e-06
-476	other type	-1.1516961e-06
-472	other type	-3.258767e-06
-468	other type	-2.0068342e-06
-464	other type	9.78728e-07
-460	other type	-4.1283183e-06
-456	other type	-5.4966977e-06
-452	other type	-4.877853e-07
-448	other type	-6.662678e-06
-444	other type	-2.9724783e-06
-440	other type	-9.153078e-06
-436	other type	-6.6763114e-06
-432	other type	-4.616475e-06
-428	other type	-3.874468e-06
-424	other type	-7.0447654e-06
-420	other type	-2.264722e-06
-416	other type	-4.516414e-06
-412	other type	-7.71328e-06
-408	other type	-9.59154e-06
-404	other type	-9.505599e-06
-400	other type	-6.5457907e-06
-396	other type	-1.2207726e-05
-392	other type	-1.21968615e-05
-388	other type	-1.1318837e-05
-384	other type	-1.567958e-05
-380	other type	-1.1907566e-05
-376	other type	-1.49925845e-05
-372	other type	-1.9355391e-05
-368	other type	-1.5794136e-05
-364	other type	-1.5799737e-05
-360	other type	-1.5005307e-05
-356	other type	-1.6037471e-05
-352	other type	-1.4010717e-05
-348	other type	-6.3409443e-06
-344	other type	-1.7081278e-05
-340	other type	-1.33879075e-05
-336	other type	-6.436412e-06
-332	other type	-9.15555e-06
-328	other type	-6.834059e-06
-324	other type	-1.2921217e-05
-320	other type	-8.645908e-06
-316	other type	-6.8825098e-06
-312	other type	-8.22386e-06
-308	other type	-3.737156e-06
-304	other type	-5.330284e-06
-300	other type	-6.9417392e-06
-296	other type	-1.2814703e-06
-292	other type	-3.2801786e-06
-288	other type	-5.3679164e-06
-284	other type	-3.9180958e-07
-280	other type	4.9165114e-06
-276	other type	1.0266602e-05
-272	other type	7.697594e-06
-268	other type	9.188117e-06
-264	other type	8.75952e-06
-260	other type	1.2992527e-05
-256	other type	3.9941997e-06
-252	other type	9.22595e-06
-248	other type	1.2125499e-05
-244	other type	8.207495e-06
-240	other type	1.207822e-06
-236	other type	5.017586e-06
-232	other type	3.410521e-06
-228	other type	5.7220077e-06
-224	other type	1.8528985e-07
-220	other type	4.1535895e-06
-216	other type	-1.3186568e-06
-212	other type	-2.4658623e-06
-208	other type	6.6311036e-06
-204	other type	2.4468607e-06
-200	other type	3.5590842e-06
-196	other type	4.16e-06
-192	other type	5.76061e-06
-188	other type	4.5725933e-06
-184	other type	6.1320425e-06
-180	other type	3.831482e-06
-176	other type	1.1081239e-05
-172	other type	9.364373e-06
-168	other type	1.6108477e-05
-164	other type	1.8290108e-05
-160	other type	2.1469354e-05
-156	other type	1.710251e-05
-152	other type	2.3148208e-05
-148	other type	3.340599e-05
-144	other type	2.428016e-05
-140	other type	2.8447614e-05
-136	other type	2.511943e-05
-132	other type	2.6127975e-05
-128	other type	3.1869382e-05
-124	other type	3.634511e-05
-120	other type	3.3911154e-05
-116	other type	3.441308e-05
-112	other type	3.3712262e-05
-108	other type	3.1007392e-05
-104	other type	3.004678e-05
-100	other type	2.2416094e-05
-96	other type	1.1655761e-05
-92	other type	9.4349925e-06
-88	other type	1.3197086e-05
-84	other type	1.5319182e-06
-80	other type	5.6975944e-07
-76	other type	1.9781795e-07
-72	other type	-1.0489508e-06
-68	other type	-7.4262075e-06
-64	other type	-2.8779648e-06
-60	other type	-6.1909e-06
-56	other type	-3.644053e-06
-52	other type	-1.8273163e-06
-48	other type	-4.3942186e-06
-44	other type	-6.5091135e-06
-40	other type	-6.8888103e-06
-36	other type	-1.5873717e-06
-32	other type	5.3940735e-06
-28	other type	5.8324995e-06
-24	other type	5.409891e-06
-20	other type	4.787997e-06
-16	other type	7.02283e-06
-12	other type	9.123006e-06
-8	other type	1.4012668e-05
-4	other type	1.4624214e-05
0	other type	8.670404e-06
4	other type	8.27982e-06
8	other type	1.0453534e-05
12	other type	4.4768544e-06
16	other type	3.710834e-06
20	other type	2.6740295e-06
24	other type	3.0647168e-06
28	other type	-2.0337973e-06
32	other type	-1.4742795e-05
36	other type	-1.7078439e-05
40	other type	-1.7905557e-05
44	other type	-1.9498862e-05
48	other type	-9.5303285e-06
52	other type	-1.3765791e-05
56	other type	-7.758903e-06
60	other type	-8.641386e-06
64	other type	-6.2081526e-06
68	other type	-1.8830725e-06
72	other type	1.8058876e-07
76	other type	3.0994404e-06
80	other type	1.2386259e-05
84	other type	1.5460575e-05
88	other type	1.9463956e-05
92	other type	2.0408354e-05
96	other type	2.5147554e-05
100	other type	2.8491131e-05
104	other type	2.7490707e-05
108	other type	3.1533433e-05
112	other type	3.212426e-05
116	other type	2.884701e-05
120	other type	3.086934e-05
124	other type	3.0347992e-05
128	other type	2.6146743e-05
132	other type	2.3797596e-05
136	other type	3.2057225e-05
140	other type	2.563433e-05
144	other type	1.0693461e-05
148	other type	1.6071861e-05
152	other type	1.8621038e-05
156	other type	1.575383e-05
160	other type	8.673056e-06
164	other type	5.337645e-06
168	other type	6.6109283e-06
172	other type	3.6385675e-06
176	other type	9.90366e-06
180	other type	6.8816325e-06
184	other type	4.4206453e-07
188	other type	2.9265433e-07
192	other type	1.3765425e-06
196	other type	1.8811261e-06
200	other type	5.1457264e-06
204	other type	6.914623e-07
208	other type	3.342419e-06
212	other type	5.9624185e-06
216	other type	9.113691e-06
220	other type	4.3264645e-06
224	other type	3.3480558e-07
228	other type	-4.427469e-06
232	other type	2.5890395e-06
236	other type	-2.1938831e-06
240	other type	6.0576446e-07
244	other type	-5.6410786e-06
248	other type	-2.3554615e-07
252	other type	-5.0919193e-06
256	other type	2.402584e-06
260	other type	-8.66692e-06
264	other type	-1.1029388e-05
268	other type	-4.3870964e-06
272	other type	-6.888721e-06
276	other type	-1.1395217e-05
280	other type	-9.082694e-06
284	other type	-1.0354994e-05
288	other type	-1.2126763e-05
292	other type	-1.0878472e-05
296	other type	-1.1244149e-05
300	other type	-1.6645745e-05
304	other type	-1.00116e-05
308	other type	-7.735662e-06
312	other type	-9.64546e-06
316	other type	-1.0025576e-05
320	other type	-2.883439e-06
324	other type	-1.0106343e-05
328	other type	-9.6734375e-06
332	other type	-8.291406e-06
336	other type	-4.3518494e-06
340	other type	-5.6530016e-06
344	other type	-8.526353e-06
348	other type	-3.4161367e-06
352	other type	-2.2896247e-06
356	other type	-3.0599258e-06
360	other type	-7.362394e-06
364	other type	1.282215e-06
368	other type	5.2074716e-07
372	other type	1.6550149e-07
376	other type	2.841918e-06
380	other type	-1.3791423e-06
384	other type	3.7544544e-07
388	other type	5.6484437e-06
392	other type	5.0132285e-06
396	other type	4.739419e-06
400	other type	-2.4143064e-06
404	other type	1.4375038e-06
408	other type	-3.9663964e-06
412	other type	6.1738615e-07
416	other type	2.6987923e-06
420	other type	-2.0520672e-06
424	other type	-4.197102e-07
428	other type	9.421627e-06
432	other type	-3.4126952e-06
436	other type	5.656468e-06
440	other type	-1.3471777e-06
444	other type	1.552017e-06
448	other type	-1.8647046e-06
452	other type	-1.3527966e-06
456	other type	-2.128075e-06
460	other type	-6.155939e-06
464	other type	-4.28428e-06
468	other type	-9.641992e-06
472	other type	-4.0435757e-06
476	other type	4.3513664e-06
480	other type	-1.1116448e-05
484	other type	-3.1281252e-06
488	other type	-3.8584944e-06
492	other type	-4.683734e-06
496	other type	-1.0147155e-06
