# Supplementary material for: Integrative modeling of tumor genomes and epigenomes for enhanced cancer diagnosis by cell-free DNA
Source: Nat Commun. 2023 Apr 10;14:2017. doi: 10.1038/s41467-023-37768-3 (PMC10085982; doi:10.1038/s41467-023-37768-3)
Supplement: Supplementary file 6 — Source Data [file 41467_2023_37768_MOESM6_ESM.zip › sourcedata/sup11_b.txt]

sample	sample_type	region_type	value	region	region_type2
SNUH_LuC_LULB_LULB-004_DC_Apo_iW5_S_NV1_FC1_S131	lung	Lung_down	-0.0041708492144	Lung	low LMD
SNUH_LuC_LULB_LULB-004_DC_Apo_iW5_S_NV1_FC1_S131	lung	Lung_no_match	4.8911316339746e-05	Lung	other regions
SNUH_LuC_LULB_LULB-004_DC_Apo_iW5_S_NV1_FC1_S131	lung	Lung_up	-0.00079012725	Lung	high LMD
SNUH_LuC_LULB_LULB-010_DC_Apo_iW5_S_NV1_FC1_S136	lung	Lung_down	-0.0012787174096	Lung	low LMD
SNUH_LuC_LULB_LULB-010_DC_Apo_iW5_S_NV1_FC1_S136	lung	Lung_no_match	0.0001727196321127	Lung	other regions
SNUH_LuC_LULB_LULB-010_DC_Apo_iW5_S_NV1_FC1_S136	lung	Lung_up	-0.0002470689668333	Lung	high LMD
SNUH_LuC_LULB_LULB-021_DC_Apo_iW5_S_NV1_FC1_S140	lung	Lung_down	-0.0006056806252	Lung	low LMD
SNUH_LuC_LULB_LULB-021_DC_Apo_iW5_S_NV1_FC1_S140	lung	Lung_no_match	8.96762503124804e-05	Lung	other regions
SNUH_LuC_LULB_LULB-021_DC_Apo_iW5_S_NV1_FC1_S140	lung	Lung_up	-0.0003062300239583	Lung	high LMD
SNUH_LuC_LULB_LULB-045_DC_Apo_iW5_S_NV1_FC1_S145	lung	Lung_down	-0.00079038417504	Lung	low LMD
SNUH_LuC_LULB_LULB-045_DC_Apo_iW5_S_NV1_FC1_S145	lung	Lung_no_match	4.77442070777475e-05	Lung	other regions
SNUH_LuC_LULB_LULB-045_DC_Apo_iW5_S_NV1_FC1_S145	lung	Lung_up	-0.0001278288382083	Lung	high LMD
SNUH_LuC_LULB_LULB-052_DC_Apo_iW5_S_NV1_FC1_S126	lung	Lung_down	-0.001041111052	Lung	low LMD
SNUH_LuC_LULB_LULB-052_DC_Apo_iW5_S_NV1_FC1_S126	lung	Lung_no_match	0.0003427066711253	Lung	other regions
SNUH_LuC_LULB_LULB-052_DC_Apo_iW5_S_NV1_FC1_S126	lung	Lung_up	-0.0006772585804166	Lung	high LMD
SNUH_LuC_LULB_LULB-054_DC_Apo_iW5_S1_NV1_FC1_S9	lung	Lung_down	-0.0040863454316	Lung	low LMD
SNUH_LuC_LULB_LULB-054_DC_Apo_iW5_S1_NV1_FC1_S9	lung	Lung_no_match	1.73841690411383e-05	Lung	other regions
SNUH_LuC_LULB_LULB-054_DC_Apo_iW5_S1_NV1_FC1_S9	lung	Lung_up	-0.0013437208525	Lung	high LMD
SNUH_LuC_LULB_LULB-061_DC_Apo_iW5_S_NV1_FC1_S128	lung	Lung_down	-0.0007332923224	Lung	low LMD
SNUH_LuC_LULB_LULB-061_DC_Apo_iW5_S_NV1_FC1_S128	lung	Lung_no_match	0.0002677165485347	Lung	other regions
SNUH_LuC_LULB_LULB-061_DC_Apo_iW5_S_NV1_FC1_S128	lung	Lung_up	-0.0006947238629166	Lung	high LMD
SNUH_LuC_LULB_LULB-071_DC_Apo_iW5_S_NV1_FC1_S130	lung	Lung_down	-0.00048476398324	Lung	low LMD
SNUH_LuC_LULB_LULB-071_DC_Apo_iW5_S_NV1_FC1_S130	lung	Lung_no_match	8.68592791905865e-05	Lung	other regions
SNUH_LuC_LULB_LULB-071_DC_Apo_iW5_S_NV1_FC1_S130	lung	Lung_up	-0.0005451991133333	Lung	high LMD
SNUH_LuC_LULB_LULB-094_DC_Apo_iW5_S_NV1_FC1_S155	lung	Lung_down	-0.000682613222	Lung	low LMD
SNUH_LuC_LULB_LULB-094_DC_Apo_iW5_S_NV1_FC1_S155	lung	Lung_no_match	0.0001190360220797	Lung	other regions
SNUH_LuC_LULB_LULB-094_DC_Apo_iW5_S_NV1_FC1_S155	lung	Lung_up	-0.0004983110266666	Lung	high LMD
SNUH_LuC_LULB_LULB-099_DC_Apo_iW5_S1_NV1_FC1_S20	lung	Lung_down	-0.00014820784624	Lung	low LMD
SNUH_LuC_LULB_LULB-099_DC_Apo_iW5_S1_NV1_FC1_S20	lung	Lung_no_match	1.62935733943257e-05	Lung	other regions
SNUH_LuC_LULB_LULB-099_DC_Apo_iW5_S1_NV1_FC1_S20	lung	Lung_up	-0.0001459777179166	Lung	high LMD
SNUH_LuC_LULB_LULB-106_DC_Apo_iW5_S1_NV1_FC1_S22	lung	Lung_down	-5.884538342e-05	Lung	low LMD
SNUH_LuC_LULB_LULB-106_DC_Apo_iW5_S1_NV1_FC1_S22	lung	Lung_no_match	4.80348061561535e-06	Lung	other regions
SNUH_LuC_LULB_LULB-106_DC_Apo_iW5_S1_NV1_FC1_S22	lung	Lung_up	-8.83054638791667e-05	Lung	high LMD
SNUH_LuC_LULB_LULB-108_DC_Apo_iW5_S_NV1_FC1_S121	lung	Lung_down	-0.0003850290568	Lung	low LMD
SNUH_LuC_LULB_LULB-108_DC_Apo_iW5_S_NV1_FC1_S121	lung	Lung_no_match	5.64133317146806e-05	Lung	other regions
SNUH_LuC_LULB_LULB-108_DC_Apo_iW5_S_NV1_FC1_S121	lung	Lung_up	-0.0004776878495833	Lung	high LMD
SNUH_LuC_LULB_LULB-112_DC_Apo_iW5_S_NV1_FC1_S123	lung	Lung_down	-0.00370979968712	Lung	low LMD
SNUH_LuC_LULB_LULB-112_DC_Apo_iW5_S_NV1_FC1_S123	lung	Lung_no_match	5.64828770860105e-05	Lung	other regions
SNUH_LuC_LULB_LULB-112_DC_Apo_iW5_S_NV1_FC1_S123	lung	Lung_up	-0.0007905477291666	Lung	high LMD
SNUH_LuC_LULB_LULB-126_DC_Apo_iW5_S_NV1_FC1_S133	lung	Lung_down	-0.00387687588144	Lung	low LMD
SNUH_LuC_LULB_LULB-126_DC_Apo_iW5_S_NV1_FC1_S133	lung	Lung_no_match	4.59353879064924e-05	Lung	other regions
SNUH_LuC_LULB_LULB-126_DC_Apo_iW5_S_NV1_FC1_S133	lung	Lung_up	-0.0009779245845833	Lung	high LMD
SNUH_LuC_LULB_LULB-135_DC_Apo_iW5_S_NV1_FC1_S142	lung	Lung_down	-0.0037084198508	Lung	low LMD
SNUH_LuC_LULB_LULB-135_DC_Apo_iW5_S_NV1_FC1_S142	lung	Lung_no_match	0.0006203204470094	Lung	other regions
SNUH_LuC_LULB_LULB-135_DC_Apo_iW5_S_NV1_FC1_S142	lung	Lung_up	-0.0002784971345833	Lung	high LMD
SNUH_LuC_LULB_LULB-139_DC_Apo_iW5_S_NV1_FC1_S79	lung	Lung_down	-0.0028780424	Lung	low LMD
SNUH_LuC_LULB_LULB-139_DC_Apo_iW5_S_NV1_FC1_S79	lung	Lung_no_match	4.07682432693687e-05	Lung	other regions
SNUH_LuC_LULB_LULB-139_DC_Apo_iW5_S_NV1_FC1_S79	lung	Lung_up	-0.0009326132348166	Lung	high LMD
SNUH_LuC_LULB_LULB-140_DC_Apo_iW5_S_NV1_FC1_S80	lung	Lung_down	-0.00029985901052	Lung	low LMD
SNUH_LuC_LULB_LULB-140_DC_Apo_iW5_S_NV1_FC1_S80	lung	Lung_no_match	2.91300377982182e-05	Lung	other regions
SNUH_LuC_LULB_LULB-140_DC_Apo_iW5_S_NV1_FC1_S80	lung	Lung_up	-0.0006244728893333	Lung	high LMD
SNUH_LuC_LULB_LULB-141_DC_Apo_iW5_S_NV1_FC1_S81	lung	Lung_down	-0.0038781750924	Lung	low LMD
SNUH_LuC_LULB_LULB-141_DC_Apo_iW5_S_NV1_FC1_S81	lung	Lung_no_match	2.91336566599552e-05	Lung	other regions
SNUH_LuC_LULB_LULB-141_DC_Apo_iW5_S_NV1_FC1_S81	lung	Lung_up	-0.0007660797754166	Lung	high LMD
SNUH_LuC_LULB_LULB-142_DC_Apo_iW5_S_NV1_FC1_S82	lung	Lung_down	-0.00020655414588	Lung	low LMD
SNUH_LuC_LULB_LULB-142_DC_Apo_iW5_S_NV1_FC1_S82	lung	Lung_no_match	1.57012609350504e-05	Lung	other regions
SNUH_LuC_LULB_LULB-142_DC_Apo_iW5_S_NV1_FC1_S82	lung	Lung_up	-0.0005995756989166	Lung	high LMD
SNUH_LuC_LULB_LULB-143_DC_Apo_iW5_S_NV1_FC1_S83	lung	Lung_down	-1.22528385588e-05	Lung	low LMD
SNUH_LuC_LULB_LULB-143_DC_Apo_iW5_S_NV1_FC1_S83	lung	Lung_no_match	1.67179800199029e-06	Lung	other regions
SNUH_LuC_LULB_LULB-143_DC_Apo_iW5_S_NV1_FC1_S83	lung	Lung_up	-1.70518093566667e-05	Lung	high LMD
SNUH_LuC_LULB_LULB-146_DC_Apo_iW5_S_NV1_FC1_S85	lung	Lung_down	-1.1220562532e-05	Lung	low LMD
SNUH_LuC_LULB_LULB-146_DC_Apo_iW5_S_NV1_FC1_S85	lung	Lung_no_match	9.69198184793052e-07	Lung	other regions
SNUH_LuC_LULB_LULB-146_DC_Apo_iW5_S_NV1_FC1_S85	lung	Lung_up	-2.7666388425e-05	Lung	high LMD
SNUH_LuC_LULB_LULB-147_DC_Apo_iW5_S_NV1_FC1_S86	lung	Lung_down	-0.00029947015324	Lung	low LMD
SNUH_LuC_LULB_LULB-147_DC_Apo_iW5_S_NV1_FC1_S86	lung	Lung_no_match	6.83952109759432e-06	Lung	other regions
SNUH_LuC_LULB_LULB-147_DC_Apo_iW5_S_NV1_FC1_S86	lung	Lung_up	-0.0012870470858333	Lung	high LMD
SMC_ESO_AI_SMC-AI-B024-V1_DC_Apo_iW5_S1_NV1_FC1_S37	esophagus	Esophagus_down	-0.00015083409528	Esophagus	low LMD
SMC_ESO_AI_SMC-AI-B024-V1_DC_Apo_iW5_S1_NV1_FC1_S37	esophagus	Esophagus_no_match	-5.23823474831837e-07	Esophagus	other regions
SMC_ESO_AI_SMC-AI-B024-V1_DC_Apo_iW5_S1_NV1_FC1_S37	esophagus	Esophagus_up	0.00018772788388	Esophagus	high LMD
SMC_ESO_AI_SMC-AI-B045-V1_DC_Apo_iW5_S1_NV1_FC1_S82	esophagus	Esophagus_down	-4.25566212e-05	Esophagus	low LMD
SMC_ESO_AI_SMC-AI-B045-V1_DC_Apo_iW5_S1_NV1_FC1_S82	esophagus	Esophagus_no_match	2.6265169692941e-05	Esophagus	other regions
SMC_ESO_AI_SMC-AI-B045-V1_DC_Apo_iW5_S1_NV1_FC1_S82	esophagus	Esophagus_up	0.00027844074288	Esophagus	high LMD
SMC_ESO_AI_SMC-AI-B048-V1_DC_Apo_iW5_S1_NV1_FC1_S84	esophagus	Esophagus_down	-5.0355396788e-05	Esophagus	low LMD
SMC_ESO_AI_SMC-AI-B048-V1_DC_Apo_iW5_S1_NV1_FC1_S84	esophagus	Esophagus_no_match	-8.22091481493647e-06	Esophagus	other regions
SMC_ESO_AI_SMC-AI-B048-V1_DC_Apo_iW5_S1_NV1_FC1_S84	esophagus	Esophagus_up	9.091325712e-05	Esophagus	high LMD
SMC_ESO_AI_SMC-AI-B053-V1_DC_Apo_iW5_S1_NV1_FC1_S197	esophagus	Esophagus_down	0.00067793262236	Esophagus	low LMD
SMC_ESO_AI_SMC-AI-B053-V1_DC_Apo_iW5_S1_NV1_FC1_S197	esophagus	Esophagus_no_match	0.0001370106408872	Esophagus	other regions
SMC_ESO_AI_SMC-AI-B053-V1_DC_Apo_iW5_S1_NV1_FC1_S197	esophagus	Esophagus_up	0.0004234363376	Esophagus	high LMD
SMC_ESO_AI_SMC-AI-B061-V1_DC_Apo_iW5_S1_NV1_FC1_S199	esophagus	Esophagus_down	-0.0001668318094	Esophagus	low LMD
SMC_ESO_AI_SMC-AI-B061-V1_DC_Apo_iW5_S1_NV1_FC1_S199	esophagus	Esophagus_no_match	7.86289091787593e-06	Esophagus	other regions
SMC_ESO_AI_SMC-AI-B061-V1_DC_Apo_iW5_S1_NV1_FC1_S199	esophagus	Esophagus_up	6.487822156e-05	Esophagus	high LMD
SMC_ESO_AI_SMC-AI-B062-V1_DC_Apo_iW5_S1_NV1_FC1_S200	esophagus	Esophagus_down	-0.00018852502764	Esophagus	low LMD
SMC_ESO_AI_SMC-AI-B062-V1_DC_Apo_iW5_S1_NV1_FC1_S200	esophagus	Esophagus_no_match	7.72493598232437e-06	Esophagus	other regions
SMC_ESO_AI_SMC-AI-B062-V1_DC_Apo_iW5_S1_NV1_FC1_S200	esophagus	Esophagus_up	0.00016217927104	Esophagus	high LMD
SMC_ESO_AI_SMC-AI-B063-V1_DC_Apo_iW5_S1_NV1_FC1_S201	esophagus	Esophagus_down	-0.00013295580562	Esophagus	low LMD
SMC_ESO_AI_SMC-AI-B063-V1_DC_Apo_iW5_S1_NV1_FC1_S201	esophagus	Esophagus_no_match	1.84148263308782e-05	Esophagus	other regions
SMC_ESO_AI_SMC-AI-B063-V1_DC_Apo_iW5_S1_NV1_FC1_S201	esophagus	Esophagus_up	-0.00012416200504	Esophagus	high LMD
SMC_ESO_AI_SMC-AI-B076-V1_DC_Apo_iW5_S1_NV1_FC1_S206	esophagus	Esophagus_down	0.0005792477472	Esophagus	low LMD
SMC_ESO_AI_SMC-AI-B076-V1_DC_Apo_iW5_S1_NV1_FC1_S206	esophagus	Esophagus_no_match	0.0001598331737619	Esophagus	other regions
SMC_ESO_AI_SMC-AI-B076-V1_DC_Apo_iW5_S1_NV1_FC1_S206	esophagus	Esophagus_up	0.0005890661184	Esophagus	high LMD
SMC_ESO_AI_SMC-AI-B089-V1_DC_Apo_iW5_S_NV1_FC1_S226	esophagus	Esophagus_down	-0.00028271164184	Esophagus	low LMD
SMC_ESO_AI_SMC-AI-B089-V1_DC_Apo_iW5_S_NV1_FC1_S226	esophagus	Esophagus_no_match	3.7718925333012e-05	Esophagus	other regions
SMC_ESO_AI_SMC-AI-B089-V1_DC_Apo_iW5_S_NV1_FC1_S226	esophagus	Esophagus_up	0.0001155526374	Esophagus	high LMD
SMC_ESO_AI_SMC-AI-B110-V1_DC_Apo_iW5_S1_NV1_FC1_S211	esophagus	Esophagus_down	-0.00033380462904	Esophagus	low LMD
SMC_ESO_AI_SMC-AI-B110-V1_DC_Apo_iW5_S1_NV1_FC1_S211	esophagus	Esophagus_no_match	-2.15184799062033e-06	Esophagus	other regions
SMC_ESO_AI_SMC-AI-B110-V1_DC_Apo_iW5_S1_NV1_FC1_S211	esophagus	Esophagus_up	0.0001145791165812	Esophagus	high LMD
SMC_ESO_AI_SMC-AI-B115-V1_DC_Apo_iW5_S_NV1_FC1_S149	esophagus	Esophagus_down	0.0002903597096	Esophagus	low LMD
SMC_ESO_AI_SMC-AI-B115-V1_DC_Apo_iW5_S_NV1_FC1_S149	esophagus	Esophagus_no_match	-9.07899215837073e-07	Esophagus	other regions
SMC_ESO_AI_SMC-AI-B115-V1_DC_Apo_iW5_S_NV1_FC1_S149	esophagus	Esophagus_up	4.534067e-05	Esophagus	high LMD
SMC_ESO_AI_SMC-AI-B125-V1_DC_Apo_iW5_S_NV1_FC1_S154	esophagus	Esophagus_down	-0.0001780272728	Esophagus	low LMD
SMC_ESO_AI_SMC-AI-B125-V1_DC_Apo_iW5_S_NV1_FC1_S154	esophagus	Esophagus_no_match	4.04879903063154e-06	Esophagus	other regions
SMC_ESO_AI_SMC-AI-B125-V1_DC_Apo_iW5_S_NV1_FC1_S154	esophagus	Esophagus_up	0.00010834568336	Esophagus	high LMD
SMC_ESO_AI_SMC-AI-B131-V1_DC_Apo_iW5_S_NV1_FC1_S158	esophagus	Esophagus_down	-0.00024804300272	Esophagus	low LMD
SMC_ESO_AI_SMC-AI-B131-V1_DC_Apo_iW5_S_NV1_FC1_S158	esophagus	Esophagus_no_match	1.62511985857025e-05	Esophagus	other regions
SMC_ESO_AI_SMC-AI-B131-V1_DC_Apo_iW5_S_NV1_FC1_S158	esophagus	Esophagus_up	0.00011935778268	Esophagus	high LMD
SMC_ESO_AI_SMC-AI-B132-V1_DC_Apo_iW5_S_NV1_FC1_S159	esophagus	Esophagus_down	-2.06590880000001e-06	Esophagus	low LMD
SMC_ESO_AI_SMC-AI-B132-V1_DC_Apo_iW5_S_NV1_FC1_S159	esophagus	Esophagus_no_match	2.74124387364985e-05	Esophagus	other regions
SMC_ESO_AI_SMC-AI-B132-V1_DC_Apo_iW5_S_NV1_FC1_S159	esophagus	Esophagus_up	0.00027954170904	Esophagus	high LMD
SMC_ESO_AI_SMC-AI-B139-V1_DC_Apo_iW5_S_NV1_FC1_S158	esophagus	Esophagus_down	-0.000379706900132	Esophagus	low LMD
SMC_ESO_AI_SMC-AI-B139-V1_DC_Apo_iW5_S_NV1_FC1_S158	esophagus	Esophagus_no_match	7.20201995758483e-05	Esophagus	other regions
SMC_ESO_AI_SMC-AI-B139-V1_DC_Apo_iW5_S_NV1_FC1_S158	esophagus	Esophagus_up	7.5329628e-05	Esophagus	high LMD
SMC_ESO_AI_SMC-AI-B155-V1_DC_Apo_iW5_S_NV1_FC1_S189	esophagus	Esophagus_down	-0.000196709308704	Esophagus	low LMD
SMC_ESO_AI_SMC-AI-B155-V1_DC_Apo_iW5_S_NV1_FC1_S189	esophagus	Esophagus_no_match	3.57613565689462e-06	Esophagus	other regions
SMC_ESO_AI_SMC-AI-B155-V1_DC_Apo_iW5_S_NV1_FC1_S189	esophagus	Esophagus_up	3.761964268e-05	Esophagus	high LMD
SMC_ESO_AI_SMC-AI-B159-V1_DC_Apo_iW5_S_NV1_FC1_S190	esophagus	Esophagus_down	-0.000262883373188	Esophagus	low LMD
SMC_ESO_AI_SMC-AI-B159-V1_DC_Apo_iW5_S_NV1_FC1_S190	esophagus	Esophagus_no_match	2.90977235980194e-06	Esophagus	other regions
SMC_ESO_AI_SMC-AI-B159-V1_DC_Apo_iW5_S_NV1_FC1_S190	esophagus	Esophagus_up	9.88394204e-06	Esophagus	high LMD
SMC_ESO_AI_SMC-AI-B168-V1_DC_Apo_iW5_S_NV1_FC1_S193	esophagus	Esophagus_down	9.12691868e-05	Esophagus	low LMD
SMC_ESO_AI_SMC-AI-B168-V1_DC_Apo_iW5_S_NV1_FC1_S193	esophagus	Esophagus_no_match	0.0001178506005565	Esophagus	other regions
SMC_ESO_AI_SMC-AI-B168-V1_DC_Apo_iW5_S_NV1_FC1_S193	esophagus	Esophagus_up	0.00061460427848	Esophagus	high LMD
SMC_ESO_AI_SMC-AI-B179-V1_DC_Apo_iW5_S_NV1_FC1_S200	esophagus	Esophagus_down	-0.00029734994756	Esophagus	low LMD
SMC_ESO_AI_SMC-AI-B179-V1_DC_Apo_iW5_S_NV1_FC1_S200	esophagus	Esophagus_no_match	1.70182233097534e-06	Esophagus	other regions
SMC_ESO_AI_SMC-AI-B179-V1_DC_Apo_iW5_S_NV1_FC1_S200	esophagus	Esophagus_up	5.5554608816e-05	Esophagus	high LMD
SMC_ESO_AI_SMC-AI-B185-V1_DC_Apo_iW5_S_NV1_FC1_S149	esophagus	Esophagus_down	0.00017238574856	Esophagus	low LMD
SMC_ESO_AI_SMC-AI-B185-V1_DC_Apo_iW5_S_NV1_FC1_S149	esophagus	Esophagus_no_match	1.24382635805011e-05	Esophagus	other regions
SMC_ESO_AI_SMC-AI-B185-V1_DC_Apo_iW5_S_NV1_FC1_S149	esophagus	Esophagus_up	0.000191313600468	Esophagus	high LMD
SMC_ESO_AI_SMC-AI-B210-V1_DC_Apo_iW5_S_NV1_FC1_S94	esophagus	Esophagus_down	0.0001680389668	Esophagus	low LMD
SMC_ESO_AI_SMC-AI-B210-V1_DC_Apo_iW5_S_NV1_FC1_S94	esophagus	Esophagus_no_match	0.0001179368635318	Esophagus	other regions
SMC_ESO_AI_SMC-AI-B210-V1_DC_Apo_iW5_S_NV1_FC1_S94	esophagus	Esophagus_up	0.0007822868436	Esophagus	high LMD
SMC_ESO_AI_SMC-AI-B211-V1_DC_Apo_iW5_S_NV1_FC1_S95	esophagus	Esophagus_down	-0.00019887765324	Esophagus	low LMD
SMC_ESO_AI_SMC-AI-B211-V1_DC_Apo_iW5_S_NV1_FC1_S95	esophagus	Esophagus_no_match	2.46926417255605e-07	Esophagus	other regions
SMC_ESO_AI_SMC-AI-B211-V1_DC_Apo_iW5_S_NV1_FC1_S95	esophagus	Esophagus_up	-4.207071e-06	Esophagus	high LMD
SMC_ESO_AI_SMC-AI-B212-V1_DC_Apo_iW5_S_NV1_FC1_S96	esophagus	Esophagus_down	9.73995552e-05	Esophagus	low LMD
SMC_ESO_AI_SMC-AI-B212-V1_DC_Apo_iW5_S_NV1_FC1_S96	esophagus	Esophagus_no_match	8.53942707817713e-05	Esophagus	other regions
SMC_ESO_AI_SMC-AI-B212-V1_DC_Apo_iW5_S_NV1_FC1_S96	esophagus	Esophagus_up	0.00056953885256	Esophagus	high LMD
SMC_ESO_AI_SMC-AI-B213-V1_DC_Apo_iW5_S_NV1_FC1_S97	esophagus	Esophagus_down	0.00023194639	Esophagus	low LMD
SMC_ESO_AI_SMC-AI-B213-V1_DC_Apo_iW5_S_NV1_FC1_S97	esophagus	Esophagus_no_match	2.13363069762463e-05	Esophagus	other regions
SMC_ESO_AI_SMC-AI-B213-V1_DC_Apo_iW5_S_NV1_FC1_S97	esophagus	Esophagus_up	-0.0012487028036	Esophagus	high LMD
SMC_ESO_AI_SMC-AI-B216-V1_DC_Apo_iW5_S_NV1_FC1_S99	esophagus	Esophagus_down	0.0001863642164	Esophagus	low LMD
SMC_ESO_AI_SMC-AI-B216-V1_DC_Apo_iW5_S_NV1_FC1_S99	esophagus	Esophagus_no_match	0.0001231909030495	Esophagus	other regions
SMC_ESO_AI_SMC-AI-B216-V1_DC_Apo_iW5_S_NV1_FC1_S99	esophagus	Esophagus_up	0.0006846463144	Esophagus	high LMD
SMC_OV_OVLB_SMC-OV-B154_DC_Apo_iW5_S1_NV1_FC1_S211	ovary	Ovary_down	8.71184138e-05	Ovary	low LMD
SMC_OV_OVLB_SMC-OV-B154_DC_Apo_iW5_S1_NV1_FC1_S211	ovary	Ovary_no_match	8.97189966008221e-06	Ovary	other regions
SMC_OV_OVLB_SMC-OV-B154_DC_Apo_iW5_S1_NV1_FC1_S211	ovary	Ovary_up	0.000249212620572	Ovary	high LMD
SMC_OV_OVLB_SMC-OV-B157_DC_Apo_iW5_S1_NV1_FC1_S214	ovary	Ovary_down	-0.00041715059712	Ovary	low LMD
SMC_OV_OVLB_SMC-OV-B157_DC_Apo_iW5_S1_NV1_FC1_S214	ovary	Ovary_no_match	0.0001804889212214	Ovary	other regions
SMC_OV_OVLB_SMC-OV-B157_DC_Apo_iW5_S1_NV1_FC1_S214	ovary	Ovary_up	0.00017966001832	Ovary	high LMD
SMC_OV_OVLB_SMC-OV-B162_DC_Apo_iW5_S1_NV1_FC1_S219	ovary	Ovary_down	-0.00053261908932	Ovary	low LMD
SMC_OV_OVLB_SMC-OV-B162_DC_Apo_iW5_S1_NV1_FC1_S219	ovary	Ovary_no_match	0.0001638991202576	Ovary	other regions
SMC_OV_OVLB_SMC-OV-B162_DC_Apo_iW5_S1_NV1_FC1_S219	ovary	Ovary_up	0.0002651005864	Ovary	high LMD
SMC_OV_OVLB_SMC-OV-B164_DC_Apo_iW5_S_NV1_FC1_S152	ovary	Ovary_down	0.000286632828	Ovary	low LMD
SMC_OV_OVLB_SMC-OV-B164_DC_Apo_iW5_S_NV1_FC1_S152	ovary	Ovary_no_match	1.01349319313117e-05	Ovary	other regions
SMC_OV_OVLB_SMC-OV-B164_DC_Apo_iW5_S_NV1_FC1_S152	ovary	Ovary_up	0.00086474342248	Ovary	high LMD
SMC_OV_OVLB_SMC-OV-B165_DC_Apo_iW5_S_NV1_FC1_S153	ovary	Ovary_down	0.00024298310344	Ovary	low LMD
SMC_OV_OVLB_SMC-OV-B165_DC_Apo_iW5_S_NV1_FC1_S153	ovary	Ovary_no_match	1.74845284945067e-05	Ovary	other regions
SMC_OV_OVLB_SMC-OV-B165_DC_Apo_iW5_S_NV1_FC1_S153	ovary	Ovary_up	0.00011120333056	Ovary	high LMD
SMC_OV_OVLB_SMC-OV-B166_DC_Apo_iW5_S_NV1_FC1_S154	ovary	Ovary_down	0.0006919674668	Ovary	low LMD
SMC_OV_OVLB_SMC-OV-B166_DC_Apo_iW5_S_NV1_FC1_S154	ovary	Ovary_no_match	-1.46245735304559e-05	Ovary	other regions
SMC_OV_OVLB_SMC-OV-B166_DC_Apo_iW5_S_NV1_FC1_S154	ovary	Ovary_up	0.0015668647632	Ovary	high LMD
SMC_OV_OVLB_SMC-OV-B169_DC_Apo_iW5_S1_NV1_FC1_S213	ovary	Ovary_down	0.0001973790144	Ovary	low LMD
SMC_OV_OVLB_SMC-OV-B169_DC_Apo_iW5_S1_NV1_FC1_S213	ovary	Ovary_no_match	5.06112229605082e-05	Ovary	other regions
SMC_OV_OVLB_SMC-OV-B169_DC_Apo_iW5_S1_NV1_FC1_S213	ovary	Ovary_up	0.0009255989848	Ovary	high LMD
SMC_OV_OVLB_SMC-OV-B170_DC_Apo_iW5_S1_NV1_FC1_S214	ovary	Ovary_down	0.000374155248692	Ovary	low LMD
SMC_OV_OVLB_SMC-OV-B170_DC_Apo_iW5_S1_NV1_FC1_S214	ovary	Ovary_no_match	-2.57760651020179e-06	Ovary	other regions
SMC_OV_OVLB_SMC-OV-B170_DC_Apo_iW5_S1_NV1_FC1_S214	ovary	Ovary_up	0.0001880093976	Ovary	high LMD
SMC_OV_OVLB_SMC-OV-B172_DC_Apo_iW5_S1_NV1_FC1_S216	ovary	Ovary_down	-0.000407512224	Ovary	low LMD
SMC_OV_OVLB_SMC-OV-B172_DC_Apo_iW5_S1_NV1_FC1_S216	ovary	Ovary_no_match	0.0001665758533943	Ovary	other regions
SMC_OV_OVLB_SMC-OV-B172_DC_Apo_iW5_S1_NV1_FC1_S216	ovary	Ovary_up	0.00022267060068	Ovary	high LMD
SMC_OV_OVLB_SMC-OV-B173_DC_Apo_iW5_S_NV1_FC1_S161	ovary	Ovary_down	-5.0530269384e-05	Ovary	low LMD
SMC_OV_OVLB_SMC-OV-B173_DC_Apo_iW5_S_NV1_FC1_S161	ovary	Ovary_no_match	4.15752448509716e-06	Ovary	other regions
SMC_OV_OVLB_SMC-OV-B173_DC_Apo_iW5_S_NV1_FC1_S161	ovary	Ovary_up	-8.250183116e-05	Ovary	high LMD
SMC_OV_OVLB_SMC-OV-B180_DC_Apo_iW5_S_NV1_FC1_S168	ovary	Ovary_down	-0.000131082309056	Ovary	low LMD
SMC_OV_OVLB_SMC-OV-B180_DC_Apo_iW5_S_NV1_FC1_S168	ovary	Ovary_no_match	-1.02500836808672e-07	Ovary	other regions
SMC_OV_OVLB_SMC-OV-B180_DC_Apo_iW5_S_NV1_FC1_S168	ovary	Ovary_up	-6.64577769e-05	Ovary	high LMD
SMC_OV_OVLB_SMC-OV-B181_DC_Apo_iW5_S_NV1_FC1_S169	ovary	Ovary_down	-5.97926780000001e-06	Ovary	low LMD
SMC_OV_OVLB_SMC-OV-B181_DC_Apo_iW5_S_NV1_FC1_S169	ovary	Ovary_no_match	5.75454600534828e-05	Ovary	other regions
SMC_OV_OVLB_SMC-OV-B181_DC_Apo_iW5_S_NV1_FC1_S169	ovary	Ovary_up	0.0001758988884	Ovary	high LMD
SMC_OV_OVLB_SMC-OV-B183_DC_Apo_iW5_S_NV1_FC1_S171	ovary	Ovary_down	-0.00062606519592	Ovary	low LMD
SMC_OV_OVLB_SMC-OV-B183_DC_Apo_iW5_S_NV1_FC1_S171	ovary	Ovary_no_match	0.0001728843089712	Ovary	other regions
SMC_OV_OVLB_SMC-OV-B183_DC_Apo_iW5_S_NV1_FC1_S171	ovary	Ovary_up	-2.02476384e-05	Ovary	high LMD
SMC_OV_OVLB_SMC-OV-B184_DC_Apo_iW5_S_NV1_FC1_S172	ovary	Ovary_down	-6.339594056e-05	Ovary	low LMD
SMC_OV_OVLB_SMC-OV-B184_DC_Apo_iW5_S_NV1_FC1_S172	ovary	Ovary_no_match	-5.67424214753849e-06	Ovary	other regions
SMC_OV_OVLB_SMC-OV-B184_DC_Apo_iW5_S_NV1_FC1_S172	ovary	Ovary_up	-8.363030164e-05	Ovary	high LMD
SMC_OV_OVLB_SMC-OV-B185_DC_Apo_iW5_S_NV1_FC1_S173	ovary	Ovary_down	-0.00058980873488	Ovary	low LMD
SMC_OV_OVLB_SMC-OV-B185_DC_Apo_iW5_S_NV1_FC1_S173	ovary	Ovary_no_match	0.0001581100693105	Ovary	other regions
SMC_OV_OVLB_SMC-OV-B185_DC_Apo_iW5_S_NV1_FC1_S173	ovary	Ovary_up	0.000124588546	Ovary	high LMD
SMC_OV_OVLB_SMC-OV-B186_DC_Apo_iW5_S_NV1_FC1_S174	ovary	Ovary_down	-0.000409631334	Ovary	low LMD
SMC_OV_OVLB_SMC-OV-B186_DC_Apo_iW5_S_NV1_FC1_S174	ovary	Ovary_no_match	0.0001370193611784	Ovary	other regions
SMC_OV_OVLB_SMC-OV-B186_DC_Apo_iW5_S_NV1_FC1_S174	ovary	Ovary_up	0.000165501886	Ovary	high LMD
SMC_OV_OVLB_SMC-OV-B187_DC_Apo_iW5_S_NV1_FC1_S175	ovary	Ovary_down	-0.0006491548984	Ovary	low LMD
SMC_OV_OVLB_SMC-OV-B187_DC_Apo_iW5_S_NV1_FC1_S175	ovary	Ovary_no_match	0.0001736406159929	Ovary	other regions
SMC_OV_OVLB_SMC-OV-B187_DC_Apo_iW5_S_NV1_FC1_S175	ovary	Ovary_up	0.00027761511248	Ovary	high LMD
SMC_OV_OVLB_SMC-OV-B188_DC_Apo_iW5_S_NV1_FC1_S161	ovary	Ovary_down	5.181557532e-05	Ovary	low LMD
SMC_OV_OVLB_SMC-OV-B188_DC_Apo_iW5_S_NV1_FC1_S161	ovary	Ovary_no_match	3.26070200814126e-05	Ovary	other regions
SMC_OV_OVLB_SMC-OV-B188_DC_Apo_iW5_S_NV1_FC1_S161	ovary	Ovary_up	0.000160418799064	Ovary	high LMD
SMC_OV_OVLB_SMC-OV-B189_DC_Apo_iW5_S_NV1_FC1_S162	ovary	Ovary_down	-8.58231919999993e-07	Ovary	low LMD
SMC_OV_OVLB_SMC-OV-B189_DC_Apo_iW5_S_NV1_FC1_S162	ovary	Ovary_no_match	-5.72936109983931e-06	Ovary	other regions
SMC_OV_OVLB_SMC-OV-B189_DC_Apo_iW5_S_NV1_FC1_S162	ovary	Ovary_up	-3.060489508e-05	Ovary	high LMD
SMC_OV_OVLB_SMC-OV-B190_DC_Apo_iW5_S_NV1_FC1_S163	ovary	Ovary_down	-0.000271288679	Ovary	low LMD
SMC_OV_OVLB_SMC-OV-B190_DC_Apo_iW5_S_NV1_FC1_S163	ovary	Ovary_no_match	0.0001913465884738	Ovary	other regions
SMC_OV_OVLB_SMC-OV-B190_DC_Apo_iW5_S_NV1_FC1_S163	ovary	Ovary_up	0.00020400745328	Ovary	high LMD
SMC_OV_OVLB_SMC-OV-B191_DC_Apo_iW5_S_NV1_FC1_S164	ovary	Ovary_down	-0.00037342278234	Ovary	low LMD
SMC_OV_OVLB_SMC-OV-B191_DC_Apo_iW5_S_NV1_FC1_S164	ovary	Ovary_no_match	0.0001397435456215	Ovary	other regions
SMC_OV_OVLB_SMC-OV-B191_DC_Apo_iW5_S_NV1_FC1_S164	ovary	Ovary_up	0.0002621367056	Ovary	high LMD
SMC_OV_OVLB_SMC-OV-B192_DC_Apo_iW5_S_NV1_FC1_S165	ovary	Ovary_down	-9.870623176e-05	Ovary	low LMD
SMC_OV_OVLB_SMC-OV-B192_DC_Apo_iW5_S_NV1_FC1_S165	ovary	Ovary_no_match	3.60837599772459e-05	Ovary	other regions
SMC_OV_OVLB_SMC-OV-B192_DC_Apo_iW5_S_NV1_FC1_S165	ovary	Ovary_up	0.000102468836	Ovary	high LMD
SMC_OV_OVLB_SMC-OV-B194_DC_Apo_iW5_S_NV1_FC1_S167	ovary	Ovary_down	0.0001014147764	Ovary	low LMD
SMC_OV_OVLB_SMC-OV-B194_DC_Apo_iW5_S_NV1_FC1_S167	ovary	Ovary_no_match	5.95902103989836e-06	Ovary	other regions
SMC_OV_OVLB_SMC-OV-B194_DC_Apo_iW5_S_NV1_FC1_S167	ovary	Ovary_up	0.0006054646324	Ovary	high LMD
SMC_OV_OVLB_SMC-OV-B195_DC_Apo_iW5_S_NV1_FC1_S168	ovary	Ovary_down	-0.0007501271814	Ovary	low LMD
SMC_OV_OVLB_SMC-OV-B195_DC_Apo_iW5_S_NV1_FC1_S168	ovary	Ovary_no_match	0.0001966355332393	Ovary	other regions
SMC_OV_OVLB_SMC-OV-B195_DC_Apo_iW5_S_NV1_FC1_S168	ovary	Ovary_up	0.00027543985432	Ovary	high LMD
SMC_OV_OVLB_SMC-OV-B199_DC_Apo_iW5_S_NV1_FC1_S172	ovary	Ovary_down	-0.00015376631704	Ovary	low LMD
SMC_OV_OVLB_SMC-OV-B199_DC_Apo_iW5_S_NV1_FC1_S172	ovary	Ovary_no_match	6.68381069404709e-05	Ovary	other regions
SMC_OV_OVLB_SMC-OV-B199_DC_Apo_iW5_S_NV1_FC1_S172	ovary	Ovary_up	0.00023373927556	Ovary	high LMD
SMC_OV_OVLB_SMC-OV-B206_DC_Apo_iW5_S_NV1_FC1_S179	ovary	Ovary_down	-4.155959248e-05	Ovary	low LMD
SMC_OV_OVLB_SMC-OV-B206_DC_Apo_iW5_S_NV1_FC1_S179	ovary	Ovary_no_match	-1.55539137617713e-06	Ovary	other regions
SMC_OV_OVLB_SMC-OV-B206_DC_Apo_iW5_S_NV1_FC1_S179	ovary	Ovary_up	1.873042184e-05	Ovary	high LMD
SMC_OV_OVLB_SMC-OV-B208_DC_Apo_iW5_S_NV1_FC1_S181	ovary	Ovary_down	-0.0004426010668	Ovary	low LMD
SMC_OV_OVLB_SMC-OV-B208_DC_Apo_iW5_S_NV1_FC1_S181	ovary	Ovary_no_match	0.0001466724441137	Ovary	other regions
SMC_OV_OVLB_SMC-OV-B208_DC_Apo_iW5_S_NV1_FC1_S181	ovary	Ovary_up	0.0003004911276	Ovary	high LMD
SMC_OV_OVLB_SMC-OV-B210_DC_Apo_iW5_S_NV1_FC1_S183	ovary	Ovary_down	-0.0006565231064	Ovary	low LMD
SMC_OV_OVLB_SMC-OV-B210_DC_Apo_iW5_S_NV1_FC1_S183	ovary	Ovary_no_match	0.0001424198821446	Ovary	other regions
SMC_OV_OVLB_SMC-OV-B210_DC_Apo_iW5_S_NV1_FC1_S183	ovary	Ovary_up	0.0004268820792	Ovary	high LMD
SMC_OV_OVLB_SMC-OV-B211_DC_Apo_iW5_S_NV1_FC1_S184	ovary	Ovary_down	-0.0006495231388	Ovary	low LMD
SMC_OV_OVLB_SMC-OV-B211_DC_Apo_iW5_S_NV1_FC1_S184	ovary	Ovary_no_match	0.0001998091793894	Ovary	other regions
SMC_OV_OVLB_SMC-OV-B211_DC_Apo_iW5_S_NV1_FC1_S184	ovary	Ovary_up	0.00030834346068	Ovary	high LMD
SMC_OV_OVLB_SMC-OV-B214_DC_Apo_iW5_S_NV1_FC1_S163	ovary	Ovary_down	-0.00044008694308	Ovary	low LMD
SMC_OV_OVLB_SMC-OV-B214_DC_Apo_iW5_S_NV1_FC1_S163	ovary	Ovary_no_match	0.0001440588306221	Ovary	other regions
SMC_OV_OVLB_SMC-OV-B214_DC_Apo_iW5_S_NV1_FC1_S163	ovary	Ovary_up	0.000391682469252	Ovary	high LMD
SMC_OV_OVLB_SMC-OV-B215_DC_Apo_iW5_S_NV1_FC1_S164	ovary	Ovary_down	-0.00013221512144	Ovary	low LMD
SMC_OV_OVLB_SMC-OV-B215_DC_Apo_iW5_S_NV1_FC1_S164	ovary	Ovary_no_match	9.75218790864985e-06	Ovary	other regions
SMC_OV_OVLB_SMC-OV-B215_DC_Apo_iW5_S_NV1_FC1_S164	ovary	Ovary_up	-3.269549e-05	Ovary	high LMD
SMC_OV_OVLB_SMC-OV-B217_DC_Apo_iW5_S1_NV1_FC1_S15	ovary	Ovary_down	-0.00039887978864	Ovary	low LMD
SMC_OV_OVLB_SMC-OV-B217_DC_Apo_iW5_S1_NV1_FC1_S15	ovary	Ovary_no_match	0.000129072394591	Ovary	other regions
SMC_OV_OVLB_SMC-OV-B217_DC_Apo_iW5_S1_NV1_FC1_S15	ovary	Ovary_up	0.0002117775324	Ovary	high LMD
SMC_OV_OVLB_SMC-OV-B223_DC_Apo_iW5_S_NV1_FC1_S145	ovary	Ovary_down	-0.0004162600332	Ovary	low LMD
SMC_OV_OVLB_SMC-OV-B223_DC_Apo_iW5_S_NV1_FC1_S145	ovary	Ovary_no_match	0.0001488328804316	Ovary	other regions
SMC_OV_OVLB_SMC-OV-B223_DC_Apo_iW5_S_NV1_FC1_S145	ovary	Ovary_up	0.0005475637268	Ovary	high LMD
SMC_OV_OVLB_SMC-OV-B226_DC_Apo_iW5_S_NV1_FC1_S148	ovary	Ovary_down	1.14872328e-05	Ovary	low LMD
SMC_OV_OVLB_SMC-OV-B226_DC_Apo_iW5_S_NV1_FC1_S148	ovary	Ovary_no_match	6.48900377022421e-05	Ovary	other regions
SMC_OV_OVLB_SMC-OV-B226_DC_Apo_iW5_S_NV1_FC1_S148	ovary	Ovary_up	0.0003418554112	Ovary	high LMD
SMC_OV_OVLB_SMC-OV-B229_DC_Apo_iW5_S_NV1_FC1_S151	ovary	Ovary_down	-0.00064368878644	Ovary	low LMD
SMC_OV_OVLB_SMC-OV-B229_DC_Apo_iW5_S_NV1_FC1_S151	ovary	Ovary_no_match	0.0001671387567812	Ovary	other regions
SMC_OV_OVLB_SMC-OV-B229_DC_Apo_iW5_S_NV1_FC1_S151	ovary	Ovary_up	0.0003441887464	Ovary	high LMD
SMC_OV_OVLB_SMC-OV-B232_DC_Apo_iW5_S_NV1_FC1_S154	ovary	Ovary_down	1.434499e-05	Ovary	low LMD
SMC_OV_OVLB_SMC-OV-B232_DC_Apo_iW5_S_NV1_FC1_S154	ovary	Ovary_no_match	6.09261710088602e-05	Ovary	other regions
SMC_OV_OVLB_SMC-OV-B232_DC_Apo_iW5_S_NV1_FC1_S154	ovary	Ovary_up	0.0001017993124	Ovary	high LMD
SMC_OV_OVLB_SMC-OV-B235_DC_Apo_iW5_S_NV1_FC1_S157	ovary	Ovary_down	-0.00050310671028	Ovary	low LMD
SMC_OV_OVLB_SMC-OV-B235_DC_Apo_iW5_S_NV1_FC1_S157	ovary	Ovary_no_match	0.0001695396961321	Ovary	other regions
SMC_OV_OVLB_SMC-OV-B235_DC_Apo_iW5_S_NV1_FC1_S157	ovary	Ovary_up	-4.09568344e-05	Ovary	high LMD
SMC_OV_OVLB_SMC-OV-B236_DC_Apo_iW5_S_NV1_FC1_S209	ovary	Ovary_down	0.000661806988	Ovary	low LMD
SMC_OV_OVLB_SMC-OV-B236_DC_Apo_iW5_S_NV1_FC1_S209	ovary	Ovary_no_match	6.42501326154708e-06	Ovary	other regions
SMC_OV_OVLB_SMC-OV-B236_DC_Apo_iW5_S_NV1_FC1_S209	ovary	Ovary_up	0.0015328523372	Ovary	high LMD
SMC_OV_OVLB_SMC-OV-B237_DC_Apo_iW5_S_NV1_FC1_S210	ovary	Ovary_down	0.000556342892	Ovary	low LMD
SMC_OV_OVLB_SMC-OV-B237_DC_Apo_iW5_S_NV1_FC1_S210	ovary	Ovary_no_match	4.86766901782511e-06	Ovary	other regions
SMC_OV_OVLB_SMC-OV-B237_DC_Apo_iW5_S_NV1_FC1_S210	ovary	Ovary_up	0.0012824724296	Ovary	high LMD
SMC_OV_OVLB_SMC-OV-B240_DC_Apo_iW5_S_NV1_FC1_S213	ovary	Ovary_down	-0.0001915497974	Ovary	low LMD
SMC_OV_OVLB_SMC-OV-B240_DC_Apo_iW5_S_NV1_FC1_S213	ovary	Ovary_no_match	5.7730336184006e-06	Ovary	other regions
SMC_OV_OVLB_SMC-OV-B240_DC_Apo_iW5_S_NV1_FC1_S213	ovary	Ovary_up	-4.72157292e-05	Ovary	high LMD
SMC_OV_OVLB_SMC-OV-B242_DC_Apo_iW5_S_NV1_FC1_S215	ovary	Ovary_down	-0.00025710970916	Ovary	low LMD
SMC_OV_OVLB_SMC-OV-B242_DC_Apo_iW5_S_NV1_FC1_S215	ovary	Ovary_no_match	7.88593269390247e-05	Ovary	other regions
SMC_OV_OVLB_SMC-OV-B242_DC_Apo_iW5_S_NV1_FC1_S215	ovary	Ovary_up	-0.0003281388464	Ovary	high LMD
SMC_OV_OVLB_SMC-OV-B243_DC_Apo_iW5_S_NV1_FC1_S216	ovary	Ovary_down	-0.000566325009	Ovary	low LMD
SMC_OV_OVLB_SMC-OV-B243_DC_Apo_iW5_S_NV1_FC1_S216	ovary	Ovary_no_match	0.0001510712686457	Ovary	other regions
SMC_OV_OVLB_SMC-OV-B243_DC_Apo_iW5_S_NV1_FC1_S216	ovary	Ovary_up	0.00038343082012	Ovary	high LMD
SMC_OV_OVLB_SMC-OV-B244_DC_Apo_iW5_S_NV1_FC1_S217	ovary	Ovary_down	-0.00045580032704	Ovary	low LMD
SMC_OV_OVLB_SMC-OV-B244_DC_Apo_iW5_S_NV1_FC1_S217	ovary	Ovary_no_match	0.0001846364758828	Ovary	other regions
SMC_OV_OVLB_SMC-OV-B244_DC_Apo_iW5_S_NV1_FC1_S217	ovary	Ovary_up	0.000513083638	Ovary	high LMD
SMC_OV_OVLB_SMC-OV-B248_DC_Apo_iW5_S_NV1_FC1_S221	ovary	Ovary_down	-0.00045256473428	Ovary	low LMD
SMC_OV_OVLB_SMC-OV-B248_DC_Apo_iW5_S_NV1_FC1_S221	ovary	Ovary_no_match	0.000125127654	Ovary	other regions
SMC_OV_OVLB_SMC-OV-B248_DC_Apo_iW5_S_NV1_FC1_S221	ovary	Ovary_up	0.0004655545445584	Ovary	high LMD
SMC_OV_OVLB_SMC-OV-B249_DC_Apo_iW5_S_NV1_FC1_S222	ovary	Ovary_down	-8.072145466e-05	Ovary	low LMD
SMC_OV_OVLB_SMC-OV-B249_DC_Apo_iW5_S_NV1_FC1_S222	ovary	Ovary_no_match	-2.04711095952915e-06	Ovary	other regions
SMC_OV_OVLB_SMC-OV-B249_DC_Apo_iW5_S_NV1_FC1_S222	ovary	Ovary_up	-4.12842216e-05	Ovary	high LMD
SMC_OV_OVLB_SMC-OV-B250_DC_Apo_iW5_S_NV1_FC1_S223	ovary	Ovary_down	-0.0007098171436	Ovary	low LMD
SMC_OV_OVLB_SMC-OV-B250_DC_Apo_iW5_S_NV1_FC1_S223	ovary	Ovary_no_match	0.0001469263434014	Ovary	other regions
SMC_OV_OVLB_SMC-OV-B250_DC_Apo_iW5_S_NV1_FC1_S223	ovary	Ovary_up	0.0002239573156	Ovary	high LMD
SMC_OV_OVLB_SMC-OV-B251_DC_Apo_iW5_S_NV1_FC1_S224	ovary	Ovary_down	0.00016371237344	Ovary	low LMD
SMC_OV_OVLB_SMC-OV-B251_DC_Apo_iW5_S_NV1_FC1_S224	ovary	Ovary_no_match	6.59356003923393e-05	Ovary	other regions
SMC_OV_OVLB_SMC-OV-B251_DC_Apo_iW5_S_NV1_FC1_S224	ovary	Ovary_up	0.00017520399104	Ovary	high LMD
SMC_OV_OVLB_SMC-OV-B252_DC_Apo_iW5_S_NV1_FC1_S225	ovary	Ovary_down	-0.00055994628508	Ovary	low LMD
SMC_OV_OVLB_SMC-OV-B252_DC_Apo_iW5_S_NV1_FC1_S225	ovary	Ovary_no_match	0.0001607805014046	Ovary	other regions
SMC_OV_OVLB_SMC-OV-B252_DC_Apo_iW5_S_NV1_FC1_S225	ovary	Ovary_up	0.00011958172648	Ovary	high LMD
SMC_OV_OVLB_SMC-OV-B253_DC_Apo_iW5_S_NV1_FC1_S226	ovary	Ovary_down	-0.0005077541732	Ovary	low LMD
SMC_OV_OVLB_SMC-OV-B253_DC_Apo_iW5_S_NV1_FC1_S226	ovary	Ovary_no_match	0.0001600649990026	Ovary	other regions
SMC_OV_OVLB_SMC-OV-B253_DC_Apo_iW5_S_NV1_FC1_S226	ovary	Ovary_up	0.0002511336792	Ovary	high LMD
SMC_OV_OVLB_SMC-OV-B256_DC_Apo_iW5_S_NV1_FC1_S229	ovary	Ovary_down	-0.0001212207008	Ovary	low LMD
SMC_OV_OVLB_SMC-OV-B256_DC_Apo_iW5_S_NV1_FC1_S229	ovary	Ovary_no_match	7.32522550442826e-07	Ovary	other regions
SMC_OV_OVLB_SMC-OV-B256_DC_Apo_iW5_S_NV1_FC1_S229	ovary	Ovary_up	-3.06417872e-05	Ovary	high LMD
SMC_OV_OVLB_SMC-OV-B257_DC_Apo_iW5_S_NV1_FC1_S230	ovary	Ovary_down	-0.00066769848384	Ovary	low LMD
SMC_OV_OVLB_SMC-OV-B257_DC_Apo_iW5_S_NV1_FC1_S230	ovary	Ovary_no_match	0.0001549761860388	Ovary	other regions
SMC_OV_OVLB_SMC-OV-B257_DC_Apo_iW5_S_NV1_FC1_S230	ovary	Ovary_up	0.0003329586564	Ovary	high LMD
SMC_OV_OVLB_SMC-OV-B259_DC_Apo_iW5_S_NV1_FC1_S232	ovary	Ovary_down	-0.0006329749716	Ovary	low LMD
SMC_OV_OVLB_SMC-OV-B259_DC_Apo_iW5_S_NV1_FC1_S232	ovary	Ovary_no_match	0.0001405016460856	Ovary	other regions
SMC_OV_OVLB_SMC-OV-B259_DC_Apo_iW5_S_NV1_FC1_S232	ovary	Ovary_up	0.0003814455832	Ovary	high LMD
SMC_OV_OVLB_SMC-OV-B271_DC_Apo_iW5_S_NV1_FC1_S168	ovary	Ovary_down	-8.69107192e-05	Ovary	low LMD
SMC_OV_OVLB_SMC-OV-B271_DC_Apo_iW5_S_NV1_FC1_S168	ovary	Ovary_no_match	8.61444888780269e-06	Ovary	other regions
SMC_OV_OVLB_SMC-OV-B271_DC_Apo_iW5_S_NV1_FC1_S168	ovary	Ovary_up	1.73419844e-06	Ovary	high LMD
AMC_HCC_HCCAI_HCCAI-V1-001_DC_Apo_iW5_S_NV1_FC1_S1	liver	Liver_down	0.0003154552704545	Liver	low LMD
AMC_HCC_HCCAI_HCCAI-V1-001_DC_Apo_iW5_S_NV1_FC1_S1	liver	Liver_no_match	-0.0001419444019415	Liver	other regions
AMC_HCC_HCCAI_HCCAI-V1-001_DC_Apo_iW5_S_NV1_FC1_S1	liver	Liver_up	0.0007285341408	Liver	high LMD
AMC_HCC_HCCAI_HCCAI-V1-002_DC_Apo_iW5_S_NV1_FC1_S2	liver	Liver_down	6.60469408636364e-05	Liver	low LMD
AMC_HCC_HCCAI_HCCAI-V1-002_DC_Apo_iW5_S_NV1_FC1_S2	liver	Liver_no_match	-6.23825519745577e-05	Liver	other regions
AMC_HCC_HCCAI_HCCAI-V1-002_DC_Apo_iW5_S_NV1_FC1_S2	liver	Liver_up	-6.09575092e-05	Liver	high LMD
AMC_HCC_HCCAI_HCCAI-V1-108_DC_Apo_iW5_S_NV1_FC1_S8	liver	Liver_down	0.0001739335204545	Liver	low LMD
AMC_HCC_HCCAI_HCCAI-V1-108_DC_Apo_iW5_S_NV1_FC1_S8	liver	Liver_no_match	-0.0001974574993326	Liver	other regions
AMC_HCC_HCCAI_HCCAI-V1-108_DC_Apo_iW5_S_NV1_FC1_S8	liver	Liver_up	2.151197496e-05	Liver	high LMD
AMC_HCC_HCCAI_HCCAI-V1-133_DC_Apo_iW5_S_NV1_FC1_S12	liver	Liver_down	-0.0001858091165909	Liver	low LMD
AMC_HCC_HCCAI_HCCAI-V1-133_DC_Apo_iW5_S_NV1_FC1_S12	liver	Liver_no_match	-0.0001450327392379	Liver	other regions
AMC_HCC_HCCAI_HCCAI-V1-133_DC_Apo_iW5_S_NV1_FC1_S12	liver	Liver_up	0.0003940940968	Liver	high LMD
AMC_HCC_HCCAI_HCCAI-V1-138_DC_Apo_iW5_S_NV1_FC1_S13	liver	Liver_down	-0.000258127632909	Liver	low LMD
AMC_HCC_HCCAI_HCCAI-V1-138_DC_Apo_iW5_S_NV1_FC1_S13	liver	Liver_no_match	-0.0001081243481468	Liver	other regions
AMC_HCC_HCCAI_HCCAI-V1-138_DC_Apo_iW5_S_NV1_FC1_S13	liver	Liver_up	0.0002631293548	Liver	high LMD
AMC_HCC_HCCAI_HCCAI-V1-139_DC_Apo_iW5_S_NV1_FC1_S14	liver	Liver_down	9.35922492e-05	Liver	low LMD
AMC_HCC_HCCAI_HCCAI-V1-139_DC_Apo_iW5_S_NV1_FC1_S14	liver	Liver_no_match	-6.00780506824151e-05	Liver	other regions
AMC_HCC_HCCAI_HCCAI-V1-139_DC_Apo_iW5_S_NV1_FC1_S14	liver	Liver_up	-8.674771e-05	Liver	high LMD
AMC_HCC_HCCAI_HCCAI-V1-145_DC_Apo_iW5_S_NV1_FC1_S15	liver	Liver_down	-0.0002199184456818	Liver	low LMD
AMC_HCC_HCCAI_HCCAI-V1-145_DC_Apo_iW5_S_NV1_FC1_S15	liver	Liver_no_match	-0.0001290953465164	Liver	other regions
AMC_HCC_HCCAI_HCCAI-V1-145_DC_Apo_iW5_S_NV1_FC1_S15	liver	Liver_up	0.0004333801604	Liver	high LMD
AMC_HCC_HCCAI_HCCAI-V1-149_DC_Apo_iW5_S_NV1_FC1_S16	liver	Liver_down	1.30656136363649e-06	Liver	low LMD
AMC_HCC_HCCAI_HCCAI-V1-149_DC_Apo_iW5_S_NV1_FC1_S16	liver	Liver_no_match	-0.00020682488344	Liver	other regions
AMC_HCC_HCCAI_HCCAI-V1-149_DC_Apo_iW5_S_NV1_FC1_S16	liver	Liver_up	0.0010398608668	Liver	high LMD
AMC_HCC_HCCAI_HCCAI-V1-168_DC_Apo_iW5_S_NV1_FC1_S17	liver	Liver_down	-9.67143177272727e-05	Liver	low LMD
AMC_HCC_HCCAI_HCCAI-V1-168_DC_Apo_iW5_S_NV1_FC1_S17	liver	Liver_no_match	-0.0002821253835236	Liver	other regions
AMC_HCC_HCCAI_HCCAI-V1-168_DC_Apo_iW5_S_NV1_FC1_S17	liver	Liver_up	0.0010966584352	Liver	high LMD
AMC_HCC_HCCAI_HCCAI-V1-173_DC_Apo_iW5_S_NV1_FC1_S18	liver	Liver_down	0.000263427805909	Liver	low LMD
AMC_HCC_HCCAI_HCCAI-V1-173_DC_Apo_iW5_S_NV1_FC1_S18	liver	Liver_no_match	-0.0002591617091679	Liver	other regions
AMC_HCC_HCCAI_HCCAI-V1-173_DC_Apo_iW5_S_NV1_FC1_S18	liver	Liver_up	0.0004012154488	Liver	high LMD
AMC_HCC_HCCAI_HCCAI-V1-174_DC_Apo_iW5_S_NV1_FC1_S19	liver	Liver_down	9.896704e-05	Liver	low LMD
AMC_HCC_HCCAI_HCCAI-V1-174_DC_Apo_iW5_S_NV1_FC1_S19	liver	Liver_no_match	-7.07064593624636e-05	Liver	other regions
AMC_HCC_HCCAI_HCCAI-V1-174_DC_Apo_iW5_S_NV1_FC1_S19	liver	Liver_up	0.0001672409010032	Liver	high LMD
AMC_HCC_HCCAI_HCCAI-V1-176_DC_Apo_iW5_S_NV1_FC1_S20	liver	Liver_down	8.21656540454545e-05	Liver	low LMD
AMC_HCC_HCCAI_HCCAI-V1-176_DC_Apo_iW5_S_NV1_FC1_S20	liver	Liver_no_match	-4.46174199392161e-05	Liver	other regions
AMC_HCC_HCCAI_HCCAI-V1-176_DC_Apo_iW5_S_NV1_FC1_S20	liver	Liver_up	-7.89469932e-05	Liver	high LMD
AMC_HCC_HCCAI_HCCAI-V1-178_DC_Apo_iW5_S_NV1_FC1_S21	liver	Liver_down	4.76617944363637e-06	Liver	low LMD
AMC_HCC_HCCAI_HCCAI-V1-178_DC_Apo_iW5_S_NV1_FC1_S21	liver	Liver_no_match	2.94663335215752e-06	Liver	other regions
AMC_HCC_HCCAI_HCCAI-V1-178_DC_Apo_iW5_S_NV1_FC1_S21	liver	Liver_up	2.485214292e-05	Liver	high LMD
AMC_HCC_HCCAI_HCCAI-V1-179_DC_Apo_iW5_S_NV1_FC1_S22	liver	Liver_down	-2.9379197090909e-05	Liver	low LMD
AMC_HCC_HCCAI_HCCAI-V1-179_DC_Apo_iW5_S_NV1_FC1_S22	liver	Liver_no_match	-0.0001525232962767	Liver	other regions
AMC_HCC_HCCAI_HCCAI-V1-179_DC_Apo_iW5_S_NV1_FC1_S22	liver	Liver_up	0.0002001610496	Liver	high LMD
AMC_HCC_HCCAI_HCCAI-V1-180_DC_Apo_iW5_S_NV1_FC1_S23	liver	Liver_down	5.31037184545455e-05	Liver	low LMD
AMC_HCC_HCCAI_HCCAI-V1-180_DC_Apo_iW5_S_NV1_FC1_S23	liver	Liver_no_match	-0.0001365248338984	Liver	other regions
AMC_HCC_HCCAI_HCCAI-V1-180_DC_Apo_iW5_S_NV1_FC1_S23	liver	Liver_up	0.00089313382028	Liver	high LMD
AMC_HCC_HCCAI_HCCAI-V1-181_DC_Apo_iW5_S_NV1_FC1_S24	liver	Liver_down	0.0002968588985	Liver	low LMD
AMC_HCC_HCCAI_HCCAI-V1-181_DC_Apo_iW5_S_NV1_FC1_S24	liver	Liver_no_match	-0.0001944816035992	Liver	other regions
AMC_HCC_HCCAI_HCCAI-V1-181_DC_Apo_iW5_S_NV1_FC1_S24	liver	Liver_up	0.0008665065956	Liver	high LMD
AMC_HCC_HCCAI_HCCAI-V1-182_DC_Apo_iW5_S_NV1_FC1_S9	liver	Liver_down	-0.0002091831461363	Liver	low LMD
AMC_HCC_HCCAI_HCCAI-V1-182_DC_Apo_iW5_S_NV1_FC1_S9	liver	Liver_no_match	-0.0002809470972631	Liver	other regions
AMC_HCC_HCCAI_HCCAI-V1-182_DC_Apo_iW5_S_NV1_FC1_S9	liver	Liver_up	0.0001626743528	Liver	high LMD
AMC_HCC_HCCAI_HCCAI-V1-183_DC_Apo_iW5_S_NV1_FC1_S10	liver	Liver_down	8.67844463636364e-05	Liver	low LMD
AMC_HCC_HCCAI_HCCAI-V1-183_DC_Apo_iW5_S_NV1_FC1_S10	liver	Liver_no_match	-0.0002638393495549	Liver	other regions
AMC_HCC_HCCAI_HCCAI-V1-183_DC_Apo_iW5_S_NV1_FC1_S10	liver	Liver_up	0.0010134919774	Liver	high LMD
AMC_HCC_HCCAI_HCCAI-V1-195_DC_Apo_iW5_S_NV1_FC1_S11	liver	Liver_down	0.0003129396627272	Liver	low LMD
AMC_HCC_HCCAI_HCCAI-V1-195_DC_Apo_iW5_S_NV1_FC1_S11	liver	Liver_no_match	-7.77087250114856e-05	Liver	other regions
AMC_HCC_HCCAI_HCCAI-V1-195_DC_Apo_iW5_S_NV1_FC1_S11	liver	Liver_up	0.000121511206	Liver	high LMD
AMC_HCC_HCCAI_HCCAI-V1-196_DC_Apo_iW5_S_NV1_FC1_S12	liver	Liver_down	-0.0002578381166363	Liver	low LMD
AMC_HCC_HCCAI_HCCAI-V1-196_DC_Apo_iW5_S_NV1_FC1_S12	liver	Liver_no_match	-0.000328458024508	Liver	other regions
AMC_HCC_HCCAI_HCCAI-V1-196_DC_Apo_iW5_S_NV1_FC1_S12	liver	Liver_up	0.0011311021212	Liver	high LMD
AMC_HCC_HCCAI_HCCAI-V1-197_DC_Apo_iW5_S_NV1_FC1_S13	liver	Liver_down	0.0004908188136363	Liver	low LMD
AMC_HCC_HCCAI_HCCAI-V1-197_DC_Apo_iW5_S_NV1_FC1_S13	liver	Liver_no_match	-0.0001043950840442	Liver	other regions
AMC_HCC_HCCAI_HCCAI-V1-197_DC_Apo_iW5_S_NV1_FC1_S13	liver	Liver_up	0.000982456272	Liver	high LMD
AMC_HCC_HCCAI_HCCAI-V1-199_DC_Apo_iW5_S_NV1_FC1_S15	liver	Liver_down	0.000145225540909	Liver	low LMD
AMC_HCC_HCCAI_HCCAI-V1-199_DC_Apo_iW5_S_NV1_FC1_S15	liver	Liver_no_match	-2.18277536521277e-05	Liver	other regions
AMC_HCC_HCCAI_HCCAI-V1-199_DC_Apo_iW5_S_NV1_FC1_S15	liver	Liver_up	0.00017348987428	Liver	high LMD
AMC_HCC_HCCAI_HCCAI-V1-200_DC_Apo_iW5_S_NV1_FC1_S16	liver	Liver_down	0.0002475069907272	Liver	low LMD
AMC_HCC_HCCAI_HCCAI-V1-200_DC_Apo_iW5_S_NV1_FC1_S16	liver	Liver_no_match	-0.0003148787379773	Liver	other regions
AMC_HCC_HCCAI_HCCAI-V1-200_DC_Apo_iW5_S_NV1_FC1_S16	liver	Liver_up	0.0011349291772	Liver	high LMD
AMC_HCC_HCCAI_HCCAI-V1-208_DC_Apo_iW5_S_NV1_FC1_S19	liver	Liver_down	-0.000143470003	Liver	low LMD
AMC_HCC_HCCAI_HCCAI-V1-208_DC_Apo_iW5_S_NV1_FC1_S19	liver	Liver_no_match	-0.0002476390393569	Liver	other regions
AMC_HCC_HCCAI_HCCAI-V1-208_DC_Apo_iW5_S_NV1_FC1_S19	liver	Liver_up	0.0011033316856	Liver	high LMD
AMC_HCC_HCCAI_HCCAI-V1-209_DC_Apo_iW5_S_NV1_FC1_S20	liver	Liver_down	0.00025274272	Liver	low LMD
AMC_HCC_HCCAI_HCCAI-V1-209_DC_Apo_iW5_S_NV1_FC1_S20	liver	Liver_no_match	-0.0003848270360547	Liver	other regions
AMC_HCC_HCCAI_HCCAI-V1-209_DC_Apo_iW5_S_NV1_FC1_S20	liver	Liver_up	0.001025051588	Liver	high LMD
AMC_HCC_HCCAI_HCCAI-V1-210_DC_Apo_iW5_S_NV1_FC1_S21	liver	Liver_down	0.0003326497672727	Liver	low LMD
AMC_HCC_HCCAI_HCCAI-V1-210_DC_Apo_iW5_S_NV1_FC1_S21	liver	Liver_no_match	-8.75909007012355e-05	Liver	other regions
AMC_HCC_HCCAI_HCCAI-V1-210_DC_Apo_iW5_S_NV1_FC1_S21	liver	Liver_up	0.000100439235576	Liver	high LMD
AMC_HCC_HCCMRD_HCCMRD-008_DC_Apo_iW5_S_NV1_FC1_S24	liver	Liver_down	0.0001937490643954	Liver	low LMD
AMC_HCC_HCCMRD_HCCMRD-008_DC_Apo_iW5_S_NV1_FC1_S24	liver	Liver_no_match	-8.00652900929563e-05	Liver	other regions
AMC_HCC_HCCMRD_HCCMRD-008_DC_Apo_iW5_S_NV1_FC1_S24	liver	Liver_up	-1.404512e-05	Liver	high LMD
AMC_HCC_HCCMRD_HCCMRD-009_DC_Apo_iW5_S_NV1_FC1_S25	liver	Liver_down	-0.0002277446377272	Liver	low LMD
AMC_HCC_HCCMRD_HCCMRD-009_DC_Apo_iW5_S_NV1_FC1_S25	liver	Liver_no_match	-0.0002880058284444	Liver	other regions
AMC_HCC_HCCMRD_HCCMRD-009_DC_Apo_iW5_S_NV1_FC1_S25	liver	Liver_up	0.0010798633576	Liver	high LMD
AMC_HCC_HCCMRD_HCCMRD-011_DC_Apo_iW5_S_NV1_FC1_S26	liver	Liver_down	-6.98574057272727e-05	Liver	low LMD
AMC_HCC_HCCMRD_HCCMRD-011_DC_Apo_iW5_S_NV1_FC1_S26	liver	Liver_no_match	-8.67673825873087e-05	Liver	other regions
AMC_HCC_HCCMRD_HCCMRD-011_DC_Apo_iW5_S_NV1_FC1_S26	liver	Liver_up	0.0002005559712	Liver	high LMD
AMC_HCC_HCCMRD_HCCMRD-017_DC_Apo_iW5_S_NV1_FC1_S27	liver	Liver_down	-0.0008729540574545	Liver	low LMD
AMC_HCC_HCCMRD_HCCMRD-017_DC_Apo_iW5_S_NV1_FC1_S27	liver	Liver_no_match	-0.0003688108544545	Liver	other regions
AMC_HCC_HCCMRD_HCCMRD-017_DC_Apo_iW5_S_NV1_FC1_S27	liver	Liver_up	0.0002005098196	Liver	high LMD
AMC_HCC_HCCMRD_HCCMRD-038_DC_Apo_iW5_S_NV1_FC1_S29	liver	Liver_down	0.0001984174040909	Liver	low LMD
AMC_HCC_HCCMRD_HCCMRD-038_DC_Apo_iW5_S_NV1_FC1_S29	liver	Liver_no_match	-9.79852386366555e-05	Liver	other regions
AMC_HCC_HCCMRD_HCCMRD-038_DC_Apo_iW5_S_NV1_FC1_S29	liver	Liver_up	9.288049588e-05	Liver	high LMD
AMC_HCC_HCCMRD_HCCMRD-075_DC_Apo_iW5_S_NV1_FC1_S31	liver	Liver_down	0.000160481098109	Liver	low LMD
AMC_HCC_HCCMRD_HCCMRD-075_DC_Apo_iW5_S_NV1_FC1_S31	liver	Liver_no_match	-5.64993019363345e-05	Liver	other regions
AMC_HCC_HCCMRD_HCCMRD-075_DC_Apo_iW5_S_NV1_FC1_S31	liver	Liver_up	1.48466232e-05	Liver	high LMD
AMC_HCC_HCCMRD_HCCMRD-080_DC_Apo_iW5_S_NV1_FC1_S32	liver	Liver_down	0.0002760815381818	Liver	low LMD
AMC_HCC_HCCMRD_HCCMRD-080_DC_Apo_iW5_S_NV1_FC1_S32	liver	Liver_no_match	-0.0003246340870935	Liver	other regions
AMC_HCC_HCCMRD_HCCMRD-080_DC_Apo_iW5_S_NV1_FC1_S32	liver	Liver_up	0.00112295044	Liver	high LMD
AMC_HCC_HCCMRD_HCCMRD-113_DC_Apo_iW5_S_NV1_FC1_S201	liver	Liver_down	0.0002999757218636	Liver	low LMD
AMC_HCC_HCCMRD_HCCMRD-113_DC_Apo_iW5_S_NV1_FC1_S201	liver	Liver_no_match	-6.91281309898025e-05	Liver	other regions
AMC_HCC_HCCMRD_HCCMRD-113_DC_Apo_iW5_S_NV1_FC1_S201	liver	Liver_up	0.00028462769464	Liver	high LMD
AMC_HCC_HCCMRD_HCCMRD-138_DC_Apo_iW5_S_NV1_FC1_S202	liver	Liver_down	0.000431508635	Liver	low LMD
AMC_HCC_HCCMRD_HCCMRD-138_DC_Apo_iW5_S_NV1_FC1_S202	liver	Liver_no_match	-7.02063738936021e-05	Liver	other regions
AMC_HCC_HCCMRD_HCCMRD-138_DC_Apo_iW5_S_NV1_FC1_S202	liver	Liver_up	0.000107129948856	Liver	high LMD
AMC_HCC_HCCMRD_HCCMRD-143_DC_Apo_iW5_S_NV1_FC1_S203	liver	Liver_down	-0.0002304345063636	Liver	low LMD
AMC_HCC_HCCMRD_HCCMRD-143_DC_Apo_iW5_S_NV1_FC1_S203	liver	Liver_no_match	-0.0002884672839959	Liver	other regions
AMC_HCC_HCCMRD_HCCMRD-143_DC_Apo_iW5_S_NV1_FC1_S203	liver	Liver_up	0.0011023248492	Liver	high LMD
AMC_HCC_HCCMRD_HCCMRD-275_DC_Apo_iW5_S_NV1_FC1_S205	liver	Liver_down	0.0001634288731818	Liver	low LMD
AMC_HCC_HCCMRD_HCCMRD-275_DC_Apo_iW5_S_NV1_FC1_S205	liver	Liver_no_match	-0.000191483960896	Liver	other regions
AMC_HCC_HCCMRD_HCCMRD-275_DC_Apo_iW5_S_NV1_FC1_S205	liver	Liver_up	0.001108219338	Liver	high LMD
AMC_HCC_HCCMRD_HCCMRD-276_DC_Apo_iW5_S_NV1_FC1_S206	liver	Liver_down	0.0003853071554545	Liver	low LMD
AMC_HCC_HCCMRD_HCCMRD-276_DC_Apo_iW5_S_NV1_FC1_S206	liver	Liver_no_match	-0.0003254948544085	Liver	other regions
AMC_HCC_HCCMRD_HCCMRD-276_DC_Apo_iW5_S_NV1_FC1_S206	liver	Liver_up	0.001375176546	Liver	high LMD
AMC_HCC_HCCMRD_HCCMRD-277_DC_Apo_iW5_S_NV1_FC1_S207	liver	Liver_down	0.0003758311772727	Liver	low LMD
AMC_HCC_HCCMRD_HCCMRD-277_DC_Apo_iW5_S_NV1_FC1_S207	liver	Liver_no_match	-8.48152361192236e-05	Liver	other regions
AMC_HCC_HCCMRD_HCCMRD-277_DC_Apo_iW5_S_NV1_FC1_S207	liver	Liver_up	7.452057088e-05	Liver	high LMD
AMC_HCC_HCCMRD_HCCMRD-279_DC_Apo_iW5_S_NV1_FC1_S209	liver	Liver_down	0.000782941882909	Liver	low LMD
AMC_HCC_HCCMRD_HCCMRD-279_DC_Apo_iW5_S_NV1_FC1_S209	liver	Liver_no_match	-0.0001282194487843	Liver	other regions
AMC_HCC_HCCMRD_HCCMRD-279_DC_Apo_iW5_S_NV1_FC1_S209	liver	Liver_up	0.0010572294512	Liver	high LMD
AMC_HCC_HCCMRD_HCCMRD-281_DC_Apo_iW5_S_NV1_FC1_S211	liver	Liver_down	2.29092618181817e-05	Liver	low LMD
AMC_HCC_HCCMRD_HCCMRD-281_DC_Apo_iW5_S_NV1_FC1_S211	liver	Liver_no_match	-0.0002726366184895	Liver	other regions
AMC_HCC_HCCMRD_HCCMRD-281_DC_Apo_iW5_S_NV1_FC1_S211	liver	Liver_up	0.0011239965556	Liver	high LMD
AMC_HCC_HCCMRD_HCCMRD-282_DC_Apo_iW5_S_NV1_FC1_S212	liver	Liver_down	-0.0002752285131818	Liver	low LMD
AMC_HCC_HCCMRD_HCCMRD-282_DC_Apo_iW5_S_NV1_FC1_S212	liver	Liver_no_match	-0.0002736442353444	Liver	other regions
AMC_HCC_HCCMRD_HCCMRD-282_DC_Apo_iW5_S_NV1_FC1_S212	liver	Liver_up	0.0005072397444	Liver	high LMD
AMC_HCC_HCCMRD_HCCMRD-283_DC_Apo_iW5_S_NV1_FC1_S213	liver	Liver_down	5.82127486363635e-05	Liver	low LMD
AMC_HCC_HCCMRD_HCCMRD-283_DC_Apo_iW5_S_NV1_FC1_S213	liver	Liver_no_match	-0.0003694260542154	Liver	other regions
AMC_HCC_HCCMRD_HCCMRD-283_DC_Apo_iW5_S_NV1_FC1_S213	liver	Liver_up	0.0001350099588	Liver	high LMD
AMC_HCC_HCCMRD_HCCMRD-284_DC_Apo_iW5_S_NV1_FC1_S214	liver	Liver_down	1.35333417409091e-05	Liver	low LMD
AMC_HCC_HCCMRD_HCCMRD-284_DC_Apo_iW5_S_NV1_FC1_S214	liver	Liver_no_match	-8.70560059201829e-05	Liver	other regions
AMC_HCC_HCCMRD_HCCMRD-284_DC_Apo_iW5_S_NV1_FC1_S214	liver	Liver_up	0.0001939918656	Liver	high LMD
AMC_HCC_HCCMRD_HCCMRD-285_DC_Apo_iW5_S_NV1_FC1_S215	liver	Liver_down	-5.25342798181819e-05	Liver	low LMD
AMC_HCC_HCCMRD_HCCMRD-285_DC_Apo_iW5_S_NV1_FC1_S215	liver	Liver_no_match	-0.0002829382490466	Liver	other regions
AMC_HCC_HCCMRD_HCCMRD-285_DC_Apo_iW5_S_NV1_FC1_S215	liver	Liver_up	0.0002410202744	Liver	high LMD
AMC_HCC_HCCMRD_HCCMRD-288_DC_Apo_iW5_S_NV1_FC1_S217	liver	Liver_down	-0.0002393085577272	Liver	low LMD
AMC_HCC_HCCMRD_HCCMRD-288_DC_Apo_iW5_S_NV1_FC1_S217	liver	Liver_no_match	-0.0002332861776612	Liver	other regions
AMC_HCC_HCCMRD_HCCMRD-288_DC_Apo_iW5_S_NV1_FC1_S217	liver	Liver_up	0.000276819112	Liver	high LMD
AMC_HCC_HCCMRD_HCCMRD-292_DC_Apo_iW5_S_NV1_FC1_S218	liver	Liver_down	0.0001623136711363	Liver	low LMD
AMC_HCC_HCCMRD_HCCMRD-292_DC_Apo_iW5_S_NV1_FC1_S218	liver	Liver_no_match	-7.48130450900538e-05	Liver	other regions
AMC_HCC_HCCMRD_HCCMRD-292_DC_Apo_iW5_S_NV1_FC1_S218	liver	Liver_up	2.4565754e-05	Liver	high LMD
AMC_HCC_HCCMRD_HCCMRD-295_DC_Apo_iW5_S_NV1_FC1_S219	liver	Liver_down	0.0002090468206818	Liver	low LMD
AMC_HCC_HCCMRD_HCCMRD-295_DC_Apo_iW5_S_NV1_FC1_S219	liver	Liver_no_match	-6.99919213363307e-05	Liver	other regions
AMC_HCC_HCCMRD_HCCMRD-295_DC_Apo_iW5_S_NV1_FC1_S219	liver	Liver_up	3.62070392e-05	Liver	high LMD
AMC_HCC_HCCMRD_HCCMRD-299_DC_Apo_iW5_S_NV1_FC1_S220	liver	Liver_down	-0.0003405043631818	Liver	low LMD
AMC_HCC_HCCMRD_HCCMRD-299_DC_Apo_iW5_S_NV1_FC1_S220	liver	Liver_no_match	-0.0002689422541378	Liver	other regions
AMC_HCC_HCCMRD_HCCMRD-299_DC_Apo_iW5_S_NV1_FC1_S220	liver	Liver_up	0.0002341238932	Liver	high LMD
AMC_HCC_HCCMRD_HCCMRD-300_DC_Apo_iW5_S_NV1_FC1_S221	liver	Liver_down	0.0005631459001363	Liver	low LMD
AMC_HCC_HCCMRD_HCCMRD-300_DC_Apo_iW5_S_NV1_FC1_S221	liver	Liver_no_match	-8.23904405978947e-05	Liver	other regions
AMC_HCC_HCCMRD_HCCMRD-300_DC_Apo_iW5_S_NV1_FC1_S221	liver	Liver_up	0.00012647985088	Liver	high LMD
AMC_HCC_HCCMRD_HCCMRD-302_DC_Apo_iW5_S_NV1_FC1_S222	liver	Liver_down	0.0001261808195454	Liver	low LMD
AMC_HCC_HCCMRD_HCCMRD-302_DC_Apo_iW5_S_NV1_FC1_S222	liver	Liver_no_match	-0.0003588046107184	Liver	other regions
AMC_HCC_HCCMRD_HCCMRD-302_DC_Apo_iW5_S_NV1_FC1_S222	liver	Liver_up	0.0007903527726	Liver	high LMD
AMC_HCC_HCCMRD_HCCMRD-307_DC_Apo_iW5_S_NV1_FC1_S224	liver	Liver_down	-7.05762701363637e-05	Liver	low LMD
AMC_HCC_HCCMRD_HCCMRD-307_DC_Apo_iW5_S_NV1_FC1_S224	liver	Liver_no_match	-7.54274515672826e-05	Liver	other regions
AMC_HCC_HCCMRD_HCCMRD-307_DC_Apo_iW5_S_NV1_FC1_S224	liver	Liver_up	0.000647705496	Liver	high LMD
AMC_HCC_HCCMRD_HCCMRD-361_DC_Apo_iW5_S_NV1_FC1_S57	liver	Liver_down	2.87087066363636e-05	Liver	low LMD
AMC_HCC_HCCMRD_HCCMRD-361_DC_Apo_iW5_S_NV1_FC1_S57	liver	Liver_no_match	-5.44581736080373e-05	Liver	other regions
AMC_HCC_HCCMRD_HCCMRD-361_DC_Apo_iW5_S_NV1_FC1_S57	liver	Liver_up	-6.9646853e-05	Liver	high LMD
AMC_HCC_HCCMRD_HCCMRD-367_DC_Apo_iW5_S_NV1_FC1_S59	liver	Liver_down	0.0004877013760454	Liver	low LMD
AMC_HCC_HCCMRD_HCCMRD-367_DC_Apo_iW5_S_NV1_FC1_S59	liver	Liver_no_match	-0.0001656872414845	Liver	other regions
AMC_HCC_HCCMRD_HCCMRD-367_DC_Apo_iW5_S_NV1_FC1_S59	liver	Liver_up	0.0008428539564	Liver	high LMD
AMC_HCC_HCCMRD_HCCMRD-378_DC_Apo_iW5_S_NV1_FC1_S60	liver	Liver_down	0.000185630765909	Liver	low LMD
AMC_HCC_HCCMRD_HCCMRD-378_DC_Apo_iW5_S_NV1_FC1_S60	liver	Liver_no_match	-8.36810884736432e-05	Liver	other regions
AMC_HCC_HCCMRD_HCCMRD-378_DC_Apo_iW5_S_NV1_FC1_S60	liver	Liver_up	0.00022123080184	Liver	high LMD
AMC_HCC_HCCMRD_HCCMRD-383_DC_Apo_iW5_S_NV1_FC1_S62	liver	Liver_down	0.000355850007	Liver	low LMD
AMC_HCC_HCCMRD_HCCMRD-383_DC_Apo_iW5_S_NV1_FC1_S62	liver	Liver_no_match	-0.0001858968578936	Liver	other regions
AMC_HCC_HCCMRD_HCCMRD-383_DC_Apo_iW5_S_NV1_FC1_S62	liver	Liver_up	0.0009968426476	Liver	high LMD
AMC_HCC_HCCMRD_HCCMRD-385_DC_Apo_iW5_S_NV1_FC1_S63	liver	Liver_down	-7.52978095454545e-05	Liver	low LMD
AMC_HCC_HCCMRD_HCCMRD-385_DC_Apo_iW5_S_NV1_FC1_S63	liver	Liver_no_match	-0.0003285811607827	Liver	other regions
AMC_HCC_HCCMRD_HCCMRD-385_DC_Apo_iW5_S_NV1_FC1_S63	liver	Liver_up	0.00096844357024	Liver	high LMD
AMC_HCC_HCCMRD_HCCMRD-390_DC_Apo_iW5_S_NV1_FC1_S65	liver	Liver_down	0.0003689394472727	Liver	low LMD
AMC_HCC_HCCMRD_HCCMRD-390_DC_Apo_iW5_S_NV1_FC1_S65	liver	Liver_no_match	-0.0002488934598162	Liver	other regions
AMC_HCC_HCCMRD_HCCMRD-390_DC_Apo_iW5_S_NV1_FC1_S65	liver	Liver_up	0.00101208260576	Liver	high LMD
AMC_HCC_HCCMRD_HCCMRD-391_DC_Apo_iW5_S_NV1_FC1_S66	liver	Liver_down	0.0006831617216818	Liver	low LMD
AMC_HCC_HCCMRD_HCCMRD-391_DC_Apo_iW5_S_NV1_FC1_S66	liver	Liver_no_match	-0.0001491133721773	Liver	other regions
AMC_HCC_HCCMRD_HCCMRD-391_DC_Apo_iW5_S_NV1_FC1_S66	liver	Liver_up	0.0009647164194	Liver	high LMD
AMC_HCC_HCCMRD_HCCMRD-392_DC_Apo_iW5_S_NV1_FC1_S67	liver	Liver_down	0.0004809212488181	Liver	low LMD
AMC_HCC_HCCMRD_HCCMRD-392_DC_Apo_iW5_S_NV1_FC1_S67	liver	Liver_no_match	-0.0001658442600497	Liver	other regions
AMC_HCC_HCCMRD_HCCMRD-392_DC_Apo_iW5_S_NV1_FC1_S67	liver	Liver_up	0.0011816719976	Liver	high LMD
AMC_HCC_HCCMRD_HCCMRD-393_DC_Apo_iW5_S_NV1_FC1_S68	liver	Liver_down	-0.0001321525811363	Liver	low LMD
AMC_HCC_HCCMRD_HCCMRD-393_DC_Apo_iW5_S_NV1_FC1_S68	liver	Liver_no_match	-0.0002340591500646	Liver	other regions
AMC_HCC_HCCMRD_HCCMRD-393_DC_Apo_iW5_S_NV1_FC1_S68	liver	Liver_up	0.0001612564188	Liver	high LMD
AMC_HCC_HCCMRD_HCCMRD-394_DC_Apo_iW5_S_NV1_FC1_S69	liver	Liver_down	0.0001744511536363	Liver	low LMD
AMC_HCC_HCCMRD_HCCMRD-394_DC_Apo_iW5_S_NV1_FC1_S69	liver	Liver_no_match	-0.0002229738213702	Liver	other regions
AMC_HCC_HCCMRD_HCCMRD-394_DC_Apo_iW5_S_NV1_FC1_S69	liver	Liver_up	0.0011255824966	Liver	high LMD
AMC_HCC_HCCMRD_HCCMRD-396_DC_Apo_iW5_S_NV1_FC1_S71	liver	Liver_down	-0.0002666738490909	Liver	low LMD
AMC_HCC_HCCMRD_HCCMRD-396_DC_Apo_iW5_S_NV1_FC1_S71	liver	Liver_no_match	-0.0002809465025962	Liver	other regions
AMC_HCC_HCCMRD_HCCMRD-396_DC_Apo_iW5_S_NV1_FC1_S71	liver	Liver_up	0.0011495942896	Liver	high LMD
AMC_HCC_HCCMRD_HCCMRD-397_DC_Apo_iW5_S_NV1_FC1_S72	liver	Liver_down	-0.0005971521056818	Liver	low LMD
AMC_HCC_HCCMRD_HCCMRD-397_DC_Apo_iW5_S_NV1_FC1_S72	liver	Liver_no_match	-0.0003816671389271	Liver	other regions
AMC_HCC_HCCMRD_HCCMRD-397_DC_Apo_iW5_S_NV1_FC1_S72	liver	Liver_up	0.000256214696	Liver	high LMD
AMC_HCC_HCCMRD_HCCMRD-398_DC_Apo_iW5_S_NV1_FC1_S73	liver	Liver_down	2.7799360909091e-05	Liver	low LMD
AMC_HCC_HCCMRD_HCCMRD-398_DC_Apo_iW5_S_NV1_FC1_S73	liver	Liver_no_match	-0.0002969611931543	Liver	other regions
AMC_HCC_HCCMRD_HCCMRD-398_DC_Apo_iW5_S_NV1_FC1_S73	liver	Liver_up	0.00104943901424	Liver	high LMD
AMC_HCC_HCCMRD_HCCMRD-402_DC_Apo_iW5_S_NV1_FC1_S77	liver	Liver_down	0.0005925099795454	Liver	low LMD
AMC_HCC_HCCMRD_HCCMRD-402_DC_Apo_iW5_S_NV1_FC1_S77	liver	Liver_no_match	-0.0001651309269717	Liver	other regions
AMC_HCC_HCCMRD_HCCMRD-402_DC_Apo_iW5_S_NV1_FC1_S77	liver	Liver_up	0.0010567654904	Liver	high LMD
AMC_HCC_HCCMRD_HCCMRD-403_DC_Apo_iW5_S_NV1_FC1_S78	liver	Liver_down	0.000263769853	Liver	low LMD
AMC_HCC_HCCMRD_HCCMRD-403_DC_Apo_iW5_S_NV1_FC1_S78	liver	Liver_no_match	-0.0001851890812953	Liver	other regions
AMC_HCC_HCCMRD_HCCMRD-403_DC_Apo_iW5_S_NV1_FC1_S78	liver	Liver_up	0.00113003081332	Liver	high LMD
AMC_HCC_HCCMRD_HCCMRD-407_DC_Apo_iW5_S_NV1_FC1_S10	liver	Liver_down	0.0005103925392727	Liver	low LMD
AMC_HCC_HCCMRD_HCCMRD-407_DC_Apo_iW5_S_NV1_FC1_S10	liver	Liver_no_match	-6.97131690850691e-05	Liver	other regions
AMC_HCC_HCCMRD_HCCMRD-407_DC_Apo_iW5_S_NV1_FC1_S10	liver	Liver_up	0.00013590515388	Liver	high LMD
AMC_HCC_HCCMRD_HCCMRD-411_DC_Apo_iW5_S_NV1_FC1_S13	liver	Liver_down	0.0008033169668181	Liver	low LMD
AMC_HCC_HCCMRD_HCCMRD-411_DC_Apo_iW5_S_NV1_FC1_S13	liver	Liver_no_match	-0.0001362851178144	Liver	other regions
AMC_HCC_HCCMRD_HCCMRD-411_DC_Apo_iW5_S_NV1_FC1_S13	liver	Liver_up	0.0012214200896	Liver	high LMD
AMC_HCC_HCCMRD_HCCMRD-412_DC_Apo_iW5_S_NV1_FC1_S14	liver	Liver_down	-0.000301995057909	Liver	low LMD
AMC_HCC_HCCMRD_HCCMRD-412_DC_Apo_iW5_S_NV1_FC1_S14	liver	Liver_no_match	-0.0002110203711605	Liver	other regions
AMC_HCC_HCCMRD_HCCMRD-412_DC_Apo_iW5_S_NV1_FC1_S14	liver	Liver_up	9.70166393992001e-05	Liver	high LMD
AMC_HCC_HCCMRD_HCCMRD-413_DC_Apo_iW5_S_NV1_FC1_S15	liver	Liver_down	0.000303366825909	Liver	low LMD
AMC_HCC_HCCMRD_HCCMRD-413_DC_Apo_iW5_S_NV1_FC1_S15	liver	Liver_no_match	-0.0003295270108978	Liver	other regions
AMC_HCC_HCCMRD_HCCMRD-413_DC_Apo_iW5_S_NV1_FC1_S15	liver	Liver_up	0.000906563944	Liver	high LMD
AMC_HCC_HCCMRD_HCCMRD-414_DC_Apo_iW5_S_NV1_FC1_S16	liver	Liver_down	0.0002232315997727	Liver	low LMD
AMC_HCC_HCCMRD_HCCMRD-414_DC_Apo_iW5_S_NV1_FC1_S16	liver	Liver_no_match	-6.03726124434173e-05	Liver	other regions
AMC_HCC_HCCMRD_HCCMRD-414_DC_Apo_iW5_S_NV1_FC1_S16	liver	Liver_up	7.3147742e-05	Liver	high LMD
AMC_HCC_HCCMRD_HCCMRD-416_DC_Apo_iW5_S_NV1_FC1_S18	liver	Liver_down	-0.00025467636	Liver	low LMD
AMC_HCC_HCCMRD_HCCMRD-416_DC_Apo_iW5_S_NV1_FC1_S18	liver	Liver_no_match	-0.0002426759728142	Liver	other regions
AMC_HCC_HCCMRD_HCCMRD-416_DC_Apo_iW5_S_NV1_FC1_S18	liver	Liver_up	-1.9752316e-05	Liver	high LMD
AMC_HCC_HCCMRD_HCCMRD-418_DC_Apo_iW5_S_NV1_FC1_S173	liver	Liver_down	0.0003584477091818	Liver	low LMD
AMC_HCC_HCCMRD_HCCMRD-418_DC_Apo_iW5_S_NV1_FC1_S173	liver	Liver_no_match	-6.29531169619261e-05	Liver	other regions
AMC_HCC_HCCMRD_HCCMRD-418_DC_Apo_iW5_S_NV1_FC1_S173	liver	Liver_up	0.0002516740572	Liver	high LMD
AMC_HCC_HCCMRD_HCCMRD-419_DC_Apo_iW5_S_NV1_FC1_S174	liver	Liver_down	-0.0004969083198181	Liver	low LMD
AMC_HCC_HCCMRD_HCCMRD-419_DC_Apo_iW5_S_NV1_FC1_S174	liver	Liver_no_match	-0.0002485219091888	Liver	other regions
AMC_HCC_HCCMRD_HCCMRD-419_DC_Apo_iW5_S_NV1_FC1_S174	liver	Liver_up	0.000364793184	Liver	high LMD
AMC_HCC_HCCMRD_HCCMRD-421_DC_Apo_iW5_S_NV1_FC1_S176	liver	Liver_down	0.0007181541990909	Liver	low LMD
AMC_HCC_HCCMRD_HCCMRD-421_DC_Apo_iW5_S_NV1_FC1_S176	liver	Liver_no_match	-0.0001620475957737	Liver	other regions
AMC_HCC_HCCMRD_HCCMRD-421_DC_Apo_iW5_S_NV1_FC1_S176	liver	Liver_up	0.00096298516412	Liver	high LMD
AMC_HCC_HCCMRD_HCCMRD-422_DC_Apo_iW5_S_NV1_FC1_S177	liver	Liver_down	-9.47586131818182e-05	Liver	low LMD
AMC_HCC_HCCMRD_HCCMRD-422_DC_Apo_iW5_S_NV1_FC1_S177	liver	Liver_no_match	-0.0001564775487251	Liver	other regions
AMC_HCC_HCCMRD_HCCMRD-422_DC_Apo_iW5_S_NV1_FC1_S177	liver	Liver_up	0.0002877903512	Liver	high LMD
AMC_HCC_HCCMRD_HCCMRD-423_DC_Apo_iW5_S_NV1_FC1_S178	liver	Liver_down	2.91722367272726e-05	Liver	low LMD
AMC_HCC_HCCMRD_HCCMRD-423_DC_Apo_iW5_S_NV1_FC1_S178	liver	Liver_no_match	-0.0002575781053258	Liver	other regions
AMC_HCC_HCCMRD_HCCMRD-423_DC_Apo_iW5_S_NV1_FC1_S178	liver	Liver_up	0.000423096968	Liver	high LMD
AMC_HCC_HCCMRD_HCCMRD-425_DC_Apo_iW5_S_NV1_FC1_S180	liver	Liver_down	0.0007333496440136	Liver	low LMD
AMC_HCC_HCCMRD_HCCMRD-425_DC_Apo_iW5_S_NV1_FC1_S180	liver	Liver_no_match	-0.0001384555091614	Liver	other regions
AMC_HCC_HCCMRD_HCCMRD-425_DC_Apo_iW5_S_NV1_FC1_S180	liver	Liver_up	0.0009118050394	Liver	high LMD
AMC_HCC_HCCMRD_HCCMRD-430_DC_Apo_iW5_S_NV1_FC1_S201	liver	Liver_down	0.0001883547382727	Liver	low LMD
AMC_HCC_HCCMRD_HCCMRD-430_DC_Apo_iW5_S_NV1_FC1_S201	liver	Liver_no_match	-7.64595007208735e-05	Liver	other regions
AMC_HCC_HCCMRD_HCCMRD-430_DC_Apo_iW5_S_NV1_FC1_S201	liver	Liver_up	-8.3081396e-05	Liver	high LMD
AMC_HCC_HCCMRD_HCCMRD-431_DC_Apo_iW5_S_NV1_FC1_S202	liver	Liver_down	0.0003153508239545	Liver	low LMD
AMC_HCC_HCCMRD_HCCMRD-431_DC_Apo_iW5_S_NV1_FC1_S202	liver	Liver_no_match	-8.81218249215006e-05	Liver	other regions
AMC_HCC_HCCMRD_HCCMRD-431_DC_Apo_iW5_S_NV1_FC1_S202	liver	Liver_up	4.92488666888e-05	Liver	high LMD
AMC_HCC_HCCMRD_HCCMRD-432_DC_Apo_iW5_S_NV1_FC1_S203	liver	Liver_down	-0.0002570694211363	Liver	low LMD
AMC_HCC_HCCMRD_HCCMRD-432_DC_Apo_iW5_S_NV1_FC1_S203	liver	Liver_no_match	-0.0002745640082904	Liver	other regions
AMC_HCC_HCCMRD_HCCMRD-432_DC_Apo_iW5_S_NV1_FC1_S203	liver	Liver_up	0.0001270419248	Liver	high LMD
AMC_HCC_HCCMRD_HCCMRD-434_DC_Apo_iW5_S_NV1_FC1_S205	liver	Liver_down	0.0007530005807727	Liver	low LMD
AMC_HCC_HCCMRD_HCCMRD-434_DC_Apo_iW5_S_NV1_FC1_S205	liver	Liver_no_match	-0.000154031037487	Liver	other regions
AMC_HCC_HCCMRD_HCCMRD-434_DC_Apo_iW5_S_NV1_FC1_S205	liver	Liver_up	0.000841349209892	Liver	high LMD
AMC_HCC_HCCMRD_HCCMRD-435_DC_Apo_iW5_S_NV1_FC1_S206	liver	Liver_down	0.0001550561020454	Liver	low LMD
AMC_HCC_HCCMRD_HCCMRD-435_DC_Apo_iW5_S_NV1_FC1_S206	liver	Liver_no_match	-6.82877798168309e-05	Liver	other regions
AMC_HCC_HCCMRD_HCCMRD-435_DC_Apo_iW5_S_NV1_FC1_S206	liver	Liver_up	-9.769460428e-05	Liver	high LMD
AMC_HCC_HCCMRD_HCCMRD-438_DC_Apo_iW5_S_NV1_FC1_S209	liver	Liver_down	6.72344916818182e-05	Liver	low LMD
AMC_HCC_HCCMRD_HCCMRD-438_DC_Apo_iW5_S_NV1_FC1_S209	liver	Liver_no_match	-7.18024590168346e-05	Liver	other regions
AMC_HCC_HCCMRD_HCCMRD-438_DC_Apo_iW5_S_NV1_FC1_S209	liver	Liver_up	-8.32112288e-05	Liver	high LMD
AMC_HCC_HCCMRD_HCCMRD-439_DC_Apo_iW5_S_NV1_FC1_S210	liver	Liver_down	0.0006777924995454	Liver	low LMD
AMC_HCC_HCCMRD_HCCMRD-439_DC_Apo_iW5_S_NV1_FC1_S210	liver	Liver_no_match	-0.0001585800656828	Liver	other regions
AMC_HCC_HCCMRD_HCCMRD-439_DC_Apo_iW5_S_NV1_FC1_S210	liver	Liver_up	0.0010520619432	Liver	high LMD
AMC_HCC_HCCMRD_HCCMRD-440_DC_Apo_iW5_S_NV1_FC1_S211	liver	Liver_down	0.0002064721290909	Liver	low LMD
AMC_HCC_HCCMRD_HCCMRD-440_DC_Apo_iW5_S_NV1_FC1_S211	liver	Liver_no_match	-0.0003130174284848	Liver	other regions
AMC_HCC_HCCMRD_HCCMRD-440_DC_Apo_iW5_S_NV1_FC1_S211	liver	Liver_up	0.001265610122	Liver	high LMD
AMC_HCC_HCCMRD_HCCMRD-441_DC_Apo_iW5_S_NV1_FC1_S212	liver	Liver_down	-0.0004067529395454	Liver	low LMD
AMC_HCC_HCCMRD_HCCMRD-441_DC_Apo_iW5_S_NV1_FC1_S212	liver	Liver_no_match	-0.0003727815623701	Liver	other regions
AMC_HCC_HCCMRD_HCCMRD-441_DC_Apo_iW5_S_NV1_FC1_S212	liver	Liver_up	8.9246896e-05	Liver	high LMD
AMC_HCC_HCCMRD_HCCMRD-442_DC_Apo_iW5_S_NV1_FC1_S213	liver	Liver_down	0.0001618100143636	Liver	low LMD
AMC_HCC_HCCMRD_HCCMRD-442_DC_Apo_iW5_S_NV1_FC1_S213	liver	Liver_no_match	-7.24638371311422e-05	Liver	other regions
AMC_HCC_HCCMRD_HCCMRD-442_DC_Apo_iW5_S_NV1_FC1_S213	liver	Liver_up	-1.06275376e-05	Liver	high LMD
NCC_HCC_HCCAI_HCCAI-V1-012_DC_Apo_iW5_S1_NV1_FC1_S154	liver	Liver_down	-0.0002815147155454	Liver	low LMD
NCC_HCC_HCCAI_HCCAI-V1-012_DC_Apo_iW5_S1_NV1_FC1_S154	liver	Liver_no_match	-0.0003215224010927	Liver	other regions
NCC_HCC_HCCAI_HCCAI-V1-012_DC_Apo_iW5_S1_NV1_FC1_S154	liver	Liver_up	0.0011780265732	Liver	high LMD
NCC_HCC_HCCAI_HCCAI-V1-014_DC_Apo_iW5_S_NV1_FC1_S4	liver	Liver_down	-0.000223848235	Liver	low LMD
NCC_HCC_HCCAI_HCCAI-V1-014_DC_Apo_iW5_S_NV1_FC1_S4	liver	Liver_no_match	-0.0002653840013522	Liver	other regions
NCC_HCC_HCCAI_HCCAI-V1-014_DC_Apo_iW5_S_NV1_FC1_S4	liver	Liver_up	0.00087994166	Liver	high LMD
NCC_HCC_HCCAI_HCCAI-V1-015_DC_Apo_iW5_S1_NV1_FC1_S155	liver	Liver_down	-0.0002788899745454	Liver	low LMD
NCC_HCC_HCCAI_HCCAI-V1-015_DC_Apo_iW5_S1_NV1_FC1_S155	liver	Liver_no_match	-0.0003045010547292	Liver	other regions
NCC_HCC_HCCAI_HCCAI-V1-015_DC_Apo_iW5_S1_NV1_FC1_S155	liver	Liver_up	0.0011448081292	Liver	high LMD
NCC_HCC_HCCAI_HCCAI-V1-021_DC_Apo_iW5_S_NV1_FC1_S5	liver	Liver_down	-0.000320999525	Liver	low LMD
NCC_HCC_HCCAI_HCCAI-V1-021_DC_Apo_iW5_S_NV1_FC1_S5	liver	Liver_no_match	-0.0001059898898598	Liver	other regions
NCC_HCC_HCCAI_HCCAI-V1-021_DC_Apo_iW5_S_NV1_FC1_S5	liver	Liver_up	0.000350990731	Liver	high LMD
NCC_HCC_HCCAI_HCCAI-V1-091_DC_Apo_iW5_S_NV1_FC1_S7	liver	Liver_down	-6.88883659090909e-05	Liver	low LMD
NCC_HCC_HCCAI_HCCAI-V1-091_DC_Apo_iW5_S_NV1_FC1_S7	liver	Liver_no_match	-0.0001875055834371	Liver	other regions
NCC_HCC_HCCAI_HCCAI-V1-091_DC_Apo_iW5_S_NV1_FC1_S7	liver	Liver_up	9.64578612e-05	Liver	high LMD
NCC_HCC_HCCAI_HCCAI-V1-124_DC_Apo_iW5_S1_NV1_FC1_S43	liver	Liver_down	0.000440154033909	Liver	low LMD
NCC_HCC_HCCAI_HCCAI-V1-124_DC_Apo_iW5_S1_NV1_FC1_S43	liver	Liver_no_match	-0.0002283186694499	Liver	other regions
NCC_HCC_HCCAI_HCCAI-V1-124_DC_Apo_iW5_S1_NV1_FC1_S43	liver	Liver_up	0.0007628316772	Liver	high LMD
NCC_HCC_HCCAI_HCCAI-V1-191_DC_Apo_iW5_S1_NV1_FC1_S48	liver	Liver_down	3.77531692272728e-05	Liver	low LMD
NCC_HCC_HCCAI_HCCAI-V1-191_DC_Apo_iW5_S1_NV1_FC1_S48	liver	Liver_no_match	-6.49546821673837e-05	Liver	other regions
NCC_HCC_HCCAI_HCCAI-V1-191_DC_Apo_iW5_S1_NV1_FC1_S48	liver	Liver_up	-0.000147088762	Liver	high LMD
NCC_HCC_HCCAI_HCCAI-V1-218_DC_Apo_iW5_S1_NV1_FC1_S159	liver	Liver_down	0.000227836485909	Liver	low LMD
NCC_HCC_HCCAI_HCCAI-V1-218_DC_Apo_iW5_S1_NV1_FC1_S159	liver	Liver_no_match	-8.63050676306906e-05	Liver	other regions
NCC_HCC_HCCAI_HCCAI-V1-218_DC_Apo_iW5_S1_NV1_FC1_S159	liver	Liver_up	-6.73588052e-05	Liver	high LMD
NCC_HCC_HCCAI_HCCAI-V1-219_DC_Apo_iW5_S1_NV1_FC1_S160	liver	Liver_down	-1.37812151e-05	Liver	low LMD
NCC_HCC_HCCAI_HCCAI-V1-219_DC_Apo_iW5_S1_NV1_FC1_S160	liver	Liver_no_match	-5.13984569309518e-05	Liver	other regions
NCC_HCC_HCCAI_HCCAI-V1-219_DC_Apo_iW5_S1_NV1_FC1_S160	liver	Liver_up	-1.075507108e-05	Liver	high LMD
NCC_HCC_HCCAI_HCCAI-V1-221_DC_Apo_iW5_S1_NV1_FC1_S162	liver	Liver_down	0.0004458932118181	Liver	low LMD
NCC_HCC_HCCAI_HCCAI-V1-221_DC_Apo_iW5_S1_NV1_FC1_S162	liver	Liver_no_match	-0.0001521675762456	Liver	other regions
NCC_HCC_HCCAI_HCCAI-V1-221_DC_Apo_iW5_S1_NV1_FC1_S162	liver	Liver_up	0.0007534278812	Liver	high LMD
AMC_Panc_Panc_AMC-Pan-003_DC_Apo_iW5_S_NV1_FC1_S38	pancreas	Pancrease_down	-3.514393016e-05	Pancrease	low LMD
AMC_Panc_Panc_AMC-Pan-003_DC_Apo_iW5_S_NV1_FC1_S38	pancreas	Pancrease_no_match	7.04666175999738e-05	Pancrease	other regions
AMC_Panc_Panc_AMC-Pan-003_DC_Apo_iW5_S_NV1_FC1_S38	pancreas	Pancrease_up	0.00029485774032	Pancrease	high LMD
AMC_Panc_Panc_AMC-Pan-004_DC_Apo_iW5_S_NV1_FC1_S39	pancreas	Pancrease_down	-1.17698496e-05	Pancrease	low LMD
AMC_Panc_Panc_AMC-Pan-004_DC_Apo_iW5_S_NV1_FC1_S39	pancreas	Pancrease_no_match	4.09308264444507e-05	Pancrease	other regions
AMC_Panc_Panc_AMC-Pan-004_DC_Apo_iW5_S_NV1_FC1_S39	pancreas	Pancrease_up	0.0002731569624	Pancrease	high LMD
AMC_Panc_Panc_AMC-Pan-008_DC_Apo_iW5_S_NV1_FC1_S43	pancreas	Pancrease_down	4.42140680000001e-06	Pancrease	low LMD
AMC_Panc_Panc_AMC-Pan-008_DC_Apo_iW5_S_NV1_FC1_S43	pancreas	Pancrease_no_match	8.07469669330718e-05	Pancrease	other regions
AMC_Panc_Panc_AMC-Pan-008_DC_Apo_iW5_S_NV1_FC1_S43	pancreas	Pancrease_up	0.0003698168842	Pancrease	high LMD
AMC_Panc_Panc_AMC-Pan-014_DC_Apo_iW5_S_NV1_FC1_S45	pancreas	Pancrease_down	-3.889752224e-05	Pancrease	low LMD
AMC_Panc_Panc_AMC-Pan-014_DC_Apo_iW5_S_NV1_FC1_S45	pancreas	Pancrease_no_match	2.61064907995889e-05	Pancrease	other regions
AMC_Panc_Panc_AMC-Pan-014_DC_Apo_iW5_S_NV1_FC1_S45	pancreas	Pancrease_up	0.000175461484384	Pancrease	high LMD
AMC_Panc_Panc_AMC-Pan-018_DC_Apo_iW5_S_NV1_FC1_S49	pancreas	Pancrease_down	-0.0001291476266	Pancrease	low LMD
AMC_Panc_Panc_AMC-Pan-018_DC_Apo_iW5_S_NV1_FC1_S49	pancreas	Pancrease_no_match	0.0001092991607085	Pancrease	other regions
AMC_Panc_Panc_AMC-Pan-018_DC_Apo_iW5_S_NV1_FC1_S49	pancreas	Pancrease_up	0.00055837328296	Pancrease	high LMD
AMC_Panc_Panc_AMC-Pan-020_DC_Apo_iW5_S_NV1_FC1_S51	pancreas	Pancrease_down	0.0004035583628	Pancrease	low LMD
AMC_Panc_Panc_AMC-Pan-020_DC_Apo_iW5_S_NV1_FC1_S51	pancreas	Pancrease_no_match	1.53675368915919e-05	Pancrease	other regions
AMC_Panc_Panc_AMC-Pan-020_DC_Apo_iW5_S_NV1_FC1_S51	pancreas	Pancrease_up	-2.94120254799999e-05	Pancrease	high LMD
AMC_Panc_Panc_AMC-Pan-029_DC_Apo_iW5_S_NV1_FC1_S56	pancreas	Pancrease_down	2.18185227999998e-06	Pancrease	low LMD
AMC_Panc_Panc_AMC-Pan-029_DC_Apo_iW5_S_NV1_FC1_S56	pancreas	Pancrease_no_match	8.98093540838453e-05	Pancrease	other regions
AMC_Panc_Panc_AMC-Pan-029_DC_Apo_iW5_S_NV1_FC1_S56	pancreas	Pancrease_up	0.00057734646388	Pancrease	high LMD
AMC_Panc_Panc_AMC-Pan-041_DC_Apo_iW5_S1_NV1_FC1_S53	pancreas	Pancrease_down	-0.0001284347456	Pancrease	low LMD
AMC_Panc_Panc_AMC-Pan-041_DC_Apo_iW5_S1_NV1_FC1_S53	pancreas	Pancrease_no_match	9.530988082571e-05	Pancrease	other regions
AMC_Panc_Panc_AMC-Pan-041_DC_Apo_iW5_S1_NV1_FC1_S53	pancreas	Pancrease_up	-0.00019707018256	Pancrease	high LMD
AMC_Panc_Panc_AMC-Pan-042_DC_Apo_iW5_S1_NV1_FC1_S54	pancreas	Pancrease_down	-1.96499776e-06	Pancrease	low LMD
AMC_Panc_Panc_AMC-Pan-042_DC_Apo_iW5_S1_NV1_FC1_S54	pancreas	Pancrease_no_match	3.55132528255867e-05	Pancrease	other regions
AMC_Panc_Panc_AMC-Pan-042_DC_Apo_iW5_S1_NV1_FC1_S54	pancreas	Pancrease_up	0.0001969691398	Pancrease	high LMD
AMC_Panc_Panc_AMC-Pan-056_DC_Apo_iW5_S1_NV1_FC1_S176	pancreas	Pancrease_down	1.07580448e-05	Pancrease	low LMD
AMC_Panc_Panc_AMC-Pan-056_DC_Apo_iW5_S1_NV1_FC1_S176	pancreas	Pancrease_no_match	4.14020482319133e-05	Pancrease	other regions
AMC_Panc_Panc_AMC-Pan-056_DC_Apo_iW5_S1_NV1_FC1_S176	pancreas	Pancrease_up	0.000182481172	Pancrease	high LMD
AMC_Panc_Panc_AMC-Pan-057_DC_Apo_iW5_S1_NV1_FC1_S177	pancreas	Pancrease_down	0.0001851574436	Pancrease	low LMD
AMC_Panc_Panc_AMC-Pan-057_DC_Apo_iW5_S1_NV1_FC1_S177	pancreas	Pancrease_no_match	0.0001074075982751	Pancrease	other regions
AMC_Panc_Panc_AMC-Pan-057_DC_Apo_iW5_S1_NV1_FC1_S177	pancreas	Pancrease_up	7.94585394e-05	Pancrease	high LMD
AMC_Panc_Panc_AMC-Pan-070_DC_Apo_iW5_S_NV1_FC1_S133	pancreas	Pancrease_down	2.128861326e-05	Pancrease	low LMD
AMC_Panc_Panc_AMC-Pan-070_DC_Apo_iW5_S_NV1_FC1_S133	pancreas	Pancrease_no_match	6.22010069090471e-05	Pancrease	other regions
AMC_Panc_Panc_AMC-Pan-070_DC_Apo_iW5_S_NV1_FC1_S133	pancreas	Pancrease_up	0.00020088560362	Pancrease	high LMD
AMC_Panc_Panc_AMC-Pan-072_DC_Apo_iW5_S_NV1_FC1_S135	pancreas	Pancrease_down	-0.000149399006	Pancrease	low LMD
AMC_Panc_Panc_AMC-Pan-072_DC_Apo_iW5_S_NV1_FC1_S135	pancreas	Pancrease_no_match	4.69861862420254e-05	Pancrease	other regions
AMC_Panc_Panc_AMC-Pan-072_DC_Apo_iW5_S_NV1_FC1_S135	pancreas	Pancrease_up	0.000215242626448	Pancrease	high LMD
AMC_Panc_Panc_AMC-Pan-076_DC_Apo_iW5_S_NV1_FC1_S2	pancreas	Pancrease_down	0.0002503371596	Pancrease	low LMD
AMC_Panc_Panc_AMC-Pan-076_DC_Apo_iW5_S_NV1_FC1_S2	pancreas	Pancrease_no_match	7.1687233453438e-05	Pancrease	other regions
AMC_Panc_Panc_AMC-Pan-076_DC_Apo_iW5_S_NV1_FC1_S2	pancreas	Pancrease_up	7.479740312e-05	Pancrease	high LMD
AMC_Panc_Panc_AMC-Pan-079_DC_Apo_iW5_S_NV1_FC1_S5	pancreas	Pancrease_down	-0.000331749365272	Pancrease	low LMD
AMC_Panc_Panc_AMC-Pan-079_DC_Apo_iW5_S_NV1_FC1_S5	pancreas	Pancrease_no_match	0.0001329673154905	Pancrease	other regions
AMC_Panc_Panc_AMC-Pan-079_DC_Apo_iW5_S_NV1_FC1_S5	pancreas	Pancrease_up	0.000775783347648	Pancrease	high LMD
AMC_Panc_Panc_AMC-Pan-081_DC_Apo_iW5_S_NV1_FC1_S7	pancreas	Pancrease_down	-0.0001495482184	Pancrease	low LMD
AMC_Panc_Panc_AMC-Pan-081_DC_Apo_iW5_S_NV1_FC1_S7	pancreas	Pancrease_no_match	9.15042840064088e-05	Pancrease	other regions
AMC_Panc_Panc_AMC-Pan-081_DC_Apo_iW5_S_NV1_FC1_S7	pancreas	Pancrease_up	6.960953128e-05	Pancrease	high LMD
AMC_Panc_Panc_AMC-Pan-082_DC_Apo_iW5_S_NV1_FC1_S8	pancreas	Pancrease_down	0.00018579212388	Pancrease	low LMD
AMC_Panc_Panc_AMC-Pan-082_DC_Apo_iW5_S_NV1_FC1_S8	pancreas	Pancrease_no_match	6.53909555057661e-05	Pancrease	other regions
AMC_Panc_Panc_AMC-Pan-082_DC_Apo_iW5_S_NV1_FC1_S8	pancreas	Pancrease_up	9.39636244e-05	Pancrease	high LMD
AMC_Panc_Panc_AMC-Pan-084_DC_Apo_iW5_S_NV1_FC1_S10	pancreas	Pancrease_down	6.731016892e-05	Pancrease	low LMD
AMC_Panc_Panc_AMC-Pan-084_DC_Apo_iW5_S_NV1_FC1_S10	pancreas	Pancrease_no_match	0.0001117804536697	Pancrease	other regions
AMC_Panc_Panc_AMC-Pan-084_DC_Apo_iW5_S_NV1_FC1_S10	pancreas	Pancrease_up	0.00028883375452	Pancrease	high LMD
AMC_Panc_Panc_AMC-Pan-085_DC_Apo_iW5_S_NV1_FC1_S11	pancreas	Pancrease_down	0.0001946039068	Pancrease	low LMD
AMC_Panc_Panc_AMC-Pan-085_DC_Apo_iW5_S_NV1_FC1_S11	pancreas	Pancrease_no_match	4.53226470198296e-05	Pancrease	other regions
AMC_Panc_Panc_AMC-Pan-085_DC_Apo_iW5_S_NV1_FC1_S11	pancreas	Pancrease_up	0.00011174354104	Pancrease	high LMD
AMC_Panc_Panc_AMC-Pan-098_DC_Apo_iW5_S_NV1_FC1_S57	pancreas	Pancrease_down	-0.00020865639432	Pancrease	low LMD
AMC_Panc_Panc_AMC-Pan-098_DC_Apo_iW5_S_NV1_FC1_S57	pancreas	Pancrease_no_match	8.3142479672343e-05	Pancrease	other regions
AMC_Panc_Panc_AMC-Pan-098_DC_Apo_iW5_S_NV1_FC1_S57	pancreas	Pancrease_up	0.00042747690088	Pancrease	high LMD
AMC_Panc_Panc_AMC-Pan-099_DC_Apo_iW5_S_NV1_FC1_S58	pancreas	Pancrease_down	1.1909664e-06	Pancrease	low LMD
AMC_Panc_Panc_AMC-Pan-099_DC_Apo_iW5_S_NV1_FC1_S58	pancreas	Pancrease_no_match	4.4472076517358e-05	Pancrease	other regions
AMC_Panc_Panc_AMC-Pan-099_DC_Apo_iW5_S_NV1_FC1_S58	pancreas	Pancrease_up	0.000123106257696	Pancrease	high LMD
AMC_Panc_Panc_AMC-Pan-100_DC_Apo_iW5_S_NV1_FC1_S59	pancreas	Pancrease_down	-0.00013522285284	Pancrease	low LMD
AMC_Panc_Panc_AMC-Pan-100_DC_Apo_iW5_S_NV1_FC1_S59	pancreas	Pancrease_no_match	0.0001181671973411	Pancrease	other regions
AMC_Panc_Panc_AMC-Pan-100_DC_Apo_iW5_S_NV1_FC1_S59	pancreas	Pancrease_up	0.00027321298268	Pancrease	high LMD
AMC_Panc_Panc_AMC-Pan-102_DC_Apo_iW5_S_NV1_FC1_S92	pancreas	Pancrease_down	-0.0005401105644	Pancrease	low LMD
AMC_Panc_Panc_AMC-Pan-102_DC_Apo_iW5_S_NV1_FC1_S92	pancreas	Pancrease_no_match	0.0001732656582789	Pancrease	other regions
AMC_Panc_Panc_AMC-Pan-102_DC_Apo_iW5_S_NV1_FC1_S92	pancreas	Pancrease_up	0.00119535899644	Pancrease	high LMD
AMC_Panc_Panc_AMC-Pan-103_DC_Apo_iW5_S_NV1_FC1_S60	pancreas	Pancrease_down	7.07747742799999e-05	Pancrease	low LMD
AMC_Panc_Panc_AMC-Pan-103_DC_Apo_iW5_S_NV1_FC1_S60	pancreas	Pancrease_no_match	3.20464322108744e-05	Pancrease	other regions
AMC_Panc_Panc_AMC-Pan-103_DC_Apo_iW5_S_NV1_FC1_S60	pancreas	Pancrease_up	9.200538304e-05	Pancrease	high LMD
AMC_Panc_Panc_AMC-Pan-104_DC_Apo_iW5_S_NV1_FC1_S61	pancreas	Pancrease_down	-2.32510228e-05	Pancrease	low LMD
AMC_Panc_Panc_AMC-Pan-104_DC_Apo_iW5_S_NV1_FC1_S61	pancreas	Pancrease_no_match	5.62118207058595e-05	Pancrease	other regions
AMC_Panc_Panc_AMC-Pan-104_DC_Apo_iW5_S_NV1_FC1_S61	pancreas	Pancrease_up	0.000201087429888	Pancrease	high LMD
AMC_Panc_Panc_AMC-Pan-105_DC_Apo_iW5_S_NV1_FC1_S62	pancreas	Pancrease_down	0.0002356879896	Pancrease	low LMD
AMC_Panc_Panc_AMC-Pan-105_DC_Apo_iW5_S_NV1_FC1_S62	pancreas	Pancrease_no_match	1.57458421175075e-05	Pancrease	other regions
AMC_Panc_Panc_AMC-Pan-105_DC_Apo_iW5_S_NV1_FC1_S62	pancreas	Pancrease_up	8.5943512e-06	Pancrease	high LMD
AMC_Panc_Panc_AMC-Pan-106_DC_Apo_iW5_S_NV1_FC1_S63	pancreas	Pancrease_down	-0.00023625359116	Pancrease	low LMD
AMC_Panc_Panc_AMC-Pan-106_DC_Apo_iW5_S_NV1_FC1_S63	pancreas	Pancrease_no_match	5.2724348228562e-05	Pancrease	other regions
AMC_Panc_Panc_AMC-Pan-106_DC_Apo_iW5_S_NV1_FC1_S63	pancreas	Pancrease_up	0.000183896397312	Pancrease	high LMD
AMC_Panc_Panc_AMC-Pan-107_DC_Apo_iW5_S_NV1_FC1_S93	pancreas	Pancrease_down	-0.000274894369	Pancrease	low LMD
AMC_Panc_Panc_AMC-Pan-107_DC_Apo_iW5_S_NV1_FC1_S93	pancreas	Pancrease_no_match	6.8807932044843e-05	Pancrease	other regions
AMC_Panc_Panc_AMC-Pan-107_DC_Apo_iW5_S_NV1_FC1_S93	pancreas	Pancrease_up	0.000405422908108	Pancrease	high LMD
AMC_Panc_Panc_AMC-Pan-108_DC_Apo_iW5_S_NV1_FC1_S64	pancreas	Pancrease_down	-0.0001695181844	Pancrease	low LMD
AMC_Panc_Panc_AMC-Pan-108_DC_Apo_iW5_S_NV1_FC1_S64	pancreas	Pancrease_no_match	0.0001000453941627	Pancrease	other regions
AMC_Panc_Panc_AMC-Pan-108_DC_Apo_iW5_S_NV1_FC1_S64	pancreas	Pancrease_up	0.00060068510608	Pancrease	high LMD
AMC_Panc_Panc_AMC-Pan-109_DC_Apo_iW5_S_NV1_FC1_S65	pancreas	Pancrease_down	0.0001361685076	Pancrease	low LMD
AMC_Panc_Panc_AMC-Pan-109_DC_Apo_iW5_S_NV1_FC1_S65	pancreas	Pancrease_no_match	4.18707388429746e-05	Pancrease	other regions
AMC_Panc_Panc_AMC-Pan-109_DC_Apo_iW5_S_NV1_FC1_S65	pancreas	Pancrease_up	7.555549402e-05	Pancrease	high LMD
AMC_Panc_Panc_AMC-Pan-110_DC_Apo_iW5_S_NV1_FC1_S66	pancreas	Pancrease_down	-4.54513168e-05	Pancrease	low LMD
AMC_Panc_Panc_AMC-Pan-110_DC_Apo_iW5_S_NV1_FC1_S66	pancreas	Pancrease_no_match	6.31851154522795e-05	Pancrease	other regions
AMC_Panc_Panc_AMC-Pan-110_DC_Apo_iW5_S_NV1_FC1_S66	pancreas	Pancrease_up	-2.595288e-05	Pancrease	high LMD
AMC_Panc_Panc_AMC-Pan-111_DC_Apo_iW5_S_NV1_FC1_S67	pancreas	Pancrease_down	-0.00021293957548	Pancrease	low LMD
AMC_Panc_Panc_AMC-Pan-111_DC_Apo_iW5_S_NV1_FC1_S67	pancreas	Pancrease_no_match	7.52196323896525e-05	Pancrease	other regions
AMC_Panc_Panc_AMC-Pan-111_DC_Apo_iW5_S_NV1_FC1_S67	pancreas	Pancrease_up	0.00040795119508	Pancrease	high LMD
AMC_Panc_Panc_AMC-Pan-113_DC_Apo_iW5_S_NV1_FC1_S69	pancreas	Pancrease_down	-0.0002770085596	Pancrease	low LMD
AMC_Panc_Panc_AMC-Pan-113_DC_Apo_iW5_S_NV1_FC1_S69	pancreas	Pancrease_no_match	8.10662212309193e-05	Pancrease	other regions
AMC_Panc_Panc_AMC-Pan-113_DC_Apo_iW5_S_NV1_FC1_S69	pancreas	Pancrease_up	0.00038815377648	Pancrease	high LMD
AMC_Panc_Panc_AMC-Pan-114_DC_Apo_iW5_S_NV1_FC1_S70	pancreas	Pancrease_down	0.0001109113788	Pancrease	low LMD
AMC_Panc_Panc_AMC-Pan-114_DC_Apo_iW5_S_NV1_FC1_S70	pancreas	Pancrease_no_match	0.0001171972175815	Pancrease	other regions
AMC_Panc_Panc_AMC-Pan-114_DC_Apo_iW5_S_NV1_FC1_S70	pancreas	Pancrease_up	0.00025562202068	Pancrease	high LMD
AMC_Panc_Panc_AMC-Pan-116_DC_Apo_iW5_S_NV1_FC1_S72	pancreas	Pancrease_down	-1.284033822e-05	Pancrease	low LMD
AMC_Panc_Panc_AMC-Pan-116_DC_Apo_iW5_S_NV1_FC1_S72	pancreas	Pancrease_no_match	2.78772229341106e-05	Pancrease	other regions
AMC_Panc_Panc_AMC-Pan-116_DC_Apo_iW5_S_NV1_FC1_S72	pancreas	Pancrease_up	-9.61714044e-05	Pancrease	high LMD
AMC_Panc_Panc_AMC-Pan-117_DC_Apo_iW5_S_NV1_FC1_S73	pancreas	Pancrease_down	-0.000217830694	Pancrease	low LMD
AMC_Panc_Panc_AMC-Pan-117_DC_Apo_iW5_S_NV1_FC1_S73	pancreas	Pancrease_no_match	7.17860509874776e-05	Pancrease	other regions
AMC_Panc_Panc_AMC-Pan-117_DC_Apo_iW5_S_NV1_FC1_S73	pancreas	Pancrease_up	0.000318269508264	Pancrease	high LMD
AMC_Panc_Panc_AMC-Pan-118_DC_Apo_iW5_S_NV1_FC1_S74	pancreas	Pancrease_down	7.54166984e-05	Pancrease	low LMD
AMC_Panc_Panc_AMC-Pan-118_DC_Apo_iW5_S_NV1_FC1_S74	pancreas	Pancrease_no_match	0.0001378604593226	Pancrease	other regions
AMC_Panc_Panc_AMC-Pan-118_DC_Apo_iW5_S_NV1_FC1_S74	pancreas	Pancrease_up	0.0002795312852	Pancrease	high LMD
AMC_Panc_Panc_AMC-Pan-124_DC_Apo_iW5_S_NV1_FC1_S217	pancreas	Pancrease_down	0.00016163479108	Pancrease	low LMD
AMC_Panc_Panc_AMC-Pan-124_DC_Apo_iW5_S_NV1_FC1_S217	pancreas	Pancrease_no_match	0.0001066196339613	Pancrease	other regions
AMC_Panc_Panc_AMC-Pan-124_DC_Apo_iW5_S_NV1_FC1_S217	pancreas	Pancrease_up	0.0001201457915	Pancrease	high LMD
AMC_Panc_Panc_AMC-Pan-125_DC_Apo_iW5_S_NV1_FC1_S218	pancreas	Pancrease_down	-0.00032036731372	Pancrease	low LMD
AMC_Panc_Panc_AMC-Pan-125_DC_Apo_iW5_S_NV1_FC1_S218	pancreas	Pancrease_no_match	9.75979929003214e-05	Pancrease	other regions
AMC_Panc_Panc_AMC-Pan-125_DC_Apo_iW5_S_NV1_FC1_S218	pancreas	Pancrease_up	0.00045856864248	Pancrease	high LMD
AMC_Panc_Panc_AMC-Pan-127_DC_Apo_iW5_S_NV1_FC1_S220	pancreas	Pancrease_down	6.56472292e-05	Pancrease	low LMD
AMC_Panc_Panc_AMC-Pan-127_DC_Apo_iW5_S_NV1_FC1_S220	pancreas	Pancrease_no_match	0.0001263208843555	Pancrease	other regions
AMC_Panc_Panc_AMC-Pan-127_DC_Apo_iW5_S_NV1_FC1_S220	pancreas	Pancrease_up	0.0002754443596	Pancrease	high LMD
AMC_Panc_Panc_AMC-Pan-129_DC_Apo_iW5_S_NV1_FC1_S222	pancreas	Pancrease_down	-0.0003307426688	Pancrease	low LMD
AMC_Panc_Panc_AMC-Pan-129_DC_Apo_iW5_S_NV1_FC1_S222	pancreas	Pancrease_no_match	8.21010375186323e-05	Pancrease	other regions
AMC_Panc_Panc_AMC-Pan-129_DC_Apo_iW5_S_NV1_FC1_S222	pancreas	Pancrease_up	0.000363641727128	Pancrease	high LMD
AMC_colon_Col_AMC-Col-B002-v1_DC_Apo_iW5_S_NV1_FC1_S24	colon	Colon_down	-0.0014761541925217	Colon	low LMD
AMC_colon_Col_AMC-Col-B002-v1_DC_Apo_iW5_S_NV1_FC1_S24	colon	Colon_no_match	-3.82182418338686e-05	Colon	other regions
AMC_colon_Col_AMC-Col-B002-v1_DC_Apo_iW5_S_NV1_FC1_S24	colon	Colon_up	-0.0001852750676	Colon	high LMD
AMC_colon_Col_AMC-Col-B007-v1_DC_Apo_iW5_S_NV1_FC1_S25	colon	Colon_down	-0.0003315287872173	Colon	low LMD
AMC_colon_Col_AMC-Col-B007-v1_DC_Apo_iW5_S_NV1_FC1_S25	colon	Colon_no_match	-1.86856727688947e-05	Colon	other regions
AMC_colon_Col_AMC-Col-B007-v1_DC_Apo_iW5_S_NV1_FC1_S25	colon	Colon_up	7.22376584e-05	Colon	high LMD
AMC_colon_Col_AMC-Col-B058-v1_DC_Apo_iW5_S_NV1_FC1_S28	colon	Colon_down	-0.000616288075	Colon	low LMD
AMC_colon_Col_AMC-Col-B058-v1_DC_Apo_iW5_S_NV1_FC1_S28	colon	Colon_no_match	-5.41466100369044e-05	Colon	other regions
AMC_colon_Col_AMC-Col-B058-v1_DC_Apo_iW5_S_NV1_FC1_S28	colon	Colon_up	0.0002451959138	Colon	high LMD
AMC_colon_Col_AMC-Col-B066-v1_DC_Apo_iW5_S_NV1_FC1_S29	colon	Colon_down	-0.0002110265565217	Colon	low LMD
AMC_colon_Col_AMC-Col-B066-v1_DC_Apo_iW5_S_NV1_FC1_S29	colon	Colon_no_match	9.66061176854593e-06	Colon	other regions
AMC_colon_Col_AMC-Col-B066-v1_DC_Apo_iW5_S_NV1_FC1_S29	colon	Colon_up	-0.00013399525136	Colon	high LMD
AMC_colon_Col_AMC-Col-B084-v1_DC_Apo_iW5_S_NV1_FC1_S37	colon	Colon_down	-0.0008950867243478	Colon	low LMD
AMC_colon_Col_AMC-Col-B084-v1_DC_Apo_iW5_S_NV1_FC1_S37	colon	Colon_no_match	3.74884853169156e-05	Colon	other regions
AMC_colon_Col_AMC-Col-B084-v1_DC_Apo_iW5_S_NV1_FC1_S37	colon	Colon_up	-0.00059299361212	Colon	high LMD
AMC_colon_Col_AMC-Col-B088-v1_DC_Apo_iW5_S_NV1_FC1_S40	colon	Colon_down	-0.000308699103913	Colon	low LMD
AMC_colon_Col_AMC-Col-B088-v1_DC_Apo_iW5_S_NV1_FC1_S40	colon	Colon_no_match	0.0001989997391248	Colon	other regions
AMC_colon_Col_AMC-Col-B088-v1_DC_Apo_iW5_S_NV1_FC1_S40	colon	Colon_up	-0.0005722069496	Colon	high LMD
AMC_colon_Col_AMC-Col-B118-v1_DC_Apo_iW5_S_NV1_FC1_S236	colon	Colon_down	-0.000494600397826	Colon	low LMD
AMC_colon_Col_AMC-Col-B118-v1_DC_Apo_iW5_S_NV1_FC1_S236	colon	Colon_no_match	0.0002737138506694	Colon	other regions
AMC_colon_Col_AMC-Col-B118-v1_DC_Apo_iW5_S_NV1_FC1_S236	colon	Colon_up	-0.0016193346756	Colon	high LMD
AMC_colon_Col_AMC-Col-B120-v1_DC_Apo_iW5_S_NV1_FC1_S237	colon	Colon_down	-0.0005033300852173	Colon	low LMD
AMC_colon_Col_AMC-Col-B120-v1_DC_Apo_iW5_S_NV1_FC1_S237	colon	Colon_no_match	4.21562620200523e-05	Colon	other regions
AMC_colon_Col_AMC-Col-B120-v1_DC_Apo_iW5_S_NV1_FC1_S237	colon	Colon_up	-0.0005075337712	Colon	high LMD
AMC_colon_Col_AMC-Col-B140-v1_DC_Apo_iW5_S_NV1_FC1_S21	colon	Colon_down	-0.0009730568582608	Colon	low LMD
AMC_colon_Col_AMC-Col-B140-v1_DC_Apo_iW5_S_NV1_FC1_S21	colon	Colon_no_match	1.51203411567662e-06	Colon	other regions
AMC_colon_Col_AMC-Col-B140-v1_DC_Apo_iW5_S_NV1_FC1_S21	colon	Colon_up	-0.00057495940408	Colon	high LMD
AMC_colon_Col_AMC-Col-B141-v1_DC_Apo_iW5_S_NV1_FC1_S31	colon	Colon_down	-0.00139203293	Colon	low LMD
AMC_colon_Col_AMC-Col-B141-v1_DC_Apo_iW5_S_NV1_FC1_S31	colon	Colon_no_match	-1.0939322017401e-05	Colon	other regions
AMC_colon_Col_AMC-Col-B141-v1_DC_Apo_iW5_S_NV1_FC1_S31	colon	Colon_up	-0.0004432276344	Colon	high LMD
AMC_colon_Col_AMC-Col-B144-v1_DC_Apo_iW5_S_NV1_FC1_S32	colon	Colon_down	-0.0005627860945782	Colon	low LMD
AMC_colon_Col_AMC-Col-B144-v1_DC_Apo_iW5_S_NV1_FC1_S32	colon	Colon_no_match	-5.80120984074683e-05	Colon	other regions
AMC_colon_Col_AMC-Col-B144-v1_DC_Apo_iW5_S_NV1_FC1_S32	colon	Colon_up	0.000394855514	Colon	high LMD
AMC_colon_Col_AMC-Col-B145-v1_DC_Apo_iW5_S1_NV1_FC1_S34	colon	Colon_down	-0.0003951165407826	Colon	low LMD
AMC_colon_Col_AMC-Col-B145-v1_DC_Apo_iW5_S1_NV1_FC1_S34	colon	Colon_no_match	-1.89750160713704e-05	Colon	other regions
AMC_colon_Col_AMC-Col-B145-v1_DC_Apo_iW5_S1_NV1_FC1_S34	colon	Colon_up	0.00027766868528	Colon	high LMD
AMC_colon_Col_AMC-Col-B146-v1_DC_Apo_iW5_S_NV1_FC1_S78	colon	Colon_down	-0.0004544114908695	Colon	low LMD
AMC_colon_Col_AMC-Col-B146-v1_DC_Apo_iW5_S_NV1_FC1_S78	colon	Colon_no_match	5.54115802816654e-06	Colon	other regions
AMC_colon_Col_AMC-Col-B146-v1_DC_Apo_iW5_S_NV1_FC1_S78	colon	Colon_up	0.00017522495312	Colon	high LMD
AMC_colon_Col_AMC-Col-B148-v1_DC_Apo_iW5_S_NV1_FC1_S33	colon	Colon_down	-0.0004877940743478	Colon	low LMD
AMC_colon_Col_AMC-Col-B148-v1_DC_Apo_iW5_S_NV1_FC1_S33	colon	Colon_no_match	5.94280612134802e-05	Colon	other regions
AMC_colon_Col_AMC-Col-B148-v1_DC_Apo_iW5_S_NV1_FC1_S33	colon	Colon_up	-0.00042060876	Colon	high LMD
AMC_colon_Col_AMC-Col-B149-v1_DC_Apo_iW5_S_NV1_FC1_S34	colon	Colon_down	-0.0003164225300391	Colon	low LMD
AMC_colon_Col_AMC-Col-B149-v1_DC_Apo_iW5_S_NV1_FC1_S34	colon	Colon_no_match	-2.79248101738984e-05	Colon	other regions
AMC_colon_Col_AMC-Col-B149-v1_DC_Apo_iW5_S_NV1_FC1_S34	colon	Colon_up	3.662445388e-05	Colon	high LMD
AMC_colon_Col_AMC-Col-B152-v1_DC_Apo_iW5_S_NV1_FC1_S37	colon	Colon_down	-0.0003990926930434	Colon	low LMD
AMC_colon_Col_AMC-Col-B152-v1_DC_Apo_iW5_S_NV1_FC1_S37	colon	Colon_no_match	4.91640199169903e-05	Colon	other regions
AMC_colon_Col_AMC-Col-B152-v1_DC_Apo_iW5_S_NV1_FC1_S37	colon	Colon_up	-0.00044354177424	Colon	high LMD
AMC_colon_Col_AMC-Col-B163-v1_DC_Apo_iW5_S_NV1_FC1_S42	colon	Colon_down	-0.0004433746396956	Colon	low LMD
AMC_colon_Col_AMC-Col-B163-v1_DC_Apo_iW5_S_NV1_FC1_S42	colon	Colon_no_match	-5.34003517224712e-05	Colon	other regions
AMC_colon_Col_AMC-Col-B163-v1_DC_Apo_iW5_S_NV1_FC1_S42	colon	Colon_up	0.000355425613296	Colon	high LMD
AMC_colon_Col_AMC-Col-B164-v1_DC_Apo_iW5_S_NV1_FC1_S43	colon	Colon_down	-0.0004056128486086	Colon	low LMD
AMC_colon_Col_AMC-Col-B164-v1_DC_Apo_iW5_S_NV1_FC1_S43	colon	Colon_no_match	-4.12083596680732e-05	Colon	other regions
AMC_colon_Col_AMC-Col-B164-v1_DC_Apo_iW5_S_NV1_FC1_S43	colon	Colon_up	0.00038558906864	Colon	high LMD
AMC_colon_Col_AMC-Col-B165-v1_DC_Apo_iW5_S1_NV1_FC1_S38	colon	Colon_down	-0.0003271030220434	Colon	low LMD
AMC_colon_Col_AMC-Col-B165-v1_DC_Apo_iW5_S1_NV1_FC1_S38	colon	Colon_no_match	-1.84426035310194e-06	Colon	other regions
AMC_colon_Col_AMC-Col-B165-v1_DC_Apo_iW5_S1_NV1_FC1_S38	colon	Colon_up	0.00023651418756	Colon	high LMD
AMC_colon_Col_AMC-Col-B170-v1_DC_Apo_iW5_S_NV1_FC1_S47	colon	Colon_down	-0.001530545942	Colon	low LMD
AMC_colon_Col_AMC-Col-B170-v1_DC_Apo_iW5_S_NV1_FC1_S47	colon	Colon_no_match	-3.08010094634854e-05	Colon	other regions
AMC_colon_Col_AMC-Col-B170-v1_DC_Apo_iW5_S_NV1_FC1_S47	colon	Colon_up	-0.0003313192696	Colon	high LMD
