# Supplementary material for: Integrative modeling of tumor genomes and epigenomes for enhanced cancer diagnosis by cell-free DNA
Source: Nat Commun. 2023 Apr 10;14:2017. doi: 10.1038/s41467-023-37768-3 (PMC10085982; doi:10.1038/s41467-023-37768-3)
Supplement: Supplementary file 6 — Source Data [file 41467_2023_37768_MOESM6_ESM.zip › sourcedata/sup8_a_fragsize.txt]

breast	liver	esophagus	ovary	pancreas	lung
614	37	13	22	14	2
79	105	10	6	10	3
66	18	44	20	3	4
70	11	17	41	4	8
40	12	3	6	23	1
18	4	10	9	1	11
