# Supplementary material for: Integrative modeling of tumor genomes and epigenomes for enhanced cancer diagnosis by cell-free DNA
Source: Nat Commun. 2023 Apr 10;14:2017. doi: 10.1038/s41467-023-37768-3 (PMC10085982; doi:10.1038/s41467-023-37768-3)
Supplement: Supplementary file 6 — Source Data [file 41467_2023_37768_MOESM6_ESM.zip › sourcedata/sup9_c_genome.txt]

label	breast	liver	esophagus	ovary	pancreas	lung
breast	597	12	5	4	4	3
liver	16	166	6	4	5	0
esophagus	4	3	97	2	1	9
ovary	4	3	0	127	1	1
pancreas	4	6	0	1	57	5
lung	0	0	2	1	5	33
