# Supplementary material for: Integrative modeling of tumor genomes and epigenomes for enhanced cancer diagnosis by cell-free DNA
Source: Nat Commun. 2023 Apr 10;14:2017. doi: 10.1038/s41467-023-37768-3 (PMC10085982; doi:10.1038/s41467-023-37768-3)
Supplement: Supplementary file 6 — Source Data [file 41467_2023_37768_MOESM6_ESM.zip › sourcedata/sup4_a,b,c,d.txt]

cv	model	auc	loss	type
cv1	model1	0.9654212517941804	0.21361116	MGI_genome
cv1	model2	0.9701187421164804	0.20112775	MGI_genome
cv1	model3	0.9738158409812536	0.20617662	MGI_genome
cv1	model4	0.9730329259275368	0.18967663	MGI_genome
cv1	model5	0.9692488365012396	0.19918782	MGI_genome
cv1	model6	0.9693358270627636	0.20088658	MGI_genome
cv1	model7	0.9728154495237268	0.19539472	MGI_genome
cv1	model8	0.9687268931320951	0.20142351	MGI_genome
cv1	model9	0.9716845722239136	0.21069628	MGI_genome
cv1	model10	0.9700752468357184	0.20618945	MGI_genome
cv1	model11	0.979209255795746	0.175051	MGI_genome
cv1	model12	0.9662041668478972	0.21821344	MGI_genome
cv1	model13	0.9620721151755036	0.19771972	MGI_genome
cv1	model14	0.9694228176242876	0.1909111	MGI_genome
cv1	model15	0.9782523596189814	0.1654153	MGI_genome
cv1	model16	0.9734243834543952	0.17493747	MGI_genome
cv1	model17	0.9663346526901831	0.23042256	MGI_genome
cv1	model18	0.971858553346962	0.1971377	MGI_genome
cv1	model19	0.9686399025705712	0.2025532	MGI_genome
cv1	model20	0.9621156104562656	0.21910407	MGI_genome
cv1	model21	0.9771649775999304	0.2052625	MGI_genome
cv1	model22	0.9611587142795008	0.20761715	MGI_genome
cv1	model23	0.975425166369449	0.18499455	MGI_genome
cv1	model24	0.9691618459397155	0.19198383	MGI_genome
cv1	model25	0.9661606715671348	0.2014857	MGI_genome
cv1	model26	0.969553303466574	0.20222276	MGI_genome
cv1	model27	0.9569396720455832	0.21324062	MGI_genome
cv1	model28	0.9584620068722544	0.22604366	MGI_genome
cv1	model29	0.971945543908486	0.20794767	MGI_genome
cv1	model30	0.9726414684006784	0.17761357	MGI_genome
cv2	model1	0.977860902092123	0.14322032	MGI_genome
cv2	model2	0.9838632508372842	0.128362	MGI_genome
cv2	model3	0.9855160715062417	0.12876311	MGI_genome
cv2	model4	0.9845156800487148	0.13544938	MGI_genome
cv2	model5	0.9862989865599582	0.123209104	MGI_genome
cv2	model6	0.9876038449828192	0.120696045	MGI_genome
cv2	model7	0.9875603497020572	0.123614505	MGI_genome
cv2	model8	0.9854290809447176	0.12672624	MGI_genome
cv2	model9	0.9879518072289156	0.12424094	MGI_genome
cv2	model10	0.9868644252098646	0.1317075	MGI_genome
cv2	model11	0.98612500543691	0.12554872	MGI_genome
cv2	model12	0.9868644252098648	0.13093737	MGI_genome
cv2	model13	0.9876473402635816	0.124160446	MGI_genome
cv2	model14	0.9873863685790092	0.123845756	MGI_genome
cv2	model15	0.988212778913488	0.12039591	MGI_genome
cv2	model16	0.9875603497020572	0.11853525	MGI_genome
cv2	model17	0.984863642294811	0.13032568	MGI_genome
cv2	model18	0.983645774433474	0.12753531	MGI_genome
cv2	model19	0.9879083119481537	0.1243532	MGI_genome
cv2	model20	0.9839937366795702	0.13470137	MGI_genome
cv2	model21	0.9873863685790092	0.12899244	MGI_genome
cv2	model22	0.988560741159584	0.121070884	MGI_genome
cv2	model23	0.9873863685790092	0.120678835	MGI_genome
cv2	model24	0.9878213213866296	0.12214286	MGI_genome
cv2	model25	0.9890826845287286	0.11935101	MGI_genome
cv2	model26	0.9864294724022444	0.124809414	MGI_genome
cv2	model27	0.9863424818407204	0.12629245	MGI_genome
cv2	model28	0.9879953025096776	0.124665946	MGI_genome
cv2	model29	0.9867339393675788	0.12801886	MGI_genome
cv2	model30	0.988299769475012	0.12311336	MGI_genome
cv3	model1	0.9844286894871904	0.13012649	MGI_genome
cv3	model2	0.9856030620677656	0.1355007	MGI_genome
cv3	model3	0.9869949110521508	0.124873154	MGI_genome
cv3	model4	0.9886042364403462	0.13250309	MGI_genome
cv3	model5	0.9854290809447176	0.13619187	MGI_genome
cv3	model6	0.988343264755774	0.1250023	MGI_genome
cv3	model7	0.9869949110521508	0.13090733	MGI_genome
cv3	model8	0.9879953025096776	0.12289424	MGI_genome
cv3	model9	0.9865599582445304	0.13213536	MGI_genome
cv3	model10	0.9844286894871904	0.14197667	MGI_genome
cv3	model11	0.9871688921751988	0.13341136	MGI_genome
cv3	model12	0.9862119959984342	0.12794003	MGI_genome
cv3	model13	0.9865599582445304	0.12968853	MGI_genome
cv3	model14	0.9875603497020574	0.13278508	MGI_genome
cv3	model15	0.9872993780174852	0.1292858	MGI_genome
cv3	model16	0.9865164629637684	0.125907	MGI_genome
cv3	model17	0.9866469488060544	0.12875584	MGI_genome
cv3	model18	0.9875168544212952	0.1288189	MGI_genome
cv3	model19	0.9874298638597712	0.12639318	MGI_genome
cv3	model20	0.9867774346483408	0.1293066	MGI_genome
cv3	model21	0.9865164629637684	0.13262092	MGI_genome
cv3	model22	0.9886912270018704	0.12080775	MGI_genome
cv3	model23	0.988125788351964	0.11877414	MGI_genome
cv3	model24	0.9852116045409072	0.13981187	MGI_genome
cv3	model25	0.9856900526292895	0.13720183	MGI_genome
cv3	model26	0.9873428732982472	0.13193811	MGI_genome
cv3	model27	0.9870819016136748	0.12474762	MGI_genome
cv3	model28	0.987255882736723	0.12182223	MGI_genome
cv3	model29	0.9872993780174852	0.12956168	MGI_genome
cv3	model30	0.988299769475012	0.12233611	MGI_genome
cv4	model1	0.9682484450437128	0.19436264	MGI_genome
cv4	model2	0.9636814405636988	0.20734546	MGI_genome
cv4	model3	0.9541559740768126	0.2237855	MGI_genome
cv4	model4	0.969596798747336	0.18813194	MGI_genome
cv4	model5	0.9682049497629508	0.18480335	MGI_genome
cv4	model6	0.9718585533469616	0.17567806	MGI_genome
cv4	model7	0.967378539428472	0.21207559	MGI_genome
cv4	model8	0.9704667043625768	0.19258513	MGI_genome
cv4	model9	0.9758166238963072	0.18732215	MGI_genome
cv4	model10	0.9658996998825624	0.18937624	MGI_genome
cv4	model11	0.9682049497629506	0.17835164	MGI_genome
cv4	model12	0.9635509547214128	0.199878	MGI_genome
cv4	model13	0.9737723457004914	0.17332721	MGI_genome
cv4	model14	0.9734243834543952	0.19772789	MGI_genome
cv4	model15	0.9671610630246618	0.20833357	MGI_genome
cv4	model16	0.9643338697751292	0.18177986	MGI_genome
cv4	model17	0.967509025270758	0.190937	MGI_genome
cv4	model18	0.970858161889435	0.18335901	MGI_genome
cv4	model19	0.9658127093210388	0.18328506	MGI_genome
cv4	model20	0.9591144360836849	0.21640782	MGI_genome
cv4	model21	0.9758166238963072	0.17525637	MGI_genome
cv4	model22	0.9741638032273496	0.1756387	MGI_genome
cv4	model23	0.9715105911008656	0.18136059	MGI_genome
cv4	model24	0.9729459353660128	0.18465178	MGI_genome
cv4	model25	0.9647688225827498	0.17626311	MGI_genome
cv4	model26	0.974555260754208	0.17137757	MGI_genome
cv4	model27	0.967422034709234	0.19421245	MGI_genome
cv4	model28	0.969770779870384	0.18951441	MGI_genome
cv4	model29	0.9667261102170414	0.19403423	MGI_genome
cv4	model30	0.9715105911008656	0.20198445	MGI_genome
cv5	model1	0.9573937908496732	0.24588637	MGI_genome
cv5	model2	0.9537990196078432	0.2478598	MGI_genome
cv5	model3	0.9404003267973856	0.2835478	MGI_genome
cv5	model4	0.9523692810457516	0.25092685	MGI_genome
cv5	model5	0.9578022875816994	0.2430247	MGI_genome
cv5	model6	0.953390522875817	0.27314174	MGI_genome
cv5	model7	0.956781045751634	0.24396662	MGI_genome
cv5	model8	0.94828431372549	0.25068587	MGI_genome
cv5	model9	0.9308415032679738	0.27723533	MGI_genome
cv5	model10	0.9281454248366012	0.29508454	MGI_genome
cv5	model11	0.9425653594771244	0.2772857	MGI_genome
cv5	model12	0.9526960784313728	0.23919101	MGI_genome
cv5	model13	0.9408496732026144	0.3215909	MGI_genome
cv5	model14	0.9580065359477123	0.25645047	MGI_genome
cv5	model15	0.96875	0.25847617	MGI_genome
cv5	model16	0.962826797385621	0.25391346	MGI_genome
cv5	model17	0.9580065359477123	0.24321666	MGI_genome
cv5	model18	0.95359477124183	0.24800897	MGI_genome
cv5	model19	0.9560866013071896	0.26950422	MGI_genome
cv5	model20	0.9424428104575164	0.2585008	MGI_genome
cv5	model21	0.945016339869281	0.2624449	MGI_genome
cv5	model22	0.9355800653594772	0.30574796	MGI_genome
cv5	model23	0.9527573529411764	0.25148636	MGI_genome
cv5	model24	0.9547385620915032	0.24235491	MGI_genome
cv5	model25	0.9568218954248364	0.22107945	MGI_genome
cv5	model26	0.9595179738562092	0.244991	MGI_genome
cv5	model27	0.9480800653594772	0.29545686	MGI_genome
cv5	model28	0.9320669934640524	0.3182083	MGI_genome
cv5	model29	0.960580065359477	0.23726834	MGI_genome
cv5	model30	0.9591911764705884	0.23301543	MGI_genome
cv1	model1	0.938193206037145	0.2824163734912872	MGI_epigenome
cv1	model2	0.941759819059632	0.266043484210968	MGI_epigenome
cv1	model3	0.9430646774824932	0.2663952112197876	MGI_epigenome
cv1	model4	0.9470227480318384	0.2454641610383987	MGI_epigenome
cv1	model5	0.9398460267061024	0.2588595449924469	MGI_epigenome
cv1	model6	0.9449349745552608	0.2483900040388107	MGI_epigenome
cv1	model7	0.9431516680440172	0.2592480480670929	MGI_epigenome
cv1	model8	0.9404984559175328	0.2729744911193847	MGI_epigenome
cv1	model9	0.9362794136836152	0.2665976285934448	MGI_epigenome
cv1	model10	0.941803314340394	0.2552585899829864	MGI_epigenome
cv1	model11	0.946239832978122	0.2572254240512848	MGI_epigenome
cv1	model12	0.9337566873994172	0.2729509472846985	MGI_epigenome
cv1	model13	0.9434126397285896	0.2505903542041778	MGI_epigenome
cv1	model14	0.9426732199556348	0.2533931732177734	MGI_epigenome
cv1	model15	0.9375407768257144	0.2881074845790863	MGI_epigenome
cv1	model16	0.934757078856944	0.2703171670436859	MGI_epigenome
cv1	model17	0.9436736114131616	0.2521092593669891	MGI_epigenome
cv1	model18	0.9427602105171587	0.2622308135032654	MGI_epigenome
cv1	model19	0.9379757296333348	0.2767702043056488	MGI_epigenome
cv1	model20	0.9427167152363968	0.2555592954158783	MGI_epigenome
cv1	model21	0.9408899134443912	0.2633619606494903	MGI_epigenome
cv1	model22	0.9457613848897396	0.2648376822471618	MGI_epigenome
cv1	model23	0.9382367013179068	0.2687219083309173	MGI_epigenome
cv1	model24	0.945152450959071	0.2457532435655594	MGI_epigenome
cv1	model25	0.933539210995607	0.286722719669342	MGI_epigenome
cv1	model26	0.9321038667304598	0.2859690487384796	MGI_epigenome
cv1	model27	0.9344526118916096	0.2962556481361389	MGI_epigenome
cv1	model28	0.943978078378496	0.2560574114322662	MGI_epigenome
cv1	model29	0.936931842895046	0.2639115154743194	MGI_epigenome
cv1	model30	0.9338001826801792	0.2761663794517517	MGI_epigenome
cv2	model1	0.9313644469575052	0.2860505878925323	MGI_epigenome
cv2	model2	0.9333652298725588	0.2820115685462951	MGI_epigenome
cv2	model3	0.932364838415032	0.291062980890274	MGI_epigenome
cv2	model4	0.9242312209125312	0.3003479540348053	MGI_epigenome
cv2	model5	0.93467008829542	0.2880789339542389	MGI_epigenome
cv2	model6	0.931146970553695	0.2896680533885956	MGI_epigenome
cv2	model7	0.939541559740768	0.2740969359874725	MGI_epigenome
cv2	model8	0.9355399939106608	0.2822015881538391	MGI_epigenome
cv2	model9	0.9429776869209692	0.2542890012264251	MGI_epigenome
cv2	model10	0.9456308990474532	0.2544383704662323	MGI_epigenome
cv2	model11	0.9421947718672524	0.2621647417545318	MGI_epigenome
cv2	model12	0.9396720455830544	0.2739925384521484	MGI_epigenome
cv2	model13	0.9291461876386412	0.2835068702697754	MGI_epigenome
cv2	model14	0.9364968900874256	0.2691303789615631	MGI_epigenome
cv2	model15	0.9408029228828672	0.2604669034481048	MGI_epigenome
cv2	model16	0.9315819233613154	0.2826988399028778	MGI_epigenome
cv2	model17	0.9431516680440172	0.254679262638092	MGI_epigenome
cv2	model18	0.930146579096168	0.2827628552913666	MGI_epigenome
cv2	model19	0.9354530033491366	0.2694405317306518	MGI_epigenome
cv2	model20	0.9409334087251532	0.2666322290897369	MGI_epigenome
cv2	model21	0.9420207907442042	0.2640312016010284	MGI_epigenome
cv2	model22	0.9410203992866774	0.267354279756546	MGI_epigenome
cv2	model23	0.9434996302901134	0.2692625820636749	MGI_epigenome
cv2	model24	0.9344961071723716	0.2704184353351593	MGI_epigenome
cv2	model25	0.9361489278413292	0.2773768901824951	MGI_epigenome
cv2	model26	0.946457309381932	0.2609181404113769	MGI_epigenome
cv2	model27	0.9394980644600062	0.2664951980113983	MGI_epigenome
cv2	model28	0.9372798051411422	0.2675036489963531	MGI_epigenome
cv2	model29	0.9384541777217172	0.2713613510131836	MGI_epigenome
cv2	model30	0.9274063764081596	0.2975305914878845	MGI_epigenome
cv3	model1	0.9298856074115958	0.2810708880424499	MGI_epigenome
cv3	model2	0.9402809795137228	0.2746760547161102	MGI_epigenome
cv3	model3	0.9342786307685615	0.2700329124927521	MGI_epigenome
cv3	model4	0.9363664042451392	0.2746211290359497	MGI_epigenome
cv3	model5	0.932277847853508	0.2878616452217102	MGI_epigenome
cv3	model6	0.9433256491670652	0.2707109153270721	MGI_epigenome
cv3	model7	0.9358009655952328	0.2738493084907532	MGI_epigenome
cv3	model8	0.9302770649384542	0.2878786325454712	MGI_epigenome
cv3	model9	0.9362794136836152	0.2695055603981018	MGI_epigenome
cv3	model10	0.937062328737332	0.2697261571884155	MGI_epigenome
cv3	model11	0.9424122482710626	0.2630245983600616	MGI_epigenome
cv3	model12	0.9361054325605672	0.2809820771217346	MGI_epigenome
cv3	model13	0.9378452437910486	0.2642582058906555	MGI_epigenome
cv3	model14	0.9389326258100996	0.2610484361648559	MGI_epigenome
cv3	model15	0.9258405463007264	0.2906153202056885	MGI_epigenome
cv3	model16	0.9351050411030404	0.2772198021411896	MGI_epigenome
cv3	model17	0.939498064460006	0.2703111171722412	MGI_epigenome
cv3	model18	0.940585446479057	0.2601194381713867	MGI_epigenome
cv3	model19	0.9385411682832412	0.2781877517700195	MGI_epigenome
cv3	model20	0.9358879561567568	0.2711717784404754	MGI_epigenome
cv3	model21	0.9399765125483884	0.2686598598957062	MGI_epigenome
cv3	model22	0.9372363098603802	0.2667428255081177	MGI_epigenome
cv3	model23	0.941455352094298	0.2616695463657379	MGI_epigenome
cv3	model24	0.9319733808881736	0.2813021242618561	MGI_epigenome
cv3	model25	0.939237092775434	0.261068046092987	MGI_epigenome
cv3	model26	0.9421077813057284	0.2630052864551544	MGI_epigenome
cv3	model27	0.9414118568135356	0.2630204856395721	MGI_epigenome
cv3	model28	0.9387586446870514	0.2781657874584198	MGI_epigenome
cv3	model29	0.9351485363838024	0.2754785120487213	MGI_epigenome
cv3	model30	0.9316254186420774	0.2776100933551788	MGI_epigenome
cv4	model1	0.9554608324996738	0.2328651994466781	MGI_epigenome
cv4	model2	0.95559131834196	0.2385366261005401	MGI_epigenome
cv4	model3	0.9564612239572006	0.2267274856567382	MGI_epigenome
cv4	model4	0.9525901439693794	0.2332507222890854	MGI_epigenome
cv4	model5	0.9518507241964248	0.2361108362674713	MGI_epigenome
cv4	model6	0.9539384976730024	0.2659175097942352	MGI_epigenome
cv4	model7	0.953329563742334	0.2323987334966659	MGI_epigenome
cv4	model8	0.946283328258884	0.2469130903482437	MGI_epigenome
cv4	model9	0.9504588752120396	0.2389692068099975	MGI_epigenome
cv4	model10	0.9504588752120394	0.2380770593881607	MGI_epigenome
cv4	model11	0.9570701578878692	0.2292901426553726	MGI_epigenome
cv4	model12	0.9498934365621332	0.2354789525270462	MGI_epigenome
cv4	model13	0.9526336392501412	0.2352952361106872	MGI_epigenome
cv4	model14	0.9534165543038582	0.2333295047283172	MGI_epigenome
cv4	model15	0.9515027619503283	0.2374778538942337	MGI_epigenome
cv4	model16	0.9518942194771868	0.2272147089242935	MGI_epigenome
cv4	model17	0.9500239224044192	0.2462569326162338	MGI_epigenome
cv4	model18	0.9541559740768126	0.251772403717041	MGI_epigenome
cv4	model19	0.9526336392501412	0.2445582300424575	MGI_epigenome
cv4	model20	0.9549388891305294	0.2408289164304733	MGI_epigenome
cv4	model21	0.9472837197164108	0.2444716095924377	MGI_epigenome
cv4	model22	0.95794006350311	0.2200969457626342	MGI_epigenome
cv4	model23	0.9484145970162238	0.2512646913528442	MGI_epigenome
cv4	model24	0.9508068374581358	0.2537124156951904	MGI_epigenome
cv4	model25	0.953416554303858	0.2302436977624893	MGI_epigenome
cv4	model26	0.9535905354269062	0.2410862147808075	MGI_epigenome
cv4	model27	0.948936540385368	0.2407716363668441	MGI_epigenome
cv4	model28	0.9565047192379624	0.2269399911165237	MGI_epigenome
cv4	model29	0.948936540385368	0.2456454336643219	MGI_epigenome
cv4	model30	0.959244921925971	0.2322382628917694	MGI_epigenome
cv5	model1	0.9162990196078432	0.3072136342525482	MGI_epigenome
cv5	model2	0.92765522875817	0.3045323491096496	MGI_epigenome
cv5	model3	0.9170751633986928	0.2960246503353119	MGI_epigenome
cv5	model4	0.9266748366013072	0.2756823897361755	MGI_epigenome
cv5	model5	0.9241830065359478	0.2875927984714508	MGI_epigenome
cv5	model6	0.9341503267973856	0.2675507962703705	MGI_epigenome
cv5	model7	0.9216503267973856	0.2905983626842499	MGI_epigenome
cv5	model8	0.9205882352941176	0.2972776591777801	MGI_epigenome
cv5	model9	0.9223039215686276	0.2871965765953064	MGI_epigenome
cv5	model10	0.9238562091503268	0.2805149853229522	MGI_epigenome
cv5	model11	0.9253676470588236	0.2808097004890442	MGI_epigenome
cv5	model12	0.9174428104575164	0.2984554767608642	MGI_epigenome
cv5	model13	0.929248366013072	0.28859543800354	MGI_epigenome
cv5	model14	0.915686274509804	0.2978727519512176	MGI_epigenome
cv5	model15	0.9238970588235296	0.2898593544960022	MGI_epigenome
cv5	model16	0.9303104575163398	0.2745544016361236	MGI_epigenome
cv5	model17	0.93125	0.2774576246738434	MGI_epigenome
cv5	model18	0.9209150326797386	0.2844837307929992	MGI_epigenome
cv5	model19	0.9323937908496732	0.275635689496994	MGI_epigenome
cv5	model20	0.9216503267973856	0.3102315962314605	MGI_epigenome
cv5	model21	0.92234477124183	0.2830789983272552	MGI_epigenome
cv5	model22	0.9157679738562092	0.2937934994697571	MGI_epigenome
cv5	model23	0.9237745098039216	0.2953716814517975	MGI_epigenome
cv5	model24	0.9263888888888888	0.2876101732254028	MGI_epigenome
cv5	model25	0.9296977124183008	0.2737744152545929	MGI_epigenome
cv5	model26	0.9327205882352942	0.270517885684967	MGI_epigenome
cv5	model27	0.9193627450980392	0.2986036241054535	MGI_epigenome
cv5	model28	0.9254493464052288	0.2884271442890167	MGI_epigenome
cv5	model29	0.930187908496732	0.2740740180015564	MGI_epigenome
cv5	model30	0.9320261437908496	0.2820555567741394	MGI_epigenome
cv1	model1	0.9465828750981932	0.29598522	Illumina_genome
cv1	model2	0.9444880858863576	0.2942372	Illumina_genome
cv1	model3	0.9475648075412412	0.28887343	Illumina_genome
cv1	model4	0.9534564021995284	0.27385274	Illumina_genome
cv1	model5	0.949463210264467	0.29417422	Illumina_genome
cv1	model6	0.9456664048180152	0.29228237	Illumina_genome
cv1	model7	0.9522126211050014	0.27618086	Illumina_genome
cv1	model8	0.9531290913851792	0.27207845	Illumina_genome
cv1	model9	0.9467792615868028	0.29458463	Illumina_genome
cv1	model10	0.9425896831631316	0.29908365	Illumina_genome
cv1	model11	0.9470411102382822	0.28823307	Illumina_genome
cv1	model12	0.9448153967007068	0.29360735	Illumina_genome
cv1	model13	0.9427206074888712	0.3023738	Illumina_genome
cv1	model14	0.9473684210526316	0.29227507	Illumina_genome
cv1	model15	0.9497905210788165	0.28546044	Illumina_genome
cv1	model16	0.9469756480754123	0.2959593	Illumina_genome
cv1	model17	0.9510997643362136	0.28350827	Illumina_genome
cv1	model18	0.9484812778214192	0.28409663	Illumina_genome
cv1	model19	0.946321026446714	0.29436654	Illumina_genome
cv1	model20	0.9521471589421314	0.2867207	Illumina_genome
cv1	model21	0.9444880858863576	0.29915136	Illumina_genome
cv1	model22	0.9507069913589944	0.2848393	Illumina_genome
cv1	model23	0.9439643885833988	0.29869655	Illumina_genome
cv1	model24	0.9423932966745222	0.30762726	Illumina_genome
cv1	model25	0.9539146373396176	0.27241284	Illumina_genome
cv1	model26	0.9482848913328096	0.293967	Illumina_genome
cv1	model27	0.9488740507986384	0.28443724	Illumina_genome
cv1	model28	0.9476957318669808	0.29340404	Illumina_genome
cv1	model29	0.947106572401152	0.29261357	Illumina_genome
cv1	model30	0.9485467399842892	0.2950597	Illumina_genome
cv2	model1	0.9504218040233616	0.31670552	Illumina_genome
cv2	model2	0.9467229072031148	0.3085483	Illumina_genome
cv2	model3	0.946009085009734	0.30852717	Illumina_genome
cv2	model4	0.9491888384166126	0.30561408	Illumina_genome
cv2	model5	0.9449059052563272	0.3146526	Illumina_genome
cv2	model6	0.9427644386761844	0.31550214	Illumina_genome
cv2	model7	0.9441271901362752	0.31310663	Illumina_genome
cv2	model8	0.9497728747566516	0.30064368	Illumina_genome
cv2	model9	0.9434133679428942	0.3110336	Illumina_genome
cv2	model10	0.946138870863076	0.30856687	Illumina_genome
cv2	model11	0.9404931862426996	0.31599844	Illumina_genome
cv2	model12	0.9443867618429592	0.3094957	Illumina_genome
cv2	model13	0.9413367942894224	0.3178714	Illumina_genome
cv2	model14	0.944841012329656	0.31387326	Illumina_genome
cv2	model15	0.9468526930564568	0.3025639	Illumina_genome
cv2	model16	0.9463984425697598	0.30825186	Illumina_genome
cv2	model17	0.9427644386761844	0.3116416	Illumina_genome
cv2	model18	0.9479558728098636	0.29838794	Illumina_genome
cv2	model19	0.9430240103828684	0.31013557	Illumina_genome
cv2	model20	0.9442569759896172	0.30565998	Illumina_genome
cv2	model21	0.9474367293964958	0.30103213	Illumina_genome
cv2	model22	0.946009085009734	0.30660146	Illumina_genome
cv2	model23	0.9428942245295264	0.31328657	Illumina_genome
cv2	model24	0.94574951330305	0.31054577	Illumina_genome
cv2	model25	0.9443867618429592	0.314086	Illumina_genome
cv2	model26	0.9489941596365996	0.30125841	Illumina_genome
cv2	model27	0.9497079818299804	0.3022492	Illumina_genome
cv2	model28	0.9470473718364698	0.30960318	Illumina_genome
cv2	model29	0.944905905256327	0.32305095	Illumina_genome
cv2	model30	0.9441271901362752	0.30684045	Illumina_genome
cv3	model1	0.9585048893463716	0.2652545	Illumina_genome
cv3	model2	0.9678332475553268	0.24922396	Illumina_genome
cv3	model3	0.9688625836335564	0.23917651	Illumina_genome
cv3	model4	0.9691842511580032	0.24244268	Illumina_genome
cv3	model5	0.962493566649511	0.25607336	Illumina_genome
cv3	model6	0.9660962429233144	0.24726218	Illumina_genome
cv3	model7	0.9668682449819864	0.254485	Illumina_genome
cv3	model8	0.9678332475553268	0.23809688	Illumina_genome
cv3	model9	0.9674472465259908	0.23779564	Illumina_genome
cv3	model10	0.9681549150797736	0.24217346	Illumina_genome
cv3	model11	0.9630082346886258	0.25261644	Illumina_genome
cv3	model12	0.9592125579001544	0.26399562	Illumina_genome
cv3	model13	0.9678332475553268	0.23621036	Illumina_genome
cv3	model14	0.9666109109624292	0.25261915	Illumina_genome
cv3	model15	0.966160576428204	0.24153607	Illumina_genome
cv3	model16	0.9643592382913022	0.24545504	Illumina_genome
cv3	model17	0.9713715903242408	0.22384194	Illumina_genome
cv3	model18	0.9682192485846628	0.23228262	Illumina_genome
cv3	model19	0.9668039114770972	0.24111243	Illumina_genome
cv3	model20	0.9659675759135358	0.23911926	Illumina_genome
cv3	model21	0.9654529078744212	0.24206161	Illumina_genome
cv3	model22	0.965645908389089	0.23324923	Illumina_genome
cv3	model23	0.965452907874421	0.24661285	Illumina_genome
cv3	model24	0.9670612454966548	0.2494002	Illumina_genome
cv3	model25	0.9682835820895522	0.23341426	Illumina_genome
cv3	model26	0.9657745753988676	0.24023518	Illumina_genome
cv3	model27	0.9693129181677818	0.23175506	Illumina_genome
cv3	model28	0.9725939269171384	0.22386667	Illumina_genome
cv3	model29	0.9645522388059702	0.24789762	Illumina_genome
cv3	model30	0.9659032424086464	0.241175	Illumina_genome
cv4	model1	0.9395908389089036	0.3264324	Illumina_genome
cv4	model2	0.9324498198661864	0.33560607	Illumina_genome
cv4	model3	0.9341868244981986	0.3347629	Illumina_genome
cv4	model4	0.9330288214101904	0.3346382	Illumina_genome
cv4	model5	0.9387545033453424	0.31976363	Illumina_genome
cv4	model6	0.934830159547092	0.3292257	Illumina_genome
cv4	model7	0.9351518270715388	0.3357674	Illumina_genome
cv4	model8	0.9380468347915596	0.32190862	Illumina_genome
cv4	model9	0.933479155944416	0.33708557	Illumina_genome
cv4	model10	0.9345084920226454	0.32916245	Illumina_genome
cv4	model11	0.929233144621719	0.34717926	Illumina_genome
cv4	model12	0.9319351518270717	0.337847	Illumina_genome
cv4	model13	0.9280108080288212	0.34351724	Illumina_genome
cv4	model14	0.9330288214101904	0.34075025	Illumina_genome
cv4	model15	0.940169840452908	0.31357932	Illumina_genome
cv4	model16	0.9337364899639732	0.34042284	Illumina_genome
cv4	model17	0.9327714873906332	0.33694753	Illumina_genome
cv4	model18	0.9330288214101904	0.3420956	Illumina_genome
cv4	model19	0.934444158517756	0.33215418	Illumina_genome
cv4	model20	0.9368888317035512	0.3269715	Illumina_genome
cv4	model21	0.9354734945959856	0.33070508	Illumina_genome
cv4	model22	0.9321281523417396	0.33891484	Illumina_genome
cv4	model23	0.9370174987133298	0.3261693	Illumina_genome
cv4	model24	0.9308414822439528	0.34974653	Illumina_genome
cv4	model25	0.934444158517756	0.33848846	Illumina_genome
cv4	model26	0.9322568193515184	0.3416935	Illumina_genome
cv4	model27	0.9351518270715388	0.33495915	Illumina_genome
cv4	model28	0.9322568193515184	0.34043774	Illumina_genome
cv4	model29	0.9373391662377768	0.32860425	Illumina_genome
cv4	model30	0.9289758106021616	0.34273687	Illumina_genome
cv5	model1	0.9233075692963754	0.3562962	Illumina_genome
cv5	model2	0.9322361407249468	0.3110908	Illumina_genome
cv5	model3	0.929304371002132	0.33382788	Illumina_genome
cv5	model4	0.9325692963752664	0.31159192	Illumina_genome
cv5	model5	0.933235607675906	0.33054507	Illumina_genome
cv5	model6	0.9328358208955224	0.34264064	Illumina_genome
cv5	model7	0.941564498933902	0.29352015	Illumina_genome
cv5	model8	0.9362340085287846	0.32845855	Illumina_genome
cv5	model9	0.9396321961620469	0.31468174	Illumina_genome
cv5	model10	0.9356343283582088	0.31333035	Illumina_genome
cv5	model11	0.9307702558635396	0.32503527	Illumina_genome
cv5	model12	0.9400986140724948	0.3059989	Illumina_genome
cv5	model13	0.9306369936034116	0.3260624	Illumina_genome
cv5	model14	0.9375	0.3137307	Illumina_genome
cv5	model15	0.9357675906183368	0.32035533	Illumina_genome
cv5	model16	0.937233475479744	0.31094286	Illumina_genome
cv5	model17	0.9384994669509596	0.32767048	Illumina_genome
cv5	model18	0.9279717484008528	0.32153141	Illumina_genome
cv5	model19	0.9447627931769724	0.2943525	Illumina_genome
cv5	model20	0.9290378464818764	0.32933554	Illumina_genome
cv5	model21	0.9425639658848614	0.29762977	Illumina_genome
cv5	model22	0.9347014925373136	0.31045985	Illumina_genome
cv5	model23	0.935700959488273	0.30484337	Illumina_genome
cv5	model24	0.9265724946695096	0.3268258	Illumina_genome
cv5	model25	0.9416977611940298	0.28972688	Illumina_genome
cv5	model26	0.9369669509594885	0.30447215	Illumina_genome
cv5	model27	0.9446961620469084	0.3074906	Illumina_genome
cv5	model28	0.9408315565031984	0.3076062	Illumina_genome
cv5	model29	0.935700959488273	0.3062859	Illumina_genome
cv5	model30	0.9321028784648188	0.3236236	Illumina_genome
cv1	model1	0.8843483119163541	0.4363988935947418	Illumina_epigenome
cv1	model2	0.8913720169207437	0.4107653796672821	Illumina_epigenome
cv1	model3	0.8888977572032883	0.4122916162014007	Illumina_epigenome
cv1	model4	0.8938462766381994	0.4132703840732574	Illumina_epigenome
cv1	model5	0.89161146140953	0.4195254445075989	Illumina_epigenome
cv1	model6	0.8813153483917312	0.4239122271537781	Illumina_epigenome
cv1	model7	0.8880597014925371	0.4191996157169342	Illumina_epigenome
cv1	model8	0.8829914598132333	0.4356778264045715	Illumina_epigenome
cv1	model9	0.8779631255487269	0.4326930642127991	Illumina_epigenome
cv1	model10	0.8789608109186686	0.435945451259613	Illumina_epigenome
cv1	model11	0.8964003511852502	0.4194369614124298	Illumina_epigenome
cv1	model12	0.8839492377683774	0.4387440383434295	Illumina_epigenome
cv1	model13	0.8876606273445606	0.4287094175815582	Illumina_epigenome
cv1	model14	0.887381275440977	0.4181887507438659	Illumina_epigenome
cv1	model15	0.8906536834543858	0.4318360090255737	Illumina_epigenome
cv1	model16	0.865990901109426	0.4525911211967468	Illumina_epigenome
cv1	model17	0.8832708117168169	0.4268031120300293	Illumina_epigenome
cv1	model18	0.8901747944768139	0.4216647148132324	Illumina_epigenome
cv1	model19	0.8715779391810999	0.4457355141639709	Illumina_epigenome
cv1	model20	0.8766062734456064	0.4452685415744781	Illumina_epigenome
cv1	model21	0.8956820177188921	0.4212890863418579	Illumina_epigenome
cv1	model22	0.8776438662303456	0.4328637421131134	Illumina_epigenome
cv1	model23	0.881115811317743	0.435962438583374	Illumina_epigenome
cv1	model24	0.8971984994812036	0.4008421599864959	Illumina_epigenome
cv1	model25	0.89520312874132	0.4068335890769958	Illumina_epigenome
cv1	model26	0.8889775720328837	0.4227304756641388	Illumina_epigenome
cv1	model27	0.8879399792481444	0.425899475812912	Illumina_epigenome
cv1	model28	0.8800782185330035	0.4364422857761383	Illumina_epigenome
cv1	model29	0.8800383111182059	0.4307537674903869	Illumina_epigenome
cv1	model30	0.8867028493894165	0.4207789003849029	Illumina_epigenome
cv2	model1	0.9015560495395364	0.3946768641471863	Illumina_epigenome
cv2	model2	0.8944109241028897	0.4115060269832611	Illumina_epigenome
cv2	model3	0.8973880597014926	0.4368760883808136	Illumina_epigenome
cv2	model4	0.8822642108605906	0.4468627870082855	Illumina_epigenome
cv2	model5	0.8721816449666561	0.4588695168495178	Illumina_epigenome
cv2	model6	0.9000873293108923	0.4122315347194671	Illumina_epigenome
cv2	model7	0.8732137186408383	0.4543502032756805	Illumina_epigenome
cv2	model8	0.8938154969831693	0.4236666858196258	Illumina_epigenome
cv2	model9	0.8912353127977136	0.4465264678001404	Illumina_epigenome
cv2	model10	0.85963798031121	0.4605205357074737	Illumina_epigenome
cv2	model11	0.8679342648459829	0.448864609003067	Illumina_epigenome
cv2	model12	0.8696808510638299	0.4493659436702728	Illumina_epigenome
cv2	model13	0.8852413464591933	0.4395295083522796	Illumina_epigenome
cv2	model14	0.8544776119402984	0.4884547889232635	Illumina_epigenome
cv2	model15	0.8704350587488091	0.4589802920818329	Illumina_epigenome
cv2	model16	0.8901635439822165	0.4287664294242859	Illumina_epigenome
cv2	model17	0.8454668148618608	0.4865820407867431	Illumina_epigenome
cv2	model18	0.8631708478882185	0.4726479947566986	Illumina_epigenome
cv2	model19	0.8861146395681169	0.4654403924942016	Illumina_epigenome
cv2	model20	0.8731740234995236	0.4557293355464935	Illumina_epigenome
cv2	model21	0.8796443315338203	0.4558331370353699	Illumina_epigenome
cv2	model22	0.8835344553826613	0.4406396746635437	Illumina_epigenome
cv2	model23	0.8404255319148936	0.4810418486595154	Illumina_epigenome
cv2	model24	0.8850428707526199	0.4290556907653808	Illumina_epigenome
cv2	model25	0.874722134010797	0.4490848779678345	Illumina_epigenome
cv2	model26	0.8804779295014291	0.4496958553791046	Illumina_epigenome
cv2	model27	0.8663861543347094	0.4596360921859741	Illumina_epigenome
cv2	model28	0.8641235312797714	0.4611030220985412	Illumina_epigenome
cv2	model29	0.8900444585582724	0.4243796765804291	Illumina_epigenome
cv2	model30	0.8553906001905366	0.4638489782810211	Illumina_epigenome
cv3	model1	0.8594265514532601	0.4621913433074951	Illumina_epigenome
cv3	model2	0.859858601728201	0.456147700548172	Illumina_epigenome
cv3	model3	0.8578161822466613	0.4851859807968139	Illumina_epigenome
cv3	model4	0.8833071484681854	0.425939530134201	Illumina_epigenome
cv3	model5	0.8862136684996073	0.4177672863006592	Illumina_epigenome
cv3	model6	0.8582875098193244	0.4632430374622345	Illumina_epigenome
cv3	model7	0.8718381775333857	0.452352911233902	Illumina_epigenome
cv3	model8	0.8743519245875884	0.4377306699752807	Illumina_epigenome
cv3	model9	0.8817753338570306	0.4454559087753296	Illumina_epigenome
cv3	model10	0.8623330714846819	0.4675220549106598	Illumina_epigenome
cv3	model11	0.8630400628436763	0.4648415744304657	Illumina_epigenome
cv3	model12	0.8699135899450118	0.4455028474330902	Illumina_epigenome
cv3	model13	0.8665750196386488	0.4471381306648254	Illumina_epigenome
cv3	model14	0.8768263943440692	0.4520071148872375	Illumina_epigenome
cv3	model15	0.8760408483896308	0.4333164095878601	Illumina_epigenome
cv3	model16	0.8586802827965435	0.4588534832000732	Illumina_epigenome
cv3	model17	0.8871170463472113	0.4239872097969055	Illumina_epigenome
cv3	model18	0.8464650432050275	0.4784853756427765	Illumina_epigenome
cv3	model19	0.8630793401413982	0.4525540173053741	Illumina_epigenome
cv3	model20	0.8649253731343285	0.4518806040287018	Illumina_epigenome
cv3	model21	0.8572663000785548	0.4668020009994507	Illumina_epigenome
cv3	model22	0.8791044776119403	0.4308997392654419	Illumina_epigenome
cv3	model23	0.8564021995286725	0.4839341938495636	Illumina_epigenome
cv3	model24	0.8741555380989788	0.4348607957363128	Illumina_epigenome
cv3	model25	0.8776119402985074	0.4376837313175201	Illumina_epigenome
cv3	model26	0.880243519245876	0.4405237734317779	Illumina_epigenome
cv3	model27	0.8773369992144542	0.4319554567337036	Illumina_epigenome
cv3	model28	0.8679890023566379	0.4543665647506714	Illumina_epigenome
cv3	model29	0.8720738413197172	0.4471811950206756	Illumina_epigenome
cv3	model30	0.853299293008641	0.470093160867691	Illumina_epigenome
cv4	model1	0.8872348782403771	0.428202748298645	Illumina_epigenome
cv4	model2	0.8727415553809899	0.4568517804145813	Illumina_epigenome
cv4	model3	0.8733699921445404	0.4370013475418091	Illumina_epigenome
cv4	model4	0.8839355852317361	0.4710011780261993	Illumina_epigenome
cv4	model5	0.8926158680282797	0.4126094877719879	Illumina_epigenome
cv4	model6	0.8857030636292222	0.4586952030658722	Illumina_epigenome
cv4	model7	0.867910447761194	0.4749904274940491	Illumina_epigenome
cv4	model8	0.8774155538098978	0.4464309513568878	Illumina_epigenome
cv4	model9	0.8884721131186175	0.4627361893653869	Illumina_epigenome
cv4	model10	0.8759622937941869	0.4363593161106109	Illumina_epigenome
cv4	model11	0.8963864886095838	0.4585682451725006	Illumina_epigenome
cv4	model12	0.8954045561665358	0.4479446411132812	Illumina_epigenome
cv4	model13	0.8648860958366065	0.4698248505592346	Illumina_epigenome
cv4	model14	0.8640809112333071	0.4729101955890655	Illumina_epigenome
cv4	model15	0.8689316575019639	0.4510977566242218	Illumina_epigenome
cv4	model16	0.8874705420267086	0.465163379907608	Illumina_epigenome
cv4	model17	0.8901413982717991	0.4300073683261871	Illumina_epigenome
cv4	model18	0.8750981932443049	0.4417287111282348	Illumina_epigenome
cv4	model19	0.8750589159465828	0.4512090384960174	Illumina_epigenome
cv4	model20	0.8807541241162608	0.4336647093296051	Illumina_epigenome
cv4	model21	0.8815396700706991	0.4367476105690002	Illumina_epigenome
cv4	model22	0.8869206598586017	0.4218319654464721	Illumina_epigenome
cv4	model23	0.8871563236449334	0.4320497810840606	Illumina_epigenome
cv4	model24	0.8814611154752553	0.4429409503936767	Illumina_epigenome
cv4	model25	0.8768263943440691	0.4721642434597015	Illumina_epigenome
cv4	model26	0.870306362922231	0.4789887070655823	Illumina_epigenome
cv4	model27	0.8724273369992146	0.4465260505676269	Illumina_epigenome
cv4	model28	0.8639041633935587	0.4891698062419891	Illumina_epigenome
cv4	model29	0.8837391987431265	0.4256515502929687	Illumina_epigenome
cv4	model30	0.8849960722702278	0.4278410971164703	Illumina_epigenome
cv5	model1	0.8432432432432433	0.545761227607727	Illumina_epigenome
cv5	model2	0.8498588140379185	0.4823428690433502	Illumina_epigenome
cv5	model3	0.8171440096813233	0.5360462665557861	Illumina_epigenome
cv5	model4	0.8471964501815249	0.4844858646392822	Illumina_epigenome
cv5	model5	0.8444937474788221	0.4948834776878357	Illumina_epigenome
cv5	model6	0.8351754739814442	0.5098899602890015	Illumina_epigenome
cv5	model7	0.8315449778136346	0.5223996639251709	Illumina_epigenome
cv5	model8	0.8341266639774102	0.5250859260559082	Illumina_epigenome
cv5	model9	0.864542154094393	0.4772750735282898	Illumina_epigenome
cv5	model10	0.8327954820492134	0.5080575942993164	Illumina_epigenome
cv5	model11	0.8386849536103267	0.5211856961250305	Illumina_epigenome
cv5	model12	0.8494957644211376	0.5152789950370789	Illumina_epigenome
cv5	model13	0.8467123840258169	0.5374849438667297	Illumina_epigenome
cv5	model14	0.8588543767648246	0.469848096370697	Illumina_epigenome
cv5	model15	0.8302944735780557	0.5253839492797852	Illumina_epigenome
cv5	model16	0.83735377168213	0.4951758682727813	Illumina_epigenome
cv5	model17	0.8318676885841066	0.521466076374054	Illumina_epigenome
cv5	model18	0.8617991125453812	0.4956215322017669	Illumina_epigenome
cv5	model19	0.8411456232351755	0.5283280611038208	Illumina_epigenome
cv5	model20	0.8333198870512305	0.5058767199516296	Illumina_epigenome
cv5	model21	0.781282775312626	0.5580133199691772	Illumina_epigenome
cv5	model22	0.826260588947156	0.5128085017204285	Illumina_epigenome
cv5	model23	0.8493747478822106	0.4926295876502991	Illumina_epigenome
cv5	model24	0.8788221056877775	0.4477425217628479	Illumina_epigenome
cv5	model25	0.8513916901976604	0.5223668813705444	Illumina_epigenome
cv5	model26	0.8442113755546592	0.488901823759079	Illumina_epigenome
cv5	model27	0.8520371117386043	0.5004602074623108	Illumina_epigenome
cv5	model28	0.7985074626865671	0.5514943599700928	Illumina_epigenome
cv5	model29	0.8368293666801129	0.5047589540481567	Illumina_epigenome
cv5	model30	0.8526018555869302	0.4984961152076721	Illumina_epigenome
