# Supplementary material for: Integrative modeling of tumor genomes and epigenomes for enhanced cancer diagnosis by cell-free DNA
Source: Nat Commun. 2023 Apr 10;14:2017. doi: 10.1038/s41467-023-37768-3 (PMC10085982; doi:10.1038/s41467-023-37768-3)
Supplement: Supplementary file 6 — Source Data [file 41467_2023_37768_MOESM6_ESM.zip › sourcedata/fig6_c.txt]

fragment size	position	value	type
100	-500	-3.2071753e-06	breast
101	-500	-7.482598e-07	breast
102	-500	-2.3210537e-06	breast
103	-500	4.970051e-06	breast
104	-500	7.3836873e-06	breast
105	-500	1.5466716e-05	breast
106	-500	4.801329e-06	breast
107	-500	1.8280131e-06	breast
108	-500	1.6531421e-05	breast
109	-500	1.3549661e-05	breast
110	-500	1.6899898e-05	breast
111	-500	1.3120129e-05	breast
112	-500	-3.1802472e-06	breast
113	-500	2.1868549e-05	breast
114	-500	9.564694e-06	breast
115	-500	1.4044212e-05	breast
116	-500	3.4198154e-06	breast
117	-500	3.900037e-06	breast
118	-500	-2.5124789e-06	breast
119	-500	1.798971e-05	breast
120	-500	-1.613978e-06	breast
121	-500	5.57299e-07	breast
122	-500	2.0756152e-06	breast
123	-500	4.8722945e-06	breast
124	-500	8.252213e-06	breast
125	-500	2.2440483e-05	breast
126	-500	2.5422361e-05	breast
127	-500	2.0315287e-05	breast
128	-500	1.5475398e-05	breast
129	-500	-2.0546293e-05	breast
130	-500	4.109749e-07	breast
131	-500	1.1503061e-05	breast
132	-500	1.1107617e-05	breast
133	-500	-9.454659e-07	breast
134	-500	3.2367814e-05	breast
135	-500	-7.085927e-05	breast
136	-500	-2.417393e-05	breast
137	-500	-1.2994099e-05	breast
138	-500	-2.4334679e-05	breast
139	-500	8.881746e-06	breast
140	-500	2.964379e-05	breast
141	-500	1.6721722e-06	breast
142	-500	7.2871603e-06	breast
143	-500	-3.923755e-05	breast
144	-500	-6.796029e-06	breast
145	-500	4.009449e-05	breast
146	-500	-0.000116137315	breast
147	-500	-2.4036673e-05	breast
148	-500	-5.389592e-05	breast
149	-500	1.7989256e-05	breast
150	-500	-5.796359e-05	breast
151	-500	-3.6647223e-05	breast
152	-500	-3.0323985e-05	breast
153	-500	-6.473032e-05	breast
154	-500	8.503204e-05	breast
155	-500	-2.328116e-05	breast
156	-500	5.3442986e-05	breast
157	-500	-8.69511e-05	breast
158	-500	-5.6212073e-05	breast
159	-500	-3.435933e-05	breast
160	-500	-0.00016631251	breast
161	-500	-7.3912415e-05	breast
162	-500	-6.6773544e-05	breast
163	-500	-6.143757e-05	breast
164	-500	-0.00020868107	breast
165	-500	-8.184972e-05	breast
166	-500	-8.4863765e-05	breast
167	-500	-9.146981e-05	breast
168	-500	-7.522319e-05	breast
169	-500	-6.7147754e-05	breast
170	-500	-0.00010471814	breast
171	-500	4.1869655e-05	breast
172	-500	4.6729445e-05	breast
173	-500	-6.2521685e-05	breast
174	-500	-1.4809926e-06	breast
175	-500	-7.290124e-05	breast
176	-500	7.165119e-05	breast
177	-500	-2.9731098e-05	breast
178	-500	-5.386838e-05	breast
179	-500	-4.008763e-05	breast
180	-500	-3.106432e-05	breast
181	-500	-7.7073215e-05	breast
182	-500	-6.752001e-05	breast
183	-500	-2.7706179e-05	breast
184	-500	-2.4777155e-05	breast
185	-500	8.448516e-06	breast
186	-500	3.4290688e-06	breast
187	-500	-1.6077145e-05	breast
188	-500	1.1882029e-05	breast
189	-500	-1.0588055e-05	breast
190	-500	-1.3884727e-05	breast
191	-500	-2.7534808e-05	breast
192	-500	3.1485602e-06	breast
193	-500	-1.8789913e-05	breast
194	-500	-1.38351215e-05	breast
195	-500	4.7995254e-06	breast
196	-500	5.344465e-06	breast
197	-500	-1.6746469e-06	breast
198	-500	2.1761527e-06	breast
199	-500	3.532838e-06	breast
100	-496	-3.7111954e-06	breast
101	-496	4.9600676e-06	breast
102	-496	4.2943093e-06	breast
103	-496	-1.1051196e-06	breast
104	-496	6.4491037e-06	breast
105	-496	-6.2168187e-06	breast
106	-496	3.9488264e-06	breast
107	-496	8.455383e-06	breast
108	-496	8.696219e-06	breast
109	-496	1.0099221e-05	breast
110	-496	1.4075623e-05	breast
111	-496	1.6414859e-05	breast
112	-496	8.381847e-07	breast
113	-496	2.3159739e-05	breast
114	-496	2.5517313e-05	breast
115	-496	1.9744424e-05	breast
116	-496	1.0112649e-05	breast
117	-496	-1.2993614e-06	breast
118	-496	-4.6337204e-06	breast
119	-496	-4.3285086e-06	breast
120	-496	8.4151825e-06	breast
121	-496	1.9021298e-05	breast
122	-496	-3.807878e-07	breast
123	-496	3.86975e-05	breast
124	-496	-2.7982242e-05	breast
125	-496	9.018073e-06	breast
126	-496	1.9644314e-05	breast
127	-496	3.043252e-05	breast
128	-496	-1.0392081e-05	breast
129	-496	-4.920007e-05	breast
130	-496	3.6718452e-06	breast
131	-496	6.6649977e-06	breast
132	-496	-6.7486894e-06	breast
133	-496	-2.9717907e-05	breast
134	-496	2.0133008e-05	breast
135	-496	-6.91645e-05	breast
136	-496	-3.3700842e-05	breast
137	-496	-2.3742014e-05	breast
138	-496	1.5103739e-05	breast
139	-496	1.1090131e-05	breast
140	-496	2.7645565e-05	breast
141	-496	3.277972e-05	breast
142	-496	2.1416972e-06	breast
143	-496	-2.7317414e-05	breast
144	-496	3.2137385e-05	breast
145	-496	4.3593733e-05	breast
146	-496	-0.00010485102	breast
147	-496	5.312683e-07	breast
148	-496	-3.0359794e-05	breast
149	-496	-4.2225187e-05	breast
150	-496	-7.57212e-05	breast
151	-496	-5.3891425e-05	breast
152	-496	-0.00015358812	breast
153	-496	-5.1379317e-05	breast
154	-496	0.00018218925	breast
155	-496	-3.8647304e-05	breast
156	-496	-1.32417745e-05	breast
157	-496	-9.971032e-05	breast
158	-496	3.81668e-06	breast
159	-496	-7.4396536e-05	breast
160	-496	-0.00012275818	breast
161	-496	1.464849e-05	breast
162	-496	-8.796843e-05	breast
163	-496	-7.4484145e-05	breast
164	-496	-0.00017129561	breast
165	-496	-8.945999e-05	breast
166	-496	-0.00016796375	breast
167	-496	-5.868542e-05	breast
168	-496	-3.278893e-05	breast
169	-496	-9.623551e-05	breast
170	-496	-9.3383314e-05	breast
171	-496	-1.6792603e-05	breast
172	-496	-4.584223e-05	breast
173	-496	-0.00011668102	breast
174	-496	1.4235734e-05	breast
175	-496	-3.3851215e-05	breast
176	-496	3.760061e-05	breast
177	-496	2.5314852e-05	breast
178	-496	-6.302065e-05	breast
179	-496	1.9558647e-06	breast
180	-496	7.609002e-06	breast
181	-496	-4.339667e-05	breast
182	-496	-7.3669926e-06	breast
183	-496	-6.184644e-05	breast
184	-496	-6.47382e-05	breast
185	-496	-5.0849347e-05	breast
186	-496	-1.14172e-05	breast
187	-496	-3.3920325e-05	breast
188	-496	-1.1622981e-05	breast
189	-496	-1.25000715e-05	breast
190	-496	-6.292354e-06	breast
191	-496	-2.7243357e-05	breast
192	-496	5.6601675e-06	breast
193	-496	-1.0348314e-05	breast
194	-496	4.01898e-06	breast
195	-496	-1.7817697e-06	breast
196	-496	-8.214697e-06	breast
197	-496	6.1890646e-06	breast
198	-496	5.232808e-06	breast
199	-496	-1.5135901e-06	breast
100	-492	-3.3039395e-08	breast
101	-492	4.479198e-07	breast
102	-492	2.3912478e-06	breast
103	-492	5.852505e-06	breast
104	-492	2.1403173e-06	breast
105	-492	4.157922e-06	breast
106	-492	4.9509504e-06	breast
107	-492	1.08781105e-05	breast
108	-492	7.54448e-06	breast
109	-492	1.058979e-05	breast
110	-492	2.5070551e-06	breast
111	-492	6.714139e-06	breast
112	-492	-5.7973734e-06	breast
113	-492	2.0686804e-05	breast
114	-492	1.38394935e-05	breast
115	-492	-8.9257577e-07	breast
116	-492	1.1569038e-05	breast
117	-492	-4.8557567e-06	breast
118	-492	4.4610074e-06	breast
119	-492	1.0345584e-05	breast
120	-492	1.4093513e-06	breast
121	-492	4.807038e-05	breast
122	-492	2.460387e-05	breast
123	-492	5.5308086e-05	breast
124	-492	-4.7229697e-08	breast
125	-492	-2.891332e-07	breast
126	-492	1.1260797e-05	breast
127	-492	9.950162e-06	breast
128	-492	5.113327e-06	breast
129	-492	6.0026177e-06	breast
130	-492	6.707569e-06	breast
131	-492	-2.8056667e-05	breast
132	-492	3.0499068e-05	breast
133	-492	2.21579e-05	breast
134	-492	4.6642625e-05	breast
135	-492	-3.968462e-05	breast
136	-492	-3.2888114e-05	breast
137	-492	-3.094436e-05	breast
138	-492	-1.28323e-05	breast
139	-492	-1.8691871e-05	breast
140	-492	4.6894624e-05	breast
141	-492	3.1153544e-05	breast
142	-492	-6.765402e-05	breast
143	-492	-6.4319924e-05	breast
144	-492	4.3976426e-05	breast
145	-492	3.0672116e-05	breast
146	-492	-0.000105665575	breast
147	-492	8.429062e-06	breast
148	-492	-8.2084465e-05	breast
149	-492	-9.840322e-05	breast
150	-492	-6.379434e-05	breast
151	-492	-8.411763e-05	breast
152	-492	-7.4473523e-06	breast
153	-492	-4.5321365e-05	breast
154	-492	0.000112348396	breast
155	-492	-5.8141904e-05	breast
156	-492	3.6936348e-05	breast
157	-492	-9.895622e-05	breast
158	-492	-6.0550436e-05	breast
159	-492	3.447268e-05	breast
160	-492	-8.0291415e-05	breast
161	-492	1.0034792e-05	breast
162	-492	-6.265877e-05	breast
163	-492	2.4888557e-05	breast
164	-492	-0.00014032934	breast
165	-492	-1.5290285e-05	breast
166	-492	-6.224444e-05	breast
167	-492	-4.9357237e-05	breast
168	-492	-3.4568737e-05	breast
169	-492	-0.00015296727	breast
170	-492	-0.00014616079	breast
171	-492	-3.642251e-05	breast
172	-492	-3.6062975e-05	breast
173	-492	-0.00011611205	breast
174	-492	-7.442612e-05	breast
175	-492	1.566431e-06	breast
176	-492	7.1082763e-06	breast
177	-492	-7.84986e-05	breast
178	-492	-0.00012146225	breast
179	-492	-9.174682e-05	breast
180	-492	6.8529716e-06	breast
181	-492	-7.165544e-05	breast
182	-492	-3.9790048e-05	breast
183	-492	-9.671589e-05	breast
184	-492	1.326736e-06	breast
185	-492	-2.8451008e-05	breast
186	-492	7.633314e-06	breast
187	-492	-1.2977684e-05	breast
188	-492	1.1146807e-05	breast
189	-492	-3.6854162e-05	breast
190	-492	2.5396555e-06	breast
191	-492	-1.1973565e-05	breast
192	-492	-7.819559e-07	breast
193	-492	-1.7614533e-05	breast
194	-492	-4.3526526e-08	breast
195	-492	2.6873845e-06	breast
196	-492	6.00868e-07	breast
197	-492	1.1113687e-05	breast
198	-492	-2.9762928e-06	breast
199	-492	2.9030394e-07	breast
100	-488	-6.9648735e-07	breast
101	-488	-2.1701128e-06	breast
102	-488	-2.2143199e-07	breast
103	-488	6.210254e-06	breast
104	-488	1.15354305e-05	breast
105	-488	1.10313e-05	breast
106	-488	1.4951681e-05	breast
107	-488	2.544534e-06	breast
108	-488	1.6038096e-06	breast
109	-488	1.2967552e-05	breast
110	-488	2.4797126e-05	breast
111	-488	-1.4739345e-05	breast
112	-488	5.2853115e-06	breast
113	-488	3.4800887e-06	breast
114	-488	-4.639274e-06	breast
115	-488	9.781186e-08	breast
116	-488	1.8325083e-05	breast
117	-488	5.8726228e-06	breast
118	-488	5.893947e-06	breast
119	-488	2.5466657e-05	breast
120	-488	3.485663e-05	breast
121	-488	4.8737857e-05	breast
122	-488	1.7097314e-05	breast
123	-488	3.235445e-05	breast
124	-488	3.2905347e-05	breast
125	-488	4.4413857e-05	breast
126	-488	4.061486e-05	breast
127	-488	2.2699372e-05	breast
128	-488	-2.1471226e-06	breast
129	-488	-8.220151e-06	breast
130	-488	1.3170933e-05	breast
131	-488	4.334764e-05	breast
132	-488	6.4524625e-06	breast
133	-488	3.7072373e-06	breast
134	-488	4.3570966e-05	breast
135	-488	-5.84846e-05	breast
136	-488	-3.015598e-06	breast
137	-488	2.6056719e-06	breast
138	-488	-1.794611e-05	breast
139	-488	-3.132264e-05	breast
140	-488	6.7552714e-06	breast
141	-488	9.07623e-06	breast
142	-488	-4.8080106e-05	breast
143	-488	-1.1599452e-07	breast
144	-488	4.7519254e-05	breast
145	-488	3.6511672e-05	breast
146	-488	-6.828237e-05	breast
147	-488	-1.8752657e-05	breast
148	-488	-3.2018474e-05	breast
149	-488	-7.4329524e-05	breast
150	-488	-9.419149e-05	breast
151	-488	-3.2110926e-05	breast
152	-488	9.572692e-06	breast
153	-488	-1.0850819e-05	breast
154	-488	8.0143946e-05	breast
155	-488	3.943896e-05	breast
156	-488	0.00016943458	breast
157	-488	-0.00011851149	breast
158	-488	9.5221985e-06	breast
159	-488	0.00011048505	breast
160	-488	-1.9376407e-07	breast
161	-488	7.0678216e-05	breast
162	-488	-5.7430752e-05	breast
163	-488	-4.171107e-05	breast
164	-488	-7.662681e-05	breast
165	-488	-2.7243973e-06	breast
166	-488	-8.0754224e-05	breast
167	-488	-2.8929657e-05	breast
168	-488	1.6681388e-05	breast
169	-488	-6.4328684e-05	breast
170	-488	-8.416205e-05	breast
171	-488	-6.4060616e-05	breast
172	-488	-3.6255675e-05	breast
173	-488	-4.2259224e-05	breast
174	-488	-4.4292505e-05	breast
175	-488	2.8182485e-05	breast
176	-488	-8.7524995e-06	breast
177	-488	1.7537037e-07	breast
178	-488	-6.0528222e-05	breast
179	-488	-1.4860751e-05	breast
180	-488	2.0095082e-05	breast
181	-488	-1.3904002e-05	breast
182	-488	-2.3659763e-05	breast
183	-488	-7.343799e-05	breast
184	-488	-4.007539e-05	breast
185	-488	1.53955e-05	breast
186	-488	-7.2115627e-06	breast
187	-488	-1.0194785e-05	breast
188	-488	-2.5493715e-05	breast
189	-488	3.3193514e-06	breast
190	-488	7.3397587e-06	breast
191	-488	-1.3624204e-05	breast
192	-488	-1.721449e-05	breast
193	-488	-9.189354e-07	breast
194	-488	6.975442e-06	breast
195	-488	6.427093e-06	breast
196	-488	3.823053e-06	breast
197	-488	5.9517533e-06	breast
198	-488	1.20886e-06	breast
199	-488	-1.3911978e-06	breast
100	-484	-6.2891223e-07	breast
101	-484	2.565276e-07	breast
102	-484	-2.8708225e-06	breast
103	-484	5.0809454e-06	breast
104	-484	4.2595693e-06	breast
105	-484	2.0814057e-06	breast
106	-484	-6.897075e-06	breast
107	-484	1.5015492e-05	breast
108	-484	1.0017867e-06	breast
109	-484	8.848003e-06	breast
110	-484	1.2536279e-06	breast
111	-484	-7.699931e-06	breast
112	-484	2.4678908e-05	breast
113	-484	-4.2703764e-06	breast
114	-484	7.810743e-06	breast
115	-484	2.4805973e-05	breast
116	-484	2.1698628e-05	breast
117	-484	4.149933e-06	breast
118	-484	1.4803658e-05	breast
119	-484	7.0772635e-06	breast
120	-484	-4.738818e-06	breast
121	-484	3.1943695e-05	breast
122	-484	-3.7055415e-05	breast
123	-484	2.4759658e-05	breast
124	-484	-2.8556026e-06	breast
125	-484	1.805075e-05	breast
126	-484	2.6614856e-05	breast
127	-484	1.1237549e-05	breast
128	-484	1.9086068e-05	breast
129	-484	-4.4717206e-05	breast
130	-484	-3.9753253e-05	breast
131	-484	3.0328145e-05	breast
132	-484	1.51859285e-05	breast
133	-484	-5.9529916e-06	breast
134	-484	2.9230541e-05	breast
135	-484	-5.312119e-05	breast
136	-484	-5.2590145e-05	breast
137	-484	-9.428141e-06	breast
138	-484	-1.006065e-05	breast
139	-484	5.8858873e-06	breast
140	-484	1.1512921e-05	breast
141	-484	-2.7838063e-05	breast
142	-484	4.9133763e-05	breast
143	-484	-4.8144357e-05	breast
144	-484	-1.4274452e-05	breast
145	-484	4.0549246e-05	breast
146	-484	-0.00013371054	breast
147	-484	2.914872e-05	breast
148	-484	-0.00011842247	breast
149	-484	-0.00012006847	breast
150	-484	-9.94708e-05	breast
151	-484	-8.246218e-05	breast
152	-484	7.102508e-05	breast
153	-484	-1.9647176e-05	breast
154	-484	0.00012692877	breast
155	-484	5.837101e-05	breast
156	-484	3.1847372e-05	breast
157	-484	-5.9535872e-05	breast
158	-484	-2.1780561e-05	breast
159	-484	1.1741282e-05	breast
160	-484	-2.008278e-05	breast
161	-484	-2.4235837e-06	breast
162	-484	-1.6238318e-05	breast
163	-484	-1.5998394e-05	breast
164	-484	-0.00014102334	breast
165	-484	4.7207614e-05	breast
166	-484	-0.00011004178	breast
167	-484	-0.00010149018	breast
168	-484	-1.7758619e-05	breast
169	-484	-0.00013632647	breast
170	-484	-4.305149e-05	breast
171	-484	-7.2840403e-06	breast
172	-484	-7.5427447e-06	breast
173	-484	-0.0001906511	breast
174	-484	-2.04497e-05	breast
175	-484	5.4665776e-05	breast
176	-484	-4.4532055e-05	breast
177	-484	-3.1231935e-05	breast
178	-484	2.2157079e-05	breast
179	-484	-1.1306835e-05	breast
180	-484	3.8256567e-05	breast
181	-484	-4.7699887e-05	breast
182	-484	-4.0501625e-05	breast
183	-484	-4.9151586e-05	breast
184	-484	-5.0762454e-05	breast
185	-484	6.457099e-06	breast
186	-484	7.775065e-06	breast
187	-484	-6.908744e-06	breast
188	-484	-3.0007088e-05	breast
189	-484	1.6005672e-05	breast
190	-484	5.9358317e-06	breast
191	-484	-2.28772e-05	breast
192	-484	-8.449321e-06	breast
193	-484	-2.24008e-05	breast
194	-484	2.2330985e-05	breast
195	-484	8.3945515e-06	breast
196	-484	1.49220905e-05	breast
197	-484	-5.9304275e-06	breast
198	-484	7.1931504e-06	breast
199	-484	-3.3125896e-06	breast
100	-480	-3.457214e-06	breast
101	-480	6.435602e-06	breast
102	-480	-1.6212964e-06	breast
103	-480	2.2910103e-06	breast
104	-480	4.8242878e-06	breast
105	-480	-9.965793e-06	breast
106	-480	9.781255e-06	breast
107	-480	7.918334e-06	breast
108	-480	5.429419e-06	breast
109	-480	5.6885615e-06	breast
110	-480	1.2582958e-05	breast
111	-480	9.462665e-06	breast
112	-480	1.2932673e-05	breast
113	-480	1.5092258e-05	breast
114	-480	3.4686273e-05	breast
115	-480	3.1392512e-05	breast
116	-480	4.3045136e-05	breast
117	-480	7.1938703e-06	breast
118	-480	1.1881805e-05	breast
119	-480	8.026391e-06	breast
120	-480	9.34429e-06	breast
121	-480	3.5379315e-05	breast
122	-480	-2.811547e-05	breast
123	-480	4.0289717e-05	breast
124	-480	-1.059348e-05	breast
125	-480	-4.0225227e-06	breast
126	-480	3.0075233e-05	breast
127	-480	1.3133068e-06	breast
128	-480	1.557597e-05	breast
129	-480	3.697793e-06	breast
130	-480	-4.0597984e-05	breast
131	-480	3.9969753e-05	breast
132	-480	1.3067694e-06	breast
133	-480	5.319158e-06	breast
134	-480	3.275114e-05	breast
135	-480	-4.6281762e-05	breast
136	-480	-1.5066433e-05	breast
137	-480	-1.5419564e-05	breast
138	-480	-1.4063377e-05	breast
139	-480	5.958831e-05	breast
140	-480	6.166144e-05	breast
141	-480	2.3566809e-05	breast
142	-480	1.9335113e-05	breast
143	-480	-3.036888e-05	breast
144	-480	-3.9589107e-05	breast
145	-480	7.665664e-05	breast
146	-480	-5.7601286e-05	breast
147	-480	9.8433855e-05	breast
148	-480	-0.000107096785	breast
149	-480	-1.0693224e-05	breast
150	-480	-3.9870483e-05	breast
151	-480	1.9581024e-05	breast
152	-480	1.7814094e-05	breast
153	-480	1.9519593e-05	breast
154	-480	8.060597e-05	breast
155	-480	-5.3107046e-06	breast
156	-480	0.00011922134	breast
157	-480	-9.296828e-05	breast
158	-480	-7.1300396e-06	breast
159	-480	0.00011334878	breast
160	-480	-1.4113898e-05	breast
161	-480	-1.8768122e-05	breast
162	-480	5.2740563e-07	breast
163	-480	-6.1513376e-05	breast
164	-480	-0.00018918488	breast
165	-480	-7.7626115e-05	breast
166	-480	-0.00012954112	breast
167	-480	-3.3466305e-05	breast
168	-480	-7.590531e-05	breast
169	-480	-5.8681864e-05	breast
170	-480	-9.5911855e-05	breast
171	-480	-1.1553546e-05	breast
172	-480	-6.281993e-06	breast
173	-480	2.9602536e-05	breast
174	-480	-8.567117e-05	breast
175	-480	-4.531222e-05	breast
176	-480	2.2316584e-05	breast
177	-480	2.9533505e-05	breast
178	-480	3.981292e-05	breast
179	-480	1.2481484e-05	breast
180	-480	5.079959e-05	breast
181	-480	-4.282534e-05	breast
182	-480	-2.1662768e-06	breast
183	-480	-1.3174035e-05	breast
184	-480	-1.8194465e-05	breast
185	-480	2.0043066e-05	breast
186	-480	-9.782658e-06	breast
187	-480	1.2373694e-05	breast
188	-480	6.912259e-06	breast
189	-480	-1.1705599e-05	breast
190	-480	9.760879e-06	breast
191	-480	2.4365952e-06	breast
192	-480	1.0589158e-05	breast
193	-480	-1.463769e-05	breast
194	-480	1.2209331e-05	breast
195	-480	1.8848146e-05	breast
196	-480	6.969698e-08	breast
197	-480	-2.2145787e-06	breast
198	-480	5.131906e-06	breast
199	-480	1.0975449e-06	breast
100	-476	-4.2176725e-07	breast
101	-476	6.9074014e-07	breast
102	-476	-2.2588333e-06	breast
103	-476	5.6324043e-06	breast
104	-476	3.1503293e-06	breast
105	-476	1.087482e-05	breast
106	-476	5.7357656e-06	breast
107	-476	7.958453e-06	breast
108	-476	3.547833e-06	breast
109	-476	9.441533e-06	breast
110	-476	3.837803e-06	breast
111	-476	8.377178e-06	breast
112	-476	-4.2131733e-06	breast
113	-476	-5.5401924e-06	breast
114	-476	1.3097148e-05	breast
115	-476	-8.221494e-06	breast
116	-476	1.0671086e-05	breast
117	-476	-8.234212e-06	breast
118	-476	8.475865e-06	breast
119	-476	9.478272e-06	breast
120	-476	4.3522334e-07	breast
121	-476	-2.6046611e-05	breast
122	-476	-5.2289368e-05	breast
123	-476	5.4969983e-05	breast
124	-476	-7.704918e-06	breast
125	-476	1.5380014e-05	breast
126	-476	9.0009735e-06	breast
127	-476	4.0213195e-05	breast
128	-476	2.721497e-05	breast
129	-476	-1.1082182e-05	breast
130	-476	-6.056788e-07	breast
131	-476	1.2583148e-05	breast
132	-476	2.4576286e-05	breast
133	-476	-6.7578585e-05	breast
134	-476	4.767429e-05	breast
135	-476	-3.5532274e-05	breast
136	-476	-3.0021965e-05	breast
137	-476	-5.1649233e-05	breast
138	-476	-6.098994e-05	breast
139	-476	8.55569e-05	breast
140	-476	4.9112103e-05	breast
141	-476	3.925604e-06	breast
142	-476	4.6629106e-05	breast
143	-476	-4.7518293e-05	breast
144	-476	2.4942301e-05	breast
145	-476	-3.361126e-05	breast
146	-476	-1.15743305e-05	breast
147	-476	7.284084e-05	breast
148	-476	-5.1763385e-05	breast
149	-476	-6.1051134e-05	breast
150	-476	-1.4996509e-05	breast
151	-476	-8.8129105e-05	breast
152	-476	-6.037796e-05	breast
153	-476	2.8119055e-05	breast
154	-476	8.27295e-06	breast
155	-476	2.583887e-05	breast
156	-476	0.00016318142	breast
157	-476	-5.5272227e-05	breast
158	-476	-1.643755e-05	breast
159	-476	1.0074069e-06	breast
160	-476	4.2864514e-05	breast
161	-476	-5.477872e-05	breast
162	-476	-1.8525057e-05	breast
163	-476	2.1314354e-05	breast
164	-476	-0.00011295416	breast
165	-476	-0.00013486663	breast
166	-476	-0.000103027196	breast
167	-476	-9.640215e-05	breast
168	-476	-2.7862225e-05	breast
169	-476	-0.00011780859	breast
170	-476	-3.7847167e-05	breast
171	-476	-2.7682092e-05	breast
172	-476	-5.9871665e-05	breast
173	-476	9.7958455e-06	breast
174	-476	7.764861e-07	breast
175	-476	-7.897955e-05	breast
176	-476	6.6163535e-05	breast
177	-476	9.54305e-06	breast
178	-476	-4.0980773e-05	breast
179	-476	-6.277734e-05	breast
180	-476	-4.4019256e-05	breast
181	-476	-5.0022965e-05	breast
182	-476	2.1926204e-05	breast
183	-476	1.2476654e-05	breast
184	-476	-3.596416e-05	breast
185	-476	-1.6668475e-05	breast
186	-476	1.1464981e-05	breast
187	-476	-2.2644253e-05	breast
188	-476	1.17988375e-05	breast
189	-476	1.3714161e-06	breast
190	-476	-1.2867407e-05	breast
191	-476	-2.1424545e-05	breast
192	-476	1.9422572e-07	breast
193	-476	2.175934e-06	breast
194	-476	1.3628268e-05	breast
195	-476	7.2137022e-06	breast
196	-476	5.7233306e-06	breast
197	-476	1.9809481e-06	breast
198	-476	2.8073648e-06	breast
199	-476	-9.29616e-07	breast
100	-472	-1.8480272e-06	breast
101	-472	-2.1334133e-06	breast
102	-472	-2.6423916e-06	breast
103	-472	1.5365305e-06	breast
104	-472	1.3331363e-06	breast
105	-472	3.7130812e-06	breast
106	-472	9.293509e-06	breast
107	-472	-6.22406e-07	breast
108	-472	9.308298e-06	breast
109	-472	-7.504911e-06	breast
110	-472	8.336312e-06	breast
111	-472	1.1763194e-05	breast
112	-472	7.5132293e-06	breast
113	-472	6.5314757e-06	breast
114	-472	1.9392397e-05	breast
115	-472	2.2824555e-05	breast
116	-472	1.3991471e-05	breast
117	-472	-1.626975e-05	breast
118	-472	4.2342967e-06	breast
119	-472	1.37622665e-05	breast
120	-472	1.3968488e-05	breast
121	-472	-1.3540807e-05	breast
122	-472	4.156004e-06	breast
123	-472	2.5593363e-05	breast
124	-472	4.5100705e-06	breast
125	-472	4.2345787e-06	breast
126	-472	2.774969e-05	breast
127	-472	2.7017559e-05	breast
128	-472	-1.5022477e-05	breast
129	-472	2.0718528e-06	breast
130	-472	8.563901e-06	breast
131	-472	2.78531e-05	breast
132	-472	4.3869102e-05	breast
133	-472	3.9767925e-05	breast
134	-472	9.398343e-06	breast
135	-472	-2.643781e-05	breast
136	-472	-3.602314e-05	breast
137	-472	-2.213008e-05	breast
138	-472	1.0814463e-05	breast
139	-472	3.6002715e-05	breast
140	-472	-2.8112481e-05	breast
141	-472	2.5766554e-05	breast
142	-472	-1.8037658e-06	breast
143	-472	-3.647919e-05	breast
144	-472	-4.3213222e-05	breast
145	-472	6.0017323e-06	breast
146	-472	-5.2104144e-05	breast
147	-472	4.4989213e-07	breast
148	-472	-2.6287538e-05	breast
149	-472	-8.843424e-05	breast
150	-472	-6.762451e-05	breast
151	-472	-3.4410696e-05	breast
152	-472	-1.6237722e-05	breast
153	-472	2.2242177e-05	breast
154	-472	5.893693e-05	breast
155	-472	-6.57691e-05	breast
156	-472	2.6583728e-05	breast
157	-472	-2.1620495e-05	breast
158	-472	-9.8484066e-05	breast
159	-472	-1.8526462e-05	breast
160	-472	2.7079936e-05	breast
161	-472	1.6514976e-05	breast
162	-472	-7.640468e-05	breast
163	-472	-6.0922797e-05	breast
164	-472	-0.00014574741	breast
165	-472	-8.1306396e-05	breast
166	-472	-6.092661e-05	breast
167	-472	-0.00014457389	breast
168	-472	-6.7103933e-06	breast
169	-472	-5.9665093e-05	breast
170	-472	-3.5560526e-05	breast
171	-472	-8.510769e-05	breast
172	-472	-5.1713414e-05	breast
173	-472	-3.3427685e-05	breast
174	-472	-4.3160337e-05	breast
175	-472	4.108036e-06	breast
176	-472	8.4167914e-05	breast
177	-472	3.410571e-05	breast
178	-472	-8.2893275e-05	breast
179	-472	7.4212403e-06	breast
180	-472	9.730825e-07	breast
181	-472	-7.5005564e-06	breast
182	-472	-1.0471292e-05	breast
183	-472	-8.695648e-06	breast
184	-472	3.1385728e-06	breast
185	-472	1.9193076e-05	breast
186	-472	1.9460367e-05	breast
187	-472	-1.1211267e-05	breast
188	-472	2.6084459e-05	breast
189	-472	8.011695e-06	breast
190	-472	9.593513e-06	breast
191	-472	-1.1713039e-05	breast
192	-472	7.602284e-06	breast
193	-472	6.781065e-06	breast
194	-472	9.0230305e-06	breast
195	-472	6.673618e-06	breast
196	-472	-3.7714124e-06	breast
197	-472	-5.4797e-06	breast
198	-472	1.987422e-07	breast
199	-472	-1.9945646e-06	breast
100	-468	1.3097768e-06	breast
101	-468	4.431503e-06	breast
102	-468	-1.3545525e-06	breast
103	-468	6.3161565e-06	breast
104	-468	4.420061e-06	breast
105	-468	-8.113174e-06	breast
106	-468	1.371213e-06	breast
107	-468	1.12403995e-05	breast
108	-468	-5.949795e-06	breast
109	-468	9.496591e-06	breast
110	-468	7.010595e-06	breast
111	-468	3.84685e-06	breast
112	-468	-1.45820795e-05	breast
113	-468	1.1480221e-05	breast
114	-468	2.6906813e-05	breast
115	-468	1.04836145e-05	breast
116	-468	2.3493942e-05	breast
117	-468	1.1279637e-05	breast
118	-468	-4.0565546e-06	breast
119	-468	3.8224036e-05	breast
120	-468	2.1397895e-05	breast
121	-468	3.4489916e-05	breast
122	-468	-1.6698817e-05	breast
123	-468	4.302326e-05	breast
124	-468	3.6571513e-05	breast
125	-468	3.1536547e-05	breast
126	-468	2.015142e-05	breast
127	-468	1.1025521e-05	breast
128	-468	7.517615e-06	breast
129	-468	-6.104435e-06	breast
130	-468	1.2447649e-05	breast
131	-468	6.188409e-05	breast
132	-468	5.2494746e-05	breast
133	-468	-6.3004245e-06	breast
134	-468	-4.386634e-06	breast
135	-468	-2.1905853e-05	breast
136	-468	-1.9250601e-05	breast
137	-468	-8.8361685e-06	breast
138	-468	-1.5045313e-05	breast
139	-468	2.3736287e-05	breast
140	-468	3.1806307e-05	breast
141	-468	2.2091781e-05	breast
142	-468	4.7917976e-05	breast
143	-468	-1.9835434e-05	breast
144	-468	-2.3920218e-06	breast
145	-468	9.1667396e-05	breast
146	-468	-0.00010883003	breast
147	-468	7.6799464e-05	breast
148	-468	-2.8668219e-05	breast
149	-468	-6.0490715e-05	breast
150	-468	-9.963604e-06	breast
151	-468	-0.000118252414	breast
152	-468	-4.698284e-05	breast
153	-468	1.1226101e-05	breast
154	-468	2.1810567e-05	breast
155	-468	-5.5786484e-05	breast
156	-468	7.680433e-05	breast
157	-468	9.095357e-06	breast
158	-468	2.0780594e-06	breast
159	-468	-4.3908847e-05	breast
160	-468	2.31635e-05	breast
161	-468	1.8703964e-05	breast
162	-468	-1.3244355e-05	breast
163	-468	-6.6892506e-05	breast
164	-468	-0.00016908928	breast
165	-468	-3.677972e-05	breast
166	-468	-8.705475e-05	breast
167	-468	-3.374078e-05	breast
168	-468	3.126017e-05	breast
169	-468	-8.1466416e-05	breast
170	-468	-8.28866e-05	breast
171	-468	-6.619398e-05	breast
172	-468	-7.0800685e-05	breast
173	-468	1.0200022e-05	breast
174	-468	-9.157451e-05	breast
175	-468	-7.077041e-05	breast
176	-468	8.444281e-05	breast
177	-468	-3.7196052e-05	breast
178	-468	-2.409143e-05	breast
179	-468	-1.5655109e-05	breast
180	-468	-5.1415722e-05	breast
181	-468	-2.9609924e-05	breast
182	-468	-2.9267034e-05	breast
183	-468	-4.1868858e-05	breast
184	-468	-1.7987772e-05	breast
185	-468	-4.747672e-06	breast
186	-468	1.5859194e-05	breast
187	-468	-3.5458805e-05	breast
188	-468	-1.4059124e-06	breast
189	-468	-4.180981e-05	breast
190	-468	-7.2264183e-06	breast
191	-468	-2.1543743e-05	breast
192	-468	-1.6836562e-05	breast
193	-468	-6.9208722e-06	breast
194	-468	4.6531272e-06	breast
195	-468	1.067108e-05	breast
196	-468	7.987938e-06	breast
197	-468	-4.8038814e-06	breast
198	-468	-5.0165154e-06	breast
199	-468	-3.1782918e-06	breast
100	-464	9.577225e-07	breast
101	-464	2.115154e-06	breast
102	-464	4.953751e-07	breast
103	-464	2.4390617e-06	breast
104	-464	-2.4601977e-06	breast
105	-464	-1.24723265e-05	breast
106	-464	-7.828907e-09	breast
107	-464	1.1046714e-05	breast
108	-464	-2.39372e-06	breast
109	-464	-4.6954333e-06	breast
110	-464	1.1742536e-06	breast
111	-464	-3.4567295e-06	breast
112	-464	-8.723767e-06	breast
113	-464	-2.0834588e-07	breast
114	-464	2.5102421e-05	breast
115	-464	2.0424772e-05	breast
116	-464	2.9773943e-05	breast
117	-464	-7.0487417e-06	breast
118	-464	-1.1978933e-07	breast
119	-464	-4.991074e-06	breast
120	-464	1.9794024e-05	breast
121	-464	-7.844046e-06	breast
122	-464	-2.488557e-05	breast
123	-464	4.277914e-05	breast
124	-464	1.070245e-05	breast
125	-464	-7.7856275e-06	breast
126	-464	-4.33666e-06	breast
127	-464	1.2297756e-05	breast
128	-464	-4.70175e-07	breast
129	-464	-1.860692e-05	breast
130	-464	-2.8597016e-05	breast
131	-464	4.2954598e-05	breast
132	-464	7.465588e-06	breast
133	-464	-3.7925944e-05	breast
134	-464	-1.4922796e-05	breast
135	-464	-5.4077373e-05	breast
136	-464	-6.272214e-05	breast
137	-464	-4.0346535e-05	breast
138	-464	-3.2765215e-06	breast
139	-464	2.836018e-05	breast
140	-464	6.453567e-05	breast
141	-464	3.584457e-05	breast
142	-464	1.2857564e-05	breast
143	-464	5.549842e-06	breast
144	-464	-1.0166939e-05	breast
145	-464	4.1954172e-05	breast
146	-464	1.2166403e-05	breast
147	-464	0.00012168505	breast
148	-464	9.696645e-06	breast
149	-464	-3.390551e-05	breast
150	-464	-4.8452375e-06	breast
151	-464	-3.938958e-05	breast
152	-464	1.579969e-05	breast
153	-464	2.7015954e-05	breast
154	-464	4.1180574e-06	breast
155	-464	-4.4339573e-05	breast
156	-464	5.8300466e-05	breast
157	-464	1.7551647e-05	breast
158	-464	2.4765739e-05	breast
159	-464	-4.4261607e-05	breast
160	-464	6.1228035e-05	breast
161	-464	-3.8446447e-05	breast
162	-464	1.860063e-05	breast
163	-464	2.1053223e-05	breast
164	-464	-8.550808e-05	breast
165	-464	-8.997507e-05	breast
166	-464	-0.00016834974	breast
167	-464	1.0303508e-05	breast
168	-464	5.2362484e-05	breast
169	-464	-0.00011443194	breast
170	-464	2.1005013e-05	breast
171	-464	-8.797681e-05	breast
172	-464	0.0001260635	breast
173	-464	1.4331457e-05	breast
174	-464	-8.6903296e-05	breast
175	-464	3.551832e-05	breast
176	-464	5.1806728e-05	breast
177	-464	3.5384237e-05	breast
178	-464	1.5271879e-05	breast
179	-464	1.9629824e-05	breast
180	-464	-2.2838434e-05	breast
181	-464	-4.1036354e-05	breast
182	-464	-1.2462945e-05	breast
183	-464	-6.595236e-05	breast
184	-464	-3.5522185e-05	breast
185	-464	-3.2826262e-07	breast
186	-464	-1.4205318e-05	breast
187	-464	-1.9462877e-05	breast
188	-464	2.382965e-05	breast
189	-464	-4.2163414e-05	breast
190	-464	1.548875e-05	breast
191	-464	-1.7432436e-05	breast
192	-464	1.5353937e-05	breast
193	-464	-5.3399654e-06	breast
194	-464	5.2745395e-06	breast
195	-464	5.166393e-06	breast
196	-464	3.7972536e-06	breast
197	-464	5.005286e-06	breast
198	-464	-2.4214396e-06	breast
199	-464	-1.782476e-06	breast
100	-460	-1.2238238e-06	breast
101	-460	2.2475026e-06	breast
102	-460	-2.1226654e-06	breast
103	-460	8.200837e-06	breast
104	-460	-3.5346977e-06	breast
105	-460	-4.8183815e-06	breast
106	-460	9.6891545e-06	breast
107	-460	4.72584e-06	breast
108	-460	6.3996827e-06	breast
109	-460	1.1339351e-05	breast
110	-460	1.257555e-05	breast
111	-460	1.1163377e-05	breast
112	-460	-1.7270839e-05	breast
113	-460	2.8943141e-05	breast
114	-460	2.4687432e-05	breast
115	-460	1.4512249e-05	breast
116	-460	1.8497263e-06	breast
117	-460	-8.256083e-06	breast
118	-460	-4.2981674e-06	breast
119	-460	-2.217036e-06	breast
120	-460	-4.3357995e-06	breast
121	-460	1.6458951e-05	breast
122	-460	-3.858208e-06	breast
123	-460	2.4722483e-05	breast
124	-460	3.154108e-05	breast
125	-460	8.038068e-06	breast
126	-460	3.740868e-06	breast
127	-460	4.9351576e-05	breast
128	-460	6.218231e-06	breast
129	-460	-2.4619461e-05	breast
130	-460	1.2698999e-05	breast
131	-460	2.5585285e-05	breast
132	-460	3.626078e-05	breast
133	-460	-1.99199e-06	breast
134	-460	-3.5640594e-05	breast
135	-460	-4.8486538e-05	breast
136	-460	-2.361074e-05	breast
137	-460	-7.1300106e-05	breast
138	-460	1.2009926e-05	breast
139	-460	8.360336e-06	breast
140	-460	1.3419197e-05	breast
141	-460	-1.7935822e-06	breast
142	-460	-2.9760282e-05	breast
143	-460	-4.4354187e-05	breast
144	-460	2.9751709e-05	breast
145	-460	-5.4119378e-06	breast
146	-460	-9.685516e-06	breast
147	-460	8.074353e-05	breast
148	-460	-1.32272335e-05	breast
149	-460	-2.5772206e-05	breast
150	-460	-6.0000734e-06	breast
151	-460	1.7299399e-06	breast
152	-460	-2.4863575e-05	breast
153	-460	-5.1126867e-06	breast
154	-460	-2.7155136e-05	breast
155	-460	-4.1552805e-05	breast
156	-460	4.4978955e-05	breast
157	-460	-8.52065e-05	breast
158	-460	-8.907113e-05	breast
159	-460	-3.2731772e-05	breast
160	-460	-2.6527516e-05	breast
161	-460	-5.0470037e-05	breast
162	-460	1.1042101e-05	breast
163	-460	-8.401975e-05	breast
164	-460	-9.741687e-05	breast
165	-460	-5.846506e-05	breast
166	-460	-3.2372664e-05	breast
167	-460	-0.00017139934	breast
168	-460	7.3747564e-05	breast
169	-460	-9.127985e-05	breast
170	-460	-0.00010625759	breast
171	-460	-3.565445e-05	breast
172	-460	-3.744695e-06	breast
173	-460	-3.489071e-05	breast
174	-460	-7.6085795e-05	breast
175	-460	-1.0589431e-05	breast
176	-460	5.5053682e-05	breast
177	-460	-4.2191656e-05	breast
178	-460	4.975046e-06	breast
179	-460	3.1424202e-05	breast
180	-460	-9.178653e-06	breast
181	-460	-4.305954e-05	breast
182	-460	-1.1824999e-05	breast
183	-460	-6.387789e-05	breast
184	-460	-5.1301344e-05	breast
185	-460	1.060009e-05	breast
186	-460	4.5403075e-07	breast
187	-460	-1.6084567e-05	breast
188	-460	4.490516e-05	breast
189	-460	-2.7500111e-05	breast
190	-460	-5.98381e-06	breast
191	-460	-9.842458e-06	breast
192	-460	-6.7735177e-06	breast
193	-460	-1.18906655e-05	breast
194	-460	3.7140956e-06	breast
195	-460	8.8967245e-06	breast
196	-460	-6.164594e-06	breast
197	-460	1.3114856e-06	breast
198	-460	1.5521523e-06	breast
199	-460	1.5570566e-06	breast
100	-456	-1.8201733e-06	breast
101	-456	-6.47039e-07	breast
102	-456	3.3724282e-06	breast
103	-456	3.0972626e-06	breast
104	-456	7.1380614e-06	breast
105	-456	-8.449148e-06	breast
106	-456	5.333755e-06	breast
107	-456	7.7242685e-06	breast
108	-456	9.902727e-06	breast
109	-456	1.120439e-05	breast
110	-456	6.792009e-06	breast
111	-456	-8.972534e-06	breast
112	-456	-9.463421e-06	breast
113	-456	-1.0888887e-05	breast
114	-456	1.1238458e-05	breast
115	-456	1.1251898e-05	breast
116	-456	-5.080148e-06	breast
117	-456	-1.812257e-05	breast
118	-456	8.18771e-06	breast
119	-456	-2.4444241e-06	breast
120	-456	1.5477386e-05	breast
121	-456	7.0449673e-06	breast
122	-456	-9.490545e-06	breast
123	-456	1.0422652e-06	breast
124	-456	1.8156428e-05	breast
125	-456	-1.2734347e-05	breast
126	-456	3.6664755e-06	breast
127	-456	5.1673296e-06	breast
128	-456	-7.4038176e-06	breast
129	-456	-3.0129893e-05	breast
130	-456	-3.5110188e-05	breast
131	-456	1.2241862e-05	breast
132	-456	5.8104866e-05	breast
133	-456	-4.4218585e-05	breast
134	-456	-5.201061e-05	breast
135	-456	-2.9711311e-05	breast
136	-456	-5.3921827e-05	breast
137	-456	1.2455415e-05	breast
138	-456	-1.14035765e-05	breast
139	-456	6.8539295e-05	breast
140	-456	4.2546955e-05	breast
141	-456	1.2063463e-05	breast
142	-456	7.2187354e-06	breast
143	-456	-2.1387516e-05	breast
144	-456	-3.251013e-05	breast
145	-456	-4.6324232e-05	breast
146	-456	-9.585592e-05	breast
147	-456	-7.1234863e-06	breast
148	-456	-5.6059544e-05	breast
149	-456	-3.6464706e-05	breast
150	-456	-8.2235114e-05	breast
151	-456	-9.647626e-05	breast
152	-456	-1.1722641e-05	breast
153	-456	9.095362e-06	breast
154	-456	-5.672408e-05	breast
155	-456	-4.252546e-05	breast
156	-456	1.0322193e-05	breast
157	-456	7.055373e-05	breast
158	-456	-4.8194666e-05	breast
159	-456	7.874833e-06	breast
160	-456	6.86122e-06	breast
161	-456	8.1972474e-05	breast
162	-456	-2.238829e-05	breast
163	-456	1.7391903e-05	breast
164	-456	-0.00015623277	breast
165	-456	-8.860584e-05	breast
166	-456	-4.1685627e-05	breast
167	-456	-0.0001154668	breast
168	-456	-4.09288e-06	breast
169	-456	-0.00016750247	breast
170	-456	1.2688235e-05	breast
171	-456	-6.3398475e-05	breast
172	-456	-4.7408765e-05	breast
173	-456	6.46837e-05	breast
174	-456	-1.2230703e-05	breast
175	-456	-3.109784e-05	breast
176	-456	6.642636e-06	breast
177	-456	-1.0820352e-05	breast
178	-456	5.584722e-05	breast
179	-456	-3.059996e-05	breast
180	-456	3.6360507e-05	breast
181	-456	2.535736e-05	breast
182	-456	4.797631e-06	breast
183	-456	-3.3980305e-05	breast
184	-456	-5.518662e-06	breast
185	-456	-3.3790493e-05	breast
186	-456	1.626265e-05	breast
187	-456	-4.7011305e-05	breast
188	-456	3.4655004e-05	breast
189	-456	-1.2559279e-05	breast
190	-456	-1.0619426e-05	breast
191	-456	-1.7813872e-07	breast
192	-456	1.2139443e-05	breast
193	-456	1.2521743e-05	breast
194	-456	5.635982e-06	breast
195	-456	1.7190445e-05	breast
196	-456	2.5005916e-06	breast
197	-456	7.302108e-06	breast
198	-456	-6.6154803e-07	breast
199	-456	2.6289635e-08	breast
100	-452	1.7404242e-06	breast
101	-452	-1.8819212e-06	breast
102	-452	-2.5603147e-06	breast
103	-452	9.833609e-07	breast
104	-452	3.4001082e-06	breast
105	-452	-1.9355975e-06	breast
106	-452	8.4328385e-06	breast
107	-452	1.2741834e-05	breast
108	-452	5.6721747e-06	breast
109	-452	7.754141e-06	breast
110	-452	7.4810287e-06	breast
111	-452	3.4163648e-07	breast
112	-452	7.5578773e-06	breast
113	-452	1.9220834e-05	breast
114	-452	4.0623323e-05	breast
115	-452	7.8082885e-06	breast
116	-452	4.12129e-05	breast
117	-452	-1.5059483e-05	breast
118	-452	8.549416e-06	breast
119	-452	3.496336e-05	breast
120	-452	1.752431e-05	breast
121	-452	1.3003906e-05	breast
122	-452	-8.778362e-06	breast
123	-452	-1.5162489e-05	breast
124	-452	7.5974503e-06	breast
125	-452	-1.562331e-05	breast
126	-452	1.623301e-05	breast
127	-452	5.9938575e-06	breast
128	-452	-2.0463474e-05	breast
129	-452	-1.9203797e-05	breast
130	-452	-2.629347e-05	breast
131	-452	-3.277562e-06	breast
132	-452	2.825188e-05	breast
133	-452	-4.167798e-06	breast
134	-452	7.4970794e-06	breast
135	-452	-1.7497412e-05	breast
136	-452	-1.3264057e-05	breast
137	-452	-3.3342885e-06	breast
138	-452	1.22581105e-05	breast
139	-452	6.931427e-05	breast
140	-452	4.35429e-06	breast
141	-452	5.059914e-05	breast
142	-452	1.3719179e-05	breast
143	-452	-4.2705713e-05	breast
144	-452	-6.0037997e-05	breast
145	-452	3.3239365e-05	breast
146	-452	-2.9822495e-05	breast
147	-452	-5.6046906e-06	breast
148	-452	-5.1910105e-05	breast
149	-452	-8.4530606e-05	breast
150	-452	-1.9453879e-05	breast
151	-452	-2.2391025e-05	breast
152	-452	4.017735e-05	breast
153	-452	6.021295e-05	breast
154	-452	-2.745059e-05	breast
155	-452	2.1903072e-06	breast
156	-452	2.194609e-05	breast
157	-452	1.2181516e-05	breast
158	-452	-1.993322e-05	breast
159	-452	-8.5237e-05	breast
160	-452	0.00010398031	breast
161	-452	-1.3913198e-05	breast
162	-452	-4.12383e-06	breast
163	-452	8.154171e-06	breast
164	-452	-0.00010672039	breast
165	-452	-0.000102423786	breast
166	-452	-4.543998e-05	breast
167	-452	-2.097347e-05	breast
168	-452	1.0993747e-05	breast
169	-452	-4.467035e-05	breast
170	-452	-7.3843216e-06	breast
171	-452	-6.502648e-05	breast
172	-452	-5.300948e-06	breast
173	-452	7.932354e-05	breast
174	-452	-5.7419278e-05	breast
175	-452	2.0606303e-06	breast
176	-452	0.000110954345	breast
177	-452	8.316355e-06	breast
178	-452	-1.4728273e-05	breast
179	-452	-3.1851985e-05	breast
180	-452	-1.2112963e-05	breast
181	-452	-7.754875e-05	breast
182	-452	-3.718192e-05	breast
183	-452	-2.8553228e-05	breast
184	-452	-2.4612686e-05	breast
185	-452	-5.326299e-06	breast
186	-452	1.2660947e-05	breast
187	-452	-2.96121e-06	breast
188	-452	2.4505514e-05	breast
189	-452	-9.322932e-06	breast
190	-452	-1.0912805e-05	breast
191	-452	-1.3060968e-05	breast
192	-452	2.4716504e-05	breast
193	-452	-1.6522745e-05	breast
194	-452	7.97643e-06	breast
195	-452	1.2435538e-05	breast
196	-452	6.829329e-06	breast
197	-452	1.903288e-06	breast
198	-452	1.1364795e-06	breast
199	-452	4.732558e-07	breast
100	-448	-2.385187e-06	breast
101	-448	-1.3669923e-06	breast
102	-448	-1.4773643e-07	breast
103	-448	-8.4599645e-07	breast
104	-448	5.0482918e-06	breast
105	-448	1.0888037e-06	breast
106	-448	2.5773666e-06	breast
107	-448	1.5952994e-06	breast
108	-448	5.0901713e-06	breast
109	-448	-3.819588e-06	breast
110	-448	2.1518632e-05	breast
111	-448	-1.575845e-05	breast
112	-448	-1.7418963e-06	breast
113	-448	5.805902e-06	breast
114	-448	1.830017e-05	breast
115	-448	1.1377251e-05	breast
116	-448	1.1170761e-05	breast
117	-448	2.1479975e-06	breast
118	-448	6.100181e-07	breast
119	-448	-3.9378174e-06	breast
120	-448	-1.8760193e-06	breast
121	-448	4.724748e-07	breast
122	-448	-2.4487823e-05	breast
123	-448	2.0542e-06	breast
124	-448	1.2536836e-05	breast
125	-448	-2.3196619e-05	breast
126	-448	1.2550439e-05	breast
127	-448	2.7920236e-05	breast
128	-448	-3.5232537e-05	breast
129	-448	-3.211984e-05	breast
130	-448	-2.8862167e-05	breast
131	-448	-4.717383e-06	breast
132	-448	5.789398e-06	breast
133	-448	-3.7008824e-05	breast
134	-448	-3.3926815e-05	breast
135	-448	-4.9562626e-05	breast
136	-448	-3.060921e-05	breast
137	-448	3.875401e-06	breast
138	-448	-4.8474703e-05	breast
139	-448	1.7071387e-06	breast
140	-448	9.148724e-06	breast
141	-448	-1.9497775e-05	breast
142	-448	-4.2208326e-06	breast
143	-448	-3.9046743e-05	breast
144	-448	-4.0164115e-05	breast
145	-448	2.0029704e-05	breast
146	-448	-4.9599403e-05	breast
147	-448	4.785921e-05	breast
148	-448	1.5440974e-05	breast
149	-448	-7.682117e-05	breast
150	-448	-5.7614958e-05	breast
151	-448	-8.100082e-05	breast
152	-448	3.829163e-05	breast
153	-448	1.3271729e-05	breast
154	-448	-6.1818304e-05	breast
155	-448	-1.1896336e-05	breast
156	-448	0.00010561285	breast
157	-448	-1.1494397e-05	breast
158	-448	-2.5787283e-05	breast
159	-448	-4.347271e-05	breast
160	-448	4.8878534e-05	breast
161	-448	1.2632884e-05	breast
162	-448	-7.16689e-05	breast
163	-448	-9.283472e-05	breast
164	-448	-0.00012344231	breast
165	-448	-0.000103365	breast
166	-448	-0.000118886965	breast
167	-448	-7.8942154e-05	breast
168	-448	-1.0047122e-05	breast
169	-448	-6.986256e-05	breast
170	-448	2.5053998e-05	breast
171	-448	-0.00015388927	breast
172	-448	1.36173785e-05	breast
173	-448	7.0251415e-05	breast
174	-448	-7.899128e-05	breast
175	-448	4.6260025e-06	breast
176	-448	6.341e-05	breast
177	-448	-3.393214e-05	breast
178	-448	-4.6761437e-05	breast
179	-448	-9.2426104e-05	breast
180	-448	-8.777777e-06	breast
181	-448	-4.90958e-05	breast
182	-448	-5.348485e-05	breast
183	-448	-4.2977415e-05	breast
184	-448	-4.4877746e-05	breast
185	-448	6.503623e-06	breast
186	-448	1.5977555e-05	breast
187	-448	1.8057171e-05	breast
188	-448	2.383908e-05	breast
189	-448	-2.8223221e-05	breast
190	-448	6.766601e-06	breast
191	-448	-1.5249108e-05	breast
192	-448	-3.368151e-06	breast
193	-448	-4.280626e-06	breast
194	-448	6.307353e-08	breast
195	-448	8.012604e-06	breast
196	-448	1.28718275e-05	breast
197	-448	-6.4402434e-06	breast
198	-448	2.8663653e-06	breast
199	-448	-1.4436955e-09	breast
100	-444	1.2608808e-06	breast
101	-444	-1.459029e-06	breast
102	-444	3.8949784e-06	breast
103	-444	5.7899083e-06	breast
104	-444	-3.2395642e-06	breast
105	-444	-7.5130174e-06	breast
106	-444	3.018736e-06	breast
107	-444	2.1702922e-06	breast
108	-444	-9.650144e-06	breast
109	-444	2.7524076e-05	breast
110	-444	1.171723e-05	breast
111	-444	-8.807478e-06	breast
112	-444	-2.7521338e-07	breast
113	-444	2.3413166e-05	breast
114	-444	7.3423607e-06	breast
115	-444	4.140993e-06	breast
116	-444	2.9525601e-05	breast
117	-444	1.202391e-05	breast
118	-444	1.0187376e-05	breast
119	-444	1.1688855e-06	breast
120	-444	-1.2633507e-05	breast
121	-444	2.8318196e-05	breast
122	-444	-1.0376267e-05	breast
123	-444	1.0505621e-05	breast
124	-444	-2.9818095e-05	breast
125	-444	2.7495598e-06	breast
126	-444	1.291731e-05	breast
127	-444	-8.873882e-06	breast
128	-444	2.0384807e-06	breast
129	-444	1.7001277e-06	breast
130	-444	1.14731465e-05	breast
131	-444	-7.655743e-06	breast
132	-444	1.7799082e-05	breast
133	-444	2.1402011e-05	breast
134	-444	-3.3931337e-05	breast
135	-444	-5.6842357e-05	breast
136	-444	-3.624566e-05	breast
137	-444	3.2478583e-05	breast
138	-444	-3.1037576e-05	breast
139	-444	3.9442904e-05	breast
140	-444	5.0990955e-05	breast
141	-444	1.1036836e-05	breast
142	-444	6.5122417e-06	breast
143	-444	5.1965967e-06	breast
144	-444	-3.068827e-05	breast
145	-444	2.4039879e-05	breast
146	-444	1.6586122e-05	breast
147	-444	5.333994e-05	breast
148	-444	-9.6245185e-06	breast
149	-444	-7.422048e-05	breast
150	-444	-4.979619e-05	breast
151	-444	-0.00011918738	breast
152	-444	-3.800248e-05	breast
153	-444	2.238222e-05	breast
154	-444	-2.5330011e-05	breast
155	-444	-5.1456132e-05	breast
156	-444	2.6127642e-05	breast
157	-444	5.7687197e-05	breast
158	-444	-4.797554e-05	breast
159	-444	4.478573e-06	breast
160	-444	1.8033426e-05	breast
161	-444	-3.4053854e-05	breast
162	-444	-9.28977e-06	breast
163	-444	-8.843752e-05	breast
164	-444	-4.5172943e-05	breast
165	-444	-0.00011628152	breast
166	-444	-4.3205357e-05	breast
167	-444	-1.4791755e-05	breast
168	-444	5.9786486e-05	breast
169	-444	-5.955675e-05	breast
170	-444	1.2469681e-05	breast
171	-444	-6.5386834e-05	breast
172	-444	-3.401784e-05	breast
173	-444	-1.6350938e-05	breast
174	-444	-9.461175e-05	breast
175	-444	-1.8172781e-07	breast
176	-444	2.2516539e-05	breast
177	-444	-7.263443e-07	breast
178	-444	-3.3031778e-05	breast
179	-444	-3.481335e-05	breast
180	-444	-7.3914875e-05	breast
181	-444	1.8847548e-05	breast
182	-444	-5.282843e-05	breast
183	-444	2.1006696e-05	breast
184	-444	-5.176397e-05	breast
185	-444	-4.9687933e-06	breast
186	-444	-1.3462046e-05	breast
187	-444	-3.4074194e-06	breast
188	-444	6.6846796e-06	breast
189	-444	-2.9102186e-05	breast
190	-444	8.587267e-06	breast
191	-444	-3.7188405e-05	breast
192	-444	-5.2970618e-06	breast
193	-444	-1.834144e-05	breast
194	-444	-1.2505597e-05	breast
195	-444	9.162307e-06	breast
196	-444	1.700999e-05	breast
197	-444	-8.900878e-06	breast
198	-444	6.905573e-07	breast
199	-444	-1.0060359e-06	breast
100	-440	6.282929e-07	breast
101	-440	3.4943005e-06	breast
102	-440	1.8278425e-06	breast
103	-440	3.944253e-06	breast
104	-440	-1.3742001e-06	breast
105	-440	-5.353694e-07	breast
106	-440	-1.0683862e-06	breast
107	-440	-1.8323719e-05	breast
108	-440	9.949729e-06	breast
109	-440	-2.8424267e-06	breast
110	-440	2.7443014e-06	breast
111	-440	4.207377e-06	breast
112	-440	3.499642e-06	breast
113	-440	-1.4022832e-05	breast
114	-440	-2.018827e-06	breast
115	-440	1.511542e-05	breast
116	-440	1.0895797e-05	breast
117	-440	-1.5318361e-05	breast
118	-440	3.0065937e-07	breast
119	-440	-2.662617e-05	breast
120	-440	-1.9061231e-06	breast
121	-440	1.3665838e-05	breast
122	-440	-2.0631982e-05	breast
123	-440	-2.2692324e-05	breast
124	-440	3.9063278e-07	breast
125	-440	-1.7645514e-05	breast
126	-440	3.911981e-07	breast
127	-440	-5.8020496e-06	breast
128	-440	-1.18522785e-05	breast
129	-440	-5.0994313e-05	breast
130	-440	1.0714455e-05	breast
131	-440	-1.1939648e-05	breast
132	-440	9.95295e-06	breast
133	-440	2.1334768e-06	breast
134	-440	-5.0547255e-06	breast
135	-440	-4.891655e-05	breast
136	-440	-3.855479e-05	breast
137	-440	5.4045067e-05	breast
138	-440	-4.7690617e-05	breast
139	-440	4.3521314e-07	breast
140	-440	-2.6924617e-05	breast
141	-440	1.8928999e-05	breast
142	-440	-3.596045e-05	breast
143	-440	-2.9876113e-05	breast
144	-440	-9.6538104e-05	breast
145	-440	-1.7383267e-05	breast
146	-440	-1.501579e-05	breast
147	-440	-2.126626e-05	breast
148	-440	-8.200366e-05	breast
149	-440	-8.418337e-05	breast
150	-440	-4.0100276e-05	breast
151	-440	-0.00018477651	breast
152	-440	-7.5835116e-05	breast
153	-440	-3.5542125e-06	breast
154	-440	-8.108074e-05	breast
155	-440	-4.9207614e-05	breast
156	-440	5.5659806e-05	breast
157	-440	1.3383824e-05	breast
158	-440	-3.7715075e-05	breast
159	-440	-4.7015605e-05	breast
160	-440	4.19719e-05	breast
161	-440	-8.3650775e-06	breast
162	-440	3.229486e-05	breast
163	-440	-6.6086704e-06	breast
164	-440	-9.865316e-05	breast
165	-440	-9.9006895e-05	breast
166	-440	-0.000108275286	breast
167	-440	-8.5630796e-05	breast
168	-440	1.8541321e-05	breast
169	-440	-4.1981042e-05	breast
170	-440	1.2551172e-06	breast
171	-440	-0.00012038096	breast
172	-440	9.737289e-06	breast
173	-440	6.278759e-06	breast
174	-440	-6.315668e-05	breast
175	-440	-9.314119e-05	breast
176	-440	4.8840862e-05	breast
177	-440	1.326192e-05	breast
178	-440	1.4079817e-05	breast
179	-440	-4.2066906e-05	breast
180	-440	-3.044131e-05	breast
181	-440	-4.874738e-05	breast
182	-440	-4.1139683e-07	breast
183	-440	-4.2988806e-05	breast
184	-440	-2.0794443e-05	breast
185	-440	-3.8957634e-05	breast
186	-440	-1.107622e-05	breast
187	-440	-2.4815356e-05	breast
188	-440	1.2753485e-05	breast
189	-440	-6.1700293e-06	breast
190	-440	-9.396772e-06	breast
191	-440	-3.619808e-07	breast
192	-440	1.0392476e-05	breast
193	-440	-2.3559617e-06	breast
194	-440	1.1459173e-05	breast
195	-440	-2.801757e-06	breast
196	-440	8.01815e-06	breast
197	-440	-2.238849e-06	breast
198	-440	1.3048465e-06	breast
199	-440	-5.6559134e-07	breast
100	-436	1.6583499e-06	breast
101	-436	4.624393e-06	breast
102	-436	1.7938453e-06	breast
103	-436	5.156192e-06	breast
104	-436	-1.7954794e-06	breast
105	-436	-2.1810977e-06	breast
106	-436	7.962758e-07	breast
107	-436	1.4353136e-05	breast
108	-436	-5.7281255e-07	breast
109	-436	5.579734e-06	breast
110	-436	9.6367385e-06	breast
111	-436	-7.827722e-06	breast
112	-436	5.735185e-06	breast
113	-436	1.7589451e-05	breast
114	-436	5.0443773e-06	breast
115	-436	1.6796697e-05	breast
116	-436	1.5987472e-06	breast
117	-436	-7.799408e-06	breast
118	-436	6.5616564e-07	breast
119	-436	-6.917721e-06	breast
120	-436	2.529025e-05	breast
121	-436	2.6308224e-05	breast
122	-436	3.6744996e-06	breast
123	-436	-2.5159136e-06	breast
124	-436	2.7100556e-05	breast
125	-436	-3.4162845e-06	breast
126	-436	-6.3582493e-06	breast
127	-436	1.3663259e-05	breast
128	-436	-4.1520234e-05	breast
129	-436	-6.609844e-06	breast
130	-436	-9.468737e-06	breast
131	-436	2.4054457e-06	breast
132	-436	2.9276976e-05	breast
133	-436	-7.893634e-06	breast
134	-436	-3.5196605e-05	breast
135	-436	-3.4371667e-05	breast
136	-436	-1.111877e-05	breast
137	-436	-3.9048214e-06	breast
138	-436	-2.4103427e-05	breast
139	-436	-2.279147e-06	breast
140	-436	-7.188809e-07	breast
141	-436	-1.901119e-05	breast
142	-436	3.659007e-06	breast
143	-436	-5.8388127e-06	breast
144	-436	-5.339572e-05	breast
145	-436	3.659758e-05	breast
146	-436	1.1740785e-05	breast
147	-436	-4.1632e-05	breast
148	-436	-7.4576087e-06	breast
149	-436	-0.00016518432	breast
150	-436	1.0911452e-05	breast
151	-436	-0.00014259167	breast
152	-436	-1.801555e-05	breast
153	-436	-3.353565e-05	breast
154	-436	-1.2912558e-05	breast
155	-436	1.3421684e-05	breast
156	-436	-2.154099e-05	breast
157	-436	-9.073838e-05	breast
158	-436	-0.00015611887	breast
159	-436	2.2737275e-05	breast
160	-436	2.5407702e-05	breast
161	-436	-4.70943e-05	breast
162	-436	1.2629356e-05	breast
163	-436	-1.3824238e-05	breast
164	-436	-9.818351e-05	breast
165	-436	-0.0001577014	breast
166	-436	-4.582469e-05	breast
167	-436	-3.4638244e-05	breast
168	-436	7.962691e-06	breast
169	-436	-4.339867e-05	breast
170	-436	-2.4426065e-05	breast
171	-436	-0.00012479194	breast
172	-436	-9.934286e-06	breast
173	-436	-6.701824e-05	breast
174	-436	-2.8202936e-05	breast
175	-436	-2.8734392e-05	breast
176	-436	7.2507624e-05	breast
177	-436	-4.546615e-05	breast
178	-436	-6.88415e-05	breast
179	-436	-1.5538166e-05	breast
180	-436	-2.8514312e-05	breast
181	-436	-3.7624566e-05	breast
182	-436	-3.788543e-05	breast
183	-436	-3.0608076e-06	breast
184	-436	-3.556706e-05	breast
185	-436	-4.2616924e-05	breast
186	-436	1.8702889e-05	breast
187	-436	-2.0776442e-05	breast
188	-436	-6.501577e-06	breast
189	-436	-2.21932e-05	breast
190	-436	1.3657105e-05	breast
191	-436	1.5163154e-06	breast
192	-436	4.9487485e-06	breast
193	-436	-2.3989447e-05	breast
194	-436	1.8296005e-06	breast
195	-436	4.0853233e-06	breast
196	-436	1.5279114e-05	breast
197	-436	-4.5315896e-06	breast
198	-436	2.91559e-06	breast
199	-436	2.672066e-06	breast
100	-432	-1.7696651e-06	breast
101	-432	2.8334866e-06	breast
102	-432	-4.2741726e-06	breast
103	-432	6.0228754e-06	breast
104	-432	4.002245e-06	breast
105	-432	1.0165709e-05	breast
106	-432	-1.0052372e-05	breast
107	-432	6.8367576e-06	breast
108	-432	9.527479e-06	breast
109	-432	3.696838e-06	breast
110	-432	9.005432e-06	breast
111	-432	-1.4421214e-05	breast
112	-432	-8.606961e-06	breast
113	-432	8.165529e-06	breast
114	-432	5.961063e-06	breast
115	-432	-3.585093e-06	breast
116	-432	3.971819e-06	breast
117	-432	-6.349261e-06	breast
118	-432	-8.031338e-06	breast
119	-432	-3.8175926e-06	breast
120	-432	1.6632403e-07	breast
121	-432	1.5645996e-05	breast
122	-432	-7.643223e-07	breast
123	-432	2.9102619e-05	breast
124	-432	1.6734866e-05	breast
125	-432	-4.3543736e-05	breast
126	-432	2.0299338e-05	breast
127	-432	1.5676966e-05	breast
128	-432	8.799145e-06	breast
129	-432	1.6686949e-05	breast
130	-432	5.3789886e-06	breast
131	-432	1.3889986e-05	breast
132	-432	2.8041559e-06	breast
133	-432	2.3596664e-05	breast
134	-432	-5.7848225e-05	breast
135	-432	-4.5647725e-05	breast
136	-432	-2.0920737e-05	breast
137	-432	-2.062427e-05	breast
138	-432	-3.862569e-05	breast
139	-432	-4.8068767e-05	breast
140	-432	1.6671336e-05	breast
141	-432	3.8930764e-05	breast
142	-432	-1.8773922e-05	breast
143	-432	2.5339932e-05	breast
144	-432	-4.7795304e-05	breast
145	-432	-3.7077916e-05	breast
146	-432	-3.146655e-05	breast
147	-432	8.67946e-05	breast
148	-432	6.383351e-05	breast
149	-432	-8.596712e-05	breast
150	-432	-3.514584e-05	breast
151	-432	-0.00011633525	breast
152	-432	-1.8197075e-05	breast
153	-432	-8.121589e-05	breast
154	-432	3.7413881e-06	breast
155	-432	-3.0980988e-05	breast
156	-432	6.0637016e-05	breast
157	-432	-3.5817793e-05	breast
158	-432	-3.66454e-05	breast
159	-432	-2.8627262e-06	breast
160	-432	3.8282564e-05	breast
161	-432	-2.0592446e-05	breast
162	-432	6.909424e-06	breast
163	-432	1.8207058e-05	breast
164	-432	-3.2625805e-05	breast
165	-432	-9.4109535e-05	breast
166	-432	-7.7618555e-05	breast
167	-432	0.00011398996	breast
168	-432	2.3675877e-06	breast
169	-432	-0.00019098466	breast
170	-432	3.0654013e-05	breast
171	-432	-0.00013535256	breast
172	-432	-3.537633e-05	breast
173	-432	1.651153e-05	breast
174	-432	-8.6042804e-05	breast
175	-432	5.615114e-06	breast
176	-432	5.64288e-06	breast
177	-432	-1.836921e-05	breast
178	-432	-0.00013672665	breast
179	-432	-5.4495464e-05	breast
180	-432	-6.565376e-05	breast
181	-432	-1.2543791e-05	breast
182	-432	-3.1932246e-05	breast
183	-432	-6.947928e-05	breast
184	-432	-1.5129745e-05	breast
185	-432	-1.758037e-05	breast
186	-432	-1.8334758e-05	breast
187	-432	-1.114811e-05	breast
188	-432	3.662469e-06	breast
189	-432	-2.729936e-05	breast
190	-432	8.244112e-06	breast
191	-432	-2.2156852e-05	breast
192	-432	-8.668095e-06	breast
193	-432	-1.379734e-05	breast
194	-432	-4.8916e-07	breast
195	-432	3.6506112e-06	breast
196	-432	1.8214603e-05	breast
197	-432	5.3229805e-06	breast
198	-432	8.311286e-06	breast
199	-432	2.4324402e-06	breast
100	-428	-5.31412e-07	breast
101	-428	3.4806176e-06	breast
102	-428	-4.1476943e-07	breast
103	-428	-9.936634e-07	breast
104	-428	1.3189778e-06	breast
105	-428	5.2732703e-06	breast
106	-428	-1.5685572e-06	breast
107	-428	-1.6842179e-06	breast
108	-428	2.0418383e-06	breast
109	-428	1.0581615e-05	breast
110	-428	1.9498588e-05	breast
111	-428	-4.507996e-06	breast
112	-428	1.2929048e-05	breast
113	-428	2.7569546e-05	breast
114	-428	-6.3253187e-06	breast
115	-428	1.9031615e-05	breast
116	-428	7.334635e-06	breast
117	-428	8.86066e-06	breast
118	-428	-1.3348177e-06	breast
119	-428	-1.746151e-05	breast
120	-428	2.0477806e-05	breast
121	-428	1.6368687e-05	breast
122	-428	-1.657238e-05	breast
123	-428	-6.995177e-06	breast
124	-428	1.9674362e-05	breast
125	-428	-1.0735489e-05	breast
126	-428	1.272223e-06	breast
127	-428	-1.1165801e-05	breast
128	-428	-2.1122112e-05	breast
129	-428	-1.5775964e-07	breast
130	-428	-1.8101362e-05	breast
131	-428	-1.1072818e-05	breast
132	-428	-2.098121e-05	breast
133	-428	-7.544338e-06	breast
134	-428	-1.1280582e-05	breast
135	-428	-8.2018174e-05	breast
136	-428	-2.6447084e-05	breast
137	-428	3.5798123e-05	breast
138	-428	-3.5172194e-05	breast
139	-428	1.8214623e-05	breast
140	-428	-2.377443e-05	breast
141	-428	2.5534559e-05	breast
142	-428	1.7667295e-05	breast
143	-428	-1.1455675e-06	breast
144	-428	-1.23740865e-05	breast
145	-428	-1.8557454e-05	breast
146	-428	-2.3260025e-05	breast
147	-428	-7.372834e-07	breast
148	-428	-1.7259537e-05	breast
149	-428	-9.368064e-05	breast
150	-428	1.8962683e-05	breast
151	-428	-3.2093852e-05	breast
152	-428	3.508625e-05	breast
153	-428	-2.6133434e-06	breast
154	-428	2.3416882e-05	breast
155	-428	-1.5392525e-05	breast
156	-428	-4.57208e-05	breast
157	-428	-4.328132e-05	breast
158	-428	-1.2544012e-05	breast
159	-428	3.2818996e-05	breast
160	-428	1.0576771e-05	breast
161	-428	-8.496924e-05	breast
162	-428	3.1380525e-05	breast
163	-428	-8.839182e-06	breast
164	-428	-0.00012804722	breast
165	-428	-0.00011081623	breast
166	-428	-0.00012625096	breast
167	-428	8.233793e-06	breast
168	-428	-3.9448616e-05	breast
169	-428	-0.0001012356	breast
170	-428	2.3194936e-05	breast
171	-428	-0.00010296924	breast
172	-428	-2.0132285e-05	breast
173	-428	-3.1989955e-05	breast
174	-428	-8.458338e-05	breast
175	-428	-3.895529e-05	breast
176	-428	6.282406e-05	breast
177	-428	1.1829612e-06	breast
178	-428	-5.581996e-05	breast
179	-428	-4.0236133e-05	breast
180	-428	-5.3590218e-05	breast
181	-428	-3.6690988e-05	breast
182	-428	-4.32354e-06	breast
183	-428	-3.7799044e-05	breast
184	-428	-3.10725e-05	breast
185	-428	-1.8122511e-05	breast
186	-428	2.8731818e-06	breast
187	-428	-2.5862855e-05	breast
188	-428	5.992504e-06	breast
189	-428	-2.2824626e-05	breast
190	-428	-1.6390008e-05	breast
191	-428	-1.5026866e-05	breast
192	-428	4.4417193e-06	breast
193	-428	-8.149684e-06	breast
194	-428	-1.7367508e-06	breast
195	-428	1.3529203e-05	breast
196	-428	1.990904e-05	breast
197	-428	-4.6909193e-07	breast
198	-428	5.6734348e-06	breast
199	-428	-7.499409e-07	breast
100	-424	-1.7033245e-06	breast
101	-424	1.2506988e-06	breast
102	-424	-6.972977e-07	breast
103	-424	4.5292597e-07	breast
104	-424	-1.22516385e-05	breast
105	-424	-7.04153e-06	breast
106	-424	-4.1405633e-06	breast
107	-424	-1.6386552e-05	breast
108	-424	-5.5543796e-07	breast
109	-424	1.7645863e-05	breast
110	-424	3.171157e-05	breast
111	-424	5.0956364e-06	breast
112	-424	1.265156e-05	breast
113	-424	3.312805e-05	breast
114	-424	-1.1997027e-05	breast
115	-424	-8.411665e-06	breast
116	-424	1.5132292e-05	breast
117	-424	1.6769626e-06	breast
118	-424	-3.054043e-06	breast
119	-424	-2.6271222e-05	breast
120	-424	-6.8374807e-06	breast
121	-424	6.6237394e-06	breast
122	-424	8.237651e-06	breast
123	-424	-2.5228184e-05	breast
124	-424	-8.6883465e-06	breast
125	-424	-2.047744e-05	breast
126	-424	-1.6993454e-05	breast
127	-424	-5.8473693e-06	breast
128	-424	-4.8617014e-05	breast
129	-424	7.836085e-06	breast
130	-424	-2.1040814e-05	breast
131	-424	8.239384e-06	breast
132	-424	-2.2991817e-05	breast
133	-424	-3.5787773e-05	breast
134	-424	-3.1882973e-05	breast
135	-424	-8.842877e-05	breast
136	-424	-1.9727831e-05	breast
137	-424	-1.499142e-05	breast
138	-424	-9.611316e-06	breast
139	-424	-1.4210561e-05	breast
140	-424	1.859445e-05	breast
141	-424	-6.26365e-06	breast
142	-424	-2.2526838e-05	breast
143	-424	2.0174948e-05	breast
144	-424	-5.6267912e-05	breast
145	-424	-1.7512031e-05	breast
146	-424	-6.0618902e-05	breast
147	-424	9.191141e-07	breast
148	-424	-1.2760155e-05	breast
149	-424	-0.000105631574	breast
150	-424	-4.7753634e-05	breast
151	-424	-8.536144e-05	breast
152	-424	-3.457673e-05	breast
153	-424	6.437248e-05	breast
154	-424	-8.31656e-05	breast
155	-424	-7.763261e-05	breast
156	-424	7.934824e-06	breast
157	-424	-6.66542e-05	breast
158	-424	-3.061893e-05	breast
159	-424	4.3267883e-06	breast
160	-424	2.7925958e-05	breast
161	-424	-6.354009e-05	breast
162	-424	1.565983e-05	breast
163	-424	1.866676e-05	breast
164	-424	-8.918144e-05	breast
165	-424	-0.00013620227	breast
166	-424	-9.226913e-05	breast
167	-424	1.2244293e-05	breast
168	-424	1.4045273e-05	breast
169	-424	-0.00010348002	breast
170	-424	-3.1454543e-05	breast
171	-424	-0.000110483306	breast
172	-424	6.103688e-06	breast
173	-424	8.466429e-06	breast
174	-424	-0.00013489077	breast
175	-424	-6.4764936e-05	breast
176	-424	3.737248e-05	breast
177	-424	2.0597121e-05	breast
178	-424	-0.000107871405	breast
179	-424	-1.2946598e-05	breast
180	-424	-9.962506e-05	breast
181	-424	-7.9000194e-05	breast
182	-424	-1.15534e-05	breast
183	-424	-1.7276954e-05	breast
184	-424	-2.3019682e-05	breast
185	-424	-2.7460717e-05	breast
186	-424	-2.090742e-05	breast
187	-424	-2.657173e-05	breast
188	-424	-1.7804537e-05	breast
189	-424	-2.2972683e-05	breast
190	-424	-8.079732e-06	breast
191	-424	-1.240705e-05	breast
192	-424	9.599796e-06	breast
193	-424	-2.5425982e-06	breast
194	-424	-5.875644e-06	breast
195	-424	3.3232498e-06	breast
196	-424	1.5995081e-06	breast
197	-424	4.8901975e-06	breast
198	-424	1.7862238e-06	breast
[truncated: 123,001 more rows]
