# Supplementary material for: Integrative modeling of tumor genomes and epigenomes for enhanced cancer diagnosis by cell-free DNA
Source: Nat Commun. 2023 Apr 10;14:2017. doi: 10.1038/s41467-023-37768-3 (PMC10085982; doi:10.1038/s41467-023-37768-3)
Supplement: Supplementary file 6 — Source Data [file 41467_2023_37768_MOESM6_ESM.zip › sourcedata/sup10_a_combined.txt]

sample	combined	genome	epigenome	tumorfraction
sample_0	0.99933873	0.99868006	0.9999974	0.01207
sample_1	0.996361625	0.9936923	0.99903095	0.008975
sample_2	0.99825308	0.9965064	0.99999976	0.0
sample_3	0.997182885	0.99452037	0.9998454	0.007464
sample_4	0.97060981	0.94127446	0.99994516	0.006792
sample_5	0.99986722	0.99998534	0.9997491	0.0
sample_6	0.99858488	0.9978362	0.99933356	0.008127
sample_7	0.992177635	0.98503834	0.99931693	0.004898
sample_8	0.998550205	0.99712485	0.99997556	0.007963
sample_9	0.996522395	0.99304765	0.99999714	0.01163
sample_10	0.999554365	0.99910873	1.0	0.01427
sample_11	0.99366939	0.98734784	0.99999094	0.009577
sample_12	0.9946062	0.9955545	0.9936579	0.01409
sample_13	0.98747593	0.97658783	0.99836403	0.01103
sample_14	0.996274275	0.9926339	0.99991465	0.009539
sample_15	0.93378002	0.9337476	0.93381244	0.009591
sample_16	0.782210145	0.98392624	0.58049405	0.008307
sample_17	0.7974933	0.9974221	0.5975645	0.008987
sample_18	0.891186	0.9504951	0.8318769	0.009684
sample_19	0.971103985	0.9977437	0.94446427	0.02126
sample_20	0.643410845	0.99253595	0.29428574	0.01151
sample_21	0.986048585	0.9818495	0.99024767	0.01717
sample_22	0.8040892749999999	0.9957112	0.61246735	0.02134
sample_23	0.999072715	0.99878293	0.9993625	0.01759
sample_24	0.99518609	0.99550533	0.99486685	0.02914
sample_25	0.93537975	0.9636107	0.9071488	0.01165
sample_26	0.9349931	0.9311743	0.9388119	0.01004
sample_27	0.99510583	0.9980446	0.99216706	0.01807
sample_28	0.955404015	0.9821654	0.92864263	0.01109
sample_29	0.99353731	0.99531037	0.99176425	0.01059
sample_30	0.96954295	0.9867475	0.9523384	0.009591
sample_31	0.912761275	0.93057895	0.8949436	0.01582
sample_32	0.998708225	0.9998628	0.99755365	0.1016
sample_33	0.929562985	0.99093443	0.86819154	0.009683
sample_34	0.964755025	0.99670935	0.9328007	0.02115
sample_35	0.7757623	0.7420903	0.8094343	0.006878
sample_36	0.92531665	0.989375	0.8612583	0.0
sample_37	0.996346375	0.99666435	0.9960284	0.01321
sample_38	0.14716382	0.11631546	0.17801218	0.0
sample_39	0.8849419700000001	0.78061694	0.989267	0.02466
sample_40	0.99148295	0.9892999	0.993666	0.02086
sample_41	0.983728705	0.97481966	0.99263775	0.01738
sample_42	0.97417235	0.9498955	0.9984492	0.01337
sample_43	0.8128444850000001	0.8319512	0.79373777	0.008613
sample_44	0.80818758	0.97766876	0.6387064	0.02619
sample_45	0.9952979	0.9988205	0.9917753	0.05547
sample_46	0.855811025	0.99832195	0.7133001	0.01113
sample_47	0.9891662	0.9957853	0.9825471	0.01198
sample_48	0.8991375	0.9453521	0.8529229	0.012
sample_49	0.98823695	0.9836046	0.9928693	0.009193
sample_50	0.86287597	0.97697794	0.748774	0.01201
sample_51	0.99999189	0.99998903	0.99999475	0.05559
sample_52	0.998280535	0.9972101	0.99935097	0.0188
sample_53	0.745827585	0.99345547	0.4981997	0.00728
sample_54	0.847734515	0.96975523	0.7257138	0.008684
sample_55	0.663631565	0.8741772	0.45308593	0.009819
sample_56	0.59610993	0.8393243	0.35289556	0.00648
sample_57	0.89561057	0.98620284	0.8050183	0.00857
sample_58	0.98614556	0.97483987	0.99745125	0.0217
sample_59	0.86577092	0.8763577	0.85518414	0.009436
sample_60	0.99596057	0.9992478	0.99267334	0.1113
sample_61	0.693960785	0.9841786	0.40374297	0.009977
sample_62	0.993655445	0.98911256	0.99819833	0.0343
sample_63	0.8764345	0.9098162	0.8430528	0.006691
sample_64	0.924216925	0.99663275	0.8518011	0.006398
sample_65	0.8932379500000001	0.9919661	0.7945098	0.008931
sample_66	0.99774965	0.9974739	0.9980254	0.009418
sample_67	0.997931065	0.99587643	0.9999857	0.01381
sample_68	0.702819235	0.7396536	0.66598487	0.02464
sample_69	0.9913857	0.99530846	0.98746294	0.01432
sample_70	0.9599469	0.99100995	0.92888385	0.01928
sample_71	0.6688797049999999	0.98255277	0.35520664	0.01272
sample_72	0.99984625	0.9999466	0.9997459	0.06299
sample_73	0.5706485349999999	0.61352307	0.527774	0.01058
sample_74	0.993367645	0.99998975	0.98674554	0.04878
sample_75	0.82617653	0.98020786	0.6721452	0.008782
sample_76	0.9923055	0.9877979	0.9968131	0.008381
sample_77	0.8314794999999999	0.9929414	0.6700176	0.01533
sample_78	0.91119492	0.9994443	0.82294554	0.01156
sample_79	0.9994264	0.9993073	0.9995455	0.09756
sample_80	0.984618305	0.99813545	0.97110116	0.02206
sample_81	0.999106	0.9984871	0.9997249	0.05389
sample_82	0.6645906500000001	0.9992663	0.329915	0.008723
sample_83	0.99904266	0.99818915	0.99989617	0.0128
sample_84	0.9990666	0.9987079	0.9994253	0.04793
sample_85	0.98124415	0.9888121	0.9736762	0.0106
sample_86	0.990083755	0.99891925	0.98124826	0.02714
sample_87	0.994942575	0.99469995	0.9951852	0.01934
sample_88	0.98280838	0.9656462	0.99997056	0.01021
sample_89	0.99666627	0.99508864	0.9982439	0.009511
sample_90	0.998869915	0.99927753	0.9984623	0.05343
sample_91	0.9427102	0.9901664	0.895254	0.01065
sample_92	0.995333235	0.99259937	0.9980671	0.02406
sample_93	0.97366461	0.99776447	0.94956475	0.01122
sample_94	0.99645465	0.993437	0.9994723	0.01416
sample_95	0.9752247	0.9850227	0.9654267	0.01065
sample_96	0.9995878	0.99919885	0.99997675	0.0933
sample_97	0.859292165	0.8015807	0.91700363	0.01001
sample_98	0.958798925	0.93997115	0.9776267	0.008636
sample_99	0.76102069	0.98490703	0.53713435	0.009207
sample_100	0.989956915	0.99070007	0.98921376	0.006418
sample_101	0.998015765	0.99992836	0.99610317	0.1228
sample_102	0.9885595	0.9899552	0.9871638	0.009736
sample_103	0.99907875	0.99949527	0.99866223	0.1059
sample_104	0.98880757	0.9840702	0.99354494	0.008314
sample_105	0.99300405	0.99842405	0.98758405	0.0
sample_106	0.94887376	0.99478877	0.90295875	0.0112
sample_107	0.99800995	0.99993765	0.99608225	0.05075
sample_108	0.8562608199999999	0.99109054	0.7214311	0.01287
sample_109	0.782274175	0.99828655	0.5662618	0.008603
sample_110	0.84294527	0.99507684	0.6908137	0.008565
sample_111	0.9992913	0.9994972	0.9990854	0.1743
sample_112	0.98398875	0.9768022	0.9911753	0.01158
sample_113	0.97475468	0.95585006	0.9936593	0.00938
sample_114	0.99996935	0.9999883	0.9999504	0.1172
sample_115	0.9850984	0.9919682	0.9782286	0.008732
sample_116	0.99670805	0.9976781	0.995738	0.02465
sample_117	0.97061913	0.9998667	0.94137156	0.009443
sample_118	0.99103565	0.9944348	0.9876365	0.01281
sample_119	0.9992407	0.999185	0.9992964	0.04057
sample_120	0.99977735	0.9995547	1.0	0.1009
sample_121	0.98900578	0.9815578	0.99645376	0.01764
sample_122	0.37746046	0.08760818	0.66731274	0.009628
sample_123	0.9724039	0.9773685	0.9674393	0.006656
sample_124	0.920106585	0.84083307	0.9993801	0.009062
sample_125	0.957013905	0.91762865	0.99639916	0.01032
sample_126	0.97138485	0.98443025	0.95833945	0.009507
sample_127	0.96549752	0.9944834	0.93651164	0.01145
sample_128	0.993497015	0.99271226	0.99428177	0.01028
sample_129	0.651454195	0.98995656	0.31295183	0.0
sample_130	0.9996476	0.9993648	0.9999304	0.01443
sample_131	0.8909484000000001	0.9950883	0.7868085	0.009075
sample_132	0.994756025	0.99119395	0.9983181	0.008087
sample_133	0.99922365	0.9984493	0.999998	0.01136
sample_134	0.99545873	0.9912969	0.99962056	0.05386
sample_135	0.999974415	0.99998033	0.9999685	0.06717
sample_136	0.9873133	0.9996245	0.9750021	0.008957
sample_137	0.9979542	0.9987533	0.9971551	0.009095
sample_138	0.99008745	0.9834885	0.9966864	0.05346
sample_139	0.98543815	0.9992865	0.9715898	0.009097
sample_140	0.982892325	0.9907981	0.97498655	0.02538
sample_141	0.9999004	0.9998481	0.9999527	0.07422
sample_142	0.992753925	0.98550975	0.9999981	0.02189
sample_143	0.951325655	0.99976677	0.90288454	0.007862
sample_144	0.9999091	0.9999895	0.9998287	0.02179
sample_145	0.999389525	0.9996854	0.99909365	0.1174
sample_146	0.7248703	0.9404501	0.5092905	0.02164
sample_147	0.724935185	0.99289566	0.45697471	0.01122
sample_148	0.746423435	0.99712473	0.49572214	0.0
sample_149	0.96559722	0.99639374	0.9348007	0.01354
sample_150	0.960152745	0.99536514	0.92494035	0.01367
sample_151	0.980480345	0.99542433	0.96553636	0.008695
sample_152	0.990519195	0.98930895	0.99172944	0.0131
sample_153	0.997405945	0.99485755	0.99995434	0.01913
sample_154	0.49133884	0.45561868	0.527059	0.005508
sample_155	0.964266365	0.9988323	0.92970043	0.007519
sample_156	0.9977867	0.9987392	0.9968342	0.02694
sample_157	0.99632823	0.99392503	0.99873143	0.05521
sample_158	0.992004305	0.98736227	0.99664634	0.01288
sample_159	0.90357858	0.97883946	0.8283177	0.01306
sample_160	0.93442245	0.9785321	0.8903128	0.009081
sample_161	0.72556299	0.46309865	0.98802733	0.0117
sample_162	0.96270787	0.92749214	0.9979236	0.009238
sample_163	0.971373115	0.99161	0.95113623	0.008522
sample_164	0.9899284	0.9909827	0.9888741	0.01105
sample_165	0.994840765	0.9905998	0.99908173	0.01334
sample_166	0.996309845	0.99266523	0.99995446	0.07364
sample_167	0.99360585	0.9976826	0.9895291	0.0
sample_168	0.9927074	0.9890218	0.996393	0.01346
sample_169	0.871854425	0.74497145	0.9987374	0.01236
sample_170	0.99999965	0.9999994	0.9999999	0.01333
sample_171	0.95531747	0.9995578	0.91107714	0.008896
sample_172	0.95771078	0.99645066	0.9189709	0.01019
sample_173	0.850652815	0.8339209	0.86738473	0.01493
sample_174	0.95646936	0.91628665	0.99665207	0.01317
sample_175	0.95404465	0.9084473	0.999642	0.009112
sample_176	0.981524855	0.98178667	0.98126304	0.007175
sample_177	0.99019645	0.9878512	0.9925417	0.0107
sample_178	0.998907505	0.99955505	0.99825996	0.1212
sample_179	0.943479385	0.9580168	0.92894197	0.006767
sample_180	0.992229105	0.99532026	0.98913795	0.01358
sample_181	0.66594335	0.87037843	0.46150827	0.01766
sample_182	0.97856637	0.99684864	0.9602841	0.01465
sample_183	0.99713375	0.994375	0.9998925	0.01516
sample_184	0.992416055	0.99085206	0.99398005	0.0101
sample_185	0.998570325	0.99770385	0.9994368	0.01038
sample_186	0.82335403	0.97737396	0.6693341	0.01771
sample_187	0.99585875	0.9917561	0.9999614	0.01631
sample_188	0.9782415	0.989036	0.967447	0.01425
sample_189	0.99571882	0.99515414	0.9962835	0.01972
sample_190	0.98881462	0.97819054	0.9994387	0.008304
sample_191	0.856251315	0.98658943	0.7259132	0.009524
sample_192	0.993043585	0.9871644	0.99892277	0.007175
sample_193	0.959096165	0.98917913	0.9290132	0.01568
sample_194	0.989956645	0.99842393	0.98148936	0.01148
sample_195	0.96741995	0.9909032	0.9439367	0.008568
sample_196	0.99836515	0.9983152	0.9984151	0.03058
sample_197	0.996325485	0.9975547	0.99509627	0.03002
sample_198	0.97058235	0.9935481	0.9476166	0.009104
sample_199	0.993348	0.98838055	0.99831545	0.008003
sample_200	0.9736952	0.9479611	0.9994293	0.01215
sample_201	0.99812985	0.9976405	0.9986192	0.02678
sample_202	0.98689455	0.9917659	0.9820232	0.01055
sample_203	0.999404405	0.99917454	0.99963427	0.04418
sample_204	0.96174695	0.9823564	0.9411375	0.01711
sample_205	0.98101291	0.97119236	0.99083346	0.01123
sample_206	0.99082662	0.99223644	0.9894168	0.01058
sample_207	0.847423555	0.69484735	0.99999976	0.009473
sample_208	0.98265378	0.98955816	0.9757494	0.01056
sample_209	0.966627955	0.99925965	0.93399626	0.008972
sample_210	0.997951565	0.99702233	0.9988808	0.0
sample_211	0.9941361	0.99621	0.9920622	0.01019
sample_212	0.98225563	0.99858046	0.9659308	0.0
sample_213	0.99816022	0.9987839	0.99753654	0.01296
sample_214	0.998949725	0.998009	0.99989045	0.01493
sample_215	0.99686877	0.9943619	0.99937564	0.01462
sample_216	0.9926268	0.9999219	0.9853317	0.01059
sample_217	0.99616598	0.9963517	0.99598026	0.009464
sample_218	0.97443175	0.999778	0.9490855	0.0
sample_219	0.9973221	0.9977349	0.9969093	0.01271
sample_220	0.99773055	0.99668604	0.99877506	0.00837
sample_221	0.99987845	0.9998097	0.9999472	0.008504
sample_222	0.9975683	0.997003	0.9981336	0.01077
sample_223	0.99640286	0.99901116	0.99379456	0.01097
sample_224	0.99792165	0.9999691	0.9958742	0.008951
sample_225	0.999408235	0.99886787	0.9999486	0.01219
sample_226	0.99945688	0.99921596	0.9996978	0.00904
sample_227	0.999844105	0.99974686	0.99994135	0.009067
sample_228	0.99645662	0.99547064	0.9974426	0.00869
sample_229	0.998308535	0.99746203	0.99915504	0.01087
sample_230	0.9997348	0.9994715	0.9999981	0.02721
sample_231	0.99760095	0.9979176	0.9972843	0.009038
sample_232	0.9988551	0.9991547	0.9985555	0.01415
sample_233	0.999655905	0.99931765	0.99999416	0.007859
sample_234	0.99912505	0.999861	0.9983891	0.008297
sample_235	0.9891738	0.99524695	0.98310065	0.008544
sample_236	0.999272035	0.9993777	0.99916637	0.01059
sample_237	0.99481718	0.99811566	0.9915187	0.00667
sample_238	0.9975293	0.9963176	0.998741	0.01602
sample_239	0.99424553	0.99998856	0.9885025	0.009515
sample_240	0.990453815	0.99887353	0.9820341	0.006882
sample_241	0.984954165	0.9999784	0.96992993	0.007742
sample_242	0.99921455	0.998514	0.9999151	0.05537
sample_243	0.99842187	0.9985662	0.99827754	0.00916
sample_244	0.998515465	0.9991466	0.99788433	0.01044
sample_245	0.986040475	0.99944645	0.9726345	0.01518
sample_246	0.9996142	0.999579	0.9996494	0.05826
sample_247	0.99442565	0.993568	0.9952833	0.01011
sample_248	0.9977421	0.9957508	0.9997334	0.01543
sample_249	0.999258335	0.9996519	0.99886477	0.008915
sample_250	0.996249115	0.9992754	0.99322283	0.005834
sample_251	0.993785015	0.99891853	0.9886515	0.009501
sample_252	0.99001482	0.9834367	0.99659294	0.009216
sample_253	0.620714875	0.9997342	0.24169555	0.006532
sample_254	0.99108408	0.99306726	0.9891009	0.007838
sample_255	0.7536726300000001	0.89693546	0.6104098	0.007741
sample_256	0.89940354	0.99892044	0.79988664	0.009034
sample_257	0.9812502	0.9969651	0.9655353	0.01082
sample_258	0.97906375	0.9991159	0.9590116	0.01163
sample_259	0.99424833	0.98920596	0.9992907	0.01093
sample_260	0.98720425	0.9979512	0.9764573	0.0
sample_261	0.96770802	0.9548642	0.98055184	0.007631
sample_262	0.9988103	0.9983187	0.9993019	0.00928
sample_263	0.99703868	0.9944121	0.99966526	0.009312
sample_264	0.99752205	0.9954188	0.9996253	0.01184
sample_265	0.9927594	0.9986929	0.9868259	0.005124
sample_266	0.99889919	0.99785334	0.99994504	0.005701
sample_267	0.99688184	0.99385023	0.99991345	0.007372
sample_268	0.99826553	0.9965313	0.99999976	0.0
sample_269	0.996314495	0.99809605	0.99453294	0.007043
sample_270	0.996328565	0.99265796	0.99999917	0.007051
sample_271	0.98930165	0.9831874	0.9954159	0.005931
sample_272	0.99857312	0.99850804	0.9986382	0.006925
sample_273	0.99166985	0.9833726	0.9999671	0.0128
sample_274	0.99869383	0.99744236	0.9999453	0.008337
sample_275	0.999497225	0.9991763	0.99981815	0.006148
sample_276	0.998839735	0.99776304	0.99991643	0.007046
sample_277	0.99872945	0.9977865	0.9996724	0.008917
sample_278	0.998152615	0.99660456	0.99970067	0.007461
sample_279	0.996819765	0.99536973	0.9982698	0.008716
sample_280	0.99939992	0.9988275	0.99997234	0.01472
sample_281	0.9930463	0.9861157	0.9999769	0.009292
sample_282	0.991905895	0.98398095	0.99983084	0.009705
sample_283	0.99391073	0.98810846	0.999713	0.0
sample_284	0.998966755	0.99804795	0.99988556	0.01281
sample_285	0.970603945	0.94215614	0.99905175	0.008609
sample_286	0.957765345	0.91553295	0.99999774	0.00903
sample_287	0.99903199	0.99834335	0.99972063	0.01063
sample_288	0.99998702	0.9999831	0.99999094	0.006927
sample_289	0.958078885	0.91897047	0.9971873	0.01556
sample_290	0.983748	0.967653	0.999843	0.01165
sample_291	0.999992	0.9999865	0.9999975	0.02419
sample_292	0.98871742	0.97748464	0.9999502	0.009371
sample_293	0.99950253	0.99908936	0.9999157	0.02545
sample_294	0.985037375	0.99838305	0.9716917	0.01864
sample_295	0.93270165	0.8654841	0.9999192	0.03131
sample_296	0.99866195	0.9973506	0.9999733	0.05661
sample_297	0.99929127	0.99905044	0.9995321	0.07424
sample_298	0.99405798	0.98824686	0.9998691	0.06891
sample_299	0.99985688	0.9998828	0.99983096	0.03645
sample_300	0.99972258	0.99944896	0.9999962	0.06949
sample_301	0.99865308	0.99901056	0.9982956	0.007373
sample_302	0.99830345	0.9974227	0.9991842	0.03406
sample_303	0.956644575	0.9132901	0.99999905	0.05
sample_304	0.945981445	0.99642015	0.89554274	0.01899
sample_305	0.995323895	0.99834776	0.99230003	0.0166
sample_306	0.99548845	0.9938467	0.9971302	0.01467
sample_307	0.999757	0.9995877	0.9999263	0.03708
sample_308	0.977401585	0.99513197	0.9596712	0.01222
sample_309	0.993504675	0.98700935	1.0	0.03626
sample_310	0.744869425	0.4911994	0.99853945	0.008786
sample_311	0.995798985	0.99670357	0.9948944	0.04726
sample_312	0.99893037	0.99999774	0.997863	0.0125
sample_313	0.831633955	0.66390264	0.99936527	0.03755
sample_314	0.5083473039999999	0.017376008	0.9993186	0.01321
sample_315	0.96112085	0.9982424	0.9239993	0.05106
sample_316	0.999419	0.9990138	0.9998242	0.02009
sample_317	0.999575425	0.99936825	0.9997826	0.1954
sample_318	0.999991	0.9999881	0.9999939	0.06315
sample_319	0.99999528	0.99999166	0.9999989	0.1019
sample_320	0.997295285	0.9946069	0.99998367	0.009145
sample_321	0.99170255	0.9850114	0.9983937	0.009385
sample_322	0.768124385	0.62045497	0.9157938	0.01147
sample_323	0.511761708	0.023678986	0.99984443	0.01371
sample_324	0.79828148	0.6098297	0.98673326	0.007847
sample_325	0.7889396	0.8589717	0.7189075	0.009539
sample_326	0.998176905	0.99760324	0.99875057	0.008035
sample_327	0.999863425	0.999729	0.99999785	0.02264
sample_328	0.993854345	0.98894054	0.99876815	0.008024
sample_329	0.99779122	0.9965959	0.99898654	0.01031
sample_330	0.987339075	0.9901722	0.98450595	0.0
sample_331	0.994850905	0.99184847	0.99785334	0.072
sample_332	0.99641405	0.9954543	0.9973738	0.006169
sample_333	0.98264745	0.9716589	0.993636	0.007671
sample_334	0.98139739	0.97028035	0.99251443	0.006837
sample_335	0.914966705	0.83122647	0.99870694	0.007258
sample_336	0.982024965	0.99977463	0.9642753	0.006979
sample_337	0.991554825	0.9834817	0.99962795	0.01
sample_338	0.87748855	0.755367	0.9996101	0.007854
sample_339	0.90052535	0.8027495	0.9983012	0.007746
sample_340	0.99955586	0.99913377	0.99997795	0.01702
sample_341	0.992731455	0.99176145	0.99370146	0.008852
sample_342	0.9943642	0.9887395	0.9999889	0.03073
sample_343	0.997571125	0.99657685	0.9985654	0.07174
sample_344	0.95318955	0.91017824	0.99620086	0.01185
sample_345	0.999176	0.998386	0.999966	0.04369
sample_346	0.98507565	0.97089034	0.99926096	0.007248
sample_347	0.97364197	0.9496385	0.99764544	0.01373
sample_348	0.999219075	0.9984577	0.99998045	0.1018
sample_349	0.938085495	0.99159735	0.88457364	0.009095
sample_350	0.994565545	0.99550724	0.99362385	0.01122
sample_351	0.998635445	0.99757475	0.99969614	0.04937
sample_352	0.998224785	0.99648607	0.9999635	0.01602
sample_353	0.921710575	0.84435415	0.999067	0.005602
sample_354	0.96850975	0.997535	0.9394845	0.007655
sample_355	0.91659298	0.84517926	0.9880067	0.007195
sample_356	0.9755197	0.9933983	0.9576411	0.006165
sample_357	0.99769445	0.9970137	0.9983752	0.01362
sample_358	0.99699065	0.99505377	0.99892753	0.03111
sample_359	0.5198941715	0.046238583	0.99354976	0.009623
sample_360	0.9892272	0.9808437	0.9976107	0.03873
sample_361	0.60967631	0.23605502	0.9832976	0.009739
sample_362	0.4771485865	0.009315873	0.9449813	0.005499
sample_363	0.97504505	0.9509004	0.9991897	0.06513
sample_364	0.6956121	0.4753752	0.915849	0.009837
sample_365	0.4422436854	0.0032724708	0.8812149	0.01137
sample_366	0.89421355	0.8627723	0.9256548	0.008766
sample_367	0.6668094999999999	0.4020219	0.9315971	0.006999
sample_368	0.999460835	0.99900717	0.9999145	0.01404
sample_369	0.99760935	0.9954194	0.9997993	0.1442
sample_370	0.99658405	0.9985531	0.994615	0.04324
sample_371	0.924294215	0.8513641	0.99722433	0.09477
sample_372	0.9958698	0.9930512	0.9986884	0.01922
sample_373	0.3796328599999999	0.49612227	0.26314345	0.01103
sample_374	0.994683145	0.99582255	0.99354374	0.0389
sample_375	0.4047414	0.63893545	0.17054735	0.008948
sample_376	0.7412001850000001	0.50404567	0.9783547	0.008622
sample_377	0.5550936	0.5947669	0.5154203	0.0
sample_378	0.76559287	0.8752681	0.65591764	0.03148
sample_379	0.450314045	0.46489003	0.43573806	0.007543
sample_380	0.8690316499999999	0.9905248	0.7475385	0.008577
sample_381	0.466502565	0.03993449	0.89307064	0.007348
sample_382	0.9970599	0.9991234	0.9949964	0.008059
sample_383	0.87169763	0.99899966	0.7443956	0.0252
sample_384	0.938185025	0.99997115	0.8763989	0.0808
sample_385	0.95668305	0.9977882	0.9155779	0.01062
sample_386	0.955142725	0.9998692	0.91041625	0.006639
sample_387	0.474607925	0.0912409	0.85797495	0.02048
sample_388	0.99518513	0.9914683	0.99890196	0.07906
sample_389	0.776131535	0.58898157	0.9632815	0.008067
sample_390	0.86945485	0.9867735	0.7521362	0.007455
sample_391	0.988766975	0.9907334	0.98680055	0.01868
sample_392	0.7082205500000001	0.9657267	0.4507144	0.004096
sample_393	0.530805988	0.115019076	0.9465929	0.02959
sample_394	0.543557575	0.16270265	0.9244125	0.01752
sample_395	0.230767005	0.06969489	0.39183912	0.008771
sample_396	0.63427095	0.2692407	0.9993012	0.01709
sample_397	0.9910214	0.9884094	0.9936334	0.01163
sample_398	0.627273755	0.95721835	0.29732916	0.01264
sample_399	0.938562455	0.99585575	0.88126916	0.02833
sample_400	0.5908166499999999	0.9913947	0.1902386	0.00795
sample_401	0.59617157	0.98848534	0.2038578	0.01341
sample_402	0.97765544	0.95764124	0.99766964	0.03262
sample_403	0.91767025	0.99766386	0.83767664	0.009394
sample_404	0.93280368	0.96824616	0.8973612	0.01584
sample_405	0.937810325	0.9970908	0.87852985	0.01088
sample_406	0.93216315	0.9928382	0.8714881	0.00699
sample_407	0.9248424	0.8564262	0.9932586	0.0163
sample_408	0.90775341	0.81699437	0.99851245	0.00537
sample_409	0.73928145	0.6436363	0.8349266	0.009167
sample_410	0.97939338	0.99485296	0.9639338	0.008245
sample_411	0.471123433	0.039906636	0.90234023	0.008814
sample_412	0.3785022649999999	0.48846975	0.26853478	0.0
sample_413	0.996969785	0.99898773	0.99495184	0.005075
sample_414	0.500075894955	0.00016368991	0.9999881	0.02211
sample_415	0.617670925	0.25044948	0.98489237	0.02955
sample_416	0.4161840905	0.011134181	0.821234	0.008712
sample_417	0.994562685	0.99266833	0.99645704	0.01315
sample_418	0.9972809	0.9983266	0.9962352	0.0654
sample_419	0.411358065	0.34343073	0.4792854	0.01023
sample_420	0.53730463	0.3714327	0.70317656	0.006948
sample_421	0.8214447300000001	0.9999844	0.64290506	0.008973
sample_422	0.66322161	0.9993622	0.32708102	0.009629
sample_423	0.458347635	0.5669269	0.34976837	0.006471
sample_424	0.4376102799999999	0.1416107	0.73360986	0.005888
sample_425	0.97675665	0.9594968	0.9940165	0.007763
sample_426	0.71877007	0.8840402	0.55349994	0.007379
sample_427	0.99877395	0.9982687	0.9992792	0.146
sample_428	0.61536035	0.9620536	0.2686671	0.01092
sample_429	0.60826889	0.9798395	0.23669828	0.007151
sample_430	0.948504575	0.9937401	0.90326905	0.006102
sample_431	0.77546195	0.7295302	0.8213937	0.01198
sample_432	0.9590328	0.9190787	0.9989869	0.01137
sample_433	0.7426495799999999	0.7043501	0.78094906	0.009982
sample_434	0.544419815	0.14172749	0.94711214	0.02081
sample_435	0.96420884	0.99815243	0.93026525	0.0
sample_436	0.344653965	0.09287283	0.5964351	0.006091
sample_437	0.9003827550000001	0.87640446	0.92436105	0.0167
sample_438	0.83520002	0.992238	0.67816204	0.0123
sample_439	0.86214032	0.96268934	0.7615913	0.006554
sample_440	0.6538677500000001	0.6629481	0.6447874	0.009705
sample_441	0.559283795	0.98438406	0.13418353	0.009745
sample_442	0.907370865	0.94146746	0.87327427	0.01027
sample_443	0.900668975	0.9767878	0.82455015	0.01005
sample_444	0.4651021749999999	0.14202175	0.7881826	0.006327
sample_445	0.999108235	0.99989307	0.9983234	0.0
sample_446	0.998947875	0.99837685	0.9995189	0.007853
sample_447	0.9965014	0.99385	0.9991528	0.01405
sample_448	0.99967217	0.99995434	0.99939	0.008787
sample_449	0.99973575	0.9999877	0.9994838	0.03673
sample_450	0.981505065	0.9984352	0.96457493	0.05219
sample_451	0.98961513	0.99915576	0.9800745	0.005865
sample_452	0.99972505	0.9999299	0.9995202	0.007487
sample_453	0.87630523	0.9877543	0.76485616	0.01383
sample_454	0.99990525	0.9999944	0.9998161	0.001051
sample_455	0.86759922	0.9998883	0.73531014	0.009292
sample_456	0.91150262	0.9998462	0.82315904	0.01079
sample_457	0.9973023	0.997459	0.9971456	0.02561
sample_458	0.99952628	0.9999269	0.99912566	0.1435
sample_459	0.99890457	0.9995183	0.99829084	0.00748
sample_460	0.97514967	0.9924499	0.95784944	0.009583
sample_461	0.999997325	0.99999905	0.9999956	0.1501
sample_462	0.90290745	0.9258654	0.8799495	0.0
sample_463	0.524184615	0.38984996	0.65851927	0.008302
sample_464	0.99337095	0.98680544	0.99993646	0.0148
sample_465	0.9999793	0.9999597	0.9999989	0.1507
sample_466	0.8063362000000001	0.8520519	0.7606205	0.006906
sample_467	0.8301229699999999	0.72524154	0.9350044	0.008276
sample_468	0.97750385	0.9950269	0.9599808	0.03154
sample_469	0.977422685	0.9558931	0.99895227	0.0
sample_470	0.98370765	0.9778986	0.9895167	0.006666
sample_471	0.99253803	0.9953792	0.98969686	0.006657
sample_472	0.95448005	0.9184434	0.9905167	0.03387
sample_473	0.7016553	0.4067099	0.9966007	0.01179
sample_474	0.97413777	0.95165324	0.9966223	0.006118
sample_475	0.96790072	0.9582014	0.97760004	0.005623
sample_476	0.99518898	0.9992311	0.99114686	0.01155
sample_477	0.99947873	0.9990626	0.99989486	0.03786
sample_478	0.98982155	0.99865794	0.98098516	0.01224
sample_479	0.985857755	0.97178155	0.99993396	0.01511
sample_480	0.9687136	0.9938471	0.9435801	0.007835
sample_481	0.99659877	0.9958931	0.99730444	0.02244
sample_482	0.9989596	0.99815696	0.99976224	0.01916
sample_483	0.998493225	0.99802905	0.9989574	0.03005
sample_484	0.7876878	0.8495249	0.7258507	0.01021
sample_485	0.959309995	0.95895934	0.95966065	0.008536
sample_486	0.959052425	0.924378	0.99372685	0.01701
sample_487	0.9985215	0.9992899	0.9977531	0.09103
sample_488	0.951244235	0.91563743	0.98685104	0.0109
sample_489	0.824315755	0.92911637	0.71951514	0.00557
sample_490	0.99445397	0.99996924	0.9889387	0.008045
sample_491	0.9890189	0.9889102	0.9891276	0.007779
sample_492	0.7037405999999999	0.9864759	0.4210053	0.007321
sample_493	0.99697382	0.9975114	0.99643624	0.03515
sample_494	0.8803847	0.9880648	0.7727046	0.007659
sample_495	0.99912575	0.9984067	0.9998448	0.05506
sample_496	0.97447895	0.9617015	0.9872564	0.01298
sample_497	0.918839175	0.97527075	0.8624076	0.01008
sample_498	0.97234705	0.94536173	0.99933237	0.01862
sample_499	0.81164845	0.9924453	0.6308516	0.006638
sample_500	0.70987026	0.98011976	0.43962076	0.007039
sample_501	0.95189668	0.9687722	0.93502116	0.007499
sample_502	0.904842135	0.8267669	0.98291737	0.0
sample_503	0.98850718	0.9980222	0.97899216	0.01722
sample_504	0.712785	0.9601088	0.4654612	0.005957
sample_505	0.710418615	0.972015	0.44882223	0.00939
sample_506	0.994090945	0.99994564	0.98823625	0.008337
sample_507	0.9872774	0.9998455	0.9747093	0.01028
sample_508	0.99513295	0.9996251	0.9906408	0.01159
sample_509	0.97215295	0.9888332	0.9554727	0.02113
sample_510	0.946514755	0.98645717	0.90657234	0.009167
sample_511	0.9994043	0.9996791	0.9991295	0.06243
sample_512	0.99244607	0.9972275	0.98766464	0.01182
sample_513	0.99976745	0.9999691	0.9995658	0.02672
sample_514	0.91931278	0.8718772	0.96674836	0.00782
sample_515	0.999295835	0.99895597	0.9996357	0.08969
sample_516	0.99970167	0.9999889	0.99941444	0.04519
sample_517	0.99906615	0.9999738	0.9981585	0.01037
sample_518	0.925286415	0.99993837	0.85063446	0.02318
sample_519	0.80434475	0.9723293	0.6363602	0.009621
sample_520	0.99334045	0.9991529	0.987528	0.01193
sample_521	0.913947375	0.97727215	0.8506226	0.0
sample_522	0.829564135	0.9994299	0.65969837	0.01288
sample_523	0.999081435	0.99843687	0.999726	0.008367
sample_524	0.999990165	0.99998486	0.99999547	0.02824
sample_525	0.963180315	0.93924093	0.9871197	0.01171
sample_526	0.994621525	0.99099755	0.9982455	0.0
sample_527	0.9976414	0.9993268	0.995956	0.005785
sample_528	0.9939623	0.9881689	0.9997557	0.009752
sample_529	0.8150793000000001	0.98986864	0.64028996	0.01472
sample_530	0.9999485	0.9999354	0.9999616	0.1406
sample_531	0.99409267	0.99575484	0.9924305	0.009553
sample_532	0.97528482	0.9922849	0.95828474	0.01207
sample_533	0.998935	0.9984849	0.9993851	0.007678
sample_534	0.996143465	0.9981109	0.99417603	0.01587
sample_535	0.99749935	0.9986039	0.9963948	0.004852
sample_536	0.9982622	0.9993839	0.9971405	0.007272
sample_537	0.9995526	0.9991634	0.9999418	0.05722
sample_538	0.995002515	0.9999571	0.99004793	0.0111
sample_539	0.9572686	0.9874578	0.9270794	0.006479
sample_540	0.9983937	0.9981431	0.9986443	0.03898
sample_541	0.821480305	0.99468875	0.64827186	0.01122
sample_542	0.96944807	0.9970475	0.94184864	0.007041
sample_543	0.98969497	0.9813504	0.99803954	0.01758
sample_544	0.99222233	0.98448366	0.999961	0.01124
sample_545	0.91714585	0.9974687	0.836823	0.007491
sample_546	0.99207905	0.9999901	0.984168	0.06484
sample_547	0.78113395	0.9995204	0.5627475	0.00844
sample_548	0.99976815	0.9996076	0.9999287	0.04645
sample_549	0.99752912	0.9978236	0.99723464	0.01146
sample_550	0.997852355	0.99940574	0.99629897	0.04274
sample_551	0.95295327	0.99735034	0.9085562	0.00983
sample_552	0.999626025	0.999603	0.99964905	0.07417
sample_553	0.982803465	0.99694127	0.96866566	0.009516
sample_554	0.99903135	0.9986462	0.9994165	0.05589
sample_555	0.99977055	0.9999733	0.9995678	0.03317
sample_556	0.995597985	0.9989041	0.99229187	0.03195
sample_557	0.990889845	0.98253655	0.99924314	0.009352
sample_558	0.91022427	0.8213354	0.99911314	0.007036
sample_559	0.98841642	0.97772354	0.9991093	0.01043
sample_560	0.96283856	0.97381645	0.95186067	0.01094
sample_561	0.99885135	0.9999914	0.9977113	0.1055
sample_562	0.74924765	0.9999074	0.4985879	0.005498
sample_563	0.8899150849999999	0.99910957	0.7807206	0.01202
sample_564	0.94410555	0.999908	0.8883031	0.009216
sample_565	0.997815435	0.9970584	0.99857247	0.05219
sample_566	0.94111382	0.99267054	0.8895571	0.009607
sample_567	0.92196775	0.9904241	0.8535114	0.0
sample_568	0.9992166	0.9985928	0.9998404	0.01191
sample_569	0.998105725	0.9974095	0.99880195	0.03183
sample_570	0.98328913	0.9960012	0.97057706	0.01789
sample_571	0.849593	0.9963272	0.7028588	0.008136
sample_572	0.78090155	0.9955888	0.5662143	0.009525
sample_573	0.9923268	0.9993457	0.9853079	0.01563
sample_574	0.982475	0.9990069	0.9659431	0.008106
sample_575	0.99900555	0.9987205	0.9992906	0.009226
sample_576	0.74857255	0.9949239	0.5022212	0.01076
sample_577	0.60212152	0.23116997	0.97307307	0.008002
sample_578	0.98700455	0.98989886	0.98411024	0.004955
sample_579	0.782455075	0.69320095	0.8717092	0.008421
sample_580	0.9908306	0.9957847	0.9858765	0.01225
sample_581	0.988792955	0.99188554	0.98570037	0.03276
sample_582	0.88602677	0.99745804	0.7745955	0.008386
sample_583	0.97465417	0.95140344	0.9979049	0.04981
sample_584	0.96251102	0.9969056	0.92811644	0.01982
sample_585	0.99999765	0.9999964	0.9999989	0.02975
sample_586	0.9983021	0.9980965	0.9985077	0.01043
sample_587	0.99837572	0.99766624	0.9990852	0.05892
sample_588	0.8195333499999999	0.999813	0.6392537	0.006941
sample_589	0.9999957	0.9999914	1.0	0.2222
sample_590	0.87964975	0.9967147	0.7625848	0.0
sample_591	0.945188345	0.99980134	0.89057535	0.02652
sample_592	0.950008985	0.99735177	0.9026662	0.01697
sample_593	0.8490400650000001	0.99988043	0.6981997	0.005224
sample_594	0.70146945	0.99998116	0.40295774	0.0
sample_595	0.999590545	0.99984455	0.99933654	0.007619
sample_596	0.962724595	0.98389244	0.94155675	0.01098
sample_597	0.99804383	0.99667966	0.999408	0.01375
sample_598	0.7921928	0.8740767	0.7103089	0.01323
sample_599	0.987837255	0.99008864	0.98558587	0.01415
sample_600	0.99730435	0.99773717	0.99687153	0.01044
sample_601	0.99485575	0.9915005	0.998211	0.009899
sample_602	0.982965315	0.96662503	0.9993056	0.01657
sample_603	0.93733817	0.97823364	0.8964427	0.009506
sample_604	0.97103735	0.9432058	0.9988689	0.02062
sample_605	0.99773885	0.9954797	0.999998	0.02094
sample_606	0.9061051	0.8503441	0.9618661	0.01158
sample_607	0.93389985	0.96399295	0.90380675	0.009228
sample_608	0.93893474	0.89083844	0.98703104	0.01007
sample_609	0.95178583	0.9042651	0.99930656	0.01642
sample_610	0.93815113	0.87708676	0.9992155	0.008756
sample_611	0.99496701	0.99963176	0.99030226	0.01114
sample_612	0.954687465	0.92769253	0.9816824	0.008435
sample_613	0.98941123	0.9897316	0.98909086	0.01261
sample_614	0.997537385	0.9991497	0.99592507	0.008509
sample_615	0.983730965	0.9799739	0.98748803	0.01212
sample_616	0.99937203	0.9988833	0.99986076	0.009783
sample_617	0.9215731	0.84522885	0.99791735	0.01629
sample_618	0.99816877	0.99643564	0.9999019	0.08527
sample_619	0.988671025	0.988008	0.98933405	0.008915
sample_620	0.9950742	0.9912651	0.9988833	0.03088
sample_621	0.325240895	0.41884586	0.23163593	0.01142
sample_622	0.9637434	0.9296586	0.9978282	0.01609
sample_623	0.981001675	0.96359485	0.9984085	0.01429
sample_624	0.99723855	0.99649364	0.99798346	0.01446
sample_625	0.99921445	0.9989011	0.9995278	0.126
sample_626	0.64046879	0.42694035	0.85399723	0.01157
sample_627	0.9908788	0.9848098	0.9969478	0.01019
sample_628	0.98494382	0.98052204	0.9893656	0.02119
sample_629	0.923573315	0.85401976	0.99312687	0.0186
sample_630	0.99534382	0.99074894	0.9999387	0.00965
sample_631	0.972031725	0.9765627	0.96750075	0.008627
sample_632	0.98771745	0.97695357	0.99848133	0.009793
sample_633	0.70192899	0.40602398	0.997834	0.01931
sample_634	0.9866135	0.9783886	0.9948384	0.09939
sample_635	0.4977381825	0.9133633	0.082113065	0.006158
sample_636	0.97326968	0.9550639	0.99147546	0.02272
sample_637	0.6099955850000001	0.22330487	0.9966863	0.01936
sample_638	0.9697557	0.9916699	0.9478415	0.008692
sample_639	0.9100799	0.9929269	0.8272329	0.007637
sample_640	0.99536305	0.9924057	0.9983204	0.004922
sample_641	0.95288995	0.9900214	0.9157585	0.006449
sample_642	0.99712392	0.99592954	0.9983183	0.009795
sample_643	0.99837935	0.99698764	0.99977106	0.1003
sample_644	0.99701213	0.99431926	0.999705	0.009144
sample_645	0.97986025	0.9733263	0.9863942	0.00807
sample_646	0.70992612	0.9857576	0.43409464	0.007126
sample_647	0.9985666	0.99739254	0.99974066	0.01612
sample_648	0.95197155	0.9938425	0.9101006	0.004742
sample_649	0.966828285	0.9999175	0.93373907	0.01041
sample_650	0.98926625	0.9786968	0.9998357	0.07922
sample_651	0.97788247	0.99875844	0.9570065	0.007227
sample_652	0.99893142	0.99912304	0.9987398	0.008683
sample_653	0.99995488	0.99993336	0.9999764	0.1334
sample_654	0.984230575	0.9960193	0.97244185	0.007972
sample_655	0.9975211	0.99854785	0.99649435	0.02617
sample_656	0.93515242	0.99326444	0.8770404	0.0
sample_657	0.606772375	0.4830735	0.73047125	0.02441
sample_658	0.99701968	0.995152	0.99888736	0.02662
sample_659	0.92586725	0.9483746	0.9033599	0.007245
sample_660	0.997446215	0.9967096	0.99818283	0.1127
sample_661	0.53412689	0.42785415	0.64039963	0.01216
sample_662	0.995122015	0.99135476	0.99888927	0.03329
sample_663	0.63255996	0.989828	0.27529192	0.0
sample_664	0.995880875	0.99311125	0.9986505	0.09961
sample_665	0.996812875	0.99999285	0.9936329	0.01474
sample_666	0.9684938	0.9371871	0.9998005	0.01259
sample_667	0.59792958	0.7027196	0.49313956	0.0074
sample_668	0.84704037	0.9308531	0.76322764	0.009462
sample_669	0.9684883	0.9981895	0.9387871	0.007217
sample_670	0.97640205	0.9870222	0.9657819	0.008772
sample_671	0.95619715	0.9442268	0.9681675	0.01866
sample_672	0.9885242	0.98817885	0.98886955	0.01009
sample_673	0.87418592	0.7656281	0.98274374	0.007126
sample_674	0.9899718	0.9980447	0.9818989	0.0
sample_675	0.9893403	0.9956896	0.982991	0.02959
sample_676	0.5436809675000001	0.094002195	0.99335974	0.01735
sample_677	0.567465055	0.99724436	0.13768575	0.0
sample_678	0.99442056	0.98977685	0.99906427	0.01127
sample_679	0.99134638	0.99742436	0.9852684	0.01114
sample_680	0.841223925	0.9946267	0.68782115	0.008114
sample_681	0.991272745	0.99252325	0.99002224	0.007218
sample_682	0.57819646	0.21184312	0.9445498	0.01206
sample_683	0.98833126	0.99770576	0.97895676	0.007619
sample_684	0.99040763	0.99680966	0.9840056	0.01225
sample_685	0.7268552349999999	0.897975	0.55573547	0.01171
sample_686	0.5006203532	0.0018279064	0.9994128	0.01795
sample_687	0.99755463	0.9961552	0.99895406	0.01084
sample_688	0.89378753	0.78879416	0.9987809	0.008248
sample_689	0.49929645	0.0	0.9985929	0.01189
sample_690	0.984987225	0.97002655	0.9999479	0.0103
sample_691	0.91446465	0.99538946	0.83353984	0.007993
sample_692	0.8632575	0.9949315	0.7315835	0.01255
sample_693	0.9952999	0.9966903	0.9939095	0.01304
sample_694	0.8221418	0.9999292	0.6443544	0.007437
sample_695	0.9656795	0.9968676	0.9344914	0.008131
sample_696	0.996338625	0.99847025	0.994207	0.04063
sample_697	0.99361065	0.9985008	0.9887205	0.007257
sample_698	0.989649515	0.9903818	0.98891723	0.0
sample_699	0.90059298	0.99616516	0.8050208	0.0104
sample_700	0.5188327500000001	0.99943835	0.03822715	0.01704
sample_701	0.99738215	1.0	0.9947643	0.02453
sample_702	0.9881756	0.99223924	0.98411196	0.01489
sample_703	0.86813545	0.8444562	0.8918147	0.01272
sample_704	0.9214582	0.8492996	0.9936168	0.007143
sample_705	0.848807245	0.98903406	0.70858043	0.01325
sample_706	0.99469845	0.999548	0.9898489	0.00925
sample_707	0.99638403	0.9945385	0.99822956	0.03064
sample_708	0.870335635	0.98550653	0.75516474	0.01149
sample_709	0.99459197	0.9987872	0.99039674	0.01287
sample_710	0.82262417	0.99674064	0.6485077	0.009256
sample_711	0.988312635	0.99981457	0.9768107	0.02331
sample_712	0.99272358	0.99141836	0.9940288	0.0102
sample_713	0.922354125	0.9785447	0.86616355	0.01156
sample_714	0.93767005	0.9419942	0.9333459	0.009275
sample_715	0.973060275	0.94847715	0.9976434	0.008753
sample_716	0.97101085	0.999936	0.9420857	0.007477
sample_717	0.99003	0.9841632	0.9958968	0.02614
sample_718	0.958126685	0.95858127	0.9576721	0.01391
sample_719	0.80618722	0.7927589	0.81961554	0.009285
sample_720	0.984080975	0.99331725	0.9748447	0.008639
sample_721	0.9488115	0.9982759	0.8993471	0.01189
sample_722	0.9622271	0.9249763	0.9994779	0.0192
sample_723	0.98251987	0.99866354	0.9663762	0.01567
sample_724	0.993846655	0.99984586	0.98784745	0.01383
sample_725	0.92154086	0.99907035	0.84401137	0.01915
sample_726	0.987569155	0.99275875	0.98237956	0.01087
sample_727	0.973188235	0.99783677	0.9485397	0.01117
sample_728	0.9988313	0.9993026	0.99836	0.07594
sample_729	0.95577733	0.9998292	0.91172546	0.01074
sample_730	0.94935605	0.90046	0.9982521	0.01437
sample_731	0.886130315	0.9978933	0.77436733	0.006695
sample_732	0.9955194	0.99415624	0.99688256	0.03361
sample_733	0.951967975	0.9950454	0.90889055	0.01064
sample_734	0.99933225	0.999907	0.9987575	0.05721
sample_735	0.99194275	0.9838874	0.9999981	0.01455
sample_736	0.9948633	0.99246806	0.99725854	0.03765
sample_737	0.88446295	0.996698	0.7722279	0.008874
sample_738	0.96341325	0.9349466	0.9918799	0.007445
sample_739	0.98432095	0.9797504	0.9888915	0.01053
sample_740	0.9811083	0.9989249	0.9632917	0.009336
sample_741	0.7751345350000001	0.99904484	0.55122423	0.009614
sample_742	0.8599785600000001	0.98780245	0.73215467	0.02067
sample_743	0.8755553	0.9989768	0.7521338	0.01008
sample_744	0.9077586	0.9632368	0.8522804	0.01004
sample_745	0.800685925	0.9845018	0.61687005	0.008718
sample_746	0.9932752	0.9940194	0.992531	0.02174
sample_747	0.98955488	0.99141896	0.9876908	0.02184
sample_748	0.99900405	0.9982462	0.9997619	0.2627
sample_749	0.99558605	0.993669	0.9975031	0.00918
sample_750	0.95583144	0.98807913	0.92358375	0.01185
sample_751	0.9963399	0.9939008	0.998779	0.1717
sample_752	0.98910697	0.9835265	0.99468744	0.03381
sample_753	0.86740264	0.99900633	0.73579895	0.01301
sample_754	0.7573366	0.850383	0.6642902	0.0076
sample_755	0.984575075	0.99566025	0.9734899	0.01957
sample_756	0.997510255	0.99672216	0.99829835	0.00834
sample_757	0.994362445	0.99936515	0.98935974	0.01849
sample_758	0.8153950000000001	0.9995926	0.6311974	0.009566
sample_759	0.9696822	0.9959537	0.9434107	0.008438
sample_760	0.994687165	0.99140453	0.9979698	0.01351
sample_761	0.998670565	0.9990922	0.99824893	0.008679
sample_762	0.785873335	0.98273957	0.5890071	0.009998
sample_763	0.99042795	0.991381	0.9894749	0.007856
sample_764	0.95362225	0.9151003	0.9921442	0.007335
sample_765	0.99890625	0.99920624	0.99860626	0.01183
sample_766	0.99753785	0.99942124	0.99565446	0.04067
sample_767	0.99342745	0.9994234	0.9874315	0.04013
sample_768	0.98412043	0.99634176	0.9718991	0.005591
sample_769	0.97924038	0.994251	0.96422976	0.007332
sample_770	0.970147475	0.9858813	0.95441365	0.012
sample_771	0.98848905	0.9994473	0.9775308	0.01621
sample_772	0.99864036	0.99734807	0.99993265	0.04431
sample_773	0.9370905	0.9062558	0.9679252	0.01204
sample_774	0.991206255	0.99794286	0.98446965	0.009187
sample_775	0.987919925	0.99583995	0.9799999	0.01166
sample_776	0.997723	0.9969331	0.9985129	0.01037
sample_777	0.97353545	0.9483146	0.9987563	0.02836
sample_778	0.9979093	0.9976247	0.9981939	0.008728
sample_779	0.98125822	0.9916469	0.97086954	0.01042
sample_780	0.99357862	0.9918194	0.99533784	0.03918
sample_781	0.997520585	0.9958289	0.99921227	0.02902
sample_782	0.98769894	0.99002403	0.98537385	0.01016
sample_783	0.99191595	0.9986021	0.9852298	0.007108
sample_784	0.93649838	0.9978217	0.87517506	0.01538
sample_785	0.99835275	0.9977921	0.9989134	0.06463
sample_786	0.8586849999999999	0.9488107	0.7685593	0.01065
sample_787	0.99984887	0.99990284	0.9997949	0.02201
sample_788	0.7890596999999999	0.9652033	0.6129161	0.01046
sample_789	0.95383505	0.9295911	0.978079	0.01216
sample_790	0.91830358	0.95799166	0.8786155	0.01224
sample_791	0.9919865	0.9976724	0.9863006	0.01053
sample_792	0.9768537	0.9896025	0.9641049	0.00791
sample_793	0.99889314	0.99851054	0.99927574	0.0537
sample_794	0.7521090500000001	0.9992582	0.5049599	0.007422
sample_795	0.8693142700000001	0.7404863	0.99814224	0.006006
sample_796	0.96795113	0.99942386	0.9364784	0.007083
sample_797	0.93583055	0.9693765	0.9022846	0.008384
sample_798	0.835583025	0.99308115	0.6780849	0.0078
sample_799	0.74831469	0.99996793	0.49666145	0.01524
sample_800	0.982715025	0.9973869	0.96804315	0.024
sample_801	0.76248258	0.96259993	0.56236523	0.009099
sample_802	0.83504925	0.9900323	0.6800662	0.009024
sample_803	0.94496717	0.9999939	0.88994044	0.01316
sample_804	0.9000031399999999	0.99644274	0.80356354	0.009731
sample_805	0.89514545	0.9927152	0.7975757	0.01982
sample_806	0.986505585	0.9970921	0.97591907	0.006972
sample_807	0.98014525	0.9995714	0.9607191	0.008364
sample_808	0.7524032700000001	0.98726594	0.5175406	0.0132
sample_809	0.964685175	0.94543195	0.9839384	0.006438
sample_810	0.98629004	0.99338794	0.97919214	0.06056
sample_811	0.98953428	0.9985948	0.98047376	0.01247
sample_812	0.8519562	0.9999993	0.7039131	0.0
sample_813	0.91405073	0.9976179	0.83048356	0.01178
sample_814	0.9524678	0.9340503	0.9708853	0.01594
sample_815	0.93937813	0.99592566	0.8828306	0.007577
sample_816	0.98130607	0.97458434	0.9880278	0.01163
sample_817	0.977419495	0.99689305	0.95794594	0.01481
sample_818	0.8333379000000001	0.9999249	0.6667509	0.008969
sample_819	0.99986825	0.9997414	0.9999951	0.06328
sample_820	0.9626526	0.9911987	0.9341065	0.008362
sample_821	0.966281	0.9964546	0.9361074	0.007416
sample_822	0.99001195	0.9989365	0.9810874	0.01044
sample_823	0.998519925	0.99870455	0.9983353	0.01506
sample_824	0.99529822	0.999926	0.99067044	0.006809
sample_825	0.999936275	0.9999008	0.99997175	0.1082
sample_826	0.9769686	0.9998337	0.9541035	0.006084
sample_827	0.9918589	0.999966	0.9837518	0.01903
sample_828	0.993819445	0.98824793	0.99939096	0.01052
sample_829	0.9648709	0.9849744	0.9447674	0.008028
sample_830	0.577647735	0.9927685	0.16252697	0.01046
sample_831	0.770696045	0.99038625	0.55100584	0.004608
sample_832	0.997951125	0.99745435	0.9984479	0.0167
sample_833	0.8524463	0.8086849	0.8962077	0.007903
sample_834	0.970505125	0.9552324	0.98577785	0.01641
sample_835	0.9679675	0.9733738	0.9625612	0.02963
sample_836	0.975532415	0.9616862	0.98937863	0.01606
sample_837	0.909672855	0.99670535	0.82264036	0.008401
sample_838	0.96700865	0.97584915	0.95816815	0.008983
sample_839	0.98053718	0.99901116	0.9620632	0.008328
sample_840	0.966732835	0.98617977	0.9472859	0.0127
sample_841	0.9586749	0.9989686	0.9183812	0.01043
sample_842	0.68691601	0.96739334	0.40643868	0.0
sample_843	0.968540935	0.99786013	0.93922174	0.00819
sample_844	0.8850954200000001	0.9761296	0.79406124	0.007672
sample_845	0.990476325	0.98388255	0.9970701	0.01796
sample_846	0.85783927	0.96194524	0.7537333	0.007789
sample_847	0.98159735	0.9996731	0.9635216	0.04726
sample_848	0.7677091300000001	0.91654176	0.6188765	0.01019
sample_849	0.95674365	0.9887636	0.9247237	0.009939
sample_850	0.996123085	0.9970565	0.99518967	0.01316
sample_851	0.99146938	0.99754333	0.98539543	0.01057
sample_852	0.7141169700000001	0.59931034	0.8289236	0.009039
sample_853	0.981079265	0.98948973	0.9726688	0.01992
sample_854	0.99593315	0.9942761	0.9975902	0.06784
sample_855	0.92679435	0.99779534	0.85579336	0.01002
sample_856	0.99503995	0.995274	0.9948059	0.01917
sample_857	0.94045215	0.988679	0.8922253	0.009922
sample_858	0.945848585	0.98075587	0.9109413	0.02484
sample_859	0.98864853	0.99776256	0.9795345	0.008879
sample_860	0.9881012	0.9976815	0.9785209	0.01851
sample_861	0.998484825	0.99898785	0.9979818	0.02583
sample_862	0.879820195	0.98060703	0.77903336	0.007981
sample_863	0.89731425	0.9928213	0.8018072	0.008024
sample_864	0.971265035	0.95291287	0.9896172	0.008411
sample_865	0.917963275	0.98291415	0.8530124	0.006138
sample_866	0.99151625	0.9990251	0.9840074	0.03095
sample_867	0.998984965	0.99799687	0.99997306	0.1081
sample_868	0.99755165	0.9971596	0.9979437	0.03753
sample_869	0.73710718	0.48684466	0.9873697	0.008353
sample_870	0.858270525	0.9918406	0.72470045	0.007724
sample_871	0.99263305	0.9992217	0.9860444	0.01092
sample_872	0.8993421349999999	0.94740117	0.8512831	0.007059
sample_873	0.89857805	0.9977888	0.7993673	0.01221
sample_874	0.83757578	0.99751306	0.6776385	0.007834
sample_875	0.933920975	0.9586951	0.90914685	0.0108
sample_876	0.9458573	0.9993611	0.8923535	0.01276
sample_877	0.99819955	0.9979638	0.9984353	0.03945
sample_878	0.906303815	0.84549963	0.967108	0.01476
sample_879	0.78669385	0.8034949	0.7698928	0.007392
sample_880	0.9265457	0.8767381	0.9763533	0.02525
sample_881	0.985831515	0.99573493	0.9759281	0.02205
sample_882	0.943878925	0.96866655	0.9190913	0.01005
sample_883	0.98297989	0.99934655	0.96661323	0.02247
sample_884	0.78235835	0.5742568	0.9904599	0.03082
sample_885	0.976771665	0.99922323	0.9543201	0.008152
sample_886	0.991246195	0.99071676	0.99177563	0.0365
sample_887	0.99337612	0.9989042	0.98784804	0.03486
sample_888	0.962331475	0.9999255	0.92473745	0.009643
sample_889	0.98745772	0.98969424	0.9852212	0.01068
sample_890	0.90806535	0.9815757	0.834555	0.007575
sample_891	0.9881031	0.9960129	0.9801933	0.01387
sample_892	0.998985645	0.99986255	0.99810874	0.04679
sample_893	0.980673575	0.9802209	0.98112625	0.01183
sample_894	0.7611276	0.9999087	0.5223465	0.00824
sample_895	0.96145585	0.9656871	0.9572246	0.007109
sample_896	0.950322575	0.99573165	0.9049135	0.01119
sample_897	0.7951296999999999	0.9989718	0.5912876	0.003708
sample_898	0.886437235	0.99921894	0.77365553	0.0
sample_899	0.889252905	0.98744375	0.79106206	0.01022
sample_900	0.96663998	0.980674	0.95260596	0.007042
sample_901	0.976275685	0.988289	0.96426237	0.01645
sample_902	0.993148	0.9962997	0.9899963	0.01271
sample_903	0.9974496	0.9991615	0.9957377	0.01095
sample_904	0.9812952	0.9992342	0.9633562	0.03354
sample_905	0.9730559	0.9993944	0.9467174	0.008231
sample_906	0.986716955	0.97691035	0.99652356	0.007593
sample_907	0.9958514	0.9975701	0.9941327	0.01738
sample_908	0.956732375	0.99935275	0.914112	0.01721
sample_909	0.90076773	0.8015469	0.99998856	0.02167
sample_910	0.75561556	0.99960166	0.51162946	0.007231
sample_911	0.9901099	0.9819146	0.9983052	0.01096
sample_912	0.9740947	0.9482006	0.9999888	0.068
sample_913	0.338223387	0.117080174	0.5593666	0.01239
sample_914	0.95328655	0.9065732	0.9999999	0.007452
sample_915	0.93244371	0.92965025	0.93523717	0.009034
sample_916	0.613920125	0.46542645	0.7624138	0.01596
sample_917	0.991104725	0.9926973	0.98951215	0.01394
sample_918	0.2598235	0.3999512	0.1196958	0.009915
sample_919	0.66831375	0.9718198	0.3648077	0.01202
sample_920	0.905206985	0.99991167	0.8105023	0.008486
sample_921	0.97380725	0.9895393	0.9580752	0.0191
sample_922	0.94987885	0.9960253	0.9037324	0.007018
sample_923	0.979080515	0.9991223	0.95903873	0.02335
sample_924	0.941224545	0.97082865	0.91162044	0.00943
sample_925	0.986697665	0.99987733	0.973518	0.03071
sample_926	0.758179545	0.90531546	0.61104363	0.0112
sample_927	0.917272865	0.98569643	0.8488493	0.0
sample_928	0.96882048	0.98871756	0.9489234	0.02173
sample_929	0.871084465	0.9893364	0.75283253	0.008023
sample_930	0.931418975	0.99895525	0.8638827	0.01155
sample_931	0.97493585	0.9956727	0.954199	0.008704
sample_932	0.99290003	0.99518496	0.9906151	0.01695
sample_933	0.9938376	0.9923848	0.9952904	0.02244
sample_934	0.99837735	0.9984584	0.9982963	0.03394
sample_935	0.98501997	0.99737024	0.9726697	0.03644
sample_936	0.616038495	0.23521389	0.9968631	0.01349
sample_937	0.8277142	0.9965802	0.6588482	0.01143
sample_938	0.678226165	0.99837923	0.3580731	0.008271
sample_939	0.993357175	0.99425465	0.9924597	0.01066
sample_940	0.982848645	0.99653316	0.96916413	0.009706
sample_941	0.98995765	0.9814129	0.9985024	0.01142
sample_942	0.9965779	0.9950205	0.9981353	0.01097
sample_943	0.8818247050000001	0.97860557	0.78504384	0.01158
sample_944	0.99656935	0.9996045	0.9935342	0.02878
sample_945	0.984789375	0.99821645	0.9713623	0.02043
sample_946	0.96045557	0.98501474	0.9358964	0.007097
sample_947	0.99505823	0.99703336	0.9930831	0.01857
sample_948	0.987965375	0.99969745	0.9762333	0.01224
sample_949	0.87301503	0.99981016	0.7462199	0.01129
sample_950	0.728807815	0.9927872	0.46482843	0.00748
sample_951	0.9154175	0.9934957	0.8373393	0.007862
sample_952	0.98837688	0.99702436	0.9797294	0.008519
sample_953	0.86649463	0.95716256	0.7758267	0.009817
sample_954	0.82742967	0.99823904	0.6566203	0.008531
sample_955	0.99162228	0.9889852	0.99425936	0.05712
sample_956	0.8622058850000001	0.96911657	0.7552952	0.008454
sample_957	0.9591538	0.9186713	0.9996363	0.01007
sample_958	0.978912515	0.9806675	0.97715753	0.008563
sample_959	0.57574592	0.9853677	0.16612414	0.007802
sample_960	0.9814134	0.9882487	0.9745781	0.008703
sample_961	0.998528	0.9972174	0.9998386	0.08799
sample_962	0.732982995	0.89288193	0.57308406	0.0124
sample_963	0.9871003	0.9979943	0.9762063	0.02375
sample_964	0.98984968	0.9830883	0.99661106	0.02659
sample_965	0.98642845	0.996367	0.9764899	0.02258
sample_966	0.977870705	0.99714065	0.95860076	0.005896
sample_967	0.98054605	0.9846298	0.9764623	0.01023
sample_968	0.99634898	0.99904066	0.9936573	0.01299
sample_969	0.99847067	0.9979874	0.99895394	0.05172
sample_970	0.949768	0.9966786	0.9028574	0.02699
sample_971	0.904402255	0.83760315	0.97120136	0.03517
sample_972	0.92054898	0.999438	0.84165996	0.01076
sample_973	0.9995114	0.9994667	0.9995561	0.09873
sample_974	0.933150625	0.9949692	0.87133205	0.009392
sample_975	0.96162955	0.9233117	0.9999474	0.009663
sample_976	0.99696787	0.999257	0.99467874	0.01011
sample_977	0.97627335	0.9988582	0.9536885	0.0138
sample_978	0.954895915	0.91645503	0.9933368	0.01457
sample_979	0.66749213	0.9387645	0.39621976	0.0204
sample_980	0.99956458	0.9995036	0.99962556	0.008581
sample_981	0.9905646	0.9928248	0.9883044	0.0113
sample_982	0.98413205	0.97288936	0.99537474	0.008361
sample_983	0.97597155	0.9993013	0.9526418	0.009804
sample_984	0.99165723	0.9922334	0.99108106	0.0194
sample_985	0.99894485	0.999637	0.9982527	0.04044
sample_986	0.984284405	0.99125177	0.97731704	0.01016
sample_987	0.9992205	0.9985317	0.9999093	0.0937
sample_988	0.99987068	0.9997472	0.99999416	0.09079
sample_989	0.9985972	0.9981006	0.9990938	0.1332
sample_990	0.988848625	0.99683195	0.9808653	0.01488
sample_991	0.994627445	0.99863535	0.99061954	0.1115
sample_992	0.96156285	0.9745977	0.948528	0.01023
sample_993	0.836959155	0.99926347	0.67465484	0.00989
sample_994	0.89482865	0.8978603	0.891797	0.007425
sample_995	0.944099155	0.90215045	0.98604786	0.007489
sample_996	0.95922978	0.93954676	0.9789128	0.01242
sample_997	0.994645685	0.9935075	0.99578387	0.009355
sample_998	0.99572338	0.99423146	0.9972153	0.0791
sample_999	0.92435928	0.868951	0.97976756	0.01523
sample_1000	0.9721811	0.9985612	0.945801	0.008174
sample_1001	0.402703495	0.01765059	0.7877564	0.01053
sample_1002	0.85282165	0.98472494	0.72091836	0.008455
sample_1003	0.7977804	0.999946	0.5956148	0.008889
sample_1004	0.9959937	0.9929536	0.9990338	0.06785
sample_1005	0.99186315	0.995526	0.9882003	0.00779
sample_1006	0.978879325	0.98642415	0.9713345	0.00908
sample_1007	0.988089265	0.99946123	0.9767173	0.008534
sample_1008	0.965238675	0.9955782	0.93489915	0.01126
sample_1009	0.984609025	0.9907178	0.97850025	0.02249
sample_1010	0.928171675	0.86536145	0.9909819	0.02794
sample_1011	0.99574692	0.999065	0.99242884	0.02935
sample_1012	0.95975975	0.9909328	0.9285867	0.0165
sample_1013	0.99878878	0.99956876	0.9980088	0.1024
sample_1014	0.992053725	0.9856462	0.99846125	0.1415
sample_1015	0.993685385	0.9991074	0.98826337	0.0174
sample_1016	0.996917975	0.994549	0.99928695	0.0804
sample_1017	0.99779755	0.9991316	0.9964635	0.03271
sample_1018	0.99998605	0.99997425	0.99999785	0.1824
sample_1019	0.99875545	0.9993511	0.9981598	0.05385
sample_1020	0.959808415	0.9961182	0.92349863	0.007484
sample_1021	0.990848785	0.991812	0.98988557	0.01256
sample_1022	0.99556338	0.99209726	0.9990295	0.0731
sample_1023	0.99658965	0.9951401	0.9980392	0.0101
sample_1024	0.982795655	0.99960655	0.96598476	0.01249
sample_1025	0.8532564149999999	0.9960834	0.71042943	0.008611
sample_1026	0.978991575	0.9735641	0.98441905	0.03246
sample_1027	0.98771053	0.9934703	0.98195076	0.01194
sample_1028	0.95120889	0.98432434	0.91809344	0.01181
sample_1029	0.9819626	0.9781244	0.9858008	0.03007
sample_1030	0.998330975	0.99765515	0.9990068	0.07893
sample_1031	0.991743205	0.99790275	0.98558366	0.01077
sample_1032	0.947926265	0.9069297	0.98892283	0.02762
sample_1033	0.8202806250000001	0.99148095	0.6490803	0.007742
sample_1034	0.85091655	0.9945339	0.7072992	0.0
sample_1035	0.995650325	0.99459285	0.9967078	0.08724
sample_1036	0.57500496	0.16313915	0.98687077	0.007299
sample_1037	0.95536248	0.9902248	0.92050016	0.007693
sample_1038	0.9898161	0.99917233	0.98045987	0.01875
sample_1039	0.9849601	0.9714774	0.9984428	0.01738
sample_1040	0.9384211	0.9544987	0.9223435	0.02126
sample_1041	0.7391418350000001	0.9982064	0.48007727	0.008268
sample_1042	0.99924555	0.9991868	0.9993043	0.166
sample_1043	0.9988733	0.9980077	0.9997389	0.04245
sample_1044	0.98143915	0.9973111	0.9655672	0.006976
sample_1045	0.999928825	0.9998623	0.99999535	0.03743
sample_1046	0.922360655	0.98182356	0.86289775	0.01922
sample_1047	0.93069168	0.99562496	0.8657584	0.01212
sample_1048	0.99998611	0.99997246	0.99999976	0.2108
sample_1049	0.96775875	0.9923286	0.9431889	0.01059
sample_1050	0.9978483	0.9957016	0.999995	0.155
sample_1051	0.986999245	0.97578305	0.99821544	0.06883
sample_1052	0.86195055	0.9948042	0.7290969	0.01288
sample_1053	0.99390957	0.9935143	0.99430484	0.04057
sample_1054	0.92035275	0.9759085	0.864797	0.01111
sample_1055	0.814990615	0.9556535	0.67432773	0.02369
sample_1056	0.96350665	0.9995617	0.9274516	0.008422
sample_1057	0.982483145	0.99777585	0.96719044	0.01505
sample_1058	0.96280487	0.9987025	0.92690724	0.008265
sample_1059	0.99416354	0.99276453	0.99556255	0.01581
sample_1060	0.941554365	0.9981305	0.88497823	0.008141
sample_1061	0.9347872	0.9940823	0.8754921	0.01097
sample_1062	0.7425074300000001	0.9824918	0.50252306	0.00907
sample_1063	0.875678425	0.99975735	0.7515995	0.0
sample_1064	0.9251222	0.9998253	0.8504191	0.01246
sample_1065	0.98347745	0.9684457	0.9985092	0.04416
sample_1066	0.913794995	0.83383626	0.99375373	0.03749
sample_1067	0.937304585	0.99570847	0.8789007	0.01157
sample_1068	0.991456125	0.9832129	0.99969935	0.1344
sample_1069	0.97766355	0.9905737	0.9647534	0.01004
sample_1070	0.99854357	0.9999701	0.99711704	0.08875
sample_1071	0.97758025	0.9972579	0.9579026	0.006052
sample_1072	0.9066846	0.9967781	0.8165911	0.02268
sample_1073	0.999945475	0.9999378	0.99995315	0.1222
sample_1074	0.999021205	0.99988914	0.99815327	0.08884
sample_1075	0.97264725	0.95456755	0.99072695	0.01794
sample_1076	0.998971215	0.9995815	0.99836093	0.05743
sample_1077	0.95743495	0.9900669	0.924803	0.02657
sample_1078	0.9778298	0.9953004	0.9603592	0.009116
sample_1079	0.602546635	0.9745612	0.23053207	0.009305
sample_1080	0.96847735	0.9954665	0.9414882	0.01263
sample_1081	0.961029585	0.9677202	0.95433897	0.03412
sample_1082	0.995600995	0.99928325	0.99191874	0.02545
sample_1083	0.954759225	0.9817749	0.92774355	0.01842
sample_1084	0.999662375	0.99987245	0.9994523	0.1269
sample_1085	0.979199375	0.9988954	0.95950335	0.009254
sample_1086	0.993162305	0.99501497	0.99130964	0.03503
sample_1087	0.998684575	0.9999759	0.99739325	0.02165
sample_1088	0.9834732	0.9952733	0.9716731	0.02408
sample_1089	0.99002975	0.9889453	0.9911142	0.02663
sample_1090	0.976275415	0.99558383	0.956967	0.01206
sample_1091	0.990072	0.9950423	0.9851017	0.01511
sample_1092	0.99859154	0.99957925	0.99760383	0.09076
sample_1093	0.965390285	0.999876	0.93090457	0.0113
sample_1094	0.9727468	0.9834378	0.9620558	0.01114
sample_1095	0.9991107	0.9988876	0.9993338	0.08166
sample_1096	0.999994695	0.99999094	0.99999845	0.1497
sample_1097	0.7900465	0.996633	0.58346	0.007686
sample_1098	0.935485365	0.99894816	0.87202257	0.01902
sample_1099	0.982651765	0.99667263	0.9686309	0.02851
sample_1100	0.997936735	0.9960496	0.99982387	0.09094
sample_1101	0.989488095	0.99807584	0.98090035	0.008016
sample_1102	0.946427525	0.9983846	0.89447045	0.01849
sample_1103	0.989631265	0.9832896	0.99597293	0.02314
sample_1104	0.9994043	0.9998118	0.9989968	0.06954
sample_1105	0.99768842	0.99775	0.99762684	0.009596
sample_1106	0.972559925	0.9605202	0.98459965	0.0088
sample_1107	0.97427865	0.9510143	0.997543	0.06214
sample_1108	0.96367967	0.93597704	0.9913823	0.01276
sample_1109	0.97054057	0.98277444	0.9583067	0.008268
sample_1110	0.998005565	0.99873763	0.9972735	0.008139
sample_1111	0.994508445	0.99369365	0.99532324	0.01157
sample_1112	0.9949034	0.9980102	0.9917966	0.009751
sample_1113	0.9895028	0.9862352	0.9927704	0.04308
sample_1114	0.999356865	0.99871373	1.0	0.1514
sample_1115	0.98009368	0.99371356	0.9664738	0.02777
sample_1116	0.996988425	0.9997731	0.99420375	0.02104
sample_1117	0.99652507	0.99703324	0.9960169	0.01028
sample_1118	0.99827015	0.99917006	0.99737024	0.1392
sample_1119	0.9964564	0.9968454	0.9960674	0.02723
sample_1120	0.9873108	0.9970963	0.9775253	0.01959
sample_1121	0.985513075	0.9984841	0.97254205	0.007726
sample_1122	0.99987848	0.99998736	0.9997696	0.1038
sample_1123	0.98005283	0.98481846	0.9752872	0.01102
sample_1124	0.999832	0.9997353	0.9999287	0.08509
sample_1125	0.83862623	0.9749292	0.70232326	0.006803
sample_1126	0.991113245	0.98838764	0.99383885	0.0
sample_1127	0.93655838	0.9557192	0.91739756	0.02463
sample_1128	0.922053875	0.88856745	0.9555403	0.008452
sample_1129	0.99886018	0.99997616	0.9977442	0.07875
sample_1130	0.98333848	0.99327576	0.9734012	0.07265
sample_1131	0.9989385	0.9979348	0.9999422	0.1058
sample_1132	0.948203355	0.92552614	0.97088057	0.01153
sample_1133	0.99958635	0.9996081	0.9995646	0.08252
sample_1134	0.9954855	0.9979886	0.9929824	0.02334
sample_1135	0.97668072	0.9533637	0.99999774	0.06769
sample_1136	0.9962207	0.9997924	0.992649	0.08313
sample_1137	0.99122962	0.9883145	0.99414474	0.01008
sample_1138	0.9999904	0.9999852	0.9999956	0.2251
sample_1139	0.99445275	0.9932248	0.9956807	0.02649
sample_1140	0.99585147	0.9933035	0.99839944	0.04776
sample_1141	0.986597465	0.9999604	0.97323453	0.007764
sample_1142	0.98938445	0.9983607	0.9804082	0.01247
sample_1143	0.99443033	0.9929524	0.99590826	0.007992
sample_1144	0.987691	0.9891745	0.9862075	0.007041
sample_1145	0.979134205	0.99954647	0.95872194	0.01769
sample_1146	0.8676714249999999	0.9924482	0.74289465	0.007717
sample_1147	0.9958248	0.9985266	0.993123	0.008128
sample_1148	0.999781235	0.9998534	0.99970907	0.0718
sample_1149	0.906841	0.9995634	0.8141186	0.01478
sample_1150	0.91018722	0.9975865	0.82278794	0.008602
sample_1151	0.921423315	0.94888496	0.89396167	0.03098
sample_1152	0.95361245	0.9102014	0.9970235	0.03622
sample_1153	0.7948998	0.6184798	0.9713198	0.007897
sample_1154	0.99971305	0.9996195	0.9998066	0.04587
sample_1155	0.770774825	0.98619825	0.5553514	0.009559
sample_1156	0.999999585	0.99999917	1.0	0.05028
sample_1157	0.99418297	0.99030054	0.9980654	0.08949
sample_1158	0.96914185	0.9798242	0.9584595	0.01302
sample_1159	0.83550163	0.99914956	0.6718537	0.01234
sample_1160	0.831582415	0.9117497	0.75141513	0.009627
sample_1161	0.9612665	0.9952573	0.9272757	0.009178
sample_1162	0.7924779	0.9642792	0.6206766	0.01405
sample_1163	0.992996305	0.99749315	0.98849946	0.02663
sample_1164	0.999340655	0.99992085	0.99876046	0.04709
sample_1165	0.98607108	0.99999976	0.9721424	0.007755
sample_1166	0.99886936	0.99997425	0.99776447	0.1705
sample_1167	0.94258438	0.99688196	0.8882868	0.01048
sample_1168	0.999089115	0.9998598	0.99831843	0.1266
sample_1169	0.913218795	0.99901044	0.82742715	0.05685
sample_1170	0.99970518	0.9994106	0.99999976	0.1523
sample_1171	0.98561098	0.99420446	0.9770175	0.009121
sample_1172	0.99361575	0.9991972	0.9880343	0.01855
sample_1173	0.991178925	0.9940971	0.98826075	0.07107
sample_1174	0.9946476	0.999373	0.9899222	0.02773
sample_1175	0.9736783	0.9777475	0.9696091	0.01099
sample_1176	0.91698102	0.9986064	0.83535564	0.01134
sample_1177	0.99844825	0.9986749	0.9982216	0.1377
sample_1178	0.97297275	0.99952924	0.94641626	0.02834
sample_1179	0.9999588	0.9999176	1.0	0.3141
sample_1180	0.998650365	0.99730253	0.9999982	0.2195
sample_1181	0.85672088	0.9916226	0.72181916	0.01144
sample_1182	0.94850613	0.9994516	0.89756066	0.01139
sample_1183	0.99999595	0.9999919	1.0	0.1588
sample_1184	0.982806585	0.99985397	0.9657592	0.01301
sample_1185	0.99907083	0.9982046	0.99993706	0.03416
sample_1186	0.831486975	0.9905392	0.67243475	0.007505
sample_1187	0.990759825	0.98170865	0.999811	0.09223
sample_1188	0.99220589	0.98774624	0.99666554	0.01451
sample_1189	0.99778472	0.99735594	0.9982135	0.07854
sample_1190	0.932817425	0.99513525	0.8704996	0.02147
sample_1191	0.9987763	0.9984805	0.9990721	0.04912
sample_1192	0.99365287	0.9999666	0.98733914	0.04136
sample_1193	0.999048375	0.9993075	0.99878925	0.09646
sample_1194	0.992853275	0.9955831	0.99012345	0.03172
sample_1195	0.99800732	0.99810314	0.9979115	0.04689
sample_1196	0.99459128	0.9894146	0.99976796	0.07363
sample_1197	0.99997395	0.9999522	0.9999957	0.1088
sample_1198	0.987162715	0.99963033	0.9746951	0.03565
sample_1199	0.99162005	0.9979786	0.9852615	0.04406
sample_1200	0.973511075	0.997993	0.94902915	0.01246
sample_1201	0.998414455	0.99715745	0.99967146	0.2113
sample_1202	0.99994933	0.9999051	0.99999356	0.1941
sample_1203	0.975124325	0.9968503	0.95339835	0.03148
sample_1204	0.95558155	0.9538118	0.9573513	0.02368
sample_1205	0.9171473	0.9990006	0.835294	0.01402
sample_1206	0.9889281	0.9994797	0.9783765	0.00604
sample_1207	0.97295678	0.9883166	0.95759696	0.01034
sample_1208	0.999990415	0.9999887	0.99999213	0.06572
sample_1209	0.978730425	0.95776665	0.9996942	0.07974
sample_1210	0.99969108	0.9995757	0.99980646	0.1978
sample_1211	0.98357612	0.9856779	0.98147434	0.01349
sample_1212	0.918430875	0.9817585	0.85510325	0.01078
sample_1213	0.9998335	0.999736	0.999931	0.173
sample_1214	0.98294788	0.99930036	0.9665954	0.01285
sample_1215	0.99371235	0.9973218	0.9901029	0.01144
sample_1216	0.92969653	0.86434126	0.9950518	0.009767
sample_1217	0.99586138	0.99885356	0.9928692	0.06972
sample_1218	0.99487407	0.99937254	0.9903756	0.03585
sample_1219	0.672031075	0.9996455	0.34441665	0.007857
sample_1220	0.993811	0.9887883	0.9988337	0.06375
sample_1221	0.438730495	0.65451205	0.22294894	0.02732
sample_1222	0.9835282	0.9976647	0.9693917	0.02294
sample_1223	0.94507915	0.98554856	0.90460974	0.01291
sample_1224	0.999979675	0.99995935	1.0	0.1786
sample_1225	0.99996245	0.9999249	1.0	0.177
sample_1226	0.85483005	0.7191644	0.9904957	0.0
sample_1227	0.6202308	0.8918699	0.3485917	0.01293
sample_1228	0.959818685	0.99884087	0.9207965	0.01512
sample_1229	0.8852874049999999	0.99606425	0.77451056	0.008192
sample_1230	0.99653367	0.99902284	0.9940445	0.03815
sample_1231	0.7800891999999999	0.9987437	0.5614347	0.008224
sample_1232	0.533972255	0.9971378	0.07080671	0.01218
sample_1233	0.843121675	0.97720635	0.709037	0.01946
sample_1234	0.9920865	0.9891873	0.9949857	0.09179
sample_1235	0.9993808	0.99882776	0.99993384	0.02704
sample_1236	0.816835165	0.96811366	0.66555667	0.0
sample_1237	0.99961882	0.99947304	0.9997646	0.09222
sample_1238	0.516106505	0.9701663	0.06204671	0.01052
sample_1239	0.7741703200000001	0.81767714	0.7306635	0.008879
sample_1240	0.72789772	0.90836084	0.5474346	0.008493
sample_1241	0.999645275	0.9993771	0.99991345	0.134
sample_1242	0.9892412	0.9806682	0.9978142	0.01533
sample_1243	0.985696485	0.98415077	0.9872422	0.01836
sample_1244	0.8189984	0.9665019	0.6714949	0.01267
sample_1245	0.9535396	0.9995053	0.9075739	0.01009
sample_1246	0.998011915	0.9965899	0.99943393	0.01613
sample_1247	0.99964603	0.9993457	0.99994636	0.4634
sample_1248	0.99831458	0.996671	0.99995816	0.1135
sample_1249	0.99966252	0.99963284	0.9996922	0.3895
sample_1250	0.99509627	0.99996424	0.9902283	0.01618
sample_1251	0.702796905	0.95704114	0.44855267	0.007645
sample_1252	0.82132922	0.88331544	0.759343	0.006762
sample_1253	0.99999435	0.9999924	0.9999963	0.244
sample_1254	0.99662005	0.9932401	1.0	0.02882
sample_1255	0.941069235	0.88744277	0.9946957	0.006929
sample_1256	0.96810392	0.9958526	0.94035524	0.01621
sample_1257	0.59888275	0.9130857	0.2846798	0.003952
sample_1258	0.945598665	0.99981636	0.89138097	0.007831
sample_1259	0.8851424000000001	0.9976544	0.7726304	0.01024
sample_1260	0.87301165	0.96565944	0.78036386	0.01321
sample_1261	0.4964937299999999	0.85528874	0.13769872	0.007143
sample_1262	0.999952	0.9999076	0.9999964	0.224
sample_1263	0.999496935	0.9998148	0.99917907	0.04605
sample_1264	0.726386065	0.9953643	0.45740783	0.01201
sample_1265	0.535962935	0.9990196	0.07290627	0.004872
sample_1266	0.995466475	0.99870145	0.9922315	0.01814
sample_1267	0.5607894099999999	0.99950767	0.12207115	0.009412
sample_1268	0.6242243949999999	0.98693687	0.26151192	0.007832
sample_1269	0.994674295	0.99872273	0.99062586	0.0
sample_1270	0.997532245	0.99887913	0.99618536	0.04372
sample_1271	0.753158785	0.99885917	0.5074584	0.0
sample_1272	0.5062171315	0.9984798	0.013954463	0.0
sample_1273	0.9999944	0.99999154	0.99999726	0.1477
sample_1274	0.76685196	0.99922216	0.53448176	0.0111
sample_1275	0.99976085	0.9995739	0.9999478	0.06641
sample_1276	0.998604325	0.99991715	0.9972915	0.1052
sample_1277	0.728431955	0.99888617	0.45797774	0.02396
sample_1278	0.99982988	0.99967086	0.9999889	0.008877
sample_1279	0.98563103	0.9919829	0.97927916	0.00683
sample_1280	0.988129975	0.99896455	0.9772954	0.01823
sample_1281	0.961692065	0.98932856	0.93405557	0.008815
sample_1282	0.999998925	0.99999785	1.0	0.3893
sample_1283	0.80596303	0.9984446	0.61348146	0.007372
sample_1284	0.982658035	0.9962023	0.96911377	0.01274
sample_1285	0.99998391	0.99999166	0.99997616	0.1097
sample_1286	0.952098335	0.9999442	0.90425247	0.01607
sample_1287	0.938631385	0.9991886	0.87807417	0.01045
sample_1288	0.998638465	0.9986808	0.99859613	0.03408
sample_1289	0.99709932	0.99853814	0.9956605	0.01856
sample_1290	0.999995	0.99999	1.0	0.1033
sample_1291	0.79653212	0.9880861	0.60497814	0.008136
sample_1292	0.99687371	0.99903995	0.99470747	0.07237
sample_1293	0.999864425	0.999731	0.99999785	0.09002
sample_1294	0.999996125	0.99999225	1.0	0.1701
sample_1295	0.8951298	0.9977518	0.7925078	0.0119
sample_1296	0.99986025	0.9998292	0.9998913	0.06022
sample_1297	0.93511182	0.9961456	0.87407804	0.01019
sample_1298	0.995559245	0.99796754	0.99315095	0.01043
sample_1299	0.9998961	0.9998933	0.9998989	0.1297
sample_1300	0.9990266	0.9984394	0.9996138	0.01718
sample_1301	0.8651907999999999	0.9999304	0.7304512	0.01211
sample_1302	0.99473125	0.9958313	0.9936312	0.01625
sample_1303	0.99710795	0.9942159	1.0	0.06917
sample_1304	0.99859695	0.9998709	0.997323	0.03083
sample_1305	0.999969975	0.9999409	0.99999905	0.0347
sample_1306	0.9993279	0.9988937	0.9997621	0.07736
sample_1307	0.803585275	0.99263775	0.6145328	0.01024
sample_1308	0.985471835	0.99368817	0.9772555	0.01037
sample_1309	0.8893172	0.9965649	0.7820695	0.01053
sample_1310	0.964699	0.99694234	0.93245566	0.0
sample_1311	0.0683407785	0.11470308	0.021978477	0.007138
sample_1312	0.985691825	0.9961427	0.97524095	0.05227
sample_1313	0.56285516	0.99529254	0.13041778	0.008736
sample_1314	0.99684921	0.99378246	0.99991596	0.02047
sample_1315	0.99439967	0.99547184	0.9933275	0.06396
sample_1316	0.97879628	0.9956363	0.96195626	0.03445
sample_1317	0.998992525	0.99836975	0.9996153	0.02064
sample_1318	0.999344	0.9993425	0.9993455	0.03606
sample_1319	0.8195695199999999	0.99871004	0.640429	0.008956
sample_1320	0.9892706	0.998547	0.9799942	0.01114
sample_1321	0.9678693	0.9993086	0.93643	0.02465
sample_1322	0.9999944	0.9999888	1.0	0.06696
sample_1323	0.98800868	0.9968381	0.97917926	0.01476
sample_1324	0.8830689	0.7997692	0.9663686	0.02316
sample_1325	0.99999245	0.999985	0.9999999	0.1579
sample_1326	0.59177685	0.9887111	0.1948426	0.01267
sample_1327	0.8111911	0.98989	0.6324922	0.009547
sample_1328	0.99863698	0.9972742	0.99999976	0.1057
sample_1329	0.99992622	0.99985254	0.9999999	0.04692
sample_1330	0.8505267299999999	0.98654616	0.7145073	0.01147
sample_1331	0.96463421	0.98106146	0.94820696	0.0135
sample_1332	0.979628525	0.9867426	0.97251445	0.02106
sample_1333	0.8161932000000001	0.9691274	0.663259	0.04999
sample_1334	0.99608253	0.9967092	0.99545586	0.01404
sample_1335	0.9497429	0.9999907	0.8994951	0.03935
sample_1336	0.846182175	0.87236315	0.8200012	0.005727
sample_1337	0.99819328	0.99639696	0.9999896	0.03106
sample_1338	0.948082805	0.99486107	0.90130454	0.03593
sample_1339	0.90307512	0.99640214	0.8097481	0.06068
sample_1340	0.964652745	0.99922633	0.93007916	0.1075
sample_1341	0.982321205	0.97921056	0.98543185	0.02333
sample_1342	0.99987402	0.99975604	0.999992	0.02181
sample_1343	0.609888	0.48350307	0.73627293	0.009908
sample_1344	0.6536744999999999	0.9959579	0.3113911	0.02755
sample_1345	0.90581483	0.9893666	0.82226306	0.01288
sample_1346	0.9948931	0.996974	0.9928122	0.02247
sample_1347	0.99946175	0.999944	0.9989795	0.02662
sample_1348	0.815579075	0.99511355	0.6360446	0.01239
sample_1349	0.99984645	0.9997898	0.9999031	0.2093
sample_1350	0.7137599	0.99512863	0.43239117	0.009839
sample_1351	0.9997372	0.99974936	0.99972504	0.2731
sample_1352	0.522056675	0.7948233	0.24929005	0.009195
sample_1353	0.94471988	0.97947156	0.9099682	0.01217
sample_1354	0.9999944	0.9999893	0.9999995	0.04582
sample_1355	0.95753151	0.91705936	0.99800366	0.01264
sample_1356	0.99669562	0.99433184	0.9990594	0.006421
sample_1357	0.999647615	0.99940693	0.9998883	0.006819
sample_1358	0.99987135	0.9997749	0.9999678	0.2341
sample_1359	0.92033697	0.995344	0.84532994	0.0333
sample_1360	0.996479825	0.99492955	0.9980301	0.1067
sample_1361	0.9951969	0.995469	0.9949248	0.009147
sample_1362	0.999630155	0.99932206	0.99993825	0.02005
sample_1363	0.99652045	0.99306	0.9999809	0.1616
sample_1364	0.9890582	0.9917338	0.9863826	0.04102
sample_1365	0.8873680500000001	0.9881725	0.7865636	0.01627
sample_1366	0.9994561	0.9989122	1.0	0.00317
sample_1367	0.69502788	0.9853005	0.40475526	0.008769
sample_1368	0.866594335	0.953544	0.77964467	0.01111
sample_1369	0.413131282	0.036686264	0.7895763	0.01389
sample_1370	0.999328665	0.99971753	0.9989398	0.1401
sample_1371	0.99956542	0.99964774	0.9994831	0.2175
sample_1372	0.99955982	0.99976104	0.9993586	0.196
sample_1373	0.99994635	0.9999715	0.9999212	0.05277
sample_1374	0.99979372	0.99993014	0.9996573	0.09553
sample_1375	0.62206245	0.9234169	0.320708	0.01452
sample_1376	0.99827825	0.9965688	0.9999877	0.089
sample_1377	0.749735885	0.7222089	0.77726287	0.01109
sample_1378	0.902407585	0.82810163	0.97671354	0.01047
sample_1379	0.949501305	0.99732745	0.90167516	0.01284
sample_1380	0.6478413350000001	0.6155678	0.68011487	0.005894
sample_1381	0.999907475	0.99982375	0.9999912	0.187
sample_1382	0.99627205	0.9958626	0.9966815	0.07854
sample_1383	0.7535425250000001	0.5123122	0.99477285	0.0293
sample_1384	0.9867367	0.9862483	0.9872251	0.01318
sample_1385	0.88391565	0.9918451	0.7759862	0.01398
sample_1386	0.94189743	0.9970118	0.88678306	0.02007
sample_1387	0.99966915	0.9993625	0.9999758	0.04058
sample_1388	0.7540258	0.9991021	0.5089495	0.0
sample_1389	0.979395895	0.99875736	0.96003443	0.05613
sample_1390	0.99998898	0.9999782	0.99999976	0.1104
sample_1391	0.95461435	0.9286161	0.9806126	0.008288
sample_1392	0.8328283000000001	0.999869	0.6657876	0.02222
sample_1393	0.9515287	0.9831656	0.9198918	0.06657
sample_1394	0.999752215	0.9997925	0.99971193	0.06654
sample_1395	0.936116815	0.92740107	0.94483256	0.007925
