# Supplementary material for: Integrative modeling of tumor genomes and epigenomes for enhanced cancer diagnosis by cell-free DNA
Source: Nat Commun. 2023 Apr 10;14:2017. doi: 10.1038/s41467-023-37768-3 (PMC10085982; doi:10.1038/s41467-023-37768-3)
Supplement: Supplementary file 6 — Source Data [file 41467_2023_37768_MOESM6_ESM.zip › sourcedata/fig4_a.txt]

filtering	stat	cv	model
not applied	0.8834150326797385	cv1	CD
not applied	0.918315862728894	cv2	CD
not applied	0.8836936192423122	cv3	CD
not applied	0.9243182114740552	cv4	CD
not applied	0.8984820147014049	cv5	CD
applied	0.9540032679738562	cv1	CD
applied	0.9855595667870036	cv2	CD
applied	0.9865164629637684	cv3	CD
applied	0.9821669348875648	cv4	CD
applied	0.972119525031534	cv5	CD
applied	0.8851851851851852	cv1	Localization
applied	0.9185185185185184	cv2	Localization
applied	0.8492647058823529	cv3	Localization
applied	0.9377289377289376	cv4	Localization
applied	0.8905109489051095	cv5	Localization
not applied	0.7037037037037037	cv1	Localization
not applied	0.7444444444444445	cv2	Localization
not applied	0.7205882352941176	cv3	Localization
not applied	0.7509157509157509	cv4	Localization
not applied	0.7335766423357665	cv5	Localization
