# Supplementary material for: Integrative modeling of tumor genomes and epigenomes for enhanced cancer diagnosis by cell-free DNA
Source: Nat Commun. 2023 Apr 10;14:2017. doi: 10.1038/s41467-023-37768-3 (PMC10085982; doi:10.1038/s41467-023-37768-3)
Supplement: Supplementary file 6 — Source Data [file 41467_2023_37768_MOESM6_ESM.zip › sourcedata/sup11_d.txt]

sample	sample_type	region_type	value	region	region_type2	sample_type2	type
sample_0	Liver	Lung_up	0.0001672351235	Lung	tissue specific mutation enriched region	unmatching	up
sample_1	Liver	Lung_up	0.0003687721549166	Lung	tissue specific mutation enriched region	unmatching	up
sample_2	Liver	Lung_up	0.0010435495891666	Lung	tissue specific mutation enriched region	unmatching	up
sample_3	Liver	Lung_up	0.0010099017145833	Lung	tissue specific mutation enriched region	unmatching	up
sample_4	Liver	Lung_up	0.0010365312466666	Lung	tissue specific mutation enriched region	unmatching	up
sample_5	Liver	Lung_up	0.0003491525214583	Lung	tissue specific mutation enriched region	unmatching	up
sample_6	Liver	Lung_up	0.0009634312120833	Lung	tissue specific mutation enriched region	unmatching	up
sample_7	Liver	Lung_up	-0.00113202219375	Lung	tissue specific mutation enriched region	unmatching	up
sample_8	Liver	Lung_up	-0.0012329040333333	Lung	tissue specific mutation enriched region	unmatching	up
sample_9	Liver	Lung_up	0.0001421985883333	Lung	tissue specific mutation enriched region	unmatching	up
sample_10	Liver	Lung_up	0.0003143616675	Lung	tissue specific mutation enriched region	unmatching	up
sample_11	Liver	Lung_up	0.0004061472346083	Lung	tissue specific mutation enriched region	unmatching	up
sample_12	Liver	Lung_up	0.0003516236844166	Lung	tissue specific mutation enriched region	unmatching	up
sample_13	Liver	Lung_up	0.000979338957	Lung	tissue specific mutation enriched region	unmatching	up
sample_14	Liver	Lung_up	0.0001353913145833	Lung	tissue specific mutation enriched region	unmatching	up
sample_15	Liver	Lung_up	2.6945813625e-05	Lung	tissue specific mutation enriched region	unmatching	up
sample_16	Liver	Lung_up	0.0014264845883333	Lung	tissue specific mutation enriched region	unmatching	up
sample_17	Liver	Lung_up	-0.0009548203208333	Lung	tissue specific mutation enriched region	unmatching	up
sample_18	Liver	Lung_up	0.0002991977317916	Lung	tissue specific mutation enriched region	unmatching	up
sample_19	Liver	Lung_up	-0.0011073097929166	Lung	tissue specific mutation enriched region	unmatching	up
sample_20	Liver	Lung_up	0.000213742655	Lung	tissue specific mutation enriched region	unmatching	up
sample_21	Liver	Lung_up	0.0003572084495833	Lung	tissue specific mutation enriched region	unmatching	up
sample_22	Liver	Lung_up	-0.0012959190116666	Lung	tissue specific mutation enriched region	unmatching	up
sample_23	Liver	Lung_up	-0.0009732784841666	Lung	tissue specific mutation enriched region	unmatching	up
sample_24	Liver	Lung_up	-0.0013568390404166	Lung	tissue specific mutation enriched region	unmatching	up
sample_25	Liver	Lung_up	0.0003481660417083	Lung	tissue specific mutation enriched region	unmatching	up
sample_26	Liver	Lung_up	0.000400904834	Lung	tissue specific mutation enriched region	unmatching	up
sample_27	Liver	Lung_up	-0.00126837289375	Lung	tissue specific mutation enriched region	unmatching	up
sample_28	Liver	Lung_up	0.0001286279304166	Lung	tissue specific mutation enriched region	unmatching	up
sample_29	Liver	Lung_up	0.0015145683954166	Lung	tissue specific mutation enriched region	unmatching	up
sample_30	Liver	Lung_up	0.00036432116525	Lung	tissue specific mutation enriched region	unmatching	up
sample_31	Liver	Lung_up	0.0004791794849166	Lung	tissue specific mutation enriched region	unmatching	up
sample_32	Liver	Lung_up	-0.0011153382945833	Lung	tissue specific mutation enriched region	unmatching	up
sample_33	Liver	Lung_up	0.0002040238316666	Lung	tissue specific mutation enriched region	unmatching	up
sample_34	Liver	Lung_up	0.0003022037730416	Lung	tissue specific mutation enriched region	unmatching	up
sample_35	Liver	Lung_up	-0.0012512277766666	Lung	tissue specific mutation enriched region	unmatching	up
sample_36	Liver	Lung_up	-0.0010354886879166	Lung	tissue specific mutation enriched region	unmatching	up
sample_37	Liver	Lung_up	-0.0012657419420833	Lung	tissue specific mutation enriched region	unmatching	up
sample_38	Liver	Lung_up	0.0002813304376666	Lung	tissue specific mutation enriched region	unmatching	up
sample_39	Liver	Lung_up	0.0002249212016666	Lung	tissue specific mutation enriched region	unmatching	up
sample_40	Liver	Lung_up	-0.0011721748745833	Lung	tissue specific mutation enriched region	unmatching	up
sample_41	Liver	Lung_up	0.0015930660366666	Lung	tissue specific mutation enriched region	unmatching	up
sample_42	Liver	Lung_up	0.0017263692345833	Lung	tissue specific mutation enriched region	unmatching	up
sample_43	Liver	Lung_up	0.00012985058375	Lung	tissue specific mutation enriched region	unmatching	up
sample_44	Liver	Lung_up	0.0015499818854166	Lung	tissue specific mutation enriched region	unmatching	up
sample_45	Liver	Lung_up	0.00141356698625	Lung	tissue specific mutation enriched region	unmatching	up
sample_46	Liver	Lung_up	0.0003517586534583	Lung	tissue specific mutation enriched region	unmatching	up
sample_47	Liver	Lung_up	0.0003871086600416	Lung	tissue specific mutation enriched region	unmatching	up
sample_48	Liver	Lung_up	0.0014552370285125	Lung	tissue specific mutation enriched region	unmatching	up
sample_49	Liver	Lung_up	0.0002875258785833	Lung	tissue specific mutation enriched region	unmatching	up
sample_50	Liver	Lung_up	-0.0011167579366666	Lung	tissue specific mutation enriched region	unmatching	up
sample_51	Liver	Lung_up	0.001147625662475	Lung	tissue specific mutation enriched region	unmatching	up
sample_52	Liver	Lung_up	0.0004756074106458	Lung	tissue specific mutation enriched region	unmatching	up
sample_53	Liver	Lung_up	0.0001802273708333	Lung	tissue specific mutation enriched region	unmatching	up
sample_54	Liver	Lung_up	0.000170390401	Lung	tissue specific mutation enriched region	unmatching	up
sample_55	Liver	Lung_up	9.29909970833334e-05	Lung	tissue specific mutation enriched region	unmatching	up
sample_56	Liver	Lung_up	-0.0008947334975	Lung	tissue specific mutation enriched region	unmatching	up
sample_57	Liver	Lung_up	-0.0010118539841666	Lung	tissue specific mutation enriched region	unmatching	up
sample_58	Liver	Lung_up	0.00021441449625	Lung	tissue specific mutation enriched region	unmatching	up
sample_59	Liver	Lung_up	0.0002399175265	Lung	tissue specific mutation enriched region	unmatching	up
sample_60	Liver	Lung_up	0.0012982989069166	Lung	tissue specific mutation enriched region	unmatching	up
sample_61	Liver	Lung_up	-0.0010116780733333	Lung	tissue specific mutation enriched region	unmatching	up
sample_62	Liver	Lung_up	-0.0010311351195833	Lung	tissue specific mutation enriched region	unmatching	up
sample_63	Liver	Lung_up	0.001432393090125	Lung	tissue specific mutation enriched region	unmatching	up
sample_64	Liver	Lung_up	-0.0011246604795833	Lung	tissue specific mutation enriched region	unmatching	up
sample_65	Liver	Lung_up	0.00014808755375	Lung	tissue specific mutation enriched region	unmatching	up
sample_66	Liver	Lung_up	4.62558220833333e-05	Lung	tissue specific mutation enriched region	unmatching	up
sample_67	Liver	Lung_up	0.0003293182168916	Lung	tissue specific mutation enriched region	unmatching	up
sample_68	Liver	Lung_up	0.0003058639925	Lung	tissue specific mutation enriched region	unmatching	up
sample_69	Liver	Lung_up	0.0016756890570833	Lung	tissue specific mutation enriched region	unmatching	up
sample_70	Liver	Lung_up	-0.00115058153125	Lung	tissue specific mutation enriched region	unmatching	up
sample_71	Liver	Lung_up	0.0004273658501666	Lung	tissue specific mutation enriched region	unmatching	up
sample_72	Liver	Lung_up	0.0017189089295833	Lung	tissue specific mutation enriched region	unmatching	up
sample_73	Liver	Lung_up	0.0002607405133333	Lung	tissue specific mutation enriched region	unmatching	up
sample_74	Liver	Lung_up	0.001382154764875	Lung	tissue specific mutation enriched region	unmatching	up
sample_75	Liver	Lung_up	0.0003007440204166	Lung	tissue specific mutation enriched region	unmatching	up
sample_76	Liver	Lung_up	0.0010838043645	Lung	tissue specific mutation enriched region	unmatching	up
sample_77	Liver	Lung_up	0.0016385271822791	Lung	tissue specific mutation enriched region	unmatching	up
sample_78	Liver	Lung_up	0.0002167283849166	Lung	tissue specific mutation enriched region	unmatching	up
sample_79	Liver	Lung_up	0.0003802896474166	Lung	tissue specific mutation enriched region	unmatching	up
sample_80	Liver	Lung_up	0.0002282777202083	Lung	tissue specific mutation enriched region	unmatching	up
sample_81	Liver	Lung_up	0.0013203236912083	Lung	tissue specific mutation enriched region	unmatching	up
sample_82	Liver	Lung_up	0.000224594795	Lung	tissue specific mutation enriched region	unmatching	up
sample_83	Liver	Lung_up	0.0004218712775833	Lung	tissue specific mutation enriched region	unmatching	up
sample_84	Liver	Lung_up	0.0003468237414416	Lung	tissue specific mutation enriched region	unmatching	up
sample_85	Liver	Lung_up	0.00037549684375	Lung	tissue specific mutation enriched region	unmatching	up
sample_86	Liver	Lung_up	-0.0006995335041666	Lung	tissue specific mutation enriched region	unmatching	up
sample_87	Liver	Lung_up	0.0014863958633333	Lung	tissue specific mutation enriched region	unmatching	up
sample_88	Liver	Lung_up	0.0003541442751666	Lung	tissue specific mutation enriched region	unmatching	up
sample_89	Pancrease	Lung_up	6.78709444583333e-05	Lung	tissue specific mutation enriched region	unmatching	up
sample_90	Pancrease	Lung_up	6.15912775e-05	Lung	tissue specific mutation enriched region	unmatching	up
sample_91	Pancrease	Lung_up	-0.0002189418537083	Lung	tissue specific mutation enriched region	unmatching	up
sample_92	Pancrease	Lung_up	0.0001022150235416	Lung	tissue specific mutation enriched region	unmatching	up
sample_93	Pancrease	Lung_up	-0.0001997173058333	Lung	tissue specific mutation enriched region	unmatching	up
sample_94	Pancrease	Lung_up	-0.0005007523304166	Lung	tissue specific mutation enriched region	unmatching	up
sample_95	Pancrease	Lung_up	-0.000158262073125	Lung	tissue specific mutation enriched region	unmatching	up
sample_96	Pancrease	Lung_up	-0.0002907478379166	Lung	tissue specific mutation enriched region	unmatching	up
sample_97	Pancrease	Lung_up	8.52783852083333e-05	Lung	tissue specific mutation enriched region	unmatching	up
sample_98	Pancrease	Lung_up	1.418814575e-05	Lung	tissue specific mutation enriched region	unmatching	up
sample_99	Pancrease	Lung_up	-9.05176106666667e-05	Lung	tissue specific mutation enriched region	unmatching	up
sample_100	Pancrease	Lung_up	-6.08873536666667e-05	Lung	tissue specific mutation enriched region	unmatching	up
sample_101	Pancrease	Lung_up	-0.000157973533	Lung	tissue specific mutation enriched region	unmatching	up
sample_102	Pancrease	Lung_up	9.30410929166666e-06	Lung	tissue specific mutation enriched region	unmatching	up
sample_103	Pancrease	Lung_up	4.75704333333332e-06	Lung	tissue specific mutation enriched region	unmatching	up
sample_104	Pancrease	Lung_up	-0.000182803661425	Lung	tissue specific mutation enriched region	unmatching	up
sample_105	Pancrease	Lung_up	1.3922767625e-05	Lung	tissue specific mutation enriched region	unmatching	up
sample_106	Pancrease	Lung_up	-4.74658104166667e-05	Lung	tissue specific mutation enriched region	unmatching	up
sample_107	Pancrease	Lung_up	-0.0003920206833333	Lung	tissue specific mutation enriched region	unmatching	up
sample_108	Pancrease	Lung_up	-0.000180432179	Lung	tissue specific mutation enriched region	unmatching	up
sample_109	Pancrease	Lung_up	2.65402872708333e-05	Lung	tissue specific mutation enriched region	unmatching	up
sample_110	Pancrease	Lung_up	-0.0002519750875	Lung	tissue specific mutation enriched region	unmatching	up
sample_111	Pancrease	Lung_up	0.000154361495	Lung	tissue specific mutation enriched region	unmatching	up
sample_112	Pancrease	Lung_up	-0.0003647822729166	Lung	tissue specific mutation enriched region	unmatching	up
sample_113	Pancrease	Lung_up	1.676635075e-05	Lung	tissue specific mutation enriched region	unmatching	up
sample_114	Pancrease	Lung_up	-0.0004005352758333	Lung	tissue specific mutation enriched region	unmatching	up
sample_115	Pancrease	Lung_up	-0.0001204183477083	Lung	tissue specific mutation enriched region	unmatching	up
sample_116	Pancrease	Lung_up	-0.0002228874630833	Lung	tissue specific mutation enriched region	unmatching	up
sample_117	Pancrease	Lung_up	-9.90838346666667e-05	Lung	tissue specific mutation enriched region	unmatching	up
sample_118	Pancrease	Lung_up	-0.0004169426595833	Lung	tissue specific mutation enriched region	unmatching	up
sample_119	Pancrease	Lung_up	-0.0002780482700833	Lung	tissue specific mutation enriched region	unmatching	up
sample_120	Pancrease	Lung_up	-0.0001786992591666	Lung	tissue specific mutation enriched region	unmatching	up
sample_121	Pancrease	Lung_up	-0.0002046868984583	Lung	tissue specific mutation enriched region	unmatching	up
sample_122	Pancrease	Lung_up	7.34706850416667e-05	Lung	tissue specific mutation enriched region	unmatching	up
sample_123	Pancrease	Lung_up	0.0001247730620833	Lung	tissue specific mutation enriched region	unmatching	up
sample_124	Pancrease	Lung_up	-0.0001723553869375	Lung	tissue specific mutation enriched region	unmatching	up
sample_125	Pancrease	Lung_up	3.25079439583334e-05	Lung	tissue specific mutation enriched region	unmatching	up
sample_126	Pancrease	Lung_up	3.99097025e-05	Lung	tissue specific mutation enriched region	unmatching	up
sample_127	Pancrease	Lung_up	-0.00019024373225	Lung	tissue specific mutation enriched region	unmatching	up
sample_128	Pancrease	Lung_up	6.08092816666667e-05	Lung	tissue specific mutation enriched region	unmatching	up
sample_129	Pancrease	Lung_up	-0.00023534156375	Lung	tissue specific mutation enriched region	unmatching	up
sample_130	Colon	Lung_up	-0.000535462008	Lung	tissue specific mutation enriched region	unmatching	up
sample_131	Colon	Lung_up	-0.0001342806555833	Lung	tissue specific mutation enriched region	unmatching	up
sample_132	Colon	Lung_up	-0.0003462145247916	Lung	tissue specific mutation enriched region	unmatching	up
sample_133	Colon	Lung_up	-0.000170695762	Lung	tissue specific mutation enriched region	unmatching	up
sample_134	Colon	Lung_up	-0.000706318925625	Lung	tissue specific mutation enriched region	unmatching	up
sample_135	Colon	Lung_up	-0.00069315151275	Lung	tissue specific mutation enriched region	unmatching	up
sample_136	Colon	Lung_up	-0.0011411109333333	Lung	tissue specific mutation enriched region	unmatching	up
sample_137	Colon	Lung_up	-0.0003560345222916	Lung	tissue specific mutation enriched region	unmatching	up
sample_138	Colon	Lung_up	-0.0008216707358333	Lung	tissue specific mutation enriched region	unmatching	up
sample_139	Colon	Lung_up	-0.00050229602525	Lung	tissue specific mutation enriched region	unmatching	up
sample_140	Colon	Lung_up	0.00032154548175	Lung	tissue specific mutation enriched region	unmatching	up
sample_141	Colon	Lung_up	0.0003775339560833	Lung	tissue specific mutation enriched region	unmatching	up
sample_142	Colon	Lung_up	0.0001089342673166	Lung	tissue specific mutation enriched region	unmatching	up
sample_143	Colon	Lung_up	-0.0002273967952916	Lung	tissue specific mutation enriched region	unmatching	up
sample_144	Colon	Lung_up	-0.0001136125279166	Lung	tissue specific mutation enriched region	unmatching	up
sample_145	Colon	Lung_up	-0.0003164784421666	Lung	tissue specific mutation enriched region	unmatching	up
sample_146	Colon	Lung_up	0.0004159467720833	Lung	tissue specific mutation enriched region	unmatching	up
sample_147	Colon	Lung_up	0.0004605859927916	Lung	tissue specific mutation enriched region	unmatching	up
sample_148	Colon	Lung_up	0.00032649466225	Lung	tissue specific mutation enriched region	unmatching	up
sample_149	Colon	Lung_up	-0.00069750711125	Lung	tissue specific mutation enriched region	unmatching	up
sample_150	Liver	Lung_up	-0.0013243683608333	Lung	tissue specific mutation enriched region	unmatching	up
sample_151	Liver	Lung_up	-0.00086537707625	Lung	tissue specific mutation enriched region	unmatching	up
sample_152	Liver	Lung_up	-0.0011276417075	Lung	tissue specific mutation enriched region	unmatching	up
sample_153	Liver	Lung_up	0.0011867309679166	Lung	tissue specific mutation enriched region	unmatching	up
sample_154	Liver	Lung_up	0.0008921442348833	Lung	tissue specific mutation enriched region	unmatching	up
sample_155	Liver	Lung_up	0.0002867907460833	Lung	tissue specific mutation enriched region	unmatching	up
sample_156	Liver	Lung_up	0.0005553759833333	Lung	tissue specific mutation enriched region	unmatching	up
sample_157	Liver	Lung_up	0.0003388348074166	Lung	tissue specific mutation enriched region	unmatching	up
sample_158	Liver	Lung_up	0.0004189612403333	Lung	tissue specific mutation enriched region	unmatching	up
sample_159	Liver	Lung_up	0.0002993114608333	Lung	tissue specific mutation enriched region	unmatching	up
sample_160	Esophagus	Lung_up	0.0003046597192916	Lung	tissue specific mutation enriched region	unmatching	up
sample_161	Esophagus	Lung_up	0.00024464919475	Lung	tissue specific mutation enriched region	unmatching	up
sample_162	Esophagus	Lung_up	0.0002715915247916	Lung	tissue specific mutation enriched region	unmatching	up
sample_163	Esophagus	Lung_up	0.0003740607458333	Lung	tissue specific mutation enriched region	unmatching	up
sample_164	Esophagus	Lung_up	0.0001444833523333	Lung	tissue specific mutation enriched region	unmatching	up
sample_165	Esophagus	Lung_up	0.000207143886875	Lung	tissue specific mutation enriched region	unmatching	up
sample_166	Esophagus	Lung_up	-0.000108279914	Lung	tissue specific mutation enriched region	unmatching	up
sample_167	Esophagus	Lung_up	0.000391987775	Lung	tissue specific mutation enriched region	unmatching	up
sample_168	Esophagus	Lung_up	0.0002888716525	Lung	tissue specific mutation enriched region	unmatching	up
sample_169	Esophagus	Lung_up	0.0002432728713333	Lung	tissue specific mutation enriched region	unmatching	up
sample_170	Esophagus	Lung_up	6.368098355e-05	Lung	tissue specific mutation enriched region	unmatching	up
sample_171	Esophagus	Lung_up	8.43082499583333e-05	Lung	tissue specific mutation enriched region	unmatching	up
sample_172	Esophagus	Lung_up	0.0001501957429416	Lung	tissue specific mutation enriched region	unmatching	up
sample_173	Esophagus	Lung_up	2.12266704166667e-05	Lung	tissue specific mutation enriched region	unmatching	up
sample_174	Esophagus	Lung_up	2.30317429166666e-05	Lung	tissue specific mutation enriched region	unmatching	up
sample_175	Esophagus	Lung_up	0.0001294658922916	Lung	tissue specific mutation enriched region	unmatching	up
sample_176	Esophagus	Lung_up	0.0001058018910458	Lung	tissue specific mutation enriched region	unmatching	up
sample_177	Esophagus	Lung_up	9.433432125e-05	Lung	tissue specific mutation enriched region	unmatching	up
sample_178	Esophagus	Lung_up	0.0001708310704166	Lung	tissue specific mutation enriched region	unmatching	up
sample_179	Esophagus	Lung_up	0.0001034951875833	Lung	tissue specific mutation enriched region	unmatching	up
sample_180	Esophagus	Lung_up	0.0007029365416666	Lung	tissue specific mutation enriched region	unmatching	up
sample_181	Esophagus	Lung_up	0.0001403014310458	Lung	tissue specific mutation enriched region	unmatching	up
sample_182	Esophagus	Lung_up	0.0003929430795833	Lung	tissue specific mutation enriched region	unmatching	up
sample_183	Esophagus	Lung_up	-0.0003834910966666	Lung	tissue specific mutation enriched region	unmatching	up
sample_184	Esophagus	Lung_up	0.0005643331291666	Lung	tissue specific mutation enriched region	unmatching	up
sample_185	Ovary	Lung_up	0.0001448985916666	Lung	tissue specific mutation enriched region	unmatching	up
sample_186	Ovary	Lung_up	0.0008419193608333	Lung	tissue specific mutation enriched region	unmatching	up
sample_187	Ovary	Lung_up	-0.000157373795625	Lung	tissue specific mutation enriched region	unmatching	up
sample_188	Ovary	Lung_up	0.0004106573254166	Lung	tissue specific mutation enriched region	unmatching	up
sample_189	Ovary	Lung_up	0.0002019491646958	Lung	tissue specific mutation enriched region	unmatching	up
sample_190	Ovary	Lung_up	0.0004606287385833	Lung	tissue specific mutation enriched region	unmatching	up
sample_191	Ovary	Lung_up	0.000440139128125	Lung	tissue specific mutation enriched region	unmatching	up
sample_192	Ovary	Lung_up	7.9996925625e-05	Lung	tissue specific mutation enriched region	unmatching	up
sample_193	Ovary	Lung_up	0.0010774149364583	Lung	tissue specific mutation enriched region	unmatching	up
sample_194	Ovary	Lung_up	0.0002925969975	Lung	tissue specific mutation enriched region	unmatching	up
sample_195	Ovary	Lung_up	0.0003672588998333	Lung	tissue specific mutation enriched region	unmatching	up
sample_196	Ovary	Lung_up	8.47139570833333e-05	Lung	tissue specific mutation enriched region	unmatching	up
sample_197	Ovary	Lung_up	-0.0001048147247083	Lung	tissue specific mutation enriched region	unmatching	up
sample_198	Ovary	Lung_up	0.0002902622333333	Lung	tissue specific mutation enriched region	unmatching	up
sample_199	Ovary	Lung_up	0.00012841494375	Lung	tissue specific mutation enriched region	unmatching	up
sample_200	Ovary	Lung_up	0.0008688574035833	Lung	tissue specific mutation enriched region	unmatching	up
sample_201	Ovary	Lung_up	0.0008129101495833	Lung	tissue specific mutation enriched region	unmatching	up
sample_202	Ovary	Lung_up	0.000138644225	Lung	tissue specific mutation enriched region	unmatching	up
sample_203	Ovary	Lung_up	0.0002860464770833	Lung	tissue specific mutation enriched region	unmatching	up
sample_204	Ovary	Lung_up	0.001172860325	Lung	tissue specific mutation enriched region	unmatching	up
sample_205	Ovary	Lung_up	0.0010335773197916	Lung	tissue specific mutation enriched region	unmatching	up
sample_206	Ovary	Lung_up	0.0001519050483333	Lung	tissue specific mutation enriched region	unmatching	up
sample_207	Ovary	Lung_up	0.0002174274709166	Lung	tissue specific mutation enriched region	unmatching	up
sample_208	Ovary	Lung_up	-0.0002497315692916	Lung	tissue specific mutation enriched region	unmatching	up
sample_209	Ovary	Lung_up	8.88074322083333e-05	Lung	tissue specific mutation enriched region	unmatching	up
sample_210	Ovary	Lung_up	0.0002502117134166	Lung	tissue specific mutation enriched region	unmatching	up
sample_211	Ovary	Lung_up	-0.0001321166491666	Lung	tissue specific mutation enriched region	unmatching	up
sample_212	Ovary	Lung_up	3.93082558333333e-05	Lung	tissue specific mutation enriched region	unmatching	up
sample_213	Ovary	Lung_up	-8.04840791666667e-05	Lung	tissue specific mutation enriched region	unmatching	up
sample_214	Ovary	Lung_up	0.0012714052669166	Lung	tissue specific mutation enriched region	unmatching	up
sample_215	Ovary	Lung_up	0.0003312774255104	Lung	tissue specific mutation enriched region	unmatching	up
sample_216	Ovary	Lung_up	0.00087835664625	Lung	tissue specific mutation enriched region	unmatching	up
sample_217	Ovary	Lung_up	0.0011205831870625	Lung	tissue specific mutation enriched region	unmatching	up
sample_218	Ovary	Lung_up	-2.50658368333333e-05	Lung	tissue specific mutation enriched region	unmatching	up
sample_219	Ovary	Lung_up	-7.12404041666668e-06	Lung	tissue specific mutation enriched region	unmatching	up
sample_220	Ovary	Lung_up	3.17812941666667e-05	Lung	tissue specific mutation enriched region	unmatching	up
sample_221	Ovary	Lung_up	-0.0001885700625	Lung	tissue specific mutation enriched region	unmatching	up
sample_222	Ovary	Lung_up	0.0006537698470833	Lung	tissue specific mutation enriched region	unmatching	up
sample_223	Ovary	Lung_up	0.00057067654875	Lung	tissue specific mutation enriched region	unmatching	up
sample_224	Ovary	Lung_up	0.0003844779726666	Lung	tissue specific mutation enriched region	unmatching	up
sample_225	Ovary	Lung_up	0.0002089668663333	Lung	tissue specific mutation enriched region	unmatching	up
sample_226	Ovary	Lung_up	0.00100596446875	Lung	tissue specific mutation enriched region	unmatching	up
sample_227	Ovary	Lung_up	0.0011302352075	Lung	tissue specific mutation enriched region	unmatching	up
sample_228	Ovary	Lung_up	0.0001223172283333	Lung	tissue specific mutation enriched region	unmatching	up
sample_229	Ovary	Lung_up	0.000349328397	Lung	tissue specific mutation enriched region	unmatching	up
sample_230	Ovary	Lung_up	-1.96480853333333e-05	Lung	tissue specific mutation enriched region	unmatching	up
sample_231	Ovary	Lung_up	0.0001268120516666	Lung	tissue specific mutation enriched region	unmatching	up
sample_232	Ovary	Lung_up	4.071655125e-05	Lung	tissue specific mutation enriched region	unmatching	up
sample_233	Ovary	Lung_up	0.0009498704572916	Lung	tissue specific mutation enriched region	unmatching	up
sample_234	Ovary	Lung_up	0.0003892537881791	Lung	tissue specific mutation enriched region	unmatching	up
sample_235	Ovary	Lung_up	0.0009678723055833	Lung	tissue specific mutation enriched region	unmatching	up
sample_236	Ovary	Lung_up	0.000204721491375	Lung	tissue specific mutation enriched region	unmatching	up
sample_237	Ovary	Lung_up	0.0002467549499583	Lung	tissue specific mutation enriched region	unmatching	up
sample_238	Lung	Lung_up	-0.00079012725	Lung	tissue specific mutation enriched region	matching	up
sample_239	Lung	Lung_up	-0.0002470689668333	Lung	tissue specific mutation enriched region	matching	up
sample_240	Lung	Lung_up	-0.0003062300239583	Lung	tissue specific mutation enriched region	matching	up
sample_241	Lung	Lung_up	-0.0001278288382083	Lung	tissue specific mutation enriched region	matching	up
sample_242	Lung	Lung_up	-0.0006772585804166	Lung	tissue specific mutation enriched region	matching	up
sample_243	Lung	Lung_up	-0.0013437208525	Lung	tissue specific mutation enriched region	matching	up
sample_244	Lung	Lung_up	-0.0006947238629166	Lung	tissue specific mutation enriched region	matching	up
sample_245	Lung	Lung_up	-0.0005451991133333	Lung	tissue specific mutation enriched region	matching	up
sample_246	Lung	Lung_up	-0.0004983110266666	Lung	tissue specific mutation enriched region	matching	up
sample_247	Lung	Lung_up	-0.0001459777179166	Lung	tissue specific mutation enriched region	matching	up
sample_248	Lung	Lung_up	-8.83054638791667e-05	Lung	tissue specific mutation enriched region	matching	up
sample_249	Lung	Lung_up	-0.0004776878495833	Lung	tissue specific mutation enriched region	matching	up
sample_250	Lung	Lung_up	-0.0007905477291666	Lung	tissue specific mutation enriched region	matching	up
sample_251	Lung	Lung_up	-0.0009779245845833	Lung	tissue specific mutation enriched region	matching	up
sample_252	Lung	Lung_up	-0.0002784971345833	Lung	tissue specific mutation enriched region	matching	up
sample_253	Lung	Lung_up	-0.0009326132348166	Lung	tissue specific mutation enriched region	matching	up
sample_254	Lung	Lung_up	-0.0006244728893333	Lung	tissue specific mutation enriched region	matching	up
sample_255	Lung	Lung_up	-0.0007660797754166	Lung	tissue specific mutation enriched region	matching	up
sample_256	Lung	Lung_up	-0.0005995756989166	Lung	tissue specific mutation enriched region	matching	up
sample_257	Lung	Lung_up	-1.70518093566667e-05	Lung	tissue specific mutation enriched region	matching	up
sample_258	Lung	Lung_up	-2.7666388425e-05	Lung	tissue specific mutation enriched region	matching	up
sample_259	Lung	Lung_up	-0.0012870470858333	Lung	tissue specific mutation enriched region	matching	up
sample_260	Liver	Esophagus_up	-0.0008070281008	Esophagus	tissue specific mutation enriched region	unmatching	up
sample_261	Liver	Esophagus_up	-0.00026352277884	Esophagus	tissue specific mutation enriched region	unmatching	up
sample_262	Liver	Esophagus_up	-0.0025773537968	Esophagus	tissue specific mutation enriched region	unmatching	up
sample_263	Liver	Esophagus_up	-0.00250411027172	Esophagus	tissue specific mutation enriched region	unmatching	up
sample_264	Liver	Esophagus_up	-0.0024878806986	Esophagus	tissue specific mutation enriched region	unmatching	up
sample_265	Liver	Esophagus_up	-0.000130868771568	Esophagus	tissue specific mutation enriched region	unmatching	up
sample_266	Liver	Esophagus_up	-0.00232867921424	Esophagus	tissue specific mutation enriched region	unmatching	up
sample_267	Liver	Esophagus_up	-0.0027843199124	Esophagus	tissue specific mutation enriched region	unmatching	up
sample_268	Liver	Esophagus_up	-0.0034218144904	Esophagus	tissue specific mutation enriched region	unmatching	up
sample_269	Liver	Esophagus_up	-0.001177986100458	Esophagus	tissue specific mutation enriched region	unmatching	up
sample_270	Liver	Esophagus_up	-0.0007278102636	Esophagus	tissue specific mutation enriched region	unmatching	up
sample_271	Liver	Esophagus_up	-0.00015853148256	Esophagus	tissue specific mutation enriched region	unmatching	up
sample_272	Liver	Esophagus_up	-8.2902217732e-05	Esophagus	tissue specific mutation enriched region	unmatching	up
sample_273	Liver	Esophagus_up	-0.00226799433072	Esophagus	tissue specific mutation enriched region	unmatching	up
sample_274	Liver	Esophagus_up	-0.0011227010566	Esophagus	tissue specific mutation enriched region	unmatching	up
sample_275	Liver	Esophagus_up	-0.001062656546	Esophagus	tissue specific mutation enriched region	unmatching	up
sample_276	Liver	Esophagus_up	-0.00343375039	Esophagus	tissue specific mutation enriched region	unmatching	up
sample_277	Liver	Esophagus_up	-0.0029150475364	Esophagus	tissue specific mutation enriched region	unmatching	up
sample_278	Liver	Esophagus_up	-0.0006651529256	Esophagus	tissue specific mutation enriched region	unmatching	up
sample_279	Liver	Esophagus_up	-0.00368813284984	Esophagus	tissue specific mutation enriched region	unmatching	up
sample_280	Liver	Esophagus_up	-0.00073559392584	Esophagus	tissue specific mutation enriched region	unmatching	up
sample_281	Liver	Esophagus_up	-0.0006514564496	Esophagus	tissue specific mutation enriched region	unmatching	up
sample_282	Liver	Esophagus_up	-0.00364450459	Esophagus	tissue specific mutation enriched region	unmatching	up
sample_283	Liver	Esophagus_up	-0.00316710371616	Esophagus	tissue specific mutation enriched region	unmatching	up
sample_284	Liver	Esophagus_up	-0.004198157304	Esophagus	tissue specific mutation enriched region	unmatching	up
sample_285	Liver	Esophagus_up	-0.0007266175132	Esophagus	tissue specific mutation enriched region	unmatching	up
sample_286	Liver	Esophagus_up	-0.00036215403104	Esophagus	tissue specific mutation enriched region	unmatching	up
sample_287	Liver	Esophagus_up	-0.00333576405008	Esophagus	tissue specific mutation enriched region	unmatching	up
sample_288	Liver	Esophagus_up	-0.0009203139218	Esophagus	tissue specific mutation enriched region	unmatching	up
sample_289	Liver	Esophagus_up	-0.004149709794	Esophagus	tissue specific mutation enriched region	unmatching	up
sample_290	Liver	Esophagus_up	-0.0009061962276	Esophagus	tissue specific mutation enriched region	unmatching	up
sample_291	Liver	Esophagus_up	-0.00027791152512	Esophagus	tissue specific mutation enriched region	unmatching	up
sample_292	Liver	Esophagus_up	-0.0035502794336	Esophagus	tissue specific mutation enriched region	unmatching	up
sample_293	Liver	Esophagus_up	-0.000704506686	Esophagus	tissue specific mutation enriched region	unmatching	up
sample_294	Liver	Esophagus_up	-0.00062556106396	Esophagus	tissue specific mutation enriched region	unmatching	up
sample_295	Liver	Esophagus_up	-0.0033558121088	Esophagus	tissue specific mutation enriched region	unmatching	up
sample_296	Liver	Esophagus_up	-0.0031115942804	Esophagus	tissue specific mutation enriched region	unmatching	up
sample_297	Liver	Esophagus_up	-0.00358188445	Esophagus	tissue specific mutation enriched region	unmatching	up
sample_298	Liver	Esophagus_up	-0.0007026666036	Esophagus	tissue specific mutation enriched region	unmatching	up
sample_299	Liver	Esophagus_up	-0.0007098468352	Esophagus	tissue specific mutation enriched region	unmatching	up
sample_300	Liver	Esophagus_up	-0.00343204408744	Esophagus	tissue specific mutation enriched region	unmatching	up
sample_301	Liver	Esophagus_up	-0.003601176362	Esophagus	tissue specific mutation enriched region	unmatching	up
sample_302	Liver	Esophagus_up	-0.003990155376	Esophagus	tissue specific mutation enriched region	unmatching	up
sample_303	Liver	Esophagus_up	-0.0008567430288	Esophagus	tissue specific mutation enriched region	unmatching	up
sample_304	Liver	Esophagus_up	-0.0034467280756	Esophagus	tissue specific mutation enriched region	unmatching	up
sample_305	Liver	Esophagus_up	-0.00322885434	Esophagus	tissue specific mutation enriched region	unmatching	up
sample_306	Liver	Esophagus_up	-0.0004315278676	Esophagus	tissue specific mutation enriched region	unmatching	up
sample_307	Liver	Esophagus_up	-0.0002847441348	Esophagus	tissue specific mutation enriched region	unmatching	up
sample_308	Liver	Esophagus_up	-0.00344955285028	Esophagus	tissue specific mutation enriched region	unmatching	up
sample_309	Liver	Esophagus_up	-0.00065070807208	Esophagus	tissue specific mutation enriched region	unmatching	up
sample_310	Liver	Esophagus_up	-0.00333943793	Esophagus	tissue specific mutation enriched region	unmatching	up
sample_311	Liver	Esophagus_up	-0.00254817396096	Esophagus	tissue specific mutation enriched region	unmatching	up
sample_312	Liver	Esophagus_up	-0.0003209715968	Esophagus	tissue specific mutation enriched region	unmatching	up
sample_313	Liver	Esophagus_up	-0.0009668376168	Esophagus	tissue specific mutation enriched region	unmatching	up
sample_314	Liver	Esophagus_up	-0.000983183274	Esophagus	tissue specific mutation enriched region	unmatching	up
sample_315	Liver	Esophagus_up	-0.0010034938328	Esophagus	tissue specific mutation enriched region	unmatching	up
sample_316	Liver	Esophagus_up	-0.0034412709856	Esophagus	tissue specific mutation enriched region	unmatching	up
sample_317	Liver	Esophagus_up	-0.0030498824536	Esophagus	tissue specific mutation enriched region	unmatching	up
sample_318	Liver	Esophagus_up	-0.0008490083464	Esophagus	tissue specific mutation enriched region	unmatching	up
sample_319	Liver	Esophagus_up	-0.0007832367672	Esophagus	tissue specific mutation enriched region	unmatching	up
sample_320	Liver	Esophagus_up	-0.003197604534	Esophagus	tissue specific mutation enriched region	unmatching	up
sample_321	Liver	Esophagus_up	-0.00313571757512	Esophagus	tissue specific mutation enriched region	unmatching	up
sample_322	Liver	Esophagus_up	-0.0032968424788	Esophagus	tissue specific mutation enriched region	unmatching	up
sample_323	Liver	Esophagus_up	-0.0044252187076	Esophagus	tissue specific mutation enriched region	unmatching	up
sample_324	Liver	Esophagus_up	-0.0033747163996	Esophagus	tissue specific mutation enriched region	unmatching	up
sample_325	Liver	Esophagus_up	-0.0008678294024	Esophagus	tissue specific mutation enriched region	unmatching	up
sample_326	Liver	Esophagus_up	-0.0010824372956	Esophagus	tissue specific mutation enriched region	unmatching	up
sample_327	Liver	Esophagus_up	-0.0005629879276	Esophagus	tissue specific mutation enriched region	unmatching	up
sample_328	Liver	Esophagus_up	-0.00071531263544	Esophagus	tissue specific mutation enriched region	unmatching	up
sample_329	Liver	Esophagus_up	-0.00306208262	Esophagus	tissue specific mutation enriched region	unmatching	up
sample_330	Liver	Esophagus_up	-0.00374000770008	Esophagus	tissue specific mutation enriched region	unmatching	up
sample_331	Liver	Esophagus_up	-0.0003118150008	Esophagus	tissue specific mutation enriched region	unmatching	up
sample_332	Liver	Esophagus_up	-0.0033573831544	Esophagus	tissue specific mutation enriched region	unmatching	up
sample_333	Liver	Esophagus_up	-0.0007541198036	Esophagus	tissue specific mutation enriched region	unmatching	up
sample_334	Liver	Esophagus_up	-0.0036305544588	Esophagus	tissue specific mutation enriched region	unmatching	up
sample_335	Liver	Esophagus_up	-0.0008437911796	Esophagus	tissue specific mutation enriched region	unmatching	up
sample_336	Liver	Esophagus_up	-0.0023543985864	Esophagus	tissue specific mutation enriched region	unmatching	up
sample_337	Liver	Esophagus_up	-0.0032790302864	Esophagus	tissue specific mutation enriched region	unmatching	up
sample_338	Liver	Esophagus_up	-0.000839695672	Esophagus	tissue specific mutation enriched region	unmatching	up
sample_339	Liver	Esophagus_up	-0.00037713149892	Esophagus	tissue specific mutation enriched region	unmatching	up
sample_340	Liver	Esophagus_up	-0.0007488801858	Esophagus	tissue specific mutation enriched region	unmatching	up
sample_341	Liver	Esophagus_up	-0.003290929564	Esophagus	tissue specific mutation enriched region	unmatching	up
sample_342	Liver	Esophagus_up	-0.0007907534436	Esophagus	tissue specific mutation enriched region	unmatching	up
sample_343	Liver	Esophagus_up	-0.00028128024972	Esophagus	tissue specific mutation enriched region	unmatching	up
sample_344	Liver	Esophagus_up	-0.00034969007936	Esophagus	tissue specific mutation enriched region	unmatching	up
sample_345	Liver	Esophagus_up	-0.0007553356432	Esophagus	tissue specific mutation enriched region	unmatching	up
sample_346	Liver	Esophagus_up	-0.0032538213544	Esophagus	tissue specific mutation enriched region	unmatching	up
sample_347	Liver	Esophagus_up	-0.0039546867316	Esophagus	tissue specific mutation enriched region	unmatching	up
sample_348	Liver	Esophagus_up	-0.00035077955164	Esophagus	tissue specific mutation enriched region	unmatching	up
sample_349	Pancrease	Esophagus_up	0.0001520439266	Esophagus	tissue specific mutation enriched region	unmatching	up
sample_350	Pancrease	Esophagus_up	0.00013627055808	Esophagus	tissue specific mutation enriched region	unmatching	up
sample_351	Pancrease	Esophagus_up	0.0001811363348	Esophagus	tissue specific mutation enriched region	unmatching	up
sample_352	Pancrease	Esophagus_up	7.317053952e-05	Esophagus	tissue specific mutation enriched region	unmatching	up
sample_353	Pancrease	Esophagus_up	0.00044537608016	Esophagus	tissue specific mutation enriched region	unmatching	up
sample_354	Pancrease	Esophagus_up	-0.0006456894764	Esophagus	tissue specific mutation enriched region	unmatching	up
sample_355	Pancrease	Esophagus_up	0.0003409250708	Esophagus	tissue specific mutation enriched region	unmatching	up
sample_356	Pancrease	Esophagus_up	-0.0001705451632	Esophagus	tissue specific mutation enriched region	unmatching	up
sample_357	Pancrease	Esophagus_up	5.46408572e-05	Esophagus	tissue specific mutation enriched region	unmatching	up
sample_358	Pancrease	Esophagus_up	7.758691576e-05	Esophagus	tissue specific mutation enriched region	unmatching	up
sample_359	Pancrease	Esophagus_up	0.00028727928932	Esophagus	tissue specific mutation enriched region	unmatching	up
sample_360	Pancrease	Esophagus_up	-2.667829128e-05	Esophagus	tissue specific mutation enriched region	unmatching	up
sample_361	Pancrease	Esophagus_up	0.000148041212	Esophagus	tissue specific mutation enriched region	unmatching	up
sample_362	Pancrease	Esophagus_up	0.0001797385886	Esophagus	tissue specific mutation enriched region	unmatching	up
sample_363	Pancrease	Esophagus_up	0.00093175099432	Esophagus	tissue specific mutation enriched region	unmatching	up
sample_364	Pancrease	Esophagus_up	-3.471447864e-05	Esophagus	tissue specific mutation enriched region	unmatching	up
sample_365	Pancrease	Esophagus_up	0.00023010536412	Esophagus	tissue specific mutation enriched region	unmatching	up
sample_366	Pancrease	Esophagus_up	0.00034189663056	Esophagus	tissue specific mutation enriched region	unmatching	up
sample_367	Pancrease	Esophagus_up	-0.00026135467444	Esophagus	tissue specific mutation enriched region	unmatching	up
sample_368	Pancrease	Esophagus_up	0.00052104511876	Esophagus	tissue specific mutation enriched region	unmatching	up
sample_369	Pancrease	Esophagus_up	7.51078524e-05	Esophagus	tissue specific mutation enriched region	unmatching	up
sample_370	Pancrease	Esophagus_up	0.00017345634516	Esophagus	tissue specific mutation enriched region	unmatching	up
sample_371	Pancrease	Esophagus_up	0.00143649126852	Esophagus	tissue specific mutation enriched region	unmatching	up
sample_372	Pancrease	Esophagus_up	-0.00023409097064	Esophagus	tissue specific mutation enriched region	unmatching	up
sample_373	Pancrease	Esophagus_up	8.798560692e-05	Esophagus	tissue specific mutation enriched region	unmatching	up
sample_374	Pancrease	Esophagus_up	-0.0004074080576	Esophagus	tissue specific mutation enriched region	unmatching	up
sample_375	Pancrease	Esophagus_up	0.000295924536456	Esophagus	tissue specific mutation enriched region	unmatching	up
sample_376	Pancrease	Esophagus_up	0.00046181620188	Esophagus	tissue specific mutation enriched region	unmatching	up
sample_377	Pancrease	Esophagus_up	0.0004147874136	Esophagus	tissue specific mutation enriched region	unmatching	up
sample_378	Pancrease	Esophagus_up	-0.00028431930784	Esophagus	tissue specific mutation enriched region	unmatching	up
sample_379	Pancrease	Esophagus_up	-0.0002403587068	Esophagus	tissue specific mutation enriched region	unmatching	up
sample_380	Pancrease	Esophagus_up	0.000424863565	Esophagus	tissue specific mutation enriched region	unmatching	up
sample_381	Pancrease	Esophagus_up	0.00055212318056	Esophagus	tissue specific mutation enriched region	unmatching	up
sample_382	Pancrease	Esophagus_up	0.0004429742516	Esophagus	tissue specific mutation enriched region	unmatching	up
sample_383	Pancrease	Esophagus_up	-3.2058612e-05	Esophagus	tissue specific mutation enriched region	unmatching	up
sample_384	Pancrease	Esophagus_up	0.00040895061408	Esophagus	tissue specific mutation enriched region	unmatching	up
sample_385	Pancrease	Esophagus_up	0.0005211947702	Esophagus	tissue specific mutation enriched region	unmatching	up
sample_386	Pancrease	Esophagus_up	0.0002752971802	Esophagus	tissue specific mutation enriched region	unmatching	up
sample_387	Pancrease	Esophagus_up	0.00055148709844	Esophagus	tissue specific mutation enriched region	unmatching	up
sample_388	Pancrease	Esophagus_up	0.0004156938636	Esophagus	tissue specific mutation enriched region	unmatching	up
sample_389	Pancrease	Esophagus_up	0.00040323900096	Esophagus	tissue specific mutation enriched region	unmatching	up
sample_390	Colon	Esophagus_up	-1.78181768e-05	Esophagus	tissue specific mutation enriched region	unmatching	up
sample_391	Colon	Esophagus_up	9.80871820000002e-06	Esophagus	tissue specific mutation enriched region	unmatching	up
sample_392	Colon	Esophagus_up	-0.00029614031544	Esophagus	tissue specific mutation enriched region	unmatching	up
sample_393	Colon	Esophagus_up	0.00017388668968	Esophagus	tissue specific mutation enriched region	unmatching	up
sample_394	Colon	Esophagus_up	-0.00061569325272	Esophagus	tissue specific mutation enriched region	unmatching	up
sample_395	Colon	Esophagus_up	0.0018098287236	Esophagus	tissue specific mutation enriched region	unmatching	up
sample_396	Colon	Esophagus_up	0.0031980370264	Esophagus	tissue specific mutation enriched region	unmatching	up
sample_397	Colon	Esophagus_up	0.000120503584668	Esophagus	tissue specific mutation enriched region	unmatching	up
sample_398	Colon	Esophagus_up	-0.00080069745916	Esophagus	tissue specific mutation enriched region	unmatching	up
sample_399	Colon	Esophagus_up	0.000116343806264	Esophagus	tissue specific mutation enriched region	unmatching	up
sample_400	Colon	Esophagus_up	-0.0002592034924	Esophagus	tissue specific mutation enriched region	unmatching	up
sample_401	Colon	Esophagus_up	-5.688993288e-05	Esophagus	tissue specific mutation enriched region	unmatching	up
sample_402	Colon	Esophagus_up	-6.40415508e-06	Esophagus	tissue specific mutation enriched region	unmatching	up
sample_403	Colon	Esophagus_up	0.00037640541464	Esophagus	tissue specific mutation enriched region	unmatching	up
sample_404	Colon	Esophagus_up	-0.00013441013484	Esophagus	tissue specific mutation enriched region	unmatching	up
sample_405	Colon	Esophagus_up	0.00074864431308	Esophagus	tissue specific mutation enriched region	unmatching	up
sample_406	Colon	Esophagus_up	-0.000176657555624	Esophagus	tissue specific mutation enriched region	unmatching	up
sample_407	Colon	Esophagus_up	-0.0001442579592	Esophagus	tissue specific mutation enriched region	unmatching	up
sample_408	Colon	Esophagus_up	-8.920973616e-05	Esophagus	tissue specific mutation enriched region	unmatching	up
sample_409	Colon	Esophagus_up	-0.000163015388	Esophagus	tissue specific mutation enriched region	unmatching	up
sample_410	Liver	Esophagus_up	-0.0037253323648	Esophagus	tissue specific mutation enriched region	unmatching	up
sample_411	Liver	Esophagus_up	-0.0028585238716	Esophagus	tissue specific mutation enriched region	unmatching	up
sample_412	Liver	Esophagus_up	-0.00364494410368	Esophagus	tissue specific mutation enriched region	unmatching	up
sample_413	Liver	Esophagus_up	-0.0026529920464	Esophagus	tissue specific mutation enriched region	unmatching	up
sample_414	Liver	Esophagus_up	-0.0025294358024	Esophagus	tissue specific mutation enriched region	unmatching	up
sample_415	Liver	Esophagus_up	-0.00099756399228	Esophagus	tissue specific mutation enriched region	unmatching	up
sample_416	Liver	Esophagus_up	-0.00026225261816	Esophagus	tissue specific mutation enriched region	unmatching	up
sample_417	Liver	Esophagus_up	-0.00064837414784	Esophagus	tissue specific mutation enriched region	unmatching	up
sample_418	Liver	Esophagus_up	-0.00029539677946	Esophagus	tissue specific mutation enriched region	unmatching	up
sample_419	Liver	Esophagus_up	-0.00065827153816	Esophagus	tissue specific mutation enriched region	unmatching	up
sample_420	Esophagus	Esophagus_up	0.00018772788388	Esophagus	tissue specific mutation enriched region	matching	up
sample_421	Esophagus	Esophagus_up	0.00027844074288	Esophagus	tissue specific mutation enriched region	matching	up
sample_422	Esophagus	Esophagus_up	9.091325712e-05	Esophagus	tissue specific mutation enriched region	matching	up
sample_423	Esophagus	Esophagus_up	0.0004234363376	Esophagus	tissue specific mutation enriched region	matching	up
sample_424	Esophagus	Esophagus_up	6.487822156e-05	Esophagus	tissue specific mutation enriched region	matching	up
sample_425	Esophagus	Esophagus_up	0.00016217927104	Esophagus	tissue specific mutation enriched region	matching	up
sample_426	Esophagus	Esophagus_up	-0.00012416200504	Esophagus	tissue specific mutation enriched region	matching	up
sample_427	Esophagus	Esophagus_up	0.0005890661184	Esophagus	tissue specific mutation enriched region	matching	up
sample_428	Esophagus	Esophagus_up	0.0001155526374	Esophagus	tissue specific mutation enriched region	matching	up
sample_429	Esophagus	Esophagus_up	0.0001145791165812	Esophagus	tissue specific mutation enriched region	matching	up
sample_430	Esophagus	Esophagus_up	4.534067e-05	Esophagus	tissue specific mutation enriched region	matching	up
sample_431	Esophagus	Esophagus_up	0.00010834568336	Esophagus	tissue specific mutation enriched region	matching	up
sample_432	Esophagus	Esophagus_up	0.00011935778268	Esophagus	tissue specific mutation enriched region	matching	up
sample_433	Esophagus	Esophagus_up	0.00027954170904	Esophagus	tissue specific mutation enriched region	matching	up
sample_434	Esophagus	Esophagus_up	7.5329628e-05	Esophagus	tissue specific mutation enriched region	matching	up
sample_435	Esophagus	Esophagus_up	3.761964268e-05	Esophagus	tissue specific mutation enriched region	matching	up
sample_436	Esophagus	Esophagus_up	9.88394204e-06	Esophagus	tissue specific mutation enriched region	matching	up
sample_437	Esophagus	Esophagus_up	0.00061460427848	Esophagus	tissue specific mutation enriched region	matching	up
sample_438	Esophagus	Esophagus_up	5.5554608816e-05	Esophagus	tissue specific mutation enriched region	matching	up
sample_439	Esophagus	Esophagus_up	0.000191313600468	Esophagus	tissue specific mutation enriched region	matching	up
sample_440	Esophagus	Esophagus_up	0.0007822868436	Esophagus	tissue specific mutation enriched region	matching	up
sample_441	Esophagus	Esophagus_up	-4.207071e-06	Esophagus	tissue specific mutation enriched region	matching	up
sample_442	Esophagus	Esophagus_up	0.00056953885256	Esophagus	tissue specific mutation enriched region	matching	up
sample_443	Esophagus	Esophagus_up	-0.0012487028036	Esophagus	tissue specific mutation enriched region	matching	up
sample_444	Esophagus	Esophagus_up	0.0006846463144	Esophagus	tissue specific mutation enriched region	matching	up
sample_445	Ovary	Esophagus_up	0.0002784283438	Esophagus	tissue specific mutation enriched region	unmatching	up
sample_446	Ovary	Esophagus_up	0.001207159136	Esophagus	tissue specific mutation enriched region	unmatching	up
sample_447	Ovary	Esophagus_up	0.00144322177924	Esophagus	tissue specific mutation enriched region	unmatching	up
sample_448	Ovary	Esophagus_up	0.0008118619492	Esophagus	tissue specific mutation enriched region	unmatching	up
sample_449	Ovary	Esophagus_up	0.00087948897984	Esophagus	tissue specific mutation enriched region	unmatching	up
sample_450	Ovary	Esophagus_up	0.001101441122	Esophagus	tissue specific mutation enriched region	unmatching	up
sample_451	Ovary	Esophagus_up	0.001137154605784	Esophagus	tissue specific mutation enriched region	unmatching	up
sample_452	Ovary	Esophagus_up	0.0008869049236	Esophagus	tissue specific mutation enriched region	unmatching	up
sample_453	Ovary	Esophagus_up	0.001258585342	Esophagus	tissue specific mutation enriched region	unmatching	up
sample_454	Ovary	Esophagus_up	0.0002054079694	Esophagus	tissue specific mutation enriched region	unmatching	up
sample_455	Ovary	Esophagus_up	0.00017579894872	Esophagus	tissue specific mutation enriched region	unmatching	up
sample_456	Ovary	Esophagus_up	0.0011724219068	Esophagus	tissue specific mutation enriched region	unmatching	up
sample_457	Ovary	Esophagus_up	0.0015316748412	Esophagus	tissue specific mutation enriched region	unmatching	up
sample_458	Ovary	Esophagus_up	0.0001954153347674	Esophagus	tissue specific mutation enriched region	unmatching	up
sample_459	Ovary	Esophagus_up	0.0011649377766	Esophagus	tissue specific mutation enriched region	unmatching	up
sample_460	Ovary	Esophagus_up	0.0011023734704	Esophagus	tissue specific mutation enriched region	unmatching	up
sample_461	Ovary	Esophagus_up	0.0012606645684	Esophagus	tissue specific mutation enriched region	unmatching	up
sample_462	Ovary	Esophagus_up	0.00104211552888	Esophagus	tissue specific mutation enriched region	unmatching	up
sample_463	Ovary	Esophagus_up	0.00020166405784	Esophagus	tissue specific mutation enriched region	unmatching	up
sample_464	Ovary	Esophagus_up	0.001495585266	Esophagus	tissue specific mutation enriched region	unmatching	up
sample_465	Ovary	Esophagus_up	0.00118726937	Esophagus	tissue specific mutation enriched region	unmatching	up
sample_466	Ovary	Esophagus_up	0.001023816188	Esophagus	tissue specific mutation enriched region	unmatching	up
sample_467	Ovary	Esophagus_up	0.00047035597944	Esophagus	tissue specific mutation enriched region	unmatching	up
sample_468	Ovary	Esophagus_up	0.00177345745064	Esophagus	tissue specific mutation enriched region	unmatching	up
sample_469	Ovary	Esophagus_up	0.0012693281812	Esophagus	tissue specific mutation enriched region	unmatching	up
sample_470	Ovary	Esophagus_up	0.00021322334324	Esophagus	tissue specific mutation enriched region	unmatching	up
sample_471	Ovary	Esophagus_up	0.00137342437372	Esophagus	tissue specific mutation enriched region	unmatching	up
sample_472	Ovary	Esophagus_up	0.00146753306902	Esophagus	tissue specific mutation enriched region	unmatching	up
sample_473	Ovary	Esophagus_up	0.0016952861734	Esophagus	tissue specific mutation enriched region	unmatching	up
sample_474	Ovary	Esophagus_up	0.0012350343276	Esophagus	tissue specific mutation enriched region	unmatching	up
sample_475	Ovary	Esophagus_up	0.0002715509888	Esophagus	tissue specific mutation enriched region	unmatching	up
sample_476	Ovary	Esophagus_up	0.001088723908	Esophagus	tissue specific mutation enriched region	unmatching	up
sample_477	Ovary	Esophagus_up	0.001219704014992	Esophagus	tissue specific mutation enriched region	unmatching	up
sample_478	Ovary	Esophagus_up	0.0008840638888	Esophagus	tissue specific mutation enriched region	unmatching	up
sample_479	Ovary	Esophagus_up	0.00158486205856	Esophagus	tissue specific mutation enriched region	unmatching	up
sample_480	Ovary	Esophagus_up	0.0009439406728	Esophagus	tissue specific mutation enriched region	unmatching	up
sample_481	Ovary	Esophagus_up	0.0015087152116	Esophagus	tissue specific mutation enriched region	unmatching	up
sample_482	Ovary	Esophagus_up	0.0014066586404	Esophagus	tissue specific mutation enriched region	unmatching	up
sample_483	Ovary	Esophagus_up	0.0010835556776	Esophagus	tissue specific mutation enriched region	unmatching	up
sample_484	Ovary	Esophagus_up	0.000225365042	Esophagus	tissue specific mutation enriched region	unmatching	up
sample_485	Ovary	Esophagus_up	0.000622121254	Esophagus	tissue specific mutation enriched region	unmatching	up
sample_486	Ovary	Esophagus_up	0.0012069589664	Esophagus	tissue specific mutation enriched region	unmatching	up
sample_487	Ovary	Esophagus_up	0.0011901635384	Esophagus	tissue specific mutation enriched region	unmatching	up
sample_488	Ovary	Esophagus_up	0.00125490379144	Esophagus	tissue specific mutation enriched region	unmatching	up
sample_489	Ovary	Esophagus_up	0.00018535266544	Esophagus	tissue specific mutation enriched region	unmatching	up
sample_490	Ovary	Esophagus_up	0.001148529355	Esophagus	tissue specific mutation enriched region	unmatching	up
sample_491	Ovary	Esophagus_up	0.00082485662188	Esophagus	tissue specific mutation enriched region	unmatching	up
sample_492	Ovary	Esophagus_up	0.0012835461446	Esophagus	tissue specific mutation enriched region	unmatching	up
sample_493	Ovary	Esophagus_up	0.0014700444936	Esophagus	tissue specific mutation enriched region	unmatching	up
sample_494	Ovary	Esophagus_up	0.0002778636856376	Esophagus	tissue specific mutation enriched region	unmatching	up
sample_495	Ovary	Esophagus_up	0.0012038903576	Esophagus	tissue specific mutation enriched region	unmatching	up
sample_496	Ovary	Esophagus_up	0.00136415148172	Esophagus	tissue specific mutation enriched region	unmatching	up
sample_497	Ovary	Esophagus_up	0.00019285793332	Esophagus	tissue specific mutation enriched region	unmatching	up
sample_498	Lung	Esophagus_up	-0.0022560135064	Esophagus	tissue specific mutation enriched region	unmatching	up
sample_499	Lung	Esophagus_up	0.0005789981424	Esophagus	tissue specific mutation enriched region	unmatching	up
sample_500	Lung	Esophagus_up	0.0002945138628	Esophagus	tissue specific mutation enriched region	unmatching	up
sample_501	Lung	Esophagus_up	0.00038796699312	Esophagus	tissue specific mutation enriched region	unmatching	up
sample_502	Lung	Esophagus_up	0.0021365484572	Esophagus	tissue specific mutation enriched region	unmatching	up
sample_503	Lung	Esophagus_up	-0.0024717737008	Esophagus	tissue specific mutation enriched region	unmatching	up
sample_504	Lung	Esophagus_up	0.0013308822444	Esophagus	tissue specific mutation enriched region	unmatching	up
sample_505	Lung	Esophagus_up	0.00054262164864	Esophagus	tissue specific mutation enriched region	unmatching	up
sample_506	Lung	Esophagus_up	0.0005735992728	Esophagus	tissue specific mutation enriched region	unmatching	up
sample_507	Lung	Esophagus_up	9.95731564e-06	Esophagus	tissue specific mutation enriched region	unmatching	up
sample_508	Lung	Esophagus_up	1.151335772e-06	Esophagus	tissue specific mutation enriched region	unmatching	up
sample_509	Lung	Esophagus_up	-3.298099608e-05	Esophagus	tissue specific mutation enriched region	unmatching	up
sample_510	Lung	Esophagus_up	-0.00185227141444	Esophagus	tissue specific mutation enriched region	unmatching	up
sample_511	Lung	Esophagus_up	-0.0025310655008	Esophagus	tissue specific mutation enriched region	unmatching	up
sample_512	Lung	Esophagus_up	0.0029718976992	Esophagus	tissue specific mutation enriched region	unmatching	up
sample_513	Lung	Esophagus_up	-0.001864193542	Esophagus	tissue specific mutation enriched region	unmatching	up
sample_514	Lung	Esophagus_up	-0.00016228929104	Esophagus	tissue specific mutation enriched region	unmatching	up
sample_515	Lung	Esophagus_up	-0.002661189606	Esophagus	tissue specific mutation enriched region	unmatching	up
sample_516	Lung	Esophagus_up	-0.00020383423784	Esophagus	tissue specific mutation enriched region	unmatching	up
sample_517	Lung	Esophagus_up	9.7824192892e-07	Esophagus	tissue specific mutation enriched region	unmatching	up
sample_518	Lung	Esophagus_up	-1.2696129316e-06	Esophagus	tissue specific mutation enriched region	unmatching	up
sample_519	Lung	Esophagus_up	8.34986328e-05	Esophagus	tissue specific mutation enriched region	unmatching	up
sample_520	Liver	Ovary_up	0.0008546267768	Ovary	tissue specific mutation enriched region	unmatching	up
sample_521	Liver	Ovary_up	0.0001825288786	Ovary	tissue specific mutation enriched region	unmatching	up
sample_522	Liver	Ovary_up	-2.92830772e-05	Ovary	tissue specific mutation enriched region	unmatching	up
sample_523	Liver	Ovary_up	-0.0002965024576	Ovary	tissue specific mutation enriched region	unmatching	up
sample_524	Liver	Ovary_up	-0.0004390619152	Ovary	tissue specific mutation enriched region	unmatching	up
sample_525	Liver	Ovary_up	0.0002638009408	Ovary	tissue specific mutation enriched region	unmatching	up
sample_526	Liver	Ovary_up	-0.0002565551072	Ovary	tissue specific mutation enriched region	unmatching	up
sample_527	Liver	Ovary_up	-0.0005404003816	Ovary	tissue specific mutation enriched region	unmatching	up
sample_528	Liver	Ovary_up	-0.000316431694	Ovary	tissue specific mutation enriched region	unmatching	up
sample_529	Liver	Ovary_up	0.0013668668488	Ovary	tissue specific mutation enriched region	unmatching	up
sample_530	Liver	Ovary_up	0.0002521400818	Ovary	tissue specific mutation enriched region	unmatching	up
sample_531	Liver	Ovary_up	0.00011071411952	Ovary	tissue specific mutation enriched region	unmatching	up
sample_532	Liver	Ovary_up	8.957800328e-05	Ovary	tissue specific mutation enriched region	unmatching	up
sample_533	Liver	Ovary_up	-0.00011413395008	Ovary	tissue specific mutation enriched region	unmatching	up
sample_534	Liver	Ovary_up	0.00028861828532	Ovary	tissue specific mutation enriched region	unmatching	up
sample_535	Liver	Ovary_up	0.0008950852688	Ovary	tissue specific mutation enriched region	unmatching	up
sample_536	Liver	Ovary_up	-3.23004672e-05	Ovary	tissue specific mutation enriched region	unmatching	up
sample_537	Liver	Ovary_up	-0.0001255236296	Ovary	tissue specific mutation enriched region	unmatching	up
sample_538	Liver	Ovary_up	0.00030529059856	Ovary	tissue specific mutation enriched region	unmatching	up
sample_539	Liver	Ovary_up	-0.000380438152	Ovary	tissue specific mutation enriched region	unmatching	up
sample_540	Liver	Ovary_up	0.000435662343	Ovary	tissue specific mutation enriched region	unmatching	up
sample_541	Liver	Ovary_up	0.00032457215976	Ovary	tissue specific mutation enriched region	unmatching	up
sample_542	Liver	Ovary_up	-0.00020102311216	Ovary	tissue specific mutation enriched region	unmatching	up
sample_543	Liver	Ovary_up	-0.000556288128	Ovary	tissue specific mutation enriched region	unmatching	up
sample_544	Liver	Ovary_up	0.0003118353726	Ovary	tissue specific mutation enriched region	unmatching	up
sample_545	Liver	Ovary_up	0.00036462016036	Ovary	tissue specific mutation enriched region	unmatching	up
sample_546	Liver	Ovary_up	0.000119458230948	Ovary	tissue specific mutation enriched region	unmatching	up
sample_547	Liver	Ovary_up	-0.0005230618	Ovary	tissue specific mutation enriched region	unmatching	up
sample_548	Liver	Ovary_up	9.32651768e-05	Ovary	tissue specific mutation enriched region	unmatching	up
sample_549	Liver	Ovary_up	-7.4484748e-05	Ovary	tissue specific mutation enriched region	unmatching	up
sample_550	Liver	Ovary_up	0.00040246568676	Ovary	tissue specific mutation enriched region	unmatching	up
sample_551	Liver	Ovary_up	2.01209608e-05	Ovary	tissue specific mutation enriched region	unmatching	up
sample_552	Liver	Ovary_up	-0.000272262124	Ovary	tissue specific mutation enriched region	unmatching	up
sample_553	Liver	Ovary_up	0.0001727544946	Ovary	tissue specific mutation enriched region	unmatching	up
sample_554	Liver	Ovary_up	0.000274296692	Ovary	tissue specific mutation enriched region	unmatching	up
sample_555	Liver	Ovary_up	-0.000275329232	Ovary	tissue specific mutation enriched region	unmatching	up
sample_556	Liver	Ovary_up	-0.0006026362664	Ovary	tissue specific mutation enriched region	unmatching	up
sample_557	Liver	Ovary_up	-0.0003809090564	Ovary	tissue specific mutation enriched region	unmatching	up
sample_558	Liver	Ovary_up	0.00027895381624	Ovary	tissue specific mutation enriched region	unmatching	up
sample_559	Liver	Ovary_up	0.0006141767784668	Ovary	tissue specific mutation enriched region	unmatching	up
sample_560	Liver	Ovary_up	-0.0004393195016	Ovary	tissue specific mutation enriched region	unmatching	up
sample_561	Liver	Ovary_up	-0.0005111201016	Ovary	tissue specific mutation enriched region	unmatching	up
sample_562	Liver	Ovary_up	-0.0003964628224	Ovary	tissue specific mutation enriched region	unmatching	up
sample_563	Liver	Ovary_up	0.0001426441024	Ovary	tissue specific mutation enriched region	unmatching	up
sample_564	Liver	Ovary_up	-0.0005645061572	Ovary	tissue specific mutation enriched region	unmatching	up
sample_565	Liver	Ovary_up	-0.000447581644	Ovary	tissue specific mutation enriched region	unmatching	up
sample_566	Liver	Ovary_up	9.030106192e-05	Ovary	tissue specific mutation enriched region	unmatching	up
sample_567	Liver	Ovary_up	1.202302876e-05	Ovary	tissue specific mutation enriched region	unmatching	up
sample_568	Liver	Ovary_up	-0.000439915618	Ovary	tissue specific mutation enriched region	unmatching	up
sample_569	Liver	Ovary_up	0.00020116691584	Ovary	tissue specific mutation enriched region	unmatching	up
sample_570	Liver	Ovary_up	0.000242330784	Ovary	tissue specific mutation enriched region	unmatching	up
sample_571	Liver	Ovary_up	-0.00050989570584	Ovary	tissue specific mutation enriched region	unmatching	up
sample_572	Liver	Ovary_up	2.193903016e-05	Ovary	tissue specific mutation enriched region	unmatching	up
sample_573	Liver	Ovary_up	0.00077719198504	Ovary	tissue specific mutation enriched region	unmatching	up
sample_574	Liver	Ovary_up	0.0001897737428	Ovary	tissue specific mutation enriched region	unmatching	up
sample_575	Liver	Ovary_up	0.00062289533496	Ovary	tissue specific mutation enriched region	unmatching	up
sample_576	Liver	Ovary_up	0.0002224553816	Ovary	tissue specific mutation enriched region	unmatching	up
sample_577	Liver	Ovary_up	-0.0003468346376	Ovary	tissue specific mutation enriched region	unmatching	up
sample_578	Liver	Ovary_up	0.0007269804454	Ovary	tissue specific mutation enriched region	unmatching	up
sample_579	Liver	Ovary_up	0.00068701407484	Ovary	tissue specific mutation enriched region	unmatching	up
sample_580	Liver	Ovary_up	-0.0002856939456	Ovary	tissue specific mutation enriched region	unmatching	up
sample_581	Liver	Ovary_up	-0.000597156948	Ovary	tissue specific mutation enriched region	unmatching	up
sample_582	Liver	Ovary_up	-0.0003662084056	Ovary	tissue specific mutation enriched region	unmatching	up
sample_583	Liver	Ovary_up	-0.000296459068	Ovary	tissue specific mutation enriched region	unmatching	up
sample_584	Liver	Ovary_up	-0.0003758318184	Ovary	tissue specific mutation enriched region	unmatching	up
sample_585	Liver	Ovary_up	0.0006774627456	Ovary	tissue specific mutation enriched region	unmatching	up
sample_586	Liver	Ovary_up	0.0007436927784	Ovary	tissue specific mutation enriched region	unmatching	up
sample_587	Liver	Ovary_up	0.00025656549096	Ovary	tissue specific mutation enriched region	unmatching	up
sample_588	Liver	Ovary_up	0.0006794840694	Ovary	tissue specific mutation enriched region	unmatching	up
sample_589	Liver	Ovary_up	-0.0003815222644	Ovary	tissue specific mutation enriched region	unmatching	up
sample_590	Liver	Ovary_up	0.00026580998328	Ovary	tissue specific mutation enriched region	unmatching	up
sample_591	Liver	Ovary_up	1.588120526e-05	Ovary	tissue specific mutation enriched region	unmatching	up
sample_592	Liver	Ovary_up	-0.000336870032	Ovary	tissue specific mutation enriched region	unmatching	up
sample_593	Liver	Ovary_up	0.0002316941468	Ovary	tissue specific mutation enriched region	unmatching	up
sample_594	Liver	Ovary_up	-0.0002411483208	Ovary	tissue specific mutation enriched region	unmatching	up
sample_595	Liver	Ovary_up	0.000733717661	Ovary	tissue specific mutation enriched region	unmatching	up
sample_596	Liver	Ovary_up	-9.05751111999999e-05	Ovary	tissue specific mutation enriched region	unmatching	up
sample_597	Liver	Ovary_up	-0.0002351317936	Ovary	tissue specific mutation enriched region	unmatching	up
sample_598	Liver	Ovary_up	0.0007844290528	Ovary	tissue specific mutation enriched region	unmatching	up
sample_599	Liver	Ovary_up	0.00021594299296	Ovary	tissue specific mutation enriched region	unmatching	up
sample_600	Liver	Ovary_up	0.00033401720384	Ovary	tissue specific mutation enriched region	unmatching	up
sample_601	Liver	Ovary_up	-0.00020366771	Ovary	tissue specific mutation enriched region	unmatching	up
sample_602	Liver	Ovary_up	0.00085226965472	Ovary	tissue specific mutation enriched region	unmatching	up
sample_603	Liver	Ovary_up	0.00010455406412	Ovary	tissue specific mutation enriched region	unmatching	up
sample_604	Liver	Ovary_up	9.570294512e-05	Ovary	tissue specific mutation enriched region	unmatching	up
sample_605	Liver	Ovary_up	0.0008127274092	Ovary	tissue specific mutation enriched region	unmatching	up
sample_606	Liver	Ovary_up	-6.07284080000001e-05	Ovary	tissue specific mutation enriched region	unmatching	up
sample_607	Liver	Ovary_up	-0.0002468700812	Ovary	tissue specific mutation enriched region	unmatching	up
sample_608	Liver	Ovary_up	7.689644436e-05	Ovary	tissue specific mutation enriched region	unmatching	up
sample_609	Pancrease	Ovary_up	-0.0006568013016	Ovary	tissue specific mutation enriched region	unmatching	up
sample_610	Pancrease	Ovary_up	-0.00079799855424	Ovary	tissue specific mutation enriched region	unmatching	up
sample_611	Pancrease	Ovary_up	-0.0016944597844	Ovary	tissue specific mutation enriched region	unmatching	up
sample_612	Pancrease	Ovary_up	-0.0006493262168	Ovary	tissue specific mutation enriched region	unmatching	up
sample_613	Pancrease	Ovary_up	-0.0017950446504	Ovary	tissue specific mutation enriched region	unmatching	up
sample_614	Pancrease	Ovary_up	-0.0023431455596	Ovary	tissue specific mutation enriched region	unmatching	up
sample_615	Pancrease	Ovary_up	-0.00238843132896	Ovary	tissue specific mutation enriched region	unmatching	up
sample_616	Pancrease	Ovary_up	-0.0007609876076	Ovary	tissue specific mutation enriched region	unmatching	up
sample_617	Pancrease	Ovary_up	-0.0006819769768	Ovary	tissue specific mutation enriched region	unmatching	up
sample_618	Pancrease	Ovary_up	-0.000729671961216	Ovary	tissue specific mutation enriched region	unmatching	up
sample_619	Pancrease	Ovary_up	-0.0010086513396	Ovary	tissue specific mutation enriched region	unmatching	up
sample_620	Pancrease	Ovary_up	-0.000822534908	Ovary	tissue specific mutation enriched region	unmatching	up
sample_621	Pancrease	Ovary_up	-0.0005150071648	Ovary	tissue specific mutation enriched region	unmatching	up
sample_622	Pancrease	Ovary_up	-0.0007679207908	Ovary	tissue specific mutation enriched region	unmatching	up
sample_623	Pancrease	Ovary_up	-0.0016195073884	Ovary	tissue specific mutation enriched region	unmatching	up
sample_624	Pancrease	Ovary_up	-0.00040888694056	Ovary	tissue specific mutation enriched region	unmatching	up
sample_625	Pancrease	Ovary_up	-0.0007875758416	Ovary	tissue specific mutation enriched region	unmatching	up
sample_626	Pancrease	Ovary_up	-0.0007771895936	Ovary	tissue specific mutation enriched region	unmatching	up
sample_627	Pancrease	Ovary_up	-0.0016420614608	Ovary	tissue specific mutation enriched region	unmatching	up
sample_628	Pancrease	Ovary_up	-0.00050136679688	Ovary	tissue specific mutation enriched region	unmatching	up
sample_629	Pancrease	Ovary_up	-0.00067530702984	Ovary	tissue specific mutation enriched region	unmatching	up
sample_630	Pancrease	Ovary_up	-0.0007127153308	Ovary	tissue specific mutation enriched region	unmatching	up
sample_631	Pancrease	Ovary_up	-0.00223097750304	Ovary	tissue specific mutation enriched region	unmatching	up
sample_632	Pancrease	Ovary_up	-0.000909567135108	Ovary	tissue specific mutation enriched region	unmatching	up
sample_633	Pancrease	Ovary_up	-0.00081405539492	Ovary	tissue specific mutation enriched region	unmatching	up
sample_634	Pancrease	Ovary_up	-0.0012661840144	Ovary	tissue specific mutation enriched region	unmatching	up
sample_635	Pancrease	Ovary_up	-0.00029430484504	Ovary	tissue specific mutation enriched region	unmatching	up
sample_636	Pancrease	Ovary_up	-0.00046570351184	Ovary	tissue specific mutation enriched region	unmatching	up
sample_637	Pancrease	Ovary_up	-0.001535812712224	Ovary	tissue specific mutation enriched region	unmatching	up
sample_638	Pancrease	Ovary_up	-0.0013241730936	Ovary	tissue specific mutation enriched region	unmatching	up
sample_639	Pancrease	Ovary_up	-0.00035944041414	Ovary	tissue specific mutation enriched region	unmatching	up
sample_640	Pancrease	Ovary_up	-0.00049966085016	Ovary	tissue specific mutation enriched region	unmatching	up
sample_641	Pancrease	Ovary_up	-0.0003374329756	Ovary	tissue specific mutation enriched region	unmatching	up
sample_642	Pancrease	Ovary_up	-0.0009300239712	Ovary	tissue specific mutation enriched region	unmatching	up
sample_643	Pancrease	Ovary_up	-0.00067180056052	Ovary	tissue specific mutation enriched region	unmatching	up
sample_644	Pancrease	Ovary_up	-0.0003979898556	Ovary	tissue specific mutation enriched region	unmatching	up
sample_645	Pancrease	Ovary_up	-0.00096355453004	Ovary	tissue specific mutation enriched region	unmatching	up
sample_646	Pancrease	Ovary_up	-0.000915119992	Ovary	tissue specific mutation enriched region	unmatching	up
sample_647	Pancrease	Ovary_up	-0.00063132541172	Ovary	tissue specific mutation enriched region	unmatching	up
sample_648	Pancrease	Ovary_up	-0.0010190178568	Ovary	tissue specific mutation enriched region	unmatching	up
sample_649	Pancrease	Ovary_up	-0.00053327687696	Ovary	tissue specific mutation enriched region	unmatching	up
sample_650	Colon	Ovary_up	0.0005230209448	Ovary	tissue specific mutation enriched region	unmatching	up
sample_651	Colon	Ovary_up	-6.01150288e-05	Ovary	tissue specific mutation enriched region	unmatching	up
sample_652	Colon	Ovary_up	3.842141888e-05	Ovary	tissue specific mutation enriched region	unmatching	up
sample_653	Colon	Ovary_up	-5.920196696e-05	Ovary	tissue specific mutation enriched region	unmatching	up
sample_654	Colon	Ovary_up	-0.00028877462576	Ovary	tissue specific mutation enriched region	unmatching	up
sample_655	Colon	Ovary_up	0.0006572461988	Ovary	tissue specific mutation enriched region	unmatching	up
sample_656	Colon	Ovary_up	0.00070957867456	Ovary	tissue specific mutation enriched region	unmatching	up
sample_657	Colon	Ovary_up	-0.00033678657568	Ovary	tissue specific mutation enriched region	unmatching	up
sample_658	Colon	Ovary_up	-0.00053680938264	Ovary	tissue specific mutation enriched region	unmatching	up
sample_659	Colon	Ovary_up	0.0002925811212	Ovary	tissue specific mutation enriched region	unmatching	up
sample_660	Colon	Ovary_up	4.51611956e-05	Ovary	tissue specific mutation enriched region	unmatching	up
sample_661	Colon	Ovary_up	0.00012910340248	Ovary	tissue specific mutation enriched region	unmatching	up
sample_662	Colon	Ovary_up	0.0002410923672	Ovary	tissue specific mutation enriched region	unmatching	up
sample_663	Colon	Ovary_up	-0.00040018600256	Ovary	tissue specific mutation enriched region	unmatching	up
sample_664	Colon	Ovary_up	-8.82736731999999e-06	Ovary	tissue specific mutation enriched region	unmatching	up
sample_665	Colon	Ovary_up	0.00041233549072	Ovary	tissue specific mutation enriched region	unmatching	up
sample_666	Colon	Ovary_up	3.858735332e-05	Ovary	tissue specific mutation enriched region	unmatching	up
sample_667	Colon	Ovary_up	-1.4046469984e-05	Ovary	tissue specific mutation enriched region	unmatching	up
sample_668	Colon	Ovary_up	0.00025639149288	Ovary	tissue specific mutation enriched region	unmatching	up
sample_669	Colon	Ovary_up	0.00037486907792	Ovary	tissue specific mutation enriched region	unmatching	up
sample_670	Liver	Ovary_up	-0.0003349823936	Ovary	tissue specific mutation enriched region	unmatching	up
sample_671	Liver	Ovary_up	-0.00021022205136	Ovary	tissue specific mutation enriched region	unmatching	up
sample_672	Liver	Ovary_up	-0.0003678390344	Ovary	tissue specific mutation enriched region	unmatching	up
sample_673	Liver	Ovary_up	-0.000553973928	Ovary	tissue specific mutation enriched region	unmatching	up
sample_674	Liver	Ovary_up	-0.0003470710832	Ovary	tissue specific mutation enriched region	unmatching	up
sample_675	Liver	Ovary_up	0.0011169078652	Ovary	tissue specific mutation enriched region	unmatching	up
sample_676	Liver	Ovary_up	0.0003371221852	Ovary	tissue specific mutation enriched region	unmatching	up
sample_677	Liver	Ovary_up	0.000409809163	Ovary	tissue specific mutation enriched region	unmatching	up
sample_678	Liver	Ovary_up	-5.23062076e-06	Ovary	tissue specific mutation enriched region	unmatching	up
sample_679	Liver	Ovary_up	0.0005371963376	Ovary	tissue specific mutation enriched region	unmatching	up
sample_680	Esophagus	Ovary_up	-2.182575856e-05	Ovary	tissue specific mutation enriched region	unmatching	up
sample_681	Esophagus	Ovary_up	-2.435216144e-05	Ovary	tissue specific mutation enriched region	unmatching	up
sample_682	Esophagus	Ovary_up	-8.9602437e-05	Ovary	tissue specific mutation enriched region	unmatching	up
sample_683	Esophagus	Ovary_up	-0.0004035617716	Ovary	tissue specific mutation enriched region	unmatching	up
sample_684	Esophagus	Ovary_up	-9.563511136e-05	Ovary	tissue specific mutation enriched region	unmatching	up
sample_685	Esophagus	Ovary_up	-2.4830574412e-05	Ovary	tissue specific mutation enriched region	unmatching	up
sample_686	Esophagus	Ovary_up	-0.00050107163784	Ovary	tissue specific mutation enriched region	unmatching	up
sample_687	Esophagus	Ovary_up	-0.00036746003424	Ovary	tissue specific mutation enriched region	unmatching	up
sample_688	Esophagus	Ovary_up	-0.00030075753948	Ovary	tissue specific mutation enriched region	unmatching	up
sample_689	Esophagus	Ovary_up	-3.159639024e-05	Ovary	tissue specific mutation enriched region	unmatching	up
sample_690	Esophagus	Ovary_up	-0.00021183858888	Ovary	tissue specific mutation enriched region	unmatching	up
sample_691	Esophagus	Ovary_up	2.303163656e-05	Ovary	tissue specific mutation enriched region	unmatching	up
sample_692	Esophagus	Ovary_up	5.01030068e-05	Ovary	tissue specific mutation enriched region	unmatching	up
sample_693	Esophagus	Ovary_up	-0.0002053160836	Ovary	tissue specific mutation enriched region	unmatching	up
sample_694	Esophagus	Ovary_up	-0.00082170558784	Ovary	tissue specific mutation enriched region	unmatching	up
sample_695	Esophagus	Ovary_up	-5.467661408e-05	Ovary	tissue specific mutation enriched region	unmatching	up
sample_696	Esophagus	Ovary_up	-0.00011865675408	Ovary	tissue specific mutation enriched region	unmatching	up
sample_697	Esophagus	Ovary_up	-0.000986032387	Ovary	tissue specific mutation enriched region	unmatching	up
sample_698	Esophagus	Ovary_up	-0.000139225752776	Ovary	tissue specific mutation enriched region	unmatching	up
sample_699	Esophagus	Ovary_up	-0.000148899551	Ovary	tissue specific mutation enriched region	unmatching	up
sample_700	Esophagus	Ovary_up	-0.00059455910532	Ovary	tissue specific mutation enriched region	unmatching	up
sample_701	Esophagus	Ovary_up	0.00013931645132	Ovary	tissue specific mutation enriched region	unmatching	up
sample_702	Esophagus	Ovary_up	-0.0004081210558	Ovary	tissue specific mutation enriched region	unmatching	up
sample_703	Esophagus	Ovary_up	-0.0017391658772	Ovary	tissue specific mutation enriched region	unmatching	up
sample_704	Esophagus	Ovary_up	-0.0004849895268	Ovary	tissue specific mutation enriched region	unmatching	up
sample_705	Ovary	Ovary_up	0.000249212620572	Ovary	tissue specific mutation enriched region	matching	up
sample_706	Ovary	Ovary_up	0.00017966001832	Ovary	tissue specific mutation enriched region	matching	up
sample_707	Ovary	Ovary_up	0.0002651005864	Ovary	tissue specific mutation enriched region	matching	up
sample_708	Ovary	Ovary_up	0.00086474342248	Ovary	tissue specific mutation enriched region	matching	up
sample_709	Ovary	Ovary_up	0.00011120333056	Ovary	tissue specific mutation enriched region	matching	up
sample_710	Ovary	Ovary_up	0.0015668647632	Ovary	tissue specific mutation enriched region	matching	up
sample_711	Ovary	Ovary_up	0.0009255989848	Ovary	tissue specific mutation enriched region	matching	up
sample_712	Ovary	Ovary_up	0.0001880093976	Ovary	tissue specific mutation enriched region	matching	up
sample_713	Ovary	Ovary_up	0.00022267060068	Ovary	tissue specific mutation enriched region	matching	up
sample_714	Ovary	Ovary_up	-8.250183116e-05	Ovary	tissue specific mutation enriched region	matching	up
sample_715	Ovary	Ovary_up	-6.64577769e-05	Ovary	tissue specific mutation enriched region	matching	up
sample_716	Ovary	Ovary_up	0.0001758988884	Ovary	tissue specific mutation enriched region	matching	up
sample_717	Ovary	Ovary_up	-2.02476384e-05	Ovary	tissue specific mutation enriched region	matching	up
sample_718	Ovary	Ovary_up	-8.363030164e-05	Ovary	tissue specific mutation enriched region	matching	up
sample_719	Ovary	Ovary_up	0.000124588546	Ovary	tissue specific mutation enriched region	matching	up
sample_720	Ovary	Ovary_up	0.000165501886	Ovary	tissue specific mutation enriched region	matching	up
sample_721	Ovary	Ovary_up	0.00027761511248	Ovary	tissue specific mutation enriched region	matching	up
sample_722	Ovary	Ovary_up	0.000160418799064	Ovary	tissue specific mutation enriched region	matching	up
sample_723	Ovary	Ovary_up	-3.060489508e-05	Ovary	tissue specific mutation enriched region	matching	up
sample_724	Ovary	Ovary_up	0.00020400745328	Ovary	tissue specific mutation enriched region	matching	up
sample_725	Ovary	Ovary_up	0.0002621367056	Ovary	tissue specific mutation enriched region	matching	up
sample_726	Ovary	Ovary_up	0.000102468836	Ovary	tissue specific mutation enriched region	matching	up
sample_727	Ovary	Ovary_up	0.0006054646324	Ovary	tissue specific mutation enriched region	matching	up
sample_728	Ovary	Ovary_up	0.00027543985432	Ovary	tissue specific mutation enriched region	matching	up
sample_729	Ovary	Ovary_up	0.00023373927556	Ovary	tissue specific mutation enriched region	matching	up
sample_730	Ovary	Ovary_up	1.873042184e-05	Ovary	tissue specific mutation enriched region	matching	up
sample_731	Ovary	Ovary_up	0.0003004911276	Ovary	tissue specific mutation enriched region	matching	up
sample_732	Ovary	Ovary_up	0.0004268820792	Ovary	tissue specific mutation enriched region	matching	up
sample_733	Ovary	Ovary_up	0.00030834346068	Ovary	tissue specific mutation enriched region	matching	up
sample_734	Ovary	Ovary_up	0.000391682469252	Ovary	tissue specific mutation enriched region	matching	up
sample_735	Ovary	Ovary_up	-3.269549e-05	Ovary	tissue specific mutation enriched region	matching	up
sample_736	Ovary	Ovary_up	0.0002117775324	Ovary	tissue specific mutation enriched region	matching	up
sample_737	Ovary	Ovary_up	0.0005475637268	Ovary	tissue specific mutation enriched region	matching	up
sample_738	Ovary	Ovary_up	0.0003418554112	Ovary	tissue specific mutation enriched region	matching	up
sample_739	Ovary	Ovary_up	0.0003441887464	Ovary	tissue specific mutation enriched region	matching	up
sample_740	Ovary	Ovary_up	0.0001017993124	Ovary	tissue specific mutation enriched region	matching	up
sample_741	Ovary	Ovary_up	-4.09568344e-05	Ovary	tissue specific mutation enriched region	matching	up
sample_742	Ovary	Ovary_up	0.0015328523372	Ovary	tissue specific mutation enriched region	matching	up
sample_743	Ovary	Ovary_up	0.0012824724296	Ovary	tissue specific mutation enriched region	matching	up
sample_744	Ovary	Ovary_up	-4.72157292e-05	Ovary	tissue specific mutation enriched region	matching	up
sample_745	Ovary	Ovary_up	-0.0003281388464	Ovary	tissue specific mutation enriched region	matching	up
sample_746	Ovary	Ovary_up	0.00038343082012	Ovary	tissue specific mutation enriched region	matching	up
sample_747	Ovary	Ovary_up	0.000513083638	Ovary	tissue specific mutation enriched region	matching	up
sample_748	Ovary	Ovary_up	0.0004655545445584	Ovary	tissue specific mutation enriched region	matching	up
sample_749	Ovary	Ovary_up	-4.12842216e-05	Ovary	tissue specific mutation enriched region	matching	up
sample_750	Ovary	Ovary_up	0.0002239573156	Ovary	tissue specific mutation enriched region	matching	up
sample_751	Ovary	Ovary_up	0.00017520399104	Ovary	tissue specific mutation enriched region	matching	up
sample_752	Ovary	Ovary_up	0.00011958172648	Ovary	tissue specific mutation enriched region	matching	up
sample_753	Ovary	Ovary_up	0.0002511336792	Ovary	tissue specific mutation enriched region	matching	up
sample_754	Ovary	Ovary_up	-3.06417872e-05	Ovary	tissue specific mutation enriched region	matching	up
sample_755	Ovary	Ovary_up	0.0003329586564	Ovary	tissue specific mutation enriched region	matching	up
sample_756	Ovary	Ovary_up	0.0003814455832	Ovary	tissue specific mutation enriched region	matching	up
sample_757	Ovary	Ovary_up	1.73419844e-06	Ovary	tissue specific mutation enriched region	matching	up
sample_758	Lung	Ovary_up	-0.002970954222	Ovary	tissue specific mutation enriched region	unmatching	up
sample_759	Lung	Ovary_up	-0.00101053546	Ovary	tissue specific mutation enriched region	unmatching	up
sample_760	Lung	Ovary_up	0.0005063635576	Ovary	tissue specific mutation enriched region	unmatching	up
sample_761	Lung	Ovary_up	0.00033747933612	Ovary	tissue specific mutation enriched region	unmatching	up
sample_762	Lung	Ovary_up	-0.0012239807324	Ovary	tissue specific mutation enriched region	unmatching	up
sample_763	Lung	Ovary_up	-0.0026714934132	Ovary	tissue specific mutation enriched region	unmatching	up
sample_764	Lung	Ovary_up	-0.00173764916	Ovary	tissue specific mutation enriched region	unmatching	up
sample_765	Lung	Ovary_up	0.0003682622916	Ovary	tissue specific mutation enriched region	unmatching	up
sample_766	Lung	Ovary_up	-0.0006154435384	Ovary	tissue specific mutation enriched region	unmatching	up
sample_767	Lung	Ovary_up	4.913731288e-05	Ovary	tissue specific mutation enriched region	unmatching	up
sample_768	Lung	Ovary_up	6.770208752e-05	Ovary	tissue specific mutation enriched region	unmatching	up
sample_769	Lung	Ovary_up	0.0001736762148	Ovary	tissue specific mutation enriched region	unmatching	up
sample_770	Lung	Ovary_up	-0.0026949762772	Ovary	tissue specific mutation enriched region	unmatching	up
sample_771	Lung	Ovary_up	-0.0030136807432	Ovary	tissue specific mutation enriched region	unmatching	up
sample_772	Lung	Ovary_up	-0.0040289216324	Ovary	tissue specific mutation enriched region	unmatching	up
sample_773	Lung	Ovary_up	-0.001689567936	Ovary	tissue specific mutation enriched region	unmatching	up
sample_774	Lung	Ovary_up	0.000122646692	Ovary	tissue specific mutation enriched region	unmatching	up
sample_775	Lung	Ovary_up	-0.0024323592308	Ovary	tissue specific mutation enriched region	unmatching	up
sample_776	Lung	Ovary_up	0.00040750483452	Ovary	tissue specific mutation enriched region	unmatching	up
sample_777	Lung	Ovary_up	6.822881768e-06	Ovary	tissue specific mutation enriched region	unmatching	up
sample_778	Lung	Ovary_up	2.1761302272e-05	Ovary	tissue specific mutation enriched region	unmatching	up
sample_779	Lung	Ovary_up	0.0008156883864	Ovary	tissue specific mutation enriched region	unmatching	up
sample_780	Liver	Liver_up	0.0007285341408	Liver	tissue specific mutation enriched region	matching	up
sample_781	Liver	Liver_up	-6.09575092e-05	Liver	tissue specific mutation enriched region	matching	up
sample_782	Liver	Liver_up	2.151197496e-05	Liver	tissue specific mutation enriched region	matching	up
sample_783	Liver	Liver_up	0.0003940940968	Liver	tissue specific mutation enriched region	matching	up
sample_784	Liver	Liver_up	0.0002631293548	Liver	tissue specific mutation enriched region	matching	up
sample_785	Liver	Liver_up	-8.674771e-05	Liver	tissue specific mutation enriched region	matching	up
sample_786	Liver	Liver_up	0.0004333801604	Liver	tissue specific mutation enriched region	matching	up
sample_787	Liver	Liver_up	0.0010398608668	Liver	tissue specific mutation enriched region	matching	up
sample_788	Liver	Liver_up	0.0010966584352	Liver	tissue specific mutation enriched region	matching	up
sample_789	Liver	Liver_up	0.0004012154488	Liver	tissue specific mutation enriched region	matching	up
sample_790	Liver	Liver_up	0.0001672409010032	Liver	tissue specific mutation enriched region	matching	up
sample_791	Liver	Liver_up	-7.89469932e-05	Liver	tissue specific mutation enriched region	matching	up
sample_792	Liver	Liver_up	2.485214292e-05	Liver	tissue specific mutation enriched region	matching	up
sample_793	Liver	Liver_up	0.0002001610496	Liver	tissue specific mutation enriched region	matching	up
sample_794	Liver	Liver_up	0.00089313382028	Liver	tissue specific mutation enriched region	matching	up
sample_795	Liver	Liver_up	0.0008665065956	Liver	tissue specific mutation enriched region	matching	up
sample_796	Liver	Liver_up	0.0001626743528	Liver	tissue specific mutation enriched region	matching	up
sample_797	Liver	Liver_up	0.0010134919774	Liver	tissue specific mutation enriched region	matching	up
sample_798	Liver	Liver_up	0.000121511206	Liver	tissue specific mutation enriched region	matching	up
sample_799	Liver	Liver_up	0.0011311021212	Liver	tissue specific mutation enriched region	matching	up
sample_800	Liver	Liver_up	0.000982456272	Liver	tissue specific mutation enriched region	matching	up
sample_801	Liver	Liver_up	0.00017348987428	Liver	tissue specific mutation enriched region	matching	up
sample_802	Liver	Liver_up	0.0011349291772	Liver	tissue specific mutation enriched region	matching	up
sample_803	Liver	Liver_up	0.0011033316856	Liver	tissue specific mutation enriched region	matching	up
sample_804	Liver	Liver_up	0.001025051588	Liver	tissue specific mutation enriched region	matching	up
sample_805	Liver	Liver_up	0.000100439235576	Liver	tissue specific mutation enriched region	matching	up
sample_806	Liver	Liver_up	-1.404512e-05	Liver	tissue specific mutation enriched region	matching	up
sample_807	Liver	Liver_up	0.0010798633576	Liver	tissue specific mutation enriched region	matching	up
sample_808	Liver	Liver_up	0.0002005559712	Liver	tissue specific mutation enriched region	matching	up
sample_809	Liver	Liver_up	0.0002005098196	Liver	tissue specific mutation enriched region	matching	up
sample_810	Liver	Liver_up	9.288049588e-05	Liver	tissue specific mutation enriched region	matching	up
sample_811	Liver	Liver_up	1.48466232e-05	Liver	tissue specific mutation enriched region	matching	up
sample_812	Liver	Liver_up	0.00112295044	Liver	tissue specific mutation enriched region	matching	up
sample_813	Liver	Liver_up	0.00028462769464	Liver	tissue specific mutation enriched region	matching	up
sample_814	Liver	Liver_up	0.000107129948856	Liver	tissue specific mutation enriched region	matching	up
sample_815	Liver	Liver_up	0.0011023248492	Liver	tissue specific mutation enriched region	matching	up
sample_816	Liver	Liver_up	0.001108219338	Liver	tissue specific mutation enriched region	matching	up
sample_817	Liver	Liver_up	0.001375176546	Liver	tissue specific mutation enriched region	matching	up
sample_818	Liver	Liver_up	7.452057088e-05	Liver	tissue specific mutation enriched region	matching	up
sample_819	Liver	Liver_up	0.0010572294512	Liver	tissue specific mutation enriched region	matching	up
sample_820	Liver	Liver_up	0.0011239965556	Liver	tissue specific mutation enriched region	matching	up
sample_821	Liver	Liver_up	0.0005072397444	Liver	tissue specific mutation enriched region	matching	up
sample_822	Liver	Liver_up	0.0001350099588	Liver	tissue specific mutation enriched region	matching	up
sample_823	Liver	Liver_up	0.0001939918656	Liver	tissue specific mutation enriched region	matching	up
sample_824	Liver	Liver_up	0.0002410202744	Liver	tissue specific mutation enriched region	matching	up
sample_825	Liver	Liver_up	0.000276819112	Liver	tissue specific mutation enriched region	matching	up
sample_826	Liver	Liver_up	2.4565754e-05	Liver	tissue specific mutation enriched region	matching	up
sample_827	Liver	Liver_up	3.62070392e-05	Liver	tissue specific mutation enriched region	matching	up
sample_828	Liver	Liver_up	0.0002341238932	Liver	tissue specific mutation enriched region	matching	up
sample_829	Liver	Liver_up	0.00012647985088	Liver	tissue specific mutation enriched region	matching	up
sample_830	Liver	Liver_up	0.0007903527726	Liver	tissue specific mutation enriched region	matching	up
sample_831	Liver	Liver_up	0.000647705496	Liver	tissue specific mutation enriched region	matching	up
sample_832	Liver	Liver_up	-6.9646853e-05	Liver	tissue specific mutation enriched region	matching	up
sample_833	Liver	Liver_up	0.0008428539564	Liver	tissue specific mutation enriched region	matching	up
sample_834	Liver	Liver_up	0.00022123080184	Liver	tissue specific mutation enriched region	matching	up
sample_835	Liver	Liver_up	0.0009968426476	Liver	tissue specific mutation enriched region	matching	up
sample_836	Liver	Liver_up	0.00096844357024	Liver	tissue specific mutation enriched region	matching	up
sample_837	Liver	Liver_up	0.00101208260576	Liver	tissue specific mutation enriched region	matching	up
sample_838	Liver	Liver_up	0.0009647164194	Liver	tissue specific mutation enriched region	matching	up
sample_839	Liver	Liver_up	0.0011816719976	Liver	tissue specific mutation enriched region	matching	up
sample_840	Liver	Liver_up	0.0001612564188	Liver	tissue specific mutation enriched region	matching	up
sample_841	Liver	Liver_up	0.0011255824966	Liver	tissue specific mutation enriched region	matching	up
sample_842	Liver	Liver_up	0.0011495942896	Liver	tissue specific mutation enriched region	matching	up
sample_843	Liver	Liver_up	0.000256214696	Liver	tissue specific mutation enriched region	matching	up
sample_844	Liver	Liver_up	0.00104943901424	Liver	tissue specific mutation enriched region	matching	up
sample_845	Liver	Liver_up	0.0010567654904	Liver	tissue specific mutation enriched region	matching	up
sample_846	Liver	Liver_up	0.00113003081332	Liver	tissue specific mutation enriched region	matching	up
sample_847	Liver	Liver_up	0.00013590515388	Liver	tissue specific mutation enriched region	matching	up
sample_848	Liver	Liver_up	0.0012214200896	Liver	tissue specific mutation enriched region	matching	up
sample_849	Liver	Liver_up	9.70166393992001e-05	Liver	tissue specific mutation enriched region	matching	up
sample_850	Liver	Liver_up	0.000906563944	Liver	tissue specific mutation enriched region	matching	up
sample_851	Liver	Liver_up	7.3147742e-05	Liver	tissue specific mutation enriched region	matching	up
sample_852	Liver	Liver_up	-1.9752316e-05	Liver	tissue specific mutation enriched region	matching	up
sample_853	Liver	Liver_up	0.0002516740572	Liver	tissue specific mutation enriched region	matching	up
sample_854	Liver	Liver_up	0.000364793184	Liver	tissue specific mutation enriched region	matching	up
sample_855	Liver	Liver_up	0.00096298516412	Liver	tissue specific mutation enriched region	matching	up
sample_856	Liver	Liver_up	0.0002877903512	Liver	tissue specific mutation enriched region	matching	up
sample_857	Liver	Liver_up	0.000423096968	Liver	tissue specific mutation enriched region	matching	up
sample_858	Liver	Liver_up	0.0009118050394	Liver	tissue specific mutation enriched region	matching	up
sample_859	Liver	Liver_up	-8.3081396e-05	Liver	tissue specific mutation enriched region	matching	up
sample_860	Liver	Liver_up	4.92488666888e-05	Liver	tissue specific mutation enriched region	matching	up
sample_861	Liver	Liver_up	0.0001270419248	Liver	tissue specific mutation enriched region	matching	up
sample_862	Liver	Liver_up	0.000841349209892	Liver	tissue specific mutation enriched region	matching	up
sample_863	Liver	Liver_up	-9.769460428e-05	Liver	tissue specific mutation enriched region	matching	up
sample_864	Liver	Liver_up	-8.32112288e-05	Liver	tissue specific mutation enriched region	matching	up
sample_865	Liver	Liver_up	0.0010520619432	Liver	tissue specific mutation enriched region	matching	up
sample_866	Liver	Liver_up	0.001265610122	Liver	tissue specific mutation enriched region	matching	up
sample_867	Liver	Liver_up	8.9246896e-05	Liver	tissue specific mutation enriched region	matching	up
sample_868	Liver	Liver_up	-1.06275376e-05	Liver	tissue specific mutation enriched region	matching	up
sample_869	Pancrease	Liver_up	0.000460425014	Liver	tissue specific mutation enriched region	unmatching	up
sample_870	Pancrease	Liver_up	0.00045234633856	Liver	tissue specific mutation enriched region	unmatching	up
sample_871	Pancrease	Liver_up	0.0007665749366	Liver	tissue specific mutation enriched region	unmatching	up
sample_872	Pancrease	Liver_up	0.0004185868128	Liver	tissue specific mutation enriched region	unmatching	up
sample_873	Pancrease	Liver_up	0.00069321604448	Liver	tissue specific mutation enriched region	unmatching	up
sample_874	Pancrease	Liver_up	0.00118323852768	Liver	tissue specific mutation enriched region	unmatching	up
sample_875	Pancrease	Liver_up	0.00100554964888	Liver	tissue specific mutation enriched region	unmatching	up
sample_876	Pancrease	Liver_up	0.00072672810992	Liver	tissue specific mutation enriched region	unmatching	up
sample_877	Pancrease	Liver_up	0.000504166988	Liver	tissue specific mutation enriched region	unmatching	up
sample_878	Pancrease	Liver_up	0.00058709232948	Liver	tissue specific mutation enriched region	unmatching	up
sample_879	Pancrease	Liver_up	0.00092928059716	Liver	tissue specific mutation enriched region	unmatching	up
sample_880	Pancrease	Liver_up	0.000833657052424	Liver	tissue specific mutation enriched region	unmatching	up
sample_881	Pancrease	Liver_up	0.0005392505186	Liver	tissue specific mutation enriched region	unmatching	up
sample_882	Pancrease	Liver_up	0.0008982254124	Liver	tissue specific mutation enriched region	unmatching	up
sample_883	Pancrease	Liver_up	0.0006169348152	Liver	tissue specific mutation enriched region	unmatching	up
sample_884	Pancrease	Liver_up	0.00052276024216	Liver	tissue specific mutation enriched region	unmatching	up
sample_885	Pancrease	Liver_up	0.0008191195044	Liver	tissue specific mutation enriched region	unmatching	up
sample_886	Pancrease	Liver_up	0.0007176091286674	Liver	tissue specific mutation enriched region	unmatching	up
sample_887	Pancrease	Liver_up	0.000856437997648	Liver	tissue specific mutation enriched region	unmatching	up
sample_888	Pancrease	Liver_up	0.00050491765168	Liver	tissue specific mutation enriched region	unmatching	up
sample_889	Pancrease	Liver_up	0.0005677393112	Liver	tissue specific mutation enriched region	unmatching	up
sample_890	Pancrease	Liver_up	0.00069324308012	Liver	tissue specific mutation enriched region	unmatching	up
sample_891	Pancrease	Liver_up	0.00057699850448	Liver	tissue specific mutation enriched region	unmatching	up
sample_892	Pancrease	Liver_up	0.00073099634788	Liver	tissue specific mutation enriched region	unmatching	up
sample_893	Pancrease	Liver_up	0.00068247639744	Liver	tissue specific mutation enriched region	unmatching	up
sample_894	Pancrease	Liver_up	0.0008089849588	Liver	tissue specific mutation enriched region	unmatching	up
sample_895	Pancrease	Liver_up	0.0004278675376	Liver	tissue specific mutation enriched region	unmatching	up
sample_896	Pancrease	Liver_up	0.00041282998656	Liver	tissue specific mutation enriched region	unmatching	up
sample_897	Pancrease	Liver_up	0.00077043706148	Liver	tissue specific mutation enriched region	unmatching	up
sample_898	Pancrease	Liver_up	0.0008169118466	Liver	tissue specific mutation enriched region	unmatching	up
sample_899	Pancrease	Liver_up	0.0006007230196	Liver	tissue specific mutation enriched region	unmatching	up
sample_900	Pancrease	Liver_up	0.00048684960208	Liver	tissue specific mutation enriched region	unmatching	up
sample_901	Pancrease	Liver_up	0.00044297461924	Liver	tissue specific mutation enriched region	unmatching	up
sample_902	Pancrease	Liver_up	0.0008908567224	Liver	tissue specific mutation enriched region	unmatching	up
sample_903	Pancrease	Liver_up	0.0006116242528	Liver	tissue specific mutation enriched region	unmatching	up
sample_904	Pancrease	Liver_up	0.0004724785052	Liver	tissue specific mutation enriched region	unmatching	up
sample_905	Pancrease	Liver_up	0.0007929563538	Liver	tissue specific mutation enriched region	unmatching	up
sample_906	Pancrease	Liver_up	0.0009454396736	Liver	tissue specific mutation enriched region	unmatching	up
sample_907	Pancrease	Liver_up	0.0005837849064	Liver	tissue specific mutation enriched region	unmatching	up
sample_908	Pancrease	Liver_up	0.00080199048876	Liver	tissue specific mutation enriched region	unmatching	up
sample_909	Pancrease	Liver_up	0.000678084934	Liver	tissue specific mutation enriched region	unmatching	up
sample_910	Colon	Liver_up	-0.00126145520572	Liver	tissue specific mutation enriched region	unmatching	up
sample_911	Colon	Liver_up	-0.0004259353748	Liver	tissue specific mutation enriched region	unmatching	up
sample_912	Colon	Liver_up	-0.0002110321208	Liver	tissue specific mutation enriched region	unmatching	up
sample_913	Colon	Liver_up	-0.000388285665	Liver	tissue specific mutation enriched region	unmatching	up
sample_914	Colon	Liver_up	-0.00078221143536	Liver	tissue specific mutation enriched region	unmatching	up
sample_915	Colon	Liver_up	8.90998731999999e-05	Liver	tissue specific mutation enriched region	unmatching	up
sample_916	Colon	Liver_up	-0.000246569272	Liver	tissue specific mutation enriched region	unmatching	up
sample_917	Colon	Liver_up	-0.00103507803376	Liver	tissue specific mutation enriched region	unmatching	up
sample_918	Colon	Liver_up	-0.00069029569452	Liver	tissue specific mutation enriched region	unmatching	up
sample_919	Colon	Liver_up	-0.0013274209604	Liver	tissue specific mutation enriched region	unmatching	up
sample_920	Colon	Liver_up	-0.0005200262548	Liver	tissue specific mutation enriched region	unmatching	up
sample_921	Colon	Liver_up	-0.0003485455804	Liver	tissue specific mutation enriched region	unmatching	up
sample_922	Colon	Liver_up	-0.00046359094376	Liver	tissue specific mutation enriched region	unmatching	up
sample_923	Colon	Liver_up	-0.00101423163856	Liver	tissue specific mutation enriched region	unmatching	up
sample_924	Colon	Liver_up	-0.00013329847176	Liver	tissue specific mutation enriched region	unmatching	up
sample_925	Colon	Liver_up	-0.000135235464	Liver	tissue specific mutation enriched region	unmatching	up
sample_926	Colon	Liver_up	-0.00035734404224	Liver	tissue specific mutation enriched region	unmatching	up
sample_927	Colon	Liver_up	-0.00038580629268	Liver	tissue specific mutation enriched region	unmatching	up
sample_928	Colon	Liver_up	-0.00032375201668	Liver	tissue specific mutation enriched region	unmatching	up
sample_929	Colon	Liver_up	-0.00116198958712	Liver	tissue specific mutation enriched region	unmatching	up
sample_930	Liver	Liver_up	0.0011780265732	Liver	tissue specific mutation enriched region	matching	up
sample_931	Liver	Liver_up	0.00087994166	Liver	tissue specific mutation enriched region	matching	up
sample_932	Liver	Liver_up	0.0011448081292	Liver	tissue specific mutation enriched region	matching	up
sample_933	Liver	Liver_up	0.000350990731	Liver	tissue specific mutation enriched region	matching	up
sample_934	Liver	Liver_up	9.64578612e-05	Liver	tissue specific mutation enriched region	matching	up
sample_935	Liver	Liver_up	0.0007628316772	Liver	tissue specific mutation enriched region	matching	up
sample_936	Liver	Liver_up	-0.000147088762	Liver	tissue specific mutation enriched region	matching	up
sample_937	Liver	Liver_up	-6.73588052e-05	Liver	tissue specific mutation enriched region	matching	up
sample_938	Liver	Liver_up	-1.075507108e-05	Liver	tissue specific mutation enriched region	matching	up
sample_939	Liver	Liver_up	0.0007534278812	Liver	tissue specific mutation enriched region	matching	up
sample_940	Esophagus	Liver_up	-0.0002244533742	Liver	tissue specific mutation enriched region	unmatching	up
sample_941	Esophagus	Liver_up	-0.0001886633776	Liver	tissue specific mutation enriched region	unmatching	up
sample_942	Esophagus	Liver_up	-0.00019600613024	Liver	tissue specific mutation enriched region	unmatching	up
sample_943	Esophagus	Liver_up	-7.15870680000005e-06	Liver	tissue specific mutation enriched region	unmatching	up
sample_944	Esophagus	Liver_up	-7.5514202e-05	Liver	tissue specific mutation enriched region	unmatching	up
sample_945	Esophagus	Liver_up	-0.00014934073848	Liver	tissue specific mutation enriched region	unmatching	up
sample_946	Esophagus	Liver_up	-0.00032084615136	Liver	tissue specific mutation enriched region	unmatching	up
sample_947	Esophagus	Liver_up	2.821219152e-05	Liver	tissue specific mutation enriched region	unmatching	up
sample_948	Esophagus	Liver_up	-4.070839188e-05	Liver	tissue specific mutation enriched region	unmatching	up
sample_949	Esophagus	Liver_up	-0.00016882975344	Liver	tissue specific mutation enriched region	unmatching	up
sample_950	Esophagus	Liver_up	-4.6178615304e-05	Liver	tissue specific mutation enriched region	unmatching	up
sample_951	Esophagus	Liver_up	-0.00020513194208	Liver	tissue specific mutation enriched region	unmatching	up
sample_952	Esophagus	Liver_up	-0.00015555115988	Liver	tissue specific mutation enriched region	unmatching	up
sample_953	Esophagus	Liver_up	-4.93634682e-05	Liver	tissue specific mutation enriched region	unmatching	up
sample_954	Esophagus	Liver_up	-0.00040350236112	Liver	tissue specific mutation enriched region	unmatching	up
sample_955	Esophagus	Liver_up	-5.12909134e-05	Liver	tissue specific mutation enriched region	unmatching	up
sample_956	Esophagus	Liver_up	-7.27006636e-05	Liver	tissue specific mutation enriched region	unmatching	up
sample_957	Esophagus	Liver_up	-0.00050241090264	Liver	tissue specific mutation enriched region	unmatching	up
sample_958	Esophagus	Liver_up	-8.90255332e-05	Liver	tissue specific mutation enriched region	unmatching	up
sample_959	Esophagus	Liver_up	-3.192349848e-05	Liver	tissue specific mutation enriched region	unmatching	up
sample_960	Esophagus	Liver_up	3.09456655e-05	Liver	tissue specific mutation enriched region	unmatching	up
sample_961	Esophagus	Liver_up	-0.00010595389132	Liver	tissue specific mutation enriched region	unmatching	up
sample_962	Esophagus	Liver_up	8.136612224e-05	Liver	tissue specific mutation enriched region	unmatching	up
sample_963	Esophagus	Liver_up	-0.0003037119128	Liver	tissue specific mutation enriched region	unmatching	up
sample_964	Esophagus	Liver_up	5.69529365200001e-05	Liver	tissue specific mutation enriched region	unmatching	up
sample_965	Ovary	Liver_up	-0.00016004169714	Liver	tissue specific mutation enriched region	unmatching	up
sample_966	Ovary	Liver_up	-7.074617316e-05	Liver	tissue specific mutation enriched region	unmatching	up
sample_967	Ovary	Liver_up	-2.58900152e-05	Liver	tissue specific mutation enriched region	unmatching	up
sample_968	Ovary	Liver_up	-0.00039441144336	Liver	tissue specific mutation enriched region	unmatching	up
sample_969	Ovary	Liver_up	-4.75307456e-05	Liver	tissue specific mutation enriched region	unmatching	up
sample_970	Ovary	Liver_up	-0.00060339712944	Liver	tissue specific mutation enriched region	unmatching	up
sample_971	Ovary	Liver_up	-0.00046510773616	Liver	tissue specific mutation enriched region	unmatching	up
sample_972	Ovary	Liver_up	-3.78945216e-05	Liver	tissue specific mutation enriched region	unmatching	up
sample_973	Ovary	Liver_up	-0.00014054083756	Liver	tissue specific mutation enriched region	unmatching	up
sample_974	Ovary	Liver_up	-0.0001787181058	Liver	tissue specific mutation enriched region	unmatching	up
sample_975	Ovary	Liver_up	-0.000189795	Liver	tissue specific mutation enriched region	unmatching	up
sample_976	Ovary	Liver_up	-0.0001586673552	Liver	tissue specific mutation enriched region	unmatching	up
sample_977	Ovary	Liver_up	-4.937925672e-05	Liver	tissue specific mutation enriched region	unmatching	up
sample_978	Ovary	Liver_up	-0.000180909462012	Liver	tissue specific mutation enriched region	unmatching	up
sample_979	Ovary	Liver_up	6.50221239999995e-06	Liver	tissue specific mutation enriched region	unmatching	up
sample_980	Ovary	Liver_up	-3.9662674e-05	Liver	tissue specific mutation enriched region	unmatching	up
sample_981	Ovary	Liver_up	-0.0003082245392	Liver	tissue specific mutation enriched region	unmatching	up
sample_982	Ovary	Liver_up	-0.00012916060468	Liver	tissue specific mutation enriched region	unmatching	up
sample_983	Ovary	Liver_up	-0.00012922114572	Liver	tissue specific mutation enriched region	unmatching	up
sample_984	Ovary	Liver_up	-7.65694684e-05	Liver	tissue specific mutation enriched region	unmatching	up
sample_985	Ovary	Liver_up	-0.0001035536992	Liver	tissue specific mutation enriched region	unmatching	up
sample_986	Ovary	Liver_up	-0.0001682182662	Liver	tissue specific mutation enriched region	unmatching	up
sample_987	Ovary	Liver_up	-0.00022795474276	Liver	tissue specific mutation enriched region	unmatching	up
sample_988	Ovary	Liver_up	-0.00023941486616	Liver	tissue specific mutation enriched region	unmatching	up
sample_989	Ovary	Liver_up	-0.00029224510584	Liver	tissue specific mutation enriched region	unmatching	up
sample_990	Ovary	Liver_up	-0.00013167136948	Liver	tissue specific mutation enriched region	unmatching	up
sample_991	Ovary	Liver_up	1.24360948e-05	Liver	tissue specific mutation enriched region	unmatching	up
sample_992	Ovary	Liver_up	-0.0004328185704	Liver	tissue specific mutation enriched region	unmatching	up
sample_993	Ovary	Liver_up	-9.34363970000001e-05	Liver	tissue specific mutation enriched region	unmatching	up
sample_994	Ovary	Liver_up	-8.1047727548e-05	Liver	tissue specific mutation enriched region	unmatching	up
sample_995	Ovary	Liver_up	-0.0001518896224	Liver	tissue specific mutation enriched region	unmatching	up
sample_996	Ovary	Liver_up	-1.457244224e-05	Liver	tissue specific mutation enriched region	unmatching	up
sample_997	Ovary	Liver_up	-0.00030722778744	Liver	tissue specific mutation enriched region	unmatching	up
sample_998	Ovary	Liver_up	-0.000169895048	Liver	tissue specific mutation enriched region	unmatching	up
sample_999	Ovary	Liver_up	-0.00014520102904	Liver	tissue specific mutation enriched region	unmatching	up
sample_1000	Ovary	Liver_up	-7.174586248e-05	Liver	tissue specific mutation enriched region	unmatching	up
sample_1001	Ovary	Liver_up	4.250959828e-05	Liver	tissue specific mutation enriched region	unmatching	up
sample_1002	Ovary	Liver_up	-0.000625053052	Liver	tissue specific mutation enriched region	unmatching	up
sample_1003	Ovary	Liver_up	-0.0007565514308	Liver	tissue specific mutation enriched region	unmatching	up
sample_1004	Ovary	Liver_up	-0.000243152846	Liver	tissue specific mutation enriched region	unmatching	up
sample_1005	Ovary	Liver_up	-0.00010461143	Liver	tissue specific mutation enriched region	unmatching	up
sample_1006	Ovary	Liver_up	-8.2710686704e-05	Liver	tissue specific mutation enriched region	unmatching	up
sample_1007	Ovary	Liver_up	-0.00026881430788	Liver	tissue specific mutation enriched region	unmatching	up
sample_1008	Ovary	Liver_up	-6.74027952e-05	Liver	tissue specific mutation enriched region	unmatching	up
sample_1009	Ovary	Liver_up	-0.00022383779184	Liver	tissue specific mutation enriched region	unmatching	up
sample_1010	Ovary	Liver_up	1.55184842e-05	Liver	tissue specific mutation enriched region	unmatching	up
sample_1011	Ovary	Liver_up	-1.2222764e-06	Liver	tissue specific mutation enriched region	unmatching	up
sample_1012	Ovary	Liver_up	-2.26500626e-05	Liver	tissue specific mutation enriched region	unmatching	up
sample_1013	Ovary	Liver_up	-0.0002129191466	Liver	tissue specific mutation enriched region	unmatching	up
sample_1014	Ovary	Liver_up	-0.0002174884608	Liver	tissue specific mutation enriched region	unmatching	up
sample_1015	Ovary	Liver_up	-0.0002441681438	Liver	tissue specific mutation enriched region	unmatching	up
sample_1016	Ovary	Liver_up	0.00015455678744	Liver	tissue specific mutation enriched region	unmatching	up
sample_1017	Ovary	Liver_up	-6.838477188e-05	Liver	tissue specific mutation enriched region	unmatching	up
sample_1018	Lung	Liver_up	0.0014250875032	Liver	tissue specific mutation enriched region	unmatching	up
sample_1019	Lung	Liver_up	7.91087616e-05	Liver	tissue specific mutation enriched region	unmatching	up
sample_1020	Lung	Liver_up	-2.61031204e-05	Liver	tissue specific mutation enriched region	unmatching	up
sample_1021	Lung	Liver_up	2.06345996e-05	Liver	tissue specific mutation enriched region	unmatching	up
sample_1022	Lung	Liver_up	0.0001578350172	Liver	tissue specific mutation enriched region	unmatching	up
sample_1023	Lung	Liver_up	0.0014912061648	Liver	tissue specific mutation enriched region	unmatching	up
sample_1024	Lung	Liver_up	0.0001642505966	Liver	tissue specific mutation enriched region	unmatching	up
sample_1025	Lung	Liver_up	0.0001192490952	Liver	tissue specific mutation enriched region	unmatching	up
sample_1026	Lung	Liver_up	0.00018097800708	Liver	tissue specific mutation enriched region	unmatching	up
sample_1027	Lung	Liver_up	0.000103502653848	Liver	tissue specific mutation enriched region	unmatching	up
sample_1028	Lung	Liver_up	3.510899848e-06	Liver	tissue specific mutation enriched region	unmatching	up
sample_1029	Lung	Liver_up	-0.000154491718616	Liver	tissue specific mutation enriched region	unmatching	up
sample_1030	Lung	Liver_up	0.0012588715396	Liver	tissue specific mutation enriched region	unmatching	up
sample_1031	Lung	Liver_up	0.00169645125024	Liver	tissue specific mutation enriched region	unmatching	up
sample_1032	Lung	Liver_up	0.0009656311808	Liver	tissue specific mutation enriched region	unmatching	up
sample_1033	Lung	Liver_up	0.0010364770288	Liver	tissue specific mutation enriched region	unmatching	up
sample_1034	Lung	Liver_up	-9.53359222e-05	Liver	tissue specific mutation enriched region	unmatching	up
sample_1035	Lung	Liver_up	0.0019296413568	Liver	tissue specific mutation enriched region	unmatching	up
sample_1036	Lung	Liver_up	4.16873040000003e-06	Liver	tissue specific mutation enriched region	unmatching	up
sample_1037	Lung	Liver_up	6.598656936e-06	Liver	tissue specific mutation enriched region	unmatching	up
sample_1038	Lung	Liver_up	3.02026527999998e-07	Liver	tissue specific mutation enriched region	unmatching	up
sample_1039	Lung	Liver_up	-6.18168492e-05	Liver	tissue specific mutation enriched region	unmatching	up
sample_1040	Liver	Pancrease_up	-0.00085190128748	Pancrease	tissue specific mutation enriched region	unmatching	up
sample_1041	Liver	Pancrease_up	-0.00046096369492	Pancrease	tissue specific mutation enriched region	unmatching	up
sample_1042	Liver	Pancrease_up	-0.0016425821844	Pancrease	tissue specific mutation enriched region	unmatching	up
sample_1043	Liver	Pancrease_up	-0.0013213592948	Pancrease	tissue specific mutation enriched region	unmatching	up
sample_1044	Liver	Pancrease_up	-0.0009857506596	Pancrease	tissue specific mutation enriched region	unmatching	up
sample_1045	Liver	Pancrease_up	-0.00043529305108	Pancrease	tissue specific mutation enriched region	unmatching	up
sample_1046	Liver	Pancrease_up	-0.0010871638152	Pancrease	tissue specific mutation enriched region	unmatching	up
sample_1047	Liver	Pancrease_up	-0.001499796968	Pancrease	tissue specific mutation enriched region	unmatching	up
sample_1048	Liver	Pancrease_up	-0.00193332190108	Pancrease	tissue specific mutation enriched region	unmatching	up
sample_1049	Liver	Pancrease_up	-0.0011868664114	Pancrease	tissue specific mutation enriched region	unmatching	up
sample_1050	Liver	Pancrease_up	-0.000665886337176	Pancrease	tissue specific mutation enriched region	unmatching	up
sample_1051	Liver	Pancrease_up	-0.00044221859492	Pancrease	tissue specific mutation enriched region	unmatching	up
sample_1052	Liver	Pancrease_up	-0.00030414185736	Pancrease	tissue specific mutation enriched region	unmatching	up
sample_1053	Liver	Pancrease_up	-0.001332839756	Pancrease	tissue specific mutation enriched region	unmatching	up
sample_1054	Liver	Pancrease_up	-0.000967116505	Pancrease	tissue specific mutation enriched region	unmatching	up
sample_1055	Liver	Pancrease_up	-0.001113253355084	Pancrease	tissue specific mutation enriched region	unmatching	up
sample_1056	Liver	Pancrease_up	-0.0019036588028	Pancrease	tissue specific mutation enriched region	unmatching	up
sample_1057	Liver	Pancrease_up	-0.0017375252628	Pancrease	tissue specific mutation enriched region	unmatching	up
sample_1058	Liver	Pancrease_up	-0.0006221620872	Pancrease	tissue specific mutation enriched region	unmatching	up
sample_1059	Liver	Pancrease_up	-0.00219298883744	Pancrease	tissue specific mutation enriched region	unmatching	up
sample_1060	Liver	Pancrease_up	-0.00075842968864	Pancrease	tissue specific mutation enriched region	unmatching	up
sample_1061	Liver	Pancrease_up	-0.00055998354024	Pancrease	tissue specific mutation enriched region	unmatching	up
sample_1062	Liver	Pancrease_up	-0.0020251616404	Pancrease	tissue specific mutation enriched region	unmatching	up
sample_1063	Liver	Pancrease_up	-0.001797381738	Pancrease	tissue specific mutation enriched region	unmatching	up
sample_1064	Liver	Pancrease_up	-0.0024289755404	Pancrease	tissue specific mutation enriched region	unmatching	up
sample_1065	Liver	Pancrease_up	-0.0006138160288	Pancrease	tissue specific mutation enriched region	unmatching	up
sample_1066	Liver	Pancrease_up	-0.00058926075352	Pancrease	tissue specific mutation enriched region	unmatching	up
sample_1067	Liver	Pancrease_up	-0.0017673757024	Pancrease	tissue specific mutation enriched region	unmatching	up
sample_1068	Liver	Pancrease_up	-0.0005591232192	Pancrease	tissue specific mutation enriched region	unmatching	up
sample_1069	Liver	Pancrease_up	-0.0024289267728	Pancrease	tissue specific mutation enriched region	unmatching	up
sample_1070	Liver	Pancrease_up	-0.00073831736706	Pancrease	tissue specific mutation enriched region	unmatching	up
sample_1071	Liver	Pancrease_up	-0.00048058862188	Pancrease	tissue specific mutation enriched region	unmatching	up
sample_1072	Liver	Pancrease_up	-0.0020985875544	Pancrease	tissue specific mutation enriched region	unmatching	up
sample_1073	Liver	Pancrease_up	-0.00055615828288	Pancrease	tissue specific mutation enriched region	unmatching	up
sample_1074	Liver	Pancrease_up	-0.00061952894176	Pancrease	tissue specific mutation enriched region	unmatching	up
sample_1075	Liver	Pancrease_up	-0.0018656072772	Pancrease	tissue specific mutation enriched region	unmatching	up
sample_1076	Liver	Pancrease_up	-0.00168277134	Pancrease	tissue specific mutation enriched region	unmatching	up
sample_1077	Liver	Pancrease_up	-0.0021961368118	Pancrease	tissue specific mutation enriched region	unmatching	up
sample_1078	Liver	Pancrease_up	-0.0006279774966	Pancrease	tissue specific mutation enriched region	unmatching	up
sample_1079	Liver	Pancrease_up	-0.00074072843348	Pancrease	tissue specific mutation enriched region	unmatching	up
sample_1080	Liver	Pancrease_up	-0.00190167681216	Pancrease	tissue specific mutation enriched region	unmatching	up
sample_1081	Liver	Pancrease_up	-0.00226810592388	Pancrease	tissue specific mutation enriched region	unmatching	up
sample_1082	Liver	Pancrease_up	-0.0023520626432	Pancrease	tissue specific mutation enriched region	unmatching	up
sample_1083	Liver	Pancrease_up	-0.0004843299064	Pancrease	tissue specific mutation enriched region	unmatching	up
sample_1084	Liver	Pancrease_up	-0.0020874681308	Pancrease	tissue specific mutation enriched region	unmatching	up
sample_1085	Liver	Pancrease_up	-0.001810745856	Pancrease	tissue specific mutation enriched region	unmatching	up
sample_1086	Liver	Pancrease_up	-0.0006050690124	Pancrease	tissue specific mutation enriched region	unmatching	up
sample_1087	Liver	Pancrease_up	-0.0005507507108	Pancrease	tissue specific mutation enriched region	unmatching	up
sample_1088	Liver	Pancrease_up	-0.002060562612	Pancrease	tissue specific mutation enriched region	unmatching	up
sample_1089	Liver	Pancrease_up	-0.0006591008016	Pancrease	tissue specific mutation enriched region	unmatching	up
sample_1090	Liver	Pancrease_up	-0.0018212089968	Pancrease	tissue specific mutation enriched region	unmatching	up
sample_1091	Liver	Pancrease_up	-0.00129629144176	Pancrease	tissue specific mutation enriched region	unmatching	up
sample_1092	Liver	Pancrease_up	-0.00064923325816	Pancrease	tissue specific mutation enriched region	unmatching	up
sample_1093	Liver	Pancrease_up	-0.00099269603836	Pancrease	tissue specific mutation enriched region	unmatching	up
sample_1094	Liver	Pancrease_up	-0.00065660088728	Pancrease	tissue specific mutation enriched region	unmatching	up
sample_1095	Liver	Pancrease_up	-0.00111992601056	Pancrease	tissue specific mutation enriched region	unmatching	up
sample_1096	Liver	Pancrease_up	-0.0017748784476	Pancrease	tissue specific mutation enriched region	unmatching	up
sample_1097	Liver	Pancrease_up	-0.0017679226172	Pancrease	tissue specific mutation enriched region	unmatching	up
sample_1098	Liver	Pancrease_up	-0.00087444954992	Pancrease	tissue specific mutation enriched region	unmatching	up
sample_1099	Liver	Pancrease_up	-0.000897889276988	Pancrease	tissue specific mutation enriched region	unmatching	up
sample_1100	Liver	Pancrease_up	-0.0018404134692	Pancrease	tissue specific mutation enriched region	unmatching	up
sample_1101	Liver	Pancrease_up	-0.0017247550854	Pancrease	tissue specific mutation enriched region	unmatching	up
sample_1102	Liver	Pancrease_up	-0.0017014279892	Pancrease	tissue specific mutation enriched region	unmatching	up
sample_1103	Liver	Pancrease_up	-0.0026955454604	Pancrease	tissue specific mutation enriched region	unmatching	up
sample_1104	Liver	Pancrease_up	-0.0019575784184	Pancrease	tissue specific mutation enriched region	unmatching	up
sample_1105	Liver	Pancrease_up	-0.00094149191748	Pancrease	tissue specific mutation enriched region	unmatching	up
sample_1106	Liver	Pancrease_up	-0.00107910037804	Pancrease	tissue specific mutation enriched region	unmatching	up
sample_1107	Liver	Pancrease_up	-0.00065461037616	Pancrease	tissue specific mutation enriched region	unmatching	up
sample_1108	Liver	Pancrease_up	-0.00077947929736	Pancrease	tissue specific mutation enriched region	unmatching	up
sample_1109	Liver	Pancrease_up	-0.001946800344	Pancrease	tissue specific mutation enriched region	unmatching	up
sample_1110	Liver	Pancrease_up	-0.0021637613828	Pancrease	tissue specific mutation enriched region	unmatching	up
sample_1111	Liver	Pancrease_up	-0.00066155741128	Pancrease	tissue specific mutation enriched region	unmatching	up
sample_1112	Liver	Pancrease_up	-0.002127699392	Pancrease	tissue specific mutation enriched region	unmatching	up
sample_1113	Liver	Pancrease_up	-0.00053379793808	Pancrease	tissue specific mutation enriched region	unmatching	up
sample_1114	Liver	Pancrease_up	-0.002064475342	Pancrease	tissue specific mutation enriched region	unmatching	up
sample_1115	Liver	Pancrease_up	-0.00101697122324	Pancrease	tissue specific mutation enriched region	unmatching	up
sample_1116	Liver	Pancrease_up	-0.0014183661952	Pancrease	tissue specific mutation enriched region	unmatching	up
sample_1117	Liver	Pancrease_up	-0.0016160167188	Pancrease	tissue specific mutation enriched region	unmatching	up
sample_1118	Liver	Pancrease_up	-0.00080529608428	Pancrease	tissue specific mutation enriched region	unmatching	up
sample_1119	Liver	Pancrease_up	-0.00067163506284	Pancrease	tissue specific mutation enriched region	unmatching	up
sample_1120	Liver	Pancrease_up	-0.00061656033808	Pancrease	tissue specific mutation enriched region	unmatching	up
sample_1121	Liver	Pancrease_up	-0.002394041272	Pancrease	tissue specific mutation enriched region	unmatching	up
sample_1122	Liver	Pancrease_up	-0.00079934871048	Pancrease	tissue specific mutation enriched region	unmatching	up
sample_1123	Liver	Pancrease_up	-0.00060001421044	Pancrease	tissue specific mutation enriched region	unmatching	up
sample_1124	Liver	Pancrease_up	-0.00058721799564	Pancrease	tissue specific mutation enriched region	unmatching	up
sample_1125	Liver	Pancrease_up	-0.00077154454464	Pancrease	tissue specific mutation enriched region	unmatching	up
sample_1126	Liver	Pancrease_up	-0.0020084273376	Pancrease	tissue specific mutation enriched region	unmatching	up
sample_1127	Liver	Pancrease_up	-0.002464296932	Pancrease	tissue specific mutation enriched region	unmatching	up
sample_1128	Liver	Pancrease_up	-0.00059662560436	Pancrease	tissue specific mutation enriched region	unmatching	up
sample_1129	Pancrease	Pancrease_up	0.00029485774032	Pancrease	tissue specific mutation enriched region	matching	up
sample_1130	Pancrease	Pancrease_up	0.0002731569624	Pancrease	tissue specific mutation enriched region	matching	up
sample_1131	Pancrease	Pancrease_up	0.0003698168842	Pancrease	tissue specific mutation enriched region	matching	up
sample_1132	Pancrease	Pancrease_up	0.000175461484384	Pancrease	tissue specific mutation enriched region	matching	up
sample_1133	Pancrease	Pancrease_up	0.00055837328296	Pancrease	tissue specific mutation enriched region	matching	up
sample_1134	Pancrease	Pancrease_up	-2.94120254799999e-05	Pancrease	tissue specific mutation enriched region	matching	up
sample_1135	Pancrease	Pancrease_up	0.00057734646388	Pancrease	tissue specific mutation enriched region	matching	up
sample_1136	Pancrease	Pancrease_up	-0.00019707018256	Pancrease	tissue specific mutation enriched region	matching	up
sample_1137	Pancrease	Pancrease_up	0.0001969691398	Pancrease	tissue specific mutation enriched region	matching	up
sample_1138	Pancrease	Pancrease_up	0.000182481172	Pancrease	tissue specific mutation enriched region	matching	up
sample_1139	Pancrease	Pancrease_up	7.94585394e-05	Pancrease	tissue specific mutation enriched region	matching	up
sample_1140	Pancrease	Pancrease_up	0.00020088560362	Pancrease	tissue specific mutation enriched region	matching	up
sample_1141	Pancrease	Pancrease_up	0.000215242626448	Pancrease	tissue specific mutation enriched region	matching	up
sample_1142	Pancrease	Pancrease_up	7.479740312e-05	Pancrease	tissue specific mutation enriched region	matching	up
sample_1143	Pancrease	Pancrease_up	0.000775783347648	Pancrease	tissue specific mutation enriched region	matching	up
sample_1144	Pancrease	Pancrease_up	6.960953128e-05	Pancrease	tissue specific mutation enriched region	matching	up
sample_1145	Pancrease	Pancrease_up	9.39636244e-05	Pancrease	tissue specific mutation enriched region	matching	up
sample_1146	Pancrease	Pancrease_up	0.00028883375452	Pancrease	tissue specific mutation enriched region	matching	up
sample_1147	Pancrease	Pancrease_up	0.00011174354104	Pancrease	tissue specific mutation enriched region	matching	up
sample_1148	Pancrease	Pancrease_up	0.00042747690088	Pancrease	tissue specific mutation enriched region	matching	up
sample_1149	Pancrease	Pancrease_up	0.000123106257696	Pancrease	tissue specific mutation enriched region	matching	up
sample_1150	Pancrease	Pancrease_up	0.00027321298268	Pancrease	tissue specific mutation enriched region	matching	up
sample_1151	Pancrease	Pancrease_up	0.00119535899644	Pancrease	tissue specific mutation enriched region	matching	up
sample_1152	Pancrease	Pancrease_up	9.200538304e-05	Pancrease	tissue specific mutation enriched region	matching	up
sample_1153	Pancrease	Pancrease_up	0.000201087429888	Pancrease	tissue specific mutation enriched region	matching	up
sample_1154	Pancrease	Pancrease_up	8.5943512e-06	Pancrease	tissue specific mutation enriched region	matching	up
sample_1155	Pancrease	Pancrease_up	0.000183896397312	Pancrease	tissue specific mutation enriched region	matching	up
sample_1156	Pancrease	Pancrease_up	0.000405422908108	Pancrease	tissue specific mutation enriched region	matching	up
sample_1157	Pancrease	Pancrease_up	0.00060068510608	Pancrease	tissue specific mutation enriched region	matching	up
sample_1158	Pancrease	Pancrease_up	7.555549402e-05	Pancrease	tissue specific mutation enriched region	matching	up
sample_1159	Pancrease	Pancrease_up	-2.595288e-05	Pancrease	tissue specific mutation enriched region	matching	up
sample_1160	Pancrease	Pancrease_up	0.00040795119508	Pancrease	tissue specific mutation enriched region	matching	up
sample_1161	Pancrease	Pancrease_up	0.00038815377648	Pancrease	tissue specific mutation enriched region	matching	up
sample_1162	Pancrease	Pancrease_up	0.00025562202068	Pancrease	tissue specific mutation enriched region	matching	up
sample_1163	Pancrease	Pancrease_up	-9.61714044e-05	Pancrease	tissue specific mutation enriched region	matching	up
sample_1164	Pancrease	Pancrease_up	0.000318269508264	Pancrease	tissue specific mutation enriched region	matching	up
sample_1165	Pancrease	Pancrease_up	0.0002795312852	Pancrease	tissue specific mutation enriched region	matching	up
sample_1166	Pancrease	Pancrease_up	0.0001201457915	Pancrease	tissue specific mutation enriched region	matching	up
sample_1167	Pancrease	Pancrease_up	0.00045856864248	Pancrease	tissue specific mutation enriched region	matching	up
sample_1168	Pancrease	Pancrease_up	0.0002754443596	Pancrease	tissue specific mutation enriched region	matching	up
sample_1169	Pancrease	Pancrease_up	0.000363641727128	Pancrease	tissue specific mutation enriched region	matching	up
sample_1170	Colon	Pancrease_up	0.00058815208768	Pancrease	tissue specific mutation enriched region	unmatching	up
sample_1171	Colon	Pancrease_up	7.629187748e-05	Pancrease	tissue specific mutation enriched region	unmatching	up
sample_1172	Colon	Pancrease_up	0.000105508135294	Pancrease	tissue specific mutation enriched region	unmatching	up
sample_1173	Colon	Pancrease_up	5.88028546e-05	Pancrease	tissue specific mutation enriched region	unmatching	up
sample_1174	Colon	Pancrease_up	0.0002580873544	Pancrease	tissue specific mutation enriched region	unmatching	up
sample_1175	Colon	Pancrease_up	0.001134312816	Pancrease	tissue specific mutation enriched region	unmatching	up
sample_1176	Colon	Pancrease_up	0.0020595586656	Pancrease	tissue specific mutation enriched region	unmatching	up
sample_1177	Colon	Pancrease_up	0.00024758665856	Pancrease	tissue specific mutation enriched region	unmatching	up
sample_1178	Colon	Pancrease_up	0.0001071591228	Pancrease	tissue specific mutation enriched region	unmatching	up
sample_1179	Colon	Pancrease_up	0.00073155977452	Pancrease	tissue specific mutation enriched region	unmatching	up
sample_1180	Colon	Pancrease_up	-0.00022073716548	Pancrease	tissue specific mutation enriched region	unmatching	up
sample_1181	Colon	Pancrease_up	-0.00028417047312	Pancrease	tissue specific mutation enriched region	unmatching	up
sample_1182	Colon	Pancrease_up	1.040403476e-05	Pancrease	tissue specific mutation enriched region	unmatching	up
sample_1183	Colon	Pancrease_up	0.0002762836196	Pancrease	tissue specific mutation enriched region	unmatching	up
sample_1184	Colon	Pancrease_up	1.4012314596e-05	Pancrease	tissue specific mutation enriched region	unmatching	up
sample_1185	Colon	Pancrease_up	0.00029381663212	Pancrease	tissue specific mutation enriched region	unmatching	up
sample_1186	Colon	Pancrease_up	-0.00042368838532	Pancrease	tissue specific mutation enriched region	unmatching	up
sample_1187	Colon	Pancrease_up	-0.00040200738824	Pancrease	tissue specific mutation enriched region	unmatching	up
sample_1188	Colon	Pancrease_up	-0.00035822529792	Pancrease	tissue specific mutation enriched region	unmatching	up
sample_1189	Colon	Pancrease_up	0.00058033415804	Pancrease	tissue specific mutation enriched region	unmatching	up
sample_1190	Liver	Pancrease_up	-0.0021235895858	Pancrease	tissue specific mutation enriched region	unmatching	up
sample_1191	Liver	Pancrease_up	-0.0015790440168	Pancrease	tissue specific mutation enriched region	unmatching	up
sample_1192	Liver	Pancrease_up	-0.00195984187896	Pancrease	tissue specific mutation enriched region	unmatching	up
sample_1193	Liver	Pancrease_up	-0.0011314441552	Pancrease	tissue specific mutation enriched region	unmatching	up
sample_1194	Liver	Pancrease_up	-0.0014495725928	Pancrease	tissue specific mutation enriched region	unmatching	up
sample_1195	Liver	Pancrease_up	-0.00114364017344	Pancrease	tissue specific mutation enriched region	unmatching	up
sample_1196	Liver	Pancrease_up	-0.0006403751782	Pancrease	tissue specific mutation enriched region	unmatching	up
sample_1197	Liver	Pancrease_up	-0.0005768257544	Pancrease	tissue specific mutation enriched region	unmatching	up
sample_1198	Liver	Pancrease_up	-0.00046879787684	Pancrease	tissue specific mutation enriched region	unmatching	up
sample_1199	Liver	Pancrease_up	-0.0008506659678	Pancrease	tissue specific mutation enriched region	unmatching	up
sample_1200	Esophagus	Pancrease_up	3.646547172e-05	Pancrease	tissue specific mutation enriched region	unmatching	up
sample_1201	Esophagus	Pancrease_up	0.000169174364144	Pancrease	tissue specific mutation enriched region	unmatching	up
sample_1202	Esophagus	Pancrease_up	6.55925048e-05	Pancrease	tissue specific mutation enriched region	unmatching	up
sample_1203	Esophagus	Pancrease_up	0.0008342731904	Pancrease	tissue specific mutation enriched region	unmatching	up
sample_1204	Esophagus	Pancrease_up	0.00010260869952	Pancrease	tissue specific mutation enriched region	unmatching	up
sample_1205	Esophagus	Pancrease_up	0.00015947183592	Pancrease	tissue specific mutation enriched region	unmatching	up
sample_1206	Esophagus	Pancrease_up	-0.000173270925	Pancrease	tissue specific mutation enriched region	unmatching	up
sample_1207	Esophagus	Pancrease_up	0.0005190542492	Pancrease	tissue specific mutation enriched region	unmatching	up
sample_1208	Esophagus	Pancrease_up	-7.3566162e-05	Pancrease	tissue specific mutation enriched region	unmatching	up
sample_1209	Esophagus	Pancrease_up	-3.2749311952e-05	Pancrease	tissue specific mutation enriched region	unmatching	up
sample_1210	Esophagus	Pancrease_up	-5.39904839999997e-06	Pancrease	tissue specific mutation enriched region	unmatching	up
sample_1211	Esophagus	Pancrease_up	-5.599272548e-05	Pancrease	tissue specific mutation enriched region	unmatching	up
sample_1212	Esophagus	Pancrease_up	-1.255779552e-05	Pancrease	tissue specific mutation enriched region	unmatching	up
sample_1213	Esophagus	Pancrease_up	0.0001275221670988	Pancrease	tissue specific mutation enriched region	unmatching	up
sample_1214	Esophagus	Pancrease_up	-7.312021676e-05	Pancrease	tissue specific mutation enriched region	unmatching	up
sample_1215	Esophagus	Pancrease_up	-3.956574572e-05	Pancrease	tissue specific mutation enriched region	unmatching	up
sample_1216	Esophagus	Pancrease_up	-0.000104889031272	Pancrease	tissue specific mutation enriched region	unmatching	up
sample_1217	Esophagus	Pancrease_up	0.000105987783	Pancrease	tissue specific mutation enriched region	unmatching	up
sample_1218	Esophagus	Pancrease_up	-9.9360496184e-05	Pancrease	tissue specific mutation enriched region	unmatching	up
sample_1219	Esophagus	Pancrease_up	1.5603345188e-05	Pancrease	tissue specific mutation enriched region	unmatching	up
sample_1220	Esophagus	Pancrease_up	0.00024038562088	Pancrease	tissue specific mutation enriched region	unmatching	up
sample_1221	Esophagus	Pancrease_up	-5.3027559e-05	Pancrease	tissue specific mutation enriched region	unmatching	up
sample_1222	Esophagus	Pancrease_up	0.0003522344944	Pancrease	tissue specific mutation enriched region	unmatching	up
sample_1223	Esophagus	Pancrease_up	-0.001168729768	Pancrease	tissue specific mutation enriched region	unmatching	up
sample_1224	Esophagus	Pancrease_up	0.000317811351	Pancrease	tissue specific mutation enriched region	unmatching	up
sample_1225	Ovary	Pancrease_up	0.00014625686744	Pancrease	tissue specific mutation enriched region	unmatching	up
sample_1226	Ovary	Pancrease_up	0.001093469714416	Pancrease	tissue specific mutation enriched region	unmatching	up
sample_1227	Ovary	Pancrease_up	0.00038415097972	Pancrease	tissue specific mutation enriched region	unmatching	up
sample_1228	Ovary	Pancrease_up	0.00050434149072	Pancrease	tissue specific mutation enriched region	unmatching	up
sample_1229	Ovary	Pancrease_up	-0.00022451263116	Pancrease	tissue specific mutation enriched region	unmatching	up
sample_1230	Ovary	Pancrease_up	0.0009058999392	Pancrease	tissue specific mutation enriched region	unmatching	up
sample_1231	Ovary	Pancrease_up	0.00073144840172	Pancrease	tissue specific mutation enriched region	unmatching	up
sample_1232	Ovary	Pancrease_up	-0.0004960097252	Pancrease	tissue specific mutation enriched region	unmatching	up
sample_1233	Ovary	Pancrease_up	0.0011506313192	Pancrease	tissue specific mutation enriched region	unmatching	up
sample_1234	Ovary	Pancrease_up	-8.309407912e-05	Pancrease	tissue specific mutation enriched region	unmatching	up
sample_1235	Ovary	Pancrease_up	-0.00016197883668	Pancrease	tissue specific mutation enriched region	unmatching	up
sample_1236	Ovary	Pancrease_up	-1.25378842631999e-05	Pancrease	tissue specific mutation enriched region	unmatching	up
sample_1237	Ovary	Pancrease_up	0.0005095162282	Pancrease	tissue specific mutation enriched region	unmatching	up
sample_1238	Ovary	Pancrease_up	-0.00016327982248	Pancrease	tissue specific mutation enriched region	unmatching	up
sample_1239	Ovary	Pancrease_up	0.00024006989588	Pancrease	tissue specific mutation enriched region	unmatching	up
sample_1240	Ovary	Pancrease_up	0.00101975956164	Pancrease	tissue specific mutation enriched region	unmatching	up
sample_1241	Ovary	Pancrease_up	0.0011594012352	Pancrease	tissue specific mutation enriched region	unmatching	up
sample_1242	Ovary	Pancrease_up	2.170696508e-05	Pancrease	tissue specific mutation enriched region	unmatching	up
sample_1243	Ovary	Pancrease_up	-0.0001460943746	Pancrease	tissue specific mutation enriched region	unmatching	up
sample_1244	Ovary	Pancrease_up	0.00135234984028	Pancrease	tissue specific mutation enriched region	unmatching	up
sample_1245	Ovary	Pancrease_up	0.00113377140256	Pancrease	tissue specific mutation enriched region	unmatching	up
sample_1246	Ovary	Pancrease_up	9.837288852e-05	Pancrease	tissue specific mutation enriched region	unmatching	up
sample_1247	Ovary	Pancrease_up	0.00033072479364	Pancrease	tissue specific mutation enriched region	unmatching	up
sample_1248	Ovary	Pancrease_up	0.00062396882	Pancrease	tissue specific mutation enriched region	unmatching	up
sample_1249	Ovary	Pancrease_up	0.00011726806688	Pancrease	tissue specific mutation enriched region	unmatching	up
sample_1250	Ovary	Pancrease_up	-6.7542301e-05	Pancrease	tissue specific mutation enriched region	unmatching	up
sample_1251	Ovary	Pancrease_up	0.00049509880412	Pancrease	tissue specific mutation enriched region	unmatching	up
sample_1252	Ovary	Pancrease_up	0.00038167593648	Pancrease	tissue specific mutation enriched region	unmatching	up
sample_1253	Ovary	Pancrease_up	0.00069361396468	Pancrease	tissue specific mutation enriched region	unmatching	up
sample_1254	Ovary	Pancrease_up	0.00104884392836	Pancrease	tissue specific mutation enriched region	unmatching	up
sample_1255	Ovary	Pancrease_up	-8.806267356e-05	Pancrease	tissue specific mutation enriched region	unmatching	up
sample_1256	Ovary	Pancrease_up	0.0009549395952	Pancrease	tissue specific mutation enriched region	unmatching	up
sample_1257	Ovary	Pancrease_up	0.0011099461744	Pancrease	tissue specific mutation enriched region	unmatching	up
sample_1258	Ovary	Pancrease_up	-2.041841464e-05	Pancrease	tissue specific mutation enriched region	unmatching	up
sample_1259	Ovary	Pancrease_up	0.0006047003784	Pancrease	tissue specific mutation enriched region	unmatching	up
sample_1260	Ovary	Pancrease_up	-2.875962968e-05	Pancrease	tissue specific mutation enriched region	unmatching	up
sample_1261	Ovary	Pancrease_up	0.00062794878428	Pancrease	tissue specific mutation enriched region	unmatching	up
sample_1262	Ovary	Pancrease_up	0.0007403007732	Pancrease	tissue specific mutation enriched region	unmatching	up
sample_1263	Ovary	Pancrease_up	0.00073347944416	Pancrease	tissue specific mutation enriched region	unmatching	up
sample_1264	Ovary	Pancrease_up	-0.00018776277248	Pancrease	tissue specific mutation enriched region	unmatching	up
sample_1265	Ovary	Pancrease_up	0.00026725369456	Pancrease	tissue specific mutation enriched region	unmatching	up
sample_1266	Ovary	Pancrease_up	0.00112051226036	Pancrease	tissue specific mutation enriched region	unmatching	up
sample_1267	Ovary	Pancrease_up	0.00103930419846	Pancrease	tissue specific mutation enriched region	unmatching	up
sample_1268	Ovary	Pancrease_up	0.00014989276788	Pancrease	tissue specific mutation enriched region	unmatching	up
sample_1269	Ovary	Pancrease_up	-0.000191222362028	Pancrease	tissue specific mutation enriched region	unmatching	up
sample_1270	Ovary	Pancrease_up	0.0003029494336	Pancrease	tissue specific mutation enriched region	unmatching	up
sample_1271	Ovary	Pancrease_up	-0.00017419065084	Pancrease	tissue specific mutation enriched region	unmatching	up
sample_1272	Ovary	Pancrease_up	0.00043129797716	Pancrease	tissue specific mutation enriched region	unmatching	up
sample_1273	Ovary	Pancrease_up	0.00118248717184	Pancrease	tissue specific mutation enriched region	unmatching	up
sample_1274	Ovary	Pancrease_up	-0.0001558148721464	Pancrease	tissue specific mutation enriched region	unmatching	up
sample_1275	Ovary	Pancrease_up	0.00109740919332	Pancrease	tissue specific mutation enriched region	unmatching	up
sample_1276	Ovary	Pancrease_up	0.0001031464644	Pancrease	tissue specific mutation enriched region	unmatching	up
sample_1277	Ovary	Pancrease_up	-6.694515324e-05	Pancrease	tissue specific mutation enriched region	unmatching	up
sample_1278	Lung	Pancrease_up	-0.001929090612	Pancrease	tissue specific mutation enriched region	unmatching	up
sample_1279	Lung	Pancrease_up	0.001091467426	Pancrease	tissue specific mutation enriched region	unmatching	up
sample_1280	Lung	Pancrease_up	0.00078502632296	Pancrease	tissue specific mutation enriched region	unmatching	up
sample_1281	Lung	Pancrease_up	0.0006715956336	Pancrease	tissue specific mutation enriched region	unmatching	up
sample_1282	Lung	Pancrease_up	0.0020360703292	Pancrease	tissue specific mutation enriched region	unmatching	up
sample_1283	Lung	Pancrease_up	-0.0018153358264	Pancrease	tissue specific mutation enriched region	unmatching	up
sample_1284	Lung	Pancrease_up	0.0014727069846	Pancrease	tissue specific mutation enriched region	unmatching	up
sample_1285	Lung	Pancrease_up	0.00078587527216	Pancrease	tissue specific mutation enriched region	unmatching	up
sample_1286	Lung	Pancrease_up	0.00091302367628	Pancrease	tissue specific mutation enriched region	unmatching	up
sample_1287	Lung	Pancrease_up	8.723327036e-05	Pancrease	tissue specific mutation enriched region	unmatching	up
sample_1288	Lung	Pancrease_up	4.782838948e-05	Pancrease	tissue specific mutation enriched region	unmatching	up
sample_1289	Lung	Pancrease_up	7.028980732e-05	Pancrease	tissue specific mutation enriched region	unmatching	up
sample_1290	Lung	Pancrease_up	-0.0015805961732	Pancrease	tissue specific mutation enriched region	unmatching	up
sample_1291	Lung	Pancrease_up	-0.001766257712	Pancrease	tissue specific mutation enriched region	unmatching	up
sample_1292	Lung	Pancrease_up	0.00038694764	Pancrease	tissue specific mutation enriched region	unmatching	up
sample_1293	Lung	Pancrease_up	-0.00111284712	Pancrease	tissue specific mutation enriched region	unmatching	up
sample_1294	Lung	Pancrease_up	-5.22365716000001e-06	Pancrease	tissue specific mutation enriched region	unmatching	up
sample_1295	Lung	Pancrease_up	-0.001630414308	Pancrease	tissue specific mutation enriched region	unmatching	up
sample_1296	Lung	Pancrease_up	0.00035588349364	Pancrease	tissue specific mutation enriched region	unmatching	up
sample_1297	Lung	Pancrease_up	1.07904000864e-05	Pancrease	tissue specific mutation enriched region	unmatching	up
sample_1298	Lung	Pancrease_up	2.63058742644e-05	Pancrease	tissue specific mutation enriched region	unmatching	up
sample_1299	Lung	Pancrease_up	0.000681930955	Pancrease	tissue specific mutation enriched region	unmatching	up
sample_1300	Liver	Colon_up	0.000324662278	Colon	tissue specific mutation enriched region	unmatching	up
sample_1301	Liver	Colon_up	0.00021255059636	Colon	tissue specific mutation enriched region	unmatching	up
sample_1302	Liver	Colon_up	0.0009311927036	Colon	tissue specific mutation enriched region	unmatching	up
sample_1303	Liver	Colon_up	0.0012995619076	Colon	tissue specific mutation enriched region	unmatching	up
sample_1304	Liver	Colon_up	0.001180884503	Colon	tissue specific mutation enriched region	unmatching	up
sample_1305	Liver	Colon_up	0.0001162800426	Colon	tissue specific mutation enriched region	unmatching	up
sample_1306	Liver	Colon_up	0.001260450608552	Colon	tissue specific mutation enriched region	unmatching	up
sample_1307	Liver	Colon_up	0.0001800250152	Colon	tissue specific mutation enriched region	unmatching	up
sample_1308	Liver	Colon_up	9.21111632e-05	Colon	tissue specific mutation enriched region	unmatching	up
sample_1309	Liver	Colon_up	-8.78538879999999e-06	Colon	tissue specific mutation enriched region	unmatching	up
sample_1310	Liver	Colon_up	0.00043879114784	Colon	tissue specific mutation enriched region	unmatching	up
sample_1311	Liver	Colon_up	0.00018006370932	Colon	tissue specific mutation enriched region	unmatching	up
sample_1312	Liver	Colon_up	0.00026135006932	Colon	tissue specific mutation enriched region	unmatching	up
sample_1313	Liver	Colon_up	0.00114006250208	Colon	tissue specific mutation enriched region	unmatching	up
sample_1314	Liver	Colon_up	0.0004514924536	Colon	tissue specific mutation enriched region	unmatching	up
sample_1315	Liver	Colon_up	0.0003108619296	Colon	tissue specific mutation enriched region	unmatching	up
sample_1316	Liver	Colon_up	0.0016544175956	Colon	tissue specific mutation enriched region	unmatching	up
sample_1317	Liver	Colon_up	0.000466462116	Colon	tissue specific mutation enriched region	unmatching	up
sample_1318	Liver	Colon_up	0.00033651589692	Colon	tissue specific mutation enriched region	unmatching	up
sample_1319	Liver	Colon_up	3.447383e-05	Colon	tissue specific mutation enriched region	unmatching	up
sample_1320	Liver	Colon_up	0.00062505421296	Colon	tissue specific mutation enriched region	unmatching	up
sample_1321	Liver	Colon_up	0.0005070896212	Colon	tissue specific mutation enriched region	unmatching	up
sample_1322	Liver	Colon_up	0.0001583754128	Colon	tissue specific mutation enriched region	unmatching	up
sample_1323	Liver	Colon_up	0.0001047408532	Colon	tissue specific mutation enriched region	unmatching	up
sample_1324	Liver	Colon_up	-1.672600896e-05	Colon	tissue specific mutation enriched region	unmatching	up
sample_1325	Liver	Colon_up	0.00032302644292	Colon	tissue specific mutation enriched region	unmatching	up
sample_1326	Liver	Colon_up	0.00043040231308	Colon	tissue specific mutation enriched region	unmatching	up
sample_1327	Liver	Colon_up	0.0002210222268	Colon	tissue specific mutation enriched region	unmatching	up
sample_1328	Liver	Colon_up	0.00034260278348	Colon	tissue specific mutation enriched region	unmatching	up
sample_1329	Liver	Colon_up	0.0021967406008	Colon	tissue specific mutation enriched region	unmatching	up
sample_1330	Liver	Colon_up	0.0002401491012	Colon	tissue specific mutation enriched region	unmatching	up
sample_1331	Liver	Colon_up	0.0003519884576	Colon	tissue specific mutation enriched region	unmatching	up
sample_1332	Liver	Colon_up	0.0002868467448	Colon	tissue specific mutation enriched region	unmatching	up
sample_1333	Liver	Colon_up	0.00042165202256	Colon	tissue specific mutation enriched region	unmatching	up
sample_1334	Liver	Colon_up	0.00037757923876	Colon	tissue specific mutation enriched region	unmatching	up
sample_1335	Liver	Colon_up	0.00013035047992	Colon	tissue specific mutation enriched region	unmatching	up
sample_1336	Liver	Colon_up	8.75581040000003e-06	Colon	tissue specific mutation enriched region	unmatching	up
sample_1337	Liver	Colon_up	0.000387625882	Colon	tissue specific mutation enriched region	unmatching	up
sample_1338	Liver	Colon_up	0.00035327356852	Colon	tissue specific mutation enriched region	unmatching	up
sample_1339	Liver	Colon_up	0.0006327085732	Colon	tissue specific mutation enriched region	unmatching	up
sample_1340	Liver	Colon_up	0.0001613589988	Colon	tissue specific mutation enriched region	unmatching	up
sample_1341	Liver	Colon_up	0.0018312145348	Colon	tissue specific mutation enriched region	unmatching	up
sample_1342	Liver	Colon_up	0.0019057520184	Colon	tissue specific mutation enriched region	unmatching	up
sample_1343	Liver	Colon_up	0.00037315454896	Colon	tissue specific mutation enriched region	unmatching	up
sample_1344	Liver	Colon_up	0.001728335356	Colon	tissue specific mutation enriched region	unmatching	up
sample_1345	Liver	Colon_up	0.0015992986934	Colon	tissue specific mutation enriched region	unmatching	up
sample_1346	Liver	Colon_up	0.00028452682808	Colon	tissue specific mutation enriched region	unmatching	up
sample_1347	Liver	Colon_up	0.00033815072492	Colon	tissue specific mutation enriched region	unmatching	up
sample_1348	Liver	Colon_up	0.001992348757	Colon	tissue specific mutation enriched region	unmatching	up
sample_1349	Liver	Colon_up	0.00037896001064	Colon	tissue specific mutation enriched region	unmatching	up
sample_1350	Liver	Colon_up	0.000386766386384	Colon	tissue specific mutation enriched region	unmatching	up
sample_1351	Liver	Colon_up	0.00124426464904	Colon	tissue specific mutation enriched region	unmatching	up
sample_1352	Liver	Colon_up	0.0004298085964	Colon	tissue specific mutation enriched region	unmatching	up
sample_1353	Liver	Colon_up	0.0005138112636	Colon	tissue specific mutation enriched region	unmatching	up
sample_1354	Liver	Colon_up	0.0004218958592	Colon	tissue specific mutation enriched region	unmatching	up
sample_1355	Liver	Colon_up	0.0006678922316	Colon	tissue specific mutation enriched region	unmatching	up
sample_1356	Liver	Colon_up	0.000530554825	Colon	tissue specific mutation enriched region	unmatching	up
sample_1357	Liver	Colon_up	0.00018063034384	Colon	tissue specific mutation enriched region	unmatching	up
sample_1358	Liver	Colon_up	0.0005473522476	Colon	tissue specific mutation enriched region	unmatching	up
sample_1359	Liver	Colon_up	0.000738932962	Colon	tissue specific mutation enriched region	unmatching	up
sample_1360	Liver	Colon_up	0.00161586376	Colon	tissue specific mutation enriched region	unmatching	up
sample_1361	Liver	Colon_up	0.0001776818196	Colon	tissue specific mutation enriched region	unmatching	up
sample_1362	Liver	Colon_up	0.00018841057144	Colon	tissue specific mutation enriched region	unmatching	up
sample_1363	Liver	Colon_up	0.002255832734	Colon	tissue specific mutation enriched region	unmatching	up
sample_1364	Liver	Colon_up	0.00019894267904	Colon	tissue specific mutation enriched region	unmatching	up
sample_1365	Liver	Colon_up	0.0005781647148	Colon	tissue specific mutation enriched region	unmatching	up
sample_1366	Liver	Colon_up	0.0005743824748	Colon	tissue specific mutation enriched region	unmatching	up
sample_1367	Liver	Colon_up	0.0004029345572	Colon	tissue specific mutation enriched region	unmatching	up
sample_1368	Liver	Colon_up	0.00054544322316	Colon	tissue specific mutation enriched region	unmatching	up
sample_1369	Liver	Colon_up	0.0017799784876	Colon	tissue specific mutation enriched region	unmatching	up
sample_1370	Liver	Colon_up	-4.19125500000001e-05	Colon	tissue specific mutation enriched region	unmatching	up
sample_1371	Liver	Colon_up	0.0003577624854	Colon	tissue specific mutation enriched region	unmatching	up
sample_1372	Liver	Colon_up	0.0016657352513	Colon	tissue specific mutation enriched region	unmatching	up
sample_1373	Liver	Colon_up	0.00041577198188	Colon	tissue specific mutation enriched region	unmatching	up
sample_1374	Liver	Colon_up	0.001745272342	Colon	tissue specific mutation enriched region	unmatching	up
sample_1375	Liver	Colon_up	0.0005900479164	Colon	tissue specific mutation enriched region	unmatching	up
sample_1376	Liver	Colon_up	0.0011568212672	Colon	tissue specific mutation enriched region	unmatching	up
sample_1377	Liver	Colon_up	0.0018192865658	Colon	tissue specific mutation enriched region	unmatching	up
sample_1378	Liver	Colon_up	0.00045137234224	Colon	tissue specific mutation enriched region	unmatching	up
sample_1379	Liver	Colon_up	0.0003739165992	Colon	tissue specific mutation enriched region	unmatching	up
sample_1380	Liver	Colon_up	0.00038486015388	Colon	tissue specific mutation enriched region	unmatching	up
sample_1381	Liver	Colon_up	0.0017131857898	Colon	tissue specific mutation enriched region	unmatching	up
sample_1382	Liver	Colon_up	0.0004691782524	Colon	tissue specific mutation enriched region	unmatching	up
sample_1383	Liver	Colon_up	0.00033689135452	Colon	tissue specific mutation enriched region	unmatching	up
sample_1384	Liver	Colon_up	0.00033220586568	Colon	tissue specific mutation enriched region	unmatching	up
sample_1385	Liver	Colon_up	0.0005937705684	Colon	tissue specific mutation enriched region	unmatching	up
sample_1386	Liver	Colon_up	0.0003021003072	Colon	tissue specific mutation enriched region	unmatching	up
sample_1387	Liver	Colon_up	0.001955425208	Colon	tissue specific mutation enriched region	unmatching	up
sample_1388	Liver	Colon_up	0.0003628890196	Colon	tissue specific mutation enriched region	unmatching	up
sample_1389	Pancrease	Colon_up	0.00049577574168	Colon	tissue specific mutation enriched region	unmatching	up
sample_1390	Pancrease	Colon_up	0.00048587992384	Colon	tissue specific mutation enriched region	unmatching	up
sample_1391	Pancrease	Colon_up	0.00045404673032	Colon	tissue specific mutation enriched region	unmatching	up
sample_1392	Pancrease	Colon_up	0.00039042496764	Colon	tissue specific mutation enriched region	unmatching	up
sample_1393	Pancrease	Colon_up	0.0004676274154	Colon	tissue specific mutation enriched region	unmatching	up
sample_1394	Pancrease	Colon_up	0.0004856531068	Colon	tissue specific mutation enriched region	unmatching	up
sample_1395	Pancrease	Colon_up	0.0005893275172	Colon	tissue specific mutation enriched region	unmatching	up
sample_1396	Pancrease	Colon_up	0.000788903752	Colon	tissue specific mutation enriched region	unmatching	up
sample_1397	Pancrease	Colon_up	0.00046917284748	Colon	tissue specific mutation enriched region	unmatching	up
sample_1398	Pancrease	Colon_up	0.00042045396576	Colon	tissue specific mutation enriched region	unmatching	up
sample_1399	Pancrease	Colon_up	0.00077028704456	Colon	tissue specific mutation enriched region	unmatching	up
sample_1400	Pancrease	Colon_up	0.000530333866	Colon	tissue specific mutation enriched region	unmatching	up
sample_1401	Pancrease	Colon_up	0.00022479150912	Colon	tissue specific mutation enriched region	unmatching	up
sample_1402	Pancrease	Colon_up	0.0006857166936	Colon	tissue specific mutation enriched region	unmatching	up
sample_1403	Pancrease	Colon_up	0.00046262789	Colon	tissue specific mutation enriched region	unmatching	up
sample_1404	Pancrease	Colon_up	0.0003733307476	Colon	tissue specific mutation enriched region	unmatching	up
sample_1405	Pancrease	Colon_up	0.00060760031512	Colon	tissue specific mutation enriched region	unmatching	up
sample_1406	Pancrease	Colon_up	0.00052835157176	Colon	tissue specific mutation enriched region	unmatching	up
sample_1407	Pancrease	Colon_up	0.0005001189292	Colon	tissue specific mutation enriched region	unmatching	up
sample_1408	Pancrease	Colon_up	2.38248976e-05	Colon	tissue specific mutation enriched region	unmatching	up
sample_1409	Pancrease	Colon_up	0.00046343525056	Colon	tissue specific mutation enriched region	unmatching	up
sample_1410	Pancrease	Colon_up	0.00037836784864	Colon	tissue specific mutation enriched region	unmatching	up
sample_1411	Pancrease	Colon_up	0.00056624435972	Colon	tissue specific mutation enriched region	unmatching	up
sample_1412	Pancrease	Colon_up	0.000536428226	Colon	tissue specific mutation enriched region	unmatching	up
sample_1413	Pancrease	Colon_up	0.00047929374888	Colon	tissue specific mutation enriched region	unmatching	up
sample_1414	Pancrease	Colon_up	0.00053909292492	Colon	tissue specific mutation enriched region	unmatching	up
sample_1415	Pancrease	Colon_up	0.00011248245824	Colon	tissue specific mutation enriched region	unmatching	up
sample_1416	Pancrease	Colon_up	3.79553106e-05	Colon	tissue specific mutation enriched region	unmatching	up
sample_1417	Pancrease	Colon_up	0.00057394557468	Colon	tissue specific mutation enriched region	unmatching	up
sample_1418	Pancrease	Colon_up	0.00043069478248	Colon	tissue specific mutation enriched region	unmatching	up
sample_1419	Pancrease	Colon_up	0.0005376780354	Colon	tissue specific mutation enriched region	unmatching	up
sample_1420	Pancrease	Colon_up	0.0001428311932	Colon	tissue specific mutation enriched region	unmatching	up
sample_1421	Pancrease	Colon_up	-6.39986652e-05	Colon	tissue specific mutation enriched region	unmatching	up
sample_1422	Pancrease	Colon_up	0.00072329980944	Colon	tissue specific mutation enriched region	unmatching	up
sample_1423	Pancrease	Colon_up	0.00051940008224	Colon	tissue specific mutation enriched region	unmatching	up
sample_1424	Pancrease	Colon_up	9.28290520000001e-06	Colon	tissue specific mutation enriched region	unmatching	up
sample_1425	Pancrease	Colon_up	0.00069094081432	Colon	tissue specific mutation enriched region	unmatching	up
sample_1426	Pancrease	Colon_up	0.000724663284	Colon	tissue specific mutation enriched region	unmatching	up
sample_1427	Pancrease	Colon_up	7.629828646e-05	Colon	tissue specific mutation enriched region	unmatching	up
sample_1428	Pancrease	Colon_up	0.00073089949068	Colon	tissue specific mutation enriched region	unmatching	up
sample_1429	Pancrease	Colon_up	0.00012234176668	Colon	tissue specific mutation enriched region	unmatching	up
sample_1430	Colon	Colon_up	-0.0001852750676	Colon	tissue specific mutation enriched region	matching	up
sample_1431	Colon	Colon_up	7.22376584e-05	Colon	tissue specific mutation enriched region	matching	up
sample_1432	Colon	Colon_up	0.0002451959138	Colon	tissue specific mutation enriched region	matching	up
sample_1433	Colon	Colon_up	-0.00013399525136	Colon	tissue specific mutation enriched region	matching	up
sample_1434	Colon	Colon_up	-0.00059299361212	Colon	tissue specific mutation enriched region	matching	up
sample_1435	Colon	Colon_up	-0.0005722069496	Colon	tissue specific mutation enriched region	matching	up
sample_1436	Colon	Colon_up	-0.0016193346756	Colon	tissue specific mutation enriched region	matching	up
sample_1437	Colon	Colon_up	-0.0005075337712	Colon	tissue specific mutation enriched region	matching	up
sample_1438	Colon	Colon_up	-0.00057495940408	Colon	tissue specific mutation enriched region	matching	up
sample_1439	Colon	Colon_up	-0.0004432276344	Colon	tissue specific mutation enriched region	matching	up
sample_1440	Colon	Colon_up	0.000394855514	Colon	tissue specific mutation enriched region	matching	up
sample_1441	Colon	Colon_up	0.00027766868528	Colon	tissue specific mutation enriched region	matching	up
sample_1442	Colon	Colon_up	0.00017522495312	Colon	tissue specific mutation enriched region	matching	up
sample_1443	Colon	Colon_up	-0.00042060876	Colon	tissue specific mutation enriched region	matching	up
sample_1444	Colon	Colon_up	3.662445388e-05	Colon	tissue specific mutation enriched region	matching	up
sample_1445	Colon	Colon_up	-0.00044354177424	Colon	tissue specific mutation enriched region	matching	up
sample_1446	Colon	Colon_up	0.000355425613296	Colon	tissue specific mutation enriched region	matching	up
sample_1447	Colon	Colon_up	0.00038558906864	Colon	tissue specific mutation enriched region	matching	up
sample_1448	Colon	Colon_up	0.00023651418756	Colon	tissue specific mutation enriched region	matching	up
sample_1449	Colon	Colon_up	-0.0003313192696	Colon	tissue specific mutation enriched region	matching	up
sample_1450	Liver	Colon_up	0.00023681479476	Colon	tissue specific mutation enriched region	unmatching	up
sample_1451	Liver	Colon_up	0.0002573684432	Colon	tissue specific mutation enriched region	unmatching	up
sample_1452	Liver	Colon_up	9.33803756e-05	Colon	tissue specific mutation enriched region	unmatching	up
sample_1453	Liver	Colon_up	0.001509182656	Colon	tissue specific mutation enriched region	unmatching	up
sample_1454	Liver	Colon_up	0.0010863903512	Colon	tissue specific mutation enriched region	unmatching	up
sample_1455	Liver	Colon_up	0.0003457777552	Colon	tissue specific mutation enriched region	unmatching	up
sample_1456	Liver	Colon_up	0.000266582743692	Colon	tissue specific mutation enriched region	unmatching	up
sample_1457	Liver	Colon_up	0.000280041894	Colon	tissue specific mutation enriched region	unmatching	up
sample_1458	Liver	Colon_up	0.00024451267386	Colon	tissue specific mutation enriched region	unmatching	up
sample_1459	Liver	Colon_up	0.00050718772592	Colon	tissue specific mutation enriched region	unmatching	up
sample_1460	Esophagus	Colon_up	-0.00022564325956	Colon	tissue specific mutation enriched region	unmatching	up
sample_1461	Esophagus	Colon_up	-0.0002786944464	Colon	tissue specific mutation enriched region	unmatching	up
sample_1462	Esophagus	Colon_up	-0.00020736927396	Colon	tissue specific mutation enriched region	unmatching	up
sample_1463	Esophagus	Colon_up	-0.0013380355524	Colon	tissue specific mutation enriched region	unmatching	up
sample_1464	Esophagus	Colon_up	-0.00020691766692	Colon	tissue specific mutation enriched region	unmatching	up
sample_1465	Esophagus	Colon_up	-0.00022672938076	Colon	tissue specific mutation enriched region	unmatching	up
sample_1466	Esophagus	Colon_up	-0.00023794498964	Colon	tissue specific mutation enriched region	unmatching	up
sample_1467	Esophagus	Colon_up	-0.0013007872752	Colon	tissue specific mutation enriched region	unmatching	up
sample_1468	Esophagus	Colon_up	-0.00014611612624	Colon	tissue specific mutation enriched region	unmatching	up
sample_1469	Esophagus	Colon_up	-0.0001137293484	Colon	tissue specific mutation enriched region	unmatching	up
sample_1470	Esophagus	Colon_up	-0.00018039560712	Colon	tissue specific mutation enriched region	unmatching	up
sample_1471	Esophagus	Colon_up	-0.0001360350102	Colon	tissue specific mutation enriched region	unmatching	up
sample_1472	Esophagus	Colon_up	-9.774462784e-05	Colon	tissue specific mutation enriched region	unmatching	up
sample_1473	Esophagus	Colon_up	-0.0001339474002	Colon	tissue specific mutation enriched region	unmatching	up
sample_1474	Esophagus	Colon_up	-0.00017284291836	Colon	tissue specific mutation enriched region	unmatching	up
sample_1475	Esophagus	Colon_up	-0.00010028396668	Colon	tissue specific mutation enriched region	unmatching	up
sample_1476	Esophagus	Colon_up	-8.33326458e-05	Colon	tissue specific mutation enriched region	unmatching	up
sample_1477	Esophagus	Colon_up	-0.00031688949672	Colon	tissue specific mutation enriched region	unmatching	up
sample_1478	Esophagus	Colon_up	-6.5403956e-05	Colon	tissue specific mutation enriched region	unmatching	up
sample_1479	Esophagus	Colon_up	-0.00023402717308	Colon	tissue specific mutation enriched region	unmatching	up
sample_1480	Esophagus	Colon_up	-0.0007264872884	Colon	tissue specific mutation enriched region	unmatching	up
sample_1481	Esophagus	Colon_up	-0.0001412491804	Colon	tissue specific mutation enriched region	unmatching	up
sample_1482	Esophagus	Colon_up	-0.00052306208304	Colon	tissue specific mutation enriched region	unmatching	up
sample_1483	Esophagus	Colon_up	-0.0006377421648	Colon	tissue specific mutation enriched region	unmatching	up
sample_1484	Esophagus	Colon_up	-0.0006936389808	Colon	tissue specific mutation enriched region	unmatching	up
sample_1485	Ovary	Colon_up	4.506702424e-05	Colon	tissue specific mutation enriched region	unmatching	up
sample_1486	Ovary	Colon_up	0.00035993248028	Colon	tissue specific mutation enriched region	unmatching	up
sample_1487	Ovary	Colon_up	-0.000473346506696	Colon	tissue specific mutation enriched region	unmatching	up
sample_1488	Ovary	Colon_up	0.00018135298544	Colon	tissue specific mutation enriched region	unmatching	up
sample_1489	Ovary	Colon_up	0.00069721428052	Colon	tissue specific mutation enriched region	unmatching	up
sample_1490	Ovary	Colon_up	0.0003910979676	Colon	tissue specific mutation enriched region	unmatching	up
sample_1491	Ovary	Colon_up	0.00011204328	Colon	tissue specific mutation enriched region	unmatching	up
sample_1492	Ovary	Colon_up	0.0009477206476	Colon	tissue specific mutation enriched region	unmatching	up
sample_1493	Ovary	Colon_up	0.0005358065136	Colon	tissue specific mutation enriched region	unmatching	up
sample_1494	Ovary	Colon_up	0.00021288275008	Colon	tissue specific mutation enriched region	unmatching	up
sample_1495	Ovary	Colon_up	0.0002468102482148	Colon	tissue specific mutation enriched region	unmatching	up
sample_1496	Ovary	Colon_up	0.00039497587588	Colon	tissue specific mutation enriched region	unmatching	up
sample_1497	Ovary	Colon_up	-0.000404609242552	Colon	tissue specific mutation enriched region	unmatching	up
sample_1498	Ovary	Colon_up	0.0002150282942	Colon	tissue specific mutation enriched region	unmatching	up
sample_1499	Ovary	Colon_up	-3.340544528e-05	Colon	tissue specific mutation enriched region	unmatching	up
sample_1500	Ovary	Colon_up	0.0003344045334	Colon	tissue specific mutation enriched region	unmatching	up
sample_1501	Ovary	Colon_up	0.0001382011472	Colon	tissue specific mutation enriched region	unmatching	up
sample_1502	Ovary	Colon_up	0.00039978046384	Colon	tissue specific mutation enriched region	unmatching	up
sample_1503	Ovary	Colon_up	0.00031297623332	Colon	tissue specific mutation enriched region	unmatching	up
sample_1504	Ovary	Colon_up	0.00067703716976	Colon	tissue specific mutation enriched region	unmatching	up
sample_1505	Ovary	Colon_up	0.0004578527208	Colon	tissue specific mutation enriched region	unmatching	up
sample_1506	Ovary	Colon_up	0.0001741530116	Colon	tissue specific mutation enriched region	unmatching	up
sample_1507	Ovary	Colon_up	6.571343216e-05	Colon	tissue specific mutation enriched region	unmatching	up
sample_1508	Ovary	Colon_up	-0.000489347811504	Colon	tissue specific mutation enriched region	unmatching	up
sample_1509	Ovary	Colon_up	0.0002566730584	Colon	tissue specific mutation enriched region	unmatching	up
sample_1510	Ovary	Colon_up	0.0002918051456	Colon	tissue specific mutation enriched region	unmatching	up
sample_1511	Ovary	Colon_up	-4.88075944e-05	Colon	tissue specific mutation enriched region	unmatching	up
sample_1512	Ovary	Colon_up	-0.00034801498528	Colon	tissue specific mutation enriched region	unmatching	up
sample_1513	Ovary	Colon_up	-0.00035576544	Colon	tissue specific mutation enriched region	unmatching	up
sample_1514	Ovary	Colon_up	0.0005476111708	Colon	tissue specific mutation enriched region	unmatching	up
sample_1515	Ovary	Colon_up	0.000291549759938	Colon	tissue specific mutation enriched region	unmatching	up
sample_1516	Ovary	Colon_up	0.000464544418	Colon	tissue specific mutation enriched region	unmatching	up
sample_1517	Ovary	Colon_up	0.000230109464	Colon	tissue specific mutation enriched region	unmatching	up
sample_1518	Ovary	Colon_up	0.0004398515584	Colon	tissue specific mutation enriched region	unmatching	up
sample_1519	Ovary	Colon_up	-0.00021160296264	Colon	tissue specific mutation enriched region	unmatching	up
sample_1520	Ovary	Colon_up	0.0005364973864	Colon	tissue specific mutation enriched region	unmatching	up
sample_1521	Ovary	Colon_up	-0.0004703017424	Colon	tissue specific mutation enriched region	unmatching	up
sample_1522	Ovary	Colon_up	0.00054837184	Colon	tissue specific mutation enriched region	unmatching	up
sample_1523	Ovary	Colon_up	0.0004141631752	Colon	tissue specific mutation enriched region	unmatching	up
sample_1524	Ovary	Colon_up	0.0002510190848	Colon	tissue specific mutation enriched region	unmatching	up
sample_1525	Ovary	Colon_up	3.80445199999991e-07	Colon	tissue specific mutation enriched region	unmatching	up
sample_1526	Ovary	Colon_up	0.00038449942312	Colon	tissue specific mutation enriched region	unmatching	up
sample_1527	Ovary	Colon_up	0.0001861656424	Colon	tissue specific mutation enriched region	unmatching	up
sample_1528	Ovary	Colon_up	-0.00020007445432	Colon	tissue specific mutation enriched region	unmatching	up
sample_1529	Ovary	Colon_up	0.0003069284508	Colon	tissue specific mutation enriched region	unmatching	up
sample_1530	Ovary	Colon_up	-0.0002459007772	Colon	tissue specific mutation enriched region	unmatching	up
sample_1531	Ovary	Colon_up	0.0005095859304	Colon	tissue specific mutation enriched region	unmatching	up
sample_1532	Ovary	Colon_up	-0.0002588671308	Colon	tissue specific mutation enriched region	unmatching	up
sample_1533	Ovary	Colon_up	0.00020842167292	Colon	tissue specific mutation enriched region	unmatching	up
sample_1534	Ovary	Colon_up	0.00033491055012	Colon	tissue specific mutation enriched region	unmatching	up
sample_1535	Ovary	Colon_up	0.0001876666012	Colon	tissue specific mutation enriched region	unmatching	up
sample_1536	Ovary	Colon_up	-5.08659288e-05	Colon	tissue specific mutation enriched region	unmatching	up
sample_1537	Ovary	Colon_up	0.00022890802192	Colon	tissue specific mutation enriched region	unmatching	up
sample_1538	Lung	Colon_up	-0.000524201384	Colon	tissue specific mutation enriched region	unmatching	up
sample_1539	Lung	Colon_up	-0.00023758048944	Colon	tissue specific mutation enriched region	unmatching	up
sample_1540	Lung	Colon_up	-0.0006068691976	Colon	tissue specific mutation enriched region	unmatching	up
sample_1541	Lung	Colon_up	-0.00060686720648	Colon	tissue specific mutation enriched region	unmatching	up
sample_1542	Lung	Colon_up	-0.001070677716	Colon	tissue specific mutation enriched region	unmatching	up
sample_1543	Lung	Colon_up	-0.001023468264	Colon	tissue specific mutation enriched region	unmatching	up
sample_1544	Lung	Colon_up	-0.0006939252248	Colon	tissue specific mutation enriched region	unmatching	up
sample_1545	Lung	Colon_up	-0.00071493261536	Colon	tissue specific mutation enriched region	unmatching	up
sample_1546	Lung	Colon_up	-0.0005170697788	Colon	tissue specific mutation enriched region	unmatching	up
sample_1547	Lung	Colon_up	-9.22933805e-05	Colon	tissue specific mutation enriched region	unmatching	up
sample_1548	Lung	Colon_up	-5.01437608548e-05	Colon	tissue specific mutation enriched region	unmatching	up
sample_1549	Lung	Colon_up	-0.00068417341372	Colon	tissue specific mutation enriched region	unmatching	up
sample_1550	Lung	Colon_up	-0.000949992696	Colon	tissue specific mutation enriched region	unmatching	up
sample_1551	Lung	Colon_up	-0.00066355712	Colon	tissue specific mutation enriched region	unmatching	up
sample_1552	Lung	Colon_up	-0.0011245334676	Colon	tissue specific mutation enriched region	unmatching	up
sample_1553	Lung	Colon_up	-0.0006052811168	Colon	tissue specific mutation enriched region	unmatching	up
sample_1554	Lung	Colon_up	-0.00064611734712	Colon	tissue specific mutation enriched region	unmatching	up
sample_1555	Lung	Colon_up	-0.000749999012	Colon	tissue specific mutation enriched region	unmatching	up
sample_1556	Lung	Colon_up	-0.0003695001524	Colon	tissue specific mutation enriched region	unmatching	up
sample_1557	Lung	Colon_up	-1.2697658052e-05	Colon	tissue specific mutation enriched region	unmatching	up
sample_1558	Lung	Colon_up	-1.6792204148e-05	Colon	tissue specific mutation enriched region	unmatching	up
sample_1559	Lung	Colon_up	-0.0004168498226	Colon	tissue specific mutation enriched region	unmatching	up
sample_1560	Liver	Lung_down	0.00042857819656	Lung	tissue specific mutation depleted region	unmatching	down
sample_1561	Liver	Lung_down	0.00020285122496	Lung	tissue specific mutation depleted region	unmatching	down
sample_1562	Liver	Lung_down	-0.0005174056468	Lung	tissue specific mutation depleted region	unmatching	down
sample_1563	Liver	Lung_down	-0.0006079090172	Lung	tissue specific mutation depleted region	unmatching	down
sample_1564	Liver	Lung_down	-0.00051925298468	Lung	tissue specific mutation depleted region	unmatching	down
sample_1565	Liver	Lung_down	0.000134271878	Lung	tissue specific mutation depleted region	unmatching	down
sample_1566	Liver	Lung_down	-0.0005859510288	Lung	tissue specific mutation depleted region	unmatching	down
sample_1567	Liver	Lung_down	-0.0006327643976	Lung	tissue specific mutation depleted region	unmatching	down
sample_1568	Liver	Lung_down	-0.00098613001652	Lung	tissue specific mutation depleted region	unmatching	down
sample_1569	Liver	Lung_down	0.0003089262712	Lung	tissue specific mutation depleted region	unmatching	down
sample_1570	Liver	Lung_down	0.00024476370504	Lung	tissue specific mutation depleted region	unmatching	down
sample_1571	Liver	Lung_down	0.00020567377464	Lung	tissue specific mutation depleted region	unmatching	down
sample_1572	Liver	Lung_down	0.0001444511752904	Lung	tissue specific mutation depleted region	unmatching	down
sample_1573	Liver	Lung_down	-0.00051969535184	Lung	tissue specific mutation depleted region	unmatching	down
sample_1574	Liver	Lung_down	0.00054287105172	Lung	tissue specific mutation depleted region	unmatching	down
sample_1575	Liver	Lung_down	0.0004423119604	Lung	tissue specific mutation depleted region	unmatching	down
sample_1576	Liver	Lung_down	-0.0008788620175336	Lung	tissue specific mutation depleted region	unmatching	down
sample_1577	Liver	Lung_down	-0.0003590799588	Lung	tissue specific mutation depleted region	unmatching	down
sample_1578	Liver	Lung_down	0.0002652683396	Lung	tissue specific mutation depleted region	unmatching	down
sample_1579	Liver	Lung_down	-0.00116252836592	Lung	tissue specific mutation depleted region	unmatching	down
sample_1580	Liver	Lung_down	0.00059352762908	Lung	tissue specific mutation depleted region	unmatching	down
sample_1581	Liver	Lung_down	0.00019979778012	Lung	tissue specific mutation depleted region	unmatching	down
sample_1582	Liver	Lung_down	-0.0006579692948	Lung	tissue specific mutation depleted region	unmatching	down
sample_1583	Liver	Lung_down	-0.00090545086168	Lung	tissue specific mutation depleted region	unmatching	down
sample_1584	Liver	Lung_down	-0.0009879830028	Lung	tissue specific mutation depleted region	unmatching	down
sample_1585	Liver	Lung_down	0.0002176657824	Lung	tissue specific mutation depleted region	unmatching	down
sample_1586	Liver	Lung_down	0.000330865099	Lung	tissue specific mutation depleted region	unmatching	down
sample_1587	Liver	Lung_down	-0.0009425400548	Lung	tissue specific mutation depleted region	unmatching	down
sample_1588	Liver	Lung_down	0.0002498920976	Lung	tissue specific mutation depleted region	unmatching	down
sample_1589	Liver	Lung_down	-0.0010482179932	Lung	tissue specific mutation depleted region	unmatching	down
sample_1590	Liver	Lung_down	5.92977742e-05	Lung	tissue specific mutation depleted region	unmatching	down
sample_1591	Liver	Lung_down	0.0003029012576	Lung	tissue specific mutation depleted region	unmatching	down
sample_1592	Liver	Lung_down	-0.0006299066508	Lung	tissue specific mutation depleted region	unmatching	down
sample_1593	Liver	Lung_down	0.0003465711744	Lung	tissue specific mutation depleted region	unmatching	down
sample_1594	Liver	Lung_down	0.0003568648808	Lung	tissue specific mutation depleted region	unmatching	down
sample_1595	Liver	Lung_down	-0.000864220206	Lung	tissue specific mutation depleted region	unmatching	down
sample_1596	Liver	Lung_down	-0.00074212806268	Lung	tissue specific mutation depleted region	unmatching	down
sample_1597	Liver	Lung_down	-0.000455336414	Lung	tissue specific mutation depleted region	unmatching	down
sample_1598	Liver	Lung_down	0.00025120909864	Lung	tissue specific mutation depleted region	unmatching	down
sample_1599	Liver	Lung_down	0.00061877598232	Lung	tissue specific mutation depleted region	unmatching	down
sample_1600	Liver	Lung_down	-0.000922309502	Lung	tissue specific mutation depleted region	unmatching	down
sample_1601	Liver	Lung_down	-0.0009703964556	Lung	tissue specific mutation depleted region	unmatching	down
sample_1602	Liver	Lung_down	-0.0011473361496	Lung	tissue specific mutation depleted region	unmatching	down
sample_1603	Liver	Lung_down	0.000168276762	Lung	tissue specific mutation depleted region	unmatching	down
sample_1604	Liver	Lung_down	-0.0009984713276	Lung	tissue specific mutation depleted region	unmatching	down
sample_1605	Liver	Lung_down	-0.0008386047736	Lung	tissue specific mutation depleted region	unmatching	down
sample_1606	Liver	Lung_down	0.00023647380964	Lung	tissue specific mutation depleted region	unmatching	down
sample_1607	Liver	Lung_down	0.00032965293916	Lung	tissue specific mutation depleted region	unmatching	down
sample_1608	Liver	Lung_down	-0.00082252403	Lung	tissue specific mutation depleted region	unmatching	down
sample_1609	Liver	Lung_down	0.0003074756512	Lung	tissue specific mutation depleted region	unmatching	down
sample_1610	Liver	Lung_down	0.0003710274288	Lung	tissue specific mutation depleted region	unmatching	down
sample_1611	Liver	Lung_down	-0.000288043388	Lung	tissue specific mutation depleted region	unmatching	down
sample_1612	Liver	Lung_down	0.0003920085596	Lung	tissue specific mutation depleted region	unmatching	down
sample_1613	Liver	Lung_down	0.00049378840308	Lung	tissue specific mutation depleted region	unmatching	down
sample_1614	Liver	Lung_down	0.000201032407392	Lung	tissue specific mutation depleted region	unmatching	down
sample_1615	Liver	Lung_down	0.0004763555648	Lung	tissue specific mutation depleted region	unmatching	down
sample_1616	Liver	Lung_down	-7.98724111999999e-05	Lung	tissue specific mutation depleted region	unmatching	down
sample_1617	Liver	Lung_down	-0.0004883592088	Lung	tissue specific mutation depleted region	unmatching	down
sample_1618	Liver	Lung_down	0.00068976566904	Lung	tissue specific mutation depleted region	unmatching	down
sample_1619	Liver	Lung_down	0.0005302478424	Lung	tissue specific mutation depleted region	unmatching	down
sample_1620	Liver	Lung_down	-0.0007605073038	Lung	tissue specific mutation depleted region	unmatching	down
sample_1621	Liver	Lung_down	-0.00080826987136	Lung	tissue specific mutation depleted region	unmatching	down
sample_1622	Liver	Lung_down	-0.0006808152592	Lung	tissue specific mutation depleted region	unmatching	down
sample_1623	Liver	Lung_down	-0.00089601870252	Lung	tissue specific mutation depleted region	unmatching	down
sample_1624	Liver	Lung_down	-0.00067567132	Lung	tissue specific mutation depleted region	unmatching	down
sample_1625	Liver	Lung_down	0.00054772960896	Lung	tissue specific mutation depleted region	unmatching	down
sample_1626	Liver	Lung_down	0.000460852028	Lung	tissue specific mutation depleted region	unmatching	down
sample_1627	Liver	Lung_down	0.00029268064412	Lung	tissue specific mutation depleted region	unmatching	down
sample_1628	Liver	Lung_down	0.00077662933524	Lung	tissue specific mutation depleted region	unmatching	down
sample_1629	Liver	Lung_down	-0.0004862139344	Lung	tissue specific mutation depleted region	unmatching	down
sample_1630	Liver	Lung_down	-0.0007284040232	Lung	tissue specific mutation depleted region	unmatching	down
sample_1631	Liver	Lung_down	0.00026436022192	Lung	tissue specific mutation depleted region	unmatching	down
sample_1632	Liver	Lung_down	-0.00081272316616	Lung	tissue specific mutation depleted region	unmatching	down
sample_1633	Liver	Lung_down	0.0003299147632	Lung	tissue specific mutation depleted region	unmatching	down
sample_1634	Liver	Lung_down	-0.0007393777848	Lung	tissue specific mutation depleted region	unmatching	down
sample_1635	Liver	Lung_down	0.00069785685636	Lung	tissue specific mutation depleted region	unmatching	down
sample_1636	Liver	Lung_down	-0.000463889292	Lung	tissue specific mutation depleted region	unmatching	down
sample_1637	Liver	Lung_down	-0.00093813030128	Lung	tissue specific mutation depleted region	unmatching	down
sample_1638	Liver	Lung_down	0.0005834707282	Lung	tissue specific mutation depleted region	unmatching	down
sample_1639	Liver	Lung_down	0.00034440986696	Lung	tissue specific mutation depleted region	unmatching	down
sample_1640	Liver	Lung_down	0.0002776184936	Lung	tissue specific mutation depleted region	unmatching	down
sample_1641	Liver	Lung_down	-0.0006582514132	Lung	tissue specific mutation depleted region	unmatching	down
sample_1642	Liver	Lung_down	0.000549197501932	Lung	tissue specific mutation depleted region	unmatching	down
sample_1643	Liver	Lung_down	0.00036780371132	Lung	tissue specific mutation depleted region	unmatching	down
sample_1644	Liver	Lung_down	0.00030276243512	Lung	tissue specific mutation depleted region	unmatching	down
sample_1645	Liver	Lung_down	0.00073092792	Lung	tissue specific mutation depleted region	unmatching	down
sample_1646	Liver	Lung_down	4.33298748e-05	Lung	tissue specific mutation depleted region	unmatching	down
sample_1647	Liver	Lung_down	-0.001111756256	Lung	tissue specific mutation depleted region	unmatching	down
sample_1648	Liver	Lung_down	0.0003692345296	Lung	tissue specific mutation depleted region	unmatching	down
sample_1649	Pancrease	Lung_down	0.00041728415176	Lung	tissue specific mutation depleted region	unmatching	down
sample_1650	Pancrease	Lung_down	0.0004752819856	Lung	tissue specific mutation depleted region	unmatching	down
sample_1651	Pancrease	Lung_down	-0.00033413790576	Lung	tissue specific mutation depleted region	unmatching	down
sample_1652	Pancrease	Lung_down	0.000396870440148	Lung	tissue specific mutation depleted region	unmatching	down
sample_1653	Pancrease	Lung_down	-0.0003081238952	Lung	tissue specific mutation depleted region	unmatching	down
sample_1654	Pancrease	Lung_down	-0.00078439739736	Lung	tissue specific mutation depleted region	unmatching	down
sample_1655	Pancrease	Lung_down	-0.0003460003264	Lung	tissue specific mutation depleted region	unmatching	down
sample_1656	Pancrease	Lung_down	0.0007797132744	Lung	tissue specific mutation depleted region	unmatching	down
sample_1657	Pancrease	Lung_down	0.0004744753024	Lung	tissue specific mutation depleted region	unmatching	down
sample_1658	Pancrease	Lung_down	0.00038081390576	Lung	tissue specific mutation depleted region	unmatching	down
sample_1659	Pancrease	Lung_down	0.00036478994092	Lung	tissue specific mutation depleted region	unmatching	down
sample_1660	Pancrease	Lung_down	0.00034153177564	Lung	tissue specific mutation depleted region	unmatching	down
sample_1661	Pancrease	Lung_down	0.00012806817872	Lung	tissue specific mutation depleted region	unmatching	down
sample_1662	Pancrease	Lung_down	0.000305237012	Lung	tissue specific mutation depleted region	unmatching	down
sample_1663	Pancrease	Lung_down	-0.00011119686448	Lung	tissue specific mutation depleted region	unmatching	down
sample_1664	Pancrease	Lung_down	0.0003263316988	Lung	tissue specific mutation depleted region	unmatching	down
sample_1665	Pancrease	Lung_down	0.00022770978864	Lung	tissue specific mutation depleted region	unmatching	down
sample_1666	Pancrease	Lung_down	0.000258664019	Lung	tissue specific mutation depleted region	unmatching	down
sample_1667	Pancrease	Lung_down	-0.000524248968	Lung	tissue specific mutation depleted region	unmatching	down
sample_1668	Pancrease	Lung_down	0.0001708803771	Lung	tissue specific mutation depleted region	unmatching	down
sample_1669	Pancrease	Lung_down	0.0003125725622	Lung	tissue specific mutation depleted region	unmatching	down
sample_1670	Pancrease	Lung_down	0.00037932740144	Lung	tissue specific mutation depleted region	unmatching	down
sample_1671	Pancrease	Lung_down	-0.0001884679188	Lung	tissue specific mutation depleted region	unmatching	down
sample_1672	Pancrease	Lung_down	-0.000221510156824	Lung	tissue specific mutation depleted region	unmatching	down
sample_1673	Pancrease	Lung_down	0.00038235447464	Lung	tissue specific mutation depleted region	unmatching	down
sample_1674	Pancrease	Lung_down	-0.00032956559852	Lung	tissue specific mutation depleted region	unmatching	down
sample_1675	Pancrease	Lung_down	0.000198582234056	Lung	tissue specific mutation depleted region	unmatching	down
sample_1676	Pancrease	Lung_down	9.56175388e-05	Lung	tissue specific mutation depleted region	unmatching	down
sample_1677	Pancrease	Lung_down	-0.0001139656424	Lung	tissue specific mutation depleted region	unmatching	down
sample_1678	Pancrease	Lung_down	-0.0005146232654	Lung	tissue specific mutation depleted region	unmatching	down
sample_1679	Pancrease	Lung_down	0.0004415226388	Lung	tissue specific mutation depleted region	unmatching	down
sample_1680	Pancrease	Lung_down	0.0001601180732	Lung	tissue specific mutation depleted region	unmatching	down
sample_1681	Pancrease	Lung_down	0.0002316986696	Lung	tissue specific mutation depleted region	unmatching	down
sample_1682	Pancrease	Lung_down	0.0003330493226	Lung	tissue specific mutation depleted region	unmatching	down
sample_1683	Pancrease	Lung_down	0.0003108053996	Lung	tissue specific mutation depleted region	unmatching	down
sample_1684	Pancrease	Lung_down	0.00020413943244	Lung	tissue specific mutation depleted region	unmatching	down
sample_1685	Pancrease	Lung_down	0.0003318753596	Lung	tissue specific mutation depleted region	unmatching	down
sample_1686	Pancrease	Lung_down	0.00032602909812	Lung	tissue specific mutation depleted region	unmatching	down
sample_1687	Pancrease	Lung_down	0.00011398000528	Lung	tissue specific mutation depleted region	unmatching	down
sample_1688	Pancrease	Lung_down	0.0002995462552	Lung	tissue specific mutation depleted region	unmatching	down
sample_1689	Pancrease	Lung_down	0.00022950884028	Lung	tissue specific mutation depleted region	unmatching	down
sample_1690	Colon	Lung_down	0.0003711136936	Lung	tissue specific mutation depleted region	unmatching	down
sample_1691	Colon	Lung_down	-0.00016945512888	Lung	tissue specific mutation depleted region	unmatching	down
sample_1692	Colon	Lung_down	-4.30880196e-05	Lung	tissue specific mutation depleted region	unmatching	down
sample_1693	Colon	Lung_down	-0.0002566738284	Lung	tissue specific mutation depleted region	unmatching	down
sample_1694	Colon	Lung_down	-0.0010381314664	Lung	tissue specific mutation depleted region	unmatching	down
sample_1695	Colon	Lung_down	0.0008050553424	Lung	tissue specific mutation depleted region	unmatching	down
sample_1696	Colon	Lung_down	0.0009135960968	Lung	tissue specific mutation depleted region	unmatching	down
sample_1697	Colon	Lung_down	-0.000720865541	Lung	tissue specific mutation depleted region	unmatching	down
sample_1698	Colon	Lung_down	-0.0012373356026	Lung	tissue specific mutation depleted region	unmatching	down
sample_1699	Colon	Lung_down	-3.02536464e-05	Lung	tissue specific mutation depleted region	unmatching	down
sample_1700	Colon	Lung_down	0.0005977361088	Lung	tissue specific mutation depleted region	unmatching	down
sample_1701	Colon	Lung_down	0.000459334391	Lung	tissue specific mutation depleted region	unmatching	down
sample_1702	Colon	Lung_down	0.00041331284696	Lung	tissue specific mutation depleted region	unmatching	down
sample_1703	Colon	Lung_down	-0.0005562425484	Lung	tissue specific mutation depleted region	unmatching	down
sample_1704	Colon	Lung_down	-6.9982869e-05	Lung	tissue specific mutation depleted region	unmatching	down
sample_1705	Colon	Lung_down	0.00056955264852	Lung	tissue specific mutation depleted region	unmatching	down
sample_1706	Colon	Lung_down	0.000553092395968	Lung	tissue specific mutation depleted region	unmatching	down
sample_1707	Colon	Lung_down	0.0005437097959	Lung	tissue specific mutation depleted region	unmatching	down
sample_1708	Colon	Lung_down	0.0004849175752	Lung	tissue specific mutation depleted region	unmatching	down
sample_1709	Colon	Lung_down	7.23383712e-05	Lung	tissue specific mutation depleted region	unmatching	down
sample_1710	Liver	Lung_down	-0.00109620681968	Lung	tissue specific mutation depleted region	unmatching	down
sample_1711	Liver	Lung_down	-0.0004283890852	Lung	tissue specific mutation depleted region	unmatching	down
sample_1712	Liver	Lung_down	-0.0009517139868	Lung	tissue specific mutation depleted region	unmatching	down
sample_1713	Liver	Lung_down	-0.0006586207064	Lung	tissue specific mutation depleted region	unmatching	down
sample_1714	Liver	Lung_down	-0.00058541726	Lung	tissue specific mutation depleted region	unmatching	down
sample_1715	Liver	Lung_down	0.000562671020664	Lung	tissue specific mutation depleted region	unmatching	down
sample_1716	Liver	Lung_down	0.000261528583	Lung	tissue specific mutation depleted region	unmatching	down
sample_1717	Liver	Lung_down	0.000154408226	Lung	tissue specific mutation depleted region	unmatching	down
sample_1718	Liver	Lung_down	0.0002717244516	Lung	tissue specific mutation depleted region	unmatching	down
sample_1719	Liver	Lung_down	0.00040355950488	Lung	tissue specific mutation depleted region	unmatching	down
sample_1720	Esophagus	Lung_down	-0.0001822058134	Lung	tissue specific mutation depleted region	unmatching	down
sample_1721	Esophagus	Lung_down	-0.00014356827064	Lung	tissue specific mutation depleted region	unmatching	down
sample_1722	Esophagus	Lung_down	-0.000244020037	Lung	tissue specific mutation depleted region	unmatching	down
sample_1723	Esophagus	Lung_down	-0.000942205881488	Lung	tissue specific mutation depleted region	unmatching	down
sample_1724	Esophagus	Lung_down	-0.0001494972808	Lung	tissue specific mutation depleted region	unmatching	down
sample_1725	Esophagus	Lung_down	-0.00019844746448	Lung	tissue specific mutation depleted region	unmatching	down
sample_1726	Esophagus	Lung_down	-0.000323642288	Lung	tissue specific mutation depleted region	unmatching	down
sample_1727	Esophagus	Lung_down	-0.000820397744	Lung	tissue specific mutation depleted region	unmatching	down
sample_1728	Esophagus	Lung_down	-8.37917546e-05	Lung	tissue specific mutation depleted region	unmatching	down
sample_1729	Esophagus	Lung_down	-0.00015845503584	Lung	tissue specific mutation depleted region	unmatching	down
sample_1730	Esophagus	Lung_down	-0.00025295578616	Lung	tissue specific mutation depleted region	unmatching	down
sample_1731	Esophagus	Lung_down	-0.00019898320432	Lung	tissue specific mutation depleted region	unmatching	down
sample_1732	Esophagus	Lung_down	-0.00014304351296	Lung	tissue specific mutation depleted region	unmatching	down
sample_1733	Esophagus	Lung_down	2.014339264e-05	Lung	tissue specific mutation depleted region	unmatching	down
sample_1734	Esophagus	Lung_down	-0.0004216046716	Lung	tissue specific mutation depleted region	unmatching	down
sample_1735	Esophagus	Lung_down	-8.6518073e-05	Lung	tissue specific mutation depleted region	unmatching	down
sample_1736	Esophagus	Lung_down	-8.804586676e-05	Lung	tissue specific mutation depleted region	unmatching	down
sample_1737	Esophagus	Lung_down	-0.0003472473526608	Lung	tissue specific mutation depleted region	unmatching	down
sample_1738	Esophagus	Lung_down	-4.9381175264e-05	Lung	tissue specific mutation depleted region	unmatching	down
sample_1739	Esophagus	Lung_down	-0.00014213784172	Lung	tissue specific mutation depleted region	unmatching	down
sample_1740	Esophagus	Lung_down	-0.00053479891692	Lung	tissue specific mutation depleted region	unmatching	down
sample_1741	Esophagus	Lung_down	-0.00012291945332	Lung	tissue specific mutation depleted region	unmatching	down
sample_1742	Esophagus	Lung_down	-0.0005271983672	Lung	tissue specific mutation depleted region	unmatching	down
sample_1743	Esophagus	Lung_down	-0.0014744565796	Lung	tissue specific mutation depleted region	unmatching	down
sample_1744	Esophagus	Lung_down	-0.00049653259146	Lung	tissue specific mutation depleted region	unmatching	down
sample_1745	Ovary	Lung_down	0.00031047559404	Lung	tissue specific mutation depleted region	unmatching	down
sample_1746	Ovary	Lung_down	0.0005765276298	Lung	tissue specific mutation depleted region	unmatching	down
sample_1747	Ovary	Lung_down	0.000851490462	Lung	tissue specific mutation depleted region	unmatching	down
sample_1748	Ovary	Lung_down	0.00100841228568	Lung	tissue specific mutation depleted region	unmatching	down
sample_1749	Ovary	Lung_down	0.0005865731632	Lung	tissue specific mutation depleted region	unmatching	down
sample_1750	Ovary	Lung_down	0.0017942301992	Lung	tissue specific mutation depleted region	unmatching	down
sample_1751	Ovary	Lung_down	0.0009207060208	Lung	tissue specific mutation depleted region	unmatching	down
sample_1752	Ovary	Lung_down	0.0008813795484	Lung	tissue specific mutation depleted region	unmatching	down
sample_1753	Ovary	Lung_down	0.00066552686828	Lung	tissue specific mutation depleted region	unmatching	down
sample_1754	Ovary	Lung_down	0.00023976254896	Lung	tissue specific mutation depleted region	unmatching	down
sample_1755	Ovary	Lung_down	0.0002203798612	Lung	tissue specific mutation depleted region	unmatching	down
sample_1756	Ovary	Lung_down	0.0003965287184	Lung	tissue specific mutation depleted region	unmatching	down
sample_1757	Ovary	Lung_down	0.0005625937608	Lung	tissue specific mutation depleted region	unmatching	down
sample_1758	Ovary	Lung_down	0.00024737151664	Lung	tissue specific mutation depleted region	unmatching	down
sample_1759	Ovary	Lung_down	0.0008249230832	Lung	tissue specific mutation depleted region	unmatching	down
sample_1760	Ovary	Lung_down	0.0004313201418	Lung	tissue specific mutation depleted region	unmatching	down
sample_1761	Ovary	Lung_down	0.0004509703744	Lung	tissue specific mutation depleted region	unmatching	down
sample_1762	Ovary	Lung_down	0.0005035811292	Lung	tissue specific mutation depleted region	unmatching	down
sample_1763	Ovary	Lung_down	0.00037214277668	Lung	tissue specific mutation depleted region	unmatching	down
sample_1764	Ovary	Lung_down	0.0007024061284	Lung	tissue specific mutation depleted region	unmatching	down
sample_1765	Ovary	Lung_down	0.0006335346084	Lung	tissue specific mutation depleted region	unmatching	down
sample_1766	Ovary	Lung_down	0.00024214584272	Lung	tissue specific mutation depleted region	unmatching	down
sample_1767	Ovary	Lung_down	0.00054458576016	Lung	tissue specific mutation depleted region	unmatching	down
sample_1768	Ovary	Lung_down	0.0008497138084	Lung	tissue specific mutation depleted region	unmatching	down
sample_1769	Ovary	Lung_down	0.0004093382286	Lung	tissue specific mutation depleted region	unmatching	down
sample_1770	Ovary	Lung_down	0.00028811132336	Lung	tissue specific mutation depleted region	unmatching	down
sample_1771	Ovary	Lung_down	0.000808204562	Lung	tissue specific mutation depleted region	unmatching	down
sample_1772	Ovary	Lung_down	0.000669122046	Lung	tissue specific mutation depleted region	unmatching	down
sample_1773	Ovary	Lung_down	0.000879543692	Lung	tissue specific mutation depleted region	unmatching	down
sample_1774	Ovary	Lung_down	0.0006993113764	Lung	tissue specific mutation depleted region	unmatching	down
sample_1775	Ovary	Lung_down	0.0002871640912	Lung	tissue specific mutation depleted region	unmatching	down
sample_1776	Ovary	Lung_down	0.0005643630468	Lung	tissue specific mutation depleted region	unmatching	down
sample_1777	Ovary	Lung_down	0.00046909295	Lung	tissue specific mutation depleted region	unmatching	down
sample_1778	Ovary	Lung_down	0.00072659962928	Lung	tissue specific mutation depleted region	unmatching	down
sample_1779	Ovary	Lung_down	0.0011499357196	Lung	tissue specific mutation depleted region	unmatching	down
sample_1780	Ovary	Lung_down	0.0006503554104	Lung	tissue specific mutation depleted region	unmatching	down
sample_1781	Ovary	Lung_down	0.0004964732284	Lung	tissue specific mutation depleted region	unmatching	down
sample_1782	Ovary	Lung_down	0.0022112803056	Lung	tissue specific mutation depleted region	unmatching	down
sample_1783	Ovary	Lung_down	0.001651836466	Lung	tissue specific mutation depleted region	unmatching	down
sample_1784	Ovary	Lung_down	0.0002551855624	Lung	tissue specific mutation depleted region	unmatching	down
sample_1785	Ovary	Lung_down	9.00762923999999e-06	Lung	tissue specific mutation depleted region	unmatching	down
sample_1786	Ovary	Lung_down	0.0006779563818	Lung	tissue specific mutation depleted region	unmatching	down
sample_1787	Ovary	Lung_down	0.0004996758164	Lung	tissue specific mutation depleted region	unmatching	down
sample_1788	Ovary	Lung_down	0.0011371246524	Lung	tissue specific mutation depleted region	unmatching	down
sample_1789	Ovary	Lung_down	0.00034497880316	Lung	tissue specific mutation depleted region	unmatching	down
sample_1790	Ovary	Lung_down	0.0007786060548	Lung	tissue specific mutation depleted region	unmatching	down
sample_1791	Ovary	Lung_down	0.0006019773864	Lung	tissue specific mutation depleted region	unmatching	down
sample_1792	Ovary	Lung_down	0.0005565548216	Lung	tissue specific mutation depleted region	unmatching	down
sample_1793	Ovary	Lung_down	0.0003977372292	Lung	tissue specific mutation depleted region	unmatching	down
sample_1794	Ovary	Lung_down	0.0003437675144	Lung	tissue specific mutation depleted region	unmatching	down
sample_1795	Ovary	Lung_down	0.0004835049816	Lung	tissue specific mutation depleted region	unmatching	down
sample_1796	Ovary	Lung_down	0.001253722167	Lung	tissue specific mutation depleted region	unmatching	down
sample_1797	Ovary	Lung_down	0.00026799229572	Lung	tissue specific mutation depleted region	unmatching	down
sample_1798	Lung	Lung_down	-0.0041708492144	Lung	tissue specific mutation depleted region	matching	down
sample_1799	Lung	Lung_down	-0.0012787174096	Lung	tissue specific mutation depleted region	matching	down
sample_1800	Lung	Lung_down	-0.0006056806252	Lung	tissue specific mutation depleted region	matching	down
sample_1801	Lung	Lung_down	-0.00079038417504	Lung	tissue specific mutation depleted region	matching	down
sample_1802	Lung	Lung_down	-0.001041111052	Lung	tissue specific mutation depleted region	matching	down
sample_1803	Lung	Lung_down	-0.0040863454316	Lung	tissue specific mutation depleted region	matching	down
sample_1804	Lung	Lung_down	-0.0007332923224	Lung	tissue specific mutation depleted region	matching	down
sample_1805	Lung	Lung_down	-0.00048476398324	Lung	tissue specific mutation depleted region	matching	down
sample_1806	Lung	Lung_down	-0.000682613222	Lung	tissue specific mutation depleted region	matching	down
sample_1807	Lung	Lung_down	-0.00014820784624	Lung	tissue specific mutation depleted region	matching	down
sample_1808	Lung	Lung_down	-5.884538342e-05	Lung	tissue specific mutation depleted region	matching	down
sample_1809	Lung	Lung_down	-0.0003850290568	Lung	tissue specific mutation depleted region	matching	down
sample_1810	Lung	Lung_down	-0.00370979968712	Lung	tissue specific mutation depleted region	matching	down
sample_1811	Lung	Lung_down	-0.00387687588144	Lung	tissue specific mutation depleted region	matching	down
sample_1812	Lung	Lung_down	-0.0037084198508	Lung	tissue specific mutation depleted region	matching	down
sample_1813	Lung	Lung_down	-0.0028780424	Lung	tissue specific mutation depleted region	matching	down
sample_1814	Lung	Lung_down	-0.00029985901052	Lung	tissue specific mutation depleted region	matching	down
sample_1815	Lung	Lung_down	-0.0038781750924	Lung	tissue specific mutation depleted region	matching	down
sample_1816	Lung	Lung_down	-0.00020655414588	Lung	tissue specific mutation depleted region	matching	down
sample_1817	Lung	Lung_down	-1.22528385588e-05	Lung	tissue specific mutation depleted region	matching	down
sample_1818	Lung	Lung_down	-1.1220562532e-05	Lung	tissue specific mutation depleted region	matching	down
sample_1819	Lung	Lung_down	-0.00029947015324	Lung	tissue specific mutation depleted region	matching	down
sample_1820	Liver	Esophagus_down	-0.0006321926162	Esophagus	tissue specific mutation depleted region	unmatching	down
sample_1821	Liver	Esophagus_down	-0.000376310192	Esophagus	tissue specific mutation depleted region	unmatching	down
sample_1822	Liver	Esophagus_down	-0.000246610118	Esophagus	tissue specific mutation depleted region	unmatching	down
sample_1823	Liver	Esophagus_down	-0.00040173946	Esophagus	tissue specific mutation depleted region	unmatching	down
sample_1824	Liver	Esophagus_down	-0.00015425298628	Esophagus	tissue specific mutation depleted region	unmatching	down
sample_1825	Liver	Esophagus_down	-0.0003342038542	Esophagus	tissue specific mutation depleted region	unmatching	down
sample_1826	Liver	Esophagus_down	-0.00021653668296	Esophagus	tissue specific mutation depleted region	unmatching	down
sample_1827	Liver	Esophagus_down	7.33067288e-05	Esophagus	tissue specific mutation depleted region	unmatching	down
sample_1828	Liver	Esophagus_down	0.0002054013628	Esophagus	tissue specific mutation depleted region	unmatching	down
sample_1829	Liver	Esophagus_down	-0.00062753963104	Esophagus	tissue specific mutation depleted region	unmatching	down
sample_1830	Liver	Esophagus_down	-0.0004378813344	Esophagus	tissue specific mutation depleted region	unmatching	down
sample_1831	Liver	Esophagus_down	-0.0003844455604	Esophagus	tissue specific mutation depleted region	unmatching	down
sample_1832	Liver	Esophagus_down	-0.0003352380350696	Esophagus	tissue specific mutation depleted region	unmatching	down
sample_1833	Liver	Esophagus_down	-0.00026272780784	Esophagus	tissue specific mutation depleted region	unmatching	down
sample_1834	Liver	Esophagus_down	-0.0008823657864	Esophagus	tissue specific mutation depleted region	unmatching	down
sample_1835	Liver	Esophagus_down	-0.0007254581304	Esophagus	tissue specific mutation depleted region	unmatching	down
sample_1836	Liver	Esophagus_down	-0.000545350687	Esophagus	tissue specific mutation depleted region	unmatching	down
sample_1837	Liver	Esophagus_down	-0.0004002611364	Esophagus	tissue specific mutation depleted region	unmatching	down
sample_1838	Liver	Esophagus_down	-0.0004327920912	Esophagus	tissue specific mutation depleted region	unmatching	down
sample_1839	Liver	Esophagus_down	-6.47369666399999e-05	Esophagus	tissue specific mutation depleted region	unmatching	down
sample_1840	Liver	Esophagus_down	-0.000561865954	Esophagus	tissue specific mutation depleted region	unmatching	down
sample_1841	Liver	Esophagus_down	-0.00047627524612	Esophagus	tissue specific mutation depleted region	unmatching	down
sample_1842	Liver	Esophagus_down	-0.0001021694792	Esophagus	tissue specific mutation depleted region	unmatching	down
sample_1843	Liver	Esophagus_down	9.90107407999999e-05	Esophagus	tissue specific mutation depleted region	unmatching	down
sample_1844	Liver	Esophagus_down	-1.88691404e-05	Esophagus	tissue specific mutation depleted region	unmatching	down
sample_1845	Liver	Esophagus_down	-0.0004252699668	Esophagus	tissue specific mutation depleted region	unmatching	down
sample_1846	Liver	Esophagus_down	-0.000483101613452	Esophagus	tissue specific mutation depleted region	unmatching	down
sample_1847	Liver	Esophagus_down	0.0001538553328	Esophagus	tissue specific mutation depleted region	unmatching	down
sample_1848	Liver	Esophagus_down	-0.0002029219976	Esophagus	tissue specific mutation depleted region	unmatching	down
sample_1849	Liver	Esophagus_down	-0.0010702676032	Esophagus	tissue specific mutation depleted region	unmatching	down
sample_1850	Liver	Esophagus_down	-0.0004352121492	Esophagus	tissue specific mutation depleted region	unmatching	down
sample_1851	Liver	Esophagus_down	-0.00047370833304	Esophagus	tissue specific mutation depleted region	unmatching	down
sample_1852	Liver	Esophagus_down	-9.57869520000009e-06	Esophagus	tissue specific mutation depleted region	unmatching	down
sample_1853	Liver	Esophagus_down	-0.0003143107162	Esophagus	tissue specific mutation depleted region	unmatching	down
sample_1854	Liver	Esophagus_down	-0.000432669632	Esophagus	tissue specific mutation depleted region	unmatching	down
sample_1855	Liver	Esophagus_down	1.43393588e-05	Esophagus	tissue specific mutation depleted region	unmatching	down
sample_1856	Liver	Esophagus_down	0.0003243599342	Esophagus	tissue specific mutation depleted region	unmatching	down
sample_1857	Liver	Esophagus_down	8.04641092000001e-05	Esophagus	tissue specific mutation depleted region	unmatching	down
sample_1858	Liver	Esophagus_down	-0.0003813398148	Esophagus	tissue specific mutation depleted region	unmatching	down
sample_1859	Liver	Esophagus_down	-0.0004720924518	Esophagus	tissue specific mutation depleted region	unmatching	down
sample_1860	Liver	Esophagus_down	5.62116827999999e-05	Esophagus	tissue specific mutation depleted region	unmatching	down
sample_1861	Liver	Esophagus_down	-0.0009053585076	Esophagus	tissue specific mutation depleted region	unmatching	down
sample_1862	Liver	Esophagus_down	-0.0007282086068	Esophagus	tissue specific mutation depleted region	unmatching	down
sample_1863	Liver	Esophagus_down	-0.00023420817564	Esophagus	tissue specific mutation depleted region	unmatching	down
sample_1864	Liver	Esophagus_down	-0.000685591272	Esophagus	tissue specific mutation depleted region	unmatching	down
sample_1865	Liver	Esophagus_down	-0.0004430718168	Esophagus	tissue specific mutation depleted region	unmatching	down
sample_1866	Liver	Esophagus_down	-0.000480477786	Esophagus	tissue specific mutation depleted region	unmatching	down
sample_1867	Liver	Esophagus_down	-0.0005156251482	Esophagus	tissue specific mutation depleted region	unmatching	down
sample_1868	Liver	Esophagus_down	-0.0006735920676	Esophagus	tissue specific mutation depleted region	unmatching	down
sample_1869	Liver	Esophagus_down	-0.0004340442786	Esophagus	tissue specific mutation depleted region	unmatching	down
sample_1870	Liver	Esophagus_down	-0.0010369622078	Esophagus	tissue specific mutation depleted region	unmatching	down
sample_1871	Liver	Esophagus_down	-0.0001587002392	Esophagus	tissue specific mutation depleted region	unmatching	down
sample_1872	Liver	Esophagus_down	-0.0006506480672	Esophagus	tissue specific mutation depleted region	unmatching	down
sample_1873	Liver	Esophagus_down	-0.0005282317468	Esophagus	tissue specific mutation depleted region	unmatching	down
sample_1874	Liver	Esophagus_down	-0.00030594702144	Esophagus	tissue specific mutation depleted region	unmatching	down
sample_1875	Liver	Esophagus_down	-0.0008480339032	Esophagus	tissue specific mutation depleted region	unmatching	down
sample_1876	Liver	Esophagus_down	-0.00094993341372	Esophagus	tissue specific mutation depleted region	unmatching	down
sample_1877	Liver	Esophagus_down	8.16178132000001e-05	Esophagus	tissue specific mutation depleted region	unmatching	down
sample_1878	Liver	Esophagus_down	-0.0005125215156	Esophagus	tissue specific mutation depleted region	unmatching	down
sample_1879	Liver	Esophagus_down	-0.00084936475496	Esophagus	tissue specific mutation depleted region	unmatching	down
sample_1880	Liver	Esophagus_down	-0.00024020587744	Esophagus	tissue specific mutation depleted region	unmatching	down
sample_1881	Liver	Esophagus_down	0.0003017467608	Esophagus	tissue specific mutation depleted region	unmatching	down
sample_1882	Liver	Esophagus_down	-0.0001047913932	Esophagus	tissue specific mutation depleted region	unmatching	down
sample_1883	Liver	Esophagus_down	-0.000969985636	Esophagus	tissue specific mutation depleted region	unmatching	down
sample_1884	Liver	Esophagus_down	4.8750292e-05	Esophagus	tissue specific mutation depleted region	unmatching	down
sample_1885	Liver	Esophagus_down	-0.00061211833772	Esophagus	tissue specific mutation depleted region	unmatching	down
sample_1886	Liver	Esophagus_down	-0.0007856700552	Esophagus	tissue specific mutation depleted region	unmatching	down
sample_1887	Liver	Esophagus_down	-0.0004737605392	Esophagus	tissue specific mutation depleted region	unmatching	down
sample_1888	Liver	Esophagus_down	-0.0004510887692	Esophagus	tissue specific mutation depleted region	unmatching	down
sample_1889	Liver	Esophagus_down	-0.00085044312616	Esophagus	tissue specific mutation depleted region	unmatching	down
sample_1890	Liver	Esophagus_down	-0.000225854237	Esophagus	tissue specific mutation depleted region	unmatching	down
sample_1891	Liver	Esophagus_down	-0.0003752609322	Esophagus	tissue specific mutation depleted region	unmatching	down
sample_1892	Liver	Esophagus_down	-0.00056735710976	Esophagus	tissue specific mutation depleted region	unmatching	down
sample_1893	Liver	Esophagus_down	-0.00032369124584	Esophagus	tissue specific mutation depleted region	unmatching	down
sample_1894	Liver	Esophagus_down	-0.00054869032552	Esophagus	tissue specific mutation depleted region	unmatching	down
sample_1895	Liver	Esophagus_down	-0.0007307640704	Esophagus	tissue specific mutation depleted region	unmatching	down
sample_1896	Liver	Esophagus_down	-0.000200775294	Esophagus	tissue specific mutation depleted region	unmatching	down
sample_1897	Liver	Esophagus_down	-0.00028698740108	Esophagus	tissue specific mutation depleted region	unmatching	down
sample_1898	Liver	Esophagus_down	-0.0005759446146	Esophagus	tissue specific mutation depleted region	unmatching	down
sample_1899	Liver	Esophagus_down	-0.00056564068176	Esophagus	tissue specific mutation depleted region	unmatching	down
sample_1900	Liver	Esophagus_down	-0.0004345152476	Esophagus	tissue specific mutation depleted region	unmatching	down
sample_1901	Liver	Esophagus_down	-0.0007216059344	Esophagus	tissue specific mutation depleted region	unmatching	down
sample_1902	Liver	Esophagus_down	-0.00041701660184	Esophagus	tissue specific mutation depleted region	unmatching	down
sample_1903	Liver	Esophagus_down	-0.000538203247396	Esophagus	tissue specific mutation depleted region	unmatching	down
sample_1904	Liver	Esophagus_down	-0.00048805774452	Esophagus	tissue specific mutation depleted region	unmatching	down
sample_1905	Liver	Esophagus_down	-0.00050900589852	Esophagus	tissue specific mutation depleted region	unmatching	down
sample_1906	Liver	Esophagus_down	-0.0003788228784	Esophagus	tissue specific mutation depleted region	unmatching	down
sample_1907	Liver	Esophagus_down	-0.0005862084412	Esophagus	tissue specific mutation depleted region	unmatching	down
sample_1908	Liver	Esophagus_down	-0.00050320848936	Esophagus	tissue specific mutation depleted region	unmatching	down
sample_1909	Pancrease	Esophagus_down	-0.00017572060184	Esophagus	tissue specific mutation depleted region	unmatching	down
sample_1910	Pancrease	Esophagus_down	-0.000287482520384	Esophagus	tissue specific mutation depleted region	unmatching	down
sample_1911	Pancrease	Esophagus_down	0.000567707984	Esophagus	tissue specific mutation depleted region	unmatching	down
sample_1912	Pancrease	Esophagus_down	-0.00032076834716	Esophagus	tissue specific mutation depleted region	unmatching	down
sample_1913	Pancrease	Esophagus_down	0.0005331453262	Esophagus	tissue specific mutation depleted region	unmatching	down
sample_1914	Pancrease	Esophagus_down	0.0007782193628	Esophagus	tissue specific mutation depleted region	unmatching	down
sample_1915	Pancrease	Esophagus_down	0.0007847756984	Esophagus	tissue specific mutation depleted region	unmatching	down
sample_1916	Pancrease	Esophagus_down	0.0001594269896	Esophagus	tissue specific mutation depleted region	unmatching	down
sample_1917	Pancrease	Esophagus_down	-0.00030941114	Esophagus	tissue specific mutation depleted region	unmatching	down
sample_1918	Pancrease	Esophagus_down	-0.000306144974	Esophagus	tissue specific mutation depleted region	unmatching	down
sample_1919	Pancrease	Esophagus_down	-0.0003000367824	Esophagus	tissue specific mutation depleted region	unmatching	down
sample_1920	Pancrease	Esophagus_down	-0.0002400202688	Esophagus	tissue specific mutation depleted region	unmatching	down
sample_1921	Pancrease	Esophagus_down	7.913627996e-05	Esophagus	tissue specific mutation depleted region	unmatching	down
sample_1922	Pancrease	Esophagus_down	-0.0003019547658	Esophagus	tissue specific mutation depleted region	unmatching	down
sample_1923	Pancrease	Esophagus_down	0.0005646786674	Esophagus	tissue specific mutation depleted region	unmatching	down
sample_1924	Pancrease	Esophagus_down	5.237255888e-05	Esophagus	tissue specific mutation depleted region	unmatching	down
sample_1925	Pancrease	Esophagus_down	-0.00020556386632	Esophagus	tissue specific mutation depleted region	unmatching	down
sample_1926	Pancrease	Esophagus_down	-8.693482504e-05	Esophagus	tissue specific mutation depleted region	unmatching	down
sample_1927	Pancrease	Esophagus_down	0.0005024786184	Esophagus	tissue specific mutation depleted region	unmatching	down
sample_1928	Pancrease	Esophagus_down	0.0002526700104	Esophagus	tissue specific mutation depleted region	unmatching	down
sample_1929	Pancrease	Esophagus_down	-0.00027284759488	Esophagus	tissue specific mutation depleted region	unmatching	down
sample_1930	Pancrease	Esophagus_down	0.00032179652112	Esophagus	tissue specific mutation depleted region	unmatching	down
sample_1931	Pancrease	Esophagus_down	0.0005739318392	Esophagus	tissue specific mutation depleted region	unmatching	down
sample_1932	Pancrease	Esophagus_down	3.65303576e-05	Esophagus	tissue specific mutation depleted region	unmatching	down
sample_1933	Pancrease	Esophagus_down	-0.00029049385976	Esophagus	tissue specific mutation depleted region	unmatching	down
sample_1934	Pancrease	Esophagus_down	0.0002478432784	Esophagus	tissue specific mutation depleted region	unmatching	down
sample_1935	Pancrease	Esophagus_down	1.889348328e-05	Esophagus	tissue specific mutation depleted region	unmatching	down
sample_1936	Pancrease	Esophagus_down	0.0001292995156	Esophagus	tissue specific mutation depleted region	unmatching	down
sample_1937	Pancrease	Esophagus_down	0.0003154004388	Esophagus	tissue specific mutation depleted region	unmatching	down
sample_1938	Pancrease	Esophagus_down	0.0004433472136	Esophagus	tissue specific mutation depleted region	unmatching	down
sample_1939	Pancrease	Esophagus_down	0.000241097607852	Esophagus	tissue specific mutation depleted region	unmatching	down
sample_1940	Pancrease	Esophagus_down	0.00019866927812	Esophagus	tissue specific mutation depleted region	unmatching	down
sample_1941	Pancrease	Esophagus_down	0.00022317237352	Esophagus	tissue specific mutation depleted region	unmatching	down
sample_1942	Pancrease	Esophagus_down	-0.000274194016	Esophagus	tissue specific mutation depleted region	unmatching	down
sample_1943	Pancrease	Esophagus_down	-0.0004177138568	Esophagus	tissue specific mutation depleted region	unmatching	down
sample_1944	Pancrease	Esophagus_down	0.000197302924	Esophagus	tissue specific mutation depleted region	unmatching	down
sample_1945	Pancrease	Esophagus_down	-0.00018093108256	Esophagus	tissue specific mutation depleted region	unmatching	down
sample_1946	Pancrease	Esophagus_down	-0.00035390054252	Esophagus	tissue specific mutation depleted region	unmatching	down
sample_1947	Pancrease	Esophagus_down	0.0001670662448	Esophagus	tissue specific mutation depleted region	unmatching	down
sample_1948	Pancrease	Esophagus_down	-0.000270751208	Esophagus	tissue specific mutation depleted region	unmatching	down
sample_1949	Pancrease	Esophagus_down	0.0001101948816	Esophagus	tissue specific mutation depleted region	unmatching	down
sample_1950	Colon	Esophagus_down	-0.0018672658376	Esophagus	tissue specific mutation depleted region	unmatching	down
sample_1951	Colon	Esophagus_down	-0.0002461832128	Esophagus	tissue specific mutation depleted region	unmatching	down
sample_1952	Colon	Esophagus_down	-0.00026208936868	Esophagus	tissue specific mutation depleted region	unmatching	down
sample_1953	Colon	Esophagus_down	-7.748324248e-05	Esophagus	tissue specific mutation depleted region	unmatching	down
sample_1954	Colon	Esophagus_down	-9.9193154e-05	Esophagus	tissue specific mutation depleted region	unmatching	down
sample_1955	Colon	Esophagus_down	-0.0002779847252	Esophagus	tissue specific mutation depleted region	unmatching	down
sample_1956	Colon	Esophagus_down	9.66829128000001e-05	Esophagus	tissue specific mutation depleted region	unmatching	down
sample_1957	Colon	Esophagus_down	-5.208510152e-05	Esophagus	tissue specific mutation depleted region	unmatching	down
sample_1958	Colon	Esophagus_down	-0.0001582854216	Esophagus	tissue specific mutation depleted region	unmatching	down
sample_1959	Colon	Esophagus_down	-0.0013319474464	Esophagus	tissue specific mutation depleted region	unmatching	down
sample_1960	Colon	Esophagus_down	-0.00070255650668	Esophagus	tissue specific mutation depleted region	unmatching	down
sample_1961	Colon	Esophagus_down	-0.0006594901912	Esophagus	tissue specific mutation depleted region	unmatching	down
sample_1962	Colon	Esophagus_down	-0.000382358784544	Esophagus	tissue specific mutation depleted region	unmatching	down
sample_1963	Colon	Esophagus_down	0.00029473667	Esophagus	tissue specific mutation depleted region	unmatching	down
sample_1964	Colon	Esophagus_down	-0.00010709504164	Esophagus	tissue specific mutation depleted region	unmatching	down
sample_1965	Colon	Esophagus_down	-0.0004196309832	Esophagus	tissue specific mutation depleted region	unmatching	down
sample_1966	Colon	Esophagus_down	-0.00080621964	Esophagus	tissue specific mutation depleted region	unmatching	down
sample_1967	Colon	Esophagus_down	-0.00083365811104	Esophagus	tissue specific mutation depleted region	unmatching	down
sample_1968	Colon	Esophagus_down	-0.0006573903108	Esophagus	tissue specific mutation depleted region	unmatching	down
sample_1969	Colon	Esophagus_down	-0.0016351028236	Esophagus	tissue specific mutation depleted region	unmatching	down
sample_1970	Liver	Esophagus_down	-0.00011701866528	Esophagus	tissue specific mutation depleted region	unmatching	down
sample_1971	Liver	Esophagus_down	-0.0004344953196	Esophagus	tissue specific mutation depleted region	unmatching	down
sample_1972	Liver	Esophagus_down	5.23456375999999e-05	Esophagus	tissue specific mutation depleted region	unmatching	down
sample_1973	Liver	Esophagus_down	-0.0004701576852	Esophagus	tissue specific mutation depleted region	unmatching	down
sample_1974	Liver	Esophagus_down	-0.0004845760904	Esophagus	tissue specific mutation depleted region	unmatching	down
sample_1975	Liver	Esophagus_down	-0.0008109191756	Esophagus	tissue specific mutation depleted region	unmatching	down
sample_1976	Liver	Esophagus_down	-0.00054462276244	Esophagus	tissue specific mutation depleted region	unmatching	down
sample_1977	Liver	Esophagus_down	-0.000387669828	Esophagus	tissue specific mutation depleted region	unmatching	down
sample_1978	Liver	Esophagus_down	-0.00039841637488	Esophagus	tissue specific mutation depleted region	unmatching	down
sample_1979	Liver	Esophagus_down	-0.00060803249988	Esophagus	tissue specific mutation depleted region	unmatching	down
sample_1980	Esophagus	Esophagus_down	-0.00015083409528	Esophagus	tissue specific mutation depleted region	matching	down
sample_1981	Esophagus	Esophagus_down	-4.25566212e-05	Esophagus	tissue specific mutation depleted region	matching	down
sample_1982	Esophagus	Esophagus_down	-5.0355396788e-05	Esophagus	tissue specific mutation depleted region	matching	down
sample_1983	Esophagus	Esophagus_down	0.00067793262236	Esophagus	tissue specific mutation depleted region	matching	down
sample_1984	Esophagus	Esophagus_down	-0.0001668318094	Esophagus	tissue specific mutation depleted region	matching	down
sample_1985	Esophagus	Esophagus_down	-0.00018852502764	Esophagus	tissue specific mutation depleted region	matching	down
sample_1986	Esophagus	Esophagus_down	-0.00013295580562	Esophagus	tissue specific mutation depleted region	matching	down
sample_1987	Esophagus	Esophagus_down	0.0005792477472	Esophagus	tissue specific mutation depleted region	matching	down
sample_1988	Esophagus	Esophagus_down	-0.00028271164184	Esophagus	tissue specific mutation depleted region	matching	down
sample_1989	Esophagus	Esophagus_down	-0.00033380462904	Esophagus	tissue specific mutation depleted region	matching	down
sample_1990	Esophagus	Esophagus_down	0.0002903597096	Esophagus	tissue specific mutation depleted region	matching	down
sample_1991	Esophagus	Esophagus_down	-0.0001780272728	Esophagus	tissue specific mutation depleted region	matching	down
sample_1992	Esophagus	Esophagus_down	-0.00024804300272	Esophagus	tissue specific mutation depleted region	matching	down
sample_1993	Esophagus	Esophagus_down	-2.06590880000001e-06	Esophagus	tissue specific mutation depleted region	matching	down
sample_1994	Esophagus	Esophagus_down	-0.000379706900132	Esophagus	tissue specific mutation depleted region	matching	down
sample_1995	Esophagus	Esophagus_down	-0.000196709308704	Esophagus	tissue specific mutation depleted region	matching	down
sample_1996	Esophagus	Esophagus_down	-0.000262883373188	Esophagus	tissue specific mutation depleted region	matching	down
sample_1997	Esophagus	Esophagus_down	9.12691868e-05	Esophagus	tissue specific mutation depleted region	matching	down
sample_1998	Esophagus	Esophagus_down	-0.00029734994756	Esophagus	tissue specific mutation depleted region	matching	down
[truncated: 1,121 more rows]
