# Supplementary material for: Integrative modeling of tumor genomes and epigenomes for enhanced cancer diagnosis by cell-free DNA
Source: Nat Commun. 2023 Apr 10;14:2017. doi: 10.1038/s41467-023-37768-3 (PMC10085982; doi:10.1038/s41467-023-37768-3)
Supplement: Supplementary file 6 — Source Data [file 41467_2023_37768_MOESM6_ESM.zip › sourcedata/fig4_b.txt]

region_type	stat	cv	model
all regions	0.956372549019608	cv1	CD
all regions	0.983602279152712	cv2	CD
all regions	0.987168892175199	cv3	CD
all regions	0.972858944804489	cv4	CD
all regions	0.975033708842591	cv5	CD
high/low LMD regions	0.942565359477124	cv1	CD
high/low LMD regions	0.97138010525858	cv2	CD
high/low LMD regions	0.971858553346962	cv3	CD
high/low LMD regions	0.96285503022922	cv4	CD
high/low LMD regions	0.963637945282937	cv5	CD
random regions	0.941421568627451	cv1	CD
random regions	0.961506676525597	cv2	CD
random regions	0.961593667087121	cv3	CD
random regions	0.936931842895046	cv4	CD
random regions	0.97416380322735	cv5	CD
random regions	0.8740740740740741	cv1	Localization
random regions	0.8592592592592593	cv2	Localization
random regions	0.8529411764705882	cv3	Localization
random regions	0.9084249084249084	cv4	Localization
random regions	0.8175182481751825	cv5	Localization
high/low LMD regions	0.8629629629629629	cv1	Localization
high/low LMD regions	0.8851851851851852	cv2	Localization
high/low LMD regions	0.8639705882352942	cv3	Localization
high/low LMD regions	0.8937728937728938	cv4	Localization
high/low LMD regions	0.8722627737226277	cv5	Localization
all regions	0.8962962962962963	cv1	Localization
all regions	0.8888888888888888	cv2	Localization
all regions	0.8713235294117647	cv3	Localization
all regions	0.9084249084249084	cv4	Localization
all regions	0.8722627737226277	cv5	Localization
