# Supplementary material for: Integrative modeling of tumor genomes and epigenomes for enhanced cancer diagnosis by cell-free DNA
Source: Nat Commun. 2023 Apr 10;14:2017. doi: 10.1038/s41467-023-37768-3 (PMC10085982; doi:10.1038/s41467-023-37768-3)
Supplement: Supplementary file 6 — Source Data [file 41467_2023_37768_MOESM6_ESM.zip › sourcedata/fig4_c.txt]

region_type	cv	stat	model
tissue-specific NDRs	cv1	0.9345996732026144	CD
tissue-specific NDRs	cv2	0.9434126397285896	CD
tissue-specific NDRs	cv3	0.9307555130268366	CD
tissue-specific NDRs	cv4	0.9335827062763687	CD
tissue-specific NDRs	cv5	0.9523291722848072	CD
random regions	cv1	0.8837826797385621	CD
random regions	cv2	0.8968291940324474	CD
random regions	cv3	0.8968291940324474	CD
random regions	cv4	0.9007655169414118	CD
random regions	cv5	0.9100082641033448	CD
tissue-specific NDRs	cv1	0.8037037037037037	Localization
tissue-specific NDRs	cv2	0.7851851851851852	Localization
tissue-specific NDRs	cv3	0.7757352941176471	Localization
tissue-specific NDRs	cv4	0.7838827838827839	Localization
tissue-specific NDRs	cv5	0.8357664233576643	Localization
random regions	cv1	0.6074074074074074	Localization
random regions	cv2	0.6407407407407407	Localization
random regions	cv3	0.6139705882352942	Localization
random regions	cv4	0.5787545787545788	Localization
random regions	cv5	0.6824817518248175	Localization
