# Supplementary material for: Integrative modeling of tumor genomes and epigenomes for enhanced cancer diagnosis by cell-free DNA
Source: Nat Commun. 2023 Apr 10;14:2017. doi: 10.1038/s41467-023-37768-3 (PMC10085982; doi:10.1038/s41467-023-37768-3)
Supplement: Supplementary file 6 — Source Data [file 41467_2023_37768_MOESM6_ESM.zip › sourcedata/sup9_d_cnv.txt]

label	liver	esophagus	ovary	pancreas	lung	colon
breast	94	3	6	8	2	0
liver	11	11	8	3	3	1
esophagus	6	3	25	17	3	0
ovary	6	1	8	60	4	2
pancreas	3	5	4	8	8	1
lung	9	0	1	6	0	3
