# Supplementary material for: Integrative modeling of tumor genomes and epigenomes for enhanced cancer diagnosis by cell-free DNA
Source: Nat Commun. 2023 Apr 10;14:2017. doi: 10.1038/s41467-023-37768-3 (PMC10085982; doi:10.1038/s41467-023-37768-3)
Supplement: Supplementary file 6 — Source Data [file 41467_2023_37768_MOESM6_ESM.zip › sourcedata/sup12_a.txt]

index	variable	value	type
100	-500	4.110724e-06	tumor
101	-500	5.5275386e-06	tumor
102	-500	9.068158e-06	tumor
103	-500	1.1624624e-05	tumor
104	-500	1.0910579e-05	tumor
105	-500	1.3538752e-05	tumor
106	-500	1.5336882e-05	tumor
107	-500	1.587901e-05	tumor
108	-500	1.6134567e-05	tumor
109	-500	1.7324704e-05	tumor
110	-500	1.8799168e-05	tumor
111	-500	1.9306532e-05	tumor
112	-500	2.191491e-05	tumor
113	-500	1.838063e-05	tumor
114	-500	1.935963e-05	tumor
115	-500	2.233322e-05	tumor
116	-500	2.4012645e-05	tumor
117	-500	2.8438373e-05	tumor
118	-500	2.8308687e-05	tumor
119	-500	2.841846e-05	tumor
120	-500	2.5888487e-05	tumor
121	-500	3.6409056e-05	tumor
122	-500	3.3769196e-05	tumor
123	-500	3.4460638e-05	tumor
124	-500	3.619264e-05	tumor
125	-500	3.37627e-05	tumor
126	-500	3.1689884e-05	tumor
127	-500	3.402111e-05	tumor
128	-500	3.0494752e-05	tumor
129	-500	4.3067652e-05	tumor
130	-500	3.8620303e-05	tumor
131	-500	4.1163457e-05	tumor
132	-500	4.346403e-05	tumor
133	-500	4.4367698e-05	tumor
134	-500	4.8017082e-05	tumor
135	-500	5.4164175e-05	tumor
136	-500	5.5284923e-05	tumor
137	-500	4.735916e-05	tumor
138	-500	6.389381e-05	tumor
139	-500	6.2123916e-05	tumor
140	-500	6.656034e-05	tumor
141	-500	8.146118e-05	tumor
142	-500	8.439957e-05	tumor
143	-500	6.4430606e-05	tumor
144	-500	8.227712e-05	tumor
145	-500	6.741457e-05	tumor
146	-500	7.403028e-05	tumor
147	-500	7.3212475e-05	tumor
148	-500	7.632945e-05	tumor
149	-500	7.561189e-05	tumor
150	-500	8.780994e-05	tumor
151	-500	0.00010726086	tumor
152	-500	9.3904266e-05	tumor
153	-500	8.4703934e-05	tumor
154	-500	9.663383e-05	tumor
155	-500	9.400882e-05	tumor
156	-500	0.000105710336	tumor
157	-500	8.7625245e-05	tumor
158	-500	0.00010140314	tumor
159	-500	0.00010119085	tumor
160	-500	0.00010147839	tumor
161	-500	8.126951e-05	tumor
162	-500	7.60496e-05	tumor
163	-500	8.210133e-05	tumor
164	-500	7.630073e-05	tumor
165	-500	8.033526e-05	tumor
166	-500	8.362339e-05	tumor
167	-500	7.90134e-05	tumor
168	-500	7.7308265e-05	tumor
169	-500	8.501711e-05	tumor
170	-500	7.6603224e-05	tumor
171	-500	9.114896e-05	tumor
172	-500	7.008578e-05	tumor
173	-500	6.941196e-05	tumor
174	-500	6.55186e-05	tumor
175	-500	5.960431e-05	tumor
176	-500	5.829271e-05	tumor
177	-500	5.820538e-05	tumor
178	-500	5.588483e-05	tumor
179	-500	4.0731557e-05	tumor
180	-500	4.5834237e-05	tumor
181	-500	4.5779012e-05	tumor
182	-500	3.616626e-05	tumor
183	-500	3.2926357e-05	tumor
184	-500	3.2624524e-05	tumor
185	-500	3.0105286e-05	tumor
186	-500	3.0903833e-05	tumor
187	-500	2.5288064e-05	tumor
188	-500	2.5039079e-05	tumor
189	-500	2.1830774e-05	tumor
190	-500	1.7746814e-05	tumor
191	-500	1.6678052e-05	tumor
192	-500	1.71909e-05	tumor
193	-500	1.4089523e-05	tumor
194	-500	1.265992e-05	tumor
195	-500	9.566639e-06	tumor
196	-500	8.951244e-06	tumor
197	-500	7.681242e-06	tumor
198	-500	6.0569478e-06	tumor
199	-500	4.924426e-06	tumor
100	-496	3.9909764e-06	tumor
101	-496	5.924966e-06	tumor
102	-496	8.392564e-06	tumor
103	-496	1.0197122e-05	tumor
104	-496	1.1812629e-05	tumor
105	-496	1.2880593e-05	tumor
106	-496	1.3243623e-05	tumor
107	-496	1.7029994e-05	tumor
108	-496	1.9348428e-05	tumor
109	-496	1.5986969e-05	tumor
110	-496	1.5454345e-05	tumor
111	-496	2.0852296e-05	tumor
112	-496	2.1919153e-05	tumor
113	-496	2.1251379e-05	tumor
114	-496	2.3604587e-05	tumor
115	-496	2.1937622e-05	tumor
116	-496	2.6473703e-05	tumor
117	-496	2.8933142e-05	tumor
118	-496	2.5633242e-05	tumor
119	-496	2.6403051e-05	tumor
120	-496	3.0164289e-05	tumor
121	-496	3.2102576e-05	tumor
122	-496	3.0438858e-05	tumor
123	-496	3.4396107e-05	tumor
124	-496	3.433019e-05	tumor
125	-496	3.5163128e-05	tumor
126	-496	3.033614e-05	tumor
127	-496	3.5231064e-05	tumor
128	-496	3.7154532e-05	tumor
129	-496	4.3164324e-05	tumor
130	-496	4.6280267e-05	tumor
131	-496	4.2091346e-05	tumor
132	-496	4.9953745e-05	tumor
133	-496	4.4011755e-05	tumor
134	-496	5.034096e-05	tumor
135	-496	4.873515e-05	tumor
136	-496	5.0387378e-05	tumor
137	-496	4.874198e-05	tumor
138	-496	6.054427e-05	tumor
139	-496	6.7177636e-05	tumor
140	-496	8.391304e-05	tumor
141	-496	7.773097e-05	tumor
142	-496	7.864754e-05	tumor
143	-496	7.4935786e-05	tumor
144	-496	5.683232e-05	tumor
145	-496	6.5940985e-05	tumor
146	-496	7.3320305e-05	tumor
147	-496	7.006334e-05	tumor
148	-496	7.641508e-05	tumor
149	-496	8.302364e-05	tumor
150	-496	8.245664e-05	tumor
151	-496	0.00010197034	tumor
152	-496	9.566017e-05	tumor
153	-496	8.9225716e-05	tumor
154	-496	9.794872e-05	tumor
155	-496	9.617974e-05	tumor
156	-496	9.144626e-05	tumor
157	-496	9.2369875e-05	tumor
158	-496	8.818681e-05	tumor
159	-496	8.305598e-05	tumor
160	-496	8.970385e-05	tumor
161	-496	8.460365e-05	tumor
162	-496	8.247381e-05	tumor
163	-496	8.356964e-05	tumor
164	-496	8.5762615e-05	tumor
165	-496	8.7037624e-05	tumor
166	-496	7.2873816e-05	tumor
167	-496	7.7207435e-05	tumor
168	-496	8.382907e-05	tumor
169	-496	8.4337735e-05	tumor
170	-496	7.002927e-05	tumor
171	-496	8.376319e-05	tumor
172	-496	6.502018e-05	tumor
173	-496	6.785242e-05	tumor
174	-496	6.675457e-05	tumor
175	-496	6.515077e-05	tumor
176	-496	5.6800603e-05	tumor
177	-496	5.2297102e-05	tumor
178	-496	4.9109476e-05	tumor
179	-496	4.4111883e-05	tumor
180	-496	4.6476034e-05	tumor
181	-496	4.0569576e-05	tumor
182	-496	3.7292197e-05	tumor
183	-496	3.4365712e-05	tumor
184	-496	3.698245e-05	tumor
185	-496	3.1807544e-05	tumor
186	-496	3.234025e-05	tumor
187	-496	2.9040217e-05	tumor
188	-496	2.610847e-05	tumor
189	-496	2.0408397e-05	tumor
190	-496	1.8528914e-05	tumor
191	-496	1.7267646e-05	tumor
192	-496	1.641058e-05	tumor
193	-496	1.430762e-05	tumor
194	-496	1.1138972e-05	tumor
195	-496	1.1545975e-05	tumor
196	-496	8.19091e-06	tumor
197	-496	7.127003e-06	tumor
198	-496	6.5138797e-06	tumor
199	-496	4.5276024e-06	tumor
100	-492	2.746575e-06	tumor
101	-492	6.3489733e-06	tumor
102	-492	8.292234e-06	tumor
103	-492	1.2077099e-05	tumor
104	-492	1.1357836e-05	tumor
105	-492	1.4935183e-05	tumor
106	-492	1.3789506e-05	tumor
107	-492	1.5907437e-05	tumor
108	-492	1.5612453e-05	tumor
109	-492	1.7037048e-05	tumor
110	-492	1.7666229e-05	tumor
111	-492	2.0928699e-05	tumor
112	-492	2.2494045e-05	tumor
113	-492	1.7517488e-05	tumor
114	-492	2.1287504e-05	tumor
115	-492	2.1437301e-05	tumor
116	-492	2.5626458e-05	tumor
117	-492	2.5888205e-05	tumor
118	-492	2.9785058e-05	tumor
119	-492	2.6153004e-05	tumor
120	-492	2.63495e-05	tumor
121	-492	2.8920993e-05	tumor
122	-492	3.3847886e-05	tumor
123	-492	2.9798284e-05	tumor
124	-492	3.0509478e-05	tumor
125	-492	3.6106223e-05	tumor
126	-492	3.310625e-05	tumor
127	-492	3.5557136e-05	tumor
128	-492	4.132492e-05	tumor
129	-492	3.6122132e-05	tumor
130	-492	3.923981e-05	tumor
131	-492	4.371417e-05	tumor
132	-492	5.04185e-05	tumor
133	-492	4.8852773e-05	tumor
134	-492	5.191189e-05	tumor
135	-492	5.8736154e-05	tumor
136	-492	4.6164085e-05	tumor
137	-492	6.208602e-05	tumor
138	-492	6.156976e-05	tumor
139	-492	6.89006e-05	tumor
140	-492	8.5554915e-05	tumor
141	-492	8.177078e-05	tumor
142	-492	9.235071e-05	tumor
143	-492	7.748082e-05	tumor
144	-492	5.7592522e-05	tumor
145	-492	7.503496e-05	tumor
146	-492	7.943474e-05	tumor
147	-492	6.576035e-05	tumor
148	-492	6.5839995e-05	tumor
149	-492	7.452528e-05	tumor
150	-492	7.566526e-05	tumor
151	-492	9.053086e-05	tumor
152	-492	8.497573e-05	tumor
153	-492	9.693631e-05	tumor
154	-492	9.903376e-05	tumor
155	-492	9.034122e-05	tumor
156	-492	8.258647e-05	tumor
157	-492	0.00010111947	tumor
158	-492	9.6336e-05	tumor
159	-492	9.016513e-05	tumor
160	-492	9.44253e-05	tumor
161	-492	7.7471945e-05	tumor
162	-492	8.45141e-05	tumor
163	-492	8.6427004e-05	tumor
164	-492	7.1692884e-05	tumor
165	-492	6.940179e-05	tumor
166	-492	7.841992e-05	tumor
167	-492	9.6799835e-05	tumor
168	-492	7.9022015e-05	tumor
169	-492	7.760364e-05	tumor
170	-492	7.571569e-05	tumor
171	-492	7.648012e-05	tumor
172	-492	7.4814365e-05	tumor
173	-492	7.281392e-05	tumor
174	-492	7.553329e-05	tumor
175	-492	7.483852e-05	tumor
176	-492	5.1358315e-05	tumor
177	-492	6.708805e-05	tumor
178	-492	4.9260732e-05	tumor
179	-492	4.7936643e-05	tumor
180	-492	5.249897e-05	tumor
181	-492	4.3943404e-05	tumor
182	-492	3.815186e-05	tumor
183	-492	3.7255726e-05	tumor
184	-492	2.952039e-05	tumor
185	-492	3.132273e-05	tumor
186	-492	2.8097922e-05	tumor
187	-492	2.231287e-05	tumor
188	-492	2.5786692e-05	tumor
189	-492	1.895009e-05	tumor
190	-492	1.9805251e-05	tumor
191	-492	1.6301856e-05	tumor
192	-492	1.5890355e-05	tumor
193	-492	1.4551075e-05	tumor
194	-492	1.3253382e-05	tumor
195	-492	1.2257706e-05	tumor
196	-492	9.050151e-06	tumor
197	-492	8.330199e-06	tumor
198	-492	6.738391e-06	tumor
199	-492	4.7081753e-06	tumor
100	-488	3.6992744e-06	tumor
101	-488	6.8774407e-06	tumor
102	-488	7.711464e-06	tumor
103	-488	1.2247905e-05	tumor
104	-488	1.2930321e-05	tumor
105	-488	1.2835176e-05	tumor
106	-488	1.21738285e-05	tumor
107	-488	1.6974744e-05	tumor
108	-488	1.778645e-05	tumor
109	-488	1.4249611e-05	tumor
110	-488	1.6098662e-05	tumor
111	-488	1.894766e-05	tumor
112	-488	2.144489e-05	tumor
113	-488	2.6679665e-05	tumor
114	-488	1.7722767e-05	tumor
115	-488	1.9609712e-05	tumor
116	-488	2.3775096e-05	tumor
117	-488	2.7574823e-05	tumor
118	-488	2.8484192e-05	tumor
119	-488	3.0382105e-05	tumor
120	-488	2.6547264e-05	tumor
121	-488	3.0787633e-05	tumor
122	-488	3.1209234e-05	tumor
123	-488	3.229895e-05	tumor
124	-488	3.353878e-05	tumor
125	-488	3.720598e-05	tumor
126	-488	3.325894e-05	tumor
127	-488	4.0928684e-05	tumor
128	-488	4.0392828e-05	tumor
129	-488	4.1760082e-05	tumor
130	-488	4.4895754e-05	tumor
131	-488	4.1652e-05	tumor
132	-488	4.9161656e-05	tumor
133	-488	5.312087e-05	tumor
134	-488	4.749014e-05	tumor
135	-488	4.6024234e-05	tumor
136	-488	5.1904182e-05	tumor
137	-488	4.6302168e-05	tumor
138	-488	6.5226945e-05	tumor
139	-488	7.1034476e-05	tumor
140	-488	7.6312e-05	tumor
141	-488	6.735229e-05	tumor
142	-488	8.2985476e-05	tumor
143	-488	6.0589922e-05	tumor
144	-488	5.7018613e-05	tumor
145	-488	6.660913e-05	tumor
146	-488	7.2700444e-05	tumor
147	-488	7.076438e-05	tumor
148	-488	6.688652e-05	tumor
149	-488	8.22584e-05	tumor
150	-488	8.126587e-05	tumor
151	-488	0.00010062334	tumor
152	-488	0.000103772065	tumor
153	-488	9.219208e-05	tumor
154	-488	8.597075e-05	tumor
155	-488	9.444859e-05	tumor
156	-488	9.855025e-05	tumor
157	-488	0.00010113743	tumor
158	-488	9.844799e-05	tumor
159	-488	0.000104128776	tumor
160	-488	8.862951e-05	tumor
161	-488	8.855538e-05	tumor
162	-488	7.8670535e-05	tumor
163	-488	7.978381e-05	tumor
164	-488	7.519094e-05	tumor
165	-488	8.194239e-05	tumor
166	-488	8.613546e-05	tumor
167	-488	7.9533376e-05	tumor
168	-488	7.8729034e-05	tumor
169	-488	7.3415984e-05	tumor
170	-488	6.6945235e-05	tumor
171	-488	7.5645024e-05	tumor
172	-488	6.328922e-05	tumor
173	-488	7.189e-05	tumor
174	-488	6.5711894e-05	tumor
175	-488	5.5565193e-05	tumor
176	-488	5.304156e-05	tumor
177	-488	5.2304407e-05	tumor
178	-488	4.7161077e-05	tumor
179	-488	4.2111857e-05	tumor
180	-488	5.060078e-05	tumor
181	-488	4.547096e-05	tumor
182	-488	3.764479e-05	tumor
183	-488	3.6948473e-05	tumor
184	-488	3.2467815e-05	tumor
185	-488	3.1341555e-05	tumor
186	-488	2.9581815e-05	tumor
187	-488	2.5845848e-05	tumor
188	-488	2.266757e-05	tumor
189	-488	1.9706968e-05	tumor
190	-488	2.1841543e-05	tumor
191	-488	1.8233879e-05	tumor
192	-488	1.4101251e-05	tumor
193	-488	1.3771794e-05	tumor
194	-488	1.33803815e-05	tumor
195	-488	1.0479207e-05	tumor
196	-488	8.636023e-06	tumor
197	-488	7.05311e-06	tumor
198	-488	6.2951017e-06	tumor
199	-488	4.660848e-06	tumor
100	-484	3.600032e-06	tumor
101	-484	6.1755995e-06	tumor
102	-484	7.0582173e-06	tumor
103	-484	1.27363755e-05	tumor
104	-484	1.2373875e-05	tumor
105	-484	1.2973357e-05	tumor
106	-484	1.3627108e-05	tumor
107	-484	1.6008615e-05	tumor
108	-484	1.8382987e-05	tumor
109	-484	1.7236305e-05	tumor
110	-484	1.922724e-05	tumor
111	-484	2.1133781e-05	tumor
112	-484	2.1731823e-05	tumor
113	-484	2.202251e-05	tumor
114	-484	1.9666397e-05	tumor
115	-484	2.344306e-05	tumor
116	-484	2.7641385e-05	tumor
117	-484	2.9554e-05	tumor
118	-484	3.1080024e-05	tumor
119	-484	3.29411e-05	tumor
120	-484	2.4400511e-05	tumor
121	-484	3.4545195e-05	tumor
122	-484	2.5143841e-05	tumor
123	-484	3.3654193e-05	tumor
124	-484	4.1072428e-05	tumor
125	-484	4.155991e-05	tumor
126	-484	3.1378826e-05	tumor
127	-484	3.8363658e-05	tumor
128	-484	3.609117e-05	tumor
129	-484	4.0973002e-05	tumor
130	-484	3.9400613e-05	tumor
131	-484	4.3009124e-05	tumor
132	-484	4.488715e-05	tumor
133	-484	4.1203522e-05	tumor
134	-484	4.7920774e-05	tumor
135	-484	4.846164e-05	tumor
136	-484	5.14749e-05	tumor
137	-484	5.289906e-05	tumor
138	-484	5.7043104e-05	tumor
139	-484	6.475832e-05	tumor
140	-484	7.66686e-05	tumor
141	-484	7.289196e-05	tumor
142	-484	7.97237e-05	tumor
143	-484	7.71019e-05	tumor
144	-484	6.8378366e-05	tumor
145	-484	7.116855e-05	tumor
146	-484	7.380385e-05	tumor
147	-484	7.795327e-05	tumor
148	-484	7.813546e-05	tumor
149	-484	6.830683e-05	tumor
150	-484	8.439493e-05	tumor
151	-484	8.55443e-05	tumor
152	-484	9.8709395e-05	tumor
153	-484	0.00010168024	tumor
154	-484	9.4972405e-05	tumor
155	-484	0.000100066776	tumor
156	-484	9.337644e-05	tumor
157	-484	8.932092e-05	tumor
158	-484	8.265065e-05	tumor
159	-484	9.168648e-05	tumor
160	-484	8.81388e-05	tumor
161	-484	8.125926e-05	tumor
162	-484	8.120458e-05	tumor
163	-484	7.899805e-05	tumor
164	-484	8.9932444e-05	tumor
165	-484	7.4985845e-05	tumor
166	-484	8.730543e-05	tumor
167	-484	8.114566e-05	tumor
168	-484	8.715702e-05	tumor
169	-484	8.961908e-05	tumor
170	-484	7.9510326e-05	tumor
171	-484	7.604458e-05	tumor
172	-484	7.479644e-05	tumor
173	-484	6.181712e-05	tumor
174	-484	6.457305e-05	tumor
175	-484	6.024436e-05	tumor
176	-484	6.1565996e-05	tumor
177	-484	4.900458e-05	tumor
178	-484	4.7247362e-05	tumor
179	-484	4.2455173e-05	tumor
180	-484	4.2205564e-05	tumor
181	-484	3.8966213e-05	tumor
182	-484	3.7094047e-05	tumor
183	-484	3.184305e-05	tumor
184	-484	3.4877386e-05	tumor
185	-484	3.0242172e-05	tumor
186	-484	3.101201e-05	tumor
187	-484	2.9589226e-05	tumor
188	-484	2.046167e-05	tumor
189	-484	1.7901184e-05	tumor
190	-484	1.8856452e-05	tumor
191	-484	1.8306493e-05	tumor
192	-484	1.7995502e-05	tumor
193	-484	1.260864e-05	tumor
194	-484	1.16223655e-05	tumor
195	-484	1.1979653e-05	tumor
196	-484	9.570629e-06	tumor
197	-484	8.397992e-06	tumor
198	-484	6.4274036e-06	tumor
199	-484	4.8716147e-06	tumor
100	-480	4.2590755e-06	tumor
101	-480	6.5810164e-06	tumor
102	-480	8.086149e-06	tumor
103	-480	9.714554e-06	tumor
104	-480	1.1141949e-05	tumor
105	-480	1.1297317e-05	tumor
106	-480	1.542415e-05	tumor
107	-480	1.5865806e-05	tumor
108	-480	1.6448947e-05	tumor
109	-480	1.9462801e-05	tumor
110	-480	1.6926655e-05	tumor
111	-480	2.0979722e-05	tumor
112	-480	1.7624754e-05	tumor
113	-480	2.0528703e-05	tumor
114	-480	1.931921e-05	tumor
115	-480	2.075459e-05	tumor
116	-480	2.295935e-05	tumor
117	-480	2.6826414e-05	tumor
118	-480	2.715978e-05	tumor
119	-480	3.629841e-05	tumor
120	-480	2.9575205e-05	tumor
121	-480	2.7917411e-05	tumor
122	-480	2.9661283e-05	tumor
123	-480	2.9526982e-05	tumor
124	-480	3.618049e-05	tumor
125	-480	3.2552707e-05	tumor
126	-480	3.486142e-05	tumor
127	-480	4.1147177e-05	tumor
128	-480	3.486243e-05	tumor
129	-480	3.8642793e-05	tumor
130	-480	4.371636e-05	tumor
131	-480	4.3593613e-05	tumor
132	-480	4.8154896e-05	tumor
133	-480	4.4129905e-05	tumor
134	-480	4.8450438e-05	tumor
135	-480	4.868308e-05	tumor
136	-480	4.4322383e-05	tumor
137	-480	5.9426824e-05	tumor
138	-480	6.6150504e-05	tumor
139	-480	5.8436086e-05	tumor
140	-480	7.644845e-05	tumor
141	-480	7.756355e-05	tumor
142	-480	7.579616e-05	tumor
143	-480	7.5060474e-05	tumor
144	-480	7.211674e-05	tumor
145	-480	6.599968e-05	tumor
146	-480	7.119246e-05	tumor
147	-480	7.7074656e-05	tumor
148	-480	7.277804e-05	tumor
149	-480	8.1378595e-05	tumor
150	-480	8.886543e-05	tumor
151	-480	8.936977e-05	tumor
152	-480	8.962599e-05	tumor
153	-480	9.1531154e-05	tumor
154	-480	9.127496e-05	tumor
155	-480	0.00010087157	tumor
156	-480	9.8360295e-05	tumor
157	-480	9.2496666e-05	tumor
158	-480	8.0890866e-05	tumor
159	-480	8.834024e-05	tumor
160	-480	8.248858e-05	tumor
161	-480	8.106585e-05	tumor
162	-480	8.338527e-05	tumor
163	-480	8.8888715e-05	tumor
164	-480	8.677502e-05	tumor
165	-480	7.689326e-05	tumor
166	-480	9.141338e-05	tumor
167	-480	8.0804995e-05	tumor
168	-480	7.664319e-05	tumor
169	-480	7.915521e-05	tumor
170	-480	8.146587e-05	tumor
171	-480	7.7866745e-05	tumor
172	-480	6.481913e-05	tumor
173	-480	7.691861e-05	tumor
174	-480	6.49135e-05	tumor
175	-480	6.481633e-05	tumor
176	-480	5.6584264e-05	tumor
177	-480	5.3107018e-05	tumor
178	-480	5.927192e-05	tumor
179	-480	5.3425847e-05	tumor
180	-480	4.434864e-05	tumor
181	-480	3.826148e-05	tumor
182	-480	3.1940395e-05	tumor
183	-480	3.3338394e-05	tumor
184	-480	2.9649293e-05	tumor
185	-480	3.0500689e-05	tumor
186	-480	2.7692953e-05	tumor
187	-480	2.3478993e-05	tumor
188	-480	2.3408817e-05	tumor
189	-480	2.087532e-05	tumor
190	-480	1.7727145e-05	tumor
191	-480	1.8503504e-05	tumor
192	-480	1.5486079e-05	tumor
193	-480	1.3371875e-05	tumor
194	-480	1.06201205e-05	tumor
195	-480	1.0337769e-05	tumor
196	-480	9.277182e-06	tumor
197	-480	7.509618e-06	tumor
198	-480	5.5825994e-06	tumor
199	-480	4.5564598e-06	tumor
100	-476	4.1213416e-06	tumor
101	-476	5.5785295e-06	tumor
102	-476	7.674013e-06	tumor
103	-476	1.1303534e-05	tumor
104	-476	1.15187e-05	tumor
105	-476	1.32880095e-05	tumor
106	-476	1.5115286e-05	tumor
107	-476	1.5249729e-05	tumor
108	-476	1.5286289e-05	tumor
109	-476	1.7679155e-05	tumor
110	-476	1.9108433e-05	tumor
111	-476	1.5250801e-05	tumor
112	-476	1.7994804e-05	tumor
113	-476	2.2793507e-05	tumor
114	-476	1.6233704e-05	tumor
115	-476	2.1754997e-05	tumor
116	-476	2.2951977e-05	tumor
117	-476	2.0934587e-05	tumor
118	-476	3.310853e-05	tumor
119	-476	2.739229e-05	tumor
120	-476	2.9661509e-05	tumor
121	-476	2.987167e-05	tumor
122	-476	2.9154935e-05	tumor
123	-476	3.5090565e-05	tumor
124	-476	3.869099e-05	tumor
125	-476	3.4733654e-05	tumor
126	-476	3.297293e-05	tumor
127	-476	3.460659e-05	tumor
128	-476	3.3308264e-05	tumor
129	-476	4.1612235e-05	tumor
130	-476	3.943128e-05	tumor
131	-476	4.0226667e-05	tumor
132	-476	5.2416093e-05	tumor
133	-476	4.47394e-05	tumor
134	-476	5.3248685e-05	tumor
135	-476	4.269276e-05	tumor
136	-476	4.4928565e-05	tumor
137	-476	5.4017546e-05	tumor
138	-476	5.7012192e-05	tumor
139	-476	6.0795726e-05	tumor
140	-476	6.374328e-05	tumor
141	-476	7.927228e-05	tumor
142	-476	9.697673e-05	tumor
143	-476	7.475621e-05	tumor
144	-476	6.8871224e-05	tumor
145	-476	6.66432e-05	tumor
146	-476	7.990648e-05	tumor
147	-476	7.607557e-05	tumor
148	-476	7.883381e-05	tumor
149	-476	8.137105e-05	tumor
150	-476	9.313499e-05	tumor
151	-476	9.200871e-05	tumor
152	-476	8.759484e-05	tumor
153	-476	8.749419e-05	tumor
154	-476	0.00010187415	tumor
155	-476	9.694167e-05	tumor
156	-476	9.882378e-05	tumor
157	-476	0.00010551834	tumor
158	-476	8.094666e-05	tumor
159	-476	9.655795e-05	tumor
160	-476	8.9034525e-05	tumor
161	-476	7.4351876e-05	tumor
162	-476	7.219683e-05	tumor
163	-476	7.5995435e-05	tumor
164	-476	7.798276e-05	tumor
165	-476	8.917393e-05	tumor
166	-476	8.0835416e-05	tumor
167	-476	8.7083616e-05	tumor
168	-476	7.678388e-05	tumor
169	-476	9.224786e-05	tumor
170	-476	7.1380724e-05	tumor
171	-476	8.028452e-05	tumor
172	-476	7.570561e-05	tumor
173	-476	6.92836e-05	tumor
174	-476	6.408732e-05	tumor
175	-476	5.6275036e-05	tumor
176	-476	5.08743e-05	tumor
177	-476	5.47549e-05	tumor
178	-476	5.1685845e-05	tumor
179	-476	4.2747786e-05	tumor
180	-476	4.6404362e-05	tumor
181	-476	4.668348e-05	tumor
182	-476	3.91817e-05	tumor
183	-476	3.948655e-05	tumor
184	-476	3.5790712e-05	tumor
185	-476	3.6906258e-05	tumor
186	-476	2.7278695e-05	tumor
187	-476	2.382322e-05	tumor
188	-476	2.4521585e-05	tumor
189	-476	2.1869815e-05	tumor
190	-476	2.0965776e-05	tumor
191	-476	1.7676939e-05	tumor
192	-476	1.4384862e-05	tumor
193	-476	1.4561546e-05	tumor
194	-476	1.234879e-05	tumor
195	-476	1.19991355e-05	tumor
196	-476	8.610241e-06	tumor
197	-476	7.893101e-06	tumor
198	-476	6.487334e-06	tumor
199	-476	4.115715e-06	tumor
100	-472	4.216621e-06	tumor
101	-472	7.0485094e-06	tumor
102	-472	8.157722e-06	tumor
103	-472	1.2123472e-05	tumor
104	-472	1.3990245e-05	tumor
105	-472	1.3585689e-05	tumor
106	-472	1.3406252e-05	tumor
107	-472	1.5792099e-05	tumor
108	-472	1.8653098e-05	tumor
109	-472	1.8509563e-05	tumor
110	-472	1.9007302e-05	tumor
111	-472	1.888428e-05	tumor
112	-472	2.0716481e-05	tumor
113	-472	2.8073848e-05	tumor
114	-472	2.2158158e-05	tumor
115	-472	2.425092e-05	tumor
116	-472	2.529729e-05	tumor
117	-472	2.677964e-05	tumor
118	-472	2.7647242e-05	tumor
119	-472	2.7794635e-05	tumor
120	-472	3.3129076e-05	tumor
121	-472	3.2150245e-05	tumor
122	-472	3.6184425e-05	tumor
123	-472	3.644882e-05	tumor
124	-472	3.883965e-05	tumor
125	-472	3.552104e-05	tumor
126	-472	3.441229e-05	tumor
127	-472	3.9189545e-05	tumor
128	-472	3.9432798e-05	tumor
129	-472	4.1191073e-05	tumor
130	-472	5.0929688e-05	tumor
131	-472	4.573959e-05	tumor
132	-472	3.9778894e-05	tumor
133	-472	5.5732475e-05	tumor
134	-472	5.212978e-05	tumor
135	-472	5.083748e-05	tumor
136	-472	4.8288628e-05	tumor
137	-472	5.207013e-05	tumor
138	-472	6.0443195e-05	tumor
139	-472	7.029495e-05	tumor
140	-472	7.1702685e-05	tumor
141	-472	8.121427e-05	tumor
142	-472	8.651092e-05	tumor
143	-472	6.654337e-05	tumor
144	-472	6.895182e-05	tumor
145	-472	6.585e-05	tumor
146	-472	7.421221e-05	tumor
147	-472	7.939402e-05	tumor
148	-472	8.344398e-05	tumor
149	-472	7.1600254e-05	tumor
150	-472	8.4760926e-05	tumor
151	-472	8.909437e-05	tumor
152	-472	9.6571326e-05	tumor
153	-472	8.86715e-05	tumor
154	-472	9.880392e-05	tumor
155	-472	9.569293e-05	tumor
156	-472	9.417018e-05	tumor
157	-472	0.000102642545	tumor
158	-472	9.368482e-05	tumor
159	-472	9.117354e-05	tumor
160	-472	8.875292e-05	tumor
161	-472	8.1681384e-05	tumor
162	-472	8.6748805e-05	tumor
163	-472	7.4755495e-05	tumor
164	-472	7.67049e-05	tumor
165	-472	8.052322e-05	tumor
166	-472	8.1470724e-05	tumor
167	-472	8.21466e-05	tumor
168	-472	7.425959e-05	tumor
169	-472	8.3903346e-05	tumor
170	-472	7.342799e-05	tumor
171	-472	8.143093e-05	tumor
172	-472	7.39683e-05	tumor
173	-472	7.4353025e-05	tumor
174	-472	6.336665e-05	tumor
175	-472	5.764329e-05	tumor
176	-472	6.776265e-05	tumor
177	-472	5.5745793e-05	tumor
178	-472	5.1779007e-05	tumor
179	-472	4.8303707e-05	tumor
180	-472	4.468946e-05	tumor
181	-472	4.515863e-05	tumor
182	-472	4.0918327e-05	tumor
183	-472	3.348626e-05	tumor
184	-472	3.7087288e-05	tumor
185	-472	3.4241908e-05	tumor
186	-472	2.6806989e-05	tumor
187	-472	2.9471687e-05	tumor
188	-472	2.7624921e-05	tumor
189	-472	2.3164803e-05	tumor
190	-472	1.9681858e-05	tumor
191	-472	1.7556515e-05	tumor
192	-472	1.629475e-05	tumor
193	-472	1.3557839e-05	tumor
194	-472	1.2741315e-05	tumor
195	-472	1.0892047e-05	tumor
196	-472	9.516307e-06	tumor
197	-472	9.032182e-06	tumor
198	-472	6.9980374e-06	tumor
199	-472	4.7761646e-06	tumor
100	-468	4.1773574e-06	tumor
101	-468	5.9592367e-06	tumor
102	-468	8.826534e-06	tumor
103	-468	1.0001099e-05	tumor
104	-468	1.1665011e-05	tumor
105	-468	1.4155807e-05	tumor
106	-468	1.3396534e-05	tumor
107	-468	1.444466e-05	tumor
108	-468	1.6713875e-05	tumor
109	-468	1.727122e-05	tumor
110	-468	1.7942713e-05	tumor
111	-468	2.2444805e-05	tumor
112	-468	2.3424718e-05	tumor
113	-468	2.204076e-05	tumor
114	-468	2.0806505e-05	tumor
115	-468	2.306436e-05	tumor
116	-468	2.3228371e-05	tumor
117	-468	3.1594904e-05	tumor
118	-468	2.80334e-05	tumor
119	-468	2.9346347e-05	tumor
120	-468	2.7072476e-05	tumor
121	-468	3.671572e-05	tumor
122	-468	2.853624e-05	tumor
123	-468	3.1455096e-05	tumor
124	-468	3.9790455e-05	tumor
125	-468	3.8878912e-05	tumor
126	-468	3.4260443e-05	tumor
127	-468	3.4025965e-05	tumor
128	-468	3.7936992e-05	tumor
129	-468	3.9217146e-05	tumor
130	-468	4.3939952e-05	tumor
131	-468	3.8782626e-05	tumor
132	-468	4.5336903e-05	tumor
133	-468	4.523328e-05	tumor
134	-468	5.4052914e-05	tumor
135	-468	4.4737644e-05	tumor
136	-468	5.2984582e-05	tumor
137	-468	4.899242e-05	tumor
138	-468	5.7875804e-05	tumor
139	-468	7.673478e-05	tumor
140	-468	7.364417e-05	tumor
141	-468	7.8570396e-05	tumor
142	-468	8.3505234e-05	tumor
143	-468	7.8107e-05	tumor
144	-468	7.1476636e-05	tumor
145	-468	6.0284714e-05	tumor
146	-468	7.6181845e-05	tumor
147	-468	7.040693e-05	tumor
148	-468	7.104623e-05	tumor
149	-468	7.6981916e-05	tumor
150	-468	8.630782e-05	tumor
151	-468	8.801124e-05	tumor
152	-468	9.802343e-05	tumor
153	-468	8.568161e-05	tumor
154	-468	0.00010195238	tumor
155	-468	0.000106621366	tumor
156	-468	0.0001038454	tumor
157	-468	0.000101560654	tumor
158	-468	8.7945016e-05	tumor
159	-468	9.708181e-05	tumor
160	-468	8.837085e-05	tumor
161	-468	8.154086e-05	tumor
162	-468	7.769324e-05	tumor
163	-468	7.566912e-05	tumor
164	-468	7.700782e-05	tumor
165	-468	8.257705e-05	tumor
166	-468	8.058542e-05	tumor
167	-468	8.0414226e-05	tumor
168	-468	8.2307335e-05	tumor
169	-468	7.477982e-05	tumor
170	-468	8.390354e-05	tumor
171	-468	7.267147e-05	tumor
172	-468	7.0239155e-05	tumor
173	-468	7.5388656e-05	tumor
174	-468	7.46961e-05	tumor
175	-468	5.4185195e-05	tumor
176	-468	5.740765e-05	tumor
177	-468	4.9139493e-05	tumor
178	-468	5.5652417e-05	tumor
179	-468	4.5138408e-05	tumor
180	-468	4.9458085e-05	tumor
181	-468	4.801942e-05	tumor
182	-468	3.9646184e-05	tumor
183	-468	4.0012445e-05	tumor
184	-468	2.9131299e-05	tumor
185	-468	3.1657808e-05	tumor
186	-468	2.770692e-05	tumor
187	-468	2.7810924e-05	tumor
188	-468	2.4860674e-05	tumor
189	-468	1.811021e-05	tumor
190	-468	1.8836263e-05	tumor
191	-468	1.845786e-05	tumor
192	-468	1.6883836e-05	tumor
193	-468	1.3887699e-05	tumor
194	-468	1.3843003e-05	tumor
195	-468	1.0825971e-05	tumor
196	-468	1.0614911e-05	tumor
197	-468	8.487323e-06	tumor
198	-468	5.8039104e-06	tumor
199	-468	5.3212034e-06	tumor
100	-464	3.816143e-06	tumor
101	-464	5.6490785e-06	tumor
102	-464	8.993555e-06	tumor
103	-464	1.2305478e-05	tumor
104	-464	1.3730265e-05	tumor
105	-464	1.513019e-05	tumor
106	-464	1.2960063e-05	tumor
107	-464	1.554645e-05	tumor
108	-464	1.7820095e-05	tumor
109	-464	1.5053578e-05	tumor
110	-464	1.8881059e-05	tumor
111	-464	1.7649163e-05	tumor
112	-464	1.7845692e-05	tumor
113	-464	2.0021123e-05	tumor
114	-464	1.9797662e-05	tumor
115	-464	2.1392665e-05	tumor
116	-464	2.3846354e-05	tumor
117	-464	2.427433e-05	tumor
118	-464	3.0683765e-05	tumor
119	-464	3.24922e-05	tumor
120	-464	2.8492617e-05	tumor
121	-464	3.2670432e-05	tumor
122	-464	3.2627257e-05	tumor
123	-464	3.5625086e-05	tumor
124	-464	3.6184632e-05	tumor
125	-464	3.702602e-05	tumor
126	-464	3.388077e-05	tumor
127	-464	3.4048033e-05	tumor
128	-464	4.0774063e-05	tumor
129	-464	4.605011e-05	tumor
130	-464	5.171584e-05	tumor
131	-464	4.4619366e-05	tumor
132	-464	4.851797e-05	tumor
133	-464	4.345954e-05	tumor
134	-464	4.8888727e-05	tumor
135	-464	4.711489e-05	tumor
136	-464	4.3460295e-05	tumor
137	-464	5.213221e-05	tumor
138	-464	6.230613e-05	tumor
139	-464	7.4307645e-05	tumor
140	-464	8.1008766e-05	tumor
141	-464	8.0104954e-05	tumor
142	-464	8.059373e-05	tumor
143	-464	6.587151e-05	tumor
144	-464	6.273336e-05	tumor
145	-464	6.874445e-05	tumor
146	-464	7.1671515e-05	tumor
147	-464	6.704729e-05	tumor
148	-464	7.35202e-05	tumor
149	-464	7.006327e-05	tumor
150	-464	8.634256e-05	tumor
151	-464	8.4803905e-05	tumor
152	-464	0.00010002644	tumor
153	-464	8.949741e-05	tumor
154	-464	0.000108048924	tumor
155	-464	0.00010232105	tumor
156	-464	0.0001103154	tumor
157	-464	9.538582e-05	tumor
158	-464	0.0001030362	tumor
159	-464	9.112084e-05	tumor
160	-464	9.7353266e-05	tumor
161	-464	8.025099e-05	tumor
162	-464	7.318762e-05	tumor
163	-464	7.259053e-05	tumor
164	-464	7.207518e-05	tumor
165	-464	8.3382794e-05	tumor
166	-464	7.719238e-05	tumor
167	-464	7.790501e-05	tumor
168	-464	8.6689106e-05	tumor
169	-464	8.614288e-05	tumor
170	-464	8.2398125e-05	tumor
171	-464	8.0734215e-05	tumor
172	-464	6.735073e-05	tumor
173	-464	6.379149e-05	tumor
174	-464	6.8802095e-05	tumor
175	-464	6.684924e-05	tumor
176	-464	6.120866e-05	tumor
177	-464	6.026899e-05	tumor
178	-464	4.6846453e-05	tumor
179	-464	4.7141722e-05	tumor
180	-464	4.059211e-05	tumor
181	-464	3.7452366e-05	tumor
182	-464	3.7991675e-05	tumor
183	-464	3.291749e-05	tumor
184	-464	3.2856482e-05	tumor
185	-464	2.9021377e-05	tumor
186	-464	3.377929e-05	tumor
187	-464	2.6055537e-05	tumor
188	-464	2.7433522e-05	tumor
189	-464	2.2009897e-05	tumor
190	-464	1.8120438e-05	tumor
191	-464	1.5065257e-05	tumor
192	-464	1.5707026e-05	tumor
193	-464	1.25073e-05	tumor
194	-464	1.2403821e-05	tumor
195	-464	1.2016524e-05	tumor
196	-464	9.86733e-06	tumor
197	-464	8.6249875e-06	tumor
198	-464	5.422474e-06	tumor
199	-464	4.049731e-06	tumor
100	-460	3.5229666e-06	tumor
101	-460	6.0450348e-06	tumor
102	-460	7.800051e-06	tumor
103	-460	1.0642769e-05	tumor
104	-460	1.2458498e-05	tumor
105	-460	1.0876776e-05	tumor
106	-460	1.4518044e-05	tumor
107	-460	1.5560941e-05	tumor
108	-460	1.6336619e-05	tumor
109	-460	1.4191948e-05	tumor
110	-460	1.9245197e-05	tumor
111	-460	1.9910512e-05	tumor
112	-460	2.5589792e-05	tumor
113	-460	2.0015013e-05	tumor
114	-460	2.1286458e-05	tumor
115	-460	2.0273268e-05	tumor
116	-460	2.6963466e-05	tumor
117	-460	2.6714008e-05	tumor
118	-460	2.5188509e-05	tumor
119	-460	3.364423e-05	tumor
120	-460	2.8472405e-05	tumor
121	-460	3.5826302e-05	tumor
122	-460	3.4019813e-05	tumor
123	-460	3.60002e-05	tumor
124	-460	4.329917e-05	tumor
125	-460	3.9009763e-05	tumor
126	-460	3.0057286e-05	tumor
127	-460	4.036088e-05	tumor
128	-460	4.189109e-05	tumor
129	-460	3.9949526e-05	tumor
130	-460	4.606658e-05	tumor
131	-460	3.9902094e-05	tumor
132	-460	4.980618e-05	tumor
133	-460	5.032717e-05	tumor
134	-460	5.288412e-05	tumor
135	-460	5.625524e-05	tumor
136	-460	5.200977e-05	tumor
137	-460	5.554776e-05	tumor
138	-460	6.379674e-05	tumor
139	-460	7.6280514e-05	tumor
140	-460	7.983707e-05	tumor
141	-460	8.410767e-05	tumor
142	-460	7.689308e-05	tumor
143	-460	8.353206e-05	tumor
144	-460	6.5296175e-05	tumor
145	-460	7.465983e-05	tumor
146	-460	7.88011e-05	tumor
147	-460	7.3122384e-05	tumor
148	-460	7.065117e-05	tumor
149	-460	7.962057e-05	tumor
150	-460	8.471175e-05	tumor
151	-460	8.902566e-05	tumor
152	-460	8.8116816e-05	tumor
153	-460	8.86637e-05	tumor
154	-460	9.640307e-05	tumor
155	-460	9.487402e-05	tumor
156	-460	0.000100409125	tumor
157	-460	9.5745425e-05	tumor
158	-460	9.42026e-05	tumor
159	-460	9.256138e-05	tumor
160	-460	8.200693e-05	tumor
161	-460	9.179783e-05	tumor
162	-460	7.380704e-05	tumor
163	-460	8.472485e-05	tumor
164	-460	7.629389e-05	tumor
165	-460	8.739605e-05	tumor
166	-460	7.21124e-05	tumor
167	-460	9.149071e-05	tumor
168	-460	7.794283e-05	tumor
169	-460	8.813783e-05	tumor
170	-460	8.2405626e-05	tumor
171	-460	7.6174685e-05	tumor
172	-460	7.386992e-05	tumor
173	-460	6.084133e-05	tumor
174	-460	7.1044495e-05	tumor
175	-460	6.681788e-05	tumor
176	-460	5.9170998e-05	tumor
177	-460	5.1644147e-05	tumor
178	-460	5.5010594e-05	tumor
179	-460	5.1447907e-05	tumor
180	-460	4.1288393e-05	tumor
181	-460	3.6265148e-05	tumor
182	-460	4.181779e-05	tumor
183	-460	3.2941265e-05	tumor
184	-460	3.1332864e-05	tumor
185	-460	3.413578e-05	tumor
186	-460	3.1212432e-05	tumor
187	-460	2.865647e-05	tumor
188	-460	2.5553203e-05	tumor
189	-460	2.3978857e-05	tumor
190	-460	1.9230083e-05	tumor
191	-460	1.799173e-05	tumor
192	-460	1.5978609e-05	tumor
193	-460	1.2582266e-05	tumor
194	-460	1.2688791e-05	tumor
195	-460	1.162934e-05	tumor
196	-460	9.033539e-06	tumor
197	-460	7.73439e-06	tumor
198	-460	5.684389e-06	tumor
199	-460	4.450341e-06	tumor
100	-456	3.992783e-06	tumor
101	-456	6.6493853e-06	tumor
102	-456	8.769947e-06	tumor
103	-456	1.1137788e-05	tumor
104	-456	1.2804542e-05	tumor
105	-456	1.5290914e-05	tumor
106	-456	1.4026626e-05	tumor
107	-456	1.557774e-05	tumor
108	-456	1.9886626e-05	tumor
109	-456	1.9444653e-05	tumor
110	-456	1.796331e-05	tumor
111	-456	1.8265911e-05	tumor
112	-456	1.954342e-05	tumor
113	-456	1.9754236e-05	tumor
114	-456	1.9088451e-05	tumor
115	-456	2.0384874e-05	tumor
116	-456	2.081088e-05	tumor
117	-456	2.8023707e-05	tumor
118	-456	2.6220201e-05	tumor
119	-456	2.99901e-05	tumor
120	-456	3.21932e-05	tumor
121	-456	3.7627855e-05	tumor
122	-456	3.1952346e-05	tumor
123	-456	4.35382e-05	tumor
124	-456	4.147288e-05	tumor
125	-456	3.795361e-05	tumor
126	-456	4.4403296e-05	tumor
127	-456	3.6983285e-05	tumor
128	-456	3.605888e-05	tumor
129	-456	4.412119e-05	tumor
130	-456	4.4554155e-05	tumor
131	-456	4.7185178e-05	tumor
132	-456	4.9344784e-05	tumor
133	-456	4.7948644e-05	tumor
134	-456	4.8921964e-05	tumor
135	-456	5.745736e-05	tumor
136	-456	4.7141486e-05	tumor
137	-456	5.4241158e-05	tumor
138	-456	5.626868e-05	tumor
139	-456	6.888954e-05	tumor
140	-456	7.325519e-05	tumor
141	-456	7.339127e-05	tumor
142	-456	8.792594e-05	tumor
143	-456	6.495419e-05	tumor
144	-456	7.164677e-05	tumor
145	-456	7.078864e-05	tumor
146	-456	7.438169e-05	tumor
147	-456	7.9268866e-05	tumor
148	-456	7.65291e-05	tumor
149	-456	7.789219e-05	tumor
150	-456	8.245918e-05	tumor
151	-456	8.779492e-05	tumor
152	-456	8.6774045e-05	tumor
153	-456	8.9144065e-05	tumor
154	-456	8.69663e-05	tumor
155	-456	9.186627e-05	tumor
156	-456	9.89997e-05	tumor
157	-456	0.00010434572	tumor
158	-456	9.552922e-05	tumor
159	-456	7.884945e-05	tumor
160	-456	8.33851e-05	tumor
161	-456	8.270067e-05	tumor
162	-456	8.980342e-05	tumor
163	-456	6.8287925e-05	tumor
164	-456	7.616643e-05	tumor
165	-456	9.269404e-05	tumor
166	-456	8.738055e-05	tumor
167	-456	7.014559e-05	tumor
168	-456	7.266901e-05	tumor
169	-456	6.87786e-05	tumor
170	-456	7.351287e-05	tumor
171	-456	8.033392e-05	tumor
172	-456	7.1663744e-05	tumor
173	-456	6.7435016e-05	tumor
174	-456	6.448084e-05	tumor
175	-456	6.215236e-05	tumor
176	-456	5.1884606e-05	tumor
177	-456	4.968165e-05	tumor
178	-456	5.206559e-05	tumor
179	-456	4.1150353e-05	tumor
180	-456	4.4141627e-05	tumor
181	-456	3.654673e-05	tumor
182	-456	3.580397e-05	tumor
183	-456	3.593487e-05	tumor
184	-456	2.9159106e-05	tumor
185	-456	2.6522257e-05	tumor
186	-456	3.1413092e-05	tumor
187	-456	2.5932572e-05	tumor
188	-456	2.6579066e-05	tumor
189	-456	2.0109082e-05	tumor
190	-456	1.8879802e-05	tumor
191	-456	1.8655499e-05	tumor
192	-456	1.2472383e-05	tumor
193	-456	1.4022899e-05	tumor
194	-456	1.4341804e-05	tumor
195	-456	1.099527e-05	tumor
196	-456	1.03145585e-05	tumor
197	-456	6.684535e-06	tumor
198	-456	6.740672e-06	tumor
199	-456	4.5703277e-06	tumor
100	-452	3.8103476e-06	tumor
101	-452	6.9667935e-06	tumor
102	-452	6.9289363e-06	tumor
103	-452	1.1263037e-05	tumor
104	-452	1.14076065e-05	tumor
105	-452	1.2927599e-05	tumor
106	-452	1.5393338e-05	tumor
107	-452	1.6009135e-05	tumor
108	-452	1.3960464e-05	tumor
109	-452	1.6230018e-05	tumor
110	-452	2.0992868e-05	tumor
111	-452	1.8025088e-05	tumor
112	-452	1.8242396e-05	tumor
113	-452	2.1025073e-05	tumor
114	-452	2.1187216e-05	tumor
115	-452	2.3529155e-05	tumor
116	-452	2.3695333e-05	tumor
117	-452	2.2920563e-05	tumor
118	-452	3.3671655e-05	tumor
119	-452	2.5802781e-05	tumor
120	-452	3.1091477e-05	tumor
121	-452	3.246244e-05	tumor
122	-452	3.350534e-05	tumor
123	-452	3.904922e-05	tumor
124	-452	4.115641e-05	tumor
125	-452	2.9848243e-05	tumor
126	-452	2.9674264e-05	tumor
127	-452	3.0229e-05	tumor
128	-452	3.8627375e-05	tumor
129	-452	4.015444e-05	tumor
130	-452	4.226897e-05	tumor
131	-452	4.724272e-05	tumor
132	-452	5.0176033e-05	tumor
133	-452	4.8272766e-05	tumor
134	-452	5.045542e-05	tumor
135	-452	4.8885857e-05	tumor
136	-452	4.8908e-05	tumor
137	-452	4.563341e-05	tumor
138	-452	5.3774e-05	tumor
139	-452	6.481518e-05	tumor
140	-452	7.4272466e-05	tumor
141	-452	7.324628e-05	tumor
142	-452	7.4454925e-05	tumor
143	-452	6.850414e-05	tumor
144	-452	7.0404014e-05	tumor
145	-452	7.004561e-05	tumor
146	-452	7.7447876e-05	tumor
147	-452	7.746421e-05	tumor
148	-452	6.721636e-05	tumor
149	-452	7.9729805e-05	tumor
150	-452	8.356358e-05	tumor
151	-452	7.960653e-05	tumor
152	-452	9.0624926e-05	tumor
153	-452	9.215041e-05	tumor
154	-452	9.3367904e-05	tumor
155	-452	0.00011093032	tumor
156	-452	8.9618545e-05	tumor
157	-452	0.00011031742	tumor
158	-452	9.484416e-05	tumor
159	-452	9.8505814e-05	tumor
160	-452	9.6805634e-05	tumor
161	-452	8.5364765e-05	tumor
162	-452	8.2493e-05	tumor
163	-452	8.368335e-05	tumor
164	-452	7.4947275e-05	tumor
165	-452	9.045869e-05	tumor
166	-452	8.15846e-05	tumor
167	-452	8.342921e-05	tumor
168	-452	7.516577e-05	tumor
169	-452	7.1235416e-05	tumor
170	-452	7.389458e-05	tumor
171	-452	7.212998e-05	tumor
172	-452	7.2526636e-05	tumor
173	-452	7.028896e-05	tumor
174	-452	6.4101725e-05	tumor
175	-452	6.22876e-05	tumor
176	-452	5.3804888e-05	tumor
177	-452	5.5941025e-05	tumor
178	-452	5.5952885e-05	tumor
179	-452	4.8088437e-05	tumor
180	-452	4.4035925e-05	tumor
181	-452	4.8255133e-05	tumor
182	-452	3.875242e-05	tumor
183	-452	4.0104358e-05	tumor
184	-452	3.1982858e-05	tumor
185	-452	2.9868477e-05	tumor
186	-452	2.6828537e-05	tumor
187	-452	2.4467849e-05	tumor
188	-452	2.8534036e-05	tumor
189	-452	2.3685796e-05	tumor
190	-452	1.755064e-05	tumor
191	-452	1.941255e-05	tumor
192	-452	1.550912e-05	tumor
193	-452	1.48875615e-05	tumor
194	-452	1.0463459e-05	tumor
195	-452	1.0930688e-05	tumor
196	-452	9.4222805e-06	tumor
197	-452	9.133433e-06	tumor
198	-452	6.6951093e-06	tumor
199	-452	5.1724924e-06	tumor
100	-448	3.974556e-06	tumor
101	-448	5.496185e-06	tumor
102	-448	9.190044e-06	tumor
103	-448	9.606596e-06	tumor
104	-448	1.1894144e-05	tumor
105	-448	1.5659281e-05	tumor
106	-448	1.5460137e-05	tumor
107	-448	1.310581e-05	tumor
108	-448	1.9464313e-05	tumor
109	-448	1.5991402e-05	tumor
110	-448	1.6064405e-05	tumor
111	-448	1.6071745e-05	tumor
112	-448	1.9547071e-05	tumor
113	-448	1.9180563e-05	tumor
114	-448	1.873055e-05	tumor
115	-448	2.133167e-05	tumor
116	-448	2.3413564e-05	tumor
117	-448	2.4646526e-05	tumor
118	-448	2.0033396e-05	tumor
119	-448	2.5161145e-05	tumor
120	-448	2.6571166e-05	tumor
121	-448	2.9745128e-05	tumor
122	-448	2.8673834e-05	tumor
123	-448	3.189953e-05	tumor
124	-448	3.824412e-05	tumor
125	-448	3.5581157e-05	tumor
126	-448	4.1539348e-05	tumor
127	-448	4.1107563e-05	tumor
128	-448	3.496367e-05	tumor
129	-448	4.559925e-05	tumor
130	-448	3.9883354e-05	tumor
131	-448	4.2124208e-05	tumor
132	-448	4.2794574e-05	tumor
133	-448	4.389811e-05	tumor
134	-448	5.0379174e-05	tumor
135	-448	4.7122063e-05	tumor
136	-448	5.1405917e-05	tumor
137	-448	4.8675796e-05	tumor
138	-448	5.960782e-05	tumor
139	-448	6.330438e-05	tumor
140	-448	7.9664074e-05	tumor
141	-448	8.537122e-05	tumor
142	-448	8.456741e-05	tumor
143	-448	6.998891e-05	tumor
144	-448	7.001461e-05	tumor
145	-448	6.208162e-05	tumor
146	-448	6.6070854e-05	tumor
147	-448	8.243632e-05	tumor
148	-448	6.577014e-05	tumor
149	-448	7.2224306e-05	tumor
150	-448	9.3768314e-05	tumor
151	-448	8.23053e-05	tumor
152	-448	9.404033e-05	tumor
153	-448	8.996226e-05	tumor
154	-448	0.00010316257	tumor
155	-448	8.2183804e-05	tumor
156	-448	8.841175e-05	tumor
157	-448	9.4434545e-05	tumor
158	-448	9.029934e-05	tumor
159	-448	8.499722e-05	tumor
160	-448	8.548753e-05	tumor
161	-448	7.940712e-05	tumor
162	-448	7.843575e-05	tumor
163	-448	7.316508e-05	tumor
164	-448	8.121601e-05	tumor
165	-448	8.544014e-05	tumor
166	-448	8.6027474e-05	tumor
167	-448	7.740788e-05	tumor
168	-448	7.8746685e-05	tumor
169	-448	7.777021e-05	tumor
170	-448	8.0793136e-05	tumor
171	-448	7.4566495e-05	tumor
172	-448	7.589264e-05	tumor
173	-448	6.638551e-05	tumor
174	-448	6.804195e-05	tumor
175	-448	6.1975574e-05	tumor
176	-448	5.767925e-05	tumor
177	-448	4.855199e-05	tumor
178	-448	5.0879466e-05	tumor
179	-448	4.628775e-05	tumor
180	-448	4.5655896e-05	tumor
181	-448	3.8932954e-05	tumor
182	-448	3.8465703e-05	tumor
183	-448	3.3298227e-05	tumor
184	-448	3.298197e-05	tumor
185	-448	3.348797e-05	tumor
186	-448	3.1674866e-05	tumor
187	-448	2.686197e-05	tumor
188	-448	2.6716982e-05	tumor
189	-448	2.5554027e-05	tumor
190	-448	1.9773775e-05	tumor
191	-448	1.7633127e-05	tumor
192	-448	1.7693983e-05	tumor
193	-448	1.4255974e-05	tumor
194	-448	1.5409358e-05	tumor
195	-448	1.2244598e-05	tumor
196	-448	1.0132623e-05	tumor
197	-448	7.3928177e-06	tumor
198	-448	6.177387e-06	tumor
199	-448	4.215167e-06	tumor
100	-444	4.7661724e-06	tumor
101	-444	5.9464273e-06	tumor
102	-444	8.623664e-06	tumor
103	-444	1.038515e-05	tumor
104	-444	1.0781918e-05	tumor
105	-444	1.2631822e-05	tumor
106	-444	1.4876032e-05	tumor
107	-444	1.5150403e-05	tumor
108	-444	1.6164407e-05	tumor
109	-444	1.74903e-05	tumor
110	-444	2.0495521e-05	tumor
111	-444	2.0282403e-05	tumor
112	-444	1.9237375e-05	tumor
113	-444	1.7747288e-05	tumor
114	-444	1.986462e-05	tumor
115	-444	2.194703e-05	tumor
116	-444	2.2990072e-05	tumor
117	-444	2.2793798e-05	tumor
118	-444	2.5344389e-05	tumor
119	-444	2.7048978e-05	tumor
120	-444	2.7625403e-05	tumor
121	-444	2.9600467e-05	tumor
122	-444	3.240261e-05	tumor
123	-444	3.247262e-05	tumor
124	-444	3.2131207e-05	tumor
125	-444	3.3596534e-05	tumor
126	-444	3.1108684e-05	tumor
127	-444	4.0494935e-05	tumor
128	-444	4.193844e-05	tumor
129	-444	4.390697e-05	tumor
130	-444	4.689983e-05	tumor
131	-444	4.3568314e-05	tumor
132	-444	5.49339e-05	tumor
133	-444	5.1397292e-05	tumor
134	-444	4.2327232e-05	tumor
135	-444	4.375944e-05	tumor
136	-444	5.284271e-05	tumor
137	-444	4.6150843e-05	tumor
138	-444	5.57335e-05	tumor
139	-444	7.735307e-05	tumor
140	-444	7.682641e-05	tumor
141	-444	8.786519e-05	tumor
142	-444	7.697234e-05	tumor
143	-444	7.433462e-05	tumor
144	-444	6.8471454e-05	tumor
145	-444	7.0091875e-05	tumor
146	-444	7.09918e-05	tumor
147	-444	7.774572e-05	tumor
148	-444	7.572639e-05	tumor
149	-444	7.884034e-05	tumor
150	-444	8.115521e-05	tumor
151	-444	8.11527e-05	tumor
152	-444	9.153242e-05	tumor
153	-444	9.282942e-05	tumor
154	-444	0.00010626879	tumor
155	-444	9.6473486e-05	tumor
156	-444	0.00010141705	tumor
157	-444	8.80129e-05	tumor
158	-444	0.000103791645	tumor
159	-444	0.000101878584	tumor
160	-444	7.711328e-05	tumor
161	-444	8.96707e-05	tumor
162	-444	7.31922e-05	tumor
163	-444	8.294225e-05	tumor
164	-444	8.0864585e-05	tumor
165	-444	7.8407356e-05	tumor
166	-444	7.858357e-05	tumor
167	-444	7.616654e-05	tumor
168	-444	9.27094e-05	tumor
169	-444	6.86439e-05	tumor
170	-444	6.680952e-05	tumor
171	-444	7.330695e-05	tumor
172	-444	7.461494e-05	tumor
173	-444	6.090176e-05	tumor
174	-444	6.105864e-05	tumor
175	-444	5.9861304e-05	tumor
176	-444	5.7438276e-05	tumor
177	-444	5.0807408e-05	tumor
178	-444	5.2793253e-05	tumor
179	-444	4.3704724e-05	tumor
180	-444	4.3428307e-05	tumor
181	-444	3.7271544e-05	tumor
182	-444	3.9860122e-05	tumor
183	-444	3.3285818e-05	tumor
184	-444	3.2873562e-05	tumor
185	-444	3.2566244e-05	tumor
186	-444	2.6030872e-05	tumor
187	-444	2.7304124e-05	tumor
188	-444	2.4412631e-05	tumor
189	-444	2.1730506e-05	tumor
190	-444	2.4470959e-05	tumor
191	-444	1.4944989e-05	tumor
192	-444	1.746954e-05	tumor
193	-444	1.4204263e-05	tumor
194	-444	1.3811999e-05	tumor
195	-444	1.3682326e-05	tumor
196	-444	9.823895e-06	tumor
197	-444	8.520582e-06	tumor
198	-444	6.35896e-06	tumor
199	-444	4.983589e-06	tumor
100	-440	4.7316794e-06	tumor
101	-440	6.8277122e-06	tumor
102	-440	8.669533e-06	tumor
103	-440	1.01322685e-05	tumor
104	-440	1.3551026e-05	tumor
105	-440	1.4038699e-05	tumor
106	-440	1.5956626e-05	tumor
107	-440	1.5672667e-05	tumor
108	-440	1.6677799e-05	tumor
109	-440	1.8540635e-05	tumor
110	-440	2.1076417e-05	tumor
111	-440	1.8945584e-05	tumor
112	-440	1.742358e-05	tumor
113	-440	2.5405077e-05	tumor
114	-440	2.7064361e-05	tumor
115	-440	2.2843678e-05	tumor
116	-440	2.1217666e-05	tumor
117	-440	2.3407152e-05	tumor
118	-440	2.637833e-05	tumor
119	-440	2.46829e-05	tumor
120	-440	3.4769255e-05	tumor
121	-440	3.2757034e-05	tumor
122	-440	3.0123261e-05	tumor
123	-440	3.8593553e-05	tumor
124	-440	4.0882747e-05	tumor
125	-440	3.7450467e-05	tumor
126	-440	3.6727044e-05	tumor
127	-440	3.3003e-05	tumor
128	-440	3.4364177e-05	tumor
129	-440	3.8688122e-05	tumor
130	-440	3.9421582e-05	tumor
131	-440	4.620373e-05	tumor
132	-440	4.5956243e-05	tumor
133	-440	4.7645743e-05	tumor
134	-440	4.932806e-05	tumor
135	-440	5.0257277e-05	tumor
136	-440	4.764873e-05	tumor
137	-440	4.6713507e-05	tumor
138	-440	4.7461202e-05	tumor
139	-440	7.114499e-05	tumor
140	-440	7.475773e-05	tumor
141	-440	8.2872015e-05	tumor
142	-440	7.953057e-05	tumor
143	-440	7.1951275e-05	tumor
144	-440	7.272303e-05	tumor
145	-440	7.529461e-05	tumor
146	-440	7.3570714e-05	tumor
147	-440	7.230814e-05	tumor
148	-440	7.279563e-05	tumor
149	-440	7.9725905e-05	tumor
150	-440	7.516188e-05	tumor
151	-440	8.785657e-05	tumor
152	-440	9.334676e-05	tumor
153	-440	9.9263816e-05	tumor
154	-440	9.530823e-05	tumor
155	-440	9.974126e-05	tumor
156	-440	9.683269e-05	tumor
157	-440	9.336751e-05	tumor
158	-440	9.0531044e-05	tumor
159	-440	8.774422e-05	tumor
160	-440	8.786023e-05	tumor
161	-440	9.214796e-05	tumor
162	-440	7.0446724e-05	tumor
163	-440	7.8548386e-05	tumor
164	-440	7.8415156e-05	tumor
165	-440	8.4131934e-05	tumor
166	-440	9.066466e-05	tumor
167	-440	9.063635e-05	tumor
168	-440	8.45303e-05	tumor
169	-440	8.2483195e-05	tumor
170	-440	7.161833e-05	tumor
171	-440	7.154924e-05	tumor
172	-440	6.64875e-05	tumor
173	-440	6.8229165e-05	tumor
174	-440	6.2055056e-05	tumor
175	-440	5.459987e-05	tumor
176	-440	6.002103e-05	tumor
177	-440	5.7319714e-05	tumor
178	-440	5.4219137e-05	tumor
179	-440	4.450629e-05	tumor
180	-440	4.5568104e-05	tumor
181	-440	4.3949534e-05	tumor
182	-440	4.0467494e-05	tumor
183	-440	4.2587864e-05	tumor
184	-440	3.4187316e-05	tumor
185	-440	3.462879e-05	tumor
186	-440	2.8921519e-05	tumor
187	-440	2.7697142e-05	tumor
188	-440	2.4509907e-05	tumor
189	-440	1.9700483e-05	tumor
190	-440	1.6814953e-05	tumor
191	-440	1.7623444e-05	tumor
192	-440	1.4704636e-05	tumor
193	-440	1.4086774e-05	tumor
194	-440	1.4527296e-05	tumor
195	-440	1.1643529e-05	tumor
196	-440	8.400881e-06	tumor
197	-440	7.4159784e-06	tumor
198	-440	6.2802374e-06	tumor
199	-440	4.0054447e-06	tumor
100	-436	3.9794086e-06	tumor
101	-436	5.6254185e-06	tumor
102	-436	8.337863e-06	tumor
103	-436	1.0042696e-05	tumor
104	-436	1.2848332e-05	tumor
105	-436	1.3806386e-05	tumor
106	-436	1.3764408e-05	tumor
107	-436	1.3956573e-05	tumor
108	-436	1.8311086e-05	tumor
109	-436	1.9149664e-05	tumor
110	-436	1.6106924e-05	tumor
111	-436	1.9575455e-05	tumor
112	-436	2.1605412e-05	tumor
113	-436	1.7706341e-05	tumor
114	-436	1.9718736e-05	tumor
115	-436	2.104327e-05	tumor
116	-436	1.9865427e-05	tumor
117	-436	2.5939218e-05	tumor
118	-436	2.8723418e-05	tumor
119	-436	2.5677306e-05	tumor
120	-436	2.9191531e-05	tumor
121	-436	3.7228525e-05	tumor
122	-436	3.1302272e-05	tumor
123	-436	3.6374797e-05	tumor
124	-436	3.7781087e-05	tumor
125	-436	4.0275943e-05	tumor
126	-436	3.5432182e-05	tumor
127	-436	3.4282446e-05	tumor
128	-436	3.7782913e-05	tumor
129	-436	3.843996e-05	tumor
130	-436	4.055123e-05	tumor
131	-436	3.886138e-05	tumor
132	-436	5.4382304e-05	tumor
133	-436	4.4911703e-05	tumor
134	-436	4.459632e-05	tumor
135	-436	5.151832e-05	tumor
136	-436	4.1493917e-05	tumor
137	-436	5.6521945e-05	tumor
138	-436	6.865686e-05	tumor
139	-436	5.8110636e-05	tumor
140	-436	6.70919e-05	tumor
141	-436	8.005668e-05	tumor
142	-436	7.609839e-05	tumor
143	-436	7.2297844e-05	tumor
144	-436	6.2754356e-05	tumor
145	-436	7.176824e-05	tumor
146	-436	7.889885e-05	tumor
147	-436	6.594219e-05	tumor
148	-436	7.027546e-05	tumor
149	-436	7.5272575e-05	tumor
150	-436	8.425935e-05	tumor
151	-436	9.4566814e-05	tumor
152	-436	9.107926e-05	tumor
153	-436	0.000108121036	tumor
154	-436	8.981549e-05	tumor
155	-436	8.7271874e-05	tumor
156	-436	9.982684e-05	tumor
157	-436	8.936019e-05	tumor
158	-436	8.775303e-05	tumor
159	-436	8.455312e-05	tumor
160	-436	9.2720176e-05	tumor
161	-436	9.158589e-05	tumor
162	-436	8.80689e-05	tumor
163	-436	6.940035e-05	tumor
164	-436	8.163815e-05	tumor
165	-436	7.153875e-05	tumor
166	-436	8.677597e-05	tumor
167	-436	9.856143e-05	tumor
168	-436	7.855507e-05	tumor
169	-436	8.040802e-05	tumor
170	-436	8.122702e-05	tumor
171	-436	7.250147e-05	tumor
172	-436	7.215797e-05	tumor
173	-436	6.460592e-05	tumor
174	-436	6.440763e-05	tumor
175	-436	5.4051237e-05	tumor
176	-436	6.1638835e-05	tumor
177	-436	6.241219e-05	tumor
178	-436	5.7843925e-05	tumor
179	-436	4.141241e-05	tumor
180	-436	3.830585e-05	tumor
181	-436	4.345946e-05	tumor
182	-436	3.6196856e-05	tumor
183	-436	3.614267e-05	tumor
184	-436	3.161513e-05	tumor
185	-436	3.2227486e-05	tumor
186	-436	2.816856e-05	tumor
187	-436	2.5290532e-05	tumor
188	-436	2.6155987e-05	tumor
189	-436	2.4433448e-05	tumor
190	-436	1.7672368e-05	tumor
191	-436	1.7928307e-05	tumor
192	-436	1.4777209e-05	tumor
193	-436	1.5397774e-05	tumor
194	-436	1.3811743e-05	tumor
195	-436	1.0459568e-05	tumor
196	-436	8.8676625e-06	tumor
197	-436	8.4999865e-06	tumor
198	-436	6.3359935e-06	tumor
199	-436	4.95723e-06	tumor
100	-432	4.2175193e-06	tumor
101	-432	5.6104864e-06	tumor
102	-432	8.542515e-06	tumor
103	-432	1.1504365e-05	tumor
104	-432	1.33628355e-05	tumor
105	-432	1.4255912e-05	tumor
106	-432	1.583548e-05	tumor
107	-432	1.43419265e-05	tumor
108	-432	1.645303e-05	tumor
109	-432	1.8435592e-05	tumor
110	-432	2.1524636e-05	tumor
111	-432	2.0269452e-05	tumor
112	-432	1.8369892e-05	tumor
113	-432	2.360187e-05	tumor
114	-432	2.0916856e-05	tumor
115	-432	2.0381063e-05	tumor
116	-432	2.2719456e-05	tumor
117	-432	3.0796982e-05	tumor
118	-432	2.9417533e-05	tumor
119	-432	2.938809e-05	tumor
120	-432	2.729186e-05	tumor
121	-432	3.208213e-05	tumor
122	-432	3.0712577e-05	tumor
123	-432	3.680204e-05	tumor
124	-432	3.2088155e-05	tumor
125	-432	3.3056025e-05	tumor
126	-432	3.9018978e-05	tumor
127	-432	3.503517e-05	tumor
128	-432	4.267989e-05	tumor
129	-432	3.8972048e-05	tumor
130	-432	3.9039325e-05	tumor
131	-432	4.7798665e-05	tumor
132	-432	4.471411e-05	tumor
133	-432	4.2881486e-05	tumor
134	-432	5.0864644e-05	tumor
135	-432	4.514215e-05	tumor
136	-432	4.7193036e-05	tumor
137	-432	4.2745258e-05	tumor
138	-432	5.0767354e-05	tumor
139	-432	6.6614084e-05	tumor
140	-432	7.0709575e-05	tumor
141	-432	8.21712e-05	tumor
142	-432	8.87596e-05	tumor
143	-432	7.997975e-05	tumor
144	-432	7.451193e-05	tumor
145	-432	6.658432e-05	tumor
146	-432	7.8864265e-05	tumor
147	-432	7.5925534e-05	tumor
148	-432	7.225169e-05	tumor
149	-432	8.01609e-05	tumor
150	-432	7.995095e-05	tumor
151	-432	9.643166e-05	tumor
152	-432	8.185397e-05	tumor
153	-432	0.000103760285	tumor
154	-432	0.000107971115	tumor
155	-432	0.0001015251	tumor
156	-432	0.000100063255	tumor
157	-432	0.00010503282	tumor
158	-432	0.00010380172	tumor
159	-432	8.419293e-05	tumor
160	-432	7.9580495e-05	tumor
161	-432	8.829367e-05	tumor
162	-432	7.262521e-05	tumor
163	-432	8.9424284e-05	tumor
164	-432	7.536618e-05	tumor
165	-432	7.701116e-05	tumor
166	-432	8.035745e-05	tumor
167	-432	8.118313e-05	tumor
168	-432	7.433277e-05	tumor
169	-432	7.852222e-05	tumor
170	-432	8.284381e-05	tumor
171	-432	7.804107e-05	tumor
172	-432	7.275735e-05	tumor
173	-432	7.783373e-05	tumor
174	-432	6.3752115e-05	tumor
175	-432	6.0836635e-05	tumor
176	-432	5.6217727e-05	tumor
177	-432	5.353624e-05	tumor
178	-432	5.2053634e-05	tumor
179	-432	4.976775e-05	tumor
180	-432	4.5076325e-05	tumor
181	-432	4.3292046e-05	tumor
182	-432	4.0211577e-05	tumor
183	-432	3.905732e-05	tumor
184	-432	3.3149958e-05	tumor
185	-432	3.2096017e-05	tumor
186	-432	2.9652012e-05	tumor
187	-432	2.56373e-05	tumor
188	-432	2.7102895e-05	tumor
189	-432	1.995438e-05	tumor
190	-432	2.0038186e-05	tumor
191	-432	1.748358e-05	tumor
192	-432	1.51986305e-05	tumor
193	-432	1.4321649e-05	tumor
194	-432	1.2046602e-05	tumor
195	-432	1.1486586e-05	tumor
196	-432	1.0472592e-05	tumor
197	-432	7.66796e-06	tumor
198	-432	6.3773296e-06	tumor
199	-432	4.580092e-06	tumor
100	-428	3.370337e-06	tumor
101	-428	5.3026365e-06	tumor
102	-428	6.7941733e-06	tumor
103	-428	9.487022e-06	tumor
104	-428	1.2424084e-05	tumor
105	-428	1.1503715e-05	tumor
106	-428	1.559666e-05	tumor
107	-428	1.2814786e-05	tumor
108	-428	1.5431206e-05	tumor
109	-428	1.9917386e-05	tumor
110	-428	2.052365e-05	tumor
111	-428	1.761766e-05	tumor
112	-428	2.2426397e-05	tumor
113	-428	2.2613802e-05	tumor
114	-428	1.8260529e-05	tumor
115	-428	1.9208797e-05	tumor
116	-428	2.3360139e-05	tumor
117	-428	2.5280335e-05	tumor
118	-428	2.7644088e-05	tumor
119	-428	3.1731965e-05	tumor
120	-428	2.8362529e-05	tumor
121	-428	2.9786934e-05	tumor
122	-428	2.7906275e-05	tumor
123	-428	3.6658257e-05	tumor
124	-428	3.816467e-05	tumor
125	-428	3.7502497e-05	tumor
126	-428	3.410591e-05	tumor
127	-428	3.2656448e-05	tumor
128	-428	4.1235868e-05	tumor
129	-428	3.6889916e-05	tumor
130	-428	4.212121e-05	tumor
131	-428	4.5267705e-05	tumor
132	-428	4.2054035e-05	tumor
133	-428	5.135421e-05	tumor
134	-428	4.0681356e-05	tumor
135	-428	5.2515603e-05	tumor
136	-428	4.523351e-05	tumor
137	-428	4.467405e-05	tumor
138	-428	6.104975e-05	tumor
139	-428	6.911614e-05	tumor
140	-428	6.9694805e-05	tumor
141	-428	8.170359e-05	tumor
142	-428	7.7736244e-05	tumor
143	-428	7.389482e-05	tumor
144	-428	7.235241e-05	tumor
145	-428	7.346952e-05	tumor
146	-428	6.9296795e-05	tumor
147	-428	6.949051e-05	tumor
148	-428	7.832722e-05	tumor
149	-428	7.2564515e-05	tumor
150	-428	7.29396e-05	tumor
151	-428	8.751711e-05	tumor
152	-428	9.6725336e-05	tumor
153	-428	9.58414e-05	tumor
154	-428	9.933839e-05	tumor
155	-428	9.778955e-05	tumor
156	-428	0.00010219117	tumor
157	-428	9.746011e-05	tumor
158	-428	8.463406e-05	tumor
159	-428	8.86046e-05	tumor
160	-428	8.1630016e-05	tumor
161	-428	8.302518e-05	tumor
162	-428	0.00010069487	tumor
163	-428	7.424627e-05	tumor
164	-428	7.980664e-05	tumor
165	-428	6.3338935e-05	tumor
166	-428	9.282054e-05	tumor
167	-428	7.7233904e-05	tumor
168	-428	7.2543575e-05	tumor
169	-428	7.280733e-05	tumor
170	-428	7.896215e-05	tumor
171	-428	7.585427e-05	tumor
172	-428	7.022203e-05	tumor
173	-428	6.1649276e-05	tumor
174	-428	6.340447e-05	tumor
175	-428	4.6872894e-05	tumor
176	-428	5.991829e-05	tumor
177	-428	5.7692712e-05	tumor
178	-428	4.9038936e-05	tumor
179	-428	4.555106e-05	tumor
180	-428	3.7825343e-05	tumor
181	-428	3.896586e-05	tumor
182	-428	4.1946485e-05	tumor
183	-428	3.2850912e-05	tumor
184	-428	3.6256213e-05	tumor
185	-428	3.0719875e-05	tumor
186	-428	2.8092123e-05	tumor
187	-428	2.7231059e-05	tumor
188	-428	2.5587122e-05	tumor
189	-428	2.3443026e-05	tumor
190	-428	1.8661156e-05	tumor
191	-428	1.7152308e-05	tumor
192	-428	1.6026972e-05	tumor
193	-428	1.3009821e-05	tumor
194	-428	1.1324171e-05	tumor
195	-428	1.1452982e-05	tumor
196	-428	9.26916e-06	tumor
197	-428	8.884527e-06	tumor
198	-428	5.4144384e-06	tumor
199	-428	4.999423e-06	tumor
100	-424	3.88978e-06	tumor
101	-424	7.211826e-06	tumor
102	-424	7.9782385e-06	tumor
103	-424	1.2899329e-05	tumor
104	-424	1.2985394e-05	tumor
105	-424	1.4503358e-05	tumor
106	-424	1.4960773e-05	tumor
107	-424	1.3659009e-05	tumor
108	-424	1.859784e-05	tumor
109	-424	1.74004e-05	tumor
110	-424	1.7188811e-05	tumor
111	-424	1.8762137e-05	tumor
112	-424	1.5812668e-05	tumor
113	-424	1.8689838e-05	tumor
114	-424	1.8046536e-05	tumor
115	-424	2.2774668e-05	tumor
116	-424	2.2575336e-05	tumor
117	-424	2.6136933e-05	tumor
118	-424	2.7801265e-05	tumor
119	-424	2.5817642e-05	tumor
120	-424	3.1445023e-05	tumor
121	-424	3.535718e-05	tumor
122	-424	3.3879267e-05	tumor
123	-424	3.291394e-05	tumor
124	-424	4.175881e-05	tumor
125	-424	3.5173336e-05	tumor
126	-424	3.582777e-05	tumor
127	-424	3.1952808e-05	tumor
128	-424	3.8750255e-05	tumor
129	-424	4.1553954e-05	tumor
130	-424	4.1513915e-05	tumor
131	-424	4.5595938e-05	tumor
132	-424	4.2652595e-05	tumor
133	-424	4.5375637e-05	tumor
134	-424	5.7384706e-05	tumor
135	-424	4.618201e-05	tumor
136	-424	4.1276784e-05	tumor
137	-424	4.2452528e-05	tumor
138	-424	5.997029e-05	tumor
139	-424	5.9595935e-05	tumor
140	-424	7.257203e-05	tumor
141	-424	7.7894714e-05	tumor
142	-424	7.4043906e-05	tumor
143	-424	7.12256e-05	tumor
144	-424	6.802911e-05	tumor
145	-424	7.149823e-05	tumor
146	-424	6.9900365e-05	tumor
147	-424	7.36644e-05	tumor
148	-424	6.623259e-05	tumor
149	-424	6.319066e-05	tumor
150	-424	6.766556e-05	tumor
151	-424	8.046198e-05	tumor
152	-424	8.205833e-05	tumor
153	-424	8.8841014e-05	tumor
154	-424	9.68446e-05	tumor
155	-424	8.840326e-05	tumor
156	-424	0.0001106179	tumor
157	-424	9.612746e-05	tumor
158	-424	9.257273e-05	tumor
159	-424	9.355665e-05	tumor
160	-424	7.6638615e-05	tumor
161	-424	7.98028e-05	tumor
162	-424	7.377346e-05	tumor
163	-424	8.985049e-05	tumor
164	-424	7.816182e-05	tumor
165	-424	8.477443e-05	tumor
166	-424	8.826756e-05	tumor
167	-424	8.8508285e-05	tumor
168	-424	7.5308286e-05	tumor
169	-424	8.3438696e-05	tumor
170	-424	8.318715e-05	tumor
171	-424	6.8351466e-05	tumor
172	-424	7.996368e-05	tumor
173	-424	7.240048e-05	tumor
174	-424	6.4101245e-05	tumor
175	-424	5.3266e-05	tumor
176	-424	5.420907e-05	tumor
177	-424	5.078065e-05	tumor
178	-424	4.7652982e-05	tumor
179	-424	5.2316533e-05	tumor
180	-424	4.5681772e-05	tumor
181	-424	4.3492768e-05	tumor
182	-424	3.865389e-05	tumor
183	-424	3.7611535e-05	tumor
184	-424	3.5932906e-05	tumor
185	-424	3.265499e-05	tumor
186	-424	2.7746628e-05	tumor
187	-424	2.6589965e-05	tumor
188	-424	2.8426146e-05	tumor
189	-424	2.308048e-05	tumor
190	-424	1.9707033e-05	tumor
191	-424	1.6155269e-05	tumor
192	-424	1.5506459e-05	tumor
193	-424	1.43183315e-05	tumor
194	-424	1.3272853e-05	tumor
195	-424	9.3884755e-06	tumor
196	-424	9.713836e-06	tumor
197	-424	8.664752e-06	tumor
198	-424	6.4834267e-06	tumor
[truncated: 48,001 more rows]
