# Supplementary material for: Integrative modeling of tumor genomes and epigenomes for enhanced cancer diagnosis by cell-free DNA
Source: Nat Commun. 2023 Apr 10;14:2017. doi: 10.1038/s41467-023-37768-3 (PMC10085982; doi:10.1038/s41467-023-37768-3)
Supplement: Supplementary file 6 — Source Data [file 41467_2023_37768_MOESM6_ESM.zip › sourcedata/sup9_c_epigenome.txt]

label	breast	liver	esophagus	ovary	pancreas	lung
breast	591	12	4	12	4	2
liver	13	155	15	11	3	0
esophagus	12	23	71	9	1	0
ovary	19	3	2	109	3	0
pancreas	16	24	2	5	26	0
lung	13	5	4	15	1	3
