# Supplementary material for: Integrative modeling of tumor genomes and epigenomes for enhanced cancer diagnosis by cell-free DNA
Source: Nat Commun. 2023 Apr 10;14:2017. doi: 10.1038/s41467-023-37768-3 (PMC10085982; doi:10.1038/s41467-023-37768-3)
Supplement: Supplementary file 6 — Source Data [file 41467_2023_37768_MOESM6_ESM.zip › sourcedata/sup10_c.txt]

index	fpr	tpr	type
combined_orig_0	0.0	0.0	combined_original
combined_orig_1	0.0	0.0007163323782234	combined_original
combined_orig_2	0.0	0.5150429799426934	combined_original
combined_orig_3	0.0023980815347721	0.5150429799426934	combined_original
combined_orig_4	0.0023980815347721	0.5257879656160458	combined_original
combined_orig_5	0.0047961630695443	0.5257879656160458	combined_original
combined_orig_6	0.0047961630695443	0.5537249283667621	combined_original
combined_orig_7	0.0071942446043165	0.5537249283667621	combined_original
combined_orig_8	0.0071942446043165	0.7363896848137536	combined_original
combined_orig_9	0.0095923261390887	0.7363896848137536	combined_original
combined_orig_10	0.0095923261390887	0.7951289398280802	combined_original
combined_orig_11	0.0119904076738609	0.7951289398280802	combined_original
combined_orig_12	0.0119904076738609	0.8008595988538681	combined_original
combined_orig_13	0.014388489208633	0.8008595988538681	combined_original
combined_orig_14	0.014388489208633	0.8108882521489972	combined_original
combined_orig_15	0.0167865707434052	0.8108882521489972	combined_original
combined_orig_16	0.0167865707434052	0.8173352435530086	combined_original
combined_orig_17	0.0191846522781774	0.8173352435530086	combined_original
combined_orig_18	0.0191846522781774	0.8345272206303725	combined_original
combined_orig_19	0.0215827338129496	0.8345272206303725	combined_original
combined_orig_20	0.0215827338129496	0.8531518624641834	combined_original
combined_orig_21	0.0239808153477218	0.8531518624641834	combined_original
combined_orig_22	0.0239808153477218	0.8681948424068768	combined_original
combined_orig_23	0.026378896882494	0.8681948424068768	combined_original
combined_orig_24	0.026378896882494	0.8710601719197708	combined_original
combined_orig_25	0.0287769784172661	0.8710601719197708	combined_original
combined_orig_26	0.0287769784172661	0.8724928366762178	combined_original
combined_orig_27	0.0311750599520383	0.8724928366762178	combined_original
combined_orig_28	0.0311750599520383	0.8767908309455588	combined_original
combined_orig_29	0.0335731414868105	0.8767908309455588	combined_original
combined_orig_30	0.0335731414868105	0.8825214899713467	combined_original
combined_orig_31	0.0359712230215827	0.8825214899713467	combined_original
combined_orig_32	0.0359712230215827	0.8861031518624641	combined_original
combined_orig_33	0.0383693045563549	0.8861031518624641	combined_original
combined_orig_34	0.0383693045563549	0.8904011461318052	combined_original
combined_orig_35	0.0407673860911271	0.8904011461318052	combined_original
combined_orig_36	0.0407673860911271	0.8968481375358166	combined_original
combined_orig_37	0.0455635491606714	0.8968481375358166	combined_original
combined_orig_38	0.0455635491606714	0.9169054441260746	combined_original
combined_orig_39	0.0479616306954436	0.9169054441260746	combined_original
combined_orig_40	0.0479616306954436	0.9197707736389684	combined_original
combined_orig_41	0.0503597122302158	0.9197707736389684	combined_original
combined_orig_42	0.0503597122302158	0.9226361031518624	combined_original
combined_orig_43	0.052757793764988	0.9226361031518624	combined_original
combined_orig_44	0.052757793764988	0.9340974212034384	combined_original
combined_orig_45	0.0551558752997601	0.9340974212034384	combined_original
combined_orig_46	0.0551558752997601	0.9355300859598854	combined_original
combined_orig_47	0.0575539568345323	0.9355300859598854	combined_original
combined_orig_48	0.0575539568345323	0.9369627507163324	combined_original
combined_orig_49	0.0599520383693045	0.9369627507163324	combined_original
combined_orig_50	0.0599520383693045	0.9405444126074498	combined_original
combined_orig_51	0.0647482014388489	0.9405444126074498	combined_original
combined_orig_52	0.0647482014388489	0.9434097421203438	combined_original
combined_orig_53	0.0671462829736211	0.9434097421203438	combined_original
combined_orig_54	0.0671462829736211	0.9469914040114612	combined_original
combined_orig_55	0.0695443645083932	0.9469914040114612	combined_original
combined_orig_56	0.0695443645083932	0.9477077363896848	combined_original
combined_orig_57	0.0719424460431654	0.9477077363896848	combined_original
combined_orig_58	0.0719424460431654	0.949140401146132	combined_original
combined_orig_59	0.0743405275779376	0.949140401146132	combined_original
combined_orig_60	0.0743405275779376	0.9505730659025788	combined_original
combined_orig_61	0.0815347721822542	0.9505730659025788	combined_original
combined_orig_62	0.0815347721822542	0.9527220630372492	combined_original
combined_orig_63	0.0863309352517985	0.9527220630372492	combined_original
combined_orig_64	0.0863309352517985	0.9541547277936964	combined_original
combined_orig_65	0.0959232613908872	0.9541547277936964	combined_original
combined_orig_66	0.0959232613908872	0.9548710601719198	combined_original
combined_orig_67	0.0983213429256594	0.9548710601719198	combined_original
combined_orig_68	0.0983213429256594	0.9555873925501432	combined_original
combined_orig_69	0.1007194244604316	0.9555873925501432	combined_original
combined_orig_70	0.1007194244604316	0.9584527220630372	combined_original
combined_orig_71	0.1031175059952038	0.9584527220630372	combined_original
combined_orig_72	0.1031175059952038	0.9598853868194842	combined_original
combined_orig_73	0.105515587529976	0.9598853868194842	combined_original
combined_orig_74	0.105515587529976	0.9606017191977078	combined_original
combined_orig_75	0.1079136690647482	0.9606017191977078	combined_original
combined_orig_76	0.1079136690647482	0.9613180515759312	combined_original
combined_orig_77	0.1103117505995203	0.9613180515759312	combined_original
combined_orig_78	0.1103117505995203	0.9641833810888252	combined_original
combined_orig_79	0.1199040767386091	0.9641833810888252	combined_original
combined_orig_80	0.1199040767386091	0.9670487106017192	combined_original
combined_orig_81	0.1223021582733813	0.9670487106017192	combined_original
combined_orig_82	0.1223021582733813	0.9677650429799428	combined_original
combined_orig_83	0.1270983213429256	0.9677650429799428	combined_original
combined_orig_84	0.1270983213429256	0.9691977077363896	combined_original
combined_orig_85	0.1294964028776978	0.9691977077363896	combined_original
combined_orig_86	0.1294964028776978	0.9720630372492836	combined_original
combined_orig_87	0.13189448441247	0.9720630372492836	combined_original
combined_orig_88	0.13189448441247	0.9727793696275072	combined_original
combined_orig_89	0.1366906474820144	0.9727793696275072	combined_original
combined_orig_90	0.1366906474820144	0.9742120343839542	combined_original
combined_orig_91	0.1390887290167865	0.9742120343839542	combined_original
combined_orig_92	0.1390887290167865	0.9749283667621776	combined_original
combined_orig_93	0.1414868105515587	0.9749283667621776	combined_original
combined_orig_94	0.1414868105515587	0.9770773638968482	combined_original
combined_orig_95	0.1510791366906475	0.9770773638968482	combined_original
combined_orig_96	0.1510791366906475	0.9777936962750716	combined_original
combined_orig_97	0.1534772182254196	0.9777936962750716	combined_original
combined_orig_98	0.1534772182254196	0.9792263610315186	combined_original
combined_orig_99	0.158273381294964	0.9792263610315186	combined_original
combined_orig_100	0.158273381294964	0.9813753581661891	combined_original
combined_orig_101	0.1654676258992805	0.9813753581661891	combined_original
combined_orig_102	0.1654676258992805	0.982808022922636	combined_original
combined_orig_103	0.1678657074340527	0.982808022922636	combined_original
combined_orig_104	0.1678657074340527	0.9835243553008596	combined_original
combined_orig_105	0.1798561151079136	0.9835243553008596	combined_original
combined_orig_106	0.1798561151079136	0.9849570200573066	combined_original
combined_orig_107	0.2086330935251798	0.9849570200573066	combined_original
combined_orig_108	0.2086330935251798	0.98567335243553	combined_original
combined_orig_109	0.211031175059952	0.98567335243553	combined_original
combined_orig_110	0.211031175059952	0.9863896848137536	combined_original
combined_orig_111	0.2134292565947242	0.9863896848137536	combined_original
combined_orig_112	0.2134292565947242	0.9871060171919772	combined_original
combined_orig_113	0.2230215827338129	0.9871060171919772	combined_original
combined_orig_114	0.2230215827338129	0.9878223495702004	combined_original
combined_orig_115	0.2254196642685851	0.9878223495702004	combined_original
combined_orig_116	0.2254196642685851	0.988538681948424	combined_original
combined_orig_117	0.2302158273381295	0.988538681948424	combined_original
combined_orig_118	0.2302158273381295	0.9899713467048712	combined_original
combined_orig_119	0.2350119904076738	0.9899713467048712	combined_original
combined_orig_120	0.2350119904076738	0.9906876790830944	combined_original
combined_orig_121	0.2589928057553957	0.9906876790830944	combined_original
combined_orig_122	0.2589928057553957	0.991404011461318	combined_original
combined_orig_123	0.2637889688249401	0.991404011461318	combined_original
combined_orig_124	0.2637889688249401	0.9928366762177652	combined_original
combined_orig_125	0.2805755395683453	0.9928366762177652	combined_original
combined_orig_126	0.2805755395683453	0.994269340974212	combined_original
combined_orig_127	0.3117505995203837	0.994269340974212	combined_original
combined_orig_128	0.3117505995203837	0.9949856733524356	combined_original
combined_orig_129	0.3141486810551558	0.9949856733524356	combined_original
combined_orig_130	0.3141486810551558	0.995702005730659	combined_original
combined_orig_131	0.3405275779376499	0.995702005730659	combined_original
combined_orig_132	0.3405275779376499	0.9964183381088824	combined_original
combined_orig_133	0.3741007194244604	0.9964183381088824	combined_original
combined_orig_134	0.3741007194244604	0.9978510028653296	combined_original
combined_orig_135	0.4364508393285372	0.9978510028653296	combined_original
combined_orig_136	0.4364508393285372	0.998567335243553	combined_original
combined_orig_137	0.4844124700239808	0.998567335243553	combined_original
combined_orig_138	0.4844124700239808	0.9992836676217765	combined_original
combined_orig_139	0.947242206235012	0.9992836676217765	combined_original
combined_orig_140	0.947242206235012	1.0	combined_original
combined_orig_141	1.0	1.0	combined_original
combined_3x_0	0.0	0.0	combined_3x
combined_3x_1	0.0	0.0007163323782234	combined_3x
combined_3x_2	0.0	0.0916905444126074	combined_3x
combined_3x_3	0.0	0.0931232091690544	combined_3x
combined_3x_4	0.0	0.4040114613180516	combined_3x
combined_3x_5	0.0023980815347721	0.4040114613180516	combined_3x
combined_3x_6	0.0023980815347721	0.4262177650429799	combined_3x
combined_3x_7	0.0047961630695443	0.4262177650429799	combined_3x
combined_3x_8	0.0047961630695443	0.5100286532951289	combined_3x
combined_3x_9	0.0071942446043165	0.5100286532951289	combined_3x
combined_3x_10	0.0071942446043165	0.5673352435530086	combined_3x
combined_3x_11	0.0095923261390887	0.5673352435530086	combined_3x
combined_3x_12	0.0095923261390887	0.6683381088825215	combined_3x
combined_3x_13	0.0119904076738609	0.6683381088825215	combined_3x
combined_3x_14	0.0119904076738609	0.7564469914040115	combined_3x
combined_3x_15	0.014388489208633	0.7564469914040115	combined_3x
combined_3x_16	0.014388489208633	0.7714899713467048	combined_3x
combined_3x_17	0.0167865707434052	0.7714899713467048	combined_3x
combined_3x_18	0.0167865707434052	0.7779369627507163	combined_3x
combined_3x_19	0.0191846522781774	0.7779369627507163	combined_3x
combined_3x_20	0.0191846522781774	0.8087392550143266	combined_3x
combined_3x_21	0.0215827338129496	0.8087392550143266	combined_3x
combined_3x_22	0.0215827338129496	0.8173352435530086	combined_3x
combined_3x_23	0.0239808153477218	0.8173352435530086	combined_3x
combined_3x_24	0.0239808153477218	0.828080229226361	combined_3x
combined_3x_25	0.026378896882494	0.828080229226361	combined_3x
combined_3x_26	0.026378896882494	0.8424068767908309	combined_3x
combined_3x_27	0.0287769784172661	0.8424068767908309	combined_3x
combined_3x_28	0.0287769784172661	0.8553008595988538	combined_3x
combined_3x_29	0.0311750599520383	0.8553008595988538	combined_3x
combined_3x_30	0.0311750599520383	0.8560171919770774	combined_3x
combined_3x_31	0.0335731414868105	0.8560171919770774	combined_3x
combined_3x_32	0.0335731414868105	0.8746418338108882	combined_3x
combined_3x_33	0.0359712230215827	0.8746418338108882	combined_3x
combined_3x_34	0.0359712230215827	0.8810888252148997	combined_3x
combined_3x_35	0.0383693045563549	0.8810888252148997	combined_3x
combined_3x_36	0.0383693045563549	0.8853868194842407	combined_3x
combined_3x_37	0.0407673860911271	0.8853868194842407	combined_3x
combined_3x_38	0.0407673860911271	0.8946991404011462	combined_3x
combined_3x_39	0.0431654676258992	0.8946991404011462	combined_3x
combined_3x_40	0.0431654676258992	0.9097421203438396	combined_3x
combined_3x_41	0.0455635491606714	0.9097421203438396	combined_3x
combined_3x_42	0.0455635491606714	0.92621776504298	combined_3x
combined_3x_43	0.0479616306954436	0.92621776504298	combined_3x
combined_3x_44	0.0479616306954436	0.9283667621776504	combined_3x
combined_3x_45	0.0503597122302158	0.9283667621776504	combined_3x
combined_3x_46	0.0503597122302158	0.9305157593123208	combined_3x
combined_3x_47	0.0551558752997601	0.9305157593123208	combined_3x
combined_3x_48	0.0551558752997601	0.9312320916905444	combined_3x
combined_3x_49	0.0575539568345323	0.9312320916905444	combined_3x
combined_3x_50	0.0575539568345323	0.9326647564469914	combined_3x
combined_3x_51	0.0599520383693045	0.9326647564469914	combined_3x
combined_3x_52	0.0599520383693045	0.9355300859598854	combined_3x
combined_3x_53	0.0647482014388489	0.9355300859598854	combined_3x
combined_3x_54	0.0647482014388489	0.9376790830945558	combined_3x
combined_3x_55	0.0671462829736211	0.9376790830945558	combined_3x
combined_3x_56	0.0671462829736211	0.946275071633238	combined_3x
combined_3x_57	0.0695443645083932	0.946275071633238	combined_3x
combined_3x_58	0.0695443645083932	0.9477077363896848	combined_3x
combined_3x_59	0.0719424460431654	0.9477077363896848	combined_3x
combined_3x_60	0.0719424460431654	0.9498567335243552	combined_3x
combined_3x_61	0.0743405275779376	0.9498567335243552	combined_3x
combined_3x_62	0.0743405275779376	0.9505730659025788	combined_3x
combined_3x_63	0.0839328537170263	0.9505730659025788	combined_3x
combined_3x_64	0.0839328537170263	0.9520057306590258	combined_3x
combined_3x_65	0.0863309352517985	0.9520057306590258	combined_3x
combined_3x_66	0.0863309352517985	0.9563037249283668	combined_3x
combined_3x_67	0.0887290167865707	0.9563037249283668	combined_3x
combined_3x_68	0.0887290167865707	0.9570200573065902	combined_3x
combined_3x_69	0.0935251798561151	0.9570200573065902	combined_3x
combined_3x_70	0.0935251798561151	0.9598853868194842	combined_3x
combined_3x_71	0.0959232613908872	0.9598853868194842	combined_3x
combined_3x_72	0.0959232613908872	0.9627507163323782	combined_3x
combined_3x_73	0.0983213429256594	0.9627507163323782	combined_3x
combined_3x_74	0.0983213429256594	0.9648997134670488	combined_3x
combined_3x_75	0.1007194244604316	0.9648997134670488	combined_3x
combined_3x_76	0.1007194244604316	0.9656160458452722	combined_3x
combined_3x_77	0.1031175059952038	0.9656160458452722	combined_3x
combined_3x_78	0.1031175059952038	0.9663323782234956	combined_3x
combined_3x_79	0.105515587529976	0.9663323782234956	combined_3x
combined_3x_80	0.105515587529976	0.968481375358166	combined_3x
combined_3x_81	0.1079136690647482	0.968481375358166	combined_3x
combined_3x_82	0.1079136690647482	0.9691977077363896	combined_3x
combined_3x_83	0.1103117505995203	0.9691977077363896	combined_3x
combined_3x_84	0.1103117505995203	0.9699140401146132	combined_3x
combined_3x_85	0.1175059952038369	0.9699140401146132	combined_3x
combined_3x_86	0.1175059952038369	0.97134670487106	combined_3x
combined_3x_87	0.1199040767386091	0.97134670487106	combined_3x
combined_3x_88	0.1199040767386091	0.9756446991404012	combined_3x
combined_3x_89	0.1223021582733813	0.9756446991404012	combined_3x
combined_3x_90	0.1223021582733813	0.9770773638968482	combined_3x
combined_3x_91	0.1247002398081534	0.9770773638968482	combined_3x
combined_3x_92	0.1247002398081534	0.9792263610315186	combined_3x
combined_3x_93	0.1294964028776978	0.9792263610315186	combined_3x
combined_3x_94	0.1294964028776978	0.9799426934097422	combined_3x
combined_3x_95	0.1366906474820144	0.9799426934097422	combined_3x
combined_3x_96	0.1366906474820144	0.9806590257879656	combined_3x
combined_3x_97	0.1390887290167865	0.9806590257879656	combined_3x
combined_3x_98	0.1390887290167865	0.982808022922636	combined_3x
combined_3x_99	0.1558752997601918	0.982808022922636	combined_3x
combined_3x_100	0.1558752997601918	0.9835243553008596	combined_3x
combined_3x_101	0.1702637889688249	0.9835243553008596	combined_3x
combined_3x_102	0.1702637889688249	0.9842406876790832	combined_3x
combined_3x_103	0.1798561151079136	0.9842406876790832	combined_3x
combined_3x_104	0.1798561151079136	0.98567335243553	combined_3x
combined_3x_105	0.184652278177458	0.98567335243553	combined_3x
combined_3x_106	0.184652278177458	0.9863896848137536	combined_3x
combined_3x_107	0.1942446043165467	0.9863896848137536	combined_3x
combined_3x_108	0.1942446043165467	0.9871060171919772	combined_3x
combined_3x_109	0.1990407673860911	0.9871060171919772	combined_3x
combined_3x_110	0.1990407673860911	0.9878223495702004	combined_3x
combined_3x_111	0.2158273381294964	0.9878223495702004	combined_3x
combined_3x_112	0.2158273381294964	0.988538681948424	combined_3x
combined_3x_113	0.2302158273381295	0.988538681948424	combined_3x
combined_3x_114	0.2302158273381295	0.9892550143266476	combined_3x
combined_3x_115	0.2326139088729016	0.9892550143266476	combined_3x
combined_3x_116	0.2326139088729016	0.9906876790830944	combined_3x
combined_3x_117	0.2446043165467626	0.9906876790830944	combined_3x
combined_3x_118	0.2446043165467626	0.991404011461318	combined_3x
combined_3x_119	0.2709832134292566	0.991404011461318	combined_3x
combined_3x_120	0.2709832134292566	0.9935530085959884	combined_3x
combined_3x_121	0.2829736211031175	0.9935530085959884	combined_3x
combined_3x_122	0.2829736211031175	0.994269340974212	combined_3x
combined_3x_123	0.3141486810551558	0.994269340974212	combined_3x
combined_3x_124	0.3141486810551558	0.9949856733524356	combined_3x
combined_3x_125	0.316546762589928	0.9949856733524356	combined_3x
combined_3x_126	0.316546762589928	0.995702005730659	combined_3x
combined_3x_127	0.3405275779376499	0.995702005730659	combined_3x
combined_3x_128	0.3405275779376499	0.9964183381088824	combined_3x
combined_3x_129	0.3501199040767386	0.9964183381088824	combined_3x
combined_3x_130	0.3501199040767386	0.997134670487106	combined_3x
combined_3x_131	0.3621103117505995	0.997134670487106	combined_3x
combined_3x_132	0.3621103117505995	0.9978510028653296	combined_3x
combined_3x_133	0.434052757793765	0.9978510028653296	combined_3x
combined_3x_134	0.434052757793765	0.998567335243553	combined_3x
combined_3x_135	0.5707434052757794	0.998567335243553	combined_3x
combined_3x_136	0.5707434052757794	0.9992836676217765	combined_3x
combined_3x_137	0.5827338129496403	0.9992836676217765	combined_3x
combined_3x_138	0.5827338129496403	1.0	combined_3x
combined_3x_139	1.0	1.0	combined_3x
combined_1x_0	0.0	0.0	combined_1x
combined_1x_1	0.0	0.0007163323782234	combined_1x
combined_1x_2	0.0	0.2958452722063037	combined_1x
combined_1x_3	0.0023980815347721	0.2958452722063037	combined_1x
combined_1x_4	0.0023980815347721	0.5243553008595988	combined_1x
combined_1x_5	0.0047961630695443	0.5243553008595988	combined_1x
combined_1x_6	0.0047961630695443	0.5422636103151862	combined_1x
combined_1x_7	0.0071942446043165	0.5422636103151862	combined_1x
combined_1x_8	0.0071942446043165	0.5616045845272206	combined_1x
combined_1x_9	0.0095923261390887	0.5616045845272206	combined_1x
combined_1x_10	0.0095923261390887	0.5744985673352435	combined_1x
combined_1x_11	0.0119904076738609	0.5744985673352435	combined_1x
combined_1x_12	0.0119904076738609	0.6712034383954155	combined_1x
combined_1x_13	0.0167865707434052	0.6712034383954155	combined_1x
combined_1x_14	0.0167865707434052	0.7012893982808023	combined_1x
combined_1x_15	0.0191846522781774	0.7012893982808023	combined_1x
combined_1x_16	0.0191846522781774	0.7449856733524355	combined_1x
combined_1x_17	0.0215827338129496	0.7449856733524355	combined_1x
combined_1x_18	0.0215827338129496	0.7478510028653295	combined_1x
combined_1x_19	0.0239808153477218	0.7478510028653295	combined_1x
combined_1x_20	0.0239808153477218	0.7535816618911175	combined_1x
combined_1x_21	0.026378896882494	0.7535816618911175	combined_1x
combined_1x_22	0.026378896882494	0.7793696275071633	combined_1x
combined_1x_23	0.0287769784172661	0.7793696275071633	combined_1x
combined_1x_24	0.0287769784172661	0.7858166189111748	combined_1x
combined_1x_25	0.0311750599520383	0.7858166189111748	combined_1x
combined_1x_26	0.0311750599520383	0.8037249283667621	combined_1x
combined_1x_27	0.0335731414868105	0.8037249283667621	combined_1x
combined_1x_28	0.0335731414868105	0.8065902578796562	combined_1x
combined_1x_29	0.0359712230215827	0.8065902578796562	combined_1x
combined_1x_30	0.0359712230215827	0.8087392550143266	combined_1x
combined_1x_31	0.0383693045563549	0.8087392550143266	combined_1x
combined_1x_32	0.0383693045563549	0.8173352435530086	combined_1x
combined_1x_33	0.0407673860911271	0.8173352435530086	combined_1x
combined_1x_34	0.0407673860911271	0.8202005730659025	combined_1x
combined_1x_35	0.0431654676258992	0.8202005730659025	combined_1x
combined_1x_36	0.0431654676258992	0.8237822349570201	combined_1x
combined_1x_37	0.0455635491606714	0.8237822349570201	combined_1x
combined_1x_38	0.0455635491606714	0.836676217765043	combined_1x
combined_1x_39	0.0479616306954436	0.836676217765043	combined_1x
combined_1x_40	0.0479616306954436	0.8567335243553008	combined_1x
combined_1x_41	0.0503597122302158	0.8567335243553008	combined_1x
combined_1x_42	0.0503597122302158	0.8667621776504298	combined_1x
combined_1x_43	0.052757793764988	0.8667621776504298	combined_1x
combined_1x_44	0.052757793764988	0.8696275071633238	combined_1x
combined_1x_45	0.0551558752997601	0.8696275071633238	combined_1x
combined_1x_46	0.0551558752997601	0.8739255014326648	combined_1x
combined_1x_47	0.0575539568345323	0.8739255014326648	combined_1x
combined_1x_48	0.0575539568345323	0.8853868194842407	combined_1x
combined_1x_49	0.0599520383693045	0.8853868194842407	combined_1x
combined_1x_50	0.0599520383693045	0.8875358166189111	combined_1x
combined_1x_51	0.0647482014388489	0.8875358166189111	combined_1x
combined_1x_52	0.0647482014388489	0.8882521489971347	combined_1x
combined_1x_53	0.0671462829736211	0.8882521489971347	combined_1x
combined_1x_54	0.0671462829736211	0.8946991404011462	combined_1x
combined_1x_55	0.0695443645083932	0.8946991404011462	combined_1x
combined_1x_56	0.0695443645083932	0.8954154727793696	combined_1x
combined_1x_57	0.0719424460431654	0.8954154727793696	combined_1x
combined_1x_58	0.0719424460431654	0.8975644699140402	combined_1x
combined_1x_59	0.0743405275779376	0.8975644699140402	combined_1x
combined_1x_60	0.0743405275779376	0.906160458452722	combined_1x
combined_1x_61	0.0767386091127098	0.906160458452722	combined_1x
combined_1x_62	0.0767386091127098	0.9068767908309456	combined_1x
combined_1x_63	0.0839328537170263	0.9068767908309456	combined_1x
combined_1x_64	0.0839328537170263	0.9083094555873924	combined_1x
combined_1x_65	0.0863309352517985	0.9083094555873924	combined_1x
combined_1x_66	0.0863309352517985	0.913323782234957	combined_1x
combined_1x_67	0.0959232613908872	0.913323782234957	combined_1x
combined_1x_68	0.0959232613908872	0.9140401146131804	combined_1x
combined_1x_69	0.1007194244604316	0.9140401146131804	combined_1x
combined_1x_70	0.1007194244604316	0.914756446991404	combined_1x
combined_1x_71	0.1031175059952038	0.914756446991404	combined_1x
combined_1x_72	0.1031175059952038	0.919054441260745	combined_1x
combined_1x_73	0.105515587529976	0.919054441260745	combined_1x
combined_1x_74	0.105515587529976	0.9197707736389684	combined_1x
combined_1x_75	0.1079136690647482	0.9197707736389684	combined_1x
combined_1x_76	0.1079136690647482	0.9276504297994268	combined_1x
combined_1x_77	0.1103117505995203	0.9276504297994268	combined_1x
combined_1x_78	0.1103117505995203	0.9297994269340976	combined_1x
combined_1x_79	0.1175059952038369	0.9297994269340976	combined_1x
combined_1x_80	0.1175059952038369	0.931948424068768	combined_1x
combined_1x_81	0.1223021582733813	0.931948424068768	combined_1x
combined_1x_82	0.1223021582733813	0.9376790830945558	combined_1x
combined_1x_83	0.1294964028776978	0.9376790830945558	combined_1x
combined_1x_84	0.1294964028776978	0.9405444126074498	combined_1x
combined_1x_85	0.13189448441247	0.9405444126074498	combined_1x
combined_1x_86	0.13189448441247	0.9426934097421203	combined_1x
combined_1x_87	0.1390887290167865	0.9426934097421203	combined_1x
combined_1x_88	0.1390887290167865	0.9441260744985672	combined_1x
combined_1x_89	0.1414868105515587	0.9441260744985672	combined_1x
combined_1x_90	0.1414868105515587	0.9484240687679084	combined_1x
combined_1x_91	0.1438848920863309	0.9484240687679084	combined_1x
combined_1x_92	0.1438848920863309	0.9512893982808024	combined_1x
combined_1x_93	0.1462829736211031	0.9512893982808024	combined_1x
combined_1x_94	0.1462829736211031	0.9527220630372492	combined_1x
combined_1x_95	0.1510791366906475	0.9527220630372492	combined_1x
combined_1x_96	0.1510791366906475	0.9548710601719198	combined_1x
combined_1x_97	0.1534772182254196	0.9548710601719198	combined_1x
combined_1x_98	0.1534772182254196	0.9577363896848138	combined_1x
combined_1x_99	0.1558752997601918	0.9577363896848138	combined_1x
combined_1x_100	0.1558752997601918	0.9591690544412608	combined_1x
combined_1x_101	0.1606714628297362	0.9591690544412608	combined_1x
combined_1x_102	0.1606714628297362	0.9613180515759312	combined_1x
combined_1x_103	0.1630695443645084	0.9613180515759312	combined_1x
combined_1x_104	0.1630695443645084	0.9620343839541547	combined_1x
combined_1x_105	0.1654676258992805	0.9620343839541547	combined_1x
combined_1x_106	0.1654676258992805	0.9634670487106016	combined_1x
combined_1x_107	0.1702637889688249	0.9634670487106016	combined_1x
combined_1x_108	0.1702637889688249	0.9648997134670488	combined_1x
combined_1x_109	0.1726618705035971	0.9648997134670488	combined_1x
combined_1x_110	0.1726618705035971	0.9663323782234956	combined_1x
combined_1x_111	0.1774580335731415	0.9663323782234956	combined_1x
combined_1x_112	0.1774580335731415	0.9670487106017192	combined_1x
combined_1x_113	0.184652278177458	0.9670487106017192	combined_1x
combined_1x_114	0.184652278177458	0.9691977077363896	combined_1x
combined_1x_115	0.1870503597122302	0.9691977077363896	combined_1x
combined_1x_116	0.1870503597122302	0.97134670487106	combined_1x
combined_1x_117	0.1918465227817745	0.97134670487106	combined_1x
combined_1x_118	0.1918465227817745	0.9720630372492836	combined_1x
combined_1x_119	0.1990407673860911	0.9720630372492836	combined_1x
combined_1x_120	0.1990407673860911	0.9727793696275072	combined_1x
combined_1x_121	0.2014388489208633	0.9727793696275072	combined_1x
combined_1x_122	0.2014388489208633	0.9749283667621776	combined_1x
combined_1x_123	0.211031175059952	0.9749283667621776	combined_1x
combined_1x_124	0.211031175059952	0.9756446991404012	combined_1x
combined_1x_125	0.2158273381294964	0.9756446991404012	combined_1x
combined_1x_126	0.2158273381294964	0.9763610315186246	combined_1x
combined_1x_127	0.2182254196642686	0.9763610315186246	combined_1x
combined_1x_128	0.2182254196642686	0.9777936962750716	combined_1x
combined_1x_129	0.2206235011990407	0.9777936962750716	combined_1x
combined_1x_130	0.2206235011990407	0.9785100286532952	combined_1x
combined_1x_131	0.2230215827338129	0.9785100286532952	combined_1x
combined_1x_132	0.2230215827338129	0.9792263610315186	combined_1x
combined_1x_133	0.2398081534772182	0.9792263610315186	combined_1x
combined_1x_134	0.2398081534772182	0.9799426934097422	combined_1x
combined_1x_135	0.2422062350119904	0.9799426934097422	combined_1x
combined_1x_136	0.2422062350119904	0.9806590257879656	combined_1x
combined_1x_137	0.2517985611510791	0.9806590257879656	combined_1x
combined_1x_138	0.2517985611510791	0.9820916905444126	combined_1x
combined_1x_139	0.2541966426858513	0.9820916905444126	combined_1x
combined_1x_140	0.2541966426858513	0.982808022922636	combined_1x
combined_1x_141	0.3141486810551558	0.982808022922636	combined_1x
combined_1x_142	0.3141486810551558	0.9835243553008596	combined_1x
combined_1x_143	0.316546762589928	0.9835243553008596	combined_1x
combined_1x_144	0.316546762589928	0.9842406876790832	combined_1x
combined_1x_145	0.3189448441247002	0.9842406876790832	combined_1x
combined_1x_146	0.3189448441247002	0.9849570200573066	combined_1x
combined_1x_147	0.328537170263789	0.9849570200573066	combined_1x
combined_1x_148	0.328537170263789	0.98567335243553	combined_1x
combined_1x_149	0.3333333333333333	0.98567335243553	combined_1x
combined_1x_150	0.3333333333333333	0.9863896848137536	combined_1x
combined_1x_151	0.3405275779376499	0.9863896848137536	combined_1x
combined_1x_152	0.3405275779376499	0.9871060171919772	combined_1x
combined_1x_153	0.3597122302158273	0.9871060171919772	combined_1x
combined_1x_154	0.3597122302158273	0.9878223495702004	combined_1x
combined_1x_155	0.3932853717026379	0.9878223495702004	combined_1x
combined_1x_156	0.3932853717026379	0.988538681948424	combined_1x
combined_1x_157	0.4124700239808153	0.988538681948424	combined_1x
combined_1x_158	0.4124700239808153	0.9892550143266476	combined_1x
combined_1x_159	0.4172661870503597	0.9892550143266476	combined_1x
combined_1x_160	0.4172661870503597	0.9906876790830944	combined_1x
combined_1x_161	0.422062350119904	0.9906876790830944	combined_1x
combined_1x_162	0.422062350119904	0.991404011461318	combined_1x
combined_1x_163	0.4412470023980815	0.991404011461318	combined_1x
combined_1x_164	0.4412470023980815	0.9935530085959884	combined_1x
combined_1x_165	0.4580335731414868	0.9935530085959884	combined_1x
combined_1x_166	0.4580335731414868	0.9949856733524356	combined_1x
combined_1x_167	0.5011990407673861	0.9949856733524356	combined_1x
combined_1x_168	0.5011990407673861	0.995702005730659	combined_1x
combined_1x_169	0.5083932853717026	0.995702005730659	combined_1x
combined_1x_170	0.5083932853717026	0.9964183381088824	combined_1x
combined_1x_171	0.513189448441247	0.9964183381088824	combined_1x
combined_1x_172	0.513189448441247	0.997134670487106	combined_1x
combined_1x_173	0.5587529976019184	0.997134670487106	combined_1x
combined_1x_174	0.5587529976019184	0.9978510028653296	combined_1x
combined_1x_175	0.6618705035971223	0.9978510028653296	combined_1x
combined_1x_176	0.6618705035971223	0.998567335243553	combined_1x
combined_1x_177	0.6714628297362111	0.998567335243553	combined_1x
combined_1x_178	0.6714628297362111	0.9992836676217765	combined_1x
combined_1x_179	0.697841726618705	0.9992836676217765	combined_1x
combined_1x_180	0.697841726618705	1.0	combined_1x
combined_1x_181	1.0	1.0	combined_1x
