# Supplementary material for: Integrative modeling of tumor genomes and epigenomes for enhanced cancer diagnosis by cell-free DNA
Source: Nat Commun. 2023 Apr 10;14:2017. doi: 10.1038/s41467-023-37768-3 (PMC10085982; doi:10.1038/s41467-023-37768-3)
Supplement: Supplementary file 6 — Source Data [file 41467_2023_37768_MOESM6_ESM.zip › sourcedata/sup8_a_fragpattern.txt]

breast	liver	esophagus	ovary	pancreas	lung
669	20	5	4	3	1
83	119	3	5	3	0
44	15	90	5	1	0
82	10	6	52	1	0
40	19	0	0	26	0
23	12	10	2	1	5
