# Supplementary material for: Integrative modeling of tumor genomes and epigenomes for enhanced cancer diagnosis by cell-free DNA
Source: Nat Commun. 2023 Apr 10;14:2017. doi: 10.1038/s41467-023-37768-3 (PMC10085982; doi:10.1038/s41467-023-37768-3)
Supplement: Supplementary file 6 — Source Data [file 41467_2023_37768_MOESM6_ESM.zip › sourcedata/fig6_a,b.txt]

fragment size	position	value	type
100	-500	4.9357227e-06	tumor
101	-500	6.6247517e-06	tumor
102	-500	9.083454e-06	tumor
103	-500	1.1057866e-05	tumor
104	-500	1.3171247e-05	tumor
105	-500	1.2501039e-05	tumor
106	-500	1.3115271e-05	tumor
107	-500	1.6537797e-05	tumor
108	-500	1.991422e-05	tumor
109	-500	2.036766e-05	tumor
110	-500	2.4930485e-05	tumor
111	-500	2.2580414e-05	tumor
112	-500	2.5311017e-05	tumor
113	-500	2.0507343e-05	tumor
114	-500	2.0839258e-05	tumor
115	-500	1.8057843e-05	tumor
116	-500	2.110465e-05	tumor
117	-500	2.5796582e-05	tumor
118	-500	2.0751164e-05	tumor
119	-500	2.6694413e-05	tumor
120	-500	2.7826762e-05	tumor
121	-500	3.3151864e-05	tumor
122	-500	3.8959046e-05	tumor
123	-500	3.6298166e-05	tumor
124	-500	3.473969e-05	tumor
125	-500	2.9423512e-05	tumor
126	-500	2.6919668e-05	tumor
127	-500	2.7713118e-05	tumor
128	-500	2.8201082e-05	tumor
129	-500	3.281895e-05	tumor
130	-500	3.5081222e-05	tumor
131	-500	4.042997e-05	tumor
132	-500	3.908745e-05	tumor
133	-500	4.210107e-05	tumor
134	-500	5.1971638e-05	tumor
135	-500	4.5850855e-05	tumor
136	-500	4.739677e-05	tumor
137	-500	4.7756224e-05	tumor
138	-500	7.125794e-05	tumor
139	-500	6.890065e-05	tumor
140	-500	7.825661e-05	tumor
141	-500	9.469967e-05	tumor
142	-500	8.632726e-05	tumor
143	-500	8.190846e-05	tumor
144	-500	7.1873954e-05	tumor
145	-500	7.725862e-05	tumor
146	-500	7.107743e-05	tumor
147	-500	7.416355e-05	tumor
148	-500	8.186276e-05	tumor
149	-500	9.591619e-05	tumor
150	-500	9.729783e-05	tumor
151	-500	0.000107833584	tumor
152	-500	0.000110163084	tumor
153	-500	0.00011426732	tumor
154	-500	0.00010084942	tumor
155	-500	0.000109894034	tumor
156	-500	9.528804e-05	tumor
157	-500	9.549419e-05	tumor
158	-500	8.9408e-05	tumor
159	-500	9.856264e-05	tumor
160	-500	9.5335134e-05	tumor
161	-500	0.000107136795	tumor
162	-500	0.00011335755	tumor
163	-500	9.737155e-05	tumor
164	-500	8.769437e-05	tumor
165	-500	9.615829e-05	tumor
166	-500	9.4079616e-05	tumor
167	-500	0.000100939425	tumor
168	-500	9.224428e-05	tumor
169	-500	0.000101301266	tumor
170	-500	0.00010295758	tumor
171	-500	0.00010942381	tumor
172	-500	9.610208e-05	tumor
173	-500	9.588528e-05	tumor
174	-500	8.8289686e-05	tumor
175	-500	7.950093e-05	tumor
176	-500	8.596918e-05	tumor
177	-500	7.280244e-05	tumor
178	-500	6.443395e-05	tumor
179	-500	7.005025e-05	tumor
180	-500	6.778872e-05	tumor
181	-500	5.8276633e-05	tumor
182	-500	5.1616073e-05	tumor
183	-500	5.2247266e-05	tumor
184	-500	4.4569028e-05	tumor
185	-500	4.192681e-05	tumor
186	-500	4.1450327e-05	tumor
187	-500	3.136076e-05	tumor
188	-500	3.2749846e-05	tumor
189	-500	3.2778902e-05	tumor
190	-500	2.6825699e-05	tumor
191	-500	2.8871409e-05	tumor
192	-500	1.9971652e-05	tumor
193	-500	2.4612153e-05	tumor
194	-500	1.7584012e-05	tumor
195	-500	1.5137265e-05	tumor
196	-500	1.2223163e-05	tumor
197	-500	9.95096e-06	tumor
198	-500	6.6648745e-06	tumor
199	-500	4.017901e-06	tumor
100	-496	4.9674604e-06	tumor
101	-496	6.294799e-06	tumor
102	-496	1.12927855e-05	tumor
103	-496	1.1960169e-05	tumor
104	-496	1.537402e-05	tumor
105	-496	1.3020666e-05	tumor
106	-496	1.3125067e-05	tumor
107	-496	1.8517936e-05	tumor
108	-496	1.7127915e-05	tumor
109	-496	2.1749775e-05	tumor
110	-496	2.8186056e-05	tumor
111	-496	1.932789e-05	tumor
112	-496	2.4043009e-05	tumor
113	-496	2.088892e-05	tumor
114	-496	2.2761451e-05	tumor
115	-496	2.0558948e-05	tumor
116	-496	2.0571826e-05	tumor
117	-496	1.9592164e-05	tumor
118	-496	2.1146341e-05	tumor
119	-496	2.7524808e-05	tumor
120	-496	2.8686109e-05	tumor
121	-496	3.291535e-05	tumor
122	-496	4.232184e-05	tumor
123	-496	3.3629894e-05	tumor
124	-496	3.8073475e-05	tumor
125	-496	3.4279816e-05	tumor
126	-496	2.9643496e-05	tumor
127	-496	2.8573053e-05	tumor
128	-496	2.8083925e-05	tumor
129	-496	2.8847026e-05	tumor
130	-496	3.5351895e-05	tumor
131	-496	4.2036612e-05	tumor
132	-496	4.2239786e-05	tumor
133	-496	4.7824906e-05	tumor
134	-496	4.950543e-05	tumor
135	-496	4.9222443e-05	tumor
136	-496	4.601105e-05	tumor
137	-496	5.0231043e-05	tumor
138	-496	6.462876e-05	tumor
139	-496	6.942223e-05	tumor
140	-496	8.54682e-05	tumor
141	-496	9.058332e-05	tumor
142	-496	7.966053e-05	tumor
143	-496	7.791021e-05	tumor
144	-496	7.123102e-05	tumor
145	-496	8.238909e-05	tumor
146	-496	7.128637e-05	tumor
147	-496	7.974646e-05	tumor
148	-496	8.823229e-05	tumor
149	-496	8.326715e-05	tumor
150	-496	8.2850034e-05	tumor
151	-496	0.00010094721	tumor
152	-496	0.0001041622	tumor
153	-496	0.00011406492	tumor
154	-496	0.000100929	tumor
155	-496	8.865426e-05	tumor
156	-496	9.434975e-05	tumor
157	-496	0.0001044244	tumor
158	-496	8.741926e-05	tumor
159	-496	9.88517e-05	tumor
160	-496	8.389759e-05	tumor
161	-496	0.00010762293	tumor
162	-496	9.510201e-05	tumor
163	-496	8.722971e-05	tumor
164	-496	9.6459815e-05	tumor
165	-496	9.7437696e-05	tumor
166	-496	8.695546e-05	tumor
167	-496	9.2446295e-05	tumor
168	-496	9.198877e-05	tumor
169	-496	0.00010614597	tumor
170	-496	0.00010297443	tumor
171	-496	0.00011105197	tumor
172	-496	0.000106008796	tumor
173	-496	0.00010072423	tumor
174	-496	9.332009e-05	tumor
175	-496	7.88109e-05	tumor
176	-496	7.981267e-05	tumor
177	-496	8.231527e-05	tumor
178	-496	6.116583e-05	tumor
179	-496	6.406036e-05	tumor
180	-496	6.330992e-05	tumor
181	-496	5.9953025e-05	tumor
182	-496	5.290192e-05	tumor
183	-496	4.782904e-05	tumor
184	-496	4.2038067e-05	tumor
185	-496	3.868204e-05	tumor
186	-496	3.2703472e-05	tumor
187	-496	4.1045147e-05	tumor
188	-496	3.1435822e-05	tumor
189	-496	3.22245e-05	tumor
190	-496	2.3969233e-05	tumor
191	-496	2.4659977e-05	tumor
192	-496	2.1052998e-05	tumor
193	-496	2.1687685e-05	tumor
194	-496	1.3879646e-05	tumor
195	-496	1.5612997e-05	tumor
196	-496	1.1588868e-05	tumor
197	-496	1.1206397e-05	tumor
198	-496	6.9651524e-06	tumor
199	-496	4.7570043e-06	tumor
100	-492	4.1561148e-06	tumor
101	-492	6.776174e-06	tumor
102	-492	1.0857255e-05	tumor
103	-492	1.0390472e-05	tumor
104	-492	1.3123163e-05	tumor
105	-492	1.2563608e-05	tumor
106	-492	1.3005539e-05	tumor
107	-492	1.6991442e-05	tumor
108	-492	1.5633528e-05	tumor
109	-492	1.7654029e-05	tumor
110	-492	2.3261242e-05	tumor
111	-492	2.3773511e-05	tumor
112	-492	2.6628455e-05	tumor
113	-492	1.6177084e-05	tumor
114	-492	1.9210618e-05	tumor
115	-492	2.33061e-05	tumor
116	-492	1.9331916e-05	tumor
117	-492	1.9915527e-05	tumor
118	-492	1.7909855e-05	tumor
119	-492	2.6430072e-05	tumor
120	-492	2.6905962e-05	tumor
121	-492	3.114175e-05	tumor
122	-492	3.2005217e-05	tumor
123	-492	3.435176e-05	tumor
124	-492	2.9061253e-05	tumor
125	-492	2.8174878e-05	tumor
126	-492	2.6075983e-05	tumor
127	-492	2.6995916e-05	tumor
128	-492	2.9319886e-05	tumor
129	-492	3.337842e-05	tumor
130	-492	3.3349137e-05	tumor
131	-492	4.187203e-05	tumor
132	-492	4.0551895e-05	tumor
133	-492	4.1342606e-05	tumor
134	-492	4.8774276e-05	tumor
135	-492	4.9557464e-05	tumor
136	-492	4.8941118e-05	tumor
137	-492	4.3430267e-05	tumor
138	-492	5.9950682e-05	tumor
139	-492	6.853235e-05	tumor
140	-492	8.447026e-05	tumor
141	-492	9.23536e-05	tumor
142	-492	8.6903e-05	tumor
143	-492	8.120372e-05	tumor
144	-492	7.676308e-05	tumor
145	-492	7.798689e-05	tumor
146	-492	7.089144e-05	tumor
147	-492	8.9457746e-05	tumor
148	-492	9.127727e-05	tumor
149	-492	8.807028e-05	tumor
150	-492	7.878642e-05	tumor
151	-492	9.267608e-05	tumor
152	-492	0.00010929562	tumor
153	-492	0.00011303438	tumor
154	-492	8.527692e-05	tumor
155	-492	0.00010541701	tumor
156	-492	8.940789e-05	tumor
157	-492	9.6783275e-05	tumor
158	-492	0.00010669142	tumor
159	-492	8.773071e-05	tumor
160	-492	9.5513315e-05	tumor
161	-492	0.0001066707	tumor
162	-492	9.743617e-05	tumor
163	-492	9.430628e-05	tumor
164	-492	9.3058494e-05	tumor
165	-492	0.00010086787	tumor
166	-492	9.360721e-05	tumor
167	-492	0.00012239494	tumor
168	-492	9.680532e-05	tumor
169	-492	0.000100531084	tumor
170	-492	0.00011058217	tumor
171	-492	0.00012739349	tumor
172	-492	0.00010845894	tumor
173	-492	0.00012047919	tumor
174	-492	0.00010030381	tumor
175	-492	8.028184e-05	tumor
176	-492	8.793707e-05	tumor
177	-492	8.270075e-05	tumor
178	-492	7.5833e-05	tumor
179	-492	7.7088545e-05	tumor
180	-492	6.10593e-05	tumor
181	-492	5.3206313e-05	tumor
182	-492	5.1540228e-05	tumor
183	-492	5.438798e-05	tumor
184	-492	4.985345e-05	tumor
185	-492	4.347056e-05	tumor
186	-492	4.1840434e-05	tumor
187	-492	3.7260485e-05	tumor
188	-492	3.3382938e-05	tumor
189	-492	3.122776e-05	tumor
190	-492	2.6485124e-05	tumor
191	-492	2.3477514e-05	tumor
192	-492	2.4091112e-05	tumor
193	-492	1.839832e-05	tumor
194	-492	1.638027e-05	tumor
195	-492	1.5765223e-05	tumor
196	-492	9.692589e-06	tumor
197	-492	1.0112545e-05	tumor
198	-492	7.745535e-06	tumor
199	-492	4.61209e-06	tumor
100	-488	4.706772e-06	tumor
101	-488	6.2074687e-06	tumor
102	-488	9.868027e-06	tumor
103	-488	1.25321e-05	tumor
104	-488	1.1352108e-05	tumor
105	-488	1.413083e-05	tumor
106	-488	1.2622144e-05	tumor
107	-488	1.4135652e-05	tumor
108	-488	1.430336e-05	tumor
109	-488	1.90194e-05	tumor
110	-488	2.1352824e-05	tumor
111	-488	2.1484886e-05	tumor
112	-488	2.3786712e-05	tumor
113	-488	1.7239967e-05	tumor
114	-488	2.3094273e-05	tumor
115	-488	2.223451e-05	tumor
116	-488	2.0408062e-05	tumor
117	-488	2.0797363e-05	tumor
118	-488	2.215189e-05	tumor
119	-488	2.427869e-05	tumor
120	-488	2.6979973e-05	tumor
121	-488	2.9988232e-05	tumor
122	-488	3.4840334e-05	tumor
123	-488	3.3793534e-05	tumor
124	-488	3.5798457e-05	tumor
125	-488	2.9777966e-05	tumor
126	-488	2.7289467e-05	tumor
127	-488	2.5930962e-05	tumor
128	-488	3.1140953e-05	tumor
129	-488	3.094289e-05	tumor
130	-488	3.0871754e-05	tumor
131	-488	3.6464106e-05	tumor
132	-488	3.5863282e-05	tumor
133	-488	4.8120393e-05	tumor
134	-488	4.452292e-05	tumor
135	-488	4.767048e-05	tumor
136	-488	4.8134112e-05	tumor
137	-488	5.468379e-05	tumor
138	-488	6.674761e-05	tumor
139	-488	5.9370246e-05	tumor
140	-488	7.67147e-05	tumor
141	-488	8.939799e-05	tumor
142	-488	8.276294e-05	tumor
143	-488	6.917185e-05	tumor
144	-488	7.9973324e-05	tumor
145	-488	8.595747e-05	tumor
146	-488	7.080228e-05	tumor
147	-488	8.245924e-05	tumor
148	-488	8.995384e-05	tumor
149	-488	8.829343e-05	tumor
150	-488	8.686842e-05	tumor
151	-488	0.000104252045	tumor
152	-488	0.00010756061	tumor
153	-488	0.000114701346	tumor
154	-488	0.00010383954	tumor
155	-488	8.80227e-05	tumor
156	-488	9.072888e-05	tumor
157	-488	9.618353e-05	tumor
158	-488	0.00010682011	tumor
159	-488	9.1842005e-05	tumor
160	-488	8.753899e-05	tumor
161	-488	9.634682e-05	tumor
162	-488	0.00010585937	tumor
163	-488	8.415244e-05	tumor
164	-488	8.9426845e-05	tumor
165	-488	9.139277e-05	tumor
166	-488	9.4850155e-05	tumor
167	-488	0.000107627864	tumor
168	-488	9.844086e-05	tumor
169	-488	0.000118756165	tumor
170	-488	0.00010211044	tumor
171	-488	9.630612e-05	tumor
172	-488	0.00011158123	tumor
173	-488	0.0001003963	tumor
174	-488	9.594731e-05	tumor
175	-488	8.73283e-05	tumor
176	-488	8.402748e-05	tumor
177	-488	7.5367e-05	tumor
178	-488	6.8169466e-05	tumor
179	-488	7.262872e-05	tumor
180	-488	5.8606776e-05	tumor
181	-488	5.3327196e-05	tumor
182	-488	4.9156497e-05	tumor
183	-488	5.90218e-05	tumor
184	-488	3.7019396e-05	tumor
185	-488	4.323751e-05	tumor
186	-488	3.7478727e-05	tumor
187	-488	3.2584092e-05	tumor
188	-488	2.883295e-05	tumor
189	-488	3.1334872e-05	tumor
190	-488	2.327441e-05	tumor
191	-488	2.3563634e-05	tumor
192	-488	2.0721023e-05	tumor
193	-488	1.5847076e-05	tumor
194	-488	1.8240062e-05	tumor
195	-488	1.4079098e-05	tumor
196	-488	1.2000298e-05	tumor
197	-488	1.0669602e-05	tumor
198	-488	7.5899407e-06	tumor
199	-488	4.6356095e-06	tumor
100	-484	5.005438e-06	tumor
101	-484	6.0202306e-06	tumor
102	-484	8.466936e-06	tumor
103	-484	1.0625484e-05	tumor
104	-484	1.1186019e-05	tumor
105	-484	1.0964229e-05	tumor
106	-484	1.1549911e-05	tumor
107	-484	1.4900208e-05	tumor
108	-484	1.6483207e-05	tumor
109	-484	1.7772412e-05	tumor
110	-484	2.2513565e-05	tumor
111	-484	2.3084085e-05	tumor
112	-484	2.6086587e-05	tumor
113	-484	2.0393734e-05	tumor
114	-484	2.2175482e-05	tumor
115	-484	2.1180962e-05	tumor
116	-484	1.733054e-05	tumor
117	-484	1.997352e-05	tumor
118	-484	1.977985e-05	tumor
119	-484	2.240228e-05	tumor
120	-484	2.4437399e-05	tumor
121	-484	3.3151802e-05	tumor
122	-484	3.4918794e-05	tumor
123	-484	3.220469e-05	tumor
124	-484	3.442783e-05	tumor
125	-484	3.316825e-05	tumor
126	-484	2.6139824e-05	tumor
127	-484	2.6349358e-05	tumor
128	-484	2.9314408e-05	tumor
129	-484	3.2257445e-05	tumor
130	-484	3.5020228e-05	tumor
131	-484	3.484153e-05	tumor
132	-484	3.524225e-05	tumor
133	-484	4.605214e-05	tumor
134	-484	5.0790546e-05	tumor
135	-484	4.932131e-05	tumor
136	-484	5.1585354e-05	tumor
137	-484	5.076388e-05	tumor
138	-484	6.9157104e-05	tumor
139	-484	6.14759e-05	tumor
140	-484	7.594581e-05	tumor
141	-484	9.161694e-05	tumor
142	-484	8.064718e-05	tumor
143	-484	7.684758e-05	tumor
144	-484	6.642595e-05	tumor
145	-484	8.750754e-05	tumor
146	-484	8.126758e-05	tumor
147	-484	8.664274e-05	tumor
148	-484	9.4267765e-05	tumor
149	-484	9.683418e-05	tumor
150	-484	9.723301e-05	tumor
151	-484	9.7987846e-05	tumor
152	-484	0.000111354806	tumor
153	-484	0.000105069616	tumor
154	-484	0.00010386955	tumor
155	-484	0.00010696892	tumor
156	-484	8.7905035e-05	tumor
157	-484	0.0001142158	tumor
158	-484	0.000101174504	tumor
159	-484	9.659011e-05	tumor
160	-484	9.698282e-05	tumor
161	-484	0.00011412421	tumor
162	-484	9.222023e-05	tumor
163	-484	9.499589e-05	tumor
164	-484	9.963198e-05	tumor
165	-484	9.468708e-05	tumor
166	-484	8.899307e-05	tumor
167	-484	0.00010444843	tumor
168	-484	8.986728e-05	tumor
169	-484	0.000111770416	tumor
170	-484	0.000104563645	tumor
171	-484	0.000110093046	tumor
172	-484	0.00011828109	tumor
173	-484	0.00010635969	tumor
174	-484	9.6465104e-05	tumor
175	-484	8.727485e-05	tumor
176	-484	8.674618e-05	tumor
177	-484	7.700193e-05	tumor
178	-484	6.468733e-05	tumor
179	-484	6.430121e-05	tumor
180	-484	6.845907e-05	tumor
181	-484	5.5604214e-05	tumor
182	-484	4.9371392e-05	tumor
183	-484	4.6372432e-05	tumor
184	-484	4.4164448e-05	tumor
185	-484	4.0181792e-05	tumor
186	-484	4.0878946e-05	tumor
187	-484	3.2658045e-05	tumor
188	-484	3.6249075e-05	tumor
189	-484	3.0826224e-05	tumor
190	-484	2.3720004e-05	tumor
191	-484	2.6187778e-05	tumor
192	-484	2.0705622e-05	tumor
193	-484	2.0373262e-05	tumor
194	-484	1.7115659e-05	tumor
195	-484	1.4825393e-05	tumor
196	-484	1.2833202e-05	tumor
197	-484	1.08363465e-05	tumor
198	-484	7.8098265e-06	tumor
199	-484	4.6572877e-06	tumor
100	-480	4.3162245e-06	tumor
101	-480	7.223625e-06	tumor
102	-480	9.175914e-06	tumor
103	-480	1.1184871e-05	tumor
104	-480	1.1506955e-05	tumor
105	-480	1.28526135e-05	tumor
106	-480	1.1901055e-05	tumor
107	-480	1.5334215e-05	tumor
108	-480	1.562572e-05	tumor
109	-480	1.645629e-05	tumor
110	-480	2.2975872e-05	tumor
111	-480	2.4067951e-05	tumor
112	-480	2.2384611e-05	tumor
113	-480	2.2348308e-05	tumor
114	-480	1.8850333e-05	tumor
115	-480	2.3809469e-05	tumor
116	-480	2.0124677e-05	tumor
117	-480	2.3557779e-05	tumor
118	-480	1.8428016e-05	tumor
119	-480	2.5530835e-05	tumor
120	-480	2.5944593e-05	tumor
121	-480	3.240916e-05	tumor
122	-480	3.1943157e-05	tumor
123	-480	3.9121413e-05	tumor
124	-480	3.427017e-05	tumor
125	-480	3.0936477e-05	tumor
126	-480	2.5739704e-05	tumor
127	-480	2.6151918e-05	tumor
128	-480	3.128493e-05	tumor
129	-480	3.3397366e-05	tumor
130	-480	3.115502e-05	tumor
131	-480	3.3516473e-05	tumor
132	-480	3.246177e-05	tumor
133	-480	4.5989767e-05	tumor
134	-480	4.3294825e-05	tumor
135	-480	4.7305733e-05	tumor
136	-480	4.4500033e-05	tumor
137	-480	5.1794028e-05	tumor
138	-480	6.29343e-05	tumor
139	-480	6.4961e-05	tumor
140	-480	7.887258e-05	tumor
141	-480	9.6869924e-05	tumor
142	-480	8.2852486e-05	tumor
143	-480	8.7392706e-05	tumor
144	-480	7.789972e-05	tumor
145	-480	8.004898e-05	tumor
146	-480	7.270021e-05	tumor
147	-480	9.2988725e-05	tumor
148	-480	9.913972e-05	tumor
149	-480	8.630467e-05	tumor
150	-480	9.399347e-05	tumor
151	-480	9.363647e-05	tumor
152	-480	0.000112052374	tumor
153	-480	0.00010278608	tumor
154	-480	9.4496536e-05	tumor
155	-480	9.860278e-05	tumor
156	-480	9.866168e-05	tumor
157	-480	0.00010705955	tumor
158	-480	9.961668e-05	tumor
159	-480	0.00011006612	tumor
160	-480	9.572005e-05	tumor
161	-480	9.398283e-05	tumor
162	-480	0.00010434107	tumor
163	-480	8.380538e-05	tumor
164	-480	8.474227e-05	tumor
165	-480	8.887122e-05	tumor
166	-480	8.6274486e-05	tumor
167	-480	0.00010268161	tumor
168	-480	0.00010522252	tumor
169	-480	0.00010864991	tumor
170	-480	9.77745e-05	tumor
171	-480	0.00012228324	tumor
172	-480	0.00010156042	tumor
173	-480	9.966778e-05	tumor
174	-480	9.186356e-05	tumor
175	-480	8.177848e-05	tumor
176	-480	8.8591354e-05	tumor
177	-480	7.572663e-05	tumor
178	-480	6.171162e-05	tumor
179	-480	7.045588e-05	tumor
180	-480	6.913093e-05	tumor
181	-480	5.411866e-05	tumor
182	-480	5.1925643e-05	tumor
183	-480	4.751687e-05	tumor
184	-480	4.737902e-05	tumor
185	-480	4.0619823e-05	tumor
186	-480	3.6312107e-05	tumor
187	-480	3.487795e-05	tumor
188	-480	3.3242584e-05	tumor
189	-480	3.0247953e-05	tumor
190	-480	2.7769642e-05	tumor
191	-480	2.4427303e-05	tumor
192	-480	1.5966558e-05	tumor
193	-480	1.8117395e-05	tumor
194	-480	1.532568e-05	tumor
195	-480	1.426876e-05	tumor
196	-480	1.1349487e-05	tumor
197	-480	1.0160047e-05	tumor
198	-480	6.324115e-06	tumor
199	-480	4.6477694e-06	tumor
100	-476	5.033291e-06	tumor
101	-476	6.593148e-06	tumor
102	-476	7.8256135e-06	tumor
103	-476	1.1989366e-05	tumor
104	-476	9.435758e-06	tumor
105	-476	1.2920992e-05	tumor
106	-476	1.3722289e-05	tumor
107	-476	1.3449733e-05	tumor
108	-476	1.4570998e-05	tumor
109	-476	1.7647519e-05	tumor
110	-476	2.2269502e-05	tumor
111	-476	2.6069376e-05	tumor
112	-476	2.194375e-05	tumor
113	-476	2.1860385e-05	tumor
114	-476	1.8009872e-05	tumor
115	-476	1.8990966e-05	tumor
116	-476	1.9614234e-05	tumor
117	-476	1.9478743e-05	tumor
118	-476	2.0217423e-05	tumor
119	-476	2.5320605e-05	tumor
120	-476	2.787891e-05	tumor
121	-476	3.3219076e-05	tumor
122	-476	3.429484e-05	tumor
123	-476	3.224601e-05	tumor
124	-476	3.1171054e-05	tumor
125	-476	2.7500435e-05	tumor
126	-476	2.2112561e-05	tumor
127	-476	2.7253858e-05	tumor
128	-476	2.7596534e-05	tumor
129	-476	2.9170547e-05	tumor
130	-476	3.6800993e-05	tumor
131	-476	3.5855337e-05	tumor
132	-476	4.1392093e-05	tumor
133	-476	4.7649657e-05	tumor
134	-476	5.210139e-05	tumor
135	-476	5.253275e-05	tumor
136	-476	5.498053e-05	tumor
137	-476	5.5161316e-05	tumor
138	-476	5.899168e-05	tumor
139	-476	6.660471e-05	tumor
140	-476	8.300935e-05	tumor
141	-476	8.623581e-05	tumor
142	-476	7.670719e-05	tumor
143	-476	7.1903065e-05	tumor
144	-476	7.497062e-05	tumor
145	-476	7.6347824e-05	tumor
146	-476	6.867473e-05	tumor
147	-476	8.391851e-05	tumor
148	-476	8.498631e-05	tumor
149	-476	9.0462854e-05	tumor
150	-476	8.1134225e-05	tumor
151	-476	9.124067e-05	tumor
152	-476	0.00011388645	tumor
153	-476	0.00010156762	tumor
154	-476	0.00010578631	tumor
155	-476	9.247981e-05	tumor
156	-476	8.900288e-05	tumor
157	-476	0.00010575983	tumor
158	-476	0.000103242906	tumor
159	-476	9.045587e-05	tumor
160	-476	0.00010311909	tumor
161	-476	9.9095836e-05	tumor
162	-476	9.4687566e-05	tumor
163	-476	8.193353e-05	tumor
164	-476	0.00010031564	tumor
165	-476	9.602543e-05	tumor
166	-476	9.163902e-05	tumor
167	-476	9.042157e-05	tumor
168	-476	0.00010776147	tumor
169	-476	0.00010549067	tumor
170	-476	0.000104875326	tumor
171	-476	9.6212534e-05	tumor
172	-476	0.000108087814	tumor
173	-476	9.958078e-05	tumor
174	-476	0.00010385756	tumor
175	-476	8.695201e-05	tumor
176	-476	8.4814346e-05	tumor
177	-476	7.738566e-05	tumor
178	-476	7.529662e-05	tumor
179	-476	6.8512425e-05	tumor
180	-476	7.368701e-05	tumor
181	-476	5.8237176e-05	tumor
182	-476	6.077755e-05	tumor
183	-476	4.718605e-05	tumor
184	-476	4.6291534e-05	tumor
185	-476	4.072852e-05	tumor
186	-476	4.1229847e-05	tumor
187	-476	3.726848e-05	tumor
188	-476	3.1263102e-05	tumor
189	-476	2.8635726e-05	tumor
190	-476	2.9543964e-05	tumor
191	-476	2.672735e-05	tumor
192	-476	1.8140929e-05	tumor
193	-476	2.0902715e-05	tumor
194	-476	1.9182078e-05	tumor
195	-476	1.5399066e-05	tumor
196	-476	1.3175793e-05	tumor
197	-476	9.425072e-06	tumor
198	-476	7.839629e-06	tumor
199	-476	4.8309057e-06	tumor
100	-472	4.3012014e-06	tumor
101	-472	5.9553317e-06	tumor
102	-472	8.455163e-06	tumor
103	-472	1.185826e-05	tumor
104	-472	1.0271045e-05	tumor
105	-472	1.388744e-05	tumor
106	-472	1.27357e-05	tumor
107	-472	1.4113428e-05	tumor
108	-472	1.76364e-05	tumor
109	-472	1.7377792e-05	tumor
110	-472	1.7593593e-05	tumor
111	-472	2.3202529e-05	tumor
112	-472	2.2473041e-05	tumor
113	-472	2.1543507e-05	tumor
114	-472	1.9404724e-05	tumor
115	-472	2.053374e-05	tumor
116	-472	1.9820618e-05	tumor
117	-472	2.2323213e-05	tumor
118	-472	2.4958697e-05	tumor
119	-472	2.7250157e-05	tumor
120	-472	2.890978e-05	tumor
121	-472	3.288102e-05	tumor
122	-472	2.9101959e-05	tumor
123	-472	3.1528398e-05	tumor
124	-472	2.9532493e-05	tumor
125	-472	2.8297638e-05	tumor
126	-472	2.4993557e-05	tumor
127	-472	2.6238524e-05	tumor
128	-472	2.5215293e-05	tumor
129	-472	3.1180174e-05	tumor
130	-472	3.229452e-05	tumor
131	-472	3.3697608e-05	tumor
132	-472	4.268731e-05	tumor
133	-472	3.919968e-05	tumor
134	-472	4.673415e-05	tumor
135	-472	5.2938303e-05	tumor
136	-472	4.686246e-05	tumor
137	-472	5.1471918e-05	tumor
138	-472	5.6489967e-05	tumor
139	-472	6.086092e-05	tumor
140	-472	7.304404e-05	tumor
141	-472	9.172183e-05	tumor
142	-472	7.3819945e-05	tumor
143	-472	7.560878e-05	tumor
144	-472	8.006222e-05	tumor
145	-472	8.3458246e-05	tumor
146	-472	7.599245e-05	tumor
147	-472	7.442987e-05	tumor
148	-472	8.962643e-05	tumor
149	-472	9.160132e-05	tumor
150	-472	7.9668505e-05	tumor
151	-472	0.000102237675	tumor
152	-472	0.00010358202	tumor
153	-472	9.824221e-05	tumor
154	-472	8.987625e-05	tumor
155	-472	9.732006e-05	tumor
156	-472	9.193631e-05	tumor
157	-472	0.0001019574	tumor
158	-472	8.6497545e-05	tumor
159	-472	9.1228394e-05	tumor
160	-472	9.385653e-05	tumor
161	-472	9.606486e-05	tumor
162	-472	8.6054475e-05	tumor
163	-472	7.758003e-05	tumor
164	-472	0.000103049475	tumor
165	-472	0.00010158104	tumor
166	-472	9.47694e-05	tumor
167	-472	0.00010045026	tumor
168	-472	9.267013e-05	tumor
169	-472	8.965426e-05	tumor
170	-472	0.000107863954	tumor
171	-472	0.00010901214	tumor
172	-472	0.00010022151	tumor
173	-472	0.00010847671	tumor
174	-472	9.952641e-05	tumor
175	-472	9.100005e-05	tumor
176	-472	8.811255e-05	tumor
177	-472	8.0322556e-05	tumor
178	-472	7.124977e-05	tumor
179	-472	5.902529e-05	tumor
180	-472	6.657256e-05	tumor
181	-472	5.5142926e-05	tumor
182	-472	5.315452e-05	tumor
183	-472	4.7829e-05	tumor
184	-472	4.3840293e-05	tumor
185	-472	4.0003444e-05	tumor
186	-472	4.2242296e-05	tumor
187	-472	3.8297665e-05	tumor
188	-472	3.3539956e-05	tumor
189	-472	3.254538e-05	tumor
190	-472	2.5038411e-05	tumor
191	-472	2.5742094e-05	tumor
192	-472	2.1889275e-05	tumor
193	-472	2.1543547e-05	tumor
194	-472	1.6136393e-05	tumor
195	-472	1.7367123e-05	tumor
196	-472	1.3909851e-05	tumor
197	-472	1.0430259e-05	tumor
198	-472	8.468269e-06	tumor
199	-472	4.852342e-06	tumor
100	-468	4.100455e-06	tumor
101	-468	6.1720125e-06	tumor
102	-468	8.361821e-06	tumor
103	-468	1.0692245e-05	tumor
104	-468	1.2721652e-05	tumor
105	-468	1.3594796e-05	tumor
106	-468	1.2787409e-05	tumor
107	-468	1.4639328e-05	tumor
108	-468	1.7559432e-05	tumor
109	-468	1.9766449e-05	tumor
110	-468	1.9370622e-05	tumor
111	-468	1.9512468e-05	tumor
112	-468	1.9763005e-05	tumor
113	-468	2.6070487e-05	tumor
114	-468	2.1631653e-05	tumor
115	-468	2.1142345e-05	tumor
116	-468	1.9673142e-05	tumor
117	-468	1.948753e-05	tumor
118	-468	1.9820518e-05	tumor
119	-468	2.362373e-05	tumor
120	-468	2.5781768e-05	tumor
121	-468	3.5054836e-05	tumor
122	-468	3.1810232e-05	tumor
123	-468	3.3286633e-05	tumor
124	-468	3.615436e-05	tumor
125	-468	2.8646553e-05	tumor
126	-468	2.6986114e-05	tumor
127	-468	2.5216648e-05	tumor
128	-468	2.6984459e-05	tumor
129	-468	3.1275493e-05	tumor
130	-468	3.5038025e-05	tumor
131	-468	3.5281388e-05	tumor
132	-468	4.333334e-05	tumor
133	-468	4.8162703e-05	tumor
134	-468	4.7881655e-05	tumor
135	-468	4.867167e-05	tumor
136	-468	4.8653557e-05	tumor
137	-468	5.4320135e-05	tumor
138	-468	5.80873e-05	tumor
139	-468	6.810203e-05	tumor
140	-468	7.04185e-05	tumor
141	-468	8.5232045e-05	tumor
142	-468	8.246598e-05	tumor
143	-468	7.239541e-05	tumor
144	-468	7.93262e-05	tumor
145	-468	8.307884e-05	tumor
146	-468	6.9159716e-05	tumor
147	-468	8.3100254e-05	tumor
148	-468	9.985846e-05	tumor
149	-468	8.690169e-05	tumor
150	-468	8.513741e-05	tumor
151	-468	0.00011055189	tumor
152	-468	9.845873e-05	tumor
153	-468	0.00010383534	tumor
154	-468	9.593906e-05	tumor
155	-468	9.147318e-05	tumor
156	-468	8.535471e-05	tumor
157	-468	0.000102170816	tumor
158	-468	9.57469e-05	tumor
159	-468	0.000104375424	tumor
160	-468	9.6973694e-05	tumor
161	-468	0.00010895499	tumor
162	-468	8.288602e-05	tumor
163	-468	7.908187e-05	tumor
164	-468	9.330302e-05	tumor
165	-468	9.7194476e-05	tumor
166	-468	9.428699e-05	tumor
167	-468	9.525135e-05	tumor
168	-468	9.3858886e-05	tumor
169	-468	9.46051e-05	tumor
170	-468	0.00010268488	tumor
171	-468	9.7023345e-05	tumor
172	-468	0.00011349911	tumor
173	-468	0.000101817495	tumor
174	-468	9.242601e-05	tumor
175	-468	9.130686e-05	tumor
176	-468	8.7441134e-05	tumor
177	-468	7.7448996e-05	tumor
178	-468	6.721389e-05	tumor
179	-468	6.674955e-05	tumor
180	-468	6.84425e-05	tumor
181	-468	5.474165e-05	tumor
182	-468	5.5266042e-05	tumor
183	-468	5.2630137e-05	tumor
184	-468	4.24285e-05	tumor
185	-468	4.148428e-05	tumor
186	-468	4.173007e-05	tumor
187	-468	3.5451667e-05	tumor
188	-468	3.1902073e-05	tumor
189	-468	3.4116012e-05	tumor
190	-468	2.5150457e-05	tumor
191	-468	2.345007e-05	tumor
192	-468	1.86603e-05	tumor
193	-468	1.8983827e-05	tumor
194	-468	1.8241006e-05	tumor
195	-468	1.5381356e-05	tumor
196	-468	1.2017703e-05	tumor
197	-468	1.1899291e-05	tumor
198	-468	7.826795e-06	tumor
199	-468	4.335052e-06	tumor
100	-464	5.547084e-06	tumor
101	-464	6.4123833e-06	tumor
102	-464	7.779615e-06	tumor
103	-464	1.11887975e-05	tumor
104	-464	1.1554083e-05	tumor
105	-464	1.4402198e-05	tumor
106	-464	1.3934959e-05	tumor
107	-464	1.5610498e-05	tumor
108	-464	1.524245e-05	tumor
109	-464	1.7207783e-05	tumor
110	-464	1.7666214e-05	tumor
111	-464	2.0519314e-05	tumor
112	-464	2.0342974e-05	tumor
113	-464	2.2431303e-05	tumor
114	-464	1.640684e-05	tumor
115	-464	1.9203926e-05	tumor
116	-464	1.9476327e-05	tumor
117	-464	2.0773592e-05	tumor
118	-464	2.0849433e-05	tumor
119	-464	2.5124307e-05	tumor
120	-464	2.83434e-05	tumor
121	-464	3.3816817e-05	tumor
122	-464	3.071252e-05	tumor
123	-464	3.1414198e-05	tumor
124	-464	3.1499978e-05	tumor
125	-464	3.291815e-05	tumor
126	-464	2.3990402e-05	tumor
127	-464	2.484186e-05	tumor
128	-464	2.8911645e-05	tumor
129	-464	2.8878707e-05	tumor
130	-464	3.4084696e-05	tumor
131	-464	3.6214256e-05	tumor
132	-464	4.2315907e-05	tumor
133	-464	4.467235e-05	tumor
134	-464	4.3242406e-05	tumor
135	-464	5.4304834e-05	tumor
136	-464	4.328596e-05	tumor
137	-464	5.2894666e-05	tumor
138	-464	6.565449e-05	tumor
139	-464	6.248394e-05	tumor
140	-464	7.160793e-05	tumor
141	-464	8.743694e-05	tumor
142	-464	7.74792e-05	tumor
143	-464	7.632981e-05	tumor
144	-464	7.756029e-05	tumor
145	-464	7.0473245e-05	tumor
146	-464	7.276232e-05	tumor
147	-464	7.794736e-05	tumor
148	-464	9.5425516e-05	tumor
149	-464	8.468869e-05	tumor
150	-464	7.982417e-05	tumor
151	-464	0.00011079011	tumor
152	-464	0.00011062378	tumor
153	-464	9.9486526e-05	tumor
154	-464	9.9193596e-05	tumor
155	-464	8.4251165e-05	tumor
156	-464	9.189683e-05	tumor
157	-464	0.00010037215	tumor
158	-464	9.3064315e-05	tumor
159	-464	0.00010329158	tumor
160	-464	9.186387e-05	tumor
161	-464	9.2072056e-05	tumor
162	-464	8.8691784e-05	tumor
163	-464	8.540504e-05	tumor
164	-464	8.88062e-05	tumor
165	-464	8.1395105e-05	tumor
166	-464	8.7515014e-05	tumor
167	-464	8.042324e-05	tumor
168	-464	9.586968e-05	tumor
169	-464	0.00010650651	tumor
170	-464	8.7876375e-05	tumor
171	-464	0.000114617724	tumor
172	-464	0.000105983774	tumor
173	-464	0.000110619745	tumor
174	-464	9.1032525e-05	tumor
175	-464	8.4151085e-05	tumor
176	-464	8.259447e-05	tumor
177	-464	7.609628e-05	tumor
178	-464	6.4779306e-05	tumor
179	-464	6.306821e-05	tumor
180	-464	6.3621184e-05	tumor
181	-464	6.42914e-05	tumor
182	-464	4.5562927e-05	tumor
183	-464	4.654896e-05	tumor
184	-464	4.29944e-05	tumor
185	-464	3.3319364e-05	tumor
186	-464	3.9707003e-05	tumor
187	-464	3.3857654e-05	tumor
188	-464	3.171845e-05	tumor
189	-464	2.9121624e-05	tumor
190	-464	2.3034874e-05	tumor
191	-464	2.1288623e-05	tumor
192	-464	2.0911832e-05	tumor
193	-464	1.9381836e-05	tumor
194	-464	1.8303039e-05	tumor
195	-464	1.5866482e-05	tumor
196	-464	1.0182129e-05	tumor
197	-464	1.1000145e-05	tumor
198	-464	8.152875e-06	tumor
199	-464	4.5184647e-06	tumor
100	-460	4.4578783e-06	tumor
101	-460	6.100975e-06	tumor
102	-460	8.36792e-06	tumor
103	-460	1.0658137e-05	tumor
104	-460	1.094984e-05	tumor
105	-460	1.2972196e-05	tumor
106	-460	1.3783208e-05	tumor
107	-460	1.537055e-05	tumor
108	-460	1.7359656e-05	tumor
109	-460	1.8797247e-05	tumor
110	-460	1.9165132e-05	tumor
111	-460	2.1807082e-05	tumor
112	-460	2.5208938e-05	tumor
113	-460	2.1492197e-05	tumor
114	-460	2.0297262e-05	tumor
115	-460	2.0173155e-05	tumor
116	-460	2.1411162e-05	tumor
117	-460	2.2744163e-05	tumor
118	-460	2.208914e-05	tumor
119	-460	2.8554157e-05	tumor
120	-460	2.7854492e-05	tumor
121	-460	3.189836e-05	tumor
122	-460	2.8437924e-05	tumor
123	-460	3.4036868e-05	tumor
124	-460	3.3342414e-05	tumor
125	-460	2.7887083e-05	tumor
126	-460	2.2063448e-05	tumor
127	-460	2.6444945e-05	tumor
128	-460	3.0761996e-05	tumor
129	-460	2.9307377e-05	tumor
130	-460	3.7097656e-05	tumor
131	-460	3.410878e-05	tumor
132	-460	4.359134e-05	tumor
133	-460	4.1641193e-05	tumor
134	-460	4.8878006e-05	tumor
135	-460	4.9695253e-05	tumor
136	-460	4.1508967e-05	tumor
137	-460	5.4057284e-05	tumor
138	-460	5.8701782e-05	tumor
139	-460	6.785115e-05	tumor
140	-460	7.356659e-05	tumor
141	-460	8.0501515e-05	tumor
142	-460	7.254129e-05	tumor
143	-460	7.874981e-05	tumor
144	-460	7.422335e-05	tumor
145	-460	8.3324245e-05	tumor
146	-460	7.310492e-05	tumor
147	-460	7.5408956e-05	tumor
148	-460	8.847761e-05	tumor
149	-460	9.339919e-05	tumor
150	-460	8.4880376e-05	tumor
151	-460	0.000103353195	tumor
152	-460	0.00010610884	tumor
153	-460	9.2487055e-05	tumor
154	-460	8.921789e-05	tumor
155	-460	9.3232586e-05	tumor
156	-460	9.5212476e-05	tumor
157	-460	0.000101475685	tumor
158	-460	9.629968e-05	tumor
159	-460	0.00010851893	tumor
160	-460	9.225089e-05	tumor
161	-460	0.00010609809	tumor
162	-460	9.6244316e-05	tumor
163	-460	8.433509e-05	tumor
164	-460	8.067629e-05	tumor
165	-460	8.5437096e-05	tumor
166	-460	9.6334414e-05	tumor
167	-460	9.493606e-05	tumor
168	-460	0.00010364648	tumor
169	-460	9.173267e-05	tumor
170	-460	9.502254e-05	tumor
171	-460	0.00010898745	tumor
172	-460	0.00010249674	tumor
173	-460	9.378848e-05	tumor
174	-460	8.55983e-05	tumor
175	-460	8.4178864e-05	tumor
176	-460	8.652794e-05	tumor
177	-460	7.484639e-05	tumor
178	-460	8.106306e-05	tumor
179	-460	6.530804e-05	tumor
180	-460	6.2824234e-05	tumor
181	-460	5.9820624e-05	tumor
182	-460	4.9007573e-05	tumor
183	-460	4.5627483e-05	tumor
184	-460	4.6326117e-05	tumor
185	-460	3.7345406e-05	tumor
186	-460	4.284916e-05	tumor
187	-460	3.7580125e-05	tumor
188	-460	3.6064816e-05	tumor
189	-460	2.7814182e-05	tumor
190	-460	2.4652349e-05	tumor
191	-460	2.0354379e-05	tumor
192	-460	1.9575426e-05	tumor
193	-460	1.7356067e-05	tumor
194	-460	1.5951633e-05	tumor
195	-460	1.4266856e-05	tumor
196	-460	1.1139924e-05	tumor
197	-460	1.0240556e-05	tumor
198	-460	8.950583e-06	tumor
199	-460	4.6043356e-06	tumor
100	-456	4.8637407e-06	tumor
101	-456	7.121819e-06	tumor
102	-456	7.983182e-06	tumor
103	-456	1.1028243e-05	tumor
104	-456	1.1428952e-05	tumor
105	-456	1.1371913e-05	tumor
106	-456	1.3210755e-05	tumor
107	-456	1.589663e-05	tumor
108	-456	1.38192545e-05	tumor
109	-456	1.7894345e-05	tumor
110	-456	2.0868783e-05	tumor
111	-456	2.2313718e-05	tumor
112	-456	2.0917432e-05	tumor
113	-456	2.0708767e-05	tumor
114	-456	2.098091e-05	tumor
115	-456	1.8868077e-05	tumor
116	-456	1.9029665e-05	tumor
117	-456	2.140792e-05	tumor
118	-456	2.085755e-05	tumor
119	-456	2.900585e-05	tumor
120	-456	3.1322594e-05	tumor
121	-456	2.8909739e-05	tumor
122	-456	3.5944515e-05	tumor
123	-456	3.0929852e-05	tumor
124	-456	3.2156437e-05	tumor
125	-456	2.6503096e-05	tumor
126	-456	2.0648014e-05	tumor
127	-456	2.3673929e-05	tumor
128	-456	2.8931536e-05	tumor
129	-456	3.319511e-05	tumor
130	-456	2.9634362e-05	tumor
131	-456	3.0535288e-05	tumor
132	-456	3.7829494e-05	tumor
133	-456	4.473789e-05	tumor
134	-456	4.0410567e-05	tumor
135	-456	4.975379e-05	tumor
136	-456	4.975115e-05	tumor
137	-456	5.6078436e-05	tumor
138	-456	6.151596e-05	tumor
139	-456	6.344896e-05	tumor
140	-456	7.384389e-05	tumor
141	-456	6.4214946e-05	tumor
142	-456	7.693617e-05	tumor
143	-456	7.6542674e-05	tumor
144	-456	8.214845e-05	tumor
145	-456	7.553058e-05	tumor
146	-456	6.722778e-05	tumor
147	-456	7.7094934e-05	tumor
148	-456	8.451663e-05	tumor
149	-456	8.905233e-05	tumor
150	-456	7.56873e-05	tumor
151	-456	0.00011084356	tumor
152	-456	0.00011338968	tumor
153	-456	0.00011310659	tumor
154	-456	8.9204616e-05	tumor
155	-456	0.00010330806	tumor
156	-456	9.524912e-05	tumor
157	-456	0.0001084624	tumor
158	-456	8.677947e-05	tumor
159	-456	0.00010039225	tumor
160	-456	9.8558e-05	tumor
161	-456	9.241843e-05	tumor
162	-456	8.451463e-05	tumor
163	-456	8.6744585e-05	tumor
164	-456	8.884178e-05	tumor
165	-456	8.056912e-05	tumor
166	-456	7.957186e-05	tumor
167	-456	9.235022e-05	tumor
168	-456	9.8983866e-05	tumor
169	-456	0.000100269106	tumor
170	-456	0.000102346865	tumor
171	-456	9.012878e-05	tumor
172	-456	9.920571e-05	tumor
173	-456	0.000100268786	tumor
174	-456	8.59632e-05	tumor
175	-456	8.609934e-05	tumor
176	-456	8.716224e-05	tumor
177	-456	7.6987264e-05	tumor
178	-456	7.68208e-05	tumor
179	-456	7.078794e-05	tumor
180	-456	6.8098816e-05	tumor
181	-456	5.9102018e-05	tumor
182	-456	5.1760366e-05	tumor
183	-456	4.5748642e-05	tumor
184	-456	5.13421e-05	tumor
185	-456	3.4389406e-05	tumor
186	-456	4.1399955e-05	tumor
187	-456	3.9223214e-05	tumor
188	-456	3.5726065e-05	tumor
189	-456	2.9565128e-05	tumor
190	-456	2.5065045e-05	tumor
191	-456	2.2109192e-05	tumor
192	-456	2.0076115e-05	tumor
193	-456	1.825697e-05	tumor
194	-456	1.6738708e-05	tumor
195	-456	1.50474125e-05	tumor
196	-456	1.1261421e-05	tumor
197	-456	9.971347e-06	tumor
198	-456	8.393644e-06	tumor
199	-456	4.6572354e-06	tumor
100	-452	4.5935526e-06	tumor
101	-452	6.2908894e-06	tumor
102	-452	8.438522e-06	tumor
103	-452	1.0053382e-05	tumor
104	-452	1.2555211e-05	tumor
105	-452	1.3230697e-05	tumor
106	-452	1.4124658e-05	tumor
107	-452	1.6441327e-05	tumor
108	-452	1.609141e-05	tumor
109	-452	1.7089318e-05	tumor
110	-452	1.6255413e-05	tumor
111	-452	1.9489304e-05	tumor
112	-452	2.3871746e-05	tumor
113	-452	2.1603068e-05	tumor
114	-452	1.9734252e-05	tumor
115	-452	1.6900114e-05	tumor
116	-452	1.9678902e-05	tumor
117	-452	2.0254303e-05	tumor
118	-452	2.29246e-05	tumor
119	-452	2.6277317e-05	tumor
120	-452	3.083281e-05	tumor
121	-452	3.3542357e-05	tumor
122	-452	3.271163e-05	tumor
123	-452	3.051648e-05	tumor
124	-452	2.9399536e-05	tumor
125	-452	2.6621396e-05	tumor
126	-452	2.2352426e-05	tumor
127	-452	2.2656592e-05	tumor
128	-452	2.677969e-05	tumor
129	-452	3.0278181e-05	tumor
130	-452	3.3266082e-05	tumor
131	-452	4.08259e-05	tumor
132	-452	3.4317305e-05	tumor
133	-452	4.571498e-05	tumor
134	-452	4.9293456e-05	tumor
135	-452	4.534666e-05	tumor
136	-452	4.876926e-05	tumor
137	-452	5.6553752e-05	tumor
138	-452	5.7259214e-05	tumor
139	-452	6.5769505e-05	tumor
140	-452	7.974432e-05	tumor
141	-452	8.222706e-05	tumor
142	-452	6.99274e-05	tumor
143	-452	7.965059e-05	tumor
144	-452	8.1230726e-05	tumor
145	-452	7.781589e-05	tumor
146	-452	7.167259e-05	tumor
147	-452	7.4394215e-05	tumor
148	-452	9.362254e-05	tumor
149	-452	9.273579e-05	tumor
150	-452	8.590323e-05	tumor
151	-452	9.908862e-05	tumor
152	-452	0.0001053433	tumor
153	-452	9.568044e-05	tumor
154	-452	8.886671e-05	tumor
155	-452	9.718121e-05	tumor
156	-452	9.892501e-05	tumor
157	-452	0.00011022093	tumor
158	-452	9.9007186e-05	tumor
159	-452	0.00010410111	tumor
160	-452	8.891493e-05	tumor
161	-452	8.370219e-05	tumor
162	-452	7.3575655e-05	tumor
163	-452	9.664797e-05	tumor
164	-452	7.4686315e-05	tumor
165	-452	8.174356e-05	tumor
166	-452	8.651505e-05	tumor
167	-452	9.94462e-05	tumor
168	-452	9.089868e-05	tumor
169	-452	0.00010416235	tumor
170	-452	9.9573845e-05	tumor
171	-452	9.751486e-05	tumor
172	-452	0.000101513724	tumor
173	-452	0.00010645076	tumor
174	-452	9.5103605e-05	tumor
175	-452	9.124005e-05	tumor
176	-452	8.808102e-05	tumor
177	-452	7.4009484e-05	tumor
178	-452	7.396246e-05	tumor
179	-452	6.4482825e-05	tumor
180	-452	6.444578e-05	tumor
181	-452	5.8517147e-05	tumor
182	-452	5.371257e-05	tumor
183	-452	4.525015e-05	tumor
184	-452	4.514421e-05	tumor
185	-452	3.7689708e-05	tumor
186	-452	4.2848595e-05	tumor
187	-452	3.4714038e-05	tumor
188	-452	3.5176075e-05	tumor
189	-452	2.9962117e-05	tumor
190	-452	2.2778037e-05	tumor
191	-452	2.3279366e-05	tumor
192	-452	1.6733473e-05	tumor
193	-452	1.8933395e-05	tumor
194	-452	1.321935e-05	tumor
195	-452	1.6244096e-05	tumor
196	-452	1.2234312e-05	tumor
197	-452	1.1216528e-05	tumor
198	-452	6.6578086e-06	tumor
199	-452	4.055826e-06	tumor
100	-448	4.0267314e-06	tumor
101	-448	6.150123e-06	tumor
102	-448	8.015824e-06	tumor
103	-448	9.960347e-06	tumor
104	-448	1.0859356e-05	tumor
105	-448	1.42671015e-05	tumor
106	-448	1.4843499e-05	tumor
107	-448	1.4443267e-05	tumor
108	-448	1.8087734e-05	tumor
109	-448	1.7276006e-05	tumor
110	-448	1.688795e-05	tumor
111	-448	2.2530528e-05	tumor
112	-448	2.073933e-05	tumor
113	-448	2.3367316e-05	tumor
114	-448	2.3510438e-05	tumor
115	-448	1.7949686e-05	tumor
116	-448	2.0102125e-05	tumor
117	-448	2.156771e-05	tumor
118	-448	2.2739696e-05	tumor
119	-448	2.8222052e-05	tumor
120	-448	2.6283164e-05	tumor
121	-448	3.274999e-05	tumor
122	-448	3.9002636e-05	tumor
123	-448	3.335113e-05	tumor
124	-448	3.2346594e-05	tumor
125	-448	2.6269465e-05	tumor
126	-448	2.3738656e-05	tumor
127	-448	2.2616052e-05	tumor
128	-448	2.7363862e-05	tumor
129	-448	2.664352e-05	tumor
130	-448	3.3411077e-05	tumor
131	-448	3.7170168e-05	tumor
132	-448	4.3251668e-05	tumor
133	-448	4.3200984e-05	tumor
134	-448	4.5240122e-05	tumor
135	-448	4.6882356e-05	tumor
136	-448	5.065866e-05	tumor
137	-448	5.0808998e-05	tumor
138	-448	5.8884172e-05	tumor
139	-448	6.3688516e-05	tumor
140	-448	7.1253075e-05	tumor
141	-448	7.998891e-05	tumor
142	-448	7.758927e-05	tumor
143	-448	8.12588e-05	tumor
144	-448	7.5839525e-05	tumor
145	-448	8.102543e-05	tumor
146	-448	7.073727e-05	tumor
147	-448	7.22886e-05	tumor
148	-448	7.0044945e-05	tumor
149	-448	8.5913845e-05	tumor
150	-448	8.591438e-05	tumor
151	-448	9.422045e-05	tumor
152	-448	9.5097654e-05	tumor
153	-448	9.7533084e-05	tumor
154	-448	8.003504e-05	tumor
155	-448	8.978875e-05	tumor
156	-448	0.00010317454	tumor
157	-448	0.00010536844	tumor
158	-448	9.0072135e-05	tumor
159	-448	0.000100931094	tumor
160	-448	0.00010407657	tumor
161	-448	9.476607e-05	tumor
162	-448	8.328918e-05	tumor
163	-448	8.6255546e-05	tumor
164	-448	8.4207815e-05	tumor
165	-448	9.08423e-05	tumor
166	-448	8.6567125e-05	tumor
167	-448	0.00011105316	tumor
168	-448	9.5489035e-05	tumor
169	-448	0.000111471425	tumor
170	-448	0.00010335222	tumor
171	-448	0.00010005115	tumor
172	-448	9.513529e-05	tumor
173	-448	0.00010151297	tumor
174	-448	9.525926e-05	tumor
175	-448	9.8939985e-05	tumor
176	-448	8.3836436e-05	tumor
177	-448	6.944431e-05	tumor
178	-448	6.9439826e-05	tumor
179	-448	6.4766646e-05	tumor
180	-448	6.303137e-05	tumor
181	-448	5.8843743e-05	tumor
182	-448	5.549873e-05	tumor
183	-448	4.762789e-05	tumor
184	-448	4.4313525e-05	tumor
185	-448	4.0703955e-05	tumor
186	-448	4.436799e-05	tumor
187	-448	3.9265196e-05	tumor
188	-448	3.2926397e-05	tumor
189	-448	3.5960573e-05	tumor
190	-448	2.6948728e-05	tumor
191	-448	2.3306417e-05	tumor
192	-448	1.9106554e-05	tumor
193	-448	1.8535697e-05	tumor
194	-448	1.5789703e-05	tumor
195	-448	1.4340655e-05	tumor
196	-448	1.3103179e-05	tumor
197	-448	9.664314e-06	tumor
198	-448	7.365654e-06	tumor
199	-448	4.7074705e-06	tumor
100	-444	4.0219243e-06	tumor
101	-444	6.1307423e-06	tumor
102	-444	9.574619e-06	tumor
103	-444	1.0700555e-05	tumor
104	-444	1.1222748e-05	tumor
105	-444	1.3900005e-05	tumor
106	-444	1.2198354e-05	tumor
107	-444	1.40400925e-05	tumor
108	-444	1.672661e-05	tumor
109	-444	1.5354517e-05	tumor
110	-444	1.7150214e-05	tumor
111	-444	2.1227841e-05	tumor
112	-444	2.3268885e-05	tumor
113	-444	1.8072249e-05	tumor
114	-444	2.3709754e-05	tumor
115	-444	2.10197e-05	tumor
116	-444	2.0686271e-05	tumor
117	-444	1.6801314e-05	tumor
118	-444	2.6584938e-05	tumor
119	-444	2.760647e-05	tumor
120	-444	2.7449876e-05	tumor
121	-444	3.3129265e-05	tumor
122	-444	3.0521816e-05	tumor
123	-444	3.504856e-05	tumor
124	-444	3.1965268e-05	tumor
125	-444	2.6655924e-05	tumor
126	-444	2.1405203e-05	tumor
127	-444	2.3740085e-05	tumor
128	-444	2.7880369e-05	tumor
129	-444	2.9623125e-05	tumor
130	-444	3.2040905e-05	tumor
131	-444	3.7151865e-05	tumor
132	-444	3.9970917e-05	tumor
133	-444	4.8062e-05	tumor
134	-444	5.1251878e-05	tumor
135	-444	4.3772627e-05	tumor
136	-444	4.6479396e-05	tumor
137	-444	5.3456864e-05	tumor
138	-444	6.168203e-05	tumor
139	-444	6.124982e-05	tumor
140	-444	7.1240545e-05	tumor
141	-444	8.687035e-05	tumor
142	-444	8.0922124e-05	tumor
143	-444	7.605723e-05	tumor
144	-444	8.171118e-05	tumor
145	-444	8.005542e-05	tumor
146	-444	6.791104e-05	tumor
147	-444	7.7371864e-05	tumor
148	-444	8.1857834e-05	tumor
149	-444	9.2568014e-05	tumor
150	-444	9.4207695e-05	tumor
151	-444	8.565543e-05	tumor
152	-444	9.0231515e-05	tumor
153	-444	9.52842e-05	tumor
154	-444	0.00010109294	tumor
155	-444	0.0001036249	tumor
156	-444	0.000107887296	tumor
157	-444	0.00010044664	tumor
158	-444	0.00010180797	tumor
159	-444	0.00010112967	tumor
160	-444	9.621746e-05	tumor
161	-444	9.800603e-05	tumor
162	-444	8.4919055e-05	tumor
163	-444	9.2781745e-05	tumor
164	-444	7.730409e-05	tumor
165	-444	8.825097e-05	tumor
166	-444	9.1138296e-05	tumor
167	-444	8.9882305e-05	tumor
168	-444	9.187334e-05	tumor
169	-444	0.00010039051	tumor
170	-444	0.00010625889	tumor
171	-444	9.33921e-05	tumor
172	-444	0.00010673335	tumor
173	-444	0.000103217346	tumor
174	-444	8.8951514e-05	tumor
175	-444	8.81853e-05	tumor
176	-444	8.275397e-05	tumor
177	-444	7.8907644e-05	tumor
178	-444	6.615911e-05	tumor
179	-444	6.7894434e-05	tumor
180	-444	7.1650145e-05	tumor
181	-444	6.177221e-05	tumor
182	-444	4.4192017e-05	tumor
183	-444	4.3166132e-05	tumor
184	-444	4.407245e-05	tumor
185	-444	3.99776e-05	tumor
186	-444	4.3729837e-05	tumor
187	-444	3.6765457e-05	tumor
188	-444	3.590755e-05	tumor
189	-444	3.599016e-05	tumor
190	-444	2.2933129e-05	tumor
191	-444	2.1993068e-05	tumor
192	-444	1.915388e-05	tumor
193	-444	1.8355373e-05	tumor
194	-444	1.6900309e-05	tumor
195	-444	1.38389305e-05	tumor
196	-444	1.12381e-05	tumor
197	-444	1.0832488e-05	tumor
198	-444	8.926509e-06	tumor
199	-444	4.6021646e-06	tumor
100	-440	5.263335e-06	tumor
101	-440	5.812673e-06	tumor
102	-440	8.271492e-06	tumor
103	-440	1.09005105e-05	tumor
104	-440	1.2917e-05	tumor
105	-440	1.3596075e-05	tumor
106	-440	1.5392383e-05	tumor
107	-440	1.9054092e-05	tumor
108	-440	1.9608116e-05	tumor
109	-440	2.1699092e-05	tumor
110	-440	1.804483e-05	tumor
111	-440	2.2053251e-05	tumor
112	-440	2.2409766e-05	tumor
113	-440	2.0306827e-05	tumor
114	-440	1.8147786e-05	tumor
115	-440	1.8991319e-05	tumor
116	-440	2.0283656e-05	tumor
117	-440	2.1072452e-05	tumor
118	-440	2.5845506e-05	tumor
119	-440	2.8433677e-05	tumor
120	-440	2.7818496e-05	tumor
121	-440	3.183821e-05	tumor
122	-440	3.5285946e-05	tumor
123	-440	3.6504283e-05	tumor
124	-440	2.9693252e-05	tumor
125	-440	2.6631715e-05	tumor
126	-440	2.6509653e-05	tumor
127	-440	2.6072885e-05	tumor
128	-440	2.5188026e-05	tumor
129	-440	2.681663e-05	tumor
130	-440	3.223772e-05	tumor
131	-440	3.4928784e-05	tumor
132	-440	4.140848e-05	tumor
133	-440	4.4512944e-05	tumor
134	-440	4.477267e-05	tumor
135	-440	3.845373e-05	tumor
136	-440	4.5326782e-05	tumor
137	-440	5.4656964e-05	tumor
138	-440	5.5091437e-05	tumor
139	-440	7.072852e-05	tumor
140	-440	7.2226765e-05	tumor
141	-440	7.492617e-05	tumor
142	-440	8.6289234e-05	tumor
143	-440	7.193796e-05	tumor
144	-440	8.9929665e-05	tumor
145	-440	7.822316e-05	tumor
146	-440	8.0315505e-05	tumor
147	-440	7.358854e-05	tumor
148	-440	8.704111e-05	tumor
149	-440	0.00011014253	tumor
150	-440	8.739703e-05	tumor
151	-440	0.00010733258	tumor
152	-440	9.729703e-05	tumor
153	-440	9.849319e-05	tumor
154	-440	9.099708e-05	tumor
155	-440	9.5972966e-05	tumor
156	-440	9.712656e-05	tumor
157	-440	9.713365e-05	tumor
158	-440	0.00010010079	tumor
159	-440	0.00010099301	tumor
160	-440	9.2889575e-05	tumor
161	-440	9.4777584e-05	tumor
162	-440	8.135634e-05	tumor
163	-440	7.8198624e-05	tumor
164	-440	8.196361e-05	tumor
165	-440	8.442668e-05	tumor
166	-440	8.232736e-05	tumor
167	-440	9.435375e-05	tumor
168	-440	9.615768e-05	tumor
169	-440	0.000102585014	tumor
170	-440	9.670263e-05	tumor
171	-440	9.722619e-05	tumor
172	-440	0.000105701685	tumor
173	-440	9.7162316e-05	tumor
174	-440	9.40874e-05	tumor
175	-440	8.7334665e-05	tumor
176	-440	8.550204e-05	tumor
177	-440	7.646843e-05	tumor
178	-440	6.840366e-05	tumor
179	-440	7.244821e-05	tumor
180	-440	6.0130154e-05	tumor
181	-440	5.641349e-05	tumor
182	-440	5.3777825e-05	tumor
183	-440	4.9801005e-05	tumor
184	-440	4.2057967e-05	tumor
185	-440	4.298971e-05	tumor
186	-440	3.9308936e-05	tumor
187	-440	3.810702e-05	tumor
188	-440	3.5435856e-05	tumor
189	-440	3.3730103e-05	tumor
190	-440	2.3420267e-05	tumor
191	-440	2.191226e-05	tumor
192	-440	1.90468e-05	tumor
193	-440	1.9320922e-05	tumor
194	-440	1.5384096e-05	tumor
195	-440	1.3053805e-05	tumor
196	-440	1.3189487e-05	tumor
197	-440	1.0785735e-05	tumor
198	-440	7.288333e-06	tumor
199	-440	3.982655e-06	tumor
100	-436	5.3001118e-06	tumor
101	-436	6.3618963e-06	tumor
102	-436	9.685824e-06	tumor
103	-436	1.02593085e-05	tumor
104	-436	1.3607229e-05	tumor
105	-436	1.3484067e-05	tumor
106	-436	1.552372e-05	tumor
107	-436	1.5841297e-05	tumor
108	-436	1.7384673e-05	tumor
109	-436	1.8493703e-05	tumor
110	-436	1.7138973e-05	tumor
111	-436	2.1616936e-05	tumor
112	-436	2.181821e-05	tumor
113	-436	2.1875861e-05	tumor
114	-436	1.9769406e-05	tumor
115	-436	1.9990148e-05	tumor
116	-436	2.0758276e-05	tumor
117	-436	2.0498544e-05	tumor
118	-436	2.3399549e-05	tumor
119	-436	2.7288575e-05	tumor
120	-436	2.7082351e-05	tumor
121	-436	3.163565e-05	tumor
122	-436	3.151137e-05	tumor
123	-436	3.8150436e-05	tumor
124	-436	3.3603894e-05	tumor
125	-436	2.6717273e-05	tumor
126	-436	2.3019977e-05	tumor
127	-436	2.4577992e-05	tumor
128	-436	2.6557047e-05	tumor
129	-436	2.9669827e-05	tumor
130	-436	3.5435107e-05	tumor
131	-436	3.724351e-05	tumor
132	-436	4.1096202e-05	tumor
133	-436	4.3095886e-05	tumor
134	-436	4.2473363e-05	tumor
135	-436	3.9660652e-05	tumor
136	-436	5.0055518e-05	tumor
137	-436	5.5244276e-05	tumor
138	-436	6.096022e-05	tumor
139	-436	6.142485e-05	tumor
140	-436	7.820186e-05	tumor
141	-436	8.204901e-05	tumor
142	-436	7.4149466e-05	tumor
143	-436	7.82787e-05	tumor
144	-436	7.900525e-05	tumor
145	-436	8.281687e-05	tumor
146	-436	7.543337e-05	tumor
147	-436	8.108947e-05	tumor
148	-436	7.799903e-05	tumor
149	-436	0.000104004226	tumor
150	-436	9.406565e-05	tumor
151	-436	9.449754e-05	tumor
152	-436	8.744497e-05	tumor
153	-436	0.00010821395	tumor
154	-436	9.691246e-05	tumor
155	-436	9.82502e-05	tumor
156	-436	0.00010747558	tumor
157	-436	0.00011060135	tumor
158	-436	8.376262e-05	tumor
159	-436	9.404027e-05	tumor
160	-436	8.303485e-05	tumor
161	-436	0.000100125886	tumor
162	-436	9.0399655e-05	tumor
163	-436	8.832254e-05	tumor
164	-436	7.798227e-05	tumor
165	-436	9.949273e-05	tumor
166	-436	8.8131244e-05	tumor
167	-436	9.7574855e-05	tumor
168	-436	9.297501e-05	tumor
169	-436	9.084253e-05	tumor
170	-436	9.937279e-05	tumor
171	-436	0.0001064517	tumor
172	-436	9.478653e-05	tumor
173	-436	9.0051246e-05	tumor
174	-436	8.472349e-05	tumor
175	-436	8.647812e-05	tumor
176	-436	8.0328435e-05	tumor
177	-436	7.218509e-05	tumor
178	-436	7.288375e-05	tumor
179	-436	6.450757e-05	tumor
180	-436	6.216619e-05	tumor
181	-436	5.897359e-05	tumor
182	-436	5.5037068e-05	tumor
183	-436	4.223029e-05	tumor
184	-436	4.6899113e-05	tumor
185	-436	4.1896892e-05	tumor
186	-436	3.4556528e-05	tumor
187	-436	3.4699704e-05	tumor
188	-436	3.5989695e-05	tumor
189	-436	3.2581633e-05	tumor
190	-436	2.86655e-05	tumor
191	-436	2.3805944e-05	tumor
192	-436	2.0301724e-05	tumor
193	-436	2.0473472e-05	tumor
194	-436	1.6300317e-05	tumor
195	-436	1.7095088e-05	tumor
196	-436	1.2806944e-05	tumor
197	-436	1.103172e-05	tumor
198	-436	7.5421435e-06	tumor
199	-436	4.3264267e-06	tumor
100	-432	4.9229657e-06	tumor
101	-432	6.162584e-06	tumor
102	-432	8.4498215e-06	tumor
103	-432	9.970084e-06	tumor
104	-432	1.3834599e-05	tumor
105	-432	1.2603176e-05	tumor
106	-432	1.6210419e-05	tumor
107	-432	1.739031e-05	tumor
108	-432	1.5939422e-05	tumor
109	-432	1.7815473e-05	tumor
110	-432	2.0219675e-05	tumor
111	-432	2.3893464e-05	tumor
112	-432	2.3859759e-05	tumor
113	-432	1.8788083e-05	tumor
114	-432	2.0236843e-05	tumor
115	-432	1.8287259e-05	tumor
116	-432	2.0058607e-05	tumor
117	-432	2.0217285e-05	tumor
118	-432	2.2199045e-05	tumor
119	-432	2.5943145e-05	tumor
120	-432	2.7103604e-05	tumor
121	-432	3.122428e-05	tumor
122	-432	3.1359083e-05	tumor
123	-432	3.3167318e-05	tumor
124	-432	2.7295293e-05	tumor
125	-432	2.750624e-05	tumor
126	-432	2.6686732e-05	tumor
127	-432	2.6851185e-05	tumor
128	-432	2.6908128e-05	tumor
129	-432	2.8441602e-05	tumor
130	-432	3.4814282e-05	tumor
131	-432	3.608786e-05	tumor
132	-432	4.3500277e-05	tumor
133	-432	4.551585e-05	tumor
134	-432	4.5206936e-05	tumor
135	-432	4.8602582e-05	tumor
136	-432	4.6362766e-05	tumor
137	-432	5.6926725e-05	tumor
138	-432	7.374131e-05	tumor
139	-432	6.0862003e-05	tumor
140	-432	6.489438e-05	tumor
141	-432	8.06259e-05	tumor
142	-432	7.246411e-05	tumor
143	-432	7.0247544e-05	tumor
144	-432	8.1210506e-05	tumor
145	-432	8.787677e-05	tumor
146	-432	7.930637e-05	tumor
147	-432	8.630782e-05	tumor
148	-432	7.5575175e-05	tumor
149	-432	9.3797615e-05	tumor
150	-432	8.620344e-05	tumor
151	-432	0.00010280876	tumor
152	-432	9.59651e-05	tumor
153	-432	0.000100815865	tumor
154	-432	8.915682e-05	tumor
155	-432	9.76168e-05	tumor
156	-432	9.399895e-05	tumor
157	-432	9.785034e-05	tumor
158	-432	8.2379636e-05	tumor
159	-432	8.664579e-05	tumor
160	-432	0.00010192856	tumor
161	-432	9.5082316e-05	tumor
162	-432	9.1709124e-05	tumor
163	-432	8.7760294e-05	tumor
164	-432	8.365019e-05	tumor
165	-432	8.492498e-05	tumor
166	-432	9.770764e-05	tumor
167	-432	9.903861e-05	tumor
168	-432	8.324717e-05	tumor
169	-432	9.561068e-05	tumor
170	-432	8.832765e-05	tumor
171	-432	9.55874e-05	tumor
172	-432	0.00010424668	tumor
173	-432	0.00010348937	tumor
174	-432	8.8108696e-05	tumor
175	-432	7.4106676e-05	tumor
176	-432	7.169194e-05	tumor
177	-432	8.928156e-05	tumor
178	-432	7.5981145e-05	tumor
179	-432	7.0350325e-05	tumor
180	-432	5.9608767e-05	tumor
181	-432	4.972865e-05	tumor
182	-432	4.6937523e-05	tumor
183	-432	4.7153597e-05	tumor
184	-432	4.383135e-05	tumor
185	-432	4.08208e-05	tumor
186	-432	3.646216e-05	tumor
187	-432	3.385159e-05	tumor
188	-432	3.2480908e-05	tumor
189	-432	2.8879218e-05	tumor
190	-432	2.8032637e-05	tumor
191	-432	2.2193952e-05	tumor
192	-432	1.968284e-05	tumor
193	-432	1.6837153e-05	tumor
194	-432	1.6622733e-05	tumor
195	-432	1.6252949e-05	tumor
196	-432	1.0673148e-05	tumor
197	-432	1.10507335e-05	tumor
198	-432	7.778492e-06	tumor
199	-432	4.888631e-06	tumor
100	-428	4.7111675e-06	tumor
101	-428	5.924737e-06	tumor
102	-428	1.0569529e-05	tumor
103	-428	9.9063445e-06	tumor
104	-428	1.292349e-05	tumor
105	-428	1.13625265e-05	tumor
106	-428	1.4571216e-05	tumor
107	-428	1.7550818e-05	tumor
108	-428	1.701744e-05	tumor
109	-428	1.6907457e-05	tumor
110	-428	1.7646253e-05	tumor
111	-428	2.1502752e-05	tumor
112	-428	2.0503772e-05	tumor
113	-428	1.8030603e-05	tumor
114	-428	2.2330785e-05	tumor
115	-428	2.2360557e-05	tumor
116	-428	1.8195831e-05	tumor
117	-428	2.5743724e-05	tumor
118	-428	2.2530565e-05	tumor
119	-428	3.005304e-05	tumor
120	-428	2.4453011e-05	tumor
121	-428	3.0175597e-05	tumor
122	-428	3.2486023e-05	tumor
123	-428	3.5667814e-05	tumor
124	-428	2.9300858e-05	tumor
125	-428	2.5094743e-05	tumor
126	-428	2.4336116e-05	tumor
127	-428	2.4604353e-05	tumor
128	-428	2.5771458e-05	tumor
129	-428	2.736723e-05	tumor
130	-428	3.2148644e-05	tumor
131	-428	3.3396613e-05	tumor
132	-428	4.0162715e-05	tumor
133	-428	5.1828796e-05	tumor
134	-428	4.5870063e-05	tumor
135	-428	4.6481593e-05	tumor
136	-428	4.8641592e-05	tumor
137	-428	6.0652943e-05	tumor
138	-428	6.907832e-05	tumor
139	-428	5.801995e-05	tumor
140	-428	7.58392e-05	tumor
141	-428	7.102177e-05	tumor
142	-428	7.480696e-05	tumor
143	-428	7.5552685e-05	tumor
144	-428	8.31359e-05	tumor
145	-428	7.269431e-05	tumor
146	-428	7.649719e-05	tumor
147	-428	8.152253e-05	tumor
148	-428	6.989647e-05	tumor
149	-428	9.725844e-05	tumor
150	-428	0.000106493644	tumor
151	-428	0.00010103925	tumor
152	-428	0.00010041548	tumor
153	-428	0.00010178953	tumor
154	-428	0.00010144887	tumor
155	-428	9.082451e-05	tumor
156	-428	0.00010661189	tumor
157	-428	9.216994e-05	tumor
158	-428	8.5166364e-05	tumor
159	-428	9.6972224e-05	tumor
160	-428	8.483458e-05	tumor
161	-428	9.4945404e-05	tumor
162	-428	9.430524e-05	tumor
163	-428	9.81759e-05	tumor
164	-428	8.009879e-05	tumor
165	-428	9.362183e-05	tumor
166	-428	8.852763e-05	tumor
167	-428	9.214949e-05	tumor
168	-428	9.039473e-05	tumor
169	-428	0.00010884762	tumor
170	-428	0.00010300116	tumor
171	-428	0.0001040655	tumor
172	-428	0.000116203	tumor
173	-428	9.779783e-05	tumor
174	-428	8.599246e-05	tumor
175	-428	8.707461e-05	tumor
176	-428	7.5951044e-05	tumor
177	-428	7.501899e-05	tumor
178	-428	6.979261e-05	tumor
179	-428	6.696825e-05	tumor
180	-428	6.2320425e-05	tumor
181	-428	5.852386e-05	tumor
182	-428	5.3651747e-05	tumor
183	-428	4.1551943e-05	tumor
184	-428	4.355531e-05	tumor
185	-428	4.794586e-05	tumor
186	-428	3.8558814e-05	tumor
187	-428	3.493759e-05	tumor
188	-428	3.5805242e-05	tumor
189	-428	2.913396e-05	tumor
190	-428	2.517323e-05	tumor
191	-428	2.410705e-05	tumor
192	-428	1.8085782e-05	tumor
193	-428	2.0015832e-05	tumor
194	-428	1.8536031e-05	tumor
195	-428	1.2699638e-05	tumor
196	-428	1.1961706e-05	tumor
197	-428	1.2173039e-05	tumor
198	-428	7.698663e-06	tumor
199	-428	4.7574986e-06	tumor
100	-424	5.042948e-06	tumor
101	-424	7.064782e-06	tumor
102	-424	9.5319065e-06	tumor
103	-424	1.06834705e-05	tumor
104	-424	1.331706e-05	tumor
105	-424	1.4027073e-05	tumor
106	-424	1.497261e-05	tumor
107	-424	1.4164785e-05	tumor
108	-424	1.8212151e-05	tumor
109	-424	1.6715718e-05	tumor
110	-424	1.692806e-05	tumor
111	-424	2.0431222e-05	tumor
112	-424	2.3535387e-05	tumor
113	-424	2.038784e-05	tumor
114	-424	2.0767468e-05	tumor
115	-424	1.9556026e-05	tumor
116	-424	1.989739e-05	tumor
117	-424	2.0067086e-05	tumor
118	-424	2.4891766e-05	tumor
119	-424	2.3790004e-05	tumor
120	-424	2.6886924e-05	tumor
121	-424	3.1564887e-05	tumor
122	-424	3.6127378e-05	tumor
123	-424	3.5601795e-05	tumor
124	-424	3.0040743e-05	tumor
125	-424	2.4832783e-05	tumor
126	-424	2.7626502e-05	tumor
127	-424	2.8439363e-05	tumor
128	-424	2.489124e-05	tumor
129	-424	2.805577e-05	tumor
130	-424	3.1208372e-05	tumor
131	-424	4.1265263e-05	tumor
132	-424	3.7110007e-05	tumor
133	-424	4.2285134e-05	tumor
134	-424	5.0074203e-05	tumor
135	-424	4.960595e-05	tumor
136	-424	5.1013172e-05	tumor
137	-424	5.66635e-05	tumor
138	-424	6.273318e-05	tumor
139	-424	6.548476e-05	tumor
140	-424	7.2440205e-05	tumor
141	-424	8.487885e-05	tumor
142	-424	7.742125e-05	tumor
143	-424	7.772414e-05	tumor
144	-424	6.9148424e-05	tumor
145	-424	8.810561e-05	tumor
146	-424	8.509538e-05	tumor
147	-424	7.756248e-05	tumor
148	-424	8.005164e-05	tumor
149	-424	0.00010549857	tumor
150	-424	9.3546e-05	tumor
151	-424	0.000101575126	tumor
152	-424	9.6113625e-05	tumor
153	-424	8.458704e-05	tumor
154	-424	8.736246e-05	tumor
155	-424	9.565628e-05	tumor
156	-424	9.481635e-05	tumor
157	-424	9.0805624e-05	tumor
158	-424	8.446501e-05	tumor
159	-424	9.679329e-05	tumor
160	-424	8.1130696e-05	tumor
161	-424	7.994639e-05	tumor
162	-424	8.427392e-05	tumor
163	-424	7.6176664e-05	tumor
164	-424	8.208557e-05	tumor
165	-424	9.330737e-05	tumor
166	-424	8.0860926e-05	tumor
167	-424	9.341282e-05	tumor
168	-424	9.944502e-05	tumor
169	-424	9.9027406e-05	tumor
170	-424	0.0001019711	tumor
171	-424	9.618007e-05	tumor
172	-424	9.676283e-05	tumor
173	-424	0.0001017066	tumor
174	-424	8.538805e-05	tumor
175	-424	8.03351e-05	tumor
176	-424	7.6311844e-05	tumor
177	-424	8.141415e-05	tumor
178	-424	7.57351e-05	tumor
179	-424	6.511236e-05	tumor
180	-424	5.996616e-05	tumor
181	-424	5.337283e-05	tumor
182	-424	5.156752e-05	tumor
183	-424	4.2776628e-05	tumor
184	-424	4.8494963e-05	tumor
185	-424	4.172184e-05	tumor
186	-424	3.7325746e-05	tumor
187	-424	4.2052678e-05	tumor
188	-424	3.6128047e-05	tumor
189	-424	2.7532142e-05	tumor
190	-424	2.5220164e-05	tumor
191	-424	2.0952499e-05	tumor
192	-424	1.8770057e-05	tumor
193	-424	1.9217401e-05	tumor
194	-424	1.7554597e-05	tumor
195	-424	1.7123682e-05	tumor
196	-424	1.059756e-05	tumor
197	-424	1.1317813e-05	tumor
198	-424	6.776647e-06	tumor
[truncated: 48,001 more rows]
