# Supplementary material for: Integrative modeling of tumor genomes and epigenomes for enhanced cancer diagnosis by cell-free DNA
Source: Nat Commun. 2023 Apr 10;14:2017. doi: 10.1038/s41467-023-37768-3 (PMC10085982; doi:10.1038/s41467-023-37768-3)
Supplement: Supplementary file 6 — Source Data [file 41467_2023_37768_MOESM6_ESM.zip › sourcedata/sup12_c.txt]

index	variable	value	type
100	-500	4.689799e-06	liver
101	-500	-1.7131403e-06	liver
102	-500	6.4536084e-07	liver
103	-500	-2.4148871e-06	liver
104	-500	1.9509528e-06	liver
105	-500	3.1562336e-06	liver
106	-500	-1.2000188e-05	liver
107	-500	3.3168437e-06	liver
108	-500	-1.93553e-05	liver
109	-500	-1.2489952e-05	liver
110	-500	-1.5187833e-05	liver
111	-500	1.4958704e-05	liver
112	-500	4.771107e-05	liver
113	-500	-3.1497442e-05	liver
114	-500	-1.12864045e-05	liver
115	-500	9.646606e-06	liver
116	-500	-1.6475797e-05	liver
117	-500	1.7826618e-05	liver
118	-500	3.3617987e-05	liver
119	-500	1.097593e-05	liver
120	-500	1.867273e-05	liver
121	-500	-2.3917491e-05	liver
122	-500	-5.4590724e-05	liver
123	-500	-4.284154e-06	liver
124	-500	3.536006e-05	liver
125	-500	5.860046e-05	liver
126	-500	-4.6569156e-07	liver
127	-500	-7.293194e-06	liver
128	-500	-4.7932226e-06	liver
129	-500	-1.4336332e-05	liver
130	-500	-2.5927935e-05	liver
131	-500	-3.3300003e-05	liver
132	-500	1.36854605e-05	liver
133	-500	5.2918494e-05	liver
134	-500	0.00011639003	liver
135	-500	1.660982e-05	liver
136	-500	-0.00011482704	liver
137	-500	3.987115e-05	liver
138	-500	0.000116456205	liver
139	-500	-3.0972442e-05	liver
140	-500	9.321627e-05	liver
141	-500	-9.274332e-05	liver
142	-500	-7.5129494e-05	liver
143	-500	-6.972081e-05	liver
144	-500	-6.739039e-05	liver
145	-500	1.1690212e-05	liver
146	-500	-3.828816e-05	liver
147	-500	-9.026425e-06	liver
148	-500	-1.5576368e-05	liver
149	-500	-4.2569198e-05	liver
150	-500	-0.000100921716	liver
151	-500	-1.5827616e-05	liver
152	-500	4.373513e-05	liver
153	-500	1.8872248e-05	liver
154	-500	-2.8901874e-05	liver
155	-500	3.7886515e-05	liver
156	-500	-9.3064016e-05	liver
157	-500	0.00018296757	liver
158	-500	-9.235017e-05	liver
159	-500	-6.732001e-05	liver
160	-500	8.421794e-05	liver
161	-500	7.5128523e-06	liver
162	-500	-0.0001509827	liver
163	-500	-8.4706604e-05	liver
164	-500	8.219172e-05	liver
165	-500	-4.4772616e-05	liver
166	-500	-2.4214736e-05	liver
167	-500	9.958615e-07	liver
168	-500	-1.7970887e-08	liver
169	-500	-0.00013314302	liver
170	-500	-5.8581067e-05	liver
171	-500	-2.5678317e-05	liver
172	-500	-4.5159777e-05	liver
173	-500	-4.672671e-05	liver
174	-500	2.264868e-05	liver
175	-500	-5.255548e-05	liver
176	-500	-1.50551505e-05	liver
177	-500	5.4041717e-05	liver
178	-500	-2.0478845e-05	liver
179	-500	8.6859276e-05	liver
180	-500	-4.7327805e-05	liver
181	-500	1.891095e-05	liver
182	-500	-1.0933627e-05	liver
183	-500	1.690413e-05	liver
184	-500	6.4757187e-06	liver
185	-500	1.3043589e-05	liver
186	-500	-5.7429304e-05	liver
187	-500	8.8081115e-06	liver
188	-500	1.2164861e-06	liver
189	-500	-2.3829183e-05	liver
190	-500	-2.541937e-05	liver
191	-500	-1.6838907e-05	liver
192	-500	-8.627296e-06	liver
193	-500	-3.3693537e-05	liver
194	-500	-4.531958e-06	liver
195	-500	-4.8890493e-06	liver
196	-500	-4.5314096e-06	liver
197	-500	-9.893493e-06	liver
198	-500	9.212535e-06	liver
199	-500	-1.0364614e-05	liver
100	-496	-8.9097796e-07	liver
101	-496	5.378164e-07	liver
102	-496	-2.289915e-06	liver
103	-496	-1.0025668e-06	liver
104	-496	9.889633e-06	liver
105	-496	8.352275e-06	liver
106	-496	7.28966e-06	liver
107	-496	2.1131129e-05	liver
108	-496	2.6770891e-05	liver
109	-496	2.260827e-05	liver
110	-496	4.0527893e-06	liver
111	-496	-1.1443792e-05	liver
112	-496	-1.8100514e-05	liver
113	-496	2.6116364e-05	liver
114	-496	-4.755453e-05	liver
115	-496	1.9705446e-06	liver
116	-496	-8.373176e-06	liver
117	-496	2.3427061e-05	liver
118	-496	-3.0684728e-06	liver
119	-496	2.0316034e-05	liver
120	-496	-2.609675e-06	liver
121	-496	-2.6780646e-07	liver
122	-496	1.066136e-05	liver
123	-496	2.01741e-06	liver
124	-496	3.6668567e-05	liver
125	-496	8.502329e-05	liver
126	-496	1.9403356e-06	liver
127	-496	6.0735318e-05	liver
128	-496	-5.1830644e-05	liver
129	-496	1.0707646e-05	liver
130	-496	-2.9453802e-05	liver
131	-496	-5.3254083e-05	liver
132	-496	4.5035948e-05	liver
133	-496	7.410073e-05	liver
134	-496	-5.9953836e-05	liver
135	-496	-8.188975e-05	liver
136	-496	3.2562544e-05	liver
137	-496	-2.6778062e-05	liver
138	-496	0.0001484509	liver
139	-496	7.312002e-05	liver
140	-496	9.750088e-05	liver
141	-496	1.5923071e-05	liver
142	-496	-4.562741e-05	liver
143	-496	-0.00010074426	liver
144	-496	0.00012969057	liver
145	-496	-5.4700078e-05	liver
146	-496	-0.00015056737	liver
147	-496	-7.57431e-05	liver
148	-496	-0.0001533897	liver
149	-496	2.3412835e-05	liver
150	-496	-7.007932e-05	liver
151	-496	9.636315e-05	liver
152	-496	0.00010508729	liver
153	-496	-2.599659e-05	liver
154	-496	9.095658e-05	liver
155	-496	5.205122e-05	liver
156	-496	-9.673111e-05	liver
157	-496	-1.6729316e-05	liver
158	-496	-8.575309e-05	liver
159	-496	3.87763e-06	liver
160	-496	-0.00015213963	liver
161	-496	-7.79016e-06	liver
162	-496	4.850948e-05	liver
163	-496	-7.971826e-05	liver
164	-496	1.6125625e-05	liver
165	-496	3.7383285e-05	liver
166	-496	8.0359045e-05	liver
167	-496	3.470482e-06	liver
168	-496	7.20725e-05	liver
169	-496	-1.551255e-05	liver
170	-496	-1.8058443e-05	liver
171	-496	-1.965129e-06	liver
172	-496	0.00011502246	liver
173	-496	3.9176488e-05	liver
174	-496	-6.058423e-05	liver
175	-496	7.617277e-05	liver
176	-496	-6.7557725e-05	liver
177	-496	0.00013022851	liver
178	-496	4.6345696e-07	liver
179	-496	-1.0579875e-05	liver
180	-496	3.7556165e-06	liver
181	-496	1.1235422e-05	liver
182	-496	1.7874423e-05	liver
183	-496	2.592539e-05	liver
184	-496	4.2194297e-05	liver
185	-496	8.884732e-06	liver
186	-496	-2.95026e-05	liver
187	-496	-2.6289065e-06	liver
188	-496	-5.6679142e-05	liver
189	-496	3.0104871e-05	liver
190	-496	2.262269e-05	liver
191	-496	-5.983174e-06	liver
192	-496	-3.6348792e-05	liver
193	-496	-8.377163e-06	liver
194	-496	7.574097e-08	liver
195	-496	1.9045117e-05	liver
196	-496	-7.646912e-06	liver
197	-496	1.5963448e-06	liver
198	-496	-7.51243e-06	liver
199	-496	1.3035093e-06	liver
100	-492	1.7762354e-06	liver
101	-492	1.8258546e-06	liver
102	-492	-1.9334027e-06	liver
103	-492	6.6071544e-07	liver
104	-492	1.738701e-05	liver
105	-492	-4.3259897e-06	liver
106	-492	1.4295886e-06	liver
107	-492	5.952396e-06	liver
108	-492	8.26889e-06	liver
109	-492	-2.3241291e-06	liver
110	-492	-4.9098553e-06	liver
111	-492	1.1793869e-05	liver
112	-492	3.1307376e-05	liver
113	-492	2.8380841e-06	liver
114	-492	2.1341564e-05	liver
115	-492	7.2316507e-06	liver
116	-492	-2.9483585e-05	liver
117	-492	3.7445704e-06	liver
118	-492	-3.4788194e-05	liver
119	-492	3.7538935e-06	liver
120	-492	9.264597e-06	liver
121	-492	4.5448287e-05	liver
122	-492	-3.3864322e-05	liver
123	-492	2.7909833e-05	liver
124	-492	3.227464e-05	liver
125	-492	-6.419611e-06	liver
126	-492	6.12271e-06	liver
127	-492	-5.0178314e-05	liver
128	-492	-2.4939663e-05	liver
129	-492	1.004439e-06	liver
130	-492	-7.097749e-06	liver
131	-492	-4.7455407e-05	liver
132	-492	3.4230616e-05	liver
133	-492	1.770979e-05	liver
134	-492	5.675002e-05	liver
135	-492	-9.820879e-05	liver
136	-492	2.980643e-05	liver
137	-492	6.4226565e-06	liver
138	-492	-2.4890052e-05	liver
139	-492	-0.00015223339	liver
140	-492	0.00018775069	liver
141	-492	-6.04133e-05	liver
142	-492	-0.00025797862	liver
143	-492	-2.1361275e-05	liver
144	-492	-2.6656695e-05	liver
145	-492	1.7979566e-05	liver
146	-492	1.977873e-05	liver
147	-492	-5.2890457e-05	liver
148	-492	1.6270495e-05	liver
149	-492	-0.00017593725	liver
150	-492	2.9471106e-05	liver
151	-492	5.124435e-05	liver
152	-492	0.00015248024	liver
153	-492	9.672448e-05	liver
154	-492	2.206204e-05	liver
155	-492	6.758745e-05	liver
156	-492	-8.087752e-05	liver
157	-492	8.771323e-05	liver
158	-492	1.1968571e-05	liver
159	-492	3.6896206e-05	liver
160	-492	-4.369661e-05	liver
161	-492	8.733134e-05	liver
162	-492	-7.36761e-05	liver
163	-492	4.827384e-05	liver
164	-492	-8.9837995e-05	liver
165	-492	1.4679139e-05	liver
166	-492	8.133652e-06	liver
167	-492	-2.2887501e-05	liver
168	-492	4.4119068e-05	liver
169	-492	-0.00012614507	liver
170	-492	-3.7867678e-05	liver
171	-492	-4.5877598e-05	liver
172	-492	7.244949e-05	liver
173	-492	-0.00014406853	liver
174	-492	-8.445831e-05	liver
175	-492	-4.927969e-05	liver
176	-492	7.1949384e-05	liver
177	-492	9.009984e-05	liver
178	-492	3.9744293e-05	liver
179	-492	4.770694e-06	liver
180	-492	7.806192e-05	liver
181	-492	-1.3807664e-05	liver
182	-492	5.9401205e-05	liver
183	-492	4.266425e-05	liver
184	-492	-1.4211854e-05	liver
185	-492	-8.634039e-06	liver
186	-492	-1.9856354e-06	liver
187	-492	1.8769653e-05	liver
188	-492	-5.2907208e-06	liver
189	-492	-6.7918154e-06	liver
190	-492	2.2309081e-05	liver
191	-492	2.585287e-06	liver
192	-492	-2.2512528e-05	liver
193	-492	-3.3407367e-05	liver
194	-492	1.484569e-05	liver
195	-492	1.8948758e-05	liver
196	-492	-1.4536435e-05	liver
197	-492	-1.0032492e-06	liver
198	-492	-3.2151222e-06	liver
199	-492	-9.3565595e-06	liver
100	-488	1.0397007e-06	liver
101	-488	1.00847365e-05	liver
102	-488	-1.2550998e-07	liver
103	-488	-1.0724771e-06	liver
104	-488	2.0676018e-05	liver
105	-488	-7.964964e-06	liver
106	-488	-5.1832703e-06	liver
107	-488	1.22683305e-05	liver
108	-488	2.226435e-06	liver
109	-488	6.883491e-06	liver
110	-488	-8.389802e-06	liver
111	-488	3.3687006e-06	liver
112	-488	2.071281e-05	liver
113	-488	2.6381522e-05	liver
114	-488	8.638727e-07	liver
115	-488	2.9817329e-05	liver
116	-488	-1.9931775e-05	liver
117	-488	9.981948e-06	liver
118	-488	-1.1358277e-05	liver
119	-488	-7.707511e-06	liver
120	-488	-5.166722e-05	liver
121	-488	8.56078e-06	liver
122	-488	-2.387572e-05	liver
123	-488	2.747517e-05	liver
124	-488	1.6853452e-06	liver
125	-488	8.724338e-06	liver
126	-488	3.2300108e-05	liver
127	-488	1.7157674e-05	liver
128	-488	2.5028728e-05	liver
129	-488	2.9204133e-05	liver
130	-488	1.2321613e-05	liver
131	-488	-6.286968e-05	liver
132	-488	3.7636542e-05	liver
133	-488	0.00010760254	liver
134	-488	2.4939454e-05	liver
135	-488	-6.4438726e-05	liver
136	-488	-5.7622754e-05	liver
137	-488	-0.00011410963	liver
138	-488	1.1862182e-06	liver
139	-488	7.8361954e-05	liver
140	-488	-2.6710679e-05	liver
141	-488	8.516752e-06	liver
142	-488	-2.1802736e-05	liver
143	-488	1.2467062e-05	liver
144	-488	-9.965405e-05	liver
145	-488	-5.7588823e-06	liver
146	-488	-9.045486e-06	liver
147	-488	-4.844494e-05	liver
148	-488	-1.0247406e-06	liver
149	-488	-0.00011969611	liver
150	-488	-3.7177528e-05	liver
151	-488	0.0001831431	liver
152	-488	2.2591303e-05	liver
153	-488	-2.9783463e-05	liver
154	-488	9.524712e-05	liver
155	-488	0.00014252088	liver
156	-488	-6.4572974e-05	liver
157	-488	0.0001184368	liver
158	-488	-3.365095e-05	liver
159	-488	-7.0343935e-06	liver
160	-488	-4.6266337e-05	liver
161	-488	8.481119e-05	liver
162	-488	-8.311199e-06	liver
163	-488	-9.5743075e-05	liver
164	-488	-1.7063758e-05	liver
165	-488	-1.1632065e-05	liver
166	-488	6.2506924e-06	liver
167	-488	5.013666e-05	liver
168	-488	6.569076e-05	liver
169	-488	-9.9671364e-05	liver
170	-488	-3.4718803e-05	liver
171	-488	-5.271865e-05	liver
172	-488	-1.6270214e-05	liver
173	-488	4.3882443e-05	liver
174	-488	-9.5855175e-05	liver
175	-488	2.3283272e-05	liver
176	-488	7.87814e-05	liver
177	-488	6.0047903e-05	liver
178	-488	1.7631894e-05	liver
179	-488	6.643174e-05	liver
180	-488	-1.652625e-06	liver
181	-488	8.38517e-05	liver
182	-488	5.0430266e-05	liver
183	-488	2.7310993e-05	liver
184	-488	1.8880912e-05	liver
185	-488	-4.1516487e-06	liver
186	-488	-2.143711e-05	liver
187	-488	-8.643558e-06	liver
188	-488	-2.3181292e-05	liver
189	-488	-7.1034315e-06	liver
190	-488	1.3063769e-05	liver
191	-488	1.5739368e-05	liver
192	-488	1.24629405e-05	liver
193	-488	-2.0374893e-05	liver
194	-488	7.127235e-06	liver
195	-488	5.448131e-06	liver
196	-488	4.1256703e-06	liver
197	-488	6.337612e-07	liver
198	-488	1.2958117e-07	liver
199	-488	3.3592994e-07	liver
100	-484	1.8743125e-07	liver
101	-484	2.9080327e-06	liver
102	-484	-3.3852857e-06	liver
103	-484	-2.6769808e-06	liver
104	-484	1.24098615e-05	liver
105	-484	-1.9368943e-06	liver
106	-484	2.7566336e-06	liver
107	-484	3.1810392e-05	liver
108	-484	1.9749366e-05	liver
109	-484	3.3834487e-05	liver
110	-484	-1.1062431e-05	liver
111	-484	-7.290164e-06	liver
112	-484	5.077715e-06	liver
113	-484	-9.388817e-06	liver
114	-484	-1.3071877e-05	liver
115	-484	-2.0372723e-05	liver
116	-484	-1.767397e-07	liver
117	-484	2.8062137e-05	liver
118	-484	3.181073e-05	liver
119	-484	-3.195863e-05	liver
120	-484	-5.3628384e-05	liver
121	-484	6.2894657e-07	liver
122	-484	-8.7500075e-06	liver
123	-484	7.5011135e-06	liver
124	-484	4.4766293e-05	liver
125	-484	2.1320117e-05	liver
126	-484	4.7055004e-05	liver
127	-484	2.2977523e-05	liver
128	-484	3.0116978e-06	liver
129	-484	-4.780191e-05	liver
130	-484	-6.292982e-05	liver
131	-484	-1.2670797e-05	liver
132	-484	-3.292726e-06	liver
133	-484	3.036935e-05	liver
134	-484	9.472386e-05	liver
135	-484	-5.650104e-05	liver
136	-484	-0.00012395771	liver
137	-484	-1.0423828e-08	liver
138	-484	-5.5994773e-05	liver
139	-484	-6.170028e-05	liver
140	-484	-1.3835045e-05	liver
141	-484	-4.8516522e-05	liver
142	-484	-9.833199e-05	liver
143	-484	-0.00010627153	liver
144	-484	-9.87028e-05	liver
145	-484	-0.000120356184	liver
146	-484	-3.1900945e-05	liver
147	-484	3.466512e-05	liver
148	-484	-0.00011279559	liver
149	-484	-7.1022754e-05	liver
150	-484	0.000121342986	liver
151	-484	1.1377439e-05	liver
152	-484	1.6399596e-05	liver
153	-484	-7.9637415e-05	liver
154	-484	-7.5312426e-05	liver
155	-484	-5.0080045e-05	liver
156	-484	-0.0001415385	liver
157	-484	-6.378695e-05	liver
158	-484	-2.9903813e-05	liver
159	-484	-2.1605017e-06	liver
160	-484	-5.102846e-05	liver
161	-484	4.281915e-05	liver
162	-484	-0.00013883672	liver
163	-484	8.16905e-06	liver
164	-484	-4.3532244e-05	liver
165	-484	-6.0641058e-05	liver
166	-484	3.6948306e-05	liver
167	-484	-0.000113065085	liver
168	-484	-4.274197e-05	liver
169	-484	-7.39931e-05	liver
170	-484	5.4543074e-05	liver
171	-484	-0.000115457915	liver
172	-484	-0.00010369276	liver
173	-484	-2.1583584e-05	liver
174	-484	-9.5070514e-05	liver
175	-484	-1.5935377e-05	liver
176	-484	-1.0490932e-05	liver
177	-484	6.832659e-05	liver
178	-484	1.7455191e-05	liver
179	-484	-7.389157e-05	liver
180	-484	4.6707177e-05	liver
181	-484	-1.1803962e-05	liver
182	-484	-1.5150388e-05	liver
183	-484	5.9093287e-05	liver
184	-484	-6.0080903e-05	liver
185	-484	2.6690575e-05	liver
186	-484	-5.3018248e-05	liver
187	-484	1.4379642e-05	liver
188	-484	-3.8524227e-05	liver
189	-484	-1.7621593e-05	liver
190	-484	5.3055446e-06	liver
191	-484	-1.2399054e-06	liver
192	-484	-7.389067e-06	liver
193	-484	-2.6384396e-05	liver
194	-484	-1.6336e-05	liver
195	-484	-6.8927643e-06	liver
196	-484	1.8683984e-06	liver
197	-484	-1.8641387e-05	liver
198	-484	-1.0396064e-06	liver
199	-484	-1.05300305e-05	liver
100	-480	1.5280882e-06	liver
101	-480	3.8416256e-06	liver
102	-480	5.5112554e-07	liver
103	-480	-7.839384e-06	liver
104	-480	1.1347529e-05	liver
105	-480	8.8155474e-07	liver
106	-480	7.861945e-06	liver
107	-480	1.2302329e-05	liver
108	-480	2.586021e-05	liver
109	-480	-8.4878445e-07	liver
110	-480	1.5336578e-05	liver
111	-480	7.715227e-06	liver
112	-480	4.6887735e-06	liver
113	-480	4.0721134e-06	liver
114	-480	-2.5782781e-05	liver
115	-480	-9.775159e-06	liver
116	-480	-3.9550625e-05	liver
117	-480	-2.852219e-06	liver
118	-480	-1.907038e-05	liver
119	-480	-3.9685496e-05	liver
120	-480	-4.4024066e-05	liver
121	-480	-4.353892e-06	liver
122	-480	8.539868e-06	liver
123	-480	2.829187e-05	liver
124	-480	-5.518388e-05	liver
125	-480	-4.3039176e-06	liver
126	-480	7.0112997e-06	liver
127	-480	1.1646089e-05	liver
128	-480	-3.6728048e-05	liver
129	-480	-4.391839e-05	liver
130	-480	-5.7914778e-05	liver
131	-480	-6.715092e-07	liver
132	-480	6.279849e-05	liver
133	-480	3.0383773e-05	liver
134	-480	3.8179947e-05	liver
135	-480	-2.3541299e-05	liver
136	-480	-8.4766245e-05	liver
137	-480	-3.1539974e-05	liver
138	-480	-2.8310804e-05	liver
139	-480	2.2694687e-05	liver
140	-480	0.00015120176	liver
141	-480	-4.6075467e-05	liver
142	-480	-0.00013970812	liver
143	-480	-0.00015560795	liver
144	-480	-2.260502e-05	liver
145	-480	3.2573418e-05	liver
146	-480	8.110706e-05	liver
147	-480	-1.0388547e-05	liver
148	-480	2.2743025e-05	liver
149	-480	3.51023e-05	liver
150	-480	-4.5275297e-05	liver
151	-480	-4.994523e-05	liver
152	-480	9.295412e-05	liver
153	-480	0.00016123334	liver
154	-480	-3.3675777e-05	liver
155	-480	-2.2435916e-05	liver
156	-480	-7.29717e-05	liver
157	-480	2.9171984e-05	liver
158	-480	-1.5538084e-05	liver
159	-480	4.1308234e-05	liver
160	-480	4.2018903e-05	liver
161	-480	5.8174883e-05	liver
162	-480	3.2891414e-05	liver
163	-480	6.902127e-06	liver
164	-480	6.0150487e-06	liver
165	-480	-2.3357956e-05	liver
166	-480	-8.914773e-05	liver
167	-480	2.1850317e-06	liver
168	-480	-0.00014299763	liver
169	-480	-4.854668e-06	liver
170	-480	-7.669069e-05	liver
171	-480	9.394111e-06	liver
172	-480	-3.3705228e-06	liver
173	-480	-9.782812e-05	liver
174	-480	-1.3117199e-06	liver
175	-480	-2.0015366e-05	liver
176	-480	3.5172474e-05	liver
177	-480	0.00010343009	liver
178	-480	-3.3048567e-05	liver
179	-480	-4.7409827e-05	liver
180	-480	1.713997e-05	liver
181	-480	-2.3291539e-05	liver
182	-480	8.015186e-05	liver
183	-480	2.7458085e-05	liver
184	-480	2.5390167e-05	liver
185	-480	5.5665687e-06	liver
186	-480	2.9931478e-05	liver
187	-480	-3.210734e-05	liver
188	-480	1.12780945e-05	liver
189	-480	5.0453455e-05	liver
190	-480	3.6756508e-05	liver
191	-480	-3.1704228e-06	liver
192	-480	-2.0128184e-06	liver
193	-480	-3.0453526e-05	liver
194	-480	-2.95575e-06	liver
195	-480	9.342396e-06	liver
196	-480	-1.7990238e-06	liver
197	-480	-3.6071276e-07	liver
198	-480	-3.2342361e-06	liver
199	-480	5.061154e-06	liver
100	-476	2.0522677e-06	liver
101	-476	4.5467925e-07	liver
102	-476	2.315617e-06	liver
103	-476	-7.686539e-06	liver
104	-476	7.0607593e-06	liver
105	-476	-5.8071087e-06	liver
106	-476	-9.924586e-06	liver
107	-476	1.3234512e-05	liver
108	-476	9.918699e-06	liver
109	-476	-1.1161278e-05	liver
110	-476	7.070669e-06	liver
111	-476	-1.9128009e-05	liver
112	-476	-3.6351586e-05	liver
113	-476	-3.348418e-05	liver
114	-476	-2.0439269e-05	liver
115	-476	-3.254058e-05	liver
116	-476	-2.1919717e-05	liver
117	-476	-1.1748168e-05	liver
118	-476	-6.445569e-05	liver
119	-476	-1.2380214e-05	liver
120	-476	-5.46159e-05	liver
121	-476	-1.5858242e-05	liver
122	-476	-7.572406e-05	liver
123	-476	-3.6189387e-05	liver
124	-476	-3.353817e-05	liver
125	-476	-3.0771236e-05	liver
126	-476	-3.4028657e-05	liver
127	-476	-9.636546e-06	liver
128	-476	-5.354921e-06	liver
129	-476	4.988337e-06	liver
130	-476	-6.3305606e-06	liver
131	-476	-2.8356912e-05	liver
132	-476	3.521047e-05	liver
133	-476	4.694317e-05	liver
134	-476	6.607268e-08	liver
135	-476	-1.5796193e-05	liver
136	-476	3.1065152e-05	liver
137	-476	-3.6517695e-06	liver
138	-476	2.9156832e-05	liver
139	-476	-5.351656e-06	liver
140	-476	5.4568383e-05	liver
141	-476	-0.000103772814	liver
142	-476	-3.8396145e-05	liver
143	-476	-4.7671496e-05	liver
144	-476	-2.7873763e-05	liver
145	-476	8.751814e-05	liver
146	-476	-5.5413395e-05	liver
147	-476	4.038177e-05	liver
148	-476	-3.5302877e-05	liver
149	-476	1.1395832e-05	liver
150	-476	3.244221e-05	liver
151	-476	6.497453e-05	liver
152	-476	-5.6586763e-05	liver
153	-476	0.00011504855	liver
154	-476	-1.3355431e-05	liver
155	-476	8.809125e-05	liver
156	-476	-3.794653e-06	liver
157	-476	7.688593e-05	liver
158	-476	4.9794107e-05	liver
159	-476	1.0414968e-05	liver
160	-476	0.0001584395	liver
161	-476	0.00015182543	liver
162	-476	1.9150704e-05	liver
163	-476	-8.8993555e-05	liver
164	-476	2.2030592e-05	liver
165	-476	-8.870726e-06	liver
166	-476	1.884481e-05	liver
167	-476	-4.7840775e-05	liver
168	-476	-7.657298e-05	liver
169	-476	8.577881e-05	liver
170	-476	-6.443824e-05	liver
171	-476	-5.3633583e-05	liver
172	-476	2.5663652e-05	liver
173	-476	-8.722598e-05	liver
174	-476	-4.1470676e-06	liver
175	-476	-5.9514594e-05	liver
176	-476	-0.000112170084	liver
177	-476	7.92971e-05	liver
178	-476	-5.838374e-08	liver
179	-476	5.457099e-05	liver
180	-476	1.8332996e-05	liver
181	-476	-5.4150703e-05	liver
182	-476	7.884924e-05	liver
183	-476	4.4853145e-06	liver
184	-476	4.1327512e-05	liver
185	-476	3.8537095e-05	liver
186	-476	6.793032e-06	liver
187	-476	7.986184e-06	liver
188	-476	3.2071744e-05	liver
189	-476	-1.1663772e-05	liver
190	-476	-3.3876643e-06	liver
191	-476	-1.2851611e-06	liver
192	-476	-1.2419149e-05	liver
193	-476	-2.5120251e-05	liver
194	-476	-8.725828e-06	liver
195	-476	1.5867154e-05	liver
196	-476	-1.620681e-05	liver
197	-476	-1.6097787e-05	liver
198	-476	-4.275632e-06	liver
199	-476	2.6900996e-06	liver
100	-472	1.8114106e-06	liver
101	-472	-8.737139e-06	liver
102	-472	-6.298172e-06	liver
103	-472	-4.8198976e-06	liver
104	-472	8.7618014e-07	liver
105	-472	1.9599984e-06	liver
106	-472	4.194036e-06	liver
107	-472	-1.3931768e-05	liver
108	-472	-2.3091661e-06	liver
109	-472	1.843806e-05	liver
110	-472	-1.579644e-05	liver
111	-472	9.02358e-06	liver
112	-472	-4.1056825e-05	liver
113	-472	-7.1316167e-06	liver
114	-472	-1.457672e-05	liver
115	-472	-1.4297501e-06	liver
116	-472	-4.0460072e-05	liver
117	-472	-9.834992e-06	liver
118	-472	-2.2251257e-05	liver
119	-472	-1.5483874e-05	liver
120	-472	-4.0580697e-05	liver
121	-472	-9.537405e-06	liver
122	-472	-7.402489e-05	liver
123	-472	7.2586017e-06	liver
124	-472	3.511242e-05	liver
125	-472	1.704781e-06	liver
126	-472	-1.6990245e-05	liver
127	-472	-2.7327122e-05	liver
128	-472	-1.02572955e-07	liver
129	-472	-4.2353688e-05	liver
130	-472	1.1841528e-05	liver
131	-472	-2.9353983e-05	liver
132	-472	-2.9028419e-05	liver
133	-472	1.1639328e-05	liver
134	-472	6.5727836e-06	liver
135	-472	-3.177618e-05	liver
136	-472	5.741239e-05	liver
137	-472	-5.4944638e-05	liver
138	-472	-1.9652844e-05	liver
139	-472	-4.678665e-06	liver
140	-472	2.1368522e-05	liver
141	-472	-5.239289e-06	liver
142	-472	-8.707998e-06	liver
143	-472	-4.036755e-05	liver
144	-472	0.00011986338	liver
145	-472	0.00011517882	liver
146	-472	-2.5351159e-05	liver
147	-472	-3.7573656e-05	liver
148	-472	-8.4057145e-05	liver
149	-472	-9.295192e-05	liver
150	-472	1.4030033e-05	liver
151	-472	-1.4241757e-05	liver
152	-472	0.00012884875	liver
153	-472	-3.9664963e-05	liver
154	-472	1.1942371e-05	liver
155	-472	0.00012080032	liver
156	-472	4.457388e-05	liver
157	-472	7.40737e-05	liver
158	-472	-7.635218e-05	liver
159	-472	2.0961975e-06	liver
160	-472	-9.240852e-05	liver
161	-472	-2.1503127e-05	liver
162	-472	6.563402e-05	liver
163	-472	8.6594286e-05	liver
164	-472	-3.6445517e-06	liver
165	-472	-1.1271728e-05	liver
166	-472	-2.3504414e-05	liver
167	-472	4.563525e-05	liver
168	-472	-2.0552034e-05	liver
169	-472	-8.127409e-05	liver
170	-472	0.00013369494	liver
171	-472	2.5874073e-05	liver
172	-472	6.9145055e-05	liver
173	-472	-5.5800596e-05	liver
174	-472	5.009578e-05	liver
175	-472	-4.380413e-06	liver
176	-472	-1.1080124e-05	liver
177	-472	2.9509361e-05	liver
178	-472	1.5391155e-05	liver
179	-472	8.020813e-05	liver
180	-472	9.9367084e-05	liver
181	-472	-7.475775e-05	liver
182	-472	4.1528292e-05	liver
183	-472	-2.7558108e-05	liver
184	-472	-5.5410863e-05	liver
185	-472	2.629269e-05	liver
186	-472	3.1285945e-05	liver
187	-472	-4.670566e-06	liver
188	-472	6.6937528e-06	liver
189	-472	9.552991e-06	liver
190	-472	1.1875395e-05	liver
191	-472	2.0844878e-05	liver
192	-472	-5.0149397e-06	liver
193	-472	-8.313996e-06	liver
194	-472	-1.6057971e-05	liver
195	-472	-1.231533e-05	liver
196	-472	2.3521548e-05	liver
197	-472	-6.822755e-06	liver
198	-472	-6.344652e-06	liver
199	-472	4.4371427e-06	liver
100	-468	-4.069267e-06	liver
101	-468	-1.0038284e-06	liver
102	-468	-6.617506e-06	liver
103	-468	-4.8411644e-06	liver
104	-468	-5.2502496e-06	liver
105	-468	-1.4364906e-05	liver
106	-468	6.270306e-06	liver
107	-468	8.61478e-06	liver
108	-468	-5.064354e-06	liver
109	-468	4.5884203e-06	liver
110	-468	-3.1187207e-07	liver
111	-468	2.3359507e-05	liver
112	-468	-1.6357277e-05	liver
113	-468	1.7772714e-05	liver
114	-468	-8.76087e-07	liver
115	-468	-4.351469e-06	liver
116	-468	-3.5334615e-06	liver
117	-468	-9.542391e-06	liver
118	-468	-1.5410747e-06	liver
119	-468	-2.2748454e-05	liver
120	-468	-1.748918e-05	liver
121	-468	-2.1099473e-05	liver
122	-468	-1.3130759e-05	liver
123	-468	-4.6532355e-06	liver
124	-468	8.003029e-07	liver
125	-468	3.0184428e-06	liver
126	-468	-1.9619925e-05	liver
127	-468	4.5477086e-06	liver
128	-468	-3.5258192e-05	liver
129	-468	1.961828e-05	liver
130	-468	9.460884e-06	liver
131	-468	5.8247633e-06	liver
132	-468	-3.3777866e-05	liver
133	-468	-2.0072206e-05	liver
134	-468	-4.998733e-05	liver
135	-468	2.9798764e-05	liver
136	-468	-7.119985e-05	liver
137	-468	1.8818413e-05	liver
138	-468	-3.770562e-05	liver
139	-468	9.650338e-06	liver
140	-468	2.4242592e-05	liver
141	-468	-9.842918e-05	liver
142	-468	-3.8203187e-05	liver
143	-468	-0.00020549021	liver
144	-468	-3.458089e-05	liver
145	-468	-1.4756515e-06	liver
146	-468	6.943856e-05	liver
147	-468	-0.00020033547	liver
148	-468	-5.9087673e-05	liver
149	-468	-0.00017192269	liver
150	-468	-0.00015066194	liver
151	-468	-2.7266798e-05	liver
152	-468	7.2582385e-05	liver
153	-468	-4.047208e-05	liver
154	-468	-5.986932e-05	liver
155	-468	-5.3120937e-05	liver
156	-468	-0.0001498253	liver
157	-468	-1.6894333e-05	liver
158	-468	-0.000112029666	liver
159	-468	1.853452e-05	liver
160	-468	-4.5292127e-05	liver
161	-468	5.1218114e-05	liver
162	-468	-1.1939328e-05	liver
163	-468	1.720836e-05	liver
164	-468	6.0500563e-05	liver
165	-468	7.681795e-06	liver
166	-468	-4.8328577e-05	liver
167	-468	6.804577e-05	liver
168	-468	-8.328759e-05	liver
169	-468	4.0012477e-05	liver
170	-468	-7.761227e-06	liver
171	-468	-2.973164e-05	liver
172	-468	4.8825445e-06	liver
173	-468	2.8352004e-05	liver
174	-468	-3.9469683e-07	liver
175	-468	-3.2427943e-05	liver
176	-468	6.315898e-07	liver
177	-468	6.288339e-05	liver
178	-468	1.1566458e-05	liver
179	-468	8.027569e-05	liver
180	-468	-8.476508e-06	liver
181	-468	1.9678317e-05	liver
182	-468	3.4387896e-05	liver
183	-468	-1.29945265e-05	liver
184	-468	-1.5854817e-05	liver
185	-468	-1.52264165e-05	liver
186	-468	-9.8534e-05	liver
187	-468	-3.6059293e-05	liver
188	-468	2.8824518e-06	liver
189	-468	1.2654716e-05	liver
190	-468	1.4521629e-05	liver
191	-468	4.2112355e-05	liver
192	-468	-3.8045173e-06	liver
193	-468	-1.2150884e-05	liver
194	-468	-1.2770881e-05	liver
195	-468	5.521539e-06	liver
196	-468	3.9456067e-06	liver
197	-468	-3.1947231e-06	liver
198	-468	-2.0978407e-06	liver
199	-468	-3.2764735e-06	liver
100	-464	1.5882516e-06	liver
101	-464	-2.8087916e-06	liver
102	-464	2.6747014e-06	liver
103	-464	1.0425297e-06	liver
104	-464	4.6275895e-06	liver
105	-464	6.250053e-06	liver
106	-464	-1.9937892e-05	liver
107	-464	3.585007e-06	liver
108	-464	2.959849e-05	liver
109	-464	-2.5877145e-05	liver
110	-464	-9.569977e-06	liver
111	-464	1.5827023e-05	liver
112	-464	-3.8122515e-05	liver
113	-464	3.249399e-06	liver
114	-464	-2.5634814e-05	liver
115	-464	-6.9594075e-06	liver
116	-464	-1.4142154e-05	liver
117	-464	2.4136365e-05	liver
118	-464	-4.723581e-06	liver
119	-464	-2.5001855e-05	liver
120	-464	-5.4433745e-05	liver
121	-464	-2.3671959e-05	liver
122	-464	7.661368e-06	liver
123	-464	-1.1431342e-05	liver
124	-464	6.914677e-06	liver
125	-464	1.3994017e-05	liver
126	-464	5.6451e-06	liver
127	-464	3.181234e-05	liver
128	-464	-3.2159864e-05	liver
129	-464	-4.836887e-05	liver
130	-464	-7.813561e-05	liver
131	-464	-8.555188e-05	liver
132	-464	-4.2445972e-05	liver
133	-464	-4.6005305e-05	liver
134	-464	-5.1548926e-05	liver
135	-464	-3.1820397e-05	liver
136	-464	4.106529e-05	liver
137	-464	-4.9122926e-05	liver
138	-464	-1.0580407e-05	liver
139	-464	-2.8542092e-05	liver
140	-464	5.453667e-05	liver
141	-464	2.2816324e-05	liver
142	-464	-0.00010995436	liver
143	-464	-0.00010570561	liver
144	-464	1.3079059e-05	liver
145	-464	2.1806301e-05	liver
146	-464	2.4899433e-05	liver
147	-464	-0.00015572803	liver
148	-464	-0.000115057665	liver
149	-464	-9.164212e-05	liver
150	-464	-4.500124e-05	liver
151	-464	6.813006e-05	liver
152	-464	6.1695944e-05	liver
153	-464	7.7503864e-05	liver
154	-464	2.2539507e-06	liver
155	-464	-5.4394623e-05	liver
156	-464	-0.00013006409	liver
157	-464	-2.2475351e-05	liver
158	-464	-5.162375e-05	liver
159	-464	-0.00014442137	liver
160	-464	-3.077616e-05	liver
161	-464	1.4615536e-05	liver
162	-464	-7.8052995e-05	liver
163	-464	2.8129229e-05	liver
164	-464	7.027572e-05	liver
165	-464	3.8247857e-05	liver
166	-464	-9.93899e-05	liver
167	-464	-4.9929513e-05	liver
168	-464	-7.687395e-05	liver
169	-464	-4.8806578e-05	liver
170	-464	-3.6739617e-05	liver
171	-464	-4.9947514e-05	liver
172	-464	0.00010630243	liver
173	-464	-9.1164715e-05	liver
174	-464	-0.00011064672	liver
175	-464	-4.60675e-05	liver
176	-464	4.665768e-05	liver
177	-464	9.773488e-05	liver
178	-464	-1.6313972e-05	liver
179	-464	-2.2548465e-05	liver
180	-464	-4.089379e-08	liver
181	-464	-3.3921453e-05	liver
182	-464	2.8494045e-05	liver
183	-464	4.823925e-05	liver
184	-464	-7.019804e-06	liver
185	-464	1.8782686e-05	liver
186	-464	2.38373e-05	liver
187	-464	-7.9672145e-06	liver
188	-464	4.077291e-05	liver
189	-464	-1.8591312e-05	liver
190	-464	2.090492e-06	liver
191	-464	2.3558641e-05	liver
192	-464	-1.005468e-05	liver
193	-464	-2.0340176e-05	liver
194	-464	1.9564645e-06	liver
195	-464	-3.8369653e-06	liver
196	-464	2.939896e-07	liver
197	-464	5.5176906e-06	liver
198	-464	3.6394015e-06	liver
199	-464	8.725952e-07	liver
100	-460	1.5904426e-06	liver
101	-460	1.0367313e-05	liver
102	-460	3.200935e-06	liver
103	-460	1.8472181e-06	liver
104	-460	1.9786872e-05	liver
105	-460	-2.1126261e-06	liver
106	-460	-4.333899e-06	liver
107	-460	-3.7311405e-05	liver
108	-460	-1.5794975e-06	liver
109	-460	1.6425929e-05	liver
110	-460	1.2256434e-05	liver
111	-460	6.9519074e-06	liver
112	-460	-1.39187405e-05	liver
113	-460	1.1348606e-05	liver
114	-460	-1.7175906e-05	liver
115	-460	1.0389438e-05	liver
116	-460	-1.9461877e-06	liver
117	-460	-1.98629e-05	liver
118	-460	-5.0489936e-05	liver
119	-460	-5.988061e-05	liver
120	-460	-1.8833487e-05	liver
121	-460	7.679252e-06	liver
122	-460	-5.783476e-05	liver
123	-460	1.8337329e-05	liver
124	-460	1.5268515e-05	liver
125	-460	3.81908e-05	liver
126	-460	-8.9046414e-05	liver
127	-460	-2.520238e-05	liver
128	-460	-3.3496668e-05	liver
129	-460	-6.833645e-05	liver
130	-460	2.4247774e-05	liver
131	-460	-2.8935932e-05	liver
132	-460	-3.7045596e-05	liver
133	-460	6.507224e-06	liver
134	-460	-2.4836389e-05	liver
135	-460	-2.6335125e-05	liver
136	-460	-8.34346e-06	liver
137	-460	-6.923432e-05	liver
138	-460	-4.6324505e-05	liver
139	-460	-2.9843757e-05	liver
140	-460	-5.0876708e-05	liver
141	-460	-5.836755e-05	liver
142	-460	5.977017e-05	liver
143	-460	-7.017466e-05	liver
144	-460	9.507988e-06	liver
145	-460	-0.000117739124	liver
146	-460	-2.0050393e-05	liver
147	-460	-0.00010066613	liver
148	-460	-4.7269095e-05	liver
149	-460	-6.0202667e-05	liver
150	-460	-2.3687411e-05	liver
151	-460	-0.00018667425	liver
152	-460	2.607214e-05	liver
153	-460	-4.4628647e-05	liver
154	-460	-3.8045786e-05	liver
155	-460	7.4987884e-06	liver
156	-460	-3.9604707e-05	liver
157	-460	-5.719607e-06	liver
158	-460	-0.000116767435	liver
159	-460	-4.650682e-05	liver
160	-460	-2.0670353e-05	liver
161	-460	4.6172234e-05	liver
162	-460	-5.4147426e-05	liver
163	-460	-5.8758502e-05	liver
164	-460	-1.1742676e-05	liver
165	-460	-4.272841e-05	liver
166	-460	-8.5285734e-05	liver
167	-460	-8.658642e-05	liver
168	-460	-5.998912e-06	liver
169	-460	-3.0399173e-05	liver
170	-460	-8.082141e-05	liver
171	-460	-8.858944e-05	liver
172	-460	2.1561806e-05	liver
173	-460	-1.8391715e-05	liver
174	-460	6.237161e-05	liver
175	-460	-8.364398e-05	liver
176	-460	2.7055414e-05	liver
177	-460	8.120748e-05	liver
178	-460	5.0980485e-05	liver
179	-460	2.7614578e-05	liver
180	-460	2.1212147e-05	liver
181	-460	3.5878784e-05	liver
182	-460	-9.838588e-06	liver
183	-460	3.7910508e-05	liver
184	-460	-1.417764e-06	liver
185	-460	3.233659e-05	liver
186	-460	2.636032e-05	liver
187	-460	-5.5382156e-05	liver
188	-460	5.106771e-06	liver
189	-460	-1.8605486e-05	liver
190	-460	1.7732396e-05	liver
191	-460	1.1772404e-05	liver
192	-460	3.1595064e-05	liver
193	-460	8.290151e-06	liver
194	-460	-2.4993731e-05	liver
195	-460	1.5179121e-05	liver
196	-460	-2.125803e-06	liver
197	-460	2.2993545e-06	liver
198	-460	-1.0030103e-06	liver
199	-460	-1.4580264e-06	liver
100	-456	1.4896676e-06	liver
101	-456	7.101365e-06	liver
102	-456	3.3564284e-06	liver
103	-456	4.6830796e-06	liver
104	-456	-6.202109e-06	liver
105	-456	-1.843353e-05	liver
106	-456	3.5213795e-06	liver
107	-456	5.0228637e-06	liver
108	-456	1.9663277e-05	liver
109	-456	-3.9751856e-05	liver
110	-456	-2.2177785e-05	liver
111	-456	1.4738266e-05	liver
112	-456	-2.866083e-05	liver
113	-456	1.3708774e-05	liver
114	-456	-1.100168e-05	liver
115	-456	1.6432381e-06	liver
116	-456	-5.3198833e-06	liver
117	-456	-1.8974946e-05	liver
118	-456	-7.766654e-06	liver
119	-456	8.082326e-06	liver
120	-456	-3.3041666e-05	liver
121	-456	-3.5059442e-05	liver
122	-456	-7.718786e-06	liver
123	-456	-1.2439824e-05	liver
124	-456	-2.1618065e-05	liver
125	-456	-2.4689776e-05	liver
126	-456	-4.600057e-05	liver
127	-456	1.5354413e-05	liver
128	-456	-4.214201e-05	liver
129	-456	-3.499163e-05	liver
130	-456	-5.2594318e-05	liver
131	-456	-1.2485433e-06	liver
132	-456	-1.0996923e-06	liver
133	-456	5.015964e-07	liver
134	-456	-5.5365093e-05	liver
135	-456	2.2735927e-05	liver
136	-456	-3.530744e-05	liver
137	-456	-8.311824e-06	liver
138	-456	2.6376101e-05	liver
139	-456	8.481318e-05	liver
140	-456	-8.295498e-06	liver
141	-456	-0.00013444608	liver
142	-456	-6.0044033e-05	liver
143	-456	-0.00012365656	liver
144	-456	1.9767538e-06	liver
145	-456	-4.742812e-05	liver
146	-456	6.3207124e-05	liver
147	-456	-9.6716445e-05	liver
148	-456	-5.881924e-05	liver
149	-456	-0.00018135444	liver
150	-456	-0.00015979134	liver
151	-456	6.588822e-05	liver
152	-456	8.1566366e-05	liver
153	-456	-9.560543e-06	liver
154	-456	2.0362817e-05	liver
155	-456	-7.247069e-05	liver
156	-456	9.2192015e-05	liver
157	-456	4.6911905e-06	liver
158	-456	0.00010008937	liver
159	-456	-4.4906414e-05	liver
160	-456	-5.575464e-05	liver
161	-456	-6.447495e-05	liver
162	-456	-6.1613864e-05	liver
163	-456	8.1253194e-05	liver
164	-456	9.249982e-06	liver
165	-456	-0.00010280883	liver
166	-456	-3.133166e-05	liver
167	-456	-0.00013774687	liver
168	-456	3.4477027e-05	liver
169	-456	-4.4209733e-06	liver
170	-456	-1.8459079e-05	liver
171	-456	6.8859576e-05	liver
172	-456	-3.3361845e-05	liver
173	-456	-1.3108796e-05	liver
174	-456	-5.594248e-05	liver
175	-456	5.928952e-05	liver
176	-456	-3.2892996e-05	liver
177	-456	-5.6205945e-06	liver
178	-456	1.7519622e-05	liver
179	-456	5.3296637e-05	liver
180	-456	1.3993208e-05	liver
181	-456	1.3454677e-05	liver
182	-456	9.206003e-05	liver
183	-456	8.8132045e-05	liver
184	-456	7.1284126e-07	liver
185	-456	3.8508322e-05	liver
186	-456	2.714378e-05	liver
187	-456	-2.4172034e-05	liver
188	-456	1.6296866e-05	liver
189	-456	1.230329e-05	liver
190	-456	-1.2177416e-05	liver
191	-456	2.8082377e-05	liver
192	-456	-1.2965456e-05	liver
193	-456	-5.6485483e-06	liver
194	-456	-1.3004444e-05	liver
195	-456	-3.9230526e-06	liver
196	-456	-1.0305529e-05	liver
197	-456	-6.79206e-06	liver
198	-456	3.7904306e-06	liver
199	-456	-9.841723e-06	liver
100	-452	1.7127126e-06	liver
101	-452	6.8850577e-06	liver
102	-452	1.595104e-06	liver
103	-452	7.383323e-06	liver
104	-452	2.8983663e-05	liver
105	-452	-1.4429346e-05	liver
106	-452	-7.4038905e-07	liver
107	-452	-7.2454964e-06	liver
108	-452	1.5683623e-05	liver
109	-452	1.7457474e-05	liver
110	-452	3.0442501e-05	liver
111	-452	2.3110237e-05	liver
112	-452	2.2883727e-05	liver
113	-452	1.7405919e-05	liver
114	-452	-3.849632e-05	liver
115	-452	2.8853443e-05	liver
116	-452	1.773818e-05	liver
117	-452	8.684696e-06	liver
118	-452	2.4917932e-05	liver
119	-452	9.581429e-07	liver
120	-452	-4.897038e-05	liver
121	-452	1.1633309e-05	liver
122	-452	3.5145727e-06	liver
123	-452	1.5003232e-06	liver
124	-452	1.3517988e-05	liver
125	-452	4.7294907e-05	liver
126	-452	-1.4928077e-05	liver
127	-452	4.112363e-06	liver
128	-452	4.9907852e-05	liver
129	-452	-1.4860978e-05	liver
130	-452	-7.8966395e-06	liver
131	-452	-1.5994408e-05	liver
132	-452	-5.604492e-05	liver
133	-452	7.332214e-05	liver
134	-452	5.2823256e-05	liver
135	-452	5.0383584e-05	liver
136	-452	3.930206e-05	liver
137	-452	5.560387e-05	liver
138	-452	-5.1114606e-05	liver
139	-452	0.00013234261	liver
140	-452	2.4369172e-05	liver
141	-452	2.4236275e-05	liver
142	-452	-0.00012803699	liver
143	-452	-2.154117e-05	liver
144	-452	5.750345e-06	liver
145	-452	-3.2251173e-05	liver
146	-452	-2.3225844e-05	liver
147	-452	-0.00011665457	liver
148	-452	4.3543758e-05	liver
149	-452	-0.00017074376	liver
150	-452	-4.341158e-05	liver
151	-452	-7.0594375e-05	liver
152	-452	-3.5358156e-05	liver
153	-452	0.00010978856	liver
154	-452	9.186904e-06	liver
155	-452	-0.000103476035	liver
156	-452	-4.6141024e-05	liver
157	-452	-0.0001086908	liver
158	-452	-0.00013676164	liver
159	-452	-9.131678e-05	liver
160	-452	-9.9394376e-05	liver
161	-452	-2.1170019e-05	liver
162	-452	-1.7858494e-05	liver
163	-452	-2.8040708e-05	liver
164	-452	9.819786e-06	liver
165	-452	4.6090125e-05	liver
166	-452	-3.420774e-05	liver
167	-452	-1.5903159e-05	liver
168	-452	-6.255952e-05	liver
169	-452	-0.000107264175	liver
170	-452	4.0321163e-05	liver
171	-452	-0.00010222279	liver
172	-452	-1.5942665e-05	liver
173	-452	-3.8940576e-05	liver
174	-452	-2.7155487e-05	liver
175	-452	-1.8513228e-05	liver
176	-452	5.4516633e-05	liver
177	-452	0.00011391378	liver
178	-452	1.9951887e-05	liver
179	-452	2.90514e-06	liver
180	-452	2.8036577e-05	liver
181	-452	8.170044e-06	liver
182	-452	3.7844363e-06	liver
183	-452	6.359828e-05	liver
184	-452	-3.0845207e-05	liver
185	-452	-2.9464332e-05	liver
186	-452	3.67521e-06	liver
187	-452	-3.5062158e-06	liver
188	-452	-5.678315e-06	liver
189	-452	-5.6833112e-05	liver
190	-452	-4.564917e-05	liver
191	-452	6.207277e-06	liver
192	-452	-2.9556388e-05	liver
193	-452	-5.7249445e-06	liver
194	-452	1.3436481e-05	liver
195	-452	-1.0009004e-05	liver
196	-452	-1.3754662e-05	liver
197	-452	4.0584854e-07	liver
198	-452	5.3007852e-06	liver
199	-452	-4.6447212e-06	liver
100	-448	-8.073109e-07	liver
101	-448	-4.773461e-06	liver
102	-448	2.4739004e-06	liver
103	-448	8.011204e-06	liver
104	-448	-8.930484e-06	liver
105	-448	1.5841395e-05	liver
106	-448	-2.8254646e-05	liver
107	-448	-1.2080599e-06	liver
108	-448	-1.4311937e-05	liver
109	-448	2.5163854e-06	liver
110	-448	3.38988e-05	liver
111	-448	2.8038421e-05	liver
112	-448	-7.8007215e-06	liver
113	-448	-1.2076346e-05	liver
114	-448	-2.5234563e-06	liver
115	-448	-3.20544e-07	liver
116	-448	-1.1360596e-05	liver
117	-448	-2.9496243e-05	liver
118	-448	4.0926384e-06	liver
119	-448	-1.6032958e-05	liver
120	-448	-2.7425132e-05	liver
121	-448	-3.9922477e-05	liver
122	-448	-9.419607e-06	liver
123	-448	2.9457242e-05	liver
124	-448	-5.487535e-06	liver
125	-448	-4.3943124e-05	liver
126	-448	-7.617092e-05	liver
127	-448	2.7110003e-05	liver
128	-448	3.3561206e-05	liver
129	-448	-2.271707e-06	liver
130	-448	-5.832396e-05	liver
131	-448	-6.791735e-05	liver
132	-448	-6.8997935e-05	liver
133	-448	2.0451109e-05	liver
134	-448	6.0023245e-07	liver
135	-448	-6.0416023e-06	liver
136	-448	-1.6323282e-05	liver
137	-448	2.660855e-06	liver
138	-448	4.8411115e-05	liver
139	-448	6.223609e-05	liver
140	-448	7.3829e-05	liver
141	-448	-5.811357e-05	liver
142	-448	-6.2174004e-05	liver
143	-448	-4.739942e-05	liver
144	-448	-9.2242027e-07	liver
145	-448	-7.031657e-05	liver
146	-448	0.00017063174	liver
147	-448	-5.3749493e-05	liver
148	-448	-6.126921e-05	liver
149	-448	-2.0544192e-05	liver
150	-448	-6.2298655e-05	liver
151	-448	7.379297e-05	liver
152	-448	3.8993358e-06	liver
153	-448	-4.5903176e-05	liver
154	-448	-8.30443e-05	liver
155	-448	-7.0825714e-05	liver
156	-448	9.285477e-05	liver
157	-448	-5.5654677e-06	liver
158	-448	6.138674e-05	liver
159	-448	-6.640087e-06	liver
160	-448	-6.9642214e-05	liver
161	-448	7.102824e-05	liver
162	-448	-6.194539e-05	liver
163	-448	0.000112105656	liver
164	-448	-1.8273091e-05	liver
165	-448	2.9785606e-05	liver
166	-448	7.588104e-05	liver
167	-448	-0.00010601308	liver
168	-448	-2.8698687e-05	liver
169	-448	-8.683263e-05	liver
170	-448	-6.1926105e-05	liver
171	-448	-9.1587695e-05	liver
172	-448	-9.953786e-05	liver
173	-448	7.11842e-05	liver
174	-448	-0.0001222908	liver
175	-448	1.2019782e-05	liver
176	-448	4.9583516e-05	liver
177	-448	-1.37089555e-05	liver
178	-448	-3.1663563e-05	liver
179	-448	8.040274e-05	liver
180	-448	2.6170961e-05	liver
181	-448	-2.983004e-05	liver
182	-448	1.1864593e-05	liver
183	-448	3.90545e-05	liver
184	-448	-5.4016244e-05	liver
185	-448	9.679913e-06	liver
186	-448	5.9515405e-06	liver
187	-448	1.402389e-06	liver
188	-448	6.4728783e-06	liver
189	-448	-3.1531627e-07	liver
190	-448	2.0030762e-05	liver
191	-448	1.1171934e-05	liver
192	-448	3.986102e-06	liver
193	-448	1.8145745e-05	liver
194	-448	2.4757708e-05	liver
195	-448	-1.3374818e-05	liver
196	-448	4.797971e-06	liver
197	-448	-6.0094194e-06	liver
198	-448	-2.5103204e-06	liver
199	-448	-6.011937e-06	liver
100	-444	-4.5471934e-06	liver
101	-444	3.2704538e-06	liver
102	-444	5.743808e-07	liver
103	-444	1.9501786e-06	liver
104	-444	8.133976e-06	liver
105	-444	-1.5425623e-05	liver
106	-444	-3.2201162e-05	liver
107	-444	-6.249736e-06	liver
108	-444	-1.1653134e-05	liver
109	-444	1.8263008e-05	liver
110	-444	-1.1231293e-06	liver
111	-444	-1.0897467e-05	liver
112	-444	-3.1168413e-05	liver
113	-444	1.2751869e-05	liver
114	-444	-2.0357966e-05	liver
115	-444	6.0945995e-06	liver
116	-444	-3.2896392e-06	liver
117	-444	-2.0251033e-05	liver
118	-444	-5.0287206e-05	liver
119	-444	2.6154547e-05	liver
120	-444	-4.428034e-06	liver
121	-444	2.2614253e-05	liver
122	-444	4.0824674e-05	liver
123	-444	-1.4083218e-05	liver
124	-444	1.7564627e-05	liver
125	-444	-2.5535548e-05	liver
126	-444	-1.2966643e-06	liver
127	-444	4.1597455e-06	liver
128	-444	3.636129e-05	liver
129	-444	3.754729e-06	liver
130	-444	-1.924123e-06	liver
131	-444	-5.2350486e-05	liver
132	-444	-3.319688e-05	liver
133	-444	-2.477413e-05	liver
134	-444	-3.8059243e-05	liver
135	-444	-7.595416e-05	liver
136	-444	4.0202234e-05	liver
137	-444	-1.0077119e-05	liver
138	-444	5.3124248e-05	liver
139	-444	0.00013258724	liver
140	-444	-6.222334e-05	liver
141	-444	1.256698e-05	liver
142	-444	3.633455e-05	liver
143	-444	4.8796108e-05	liver
144	-444	-3.0432373e-05	liver
145	-444	-6.6857996e-05	liver
146	-444	0.00011881101	liver
147	-444	-0.00014293662	liver
148	-444	-2.0417561e-05	liver
149	-444	-0.0001158451	liver
150	-444	-8.542755e-05	liver
151	-444	-1.2750821e-05	liver
152	-444	-2.1151865e-05	liver
153	-444	3.2960765e-05	liver
154	-444	-6.982954e-05	liver
155	-444	1.5730359e-06	liver
156	-444	-2.6256885e-05	liver
157	-444	-4.8546917e-05	liver
158	-444	-8.1422695e-05	liver
159	-444	9.5573865e-05	liver
160	-444	-7.16874e-05	liver
161	-444	8.1075355e-05	liver
162	-444	-0.00015439936	liver
163	-444	9.290031e-06	liver
164	-444	1.3173903e-05	liver
165	-444	-7.569514e-05	liver
166	-444	8.03612e-06	liver
167	-444	-1.5064457e-05	liver
168	-444	-9.204172e-05	liver
169	-444	-6.351786e-05	liver
170	-444	-0.00011527053	liver
171	-444	-3.5676923e-05	liver
172	-444	7.476881e-05	liver
173	-444	-6.0540602e-05	liver
174	-444	-4.4853357e-05	liver
175	-444	-2.1829042e-05	liver
176	-444	-2.3897695e-05	liver
177	-444	1.7667788e-05	liver
178	-444	-4.1433555e-05	liver
179	-444	5.05804e-05	liver
180	-444	1.962496e-05	liver
181	-444	4.612211e-05	liver
182	-444	6.503253e-06	liver
183	-444	-1.1938067e-05	liver
184	-444	-4.5813602e-05	liver
185	-444	7.003059e-06	liver
186	-444	-1.5104351e-05	liver
187	-444	-1.5123398e-05	liver
188	-444	4.550927e-06	liver
189	-444	1.9012351e-06	liver
190	-444	2.7328153e-06	liver
191	-444	7.840519e-06	liver
192	-444	-9.3025765e-06	liver
193	-444	-4.3500513e-06	liver
194	-444	1.4561456e-05	liver
195	-444	-7.769447e-06	liver
196	-444	5.9653057e-06	liver
197	-444	1.5657471e-06	liver
198	-444	5.8044594e-07	liver
199	-444	-6.454455e-07	liver
100	-440	-2.4669325e-06	liver
101	-440	-3.2779633e-06	liver
102	-440	-5.1887618e-08	liver
103	-440	1.1176318e-05	liver
104	-440	1.2230774e-05	liver
105	-440	1.38865435e-05	liver
106	-440	-9.616943e-06	liver
107	-440	-1.5600994e-05	liver
108	-440	-2.6363668e-05	liver
109	-440	-2.5011082e-06	liver
110	-440	-1.4359284e-05	liver
111	-440	-4.1473377e-06	liver
112	-440	2.3017844e-06	liver
113	-440	-1.4743985e-05	liver
114	-440	-2.4976489e-05	liver
115	-440	1.4980223e-05	liver
116	-440	8.149822e-06	liver
117	-440	-3.744926e-05	liver
118	-440	-3.3560606e-05	liver
119	-440	-1.3248562e-05	liver
120	-440	-3.866506e-05	liver
121	-440	-4.304765e-07	liver
122	-440	9.513493e-06	liver
123	-440	6.7430333e-06	liver
124	-440	-9.955264e-06	liver
125	-440	-5.274577e-06	liver
126	-440	-4.1638683e-05	liver
127	-440	-8.802943e-06	liver
128	-440	-4.3801945e-05	liver
129	-440	-2.40806e-05	liver
130	-440	-5.4781954e-06	liver
131	-440	-2.9541403e-05	liver
132	-440	1.4083137e-06	liver
133	-440	1.3452813e-05	liver
134	-440	5.083204e-05	liver
135	-440	-2.2951746e-05	liver
136	-440	1.5590065e-05	liver
137	-440	-4.983565e-05	liver
138	-440	2.3646964e-05	liver
139	-440	2.0930569e-05	liver
140	-440	-7.074328e-06	liver
141	-440	-0.000101155856	liver
142	-440	-0.00020382596	liver
143	-440	-0.00015176553	liver
144	-440	-1.2753506e-05	liver
145	-440	-9.715952e-05	liver
146	-440	4.119533e-05	liver
147	-440	-4.5188655e-05	liver
148	-440	-0.00011226558	liver
149	-440	-0.00011801783	liver
150	-440	-6.5466105e-05	liver
151	-440	4.285411e-05	liver
152	-440	-8.8281224e-05	liver
153	-440	-2.0494812e-05	liver
154	-440	-5.6403453e-05	liver
155	-440	-3.5006673e-05	liver
156	-440	3.2339524e-06	liver
157	-440	0.00011788597	liver
158	-440	3.625882e-05	liver
159	-440	6.246511e-05	liver
160	-440	9.163488e-05	liver
161	-440	2.1787488e-05	liver
162	-440	8.527653e-05	liver
163	-440	2.001029e-05	liver
164	-440	-6.979218e-05	liver
165	-440	7.459567e-05	liver
166	-440	1.2852695e-05	liver
167	-440	4.330918e-05	liver
168	-440	0.00014868844	liver
169	-440	-8.767791e-05	liver
170	-440	-2.8329136e-05	liver
171	-440	3.7122285e-05	liver
172	-440	-1.742082e-05	liver
173	-440	9.2336675e-05	liver
174	-440	-2.7896906e-05	liver
175	-440	-1.7744582e-05	liver
176	-440	9.1919246e-05	liver
177	-440	-4.3127864e-05	liver
178	-440	3.804936e-07	liver
179	-440	-1.139015e-05	liver
180	-440	-4.591543e-05	liver
181	-440	-1.804183e-06	liver
182	-440	-7.1642953e-06	liver
183	-440	4.998082e-05	liver
184	-440	2.6651835e-06	liver
185	-440	-1.9483414e-05	liver
186	-440	2.142609e-05	liver
187	-440	-5.7866917e-05	liver
188	-440	-1.8013126e-05	liver
189	-440	1.0696635e-06	liver
190	-440	-2.7295553e-05	liver
191	-440	1.4842846e-05	liver
192	-440	4.5032743e-06	liver
193	-440	1.5328622e-05	liver
194	-440	3.158696e-06	liver
195	-440	-2.8323491e-05	liver
196	-440	2.811752e-06	liver
197	-440	-4.448258e-06	liver
198	-440	-6.739423e-06	liver
199	-440	-5.521533e-07	liver
100	-436	5.355248e-06	liver
101	-436	-1.6317354e-06	liver
102	-436	8.264031e-06	liver
103	-436	3.7620396e-07	liver
104	-436	-1.4304641e-05	liver
105	-436	-6.836608e-06	liver
106	-436	2.076163e-05	liver
107	-436	-1.2951605e-05	liver
108	-436	-2.1510494e-05	liver
109	-436	-2.1236607e-05	liver
110	-436	1.8404766e-05	liver
111	-436	1.5556085e-05	liver
112	-436	-2.2124505e-05	liver
113	-436	3.14012e-06	liver
114	-436	-1.2637703e-05	liver
115	-436	-2.3308909e-05	liver
116	-436	2.4751478e-05	liver
117	-436	7.14355e-06	liver
118	-436	-6.3434454e-06	liver
119	-436	-3.3434915e-06	liver
120	-436	-7.970101e-06	liver
121	-436	1.0812722e-05	liver
122	-436	4.939309e-06	liver
123	-436	-5.2199284e-05	liver
124	-436	1.2032634e-05	liver
125	-436	2.4168035e-05	liver
126	-436	-2.1114631e-06	liver
127	-436	3.193835e-05	liver
128	-436	-7.46014e-06	liver
129	-436	2.4720492e-05	liver
130	-436	-9.415709e-06	liver
131	-436	9.25612e-06	liver
132	-436	-7.344398e-05	liver
133	-436	3.07105e-05	liver
134	-436	4.140356e-06	liver
135	-436	-1.7414393e-06	liver
136	-436	2.434474e-05	liver
137	-436	2.6751382e-05	liver
138	-436	-5.327877e-05	liver
139	-436	0.00017812304	liver
140	-436	-9.042653e-06	liver
141	-436	2.8714261e-05	liver
142	-436	2.6857639e-05	liver
143	-436	-2.3894925e-05	liver
144	-436	4.2191554e-05	liver
145	-436	-4.978847e-05	liver
146	-436	4.4534136e-05	liver
147	-436	-4.325704e-05	liver
148	-436	0.00015382959	liver
149	-436	2.481478e-05	liver
150	-436	2.4609988e-05	liver
151	-436	-8.333128e-05	liver
152	-436	4.7559606e-05	liver
153	-436	-2.6199143e-06	liver
154	-436	-0.00012725256	liver
155	-436	7.27373e-05	liver
156	-436	0.0002317024	liver
157	-436	3.3340842e-05	liver
158	-436	6.0094317e-05	liver
159	-436	2.0103049e-05	liver
160	-436	-5.011561e-05	liver
161	-436	5.9239765e-06	liver
162	-436	6.326299e-05	liver
163	-436	2.9582296e-05	liver
164	-436	0.000115152856	liver
165	-436	9.820344e-05	liver
166	-436	8.21819e-05	liver
167	-436	-1.2946756e-05	liver
168	-436	9.436726e-06	liver
169	-436	4.8208247e-05	liver
170	-436	4.8573274e-05	liver
171	-436	6.151495e-05	liver
172	-436	2.5747435e-05	liver
173	-436	9.11765e-05	liver
174	-436	-1.31732495e-05	liver
175	-436	-1.8423567e-05	liver
176	-436	0.00011831571	liver
177	-436	7.388317e-05	liver
178	-436	5.8400224e-06	liver
179	-436	5.0918377e-05	liver
180	-436	7.362422e-05	liver
181	-436	3.510847e-05	liver
182	-436	4.1708205e-05	liver
183	-436	2.0444399e-05	liver
184	-436	9.374756e-05	liver
185	-436	-1.0709298e-05	liver
186	-436	-1.9625035e-05	liver
187	-436	-1.2097128e-05	liver
188	-436	3.882346e-05	liver
189	-436	-2.8938607e-06	liver
190	-436	-1.9081974e-05	liver
191	-436	2.3940906e-05	liver
192	-436	-4.7024105e-06	liver
193	-436	4.2457837e-06	liver
194	-436	-3.9451807e-06	liver
195	-436	7.224161e-07	liver
196	-436	9.61785e-07	liver
197	-436	-1.7229332e-06	liver
198	-436	-4.492697e-06	liver
199	-436	3.690827e-06	liver
100	-432	1.5350593e-06	liver
101	-432	-2.3202492e-06	liver
102	-432	-1.7284842e-06	liver
103	-432	3.9419825e-07	liver
104	-432	-7.6917095e-06	liver
105	-432	1.2685079e-05	liver
106	-432	1.2294939e-06	liver
107	-432	-1.0883802e-05	liver
108	-432	-5.9358076e-06	liver
109	-432	-2.3584998e-06	liver
110	-432	1.0401951e-05	liver
111	-432	2.5069718e-05	liver
112	-432	2.1460199e-05	liver
113	-432	6.6136963e-06	liver
114	-432	-6.7155265e-06	liver
115	-432	-4.5125034e-05	liver
116	-432	6.6344637e-06	liver
117	-432	-1.6700471e-05	liver
118	-432	-6.213718e-05	liver
119	-432	-4.1076975e-05	liver
120	-432	-1.08406575e-05	liver
121	-432	8.209148e-06	liver
122	-432	-1.3641478e-05	liver
123	-432	1.3732335e-05	liver
124	-432	2.2084309e-05	liver
125	-432	0.00013578864	liver
126	-432	-2.7167523e-06	liver
127	-432	-3.9900144e-07	liver
128	-432	-1.6745094e-05	liver
129	-432	3.5674744e-05	liver
130	-432	-2.8224888e-05	liver
131	-432	3.4803867e-05	liver
132	-432	-4.5950597e-05	liver
133	-432	-8.58171e-05	liver
134	-432	-6.213429e-05	liver
135	-432	-1.5563211e-05	liver
136	-432	-2.0074593e-05	liver
137	-432	2.706252e-05	liver
138	-432	-5.9392416e-05	liver
139	-432	3.758086e-05	liver
140	-432	-9.848562e-05	liver
141	-432	-0.00013938146	liver
142	-432	2.3911687e-06	liver
143	-432	1.9656636e-05	liver
144	-432	-7.844551e-05	liver
145	-432	-7.655779e-06	liver
146	-432	3.187375e-05	liver
147	-432	-0.0001747483	liver
148	-432	-6.491984e-05	liver
149	-432	-0.00016885229	liver
150	-432	1.6272632e-05	liver
151	-432	-5.7113055e-05	liver
152	-432	4.6998583e-05	liver
153	-432	-4.782672e-06	liver
154	-432	9.558854e-06	liver
155	-432	4.708122e-05	liver
156	-432	2.6630447e-05	liver
157	-432	0.00015171117	liver
158	-432	8.716051e-05	liver
159	-432	0.00018113272	liver
160	-432	4.803793e-05	liver
161	-432	-5.5026507e-05	liver
162	-432	-1.1136652e-05	liver
163	-432	0.00011784171	liver
164	-432	3.7111527e-05	liver
165	-432	3.4493325e-05	liver
166	-432	3.1331663e-05	liver
167	-432	2.4178235e-05	liver
168	-432	3.6525405e-05	liver
169	-432	3.4401783e-05	liver
170	-432	3.950894e-06	liver
171	-432	0.00014853763	liver
172	-432	5.162555e-05	liver
173	-432	6.0445618e-05	liver
174	-432	4.793062e-05	liver
175	-432	-4.1048956e-05	liver
176	-432	7.1887865e-05	liver
177	-432	7.023353e-05	liver
178	-432	-3.0529518e-05	liver
179	-432	8.105386e-05	liver
180	-432	3.8200073e-05	liver
181	-432	6.699454e-06	liver
182	-432	8.969679e-06	liver
183	-432	8.9696e-06	liver
184	-432	1.1069798e-05	liver
185	-432	9.246336e-05	liver
186	-432	-5.956436e-05	liver
187	-432	1.6336755e-05	liver
188	-432	1.0439902e-05	liver
189	-432	-2.469841e-05	liver
190	-432	3.1244843e-05	liver
191	-432	1.5922711e-05	liver
192	-432	-1.1623871e-05	liver
193	-432	-1.6661841e-05	liver
194	-432	8.021345e-06	liver
195	-432	-7.914058e-06	liver
196	-432	-5.7426896e-06	liver
197	-432	-1.6912152e-06	liver
198	-432	-1.1030768e-06	liver
199	-432	1.6634898e-06	liver
100	-428	2.2133675e-06	liver
101	-428	6.2960515e-07	liver
102	-428	1.0417463e-05	liver
103	-428	-1.9684019e-06	liver
104	-428	1.0191512e-05	liver
105	-428	1.3775557e-05	liver
106	-428	2.7050578e-06	liver
107	-428	-4.3722953e-06	liver
108	-428	-4.7397025e-06	liver
109	-428	-1.5114553e-05	liver
110	-428	-4.6715752e-07	liver
111	-428	-2.2006168e-05	liver
112	-428	-1.571211e-06	liver
113	-428	3.7668302e-05	liver
114	-428	6.6957296e-06	liver
115	-428	3.833831e-05	liver
116	-428	6.245426e-06	liver
117	-428	-3.610832e-06	liver
118	-428	2.4466584e-05	liver
119	-428	3.9153245e-05	liver
120	-428	-6.815986e-05	liver
121	-428	1.5085214e-05	liver
122	-428	2.8022949e-05	liver
123	-428	5.1691415e-05	liver
124	-428	-3.3778151e-06	liver
125	-428	5.1142666e-05	liver
126	-428	-3.3815704e-05	liver
127	-428	-1.2681121e-05	liver
128	-428	-3.670766e-05	liver
129	-428	-4.308884e-05	liver
130	-428	5.4253695e-05	liver
131	-428	1.3621336e-05	liver
132	-428	3.4147797e-05	liver
133	-428	1.8023835e-05	liver
134	-428	2.972647e-05	liver
135	-428	-1.1430474e-05	liver
136	-428	-4.5758003e-05	liver
137	-428	-5.05914e-05	liver
138	-428	0.00013936918	liver
139	-428	4.457246e-05	liver
140	-428	-2.9279501e-05	liver
141	-428	3.2206368e-05	liver
142	-428	-1.539918e-05	liver
143	-428	1.7583703e-05	liver
144	-428	-0.000106276675	liver
145	-428	7.830456e-06	liver
146	-428	-8.3575585e-05	liver
147	-428	-6.043336e-05	liver
148	-428	-5.8951624e-05	liver
149	-428	-3.142949e-05	liver
150	-428	-6.3150415e-05	liver
151	-428	-2.0580925e-05	liver
152	-428	0.00014358417	liver
153	-428	4.3012846e-05	liver
154	-428	6.6877845e-05	liver
155	-428	-5.2385858e-05	liver
156	-428	2.7805261e-05	liver
157	-428	-0.00016223414	liver
158	-428	0.00020291538	liver
159	-428	0.00014619612	liver
160	-428	-3.025991e-05	liver
161	-428	1.02413605e-05	liver
162	-428	-4.9785347e-05	liver
163	-428	4.345202e-07	liver
164	-428	8.615642e-05	liver
165	-428	1.5122476e-05	liver
166	-428	3.999861e-05	liver
167	-428	1.8678373e-05	liver
168	-428	3.397885e-05	liver
169	-428	4.4169075e-05	liver
170	-428	-3.856362e-05	liver
171	-428	4.665033e-05	liver
172	-428	6.977193e-05	liver
173	-428	6.745047e-06	liver
174	-428	6.176975e-05	liver
175	-428	-5.842938e-05	liver
176	-428	5.3834465e-05	liver
177	-428	5.834082e-05	liver
178	-428	-2.6256634e-05	liver
179	-428	4.5113466e-05	liver
180	-428	1.779213e-05	liver
181	-428	-1.6729138e-05	liver
182	-428	-2.2422808e-05	liver
183	-428	-1.7367613e-05	liver
184	-428	3.3599958e-05	liver
185	-428	2.1604741e-05	liver
186	-428	3.6978534e-05	liver
187	-428	-9.194596e-06	liver
188	-428	-1.3503004e-05	liver
189	-428	1.7218485e-05	liver
190	-428	-2.518904e-05	liver
191	-428	3.4103276e-05	liver
192	-428	2.9740911e-05	liver
193	-428	-5.281759e-06	liver
194	-428	-6.108667e-06	liver
195	-428	-9.56481e-06	liver
196	-428	1.5058941e-05	liver
197	-428	-2.3500074e-06	liver
198	-428	2.1494695e-06	liver
199	-428	-4.1706585e-06	liver
100	-424	4.7706584e-07	liver
101	-424	-2.553442e-06	liver
102	-424	-1.4605343e-06	liver
103	-424	7.236125e-06	liver
104	-424	-8.789452e-06	liver
105	-424	7.161816e-06	liver
106	-424	-1.6607142e-05	liver
107	-424	-4.8519596e-06	liver
108	-424	1.0239615e-06	liver
109	-424	-4.789815e-06	liver
110	-424	-1.0633362e-05	liver
111	-424	-4.7041525e-05	liver
112	-424	-1.3026084e-05	liver
113	-424	-1.2548389e-05	liver
114	-424	6.363729e-06	liver
115	-424	-3.7442376e-06	liver
116	-424	1.661319e-05	liver
117	-424	-1.2566467e-05	liver
118	-424	-3.5948167e-05	liver
119	-424	-2.1672035e-06	liver
120	-424	-4.016407e-05	liver
121	-424	-2.968768e-05	liver
122	-424	2.656514e-05	liver
123	-424	7.1536033e-06	liver
124	-424	1.9215844e-05	liver
125	-424	1.3234563e-05	liver
126	-424	-7.7215285e-05	liver
127	-424	1.9934855e-06	liver
128	-424	9.308536e-06	liver
129	-424	9.668188e-07	liver
130	-424	-4.0957028e-05	liver
131	-424	-6.8924004e-05	liver
132	-424	-3.5037065e-05	liver
133	-424	8.609722e-06	liver
134	-424	-1.4282379e-05	liver
135	-424	8.669347e-05	liver
136	-424	-4.62184e-05	liver
137	-424	3.768514e-06	liver
138	-424	8.8978006e-05	liver
139	-424	0.00012382056	liver
140	-424	-4.960886e-05	liver
141	-424	-1.31913e-05	liver
142	-424	0.000102864105	liver
143	-424	-8.081824e-05	liver
144	-424	3.8596056e-05	liver
145	-424	1.7026812e-06	liver
146	-424	-4.8904065e-05	liver
147	-424	-3.2282955e-05	liver
148	-424	-7.524071e-05	liver
149	-424	-3.60547e-05	liver
150	-424	3.7632855e-08	liver
151	-424	5.5877408e-05	liver
152	-424	7.233591e-05	liver
153	-424	-3.126274e-05	liver
154	-424	1.4364708e-05	liver
155	-424	1.7434118e-05	liver
156	-424	-1.2863469e-05	liver
157	-424	3.710162e-05	liver
158	-424	1.6286253e-05	liver
159	-424	0.00012427698	liver
160	-424	-7.652269e-05	liver
161	-424	-2.2471491e-05	liver
162	-424	-9.136294e-05	liver
163	-424	-6.741428e-05	liver
164	-424	0.00012738536	liver
165	-424	1.3234071e-06	liver
166	-424	-1.7319682e-05	liver
167	-424	4.0774918e-05	liver
168	-424	-2.1491938e-05	liver
169	-424	3.0000903e-05	liver
170	-424	-1.4503545e-05	liver
171	-424	0.0001018794	liver
172	-424	6.0216888e-05	liver
173	-424	9.725166e-05	liver
174	-424	4.186237e-05	liver
175	-424	3.4722136e-05	liver
176	-424	7.6232645e-05	liver
177	-424	3.2279688e-05	liver
178	-424	-1.0442022e-05	liver
179	-424	-3.2212505e-05	liver
180	-424	3.8984344e-05	liver
181	-424	-1.7642964e-05	liver
182	-424	1.2809473e-05	liver
183	-424	3.310294e-05	liver
184	-424	5.0832878e-06	liver
185	-424	-1.1359003e-06	liver
186	-424	1.9083458e-05	liver
187	-424	-5.3248354e-05	liver
188	-424	3.0996438e-05	liver
189	-424	2.582916e-05	liver
190	-424	-3.3793578e-05	liver
191	-424	1.4974511e-05	liver
192	-424	1.4530746e-06	liver
193	-424	-9.251057e-06	liver
194	-424	6.476093e-06	liver
195	-424	-1.4351952e-05	liver
196	-424	-5.2585115e-06	liver
197	-424	1.6498864e-06	liver
198	-424	7.480897e-06	liver
[truncated: 148,001 more rows]
