# Supplementary material for: Integrative modeling of tumor genomes and epigenomes for enhanced cancer diagnosis by cell-free DNA
Source: Nat Commun. 2023 Apr 10;14:2017. doi: 10.1038/s41467-023-37768-3 (PMC10085982; doi:10.1038/s41467-023-37768-3)
Supplement: Supplementary file 6 — Source Data [file 41467_2023_37768_MOESM6_ESM.zip › sourcedata/sup8_a_combined.txt]

breast	liver	esophagus	ovary	pancreas	lung
689	3	2	2	5	1
13	182	9	6	3	0
6	7	132	5	0	5
8	0	0	142	1	0
4	10	3	0	68	0
5	0	4	8	2	34
