# Supplementary material for: Integrative modeling of tumor genomes and epigenomes for enhanced cancer diagnosis by cell-free DNA
Source: Nat Commun. 2023 Apr 10;14:2017. doi: 10.1038/s41467-023-37768-3 (PMC10085982; doi:10.1038/s41467-023-37768-3)
Supplement: Supplementary file 6 — Source Data [file 41467_2023_37768_MOESM6_ESM.zip › sourcedata/sup9_d_genome.txt]

label	liver	esophagus	ovary	pancreas	lung	colon
breast	96	2	3	6	2	4
liver	6	14	4	4	9	0
esophagus	3	6	26	10	7	2
ovary	11	5	8	53	2	2
pancreas	5	3	6	3	9	3
lung	5	1	1	1	1	10
