# Supplementary material for: Integrative modeling of tumor genomes and epigenomes for enhanced cancer diagnosis by cell-free DNA
Source: Nat Commun. 2023 Apr 10;14:2017. doi: 10.1038/s41467-023-37768-3 (PMC10085982; doi:10.1038/s41467-023-37768-3)
Supplement: Supplementary file 6 — Source Data [file 41467_2023_37768_MOESM6_ESM.zip › sourcedata/sup10_d.txt]

index	fpr	tpr	type
genome_orig_0	0.0	0.0	genome_original
genome_orig_1	0.0	0.0085959885386819	genome_original
genome_orig_2	0.0	0.0114613180515759	genome_original
genome_orig_3	0.0	0.0150429799426934	genome_original
genome_orig_4	0.0	0.0164756446991404	genome_original
genome_orig_5	0.0	0.0200573065902578	genome_original
genome_orig_6	0.0	0.0214899713467048	genome_original
genome_orig_7	0.0	0.0343839541547277	genome_original
genome_orig_8	0.0	0.0358166189111747	genome_original
genome_orig_9	0.0	0.0472779369627507	genome_original
genome_orig_10	0.0	0.0501432664756446	genome_original
genome_orig_11	0.0	0.0744985673352435	genome_original
genome_orig_12	0.0	0.0759312320916905	genome_original
genome_orig_13	0.0	0.076647564469914	genome_original
genome_orig_14	0.0	0.078080229226361	genome_original
genome_orig_15	0.0	0.082378223495702	genome_original
genome_orig_16	0.0	0.0852435530085959	genome_original
genome_orig_17	0.0	0.0952722063037249	genome_original
genome_orig_18	0.0	0.0967048710601719	genome_original
genome_orig_19	0.0	0.1117478510028653	genome_original
genome_orig_20	0.0	0.1131805157593123	genome_original
genome_orig_21	0.0	0.1282234957020057	genome_original
genome_orig_22	0.0023980815347721	0.1282234957020057	genome_original
genome_orig_23	0.0023980815347721	0.1425501432664756	genome_original
genome_orig_24	0.0023980815347721	0.1439828080229226	genome_original
genome_orig_25	0.0023980815347721	0.1540114613180515	genome_original
genome_orig_26	0.0023980815347721	0.1554441260744985	genome_original
genome_orig_27	0.0023980815347721	0.1712034383954154	genome_original
genome_orig_28	0.0047961630695443	0.1712034383954154	genome_original
genome_orig_29	0.0047961630695443	0.1991404011461318	genome_original
genome_orig_30	0.0047961630695443	0.2005730659025787	genome_original
genome_orig_31	0.0047961630695443	0.2027220630372493	genome_original
genome_orig_32	0.0071942446043165	0.2027220630372493	genome_original
genome_orig_33	0.0071942446043165	0.2084527220630372	genome_original
genome_orig_34	0.0071942446043165	0.2098853868194842	genome_original
genome_orig_35	0.0071942446043165	0.2199140401146131	genome_original
genome_orig_36	0.0071942446043165	0.2213467048710601	genome_original
genome_orig_37	0.0071942446043165	0.2328080229226361	genome_original
genome_orig_38	0.0071942446043165	0.2342406876790831	genome_original
genome_orig_39	0.0071942446043165	0.248567335243553	genome_original
genome_orig_40	0.0095923261390887	0.2492836676217765	genome_original
genome_orig_41	0.0095923261390887	0.2815186246418338	genome_original
genome_orig_42	0.0095923261390887	0.2829512893982808	genome_original
genome_orig_43	0.0095923261390887	0.3481375358166189	genome_original
genome_orig_44	0.0095923261390887	0.3495702005730659	genome_original
genome_orig_45	0.0095923261390887	0.417621776504298	genome_original
genome_orig_46	0.0095923261390887	0.419054441260745	genome_original
genome_orig_47	0.0095923261390887	0.4763610315186246	genome_original
genome_orig_48	0.0095923261390887	0.4777936962750716	genome_original
genome_orig_49	0.0095923261390887	0.5021489971346705	genome_original
genome_orig_50	0.0095923261390887	0.5035816618911175	genome_original
genome_orig_51	0.0095923261390887	0.5594555873925502	genome_original
genome_orig_52	0.0119904076738609	0.5594555873925502	genome_original
genome_orig_53	0.0119904076738609	0.5931232091690545	genome_original
genome_orig_54	0.014388489208633	0.5931232091690545	genome_original
genome_orig_55	0.014388489208633	0.5988538681948424	genome_original
genome_orig_56	0.014388489208633	0.6002865329512894	genome_original
genome_orig_57	0.014388489208633	0.6095988538681948	genome_original
genome_orig_58	0.0167865707434052	0.6095988538681948	genome_original
genome_orig_59	0.0167865707434052	0.6267908309455588	genome_original
genome_orig_60	0.0191846522781774	0.6267908309455588	genome_original
genome_orig_61	0.0191846522781774	0.6726361031518625	genome_original
genome_orig_62	0.0215827338129496	0.6726361031518625	genome_original
genome_orig_63	0.0215827338129496	0.6833810888252149	genome_original
genome_orig_64	0.0239808153477218	0.6833810888252149	genome_original
genome_orig_65	0.0239808153477218	0.6883954154727794	genome_original
genome_orig_66	0.026378896882494	0.6883954154727794	genome_original
genome_orig_67	0.026378896882494	0.7206303724928367	genome_original
genome_orig_68	0.0287769784172661	0.7206303724928367	genome_original
genome_orig_69	0.0287769784172661	0.7342406876790831	genome_original
genome_orig_70	0.0311750599520383	0.7342406876790831	genome_original
genome_orig_71	0.0311750599520383	0.7729226361031518	genome_original
genome_orig_72	0.0335731414868105	0.7729226361031518	genome_original
genome_orig_73	0.0335731414868105	0.7757879656160458	genome_original
genome_orig_74	0.0359712230215827	0.7757879656160458	genome_original
genome_orig_75	0.0359712230215827	0.7800859598853869	genome_original
genome_orig_76	0.0383693045563549	0.7800859598853869	genome_original
genome_orig_77	0.0383693045563549	0.7843839541547278	genome_original
genome_orig_78	0.0407673860911271	0.7843839541547278	genome_original
genome_orig_79	0.0407673860911271	0.8022922636103151	genome_original
genome_orig_80	0.0431654676258992	0.8022922636103151	genome_original
genome_orig_81	0.0431654676258992	0.8123209169054442	genome_original
genome_orig_82	0.0479616306954436	0.8123209169054442	genome_original
genome_orig_83	0.0479616306954436	0.8166189111747851	genome_original
genome_orig_84	0.0503597122302158	0.8166189111747851	genome_original
genome_orig_85	0.0503597122302158	0.83810888252149	genome_original
genome_orig_86	0.052757793764988	0.83810888252149	genome_original
genome_orig_87	0.052757793764988	0.8481375358166189	genome_original
genome_orig_88	0.0551558752997601	0.8481375358166189	genome_original
genome_orig_89	0.0551558752997601	0.8488538681948424	genome_original
genome_orig_90	0.0575539568345323	0.8488538681948424	genome_original
genome_orig_91	0.0575539568345323	0.8574498567335244	genome_original
genome_orig_92	0.0599520383693045	0.8574498567335244	genome_original
genome_orig_93	0.0599520383693045	0.8646131805157593	genome_original
genome_orig_94	0.0647482014388489	0.8646131805157593	genome_original
genome_orig_95	0.0647482014388489	0.8760744985673352	genome_original
genome_orig_96	0.0671462829736211	0.8760744985673352	genome_original
genome_orig_97	0.0671462829736211	0.8896848137535817	genome_original
genome_orig_98	0.0695443645083932	0.8896848137535817	genome_original
genome_orig_99	0.0695443645083932	0.9004297994269341	genome_original
genome_orig_100	0.0719424460431654	0.9004297994269341	genome_original
genome_orig_101	0.0719424460431654	0.913323782234957	genome_original
genome_orig_102	0.0743405275779376	0.913323782234957	genome_original
genome_orig_103	0.0743405275779376	0.9140401146131804	genome_original
genome_orig_104	0.0767386091127098	0.9140401146131804	genome_original
genome_orig_105	0.0767386091127098	0.914756446991404	genome_original
genome_orig_106	0.079136690647482	0.914756446991404	genome_original
genome_orig_107	0.079136690647482	0.9197707736389684	genome_original
genome_orig_108	0.0815347721822542	0.9197707736389684	genome_original
genome_orig_109	0.0815347721822542	0.9226361031518624	genome_original
genome_orig_110	0.0863309352517985	0.9226361031518624	genome_original
genome_orig_111	0.0863309352517985	0.9269340974212036	genome_original
genome_orig_112	0.0887290167865707	0.9269340974212036	genome_original
genome_orig_113	0.0887290167865707	0.9326647564469914	genome_original
genome_orig_114	0.0911270983213429	0.9326647564469914	genome_original
genome_orig_115	0.0911270983213429	0.934813753581662	genome_original
genome_orig_116	0.0959232613908872	0.934813753581662	genome_original
genome_orig_117	0.0959232613908872	0.9362464183381088	genome_original
genome_orig_118	0.0983213429256594	0.9362464183381088	genome_original
genome_orig_119	0.0983213429256594	0.9369627507163324	genome_original
genome_orig_120	0.1007194244604316	0.9369627507163324	genome_original
genome_orig_121	0.1007194244604316	0.9376790830945558	genome_original
genome_orig_122	0.1031175059952038	0.9376790830945558	genome_original
genome_orig_123	0.1031175059952038	0.9398280802292264	genome_original
genome_orig_124	0.105515587529976	0.9398280802292264	genome_original
genome_orig_125	0.105515587529976	0.9412607449856734	genome_original
genome_orig_126	0.1079136690647482	0.9412607449856734	genome_original
genome_orig_127	0.1079136690647482	0.9434097421203438	genome_original
genome_orig_128	0.1103117505995203	0.9434097421203438	genome_original
genome_orig_129	0.1103117505995203	0.9469914040114612	genome_original
genome_orig_130	0.1127098321342925	0.9469914040114612	genome_original
genome_orig_131	0.1127098321342925	0.9484240687679084	genome_original
genome_orig_132	0.1175059952038369	0.9484240687679084	genome_original
genome_orig_133	0.1175059952038369	0.9505730659025788	genome_original
genome_orig_134	0.1223021582733813	0.9505730659025788	genome_original
genome_orig_135	0.1223021582733813	0.9527220630372492	genome_original
genome_orig_136	0.1247002398081534	0.9527220630372492	genome_original
genome_orig_137	0.1247002398081534	0.9534383954154728	genome_original
genome_orig_138	0.1270983213429256	0.9534383954154728	genome_original
genome_orig_139	0.1270983213429256	0.9570200573065902	genome_original
genome_orig_140	0.1342925659472422	0.9570200573065902	genome_original
genome_orig_141	0.1342925659472422	0.9584527220630372	genome_original
genome_orig_142	0.1366906474820144	0.9584527220630372	genome_original
genome_orig_143	0.1366906474820144	0.9591690544412608	genome_original
genome_orig_144	0.1390887290167865	0.9591690544412608	genome_original
genome_orig_145	0.1390887290167865	0.9613180515759312	genome_original
genome_orig_146	0.1462829736211031	0.9613180515759312	genome_original
genome_orig_147	0.1462829736211031	0.9620343839541547	genome_original
genome_orig_148	0.1486810551558753	0.9620343839541547	genome_original
genome_orig_149	0.1486810551558753	0.9634670487106016	genome_original
genome_orig_150	0.1510791366906475	0.9634670487106016	genome_original
genome_orig_151	0.1510791366906475	0.9641833810888252	genome_original
genome_orig_152	0.1534772182254196	0.9641833810888252	genome_original
genome_orig_153	0.1534772182254196	0.9656160458452722	genome_original
genome_orig_154	0.158273381294964	0.9656160458452722	genome_original
genome_orig_155	0.158273381294964	0.9663323782234956	genome_original
genome_orig_156	0.1678657074340527	0.9663323782234956	genome_original
genome_orig_157	0.1678657074340527	0.9677650429799428	genome_original
genome_orig_158	0.1750599520383693	0.9677650429799428	genome_original
genome_orig_159	0.1750599520383693	0.968481375358166	genome_original
genome_orig_160	0.1798561151079136	0.968481375358166	genome_original
genome_orig_161	0.1798561151079136	0.9691977077363896	genome_original
genome_orig_162	0.1822541966426858	0.9691977077363896	genome_original
genome_orig_163	0.1822541966426858	0.9699140401146132	genome_original
genome_orig_164	0.1870503597122302	0.9699140401146132	genome_original
genome_orig_165	0.1870503597122302	0.9706303724928368	genome_original
genome_orig_166	0.1918465227817745	0.9706303724928368	genome_original
genome_orig_167	0.1918465227817745	0.9720630372492836	genome_original
genome_orig_168	0.2062350119904076	0.9720630372492836	genome_original
genome_orig_169	0.2062350119904076	0.9734957020057308	genome_original
genome_orig_170	0.2158273381294964	0.9734957020057308	genome_original
genome_orig_171	0.2158273381294964	0.9742120343839542	genome_original
genome_orig_172	0.2230215827338129	0.9742120343839542	genome_original
genome_orig_173	0.2230215827338129	0.9749283667621776	genome_original
genome_orig_174	0.2326139088729016	0.9749283667621776	genome_original
genome_orig_175	0.2326139088729016	0.9777936962750716	genome_original
genome_orig_176	0.2350119904076738	0.9777936962750716	genome_original
genome_orig_177	0.2350119904076738	0.9792263610315186	genome_original
genome_orig_178	0.2470023980815347	0.9792263610315186	genome_original
genome_orig_179	0.2470023980815347	0.9799426934097422	genome_original
genome_orig_180	0.2494004796163069	0.9799426934097422	genome_original
genome_orig_181	0.2494004796163069	0.9813753581661891	genome_original
genome_orig_182	0.2613908872901678	0.9813753581661891	genome_original
genome_orig_183	0.2613908872901678	0.9820916905444126	genome_original
genome_orig_184	0.2757793764988009	0.9820916905444126	genome_original
genome_orig_185	0.2757793764988009	0.982808022922636	genome_original
genome_orig_186	0.2781774580335731	0.982808022922636	genome_original
genome_orig_187	0.2781774580335731	0.9835243553008596	genome_original
genome_orig_188	0.2997601918465228	0.9835243553008596	genome_original
genome_orig_189	0.2997601918465228	0.9849570200573066	genome_original
genome_orig_190	0.3069544364508393	0.9849570200573066	genome_original
genome_orig_191	0.3069544364508393	0.98567335243553	genome_original
genome_orig_192	0.3117505995203837	0.98567335243553	genome_original
genome_orig_193	0.3117505995203837	0.9863896848137536	genome_original
genome_orig_194	0.3213429256594724	0.9863896848137536	genome_original
genome_orig_195	0.3213429256594724	0.9871060171919772	genome_original
genome_orig_196	0.342925659472422	0.9871060171919772	genome_original
genome_orig_197	0.342925659472422	0.9878223495702004	genome_original
genome_orig_198	0.3621103117505995	0.9878223495702004	genome_original
genome_orig_199	0.3621103117505995	0.988538681948424	genome_original
genome_orig_200	0.381294964028777	0.988538681948424	genome_original
genome_orig_201	0.381294964028777	0.9899713467048712	genome_original
genome_orig_202	0.3908872901678657	0.9899713467048712	genome_original
genome_orig_203	0.3908872901678657	0.9906876790830944	genome_original
genome_orig_204	0.4052757793764988	0.9906876790830944	genome_original
genome_orig_205	0.4052757793764988	0.991404011461318	genome_original
genome_orig_206	0.407673860911271	0.991404011461318	genome_original
genome_orig_207	0.407673860911271	0.9921203438395416	genome_original
genome_orig_208	0.4244604316546763	0.9921203438395416	genome_original
genome_orig_209	0.4244604316546763	0.9928366762177652	genome_original
genome_orig_210	0.4628297362110312	0.9928366762177652	genome_original
genome_orig_211	0.4628297362110312	0.9935530085959884	genome_original
genome_orig_212	0.4700239808153477	0.9935530085959884	genome_original
genome_orig_213	0.4700239808153477	0.994269340974212	genome_original
genome_orig_214	0.4796163069544364	0.994269340974212	genome_original
genome_orig_215	0.4796163069544364	0.9949856733524356	genome_original
genome_orig_216	0.4820143884892086	0.9949856733524356	genome_original
genome_orig_217	0.4820143884892086	0.995702005730659	genome_original
genome_orig_218	0.4964028776978417	0.995702005730659	genome_original
genome_orig_219	0.4964028776978417	0.9964183381088824	genome_original
genome_orig_220	0.6666666666666666	0.9964183381088824	genome_original
genome_orig_221	0.6666666666666666	0.997134670487106	genome_original
genome_orig_222	0.7985611510791367	0.997134670487106	genome_original
genome_orig_223	0.7985611510791367	0.9978510028653296	genome_original
genome_orig_224	0.8489208633093526	0.9978510028653296	genome_original
genome_orig_225	0.8489208633093526	0.998567335243553	genome_original
genome_orig_226	0.9112709832134293	0.998567335243553	genome_original
genome_orig_227	0.9112709832134293	0.9992836676217765	genome_original
genome_orig_228	1.0	0.9992836676217765	genome_original
genome_orig_229	1.0	1.0	genome_original
genome_3x_0	0.0	0.0	genome_3x
genome_3x_1	0.0	0.0007163323782234	genome_3x
genome_3x_2	0.0	0.0573065902578796	genome_3x
genome_3x_3	0.0	0.0587392550143266	genome_3x
genome_3x_4	0.0	0.0995702005730659	genome_3x
genome_3x_5	0.0	0.1010028653295129	genome_3x
genome_3x_6	0.0	0.1038681948424068	genome_3x
genome_3x_7	0.0	0.1053008595988538	genome_3x
genome_3x_8	0.0	0.1239255014326647	genome_3x
genome_3x_9	0.0	0.1253581661891117	genome_3x
genome_3x_10	0.0	0.2127507163323782	genome_3x
genome_3x_11	0.0	0.2141833810888252	genome_3x
genome_3x_12	0.0	0.2263610315186246	genome_3x
genome_3x_13	0.0	0.2277936962750716	genome_3x
genome_3x_14	0.0	0.2664756446991404	genome_3x
genome_3x_15	0.0023980815347721	0.2664756446991404	genome_3x
genome_3x_16	0.0023980815347721	0.5293696275071633	genome_3x
genome_3x_17	0.0047961630695443	0.5293696275071633	genome_3x
genome_3x_18	0.0047961630695443	0.5315186246418339	genome_3x
genome_3x_19	0.0071942446043165	0.5315186246418339	genome_3x
genome_3x_20	0.0071942446043165	0.5694842406876791	genome_3x
genome_3x_21	0.0095923261390887	0.5694842406876791	genome_3x
genome_3x_22	0.0095923261390887	0.5873925501432665	genome_3x
genome_3x_23	0.0119904076738609	0.5873925501432665	genome_3x
genome_3x_24	0.0119904076738609	0.5974212034383954	genome_3x
genome_3x_25	0.014388489208633	0.5974212034383954	genome_3x
genome_3x_26	0.014388489208633	0.6446991404011462	genome_3x
genome_3x_27	0.0167865707434052	0.6446991404011462	genome_3x
genome_3x_28	0.0167865707434052	0.7005730659025788	genome_3x
genome_3x_29	0.0191846522781774	0.7005730659025788	genome_3x
genome_3x_30	0.0191846522781774	0.7134670487106017	genome_3x
genome_3x_31	0.0215827338129496	0.7134670487106017	genome_3x
genome_3x_32	0.0215827338129496	0.7242120343839542	genome_3x
genome_3x_33	0.0239808153477218	0.7242120343839542	genome_3x
genome_3x_34	0.0239808153477218	0.754297994269341	genome_3x
genome_3x_35	0.026378896882494	0.754297994269341	genome_3x
genome_3x_36	0.026378896882494	0.7779369627507163	genome_3x
genome_3x_37	0.0287769784172661	0.7779369627507163	genome_3x
genome_3x_38	0.0287769784172661	0.7793696275071633	genome_3x
genome_3x_39	0.0311750599520383	0.7793696275071633	genome_3x
genome_3x_40	0.0311750599520383	0.7815186246418339	genome_3x
genome_3x_41	0.0335731414868105	0.7815186246418339	genome_3x
genome_3x_42	0.0335731414868105	0.8159025787965616	genome_3x
genome_3x_43	0.0383693045563549	0.8159025787965616	genome_3x
genome_3x_44	0.0383693045563549	0.8216332378223495	genome_3x
genome_3x_45	0.0407673860911271	0.8216332378223495	genome_3x
genome_3x_46	0.0407673860911271	0.8330945558739254	genome_3x
genome_3x_47	0.0431654676258992	0.8330945558739254	genome_3x
genome_3x_48	0.0431654676258992	0.836676217765043	genome_3x
genome_3x_49	0.0455635491606714	0.836676217765043	genome_3x
genome_3x_50	0.0455635491606714	0.8438395415472779	genome_3x
genome_3x_51	0.0479616306954436	0.8438395415472779	genome_3x
genome_3x_52	0.0479616306954436	0.8624641833810889	genome_3x
genome_3x_53	0.0503597122302158	0.8624641833810889	genome_3x
genome_3x_54	0.0503597122302158	0.8681948424068768	genome_3x
genome_3x_55	0.052757793764988	0.8681948424068768	genome_3x
genome_3x_56	0.052757793764988	0.8775071633237822	genome_3x
genome_3x_57	0.0551558752997601	0.8775071633237822	genome_3x
genome_3x_58	0.0551558752997601	0.8868194842406877	genome_3x
genome_3x_59	0.0575539568345323	0.8868194842406877	genome_3x
genome_3x_60	0.0575539568345323	0.8882521489971347	genome_3x
genome_3x_61	0.0599520383693045	0.8882521489971347	genome_3x
genome_3x_62	0.0599520383693045	0.8918338108882522	genome_3x
genome_3x_63	0.0623501199040767	0.8918338108882522	genome_3x
genome_3x_64	0.0623501199040767	0.8982808022922636	genome_3x
genome_3x_65	0.0647482014388489	0.8982808022922636	genome_3x
genome_3x_66	0.0647482014388489	0.906160458452722	genome_3x
genome_3x_67	0.0695443645083932	0.906160458452722	genome_3x
genome_3x_68	0.0695443645083932	0.9068767908309456	genome_3x
genome_3x_69	0.0719424460431654	0.9068767908309456	genome_3x
genome_3x_70	0.0719424460431654	0.9097421203438396	genome_3x
genome_3x_71	0.0743405275779376	0.9097421203438396	genome_3x
genome_3x_72	0.0743405275779376	0.914756446991404	genome_3x
genome_3x_73	0.079136690647482	0.914756446991404	genome_3x
genome_3x_74	0.079136690647482	0.923352435530086	genome_3x
genome_3x_75	0.0815347721822542	0.923352435530086	genome_3x
genome_3x_76	0.0815347721822542	0.9240687679083096	genome_3x
genome_3x_77	0.0839328537170263	0.9240687679083096	genome_3x
genome_3x_78	0.0839328537170263	0.9283667621776504	genome_3x
genome_3x_79	0.0887290167865707	0.9283667621776504	genome_3x
genome_3x_80	0.0887290167865707	0.934813753581662	genome_3x
genome_3x_81	0.0911270983213429	0.934813753581662	genome_3x
genome_3x_82	0.0911270983213429	0.9391117478510028	genome_3x
genome_3x_83	0.0959232613908872	0.9391117478510028	genome_3x
genome_3x_84	0.0959232613908872	0.9455587392550144	genome_3x
genome_3x_85	0.0983213429256594	0.9455587392550144	genome_3x
genome_3x_86	0.0983213429256594	0.9520057306590258	genome_3x
genome_3x_87	0.1031175059952038	0.9520057306590258	genome_3x
genome_3x_88	0.1031175059952038	0.9555873925501432	genome_3x
genome_3x_89	0.105515587529976	0.9555873925501432	genome_3x
genome_3x_90	0.105515587529976	0.9577363896848138	genome_3x
genome_3x_91	0.1079136690647482	0.9577363896848138	genome_3x
genome_3x_92	0.1079136690647482	0.9591690544412608	genome_3x
genome_3x_93	0.1127098321342925	0.9591690544412608	genome_3x
genome_3x_94	0.1127098321342925	0.9620343839541547	genome_3x
genome_3x_95	0.1151079136690647	0.9620343839541547	genome_3x
genome_3x_96	0.1151079136690647	0.9663323782234956	genome_3x
genome_3x_97	0.1199040767386091	0.9663323782234956	genome_3x
genome_3x_98	0.1199040767386091	0.9670487106017192	genome_3x
genome_3x_99	0.1223021582733813	0.9670487106017192	genome_3x
genome_3x_100	0.1223021582733813	0.9677650429799428	genome_3x
genome_3x_101	0.13189448441247	0.9677650429799428	genome_3x
genome_3x_102	0.13189448441247	0.968481375358166	genome_3x
genome_3x_103	0.1390887290167865	0.968481375358166	genome_3x
genome_3x_104	0.1390887290167865	0.9691977077363896	genome_3x
genome_3x_105	0.1486810551558753	0.9691977077363896	genome_3x
genome_3x_106	0.1486810551558753	0.9699140401146132	genome_3x
genome_3x_107	0.1534772182254196	0.9699140401146132	genome_3x
genome_3x_108	0.1534772182254196	0.9720630372492836	genome_3x
genome_3x_109	0.1606714628297362	0.9720630372492836	genome_3x
genome_3x_110	0.1606714628297362	0.9734957020057308	genome_3x
genome_3x_111	0.1630695443645084	0.9734957020057308	genome_3x
genome_3x_112	0.1630695443645084	0.9742120343839542	genome_3x
genome_3x_113	0.1702637889688249	0.9742120343839542	genome_3x
genome_3x_114	0.1702637889688249	0.9749283667621776	genome_3x
genome_3x_115	0.1726618705035971	0.9749283667621776	genome_3x
genome_3x_116	0.1726618705035971	0.9763610315186246	genome_3x
genome_3x_117	0.1750599520383693	0.9763610315186246	genome_3x
genome_3x_118	0.1750599520383693	0.9770773638968482	genome_3x
genome_3x_119	0.184652278177458	0.9770773638968482	genome_3x
genome_3x_120	0.184652278177458	0.9777936962750716	genome_3x
genome_3x_121	0.1918465227817745	0.9777936962750716	genome_3x
genome_3x_122	0.1918465227817745	0.9792263610315186	genome_3x
genome_3x_123	0.1990407673860911	0.9792263610315186	genome_3x
genome_3x_124	0.1990407673860911	0.9799426934097422	genome_3x
genome_3x_125	0.211031175059952	0.9799426934097422	genome_3x
genome_3x_126	0.211031175059952	0.9820916905444126	genome_3x
genome_3x_127	0.2182254196642686	0.9820916905444126	genome_3x
genome_3x_128	0.2182254196642686	0.9835243553008596	genome_3x
genome_3x_129	0.2326139088729016	0.9835243553008596	genome_3x
genome_3x_130	0.2326139088729016	0.9842406876790832	genome_3x
genome_3x_131	0.237410071942446	0.9842406876790832	genome_3x
genome_3x_132	0.237410071942446	0.9849570200573066	genome_3x
genome_3x_133	0.2446043165467626	0.9849570200573066	genome_3x
genome_3x_134	0.2446043165467626	0.98567335243553	genome_3x
genome_3x_135	0.2470023980815347	0.98567335243553	genome_3x
genome_3x_136	0.2470023980815347	0.9863896848137536	genome_3x
genome_3x_137	0.2494004796163069	0.9863896848137536	genome_3x
genome_3x_138	0.2494004796163069	0.9871060171919772	genome_3x
genome_3x_139	0.2517985611510791	0.9871060171919772	genome_3x
genome_3x_140	0.2517985611510791	0.9878223495702004	genome_3x
genome_3x_141	0.3333333333333333	0.9878223495702004	genome_3x
genome_3x_142	0.3333333333333333	0.988538681948424	genome_3x
genome_3x_143	0.3357314148681055	0.988538681948424	genome_3x
genome_3x_144	0.3357314148681055	0.9892550143266476	genome_3x
genome_3x_145	0.3381294964028777	0.9892550143266476	genome_3x
genome_3x_146	0.3381294964028777	0.9899713467048712	genome_3x
genome_3x_147	0.354916067146283	0.9899713467048712	genome_3x
genome_3x_148	0.354916067146283	0.9906876790830944	genome_3x
genome_3x_149	0.3573141486810551	0.9906876790830944	genome_3x
genome_3x_150	0.3573141486810551	0.991404011461318	genome_3x
genome_3x_151	0.3717026378896882	0.991404011461318	genome_3x
genome_3x_152	0.3717026378896882	0.9921203438395416	genome_3x
genome_3x_153	0.3741007194244604	0.9921203438395416	genome_3x
genome_3x_154	0.3741007194244604	0.9928366762177652	genome_3x
genome_3x_155	0.3932853717026379	0.9928366762177652	genome_3x
genome_3x_156	0.3932853717026379	0.9935530085959884	genome_3x
genome_3x_157	0.4196642685851319	0.9935530085959884	genome_3x
genome_3x_158	0.4196642685851319	0.994269340974212	genome_3x
genome_3x_159	0.4316546762589928	0.994269340974212	genome_3x
genome_3x_160	0.4316546762589928	0.9949856733524356	genome_3x
genome_3x_161	0.4460431654676259	0.9949856733524356	genome_3x
genome_3x_162	0.4460431654676259	0.995702005730659	genome_3x
genome_3x_163	0.4556354916067146	0.995702005730659	genome_3x
genome_3x_164	0.4556354916067146	0.9964183381088824	genome_3x
genome_3x_165	0.5707434052757794	0.9964183381088824	genome_3x
genome_3x_166	0.5707434052757794	0.997134670487106	genome_3x
genome_3x_167	0.6906474820143885	0.997134670487106	genome_3x
genome_3x_168	0.6906474820143885	0.9978510028653296	genome_3x
genome_3x_169	0.7817745803357314	0.9978510028653296	genome_3x
genome_3x_170	0.7817745803357314	0.998567335243553	genome_3x
genome_3x_171	0.8177458033573142	0.998567335243553	genome_3x
genome_3x_172	0.8177458033573142	0.9992836676217765	genome_3x
genome_3x_173	0.9400479616306956	0.9992836676217765	genome_3x
genome_3x_174	0.9400479616306956	1.0	genome_3x
genome_3x_175	1.0	1.0	genome_3x
genome_1x_0	0.0	0.0	genome_1x
genome_1x_1	0.0	0.0007163323782234	genome_1x
genome_1x_2	0.0	0.1361031518624642	genome_1x
genome_1x_3	0.0023980815347721	0.1361031518624642	genome_1x
genome_1x_4	0.0023980815347721	0.1669054441260745	genome_1x
genome_1x_5	0.0047961630695443	0.1669054441260745	genome_1x
genome_1x_6	0.0047961630695443	0.1905444126074498	genome_1x
genome_1x_7	0.0071942446043165	0.1905444126074498	genome_1x
genome_1x_8	0.0071942446043165	0.2614613180515759	genome_1x
genome_1x_9	0.0119904076738609	0.2614613180515759	genome_1x
genome_1x_10	0.0119904076738609	0.3431232091690544	genome_1x
genome_1x_11	0.014388489208633	0.3431232091690544	genome_1x
genome_1x_12	0.014388489208633	0.3674785100286533	genome_1x
genome_1x_13	0.0167865707434052	0.3674785100286533	genome_1x
genome_1x_14	0.0167865707434052	0.3710601719197707	genome_1x
genome_1x_15	0.0191846522781774	0.3710601719197707	genome_1x
genome_1x_16	0.0191846522781774	0.401862464183381	genome_1x
genome_1x_17	0.0215827338129496	0.401862464183381	genome_1x
genome_1x_18	0.0215827338129496	0.4297994269340974	genome_1x
genome_1x_19	0.0239808153477218	0.4297994269340974	genome_1x
genome_1x_20	0.0239808153477218	0.4412607449856733	genome_1x
genome_1x_21	0.026378896882494	0.4412607449856733	genome_1x
genome_1x_22	0.026378896882494	0.4634670487106017	genome_1x
genome_1x_23	0.0287769784172661	0.4634670487106017	genome_1x
genome_1x_24	0.0287769784172661	0.5093123209169055	genome_1x
genome_1x_25	0.0311750599520383	0.5093123209169055	genome_1x
genome_1x_26	0.0311750599520383	0.5501432664756447	genome_1x
genome_1x_27	0.0335731414868105	0.5501432664756447	genome_1x
genome_1x_28	0.0335731414868105	0.5608882521489972	genome_1x
genome_1x_29	0.0359712230215827	0.5608882521489972	genome_1x
genome_1x_30	0.0359712230215827	0.576647564469914	genome_1x
genome_1x_31	0.0383693045563549	0.576647564469914	genome_1x
genome_1x_32	0.0383693045563549	0.6368194842406877	genome_1x
genome_1x_33	0.0407673860911271	0.6368194842406877	genome_1x
genome_1x_34	0.0407673860911271	0.6461318051575932	genome_1x
genome_1x_35	0.0431654676258992	0.6461318051575932	genome_1x
genome_1x_36	0.0431654676258992	0.669054441260745	genome_1x
genome_1x_37	0.0455635491606714	0.669054441260745	genome_1x
genome_1x_38	0.0455635491606714	0.6812320916905444	genome_1x
genome_1x_39	0.0479616306954436	0.6812320916905444	genome_1x
genome_1x_40	0.0479616306954436	0.6876790830945558	genome_1x
genome_1x_41	0.0503597122302158	0.6876790830945558	genome_1x
genome_1x_42	0.0503597122302158	0.7177650429799427	genome_1x
genome_1x_43	0.052757793764988	0.7177650429799427	genome_1x
genome_1x_44	0.052757793764988	0.7263610315186246	genome_1x
genome_1x_45	0.0551558752997601	0.7263610315186246	genome_1x
genome_1x_46	0.0551558752997601	0.7320916905444126	genome_1x
genome_1x_47	0.0575539568345323	0.7320916905444126	genome_1x
genome_1x_48	0.0575539568345323	0.744269340974212	genome_1x
genome_1x_49	0.0599520383693045	0.744269340974212	genome_1x
genome_1x_50	0.0599520383693045	0.748567335243553	genome_1x
genome_1x_51	0.0623501199040767	0.748567335243553	genome_1x
genome_1x_52	0.0623501199040767	0.7564469914040115	genome_1x
genome_1x_53	0.0647482014388489	0.7564469914040115	genome_1x
genome_1x_54	0.0647482014388489	0.7700573065902578	genome_1x
genome_1x_55	0.0695443645083932	0.7700573065902578	genome_1x
genome_1x_56	0.0695443645083932	0.7800859598853869	genome_1x
genome_1x_57	0.0719424460431654	0.7800859598853869	genome_1x
genome_1x_58	0.0719424460431654	0.7915472779369628	genome_1x
genome_1x_59	0.0743405275779376	0.7915472779369628	genome_1x
genome_1x_60	0.0743405275779376	0.7944126074498568	genome_1x
genome_1x_61	0.0767386091127098	0.7944126074498568	genome_1x
genome_1x_62	0.0767386091127098	0.7987106017191977	genome_1x
genome_1x_63	0.079136690647482	0.7987106017191977	genome_1x
genome_1x_64	0.079136690647482	0.8015759312320917	genome_1x
genome_1x_65	0.0839328537170263	0.8015759312320917	genome_1x
genome_1x_66	0.0839328537170263	0.8080229226361032	genome_1x
genome_1x_67	0.0863309352517985	0.8080229226361032	genome_1x
genome_1x_68	0.0863309352517985	0.833810888252149	genome_1x
genome_1x_69	0.0887290167865707	0.833810888252149	genome_1x
genome_1x_70	0.0887290167865707	0.8388252148997135	genome_1x
genome_1x_71	0.0911270983213429	0.8388252148997135	genome_1x
genome_1x_72	0.0911270983213429	0.8424068767908309	genome_1x
genome_1x_73	0.0935251798561151	0.8424068767908309	genome_1x
genome_1x_74	0.0935251798561151	0.8445558739255015	genome_1x
genome_1x_75	0.0959232613908872	0.8445558739255015	genome_1x
genome_1x_76	0.0959232613908872	0.8488538681948424	genome_1x
genome_1x_77	0.0983213429256594	0.8488538681948424	genome_1x
genome_1x_78	0.0983213429256594	0.8531518624641834	genome_1x
genome_1x_79	0.1007194244604316	0.8531518624641834	genome_1x
genome_1x_80	0.1007194244604316	0.8538681948424068	genome_1x
genome_1x_81	0.1031175059952038	0.8538681948424068	genome_1x
genome_1x_82	0.1031175059952038	0.8553008595988538	genome_1x
genome_1x_83	0.105515587529976	0.8553008595988538	genome_1x
genome_1x_84	0.105515587529976	0.8904011461318052	genome_1x
genome_1x_85	0.1079136690647482	0.8904011461318052	genome_1x
genome_1x_86	0.1079136690647482	0.8932664756446992	genome_1x
genome_1x_87	0.1103117505995203	0.8932664756446992	genome_1x
genome_1x_88	0.1103117505995203	0.8946991404011462	genome_1x
genome_1x_89	0.1127098321342925	0.8946991404011462	genome_1x
genome_1x_90	0.1127098321342925	0.8997134670487106	genome_1x
genome_1x_91	0.1175059952038369	0.8997134670487106	genome_1x
genome_1x_92	0.1175059952038369	0.9004297994269341	genome_1x
genome_1x_93	0.1199040767386091	0.9004297994269341	genome_1x
genome_1x_94	0.1199040767386091	0.9018624641833812	genome_1x
genome_1x_95	0.1223021582733813	0.9018624641833812	genome_1x
genome_1x_96	0.1223021582733813	0.9083094555873924	genome_1x
genome_1x_97	0.1247002398081534	0.9083094555873924	genome_1x
genome_1x_98	0.1247002398081534	0.9111747851002864	genome_1x
genome_1x_99	0.1270983213429256	0.9111747851002864	genome_1x
genome_1x_100	0.1270983213429256	0.91189111747851	genome_1x
genome_1x_101	0.1294964028776978	0.91189111747851	genome_1x
genome_1x_102	0.1294964028776978	0.9140401146131804	genome_1x
genome_1x_103	0.1342925659472422	0.9140401146131804	genome_1x
genome_1x_104	0.1342925659472422	0.917621776504298	genome_1x
genome_1x_105	0.1366906474820144	0.917621776504298	genome_1x
genome_1x_106	0.1366906474820144	0.9226361031518624	genome_1x
genome_1x_107	0.1414868105515587	0.9226361031518624	genome_1x
genome_1x_108	0.1414868105515587	0.92621776504298	genome_1x
genome_1x_109	0.1486810551558753	0.92621776504298	genome_1x
genome_1x_110	0.1486810551558753	0.9283667621776504	genome_1x
genome_1x_111	0.1534772182254196	0.9283667621776504	genome_1x
genome_1x_112	0.1534772182254196	0.9305157593123208	genome_1x
genome_1x_113	0.1558752997601918	0.9305157593123208	genome_1x
genome_1x_114	0.1558752997601918	0.934813753581662	genome_1x
genome_1x_115	0.1606714628297362	0.934813753581662	genome_1x
genome_1x_116	0.1606714628297362	0.9391117478510028	genome_1x
genome_1x_117	0.1726618705035971	0.9391117478510028	genome_1x
genome_1x_118	0.1726618705035971	0.9398280802292264	genome_1x
genome_1x_119	0.1750599520383693	0.9398280802292264	genome_1x
genome_1x_120	0.1750599520383693	0.9405444126074498	genome_1x
genome_1x_121	0.1774580335731415	0.9405444126074498	genome_1x
genome_1x_122	0.1774580335731415	0.9419770773638968	genome_1x
genome_1x_123	0.1798561151079136	0.9419770773638968	genome_1x
genome_1x_124	0.1798561151079136	0.9434097421203438	genome_1x
genome_1x_125	0.1822541966426858	0.9434097421203438	genome_1x
genome_1x_126	0.1822541966426858	0.9441260744985672	genome_1x
genome_1x_127	0.1870503597122302	0.9441260744985672	genome_1x
genome_1x_128	0.1870503597122302	0.9477077363896848	genome_1x
genome_1x_129	0.1918465227817745	0.9477077363896848	genome_1x
genome_1x_130	0.1918465227817745	0.9505730659025788	genome_1x
genome_1x_131	0.1942446043165467	0.9505730659025788	genome_1x
genome_1x_132	0.1942446043165467	0.9512893982808024	genome_1x
genome_1x_133	0.2014388489208633	0.9512893982808024	genome_1x
genome_1x_134	0.2014388489208633	0.9527220630372492	genome_1x
genome_1x_135	0.2038369304556355	0.9527220630372492	genome_1x
genome_1x_136	0.2038369304556355	0.9541547277936964	genome_1x
genome_1x_137	0.2062350119904076	0.9541547277936964	genome_1x
genome_1x_138	0.2062350119904076	0.9548710601719198	genome_1x
genome_1x_139	0.211031175059952	0.9548710601719198	genome_1x
genome_1x_140	0.211031175059952	0.9555873925501432	genome_1x
genome_1x_141	0.2158273381294964	0.9555873925501432	genome_1x
genome_1x_142	0.2158273381294964	0.9598853868194842	genome_1x
genome_1x_143	0.2182254196642686	0.9598853868194842	genome_1x
genome_1x_144	0.2182254196642686	0.9606017191977078	genome_1x
genome_1x_145	0.2230215827338129	0.9606017191977078	genome_1x
genome_1x_146	0.2230215827338129	0.9613180515759312	genome_1x
genome_1x_147	0.2350119904076738	0.9613180515759312	genome_1x
genome_1x_148	0.2350119904076738	0.9620343839541547	genome_1x
genome_1x_149	0.237410071942446	0.9620343839541547	genome_1x
genome_1x_150	0.237410071942446	0.9634670487106016	genome_1x
genome_1x_151	0.2470023980815347	0.9634670487106016	genome_1x
genome_1x_152	0.2470023980815347	0.9641833810888252	genome_1x
genome_1x_153	0.2565947242206235	0.9641833810888252	genome_1x
genome_1x_154	0.2565947242206235	0.9648997134670488	genome_1x
genome_1x_155	0.2685851318944844	0.9648997134670488	genome_1x
genome_1x_156	0.2685851318944844	0.9656160458452722	genome_1x
genome_1x_157	0.2709832134292566	0.9656160458452722	genome_1x
genome_1x_158	0.2709832134292566	0.9663323782234956	genome_1x
genome_1x_159	0.2781774580335731	0.9663323782234956	genome_1x
genome_1x_160	0.2781774580335731	0.9670487106017192	genome_1x
genome_1x_161	0.2853717026378897	0.9670487106017192	genome_1x
genome_1x_162	0.2853717026378897	0.968481375358166	genome_1x
genome_1x_163	0.2877697841726618	0.968481375358166	genome_1x
genome_1x_164	0.2877697841726618	0.9691977077363896	genome_1x
genome_1x_165	0.2949640287769784	0.9691977077363896	genome_1x
genome_1x_166	0.2949640287769784	0.9699140401146132	genome_1x
genome_1x_167	0.2973621103117506	0.9699140401146132	genome_1x
genome_1x_168	0.2973621103117506	0.97134670487106	genome_1x
genome_1x_169	0.3117505995203837	0.97134670487106	genome_1x
genome_1x_170	0.3117505995203837	0.9720630372492836	genome_1x
genome_1x_171	0.316546762589928	0.9720630372492836	genome_1x
genome_1x_172	0.316546762589928	0.9727793696275072	genome_1x
genome_1x_173	0.3453237410071942	0.9727793696275072	genome_1x
genome_1x_174	0.3453237410071942	0.9742120343839542	genome_1x
genome_1x_175	0.369304556354916	0.9742120343839542	genome_1x
genome_1x_176	0.369304556354916	0.9749283667621776	genome_1x
genome_1x_177	0.3741007194244604	0.9749283667621776	genome_1x
genome_1x_178	0.3741007194244604	0.9770773638968482	genome_1x
genome_1x_179	0.3764988009592326	0.9770773638968482	genome_1x
genome_1x_180	0.3764988009592326	0.9777936962750716	genome_1x
genome_1x_181	0.3836930455635491	0.9777936962750716	genome_1x
genome_1x_182	0.3836930455635491	0.9785100286532952	genome_1x
genome_1x_183	0.3884892086330935	0.9785100286532952	genome_1x
genome_1x_184	0.3884892086330935	0.9792263610315186	genome_1x
genome_1x_185	0.3932853717026379	0.9792263610315186	genome_1x
genome_1x_186	0.3932853717026379	0.9813753581661891	genome_1x
genome_1x_187	0.4004796163069544	0.9813753581661891	genome_1x
genome_1x_188	0.4004796163069544	0.9820916905444126	genome_1x
genome_1x_189	0.4124700239808153	0.9820916905444126	genome_1x
genome_1x_190	0.4124700239808153	0.982808022922636	genome_1x
genome_1x_191	0.422062350119904	0.982808022922636	genome_1x
genome_1x_192	0.422062350119904	0.9842406876790832	genome_1x
genome_1x_193	0.4364508393285372	0.9842406876790832	genome_1x
genome_1x_194	0.4364508393285372	0.9849570200573066	genome_1x
genome_1x_195	0.4676258992805755	0.9849570200573066	genome_1x
genome_1x_196	0.4676258992805755	0.98567335243553	genome_1x
genome_1x_197	0.4820143884892086	0.98567335243553	genome_1x
genome_1x_198	0.4820143884892086	0.9863896848137536	genome_1x
genome_1x_199	0.486810551558753	0.9863896848137536	genome_1x
genome_1x_200	0.486810551558753	0.9871060171919772	genome_1x
genome_1x_201	0.4916067146282973	0.9871060171919772	genome_1x
genome_1x_202	0.4916067146282973	0.9878223495702004	genome_1x
genome_1x_203	0.4964028776978417	0.9878223495702004	genome_1x
genome_1x_204	0.4964028776978417	0.988538681948424	genome_1x
genome_1x_205	0.5371702637889688	0.988538681948424	genome_1x
genome_1x_206	0.5371702637889688	0.9899713467048712	genome_1x
genome_1x_207	0.539568345323741	0.9899713467048712	genome_1x
genome_1x_208	0.539568345323741	0.9906876790830944	genome_1x
genome_1x_209	0.5419664268585132	0.9906876790830944	genome_1x
genome_1x_210	0.5419664268585132	0.991404011461318	genome_1x
genome_1x_211	0.5611510791366906	0.991404011461318	genome_1x
genome_1x_212	0.5611510791366906	0.9921203438395416	genome_1x
genome_1x_213	0.5779376498800959	0.9921203438395416	genome_1x
genome_1x_214	0.5779376498800959	0.9928366762177652	genome_1x
genome_1x_215	0.5971223021582733	0.9928366762177652	genome_1x
genome_1x_216	0.5971223021582733	0.9935530085959884	genome_1x
genome_1x_217	0.60431654676259	0.9935530085959884	genome_1x
genome_1x_218	0.60431654676259	0.994269340974212	genome_1x
genome_1x_219	0.6211031175059952	0.994269340974212	genome_1x
genome_1x_220	0.6211031175059952	0.9949856733524356	genome_1x
genome_1x_221	0.6522781774580336	0.9949856733524356	genome_1x
genome_1x_222	0.6522781774580336	0.995702005730659	genome_1x
genome_1x_223	0.6954436450839329	0.995702005730659	genome_1x
genome_1x_224	0.6954436450839329	0.9964183381088824	genome_1x
genome_1x_225	0.7266187050359713	0.9964183381088824	genome_1x
genome_1x_226	0.7266187050359713	0.997134670487106	genome_1x
genome_1x_227	0.7314148681055156	0.997134670487106	genome_1x
genome_1x_228	0.7314148681055156	0.9978510028653296	genome_1x
genome_1x_229	0.7913669064748201	0.9978510028653296	genome_1x
genome_1x_230	0.7913669064748201	0.998567335243553	genome_1x
genome_1x_231	0.8657074340527577	0.998567335243553	genome_1x
genome_1x_232	0.8657074340527577	0.9992836676217765	genome_1x
genome_1x_233	0.9016786570743404	0.9992836676217765	genome_1x
genome_1x_234	0.9016786570743404	1.0	genome_1x
genome_1x_235	1.0	1.0	genome_1x
