# Supplementary material for: Integrative modeling of tumor genomes and epigenomes for enhanced cancer diagnosis by cell-free DNA
Source: Nat Commun. 2023 Apr 10;14:2017. doi: 10.1038/s41467-023-37768-3 (PMC10085982; doi:10.1038/s41467-023-37768-3)
Supplement: Supplementary file 6 — Source Data [file 41467_2023_37768_MOESM6_ESM.zip › sourcedata/fig5_b.txt]

sample_type	region_type2	value
lung	low LMD	0.00026072363444
lung	other regions	3.67937909390437e-05
lung	high LMD	-0.0001367930154166
lung	low LMD	0.00022002772964
lung	other regions	2.91750798962159e-05
lung	high LMD	-9.10727310833333e-05
lung	low LMD	0.0001066262576
lung	other regions	4.0985779849749e-05
lung	high LMD	0.00023593380375
lung	low LMD	0.000160095122
lung	other regions	3.12928727593201e-05
lung	high LMD	-1.02172826666667e-05
lung	low LMD	0.00010792198524
lung	other regions	3.47760638560702e-05
lung	high LMD	0.00025868220735
lung	low LMD	-0.00022174199428
lung	other regions	3.74499306908965e-05
lung	high LMD	0.0001831057679166
lung	low LMD	-0.00019845646788
lung	other regions	2.24465699345222e-05
lung	high LMD	0.0002152444772083
lung	low LMD	-0.0004850493918
lung	other regions	-6.33541245002988e-06
lung	high LMD	0.000682768914375
lung	low LMD	-0.0008251875404
lung	other regions	9.1710490912514e-05
lung	high LMD	0.0003939630139166
lung	low LMD	-0.00048014268144
lung	other regions	4.81764669312477e-05
lung	high LMD	0.0002659748113333
lung	low LMD	-0.0010443485889
lung	other regions	-4.32549145763355e-05
lung	high LMD	0.0012665901775
lung	low LMD	-0.0017810797068
lung	other regions	6.42599089503922e-05
lung	high LMD	0.0008224029652916
lung	low LMD	-0.0004644696586
lung	other regions	5.21936988243556e-05
lung	high LMD	0.0001297959827791
lung	low LMD	-0.0008456941384
lung	other regions	8.20979892393351e-05
lung	high LMD	0.00060749785375
lung	low LMD	-0.000434509313952
lung	other regions	1.8967612105734e-05
lung	high LMD	-1.86933619166667e-05
lung	low LMD	-0.00018961323364
lung	other regions	-1.44651938932062e-05
lung	high LMD	9.70570284583333e-05
lung	low LMD	-0.000746385062
lung	other regions	8.76491433019425e-05
lung	high LMD	0.0005986592891666
lung	low LMD	-0.00015543865604
lung	other regions	-1.5178880773545e-05
lung	high LMD	9.03224063333333e-05
lung	low LMD	-0.000379171612848
lung	other regions	4.53620010081061e-05
lung	high LMD	0.000141604326577
lung	low LMD	-0.0004671200812
lung	other regions	3.99362518986465e-05
lung	high LMD	-0.000533741297625
lung	low LMD	-0.00028194787348
lung	other regions	3.17078204993052e-05
lung	high LMD	8.08611605416667e-05
lung	low LMD	-0.0005343579224
lung	other regions	4.85069101599477e-05
lung	high LMD	0.0002873814008333
lung	low LMD	-0.00028717850336
lung	other regions	2.69297963918864e-05
lung	high LMD	0.0002081500229791
lung	low LMD	-0.00079517080368
lung	other regions	5.93941297624206e-05
lung	high LMD	0.001786352633
lung	low LMD	0.00024679017028
lung	other regions	2.56128433326149e-05
lung	high LMD	-6.83519518166667e-05
lung	low LMD	0.00019656415428
lung	other regions	7.08493434946955e-06
lung	high LMD	0.0001945116212083
lung	low LMD	0.00015477406656
lung	other regions	1.07040828692006e-05
lung	high LMD	0.000114250846375
lung	low LMD	0.00011147473992
lung	other regions	4.33153742317669e-06
lung	high LMD	9.47682020833333e-05
lung	low LMD	-0.0003075947454
lung	other regions	3.14040369127381e-05
lung	high LMD	0.0003643040258333
lung	low LMD	0.00019597811212
lung	other regions	3.41155628463186e-05
lung	high LMD	-0.000239866905
lung	low LMD	-0.0003868747932
lung	other regions	8.44347069704333e-06
lung	high LMD	0.0002014828266666
lung	low LMD	-0.00018293859332
lung	other regions	-3.24804064037542e-06
lung	high LMD	0.0002039697390625
lung	low LMD	0.00026905000904
lung	other regions	1.62342280271871e-05
lung	high LMD	-0.0001212186258333
lung	low LMD	0.0002862454668
lung	other regions	2.14268638362271e-05
lung	high LMD	-9.28716602083333e-05
esophagus	low LMD	0.00033877920416
esophagus	other regions	-1.73277429005112e-05
esophagus	high LMD	9.799700988e-05
esophagus	low LMD	0.00066574111628
esophagus	other regions	4.62644017669058e-05
esophagus	high LMD	-0.000171324952
esophagus	low LMD	4.21000658e-06
esophagus	other regions	4.82333327871682e-07
esophagus	high LMD	-8.014495648e-06
esophagus	low LMD	0.00029799465336
esophagus	other regions	-5.94855471151607e-06
esophagus	high LMD	6.58752898e-05
esophagus	low LMD	0.0002037267556
esophagus	other regions	2.09723145218984e-06
esophagus	high LMD	5.50092876e-05
esophagus	low LMD	0.0002045674238
esophagus	other regions	1.97710641858744e-06
esophagus	high LMD	4.366373692e-05
esophagus	low LMD	0.0007886317888
esophagus	other regions	6.48357612511136e-05
esophagus	high LMD	-0.0003078678878
esophagus	low LMD	-0.00052971243484
esophagus	other regions	6.51733225653961e-05
esophagus	high LMD	-0.0008898826792
esophagus	low LMD	0.0007484244596
esophagus	other regions	1.97285666200673e-05
esophagus	high LMD	-0.0002790810268
esophagus	low LMD	-0.00063681721432
esophagus	other regions	-9.94503268923767e-06
esophagus	high LMD	-0.00128798010144
esophagus	low LMD	0.00107189249228
esophagus	other regions	4.01496601458146e-05
esophagus	high LMD	-0.000423845852
esophagus	low LMD	-0.00049716276064
esophagus	other regions	9.68038663600897e-05
esophagus	high LMD	-0.0013323452664
esophagus	low LMD	0.000187623564
esophagus	other regions	-6.17539431122198e-06
esophagus	high LMD	0.00028660905092
esophagus	low LMD	0.0008989533944
esophagus	other regions	2.34632464687907e-05
esophagus	high LMD	-0.0001805242484
esophagus	low LMD	-0.0006092583924
esophagus	other regions	4.12116982458333e-05
esophagus	high LMD	-0.0006860723176
esophagus	low LMD	0.001221260273592
esophagus	other regions	5.96127982810351e-05
esophagus	high LMD	-0.0005017584794
esophagus	low LMD	-0.0001421122968
esophagus	other regions	6.70162724622496e-05
esophagus	high LMD	-0.000519534442
esophagus	low LMD	0.0011740124044
esophagus	other regions	7.82756036596151e-05
esophagus	high LMD	-0.00040805889952
esophagus	low LMD	0.001191130772
esophagus	other regions	6.86643996697683e-05
esophagus	high LMD	-0.000189634652472
esophagus	low LMD	0.0002468387452
esophagus	other regions	2.55619093832683e-05
esophagus	high LMD	7.52909788e-05
esophagus	low LMD	-2.215036308e-05
esophagus	other regions	5.61207385253528e-05
esophagus	high LMD	-0.0003371354436
esophagus	low LMD	0.000340876036736
esophagus	other regions	3.44864561646973e-05
esophagus	high LMD	-0.0002049751584
esophagus	low LMD	0.0008818070016
esophagus	other regions	6.53743487378326e-05
esophagus	high LMD	-0.00038378432
esophagus	low LMD	0.0011132502128
esophagus	other regions	-3.1801994813864e-05
esophagus	high LMD	0.00128696691272
esophagus	low LMD	-0.00034260762612
esophagus	other regions	9.52433137574738e-05
esophagus	high LMD	-0.0010850714292
esophagus	low LMD	0.0010974480048
esophagus	other regions	6.42489243593049e-05
esophagus	high LMD	-0.0002090079688
esophagus	low LMD	0.0007691214016
esophagus	other regions	-2.79378614153587e-05
esophagus	high LMD	0.00086901597868
esophagus	low LMD	0.0008120776226
esophagus	other regions	6.60940215971226e-05
esophagus	high LMD	-9.7103912e-05
esophagus	low LMD	0.00127750312
esophagus	other regions	-5.12344238453289e-05
esophagus	high LMD	0.000929966712
esophagus	low LMD	0.0008000157668
esophagus	other regions	-2.893754572708e-05
esophagus	high LMD	0.00066792936448
esophagus	low LMD	0.00129792257492
esophagus	other regions	-4.5739713756577e-05
esophagus	high LMD	0.001238110378
esophagus	low LMD	0.0005030151688
esophagus	other regions	-2.23914132273543e-05
esophagus	high LMD	0.00044372696216
esophagus	low LMD	0.000586420067064
esophagus	other regions	7.76189681244768e-05
esophagus	high LMD	-0.0002049638218692
esophagus	low LMD	0.00087439037224
esophagus	other regions	1.4486473910796e-05
esophagus	high LMD	-9.22295196e-05
esophagus	low LMD	0.0011655900244
esophagus	other regions	5.24898005747758e-05
esophagus	high LMD	-0.00064910928828
esophagus	low LMD	0.00113252351192
esophagus	other regions	5.52411266075112e-05
esophagus	high LMD	-0.0003905878568
esophagus	low LMD	0.0001379237506
esophagus	other regions	-8.2481468995142e-07
esophagus	high LMD	3.093804268e-05
esophagus	low LMD	0.0003949348652
esophagus	other regions	-8.03762052877055e-06
esophagus	high LMD	0.00015442807
esophagus	low LMD	0.0003392470162
esophagus	other regions	1.74877805964499e-05
esophagus	high LMD	9.76727116e-05
esophagus	low LMD	2.23240539999999e-06
esophagus	other regions	1.93745491411726e-05
esophagus	high LMD	-0.00027089473088
esophagus	low LMD	0.0010884226344
esophagus	other regions	-3.72562353921151e-05
esophagus	high LMD	0.00106779244554
esophagus	low LMD	0.00092706523104
esophagus	other regions	6.2004160450299e-05
esophagus	high LMD	-0.0003032302244
esophagus	low LMD	0.00120670680016
esophagus	other regions	6.38511202234305e-05
esophagus	high LMD	-0.000461209084
esophagus	low LMD	-1.10907208000001e-05
esophagus	other regions	5.30369406081839e-05
esophagus	high LMD	-0.0007146618316
esophagus	low LMD	0.000996062738
esophagus	other regions	-6.79535967301943e-05
esophagus	high LMD	0.00129462179
esophagus	low LMD	0.00076452847488
esophagus	other regions	-2.72634514302765e-05
esophagus	high LMD	0.00085332057272
esophagus	low LMD	0.00049185536472
esophagus	other regions	3.29446815208147e-05
esophagus	high LMD	-0.0001382224044
esophagus	low LMD	-0.00061311395164
esophagus	other regions	0.0001070970613257
esophagus	high LMD	-0.00129311605336
esophagus	low LMD	0.00023196266976
esophagus	other regions	5.15707860366069e-06
esophagus	high LMD	9.96540704e-05
esophagus	low LMD	-0.000653607528496
esophagus	other regions	8.00303458446188e-05
esophagus	high LMD	-0.0013588322416
esophagus	low LMD	0.00020226947032
esophagus	other regions	-9.39367563000747e-06
esophagus	high LMD	0.00021106495948
esophagus	low LMD	0.0008200816648
esophagus	other regions	-3.31812841473319e-05
esophagus	high LMD	0.0007265512788
esophagus	low LMD	0.00034093779568
esophagus	other regions	-1.75849455236211e-05
esophagus	high LMD	0.000356763690344
esophagus	low LMD	0.00026745042764
esophagus	other regions	-2.04296641461883e-06
esophagus	high LMD	3.69671538e-05
esophagus	low LMD	0.0002694764096
esophagus	other regions	-4.52828675419656e-06
esophagus	high LMD	7.66164834e-05
esophagus	low LMD	0.0004929968172
esophagus	other regions	-1.29035339103662e-05
esophagus	high LMD	0.0006114328288
esophagus	low LMD	-0.0014216307676
esophagus	other regions	-7.69278868884155e-05
esophagus	high LMD	-0.000977503692
esophagus	low LMD	0.0003704040008
esophagus	other regions	-1.22299634240284e-05
esophagus	high LMD	0.0004406125596
esophagus	low LMD	0.00049332897416
esophagus	other regions	-1.36473913557175e-05
esophagus	high LMD	0.00050518237972
esophagus	low LMD	0.000650911844
esophagus	other regions	5.44641729896861e-05
esophagus	high LMD	-0.0003691196952
esophagus	low LMD	-3.53740492e-05
esophagus	other regions	4.65484394885277e-05
esophagus	high LMD	-0.00036993537336
esophagus	low LMD	0.0006837473172
esophagus	other regions	2.04801854302877e-05
esophagus	high LMD	-0.0004410564816
esophagus	low LMD	-2.763588326e-05
esophagus	other regions	1.083111126071e-05
esophagus	high LMD	-9.5281385472e-05
esophagus	low LMD	0.0012228252124
esophagus	other regions	6.71035684337706e-05
esophagus	high LMD	-0.0004611617972
esophagus	low LMD	-0.000504464227
esophagus	other regions	0.0001039512365482
esophagus	high LMD	-0.0012169726512
esophagus	low LMD	0.001024867917
esophagus	other regions	2.51094232448655e-05
esophagus	high LMD	-0.0005335956824
esophagus	low LMD	0.0002025692944
esophagus	other regions	-9.24041341689088e-07
esophagus	high LMD	4.070954056e-05
esophagus	low LMD	0.001030087919812
esophagus	other regions	3.52343387416031e-05
esophagus	high LMD	-0.0005279221936
esophagus	low LMD	8.424555548e-05
esophagus	other regions	5.47971201412556e-06
esophagus	high LMD	-9.215694896e-05
esophagus	low LMD	0.00011157373
esophagus	other regions	3.81778120444806e-05
esophagus	high LMD	-0.0002474411348
esophagus	low LMD	-0.0007301316664
esophagus	other regions	5.88967628900972e-05
esophagus	high LMD	-0.001312400778
esophagus	low LMD	0.00026937891
esophagus	other regions	2.5829160719731e-07
esophagus	high LMD	5.029027088e-05
esophagus	low LMD	0.00116163604764
esophagus	other regions	3.35023941649813e-05
esophagus	high LMD	-0.00056590784648
esophagus	low LMD	0.0001639061052
esophagus	other regions	-1.80738052057175e-06
esophagus	high LMD	4.7881742208e-05
esophagus	low LMD	-0.0004953659524
esophagus	other regions	9.15413467572347e-05
esophagus	high LMD	-0.0013198359936
esophagus	low LMD	-0.0002470664892
esophagus	other regions	0.0001381468100386
esophagus	high LMD	-0.0011640750784
esophagus	low LMD	0.001308924544
esophagus	other regions	-6.44086818093797e-05
esophagus	high LMD	0.0013192667336
esophagus	low LMD	-0.00042189543096
esophagus	other regions	8.95392352990284e-05
esophagus	high LMD	-0.001194762863
esophagus	low LMD	-0.00083042686704
esophagus	other regions	5.91951132704409e-05
esophagus	high LMD	-0.0013744183432
esophagus	low LMD	0.0002562961168
esophagus	other regions	-8.43947025074739e-07
esophagus	high LMD	9.2261639984e-05
esophagus	low LMD	9.97627600000004e-07
esophagus	other regions	-5.17264789800822e-05
esophagus	high LMD	8.641502848e-05
esophagus	low LMD	-0.0003175000376
esophagus	other regions	0.0001124049457534
esophagus	high LMD	-0.0012566990588
esophagus	low LMD	6.463258124e-07
esophagus	other regions	1.43058319543535e-07
esophagus	high LMD	-6.69853036e-07
esophagus	low LMD	4.67020278399999e-07
esophagus	other regions	-6.56289535766069e-08
esophagus	high LMD	-4.016673412e-06
esophagus	low LMD	0.00016353581058
esophagus	other regions	8.8713157036136e-06
esophagus	high LMD	-3.845437788e-05
esophagus	low LMD	0.0003407775304
esophagus	other regions	-1.4927007021435e-05
esophagus	high LMD	0.00039529645966
esophagus	low LMD	1.2754867508e-06
esophagus	other regions	2.9792264666136e-07
esophagus	high LMD	-1.781274436e-06
esophagus	low LMD	0.0002259924792
esophagus	other regions	-1.5081423293012e-06
esophagus	high LMD	8.106765548e-05
esophagus	low LMD	0.000300671759204
esophagus	other regions	-1.39979212084664e-05
esophagus	high LMD	8.28109208e-05
esophagus	low LMD	0.00032708763184
esophagus	other regions	-1.75305405064163e-05
esophagus	high LMD	0.00010063783948
esophagus	low LMD	1.881583012e-05
esophagus	other regions	1.47106679913864e-05
esophagus	high LMD	-6.293665804e-05
esophagus	low LMD	0.001263565892
esophagus	other regions	-3.70414802131166e-05
esophagus	high LMD	0.001178225434
esophagus	low LMD	0.0008977318472
esophagus	other regions	5.58354551649851e-05
esophagus	high LMD	-0.000315039118
esophagus	low LMD	0.0009675521056
esophagus	other regions	0.000118916316984
esophagus	high LMD	-0.000311277516
esophagus	low LMD	-7.49649268e-05
esophagus	other regions	7.47438609240732e-05
esophagus	high LMD	-0.0005624508116
esophagus	low LMD	0.00015930158964
esophagus	other regions	9.85276848726832e-07
esophagus	high LMD	7.182424248e-05
esophagus	low LMD	0.000149388267
esophagus	other regions	-5.83951310169806e-06
esophagus	high LMD	3.799683868e-05
esophagus	low LMD	0.0002798540588
esophagus	other regions	1.71748190018311e-06
esophagus	high LMD	8.2179976732e-05
esophagus	low LMD	-0.000910932817
esophagus	other regions	8.77547237578102e-05
esophagus	high LMD	-0.0015756957424
esophagus	low LMD	-0.001366534264
esophagus	other regions	-0.0001281540898589
esophagus	high LMD	-0.000752756831612
esophagus	low LMD	0.000331729258708
esophagus	other regions	-4.12543987468296e-05
esophagus	high LMD	9.6803951e-05
esophagus	low LMD	-0.001543649748
esophagus	other regions	-0.0001030218784642
esophagus	high LMD	-0.00087469931292
esophagus	low LMD	0.00063280494248
esophagus	other regions	5.30744869883819e-05
esophagus	high LMD	-0.0003543583036
esophagus	low LMD	3.71549384e-06
esophagus	other regions	-1.22892427460762e-07
esophagus	high LMD	1.960471588e-06
esophagus	low LMD	5.178320756e-05
esophagus	other regions	-3.01024470374066e-06
esophagus	high LMD	2.135955132e-05
esophagus	low LMD	0.0003427753604
esophagus	other regions	-2.98031073850635e-05
esophagus	high LMD	4.15724640000001e-06
esophagus	low LMD	0.00056401409336
esophagus	other regions	6.71157391239376e-05
esophagus	high LMD	-0.0002385252808
esophagus	low LMD	-0.00123704173496
esophagus	other regions	-4.77199243839088e-05
esophagus	high LMD	-0.001096956684
esophagus	low LMD	-6.88071502e-05
esophagus	other regions	-1.89334351611734e-06
esophagus	high LMD	-0.00016744778376
esophagus	low LMD	0.00065750512936
esophagus	other regions	4.33635769109081e-05
esophagus	high LMD	-0.000333062711256
esophagus	low LMD	0.0002840239608
esophagus	other regions	3.36150891834716e-05
esophagus	high LMD	-0.000435288488
esophagus	low LMD	0.0005734645868
esophagus	other regions	-1.39049910455456e-05
esophagus	high LMD	0.00015480155076
esophagus	low LMD	0.0002205812348
esophagus	other regions	4.35672894304559e-05
esophagus	high LMD	-0.000306490151
esophagus	low LMD	-8.929446768e-06
esophagus	other regions	-1.33843608033427e-06
esophagus	high LMD	-9.640740864e-06
esophagus	low LMD	-0.00029014334
esophagus	other regions	-2.42552032426121e-05
esophagus	high LMD	-0.000265904369388
esophagus	low LMD	0.00045256303424
esophagus	other regions	-3.30963203202803e-05
esophagus	high LMD	2.7699231288e-05
esophagus	low LMD	-5.52153276e-06
esophagus	other regions	-3.01743702001495e-06
esophagus	high LMD	-4.826566116e-05
esophagus	low LMD	0.0002210507278
esophagus	other regions	-3.29764884018401e-05
esophagus	high LMD	-0.0001363539262
esophagus	low LMD	-0.001036286846
esophagus	other regions	-6.80378006701644e-05
esophagus	high LMD	-0.00139926389944
esophagus	low LMD	-0.0010975090796
esophagus	other regions	4.13955931072496e-06
esophagus	high LMD	-0.00126685050276
esophagus	low LMD	0.000266684435
esophagus	other regions	-5.03790380849178e-06
esophagus	high LMD	2.80718568e-05
esophagus	low LMD	-0.0006360212848
esophagus	other regions	8.85803741647235e-05
esophagus	high LMD	-0.00121903105
esophagus	low LMD	0.00023541743668
esophagus	other regions	-3.68800489657287e-05
esophagus	high LMD	4.258780016e-05
esophagus	low LMD	0.00013910610944
esophagus	other regions	-4.52062628677504e-05
esophagus	high LMD	-5.93058447999999e-05
esophagus	low LMD	-0.0001315649568
esophagus	other regions	8.18843500331091e-06
esophagus	high LMD	-0.0008388578478
esophagus	low LMD	-0.000193454778
esophagus	other regions	5.78229448523169e-05
esophagus	high LMD	-0.0009393332972
esophagus	low LMD	3.856576544e-05
esophagus	other regions	-1.56515103893423e-05
esophagus	high LMD	-1.899141052e-05
esophagus	low LMD	0.00101995559876
esophagus	other regions	-3.1226007744006e-05
esophagus	high LMD	0.0010574015824
esophagus	low LMD	-0.0001584490156
esophagus	other regions	5.39038360088565e-05
esophagus	high LMD	-0.0011451143264
esophagus	low LMD	-0.0008450996108
esophagus	other regions	-1.595723436108e-05
esophagus	high LMD	-0.0006472370582
ovary	low LMD	-2.892383124e-05
ovary	other regions	4.15017597563528e-06
ovary	high LMD	0.00049006413692
ovary	low LMD	0.0001974888336
ovary	other regions	-4.63750496441966e-05
ovary	high LMD	0.0009317674468
ovary	low LMD	-0.0001686030664
ovary	other regions	7.0010281847272e-06
ovary	high LMD	0.0005967845028
ovary	low LMD	0.00055010411824
ovary	other regions	-0.000103614601825
ovary	high LMD	0.0006156718352
ovary	low LMD	-0.00012657302576
ovary	other regions	-1.74747090739447e-05
ovary	high LMD	0.00039646198518
ovary	low LMD	0.0002672137132
ovary	other regions	-3.24524996367937e-05
ovary	high LMD	0.0009546769068
ovary	low LMD	-0.0001447944418
ovary	other regions	-1.4540858088438e-05
ovary	high LMD	0.001436261006
ovary	low LMD	-2.321305356e-05
ovary	other regions	-4.00021646605904e-05
ovary	high LMD	0.00132033249076
ovary	low LMD	-0.0002650183822
ovary	other regions	-4.32992659285688e-05
ovary	high LMD	0.0012401913736
ovary	low LMD	-0.00058138637832
ovary	other regions	-4.57312402352242e-05
ovary	high LMD	0.0014389225484
ovary	low LMD	-2.38052932e-05
ovary	other regions	-6.29610742549215e-05
ovary	high LMD	0.0012540744752
ovary	low LMD	-0.00042698694884
ovary	other regions	-2.18955293162201e-05
ovary	high LMD	0.0006302064306
ovary	low LMD	-0.000137688293
ovary	other regions	-0.0001030047567953
ovary	high LMD	0.0018351509212
ovary	low LMD	-2.51163866e-05
ovary	other regions	1.02228498623879e-05
ovary	high LMD	0.00060825210896
ovary	low LMD	-0.0001367256008
ovary	other regions	5.7673640151719e-06
ovary	high LMD	0.0007248062604
ovary	low LMD	-0.00048383224192
ovary	other regions	-3.1978152062343e-05
ovary	high LMD	0.0003469777732
ovary	low LMD	-0.00027697499528
ovary	other regions	-8.75249755001121e-06
ovary	high LMD	0.000433717278
ovary	low LMD	-0.00022199410748
ovary	other regions	-9.1047674825e-05
ovary	high LMD	0.001239957658
ovary	low LMD	-0.0001940062184
ovary	other regions	-4.19749692706368e-05
ovary	high LMD	0.0011400838684
ovary	low LMD	-0.00023686235856
ovary	other regions	-4.26229917877428e-06
ovary	high LMD	0.00052556285636
ovary	low LMD	1.221785184e-05
ovary	other regions	1.47646380767564e-06
ovary	high LMD	0.0005440830812
ovary	low LMD	-0.00028100805276
ovary	other regions	-3.09978860999223e-05
ovary	high LMD	3.5148166e-05
ovary	low LMD	-5.16349780000001e-06
ovary	other regions	-3.59298318425635e-06
ovary	high LMD	0.0005084511354
ovary	low LMD	-0.00023923834152
ovary	other regions	-7.06138601121075e-07
ovary	high LMD	0.000608921895
ovary	low LMD	0.0001908982396
ovary	other regions	-7.27189517693498e-05
ovary	high LMD	0.0009288491572
ovary	low LMD	0.0001909416858
ovary	other regions	-3.0077470846207e-05
ovary	high LMD	0.0012197956738
ovary	low LMD	-0.00020792595944
ovary	other regions	1.08981065716741e-06
ovary	high LMD	0.00019360441728
ovary	low LMD	4.97133464e-05
ovary	other regions	-2.17487905020553e-05
ovary	high LMD	0.00060125862768
ovary	low LMD	0.0004068373578
ovary	other regions	-9.87392605237295e-05
ovary	high LMD	0.0007091143964
ovary	low LMD	-1.79516056e-05
ovary	other regions	-3.97340829330344e-06
ovary	high LMD	0.0004555569076
ovary	low LMD	0.00034521185048
ovary	other regions	-7.19482369061771e-05
ovary	high LMD	0.000464556546
ovary	low LMD	0.00057607089944
ovary	other regions	-4.50112998206278e-05
ovary	high LMD	0.00071342714
ovary	low LMD	0.00035178412484
ovary	other regions	-6.65094861120703e-05
ovary	high LMD	0.000239805986
ovary	low LMD	-0.0002943652556
ovary	other regions	-8.00737337383408e-06
ovary	high LMD	0.00030321208048
ovary	low LMD	-0.00026012533468
ovary	other regions	-2.32805554549701e-06
ovary	high LMD	0.000279049360576
ovary	low LMD	-0.00014771333
ovary	other regions	-1.93223844684566e-05
ovary	high LMD	0.000739212362
ovary	low LMD	-5.09975768e-05
ovary	other regions	7.38930070072122e-06
ovary	high LMD	0.00112862016904
ovary	low LMD	-0.0001470360992
ovary	other regions	-1.60243288928737e-05
ovary	high LMD	0.00102621203928
ovary	low LMD	-0.0003737160958
ovary	other regions	-2.18527726811659e-05
ovary	high LMD	0.0003262616792
ovary	low LMD	0.0002073015873
ovary	other regions	-5.79244171017713e-05
ovary	high LMD	0.0009547461772
ovary	low LMD	-1.95606120000002e-06
ovary	other regions	-2.64164380768311e-05
ovary	high LMD	0.0006714988536
ovary	low LMD	-5.381237792e-05
ovary	other regions	-1.44581719203206e-05
ovary	high LMD	0.00021739726124
ovary	low LMD	-0.00027348855084
ovary	other regions	-3.02904437798169e-05
ovary	high LMD	0.00089839014544
ovary	low LMD	-0.00022767051664
ovary	other regions	-1.05621012125015e-05
ovary	high LMD	0.00035569238456
ovary	low LMD	6.6416716e-06
ovary	other regions	-3.55694302091069e-05
ovary	high LMD	0.00024604305572
ovary	low LMD	-0.0002708743108
ovary	other regions	-1.54540290088827e-05
ovary	high LMD	0.0007607827108
ovary	low LMD	-0.0002428512836
ovary	other regions	-2.89695119358296e-05
ovary	high LMD	0.00038274981912
ovary	low LMD	-0.000280070922
ovary	other regions	-5.29407966765022e-05
ovary	high LMD	0.0013677292952
ovary	low LMD	-0.00035002622228
ovary	other regions	-1.317832556071e-05
ovary	high LMD	0.00036947598532
ovary	low LMD	-0.0006305809108
ovary	other regions	-2.10778908595291e-06
ovary	high LMD	0.0006916656784
ovary	low LMD	-0.00061835718492
ovary	other regions	-1.45530817827392e-05
ovary	high LMD	0.0006036965552
ovary	low LMD	0.00014309841626
ovary	other regions	-4.85950478156016e-05
ovary	high LMD	0.0008463053072
ovary	low LMD	1.50785302e-05
ovary	other regions	-5.29291757001495e-05
ovary	high LMD	0.0010143151744
ovary	low LMD	-0.00037030712192
ovary	other regions	-8.12374706918161e-06
ovary	high LMD	0.0004636297628
ovary	low LMD	-0.00015491270848
ovary	other regions	-1.09694765304671e-05
ovary	high LMD	0.00033119184324
ovary	low LMD	-1.93651416e-05
ovary	other regions	-8.34994529541854e-06
ovary	high LMD	0.0004634251852
ovary	low LMD	-0.00039952949408
ovary	other regions	-3.11485544785874e-05
ovary	high LMD	0.0004581877324
ovary	low LMD	-1.77447432e-05
ovary	other regions	-1.49801427216592e-06
ovary	high LMD	0.00046420604588
ovary	low LMD	2.086664476e-05
ovary	other regions	5.96667149699178e-06
ovary	high LMD	0.00042938655928
ovary	low LMD	-0.000100373338
ovary	other regions	-4.45300509909567e-05
ovary	high LMD	0.0012954186224
ovary	low LMD	0.00029648977376
ovary	other regions	-6.12746637022294e-05
ovary	high LMD	0.00070523799044
ovary	low LMD	-7.814640464e-05
ovary	other regions	-3.19008016001495e-06
ovary	high LMD	0.00068079151308
ovary	low LMD	-0.0003684027116
ovary	other regions	-3.08616821236435e-05
ovary	high LMD	0.0005013705568
ovary	low LMD	-0.0001672581744
ovary	other regions	-5.34897409297832e-05
ovary	high LMD	0.0011746020988
ovary	low LMD	-0.000242903025
ovary	other regions	-5.25029162172384e-05
ovary	high LMD	0.0012729434248
ovary	low LMD	-0.00082156390916
ovary	other regions	-1.19274980210015e-05
ovary	high LMD	0.00128621450552
ovary	low LMD	-7.023519656e-05
ovary	other regions	-1.91221127037743e-05
ovary	high LMD	0.001101470026708
ovary	low LMD	0.0002629617268
ovary	other regions	-5.31103696012332e-05
ovary	high LMD	0.00085690959344
ovary	low LMD	5.33182852e-05
ovary	other regions	-3.86148443603909e-05
ovary	high LMD	0.0010007072528
ovary	low LMD	-0.000127301126
ovary	other regions	-6.87217903046039e-05
ovary	high LMD	0.0012459531144
ovary	low LMD	-0.000221443265708
ovary	other regions	-1.08516370221973e-05
ovary	high LMD	0.00061296420224
ovary	low LMD	0.0003478900396
ovary	other regions	-7.13693322814275e-05
ovary	high LMD	0.00099551627608
ovary	low LMD	-0.00052929414244
ovary	other regions	-3.6211817915938e-05
ovary	high LMD	0.00038418631136
ovary	low LMD	-7.3424558e-05
ovary	other regions	-2.25873194963752e-06
ovary	high LMD	0.00063343990384
ovary	low LMD	-4.61502248e-05
ovary	other regions	3.29430500289985e-06
ovary	high LMD	0.000599637682
ovary	low LMD	2.199403604e-05
ovary	other regions	-5.34103689707399e-05
ovary	high LMD	0.0011063401788
ovary	low LMD	-8.68671564e-05
ovary	other regions	-8.57311447735052e-06
ovary	high LMD	0.0007394513996
ovary	low LMD	-0.0002356339888
ovary	other regions	1.75294498752616e-05
ovary	high LMD	0.00101602935288
ovary	low LMD	-0.0004030192676
ovary	other regions	-9.32616220078475e-06
ovary	high LMD	0.000520509465316
ovary	low LMD	-0.0002547560134
ovary	other regions	-1.17197259344395e-05
ovary	high LMD	0.00064145468336
ovary	low LMD	-0.0001080492944
ovary	other regions	1.23278367048318e-05
ovary	high LMD	0.0006889384476
ovary	low LMD	-0.0001874739148
ovary	other regions	-1.20532395353176e-05
ovary	high LMD	0.0009965672384
ovary	low LMD	-0.0002544227816
ovary	other regions	-9.72904911674141e-06
ovary	high LMD	0.00059182120104
ovary	low LMD	-0.000377627163892
ovary	other regions	-1.97286541583969e-05
ovary	high LMD	0.0004660365916
ovary	low LMD	-0.000362378956416
ovary	other regions	-8.12038419017937e-06
ovary	high LMD	0.00047243429954
ovary	low LMD	-0.0005572130848
ovary	other regions	-2.48176877484492e-05
ovary	high LMD	0.0004378469336
ovary	low LMD	-0.00049995138084
ovary	other regions	-8.95994447772123e-06
ovary	high LMD	0.000485661735784
ovary	low LMD	-0.00036729150192
ovary	other regions	-3.1301086550213e-05
ovary	high LMD	0.00057919619064
ovary	low LMD	-0.00062446339256
ovary	other regions	-4.07548851471599e-05
ovary	high LMD	0.000318145809656
ovary	low LMD	-0.00052122858724
ovary	other regions	-7.29733883158072e-06
ovary	high LMD	0.00050229307212
ovary	low LMD	-0.0001507588468
ovary	other regions	-2.46101774606988e-05
ovary	high LMD	0.0012634847088
ovary	low LMD	-0.00013681153896
ovary	other regions	-2.57192357782511e-05
ovary	high LMD	0.00129352731576
ovary	low LMD	-0.00048579290606
ovary	other regions	-3.2335970029204e-05
ovary	high LMD	0.00014362683232
ovary	low LMD	-0.00014172818124
ovary	other regions	-1.13476160464499e-05
ovary	high LMD	0.0007299314788
ovary	low LMD	-0.00028797128968
ovary	other regions	-4.17051374922272e-06
ovary	high LMD	0.00029543056092
ovary	low LMD	-0.0004927286824
ovary	other regions	6.45784001296712e-07
ovary	high LMD	0.00029550522016
ovary	low LMD	-0.0002969269882152
ovary	other regions	-7.58420384711659e-06
ovary	high LMD	0.00027505773368
ovary	low LMD	-0.00037105010388
ovary	other regions	-1.47689195008969e-06
ovary	high LMD	0.00027489497216
ovary	low LMD	-0.00051510014648
ovary	other regions	-4.22659685548954e-06
ovary	high LMD	0.00039362042044
ovary	low LMD	-0.0003033709996
ovary	other regions	-2.30837549305904e-05
ovary	high LMD	0.00020564890692
ovary	low LMD	-0.00046118821592
ovary	other regions	-1.01077130289238e-06
ovary	high LMD	0.0003185329202
ovary	low LMD	-0.0004285233662
ovary	other regions	-3.4358464564219e-05
ovary	high LMD	0.0002215763772
ovary	low LMD	-7.935246e-05
ovary	other regions	3.04257870044843e-06
ovary	high LMD	0.0008059171908
ovary	low LMD	-0.0003642388768
ovary	other regions	-4.24639921908558e-05
ovary	high LMD	0.0011419391794
ovary	low LMD	-0.00040501577564
ovary	other regions	-7.47745556674141e-07
ovary	high LMD	0.00028079216344
ovary	low LMD	-0.0001994439422736
ovary	other regions	-3.67663141748879e-07
ovary	high LMD	0.0002293830148
ovary	low LMD	-8.409808356e-05
ovary	other regions	-6.48846310868087e-06
ovary	high LMD	0.00074668158532
ovary	low LMD	-0.00039372543
ovary	other regions	-3.21545472967414e-05
ovary	high LMD	0.00043964779456
ovary	low LMD	1.5987012656e-05
ovary	other regions	-5.34373442560239e-05
ovary	high LMD	0.0011100211448
ovary	low LMD	-0.0001731372952
ovary	other regions	-5.14309292460613e-05
ovary	high LMD	0.00100225785976
ovary	low LMD	-0.0003896100412
ovary	other regions	-3.57998498700187e-05
ovary	high LMD	0.0004586258696
ovary	low LMD	-0.0005116644468
ovary	other regions	-4.37285101216368e-05
ovary	high LMD	0.00025716416372
ovary	low LMD	-0.00036402100392
ovary	other regions	-6.40967747994768e-06
ovary	high LMD	0.00042316816464
ovary	low LMD	-0.00027366618984
ovary	other regions	7.5881291845441e-06
ovary	high LMD	0.00034284805244
ovary	low LMD	9.76837240000003e-06
ovary	other regions	-4.8197428295506e-05
ovary	high LMD	0.00111038421268
ovary	low LMD	-5.54820368e-05
ovary	other regions	1.35694385729684e-05
ovary	high LMD	0.0006906677388
ovary	low LMD	-8.149845488e-05
ovary	other regions	-2.07175569377429e-05
ovary	high LMD	0.00158542004896
ovary	low LMD	5.809127556e-05
ovary	other regions	-4.78008902237593e-05
ovary	high LMD	0.0008220045476
ovary	low LMD	-8.234377458e-05
ovary	other regions	-2.19174540359193e-05
ovary	high LMD	0.0007886744516
ovary	low LMD	-9.030923216e-05
ovary	other regions	-6.62342183318387e-07
ovary	high LMD	0.000629684574412
ovary	low LMD	-0.00046089215992
ovary	other regions	-5.47292121254484e-06
ovary	high LMD	0.000897763953672
ovary	low LMD	-0.00034601366988
ovary	other regions	-6.78933730855979e-06
ovary	high LMD	0.0007167110612
ovary	low LMD	-9.8815064e-05
ovary	other regions	-3.77838508301495e-05
ovary	high LMD	0.000988801866
ovary	low LMD	0.000182231596
ovary	other regions	-4.62001617871861e-05
ovary	high LMD	0.00057509399544
ovary	low LMD	-0.0002055238266692
ovary	other regions	-3.28693431903699e-05
ovary	high LMD	0.00018761630504
ovary	low LMD	4.76425144e-05
ovary	other regions	-5.47271523016069e-05
ovary	high LMD	0.0009404908912
ovary	low LMD	-9.796490072e-05
ovary	other regions	-1.72923789752915e-05
ovary	high LMD	0.000700460665
ovary	low LMD	-4.2354465072e-05
ovary	other regions	-2.1356489452799e-05
ovary	high LMD	0.000684329139732
ovary	low LMD	-0.0003309965568
ovary	other regions	-2.19409657931614e-05
ovary	high LMD	0.000311019488188
ovary	low LMD	-0.00035525522792
ovary	other regions	-2.90944313946562e-05
ovary	high LMD	0.00039132367936
ovary	low LMD	-0.0001673529508
ovary	other regions	-2.58843835525037e-05
ovary	high LMD	0.0011043826052
ovary	low LMD	-7.30108224e-05
ovary	other regions	6.93829806898356e-06
ovary	high LMD	0.00047772448702
ovary	low LMD	-0.0001327211468
ovary	other regions	-4.32071537018759e-06
ovary	high LMD	0.0005642877372
ovary	low LMD	-0.0003891684076
ovary	other regions	-1.12474577845291e-05
ovary	high LMD	0.0007189576464
liver	low LMD	-0.0003622735982045
liver	other regions	-2.23703727929078e-05
liver	high LMD	0.0004892954244
liver	low LMD	0.0001690695325454
liver	other regions	-2.96998096689436e-05
liver	high LMD	-0.0003478691786
liver	low LMD	-0.0003215225811818
liver	other regions	-3.50847910042927e-06
liver	high LMD	0.00060924266772
liver	low LMD	-0.000381209147909
liver	other regions	-3.36690958550989e-05
liver	high LMD	0.0007245296224
liver	low LMD	-0.0010975988322727
liver	other regions	-2.45527206870138e-05
liver	high LMD	0.002131737890408
liver	low LMD	-0.0001600390801818
liver	other regions	3.4878494231187e-05
liver	high LMD	0.00037304766852
liver	low LMD	-0.0009413850354545
liver	other regions	-1.69940578906458e-05
liver	high LMD	0.00180337930292
liver	low LMD	-0.0009661620695454
liver	other regions	-3.02642436859313e-05
liver	high LMD	0.0023657957236
liver	low LMD	-0.0002787607792727
liver	other regions	1.2940946787234e-05
liver	high LMD	0.0005455244458
liver	low LMD	0.0004540866831818
liver	other regions	4.11451758995147e-06
liver	high LMD	-0.0005085855264
liver	low LMD	-0.0001527982120909
liver	other regions	-1.40316152449944e-05
liver	high LMD	0.00047863979212
liver	low LMD	0.0001507767468181
liver	other regions	-1.38165518318402e-05
liver	high LMD	-0.00036198547516
liver	low LMD	0.0001209338354545
liver	other regions	-1.08180582624942e-05
liver	high LMD	6.82892258e-05
liver	low LMD	0.0001721197895454
liver	other regions	-1.12089047310937e-05
liver	high LMD	-0.00033681798212
liver	low LMD	-0.0008742294168181
liver	other regions	-7.51917932155282e-06
liver	high LMD	0.0012835099402
liver	low LMD	-0.0003043590461818
liver	other regions	-1.25452378129392e-05
liver	high LMD	0.0006468279282
liver	low LMD	-0.0001674016065454
liver	other regions	-1.64317433488242e-05
liver	high LMD	0.00042494599696
liver	low LMD	-0.0007810137618181
liver	other regions	-3.5234030855894e-06
liver	high LMD	0.00119674845296
liver	low LMD	-0.0001675656222272
liver	other regions	-1.63554411043065e-05
liver	high LMD	0.000621085883624
liver	low LMD	-0.0008126656290909
liver	other regions	6.91260547566256e-06
liver	high LMD	0.00131054862028
liver	low LMD	-0.0005448923804545
liver	other regions	-5.44839575592982e-05
liver	high LMD	0.0013092809868
liver	low LMD	-0.0002760197230909
liver	other regions	-1.55597665638298e-06
liver	high LMD	0.00046371528992
liver	low LMD	0.0001729149368181
liver	other regions	-1.55140468106943e-05
liver	high LMD	-0.00036292161088
liver	low LMD	0.0001249332387727
liver	other regions	-1.48444824811012e-05
liver	high LMD	-0.00012345659052
liver	low LMD	-0.0002659844879545
liver	other regions	4.85808419626353e-06
liver	high LMD	0.00056707083172
liver	low LMD	-0.0001845756250227
liver	other regions	-9.60969400140351e-06
liver	high LMD	0.0004928379094
liver	low LMD	-0.0002816079252272
liver	other regions	5.08346975850452e-06
liver	high LMD	0.0005432555776
liver	low LMD	-0.0009116615781818
liver	other regions	-5.09891856565883e-06
liver	high LMD	0.0014084153296
liver	low LMD	-0.0009006564386363
liver	other regions	-1.61102074953117e-05
liver	high LMD	0.0013722684236
liver	low LMD	-0.00087982064
liver	other regions	-6.85609930362075e-06
liver	high LMD	0.0013269459956
liver	low LMD	0.0002151136207909
liver	other regions	5.05198016693543e-06
liver	high LMD	-0.00030947440884
liver	low LMD	-0.000178414984
liver	other regions	6.55256029610302e-06
liver	high LMD	0.00056632101428
liver	low LMD	0.0002670945710909
liver	other regions	-2.07007747265771e-05
liver	high LMD	-0.000546894574
liver	low LMD	-0.0009478294154545
liver	other regions	-2.43521266821404e-05
liver	high LMD	0.0017826562474
liver	low LMD	-0.00063603869
liver	other regions	-6.06932448705114e-05
liver	high LMD	0.00199103733532
liver	low LMD	0.000319065713409
liver	other regions	1.1380807525196e-06
liver	high LMD	-0.00034172287012
liver	low LMD	-0.0006900144445454
liver	other regions	-1.47598397887271e-05
liver	high LMD	0.0014942715108
liver	low LMD	-0.0005212843540909
liver	other regions	-6.31970270766555e-05
liver	high LMD	0.0019754699532
liver	low LMD	-0.0003480600868181
liver	other regions	-8.93538237016051e-06
liver	high LMD	0.00067221451392
liver	low LMD	-0.0008326248231818
liver	other regions	-3.63166507047667e-06
liver	high LMD	0.00128460243464
liver	low LMD	0.0001959473156818
liver	other regions	-2.19673441953938e-05
liver	high LMD	-0.00047575193204
liver	low LMD	-0.0001133753877272
liver	other regions	1.85825936666069e-05
liver	high LMD	0.00030726191288
liver	low LMD	-4.18467199545455e-05
liver	other regions	3.23819773287234e-05
liver	high LMD	0.00026054840116
liver	low LMD	-0.000289559355
liver	other regions	6.56317062639791e-06
liver	high LMD	0.0004477286292
liver	low LMD	-0.0006852338640909
liver	other regions	-1.11970409611795e-05
liver	high LMD	0.00131912230488
liver	low LMD	-0.000738780145
liver	other regions	-3.19133911336693e-05
liver	high LMD	0.0020269856372
liver	low LMD	-0.0001642105464545
liver	other regions	-8.37771657341807e-06
liver	high LMD	0.00046856440528
liver	low LMD	-0.0001731219195727
liver	other regions	1.27609194180366e-05
liver	high LMD	0.000528816785056
liver	low LMD	-0.0002692312296363
liver	other regions	2.64253739586786e-06
liver	high LMD	0.000621521498132
liver	low LMD	-0.0002252248517272
liver	other regions	-6.09619085931318e-06
liver	high LMD	0.0004778761416336
liver	low LMD	-0.0002613892853318
liver	other regions	-5.8723091868533e-06
liver	high LMD	0.0003298471776
liver	low LMD	-0.0007824981021818
liver	other regions	-5.4684654154218e-05
liver	high LMD	0.0016228930544
liver	low LMD	-0.0001988462505
liver	other regions	-1.10232075266107e-05
liver	high LMD	0.00041892158932
liver	low LMD	0.0002730596881818
liver	other regions	-3.60982731661515e-05
liver	high LMD	-0.0003819208336
liver	low LMD	-0.0007970663513636
liver	other regions	-3.80279234695745e-05
liver	high LMD	0.001465576792
liver	low LMD	-0.000125924899909
liver	other regions	-9.03855165528667e-06
liver	high LMD	0.00043403313646
liver	low LMD	0.0002737318640909
liver	other regions	-2.16841154491004e-05
liver	high LMD	-0.0003531718944
liver	low LMD	-0.0001943174947272
liver	other regions	-6.43597557407242e-06
liver	high LMD	0.00044590911968
liver	low LMD	-0.0008671234068181
liver	other regions	-1.04630754431131e-05
liver	high LMD	0.0013353942826
liver	low LMD	-0.001055086020909
liver	other regions	-5.35379465891004e-06
liver	high LMD	0.00136386056956
liver	low LMD	-0.0007304263081818
liver	other regions	-5.41262817754946e-05
liver	high LMD	0.0018890323144
liver	low LMD	-0.0003326017621363
liver	other regions	-2.19704051081747e-05
liver	high LMD	0.00050288160264
liver	low LMD	0.0002256678968181
liver	other regions	9.09416704681597e-06
liver	high LMD	-0.00055584166716
liver	low LMD	0.000469433438
liver	other regions	-1.21054044673386e-05
liver	high LMD	-0.00068314685664
liver	low LMD	-0.001067770978409
liver	other regions	-2.04698078719533e-05
liver	high LMD	0.0019520154732558
liver	low LMD	-0.0005603309382272
liver	other regions	-5.53780737588279e-05
liver	high LMD	0.00153307732104
liver	low LMD	-0.0005530375245454
liver	other regions	-4.2723802458477e-05
liver	high LMD	0.0014855226804
liver	low LMD	-0.0008923593531818
liver	other regions	-9.14665543820082e-06
liver	high LMD	0.0014334998164
liver	low LMD	-0.0005590312418181
liver	other regions	-3.79343785509518e-05
liver	high LMD	0.0013373684556
liver	low LMD	-0.0009467295201818
liver	other regions	-6.85290076845838e-06
liver	high LMD	0.0013680093492
liver	low LMD	-0.001019524280909
liver	other regions	1.50560070701755e-06
liver	high LMD	0.0014308631848
liver	low LMD	-0.0003691883704545
liver	other regions	-1.92103029459127e-05
liver	high LMD	0.000689576054868
liver	low LMD	0.0002084998695454
liver	other regions	4.68568761594438e-06
liver	high LMD	2.283165528e-05
liver	low LMD	-0.0020363052081818
liver	other regions	-7.51427062497798e-05
liver	high LMD	0.0036063553256
liver	low LMD	-0.0002214768256818
liver	other regions	-1.5138998931034e-05
liver	high LMD	0.00037954692864
liver	low LMD	-0.0004395213211818
liver	other regions	-4.73684795896898e-05
liver	high LMD	0.0007954522196
liver	low LMD	-0.0003854584790909
liver	other regions	-2.33206420373087e-05
liver	high LMD	0.00087326283524
liver	low LMD	-0.0001608058036818
liver	other regions	-1.50676991065801e-05
liver	high LMD	0.00047431982688
liver	low LMD	-5.75107681818184e-06
liver	other regions	-3.34906363247929e-06
liver	high LMD	0.000347085297
liver	low LMD	-0.000431211312909
liver	other regions	1.27166424649608e-05
liver	high LMD	0.00057352099808
liver	low LMD	-0.000339370938
liver	other regions	-8.64775337835013e-06
liver	high LMD	0.0004852184944
liver	low LMD	-0.0008368584804545
liver	other regions	-3.41994056271071e-06
liver	high LMD	0.00235071710728
liver	low LMD	0.0003287707726818
liver	other regions	-2.46819548552968e-05
liver	high LMD	-0.0003064069016
liver	low LMD	-0.0010920363945454
liver	other regions	-1.42141592583053e-05
liver	high LMD	0.00213169456824
liver	low LMD	0.000323209053409
liver	other regions	-2.49596388644644e-05
liver	high LMD	-0.000317344726
liver	low LMD	-0.0009669786468181
liver	other regions	-2.1643758280112e-05
liver	high LMD	0.0028199798432
liver	low LMD	0.0003409754795454
liver	other regions	-3.36669693492721e-05
liver	high LMD	-0.00040407686856
liver	low LMD	-0.0006916083701363
liver	other regions	6.81243443988802e-05
liver	high LMD	0.00116859078572
liver	low LMD	-0.0003047751273181
liver	other regions	4.38819148210713e-05
liver	high LMD	0.0006694567
liver	low LMD	0.0002967667936363
liver	other regions	-4.08396535850478e-05
liver	high LMD	-0.00040878671224
liver	low LMD	-0.001167800210909
liver	other regions	-5.34836231000373e-06
liver	high LMD	0.00192249568736
liver	low LMD	0.0002685801236363
liver	other regions	-4.16415578525345e-05
liver	high LMD	-0.0002627925358
liver	low LMD	-0.0003507433557272
liver	other regions	9.37783159904554e-06
liver	high LMD	0.000371694328008
liver	low LMD	-0.000214282623409
liver	other regions	2.8141610820642e-06
liver	high LMD	0.0002222108408
liver	low LMD	-0.0003934893818181
liver	other regions	1.42147527951549e-05
liver	high LMD	0.0004625367484
liver	low LMD	-0.0002245158043181
liver	other regions	3.26481551945166e-05
liver	high LMD	0.00059117031092
liver	low LMD	-0.0002772039627272
liver	other regions	6.44919599972714e-05
liver	high LMD	0.0006929149922
liver	low LMD	0.0003070197925
liver	other regions	-4.10358174795446e-05
liver	high LMD	-0.000221316756
liver	low LMD	-0.00043218218165
liver	other regions	1.41774354328854e-05
liver	high LMD	0.0008066999968
liver	low LMD	-0.0010374849690909
liver	other regions	1.97821757122061e-06
liver	high LMD	0.001964892528
liver	low LMD	-0.0002721522926363
liver	other regions	5.95189488300298e-06
liver	high LMD	0.0003895088812
liver	low LMD	-0.0003362685141818
liver	other regions	4.54582766974356e-05
liver	high LMD	0.0007861055476
liver	low LMD	-0.0012906053877272
liver	other regions	-6.37991525800672e-06
liver	high LMD	0.0023593240668
liver	low LMD	0.0004522934163636
liver	other regions	-4.24481914483016e-05
liver	high LMD	-0.00051696969064
liver	low LMD	-0.0003734946295454
liver	other regions	4.49155956175252e-05
liver	high LMD	0.0006393544724
liver	low LMD	-0.0007549034854545
liver	other regions	-4.42559645245614e-05
liver	high LMD	0.0018571130968
liver	low LMD	-0.0009543290218181
liver	other regions	-2.90473383658455e-05
liver	high LMD	0.00228211957396
liver	low LMD	-0.001153039978
liver	other regions	2.30940394437103e-05
liver	high LMD	0.0020181968272
liver	low LMD	-0.0003572871645454
liver	other regions	-3.40295307309444e-05
liver	high LMD	0.00108099097
liver	low LMD	-0.0003940601388636
liver	other regions	-1.02054743100411e-05
liver	high LMD	0.00070378785208
liver	low LMD	-0.0011785547431818
liver	other regions	-1.03489510327734e-05
liver	high LMD	0.0019022602828
liver	low LMD	0.0006909902193181
liver	other regions	3.2029175192109e-05
liver	high LMD	-0.000842925418
liver	low LMD	-0.001263686195909
liver	other regions	1.96855555173371e-05
liver	high LMD	0.0021441533116
liver	low LMD	-0.0005433796343181
liver	other regions	8.81904159420679e-05
liver	high LMD	0.0009604591296
liver	low LMD	-0.0010433953373636
liver	other regions	-9.07689028748862e-06
liver	high LMD	0.002101334288
liver	low LMD	-0.000140860645909
liver	other regions	-2.38044558868983e-07
liver	high LMD	0.00098019209736
liver	low LMD	-0.0013018129495454
liver	other regions	1.39773833746099e-05
liver	high LMD	0.0023532224844
liver	low LMD	-0.0012769512740909
liver	other regions	-2.45577117205674e-05
liver	high LMD	0.0026187636208
liver	low LMD	0.0005309671422727
liver	other regions	2.81334457241657e-05
liver	high LMD	-0.00069619170924
liver	low LMD	-0.0006646111504545
liver	other regions	0.0001132796928938
liver	high LMD	0.00108012917052
liver	low LMD	-0.0006299590745454
liver	other regions	-3.90887230077641e-05
liver	high LMD	0.0014502785528
liver	low LMD	-0.0007056102044545
liver	other regions	-2.97405694906308e-05
liver	high LMD	0.001604035322
liver	low LMD	-0.0010584638336363
liver	other regions	-2.09286051437477e-05
liver	high LMD	0.00175627695416
liver	low LMD	-0.0009433254122727
liver	other regions	-3.69063304468085e-06
liver	high LMD	0.0015468187624
liver	low LMD	-0.0011174044327272
liver	other regions	-2.47313295717376e-05
liver	high LMD	0.0019021895268
liver	low LMD	-0.00035207991215
liver	other regions	-2.03246175895692e-05
liver	high LMD	0.00059640439684
liver	low LMD	-0.0007827085854545
liver	other regions	2.84700499158268e-05
liver	high LMD	0.00138564165
liver	low LMD	-0.0005351267855
liver	other regions	-1.22822123765957e-05
liver	high LMD	0.0006273427588
liver	low LMD	-9.94292833636364e-05
liver	other regions	2.60354862069653e-05
liver	high LMD	0.00036113363524
liver	low LMD	-0.0002365916377272
liver	other regions	-1.45737551391004e-06
liver	high LMD	0.00067523566856
liver	low LMD	-0.0008074132828045
liver	other regions	5.04431861560657e-05
liver	high LMD	0.00136289355084
liver	low LMD	-0.0007635201269818
liver	other regions	-3.66947716226428e-05
liver	high LMD	0.001720592944
liver	low LMD	-0.0003349000478636
liver	other regions	-1.14936920196245e-05
liver	high LMD	0.00071315108412
liver	low LMD	-0.000678190368
liver	other regions	-5.16895629158268e-05
liver	high LMD	0.00164349567136
liver	low LMD	-0.0002526374615
liver	other regions	-2.51877714556551e-06
liver	high LMD	0.00059716340388
liver	low LMD	0.0001141180745454
liver	other regions	-1.29458440024487e-05
liver	high LMD	-0.00021987115096
liver	low LMD	0.000324224188909
liver	other regions	2.52714310836133e-06
liver	high LMD	-0.00054260708664
liver	low LMD	0.0004040885793454
liver	other regions	-1.29416245526689e-06
liver	high LMD	-0.000426949629492
liver	low LMD	-0.0008309994790909
liver	other regions	4.33226204942142e-06
liver	high LMD	0.00122791131576
liver	low LMD	-0.000825500420909
liver	other regions	8.81520851474431e-06
liver	high LMD	0.0012347558764
liver	low LMD	-0.0010970128927272
liver	other regions	-9.29490694557671e-06
liver	high LMD	0.0015425255876
liver	low LMD	-0.0004326874045409
liver	other regions	-2.2734225729386e-05
liver	high LMD	0.0004667509418
liver	low LMD	0.0002944553003181
liver	other regions	1.59728999110116e-05
liver	high LMD	-0.0002956640448
liver	low LMD	-0.0001697596922727
liver	other regions	3.9282547041732e-05
liver	high LMD	0.0007246434236
liver	low LMD	-0.00077772725
liver	other regions	-1.00421805099664e-05
liver	high LMD	0.00209583204164
liver	low LMD	-0.0004774538725
liver	other regions	4.28287077819336e-05
liver	high LMD	0.00086102869844
liver	low LMD	-3.29925456363636e-05
liver	other regions	8.09951868353789e-06
liver	high LMD	0.00047847579972
liver	low LMD	-0.0006116814756363
liver	other regions	-6.17355067916506e-05
liver	high LMD	0.00150574400304
liver	low LMD	-0.000851111362909
liver	other regions	-2.52374797249347e-05
liver	high LMD	0.001640124144
liver	low LMD	-0.0009050757540909
liver	other regions	7.07090529092945e-06
liver	high LMD	0.00134225430044
liver	low LMD	-0.0009969753586363
liver	other regions	5.49659737774356e-06
liver	high LMD	0.00138285156248
liver	low LMD	-0.0010342947927272
liver	other regions	-1.81243675528187e-07
liver	high LMD	0.001484634128
liver	low LMD	-0.0008726319847727
liver	other regions	-3.72449626605823e-05
liver	high LMD	0.00184781280168
liver	low LMD	-0.0011403450336363
liver	other regions	-2.87304851907428e-06
liver	high LMD	0.001764638043056
liver	low LMD	3.019177e-05
liver	other regions	4.81088907805711e-05
liver	high LMD	0.0004504778028
liver	low LMD	-0.00107304986
liver	other regions	3.386993554162e-06
liver	high LMD	0.00163286637068
liver	low LMD	-0.0009889403954545
liver	other regions	1.00426517164987e-05
liver	high LMD	0.00154685932976
liver	low LMD	0.0004252600488181
liver	other regions	-3.50026158073722e-05
liver	high LMD	-0.000644026464208
liver	low LMD	-0.0002348367268181
liver	other regions	-6.5336207035237e-06
liver	high LMD	0.0003317360534
liver	low LMD	-0.0002850774868181
liver	other regions	4.61115652824487e-06
liver	high LMD	0.0003166113376
liver	low LMD	-0.0009836331478636
liver	other regions	-2.62073478000336e-05
liver	high LMD	0.002311720376
liver	low LMD	-0.0010367636422727
liver	other regions	6.97795518088839e-06
liver	high LMD	0.0018041399736
liver	low LMD	-2.795247e-05
liver	other regions	3.40576972403173e-05
liver	high LMD	0.000506171256804
liver	low LMD	-0.0002983020304545
liver	other regions	-1.02100466387234e-05
liver	high LMD	0.0006619526964
liver	low LMD	-0.0002162000627272
liver	other regions	3.31947704593505e-05
liver	high LMD	0.00095505485336
liver	low LMD	-0.000334448222
liver	other regions	-5.58190669848451e-06
liver	high LMD	0.0002631929944
breast	low LMD	-0.0007137378426
breast	other regions	7.56639711156577e-05
breast	high LMD	0.0014590114324
breast	low LMD	-0.00262926256128
breast	other regions	0.0002108593932789
breast	high LMD	0.0033909920308
breast	low LMD	-5.21398072948e-05
breast	other regions	4.29942823821375e-06
breast	high LMD	0.00011637795252
breast	low LMD	-0.00057201726728
breast	other regions	3.72804076721263e-05
breast	high LMD	0.00041772198576
breast	low LMD	-0.0004071354404
breast	other regions	1.95548181417459e-05
breast	high LMD	0.00094833359
breast	low LMD	-0.0001062971764
breast	other regions	2.5519102154645e-05
breast	high LMD	0.000977816360164
breast	low LMD	-0.002869506634
breast	other regions	0.0003093662304537
breast	high LMD	0.00448738008868
breast	low LMD	-0.00020885846228
breast	other regions	1.7908653550654e-05
breast	high LMD	0.0009701768756
breast	low LMD	-9.850486536e-05
breast	other regions	9.17534550554933e-06
breast	high LMD	0.00025815499532
breast	low LMD	-0.00041851916436
breast	other regions	1.94770360311708e-05
breast	high LMD	0.00030994678056
breast	low LMD	-0.0004802752828
breast	other regions	4.7314138564574e-05
breast	high LMD	0.0011031855112
breast	low LMD	-0.000232312361548
breast	other regions	9.8665612107997e-06
breast	high LMD	0.0009074266756
breast	low LMD	-0.004743823808
breast	other regions	0.0003034350229573
breast	high LMD	0.0052987861816
breast	low LMD	-0.00059401406196
breast	other regions	2.69859418291106e-05
breast	high LMD	0.0010817941412
breast	low LMD	-0.005525137526
breast	other regions	0.000354557190714
breast	high LMD	0.006150828028
breast	low LMD	-0.0043512245064
breast	other regions	0.0003117656798734
breast	high LMD	0.0051179987
breast	low LMD	-4.427062178e-06
breast	other regions	1.37680732418771e-06
breast	high LMD	2.1454558544e-05
breast	low LMD	-0.00010337621352
breast	other regions	1.58303472899193e-05
breast	high LMD	0.0007945605112
breast	low LMD	-0.000367704862776
breast	other regions	1.12274342676831e-05
breast	high LMD	0.00026164934684
breast	low LMD	-0.00063827872824
breast	other regions	-2.53532167768498e-05
breast	high LMD	0.00108420545376
breast	low LMD	-0.0025427841488
breast	other regions	0.0003027138415649
breast	high LMD	0.003961763695
breast	low LMD	-0.00046831586584
breast	other regions	3.22363506125411e-05
breast	high LMD	0.00091901056388
breast	low LMD	-0.00166575230216
breast	other regions	5.09889534112444e-05
breast	high LMD	0.002973298508
breast	low LMD	-0.00142988722552
breast	other regions	5.73283497223244e-05
breast	high LMD	0.002612495218764
breast	low LMD	-0.00048642634416
breast	other regions	3.57126548348531e-05
breast	high LMD	0.00043470393456
breast	low LMD	-0.00050234320472
breast	other regions	2.03247765122945e-05
breast	high LMD	0.00021406391932
breast	low LMD	-0.00476309986
breast	other regions	0.0002995746964513
breast	high LMD	0.0052782711028
breast	low LMD	-0.00483623799444
breast	other regions	0.0002472124121171
breast	high LMD	0.0046033344232
breast	low LMD	-0.004962842054
breast	other regions	0.0003080652251057
breast	high LMD	0.005786514219024
breast	low LMD	-0.0006732365986
breast	other regions	2.65725164714499e-05
breast	high LMD	0.00032270600708
breast	low LMD	-0.00462125185312
breast	other regions	0.0003484028333128
breast	high LMD	0.0056403250516
breast	low LMD	-0.0015168420268
breast	other regions	7.87821609124925e-05
breast	high LMD	0.0031729178104
breast	low LMD	-0.00046853877944
breast	other regions	2.72834454313229e-05
breast	high LMD	0.00035686427168
breast	low LMD	-0.00187051669508
breast	other regions	7.44829303007212e-05
breast	high LMD	0.00343904229936
breast	low LMD	-0.0006072337304
breast	other regions	5.65610156224215e-05
breast	high LMD	0.0012831733361
breast	low LMD	-0.00078531159012
breast	other regions	0.0001308077116454
breast	high LMD	0.0019292978956
breast	low LMD	-0.0005819489568
breast	other regions	3.01106675512638e-05
breast	high LMD	0.00040072653024
breast	low LMD	-0.0004074217678
breast	other regions	2.42883469507332e-05
breast	high LMD	0.00029857443144
breast	low LMD	-0.00489215348
breast	other regions	0.0004634475415917
breast	high LMD	0.006466482352
breast	low LMD	-0.00026733913832
breast	other regions	2.45610152223423e-05
breast	high LMD	0.00021763717584
breast	low LMD	-0.00058101014048
breast	other regions	5.12770411773916e-05
breast	high LMD	0.001098077921936
breast	low LMD	-0.00028333738676
breast	other regions	2.19324033971973e-05
breast	high LMD	0.00081059091784
breast	low LMD	-0.00067610659944
breast	other regions	1.32057374916928e-05
breast	high LMD	0.00129988389904
breast	low LMD	-0.00071615644
breast	other regions	1.6140284340284e-05
breast	high LMD	0.0016895941016
breast	low LMD	-0.00050519830372
breast	other regions	-1.44389610862967e-05
breast	high LMD	0.00108018768644
breast	low LMD	-0.00031106932528
breast	other regions	2.06448803098401e-05
breast	high LMD	0.00056963608852
breast	low LMD	-0.0016107413274
breast	other regions	5.41241212059529e-05
breast	high LMD	0.002807427628
breast	low LMD	-0.00037861192332
breast	other regions	2.3903239040824e-05
breast	high LMD	0.00073204139776
breast	low LMD	-0.0049438631068
breast	other regions	0.0003234952569974
breast	high LMD	0.0055034213792
breast	low LMD	-0.0004882650372
breast	other regions	2.81760467424626e-05
breast	high LMD	0.00088080937576
breast	low LMD	-0.0052516104548
breast	other regions	0.0003683097215989
breast	high LMD	0.0059998453344
breast	low LMD	-0.0056749320996
breast	other regions	0.0003998702911008
breast	high LMD	0.0069746217916
breast	low LMD	-0.0008314526896
breast	other regions	2.91545737306054e-05
breast	high LMD	0.00056032715544
breast	low LMD	-0.00049119605604
breast	other regions	2.94398416227018e-05
breast	high LMD	0.00072133594196
breast	low LMD	-0.00031390191128
breast	other regions	1.05955810587444e-05
breast	high LMD	0.00063589011856
breast	low LMD	-0.00277358183912
breast	other regions	0.0005666927873037
breast	high LMD	0.0070236575152
breast	low LMD	-0.00044245332692
breast	other regions	2.0068176353352e-05
breast	high LMD	0.0009106366136
breast	low LMD	-0.0003007706802
breast	other regions	5.50411167436958e-06
breast	high LMD	0.0005579270404
breast	low LMD	-0.00034512953356
breast	other regions	2.06380273927507e-05
breast	high LMD	0.000249636642
breast	low LMD	-0.0007923438336
breast	other regions	4.613969398963e-05
breast	high LMD	0.00155822693296
breast	low LMD	-0.00041350273952
breast	other regions	2.73833414053475e-05
breast	high LMD	0.00054756349532
breast	low LMD	-0.0003689381262
breast	other regions	7.43750761889387e-06
breast	high LMD	0.0008040418904
breast	low LMD	-0.00036235699232
breast	other regions	2.19084672050348e-05
breast	high LMD	0.0006927438606
breast	low LMD	-0.00034820869388
breast	other regions	2.45031207817451e-05
breast	high LMD	0.00087670222408
breast	low LMD	-0.00069486009776
breast	other regions	3.46744254517307e-05
breast	high LMD	0.000399574296348
breast	low LMD	-0.0013760491452
breast	other regions	6.12937917043722e-05
breast	high LMD	0.0024542461408
breast	low LMD	-0.0015037590464
breast	other regions	4.90212571126532e-05
breast	high LMD	0.0025309243188
breast	low LMD	-0.00091052215868
breast	other regions	5.87887903707623e-05
breast	high LMD	0.00035970409716
breast	low LMD	-0.00039056011088
breast	other regions	1.16674750617451e-05
breast	high LMD	0.0007508493356
breast	low LMD	-0.0051023817582
breast	other regions	0.0003935449514073
breast	high LMD	0.0060251600244
breast	low LMD	-0.000544771197332
breast	other regions	3.15764559432014e-05
breast	high LMD	0.0001957403082
breast	low LMD	-0.00032710604424
breast	other regions	8.48828691139761e-06
breast	high LMD	0.00060312967912
breast	low LMD	-0.00078444588536
breast	other regions	8.68764147896861e-06
breast	high LMD	0.00157619378024
breast	low LMD	-0.000324338499
breast	other regions	1.00245752193946e-05
breast	high LMD	0.00061204477208
breast	low LMD	-0.00117922393468
breast	other regions	5.45691691730867e-05
breast	high LMD	0.0020912150436
breast	low LMD	-0.00041224405096
breast	other regions	2.66887735880306e-05
breast	high LMD	0.00024034839812
breast	low LMD	-0.00073155831464
breast	other regions	4.94236100548191e-05
breast	high LMD	0.0016057228104
breast	low LMD	-0.0003996930628
breast	other regions	2.07742706980269e-05
breast	high LMD	0.0005007346524
breast	low LMD	-0.00053354653684
breast	other regions	3.50398397406652e-05
breast	high LMD	0.0001019134228
breast	low LMD	-0.00040829238696
breast	other regions	1.19525959525286e-05
breast	high LMD	0.0010490921624
breast	low LMD	-0.00084174724132
breast	other regions	3.61198949608333e-05
breast	high LMD	0.0006406428504
breast	low LMD	-0.0022068410972
breast	other regions	8.45090749154709e-05
breast	high LMD	0.0039504323476
breast	low LMD	-0.00041157407552
breast	other regions	2.22279214587892e-05
breast	high LMD	0.00020544703996
breast	low LMD	-0.0003239141724
breast	other regions	-5.10963857151943e-06
breast	high LMD	0.0007961655412
breast	low LMD	-0.006528021002
breast	other regions	0.0005047032666174
breast	high LMD	0.0077716024572
breast	low LMD	-0.001003613364
breast	other regions	9.92847453596412e-05
breast	high LMD	0.0022290559968
breast	low LMD	-0.0004493462442
breast	other regions	3.26596019446487e-05
breast	high LMD	0.0009046510676
breast	low LMD	-0.00033200045148
breast	other regions	8.06787664446936e-06
breast	high LMD	0.00056798428176
breast	low LMD	-0.0012755126736
breast	other regions	9.78437530811285e-05
breast	high LMD	0.0029113541408
breast	low LMD	-0.00057273796412
breast	other regions	2.95462348457175e-05
breast	high LMD	0.00031545809984
breast	low LMD	-0.001297201624
breast	other regions	0.000112537410049
breast	high LMD	0.00293066827384
breast	low LMD	-0.0003809579524
breast	other regions	1.19942545939835e-06
breast	high LMD	0.00064077679268
breast	low LMD	-0.00035794418328
breast	other regions	1.40873439798418e-05
breast	high LMD	0.000690587574
breast	low LMD	-0.00043210606584
breast	other regions	6.85242503615919e-05
breast	high LMD	0.0016935054544
breast	low LMD	-0.0045599309524
breast	other regions	0.0002524668735098
breast	high LMD	0.00472698917056
breast	low LMD	-0.00079112984052
breast	other regions	5.01593821722496e-05
breast	high LMD	0.00035754407456
breast	low LMD	-2.8083688096e-05
breast	other regions	5.21351725088354e-06
breast	high LMD	8.9650633e-05
breast	low LMD	-0.0021079057436
breast	other regions	0.0001048390065653
breast	high LMD	0.00413506514276
breast	low LMD	-0.0004002519578
breast	other regions	1.3761114679843e-05
breast	high LMD	0.0010147843672
breast	low LMD	-0.00089813037936
breast	other regions	3.85188575875002e-05
breast	high LMD	0.0005803810108
breast	low LMD	-0.0004770730448
breast	other regions	3.00450874081913e-05
breast	high LMD	0.0012268098472
breast	low LMD	-0.0057299731944
breast	other regions	0.0003893480820654
breast	high LMD	0.0072179283616
breast	low LMD	-0.00040786366692
breast	other regions	3.14853419887556e-05
breast	high LMD	0.0008558297608
breast	low LMD	-0.0007613995128
breast	other regions	5.96813107939088e-05
breast	high LMD	0.0028586633636
breast	low LMD	-0.000132066508988
breast	other regions	4.164641745108e-05
breast	high LMD	0.00113421641952
breast	low LMD	-0.00036709091828
breast	other regions	5.39351302942287e-05
breast	high LMD	0.0004282913188
breast	low LMD	-0.00029593046654
breast	other regions	4.57888387251868e-05
breast	high LMD	0.00081592507344
breast	low LMD	-0.0045044527208
breast	other regions	0.0004143795983597
breast	high LMD	0.0063735829
breast	low LMD	-0.00085330818072
breast	other regions	0.0001131686771324
breast	high LMD	0.0016003788536
breast	low LMD	-0.0022593066132
breast	other regions	0.000272629393113
breast	high LMD	0.004774723128
breast	low LMD	-0.0051097397696
breast	other regions	0.0004372612765531
breast	high LMD	0.0073121892212
breast	low LMD	-0.005353292082
breast	other regions	0.0004169504368109
breast	high LMD	0.00702550610708
breast	low LMD	-0.00039187343936
breast	other regions	9.77760525040546e-05
breast	high LMD	0.00171177989152
breast	low LMD	-0.0006211681242
breast	other regions	0.000126271839025
breast	high LMD	0.0017842323464
breast	low LMD	-0.00013595478928
breast	other regions	7.48695347370329e-07
breast	high LMD	0.00022834871128
breast	low LMD	-0.00532480075908
breast	other regions	0.0005231131654145
breast	high LMD	0.0077364045088
breast	low LMD	-0.000535358746
breast	other regions	4.20189368843161e-05
breast	high LMD	0.00120624830324
breast	low LMD	-0.00059621452012
breast	other regions	3.34991560418311e-05
breast	high LMD	0.000317473531608
breast	low LMD	-0.0007782998032
breast	other regions	2.82517902182885e-05
breast	high LMD	0.00045566955528
breast	low LMD	-6.467127458e-06
breast	other regions	8.10898946492339e-07
breast	high LMD	1.4373433108e-05
breast	low LMD	-0.00018019860716
breast	other regions	3.01044106685202e-05
breast	high LMD	0.00043459640588
breast	low LMD	-0.00021777207224
breast	other regions	2.50083631055979e-05
breast	high LMD	0.00089282557788
breast	low LMD	-0.00071857701028
breast	other regions	7.16542027753139e-05
breast	high LMD	0.0013824490772
breast	low LMD	-0.00137254377656
breast	other regions	7.13959838718236e-05
breast	high LMD	0.0027797695044
breast	low LMD	-0.0023176119616
breast	other regions	0.0001360436339392
breast	high LMD	0.00252423333772
breast	low LMD	-0.0018115050504
breast	other regions	9.97107036593386e-05
breast	high LMD	0.0020278822656
breast	low LMD	-0.0004680471026
breast	other regions	1.24473803997608e-05
breast	high LMD	0.00072121200184
breast	low LMD	-5.150220176e-05
breast	other regions	5.80748813410463e-06
breast	high LMD	0.00010613857912
breast	low LMD	-0.00077043228328
breast	other regions	4.94360155561286e-05
breast	high LMD	0.0012249192288
breast	low LMD	-0.00014448683256
breast	other regions	1.80015765343558e-05
breast	high LMD	0.00028701643964
breast	low LMD	-0.00048742590304
breast	other regions	4.88886780614211e-05
breast	high LMD	0.000522402267032
breast	low LMD	-0.00097185298424
breast	other regions	7.89741460752541e-05
breast	high LMD	0.0009466481072
breast	low LMD	-0.0022629294836
breast	other regions	0.0001600280651143
breast	high LMD	0.00267739451496
breast	low LMD	-0.00028850111232
breast	other regions	4.61372951789686e-06
breast	high LMD	0.00049837686524
breast	low LMD	-1.68813124984e-05
breast	other regions	1.93923059114723e-06
breast	high LMD	3.279832154e-05
breast	low LMD	-0.0005512864812
breast	other regions	8.07792111849589e-06
breast	high LMD	0.00077351014768
breast	low LMD	-0.0009641658474
breast	other regions	7.74175744030418e-05
breast	high LMD	0.001206648814
breast	low LMD	-0.00042078927488
breast	other regions	-4.68631109312407e-06
breast	high LMD	0.000643916368
breast	low LMD	-0.00041282272772
breast	other regions	3.17246316790247e-05
breast	high LMD	0.00031964760284
breast	low LMD	-0.0043632762408
breast	other regions	0.0003902998027983
breast	high LMD	0.005800680446
breast	low LMD	-5.736312312e-06
breast	other regions	6.05900103942078e-07
breast	high LMD	1.191592808026e-05
breast	low LMD	-0.00042942256088
breast	other regions	3.34047676897571e-05
breast	high LMD	0.00034068903532
breast	low LMD	-0.0043059667538
breast	other regions	0.0003317781416748
breast	high LMD	0.0052261781236
breast	low LMD	-0.0004995446696
breast	other regions	3.11449827107229e-05
breast	high LMD	0.00047150452488
breast	low LMD	-6.87287596184e-05
breast	other regions	9.66484292788042e-06
breast	high LMD	0.000137826916
breast	low LMD	-0.000331897761
breast	other regions	4.8387611038068e-05
breast	high LMD	0.00085086065784
breast	low LMD	-1.0076174844e-05
breast	other regions	1.09732096405708e-06
breast	high LMD	2.042080617e-05
breast	low LMD	-0.00440580294456
breast	other regions	0.0003348043865289
breast	high LMD	0.0057222873204
breast	low LMD	-0.000541611626576
breast	other regions	4.02379953416517e-05
breast	high LMD	0.0004771342156
breast	low LMD	-0.0003446395404
breast	other regions	5.92860523415807e-06
breast	high LMD	0.0006695135837
breast	low LMD	-0.0004282811336
breast	other regions	4.30615319775561e-05
breast	high LMD	0.0010146870036
breast	low LMD	-0.00360386284
breast	other regions	0.0003093050426469
breast	high LMD	0.0044106604972
breast	low LMD	-0.0056988765048
breast	other regions	0.0004022212156869
breast	high LMD	0.0068039504652
breast	low LMD	-0.0005822320056
breast	other regions	4.02942981671786e-05
breast	high LMD	0.0005070492034
breast	low LMD	-3.6739364064e-05
breast	other regions	2.42769036723617e-06
breast	high LMD	5.9831347264e-05
breast	low LMD	-0.001795249072
breast	other regions	0.0001470134777874
breast	high LMD	0.0022403160388
breast	low LMD	-0.0006589523188
breast	other regions	6.57320803778999e-05
breast	high LMD	0.00084197263136
breast	low LMD	-3.1092950464e-05
breast	other regions	4.54652624825239e-06
breast	high LMD	6.718927604e-05
breast	low LMD	-0.000496115264
breast	other regions	1.92119362999626e-06
breast	high LMD	0.00077099811268
breast	low LMD	-0.0043441887688
breast	other regions	0.0003918763903258
breast	high LMD	0.006091595438
breast	low LMD	-0.00054580677204
breast	other regions	1.54484501717564e-05
breast	high LMD	0.0001786426663
breast	low LMD	-0.0005259048604
breast	other regions	5.89115507314873e-05
breast	high LMD	0.0010917645772
breast	low LMD	-0.00072088692824
breast	other regions	7.29928156111173e-05
breast	high LMD	0.000805556216
breast	low LMD	-0.00058077048604
breast	other regions	3.45941824028401e-06
breast	high LMD	0.00091805318244
breast	low LMD	-0.00011069305668
breast	other regions	1.17136545063864e-05
breast	high LMD	0.00021097281196
breast	low LMD	-3.97939563e-05
breast	other regions	7.37913993807175e-06
breast	high LMD	0.00010608307724
breast	low LMD	-0.000637589506392
breast	other regions	0.0001092339352915
breast	high LMD	0.0013962511742
breast	low LMD	-0.000531520274392
breast	other regions	5.13511286805456e-05
breast	high LMD	0.000999699664864
breast	low LMD	-0.00167046270892
breast	other regions	0.000166213004185
breast	high LMD	0.002358768502
breast	low LMD	-0.00030746963664
breast	other regions	2.49758179074365e-05
breast	high LMD	0.00030854502896
breast	low LMD	-0.00044032165
breast	other regions	-8.06058377712257e-06
breast	high LMD	0.000658754825704
breast	low LMD	-0.0004269537872
breast	other regions	3.51150007518311e-06
breast	high LMD	0.0006968665336
breast	low LMD	-0.00044247986424
breast	other regions	5.81422588503438e-05
breast	high LMD	0.0011054714288
breast	low LMD	-0.0037693739
breast	other regions	0.0002472005481335
breast	high LMD	0.0040054705624
breast	low LMD	-0.0038197883144
breast	other regions	0.0002113377055899
breast	high LMD	0.0038446768692
breast	low LMD	-0.00042488112584
breast	other regions	3.23352947042825e-05
breast	high LMD	0.000320465941624
breast	low LMD	-0.000117952780948
breast	other regions	1.76360164455478e-05
breast	high LMD	0.00028191499046
breast	low LMD	-0.0004508301398
breast	other regions	4.33778140460837e-05
breast	high LMD	0.0010404526612
breast	low LMD	-0.00043751340556
breast	other regions	-1.81245066370703e-06
breast	high LMD	0.00062704159052
breast	low LMD	-8.5157403508e-05
breast	other regions	6.68403527240433e-06
breast	high LMD	0.0001514005432
breast	low LMD	-0.0006479226524
breast	other regions	4.09831023806577e-05
breast	high LMD	0.000650629500784
breast	low LMD	-0.0029142326896
breast	other regions	0.0002115039269875
breast	high LMD	0.003429785948
breast	low LMD	-0.00066159007408
breast	other regions	5.54230251673815e-05
breast	high LMD	0.00090102706124
breast	low LMD	-0.00056673454972
breast	other regions	3.17911720586883e-05
breast	high LMD	0.00056334003524
breast	low LMD	-0.0004446417368
breast	other regions	4.36827333876532e-05
breast	high LMD	0.001020577576
breast	low LMD	-0.0019772622676
breast	other regions	0.000124170484752
breast	high LMD	0.00216083986632
breast	low LMD	-0.00044810852312
breast	other regions	4.46193031847945e-05
breast	high LMD	0.0010997226212
breast	low LMD	-0.0004944408086
breast	other regions	4.27761333671203e-05
breast	high LMD	0.00096428741264
breast	low LMD	-0.00048788749052
breast	other regions	8.06270471736637e-06
breast	high LMD	0.000744056842
breast	low LMD	-0.00039559248828
breast	other regions	2.73445248527654e-07
breast	high LMD	0.0005806602872
breast	low LMD	-1.16722578452e-05
breast	other regions	1.25797061376601e-06
breast	high LMD	2.1644136644e-05
breast	low LMD	-0.00027765119028
breast	other regions	1.872112848304e-05
breast	high LMD	0.00074515610524
breast	low LMD	-0.00044316023892
breast	other regions	4.12174018795105e-05
breast	high LMD	0.000442196677692
breast	low LMD	-0.00042908853748
breast	other regions	2.83376589082272e-05
breast	high LMD	0.00040229777548
breast	low LMD	-0.0004974613104
breast	other regions	6.10682508412967e-05
breast	high LMD	0.00122393930468
breast	low LMD	-0.0005906763238
breast	other regions	-6.57033454331091e-06
breast	high LMD	0.00095038910528
breast	low LMD	-0.00011982589706
breast	other regions	1.41699428950673e-05
breast	high LMD	0.00024688643484
breast	low LMD	-0.0022995220692
breast	other regions	0.0002152772092733
breast	high LMD	0.0030157729656
breast	low LMD	-0.00038312955528
breast	other regions	5.45445703381016e-05
breast	high LMD	0.0011778592172
breast	low LMD	-0.00031755688252
breast	other regions	5.84860716032885e-06
breast	high LMD	0.00071318214108
breast	low LMD	-0.00046186724574
breast	other regions	4.03145923482623e-05
breast	high LMD	0.0004568424884
breast	low LMD	-0.000585054049184
breast	other regions	5.03133247846599e-05
breast	high LMD	0.00138536508152
breast	low LMD	-0.00043478366824
[truncated: 1,490 more rows]
