# Supplementary material for: Integrative modeling of tumor genomes and epigenomes for enhanced cancer diagnosis by cell-free DNA
Source: Nat Commun. 2023 Apr 10;14:2017. doi: 10.1038/s41467-023-37768-3 (PMC10085982; doi:10.1038/s41467-023-37768-3)
Supplement: Supplementary file 6 — Source Data [file 41467_2023_37768_MOESM6_ESM.zip › sourcedata/fig5_d_right.txt]

	0	1	2	3	4	5	6	7	8	9	10	11	12	13	14	15	16	17	18	19	20	21	22	23	24	25	26	27	28	29	30	31	32	33	34	35	36	37	38	39	40	41	42	43	44	45	46	47	48
sample_type	Esophageous	Esophageous	Esophageous	Esophageous	Esophageous	Esophageous	Esophageous	Esophageous	Esophageous	Esophageous	Esophageous	Esophageous	Esophageous	Esophageous	Esophageous	Esophageous	Esophageous	Esophageous	Esophageous	Esophageous	Esophageous	Esophageous	Esophageous	Esophageous	Esophageous	Esophageous	Esophageous	Esophageous	Esophageous	Esophageous	Esophageous	Esophageous	Esophageous	Esophageous	Esophageous	Esophageous	Esophageous	Esophageous	Esophageous	Esophageous	Esophageous	Esophageous	Esophageous	Esophageous	Esophageous	Esophageous	Esophageous	Esophageous	Esophageous
data_type	mgi	mgi	mgi	mgi	mgi	mgi	mgi	mgi	mgi	mgi	mgi	mgi	mgi	mgi	mgi	mgi	mgi	mgi	mgi	mgi	mgi	mgi	mgi	mgi	mgi	mgi	mgi	mgi	mgi	mgi	mgi	mgi	mgi	mgi	mgi	mgi	mgi	mgi	mgi	mgi	mgi	mgi	mgi	mgi	mgi	mgi	mgi	mgi	mgi
label	tumor	tumor	tumor	tumor	tumor	tumor	tumor	tumor	tumor	tumor	tumor	tumor	tumor	tumor	tumor	tumor	tumor	tumor	tumor	tumor	tumor	tumor	tumor	tumor	tumor	tumor	tumor	tumor	tumor	tumor	tumor	tumor	tumor	tumor	tumor	tumor	tumor	tumor	tumor	tumor	tumor	tumor	tumor	tumor	tumor	tumor	tumor	tumor	tumor
sample_name	cfWGS_MGI_Training_esophagus_II_0	cfWGS_MGI_Training_esophagus_IV_0	cfWGS_MGI_Training_esophagus_II_1	cfWGS_MGI_Training_esophagus_I_0	cfWGS_MGI_Training_esophagus_IV_1	cfWGS_MGI_Training_esophagus_III_1	cfWGS_MGI_Training_esophagus_IV_2	cfWGS_MGI_Training_esophagus_I_1	cfWGS_MGI_Training_esophagus_II_3	cfWGS_MGI_Training_esophagus_III_3	cfWGS_MGI_Training_esophagus_III_4	cfWGS_MGI_Training_esophagus_IV_3	cfWGS_MGI_Training_esophagus_II_4	cfWGS_MGI_Training_esophagus_IV_4	cfWGS_MGI_Training_esophagus_IV_5	cfWGS_MGI_Training_esophagus_III_5	cfWGS_MGI_Training_esophagus_III_6	cfWGS_MGI_Training_esophagus_I_2	cfWGS_MGI_Training_esophagus_IV_6	cfWGS_MGI_Training_esophagus_III_7	cfWGS_MGI_Training_esophagus_I_3	cfWGS_MGI_Training_esophagus_II_5	cfWGS_MGI_Training_esophagus_IV_7	cfWGS_MGI_Training_esophagus_III_8	cfWGS_MGI_Training_esophagus_III_9	cfWGS_MGI_Training_esophagus_III_10	cfWGS_MGI_Training_esophagus_II_6	cfWGS_MGI_Training_esophagus_III_11	cfWGS_MGI_Training_esophagus_IV_8	cfWGS_MGI_Training_esophagus_I_4	cfWGS_MGI_Training_esophagus_III_12	cfWGS_MGI_Training_esophagus_II_7	cfWGS_MGI_Training_esophagus_IV_10	cfWGS_MGI_Training_esophagus_I_5	cfWGS_MGI_Training_esophagus_III_13	cfWGS_MGI_Training_esophagus_III_14	cfWGS_MGI_Training_esophagus_III_15	cfWGS_MGI_Training_esophagus_I_6	cfWGS_MGI_Training_esophagus_IV_11	cfWGS_MGI_Training_esophagus_III_16	cfWGS_MGI_Training_esophagus_II_8	cfWGS_MGI_Training_esophagus_III_17	cfWGS_MGI_Training_esophagus_II_9	cfWGS_MGI_Training_esophagus_IV_12	cfWGS_MGI_Training_esophagus_III_18	cfWGS_MGI_Training_esophagus_II_10	cfWGS_MGI_Training_esophagus_IV_13	cfWGS_MGI_Training_esophagus_II_11	cfWGS_MGI_Training_esophagus_IV_14
chr1:0-1000000	0.0790981178505911	0.0652100288610491	-0.0060620797577902	0.0514834276618539	0.095625436493715	0.0271769252046123	0.0712507516068026	0.0278541777285812	0.0531277903950947	0.0623229456736807	0.0385910189523921	0.0770357029302716	0.1286852506525251	0.0348151369305788	0.0342340997387697	0.0427203972551311	0.0920967280774045	0.0971920865998822	0.0500306383701686	0.0776279156933377	0.1099470403081277	0.0618863623194883	0.0701608964213744	0.071666589454555	0.070842163840581	0.108404064732173	0.1022177240826508	0.0343608746546694	0.0652089216412077	0.0836678800439372	-0.0074168196335787	0.0216479114174805	0.016518546073049	0.0393076543554313	0.1402385748866536	0.043818604878896	0.0814519923443784	0.0513290982565948	0.0214447537542641	0.0534265304738879	0.0509533127737921	0.0191666100947175	-0.0121592315671524	0.1114316841733514	0.0455890196040678	0.053300429802851	0.0324187309040826	0.0779739047719493	0.0752436355604547
chr1:1000000-2000000	0.245642504582898	-0.0079441493009402	-0.022983684986804	0.0075494218304027	0.2503530430194659	-0.0101855222820597	0.2396168135221329	-0.0290340036236802	-0.0043291607150669	0.0001721551105795	0.0102169665905511	-0.0187726863152844	0.0246469539781058	0.0239544494018943	0.0114183684109128	-0.0001172258816885	0.0130291501619922	0.241131048658604	0.0067510036819598	-0.006774455549186	0.2815395868314506	-0.0265394037090855	0.1708278662446433	0.1909273192191593	0.1718503950640603	0.2255002589227751	-0.0297263649012983	-0.0303581273221959	0.0124502982804191	0.0034273357088541	-0.0096668512096793	-0.031629623464341	-0.0143395895788792	-0.0189072771667302	0.0280231765152589	-0.007975652914119	0.2491602819954716	0.1891282008923093	-0.0054206032427911	-0.0330658806851028	0.0073333234750514	-0.0020906980355961	-0.0210617870309988	-0.0099335778379503	0.0075026118032256	-0.0272568762177906	-0.0217238172067014	-0.0017470726832833	0.2163921866400753
chr1:2000000-3000000	0.2351640285685775	0.1261416218606359	0.0504652996273671	0.1912364534044981	0.2438395984209647	0.1695327193184757	0.2681112348882967	0.0711102041071878	0.2045436584205388	0.098447583959602	0.1773043883577534	0.1407806521097826	0.2160798487117672	0.1666142907161214	0.1114518005523115	0.1038194695698193	0.1444029932431929	0.1903392207464221	0.1608432984283925	0.1693654427082347	0.2763472262406774	0.1224002999455104	0.2011744710392204	0.1415559667384346	0.1331255483978324	0.2423370913328422	0.1506421656725432	0.0769547056982023	0.1151996217605079	0.1454312212058549	0.0391504303326634	0.0805871436407692	0.1024791929226646	0.1334443599474378	0.2109077145395212	0.1452051587062368	0.2014825985489618	0.1780210357715	0.0810775529367807	0.0954304397994636	0.1158313088722718	0.0805892970122585	0.0525086387656856	0.1656178411909971	0.1471956489369877	0.0956604806162666	0.136052491854894	0.1062460125626654	0.150719745738881
chr1:3000000-4000000	0.2145980509539093	0.0909613415569701	-0.0164859623545119	0.1770356939302757	0.2978957118374659	0.1390551679909132	0.2251665083681998	0.0616538535259405	0.1699873894386671	0.1163886758116008	0.1357935895614251	0.1055380975878075	0.1224502708920203	0.0976477063233235	0.111747181665162	0.0477110197155567	0.1144883102641364	0.226767467173517	0.1535214222797774	0.1038924366207373	0.2121498859856961	0.0726552679651541	0.210144327111785	0.1752519101848726	0.1875826809483554	0.3234138055489546	0.0751691057651145	0.0429123858856127	0.09846188928938	0.1286307140076442	-0.0066091740867272	0.0642836156805399	0.0781161460215509	0.0442676723973847	0.1653576212061262	0.0561367749334222	0.2852718826867322	0.191540856946473	0.08861477355239	0.0594864123974383	0.0485703943349993	0.0779781180975193	-0.0142260599295203	0.1296400139480064	0.1298761183172215	0.1055031065028052	0.1179709754304531	0.0994387819160564	0.1838955897686318
chr1:4000000-5000000	0.4349492244288517	0.3359484321509863	0.1803804343458378	0.099694340647047	0.504612396027688	0.0134378529325294	0.4280575300552247	0.2055863759749878	0.1441414874949407	0.2855432491553161	0.0528129702169482	0.3141414692930571	0.4007738332047205	0.0518756554801366	0.1982924216199487	0.1040502732469218	0.3397885147606027	0.4226708346705976	0.047702330393642	0.3617222727048481	0.4771893574148464	0.2189974979272197	0.4282602544068357	0.3185522438141021	0.2995107970911634	0.4488977585086243	0.2574581030072326	0.2052989987968418	0.2847042590986838	0.3516848191222271	0.1373779786277782	0.2748227080881452	0.2066802363783446	0.0531866420655871	0.4438846847193887	0.0402325806206682	0.3848560715536182	0.3573604743762547	0.2570347836189744	0.2884256190531969	0.056477794519355	0.1786090190389416	0.182036508880882	0.3096169678991765	0.0685399627947549	0.2816600336751474	0.091193275803568	0.2741108371485154	0.3001466732314881
chr1:5000000-6000000	0.0543215533202204	0.1470716318312396	0.067594877512692	-0.0162919562849431	0.1469540001794299	-0.0378525640336825	0.0506502316426419	0.1034051602641932	-0.0109214580838924	0.1177860563932582	-0.0145206041144041	0.1367569824353841	0.0886880585032195	0.047179767018614	0.0938213024709353	0.0653486945965592	0.1184680196526908	0.0840681979628294	-0.0335486276207574	0.1044386572665199	0.0713726339515175	0.1127371571521187	0.1185957513499024	0.0645029478259623	0.0652009757777734	0.1059597685160685	0.1895939256008703	0.0771247263791776	0.1064207812117346	0.1390267472789367	0.0655231784016142	0.1317657265586102	0.1020958888953897	0.0629856946653774	0.1116665373634136	0.0768116731233075	0.1266586420059088	0.0845167995717035	0.1211050517335424	0.1875298368645724	0.0722235020618645	0.0812017899772827	0.061351034711917	0.1986499911797016	-0.0258824459937752	0.1116415182294465	-0.0256685752599547	0.1107825865596929	0.0705542805018726
chr1:6000000-7000000	-0.0211169171579347	-0.0600802564518807	-0.0077961130342387	0.0107739148387535	-0.0005928022655941	0.0267109318234983	-0.033097295336501	-0.1257782336017469	-0.0079434668742925	-0.061151143230857	-0.0159458883017865	-0.026294968920903	-0.0895114370593493	0.0342341094754398	0.0382912195729289	0.0361307783641222	-0.0801391337085171	-0.036396045569562	-0.0077257090750153	-0.0676245921254283	-0.0324077767572051	-0.0765577991045809	-0.0059600813286547	-0.0046056600018683	-0.00771008019405	-0.0106156657028286	-0.0493929965158414	-0.1016121415248296	-0.0813844101509151	-0.1004978816897222	-0.0201885281957841	0.0443455030580795	0.0162203241811557	0.0591911961321828	-0.0739922358665631	0.0670891996427256	0.0035847103618696	-0.0061806415645198	0.037476749307323	-0.017891028283647	0.0614513887863608	0.0302488811694077	-0.0054362353813302	-0.0892082128320684	-0.0011492963571178	-0.0970947989879457	0.0290218649320166	-0.0787014547995227	-0.0126511299791552
chr1:7000000-8000000	0.0028697072579257	0.0896726449773472	0.0872282210129464	0.0024714515915389	-0.0360580458070484	-0.0091075869305463	-0.0329593080727149	0.0544535514591142	-0.0063666899484752	0.0636511353631051	0.0100325137158894	0.105456684100182	0.1529291013691247	0.0298419820928994	0.170062830718273	0.0501652010780246	0.0989723771390014	-0.0174222797453821	-0.0150577050234567	0.1341767888006742	-0.0190507017425486	0.084908957634909	-0.0837012001527398	-0.0514618770469666	-0.0678247932120841	-0.0207261174469827	0.1321021254937	0.0439969432116079	0.0761898650644629	0.0841900037021313	0.0623337653582624	0.1528884962147127	0.1306933893823761	0.0353983279349344	0.103154283015355	0.0466198706019511	-0.0393715464866545	-0.0594260637875865	0.175398112601966	0.1150217580635413	0.0171939515592669	0.1568900998833849	0.0795976722005691	0.158185174107657	-0.0065956116515163	0.0672349434903748	-0.0410585799936278	0.0861007031378913	-0.055967623479758
chr1:8000000-9000000	-0.1554266155545824	0.1244649155266038	0.0396506040248902	0.2624211138796361	-0.0883036968268278	0.2289364390149244	-0.1204240147287979	0.0110056542063336	0.2592392877088885	0.0766357538092221	0.2000099993890906	0.1361564938446125	0.1344049836184774	0.0756820038892798	0.0879832631846625	0.0731478384226416	0.1154474854884812	-0.1266300846236193	0.214191592601829	0.1452772752766485	-0.1326294424583356	0.0775763551400106	-0.083734529343458	-0.0833330214593453	-0.0863188476473663	-0.1079644567972408	0.1519984678488327	0.0280950964541968	0.0667528843295041	0.0658065527555341	0.0085761958754375	0.1261661382258066	0.0944954554957239	0.1004142806708519	0.1360879970520062	0.0949087200985353	-0.099994244646737	-0.0850865877159702	0.1245471280900549	0.1478334809688435	0.1387199262529578	0.0904821452728841	0.046887244065502	0.1138479100218274	0.222740726553044	0.0245135234480781	0.2569187354159031	0.055660013271673	-0.0861015826112737
chr1:9000000-10000000	0.017020529067899	0.0127983662505117	0.0202222315928331	-0.0362970646912044	0.0258675522871413	-0.0616462527953154	0.0457152495407848	0.0012699234964678	-0.0311894738407781	0.0017807350146939	-0.0463819952881107	0.0025528622934163	-0.0300278700001316	-0.0147738378784764	0.0771824158025805	-0.0134097123444031	0.0139026697417506	0.0281461709111015	-0.0523422649897465	-0.0454221429173727	0.0431317814133559	0.0045283573020152	0.0225139078459331	-0.0059893540479252	-0.0139345013554296	0.026512571450345	0.0033884931198477	-0.018750235780832	-0.0006479153852257	0.0091537872039666	0.0336248142286515	0.09516718646133	0.0421812418317558	-0.0187946216053035	0.0054173560655641	-0.0216308935325896	-0.00021338899775	-0.0084899943805134	0.0672831383623394	0.0059902519569703	0.0059983371052014	0.0618008643664999	0.0240047137606534	-0.0008554768845517	-0.052361616123441	-0.0095712861317119	-0.0453067790332928	0.0002140989483405	-0.0093049620350455
chr1:10000000-11000000	0.137142564561964	0.1336051750659262	0.0072161788788801	0.0715401634551944	0.1526659825812493	0.0467594052387353	0.1548634357865762	0.0476680772471964	0.0959147280338817	0.0957907198038014	0.069012865888065	0.1198228385925075	0.1391445680876443	0.141526143716488	0.055512644296638	0.1471798353737031	0.1526040739528697	0.1561785889321054	0.072286473547327	0.1253574005470854	0.1296899804709517	0.067368894843703	0.1223428147208326	0.1046985989230109	0.1058164199340787	0.1295704237783405	0.1493391187792954	0.0511790331742679	0.079679645181081	0.1004822325076748	0.0029343849191884	0.0231708583995574	0.0395733943910972	0.1469253882946941	0.16686876202702	0.1487187405638627	0.1532083342135269	0.11287934396269	0.0573624969097513	0.0880412024519423	0.1145241762665669	0.0433078377629854	0.0054035489427372	0.1810388895441844	0.0854456944287866	0.0293367985867177	0.0742927544421121	0.0789409995825559	0.1152192955844302
chr1:11000000-12000000	-0.2032344575040997	-0.0200015483609181	-0.0986599870326699	0.1367009761481578	-0.2572436126293637	0.1142244053942728	-0.2494837357768735	-0.0450526567862369	0.134922665272238	-0.0205785743138193	0.1075667601578822	-0.0019639814494763	-0.1308576672820741	0.0766888054571742	-0.0644704378690483	0.0302922134707143	-0.0272233875054414	-0.1919796255729007	0.0730682727708068	-0.096617382670537	-0.2133940357274984	-0.0265692345796026	-0.1968893943395942	-0.1932453917933765	-0.193989236546936	-0.2085019412458288	-0.0129881122711097	-0.0450282101512506	-0.0189803918867505	-0.0323680936657926	-0.0857594176733605	-0.1185091407486277	-0.0576377955619636	0.0598844469154694	-0.0388092990373787	0.049199691848534	-0.2387173051721915	-0.1804629300764358	-0.1092902577851885	0.0012746347292075	0.1214492439255118	-0.0794698925338121	-0.0956467476164288	-0.0262082441015263	0.1287222325719576	-0.0197462604740889	0.0982491583329567	-0.02667679857391	-0.2119308258638138
chr1:12000000-13000000	-0.0931660144250028	0.1446734052735587	-0.0387162741370398	-0.0961843050550071	-0.0762366467090346	-0.0864818864492807	-0.1190143536471813	0.0875727735772771	-0.0963647951480073	0.1064397526739182	-0.0925640295905031	0.1484696507947991	0.0479591138389068	-0.0819292540547211	-0.0042593895535466	-0.0452010753357852	0.1016340619327965	-0.1174188838597161	-0.0947212425168264	0.0846347169081038	-0.1071009436484242	0.1159632516386432	-0.0533366691315128	-0.0640272615758403	-0.0622040729062785	-0.1044155045200413	0.152939608871075	0.0847699896670323	0.1214076437474144	0.1243749566512282	-0.0323510002766153	-0.0067983166211853	-0.02036004607821	-0.0359668894027432	0.1077500750886194	-0.047170032991596	-0.0798624705160945	-0.0723578595291171	-0.0207804291202438	0.1532705847195852	-0.0454402151134748	-0.0116768848028248	-0.0378960646096492	0.1965037842350498	-0.0817849437912661	0.1068911609271386	-0.0841408683106855	0.1264306105679089	-0.0639545940421777
chr1:13000000-14000000	-0.0859246327836825	0.0093338054644079	-0.0391111352111099	0.0202916602518457	-0.0627520023191411	0.0108782950838598	-0.0894101375760835	0.0200101850821353	0.0414604702459424	0.0338805383649089	0.002869580640647	0.0177364927985753	0.002358717719426	0.0164606959121574	-0.0284755309255445	0.0217033563331926	0.0098173798442646	-0.0566115899100394	0.0063374229919619	-0.0046341955733988	-0.07556511041769	0.0100446183500508	-0.0529262754857586	-0.0534076842547378	-0.0531413813995522	-0.0877414693023753	0.0038503908930986	0.0140288479372986	0.0403559497937647	0.0349897462952632	-0.0337528204196135	-0.0282635325016243	-0.024481537184291	0.0257374550040021	0.0182248508178408	0.0240461182464655	-0.091836131739811	-0.0487372644568531	-0.0301273526947428	-0.0146947737914615	0.0340092787420197	-0.024150216300785	-0.0434909426282694	0.019001590868095	0.0166545251408279	0.0414684693876231	0.0306509144967771	0.0394969785916301	-0.064678302627185
chr1:14000000-15000000	0.2764936469176339	0.2162765055060059	0.0225378321560814	0.1143808200103639	0.2362868578338016	0.0759797113838356	0.2583386245769221	0.2200318842355524	0.1304794179879866	0.2890482048806866	0.1034000054008845	0.2421336047866395	0.2871017269640053	0.0626176977720131	0.0414117165676248	0.0434719229235479	0.2436213451755375	0.2700065422925604	0.0825337367420691	0.2379638619144078	0.2617880627780364	0.1745026682690647	0.253371950335894	0.2241527586599223	0.1990982748245222	0.2746216554953188	0.178100615329108	0.2166467452641116	0.2768090488838665	0.2884770591190673	0.0197916573866675	0.0625254718974289	0.0474797006393093	0.0089691705451495	0.2779490883710612	0.0060897248765363	0.231072092355097	0.2038288547730445	0.0446885266069527	0.1194802113366639	0.0491891263595864	0.0276144033979731	0.034371724845722	0.2598317338264145	0.1159222959356934	0.2835842969696007	0.1043807219718652	0.3043056845001788	0.2013408799489758
chr1:15000000-16000000	0.0989152607848279	0.1132800700717329	-0.0489091950771117	0.230770608679666	0.0943809679241178	0.1953609462461845	0.07706558438608	0.0817480586222657	0.2498442488450111	0.1457812826717237	0.1960566213460923	0.1203538378933361	0.1132918455734107	0.000133860465427	-0.0547069784413348	-0.0030140854085209	0.1427761523414291	0.100422428920284	0.2075333266857045	0.0707877877956614	0.0673014810727566	0.0709685019971753	0.0411584504609039	0.0426677456187241	0.0434143149071324	0.0746868394742246	0.0767867760685187	0.0524589463808586	0.1886871384380327	0.1896763682647351	-0.0484863526504759	-0.0355085570017891	-0.0137060591749818	-0.0001560257598253	0.1420039891255411	-0.0084028350050489	0.0913690580196023	0.0288953664204807	-0.0669196029460492	0.0400472125104011	0.0262017772787504	-0.0626789647151722	-0.0474380060519052	0.0885591470773245	0.1815869641980666	0.1406108587605436	0.1816793824262508	0.1631173922424917	0.0522005828079672
chr1:16000000-17000000	-0.2074751864979951	-0.1258286337726902	-0.1555414243537953	-0.1436776462480424	-0.1776382668728924	-0.1135017345927137	-0.2253822701826119	-0.0523937660367894	-0.1937429539008955	-0.0911073436957025	-0.1584918159807174	-0.1412616710224545	-0.1269837811403907	-0.1320534244353259	-0.1570190257382255	-0.1233922163444461	-0.1250029629653091	-0.1864202397457093	-0.1252252354472899	-0.1409764241455506	-0.2229199704097443	-0.0796802358850286	-0.2074320305323676	-0.16824036700693	-0.1509657794770463	-0.2306138052681718	-0.1293036604078047	-0.0701960032037091	-0.0871507879910544	-0.1123859342405867	-0.1548912211508234	-0.237534009696617	-0.1780863658244586	-0.1328005753815342	-0.1387311531955451	-0.1309178714534515	-0.1834158227176532	-0.1416779510203889	-0.1948288375319936	-0.1166638471524796	-0.1389197072825166	-0.1668656756823608	-0.158133391480414	-0.1727932954915688	-0.1290305853992572	-0.0628743388689483	-0.118757460483234	-0.082586983757172	-0.1740551360744884
chr1:17000000-18000000	-0.2717290131892371	-0.0294546677684595	-0.1179398443851074	-0.0669375341324315	-0.2125075924940173	-0.0355055617363751	-0.2798364168996073	0.002353480760451	-0.0704191596349892	-0.0008456094939391	-0.1279254990221975	-0.0466600655419699	-0.1371768688925843	-0.034874644196899	-0.0822264897482839	-0.0173813661739143	-0.0567086097511384	-0.2510184469096266	-0.0624124062549338	-0.1278547264473373	-0.2739292588066399	-0.0138226742683243	-0.2433242555075388	-0.2144447773008833	-0.1897786624286596	-0.2089663287798925	-0.0397000534613321	-0.0126955482524483	0.0188241321352176	0.0185572481513707	-0.0728300340264719	-0.0979270860947605	-0.0887239089267993	0.0219782130368988	-0.0960956266916764	0.0218833062694146	-0.1861307978807922	-0.1898279106966384	-0.1077573002753891	-0.0590881293421109	0.0270157977223958	-0.1000075960593727	-0.1248676572994655	-0.0152794493890097	-0.0468779227158744	0.0421197400719627	-0.0097859585890279	0.0244585030116082	-0.2225028283246997
chr1:18000000-19000000	0.1316701906503739	0.028289453452905	-0.0860719246430495	-0.0742062636888431	0.1030607234574503	-0.0730876588616301	0.1319289689591706	0.0781416796089337	-0.1100233893330875	0.0481836179084373	-0.0504583642580043	0.0011881205665551	0.0057360038322716	-0.0306502330078848	-0.0445145129590174	-0.0368291621758343	-0.0090349982692082	0.1208877409001868	-0.0579062124245645	-0.0037338241483624	0.1297573486471255	0.0403287049662284	0.0171609053130975	0.0377536763983513	0.0343121512936322	0.0927196554045229	0.0504169161236802	0.064118232110506	0.063207627588638	0.0807881460976899	-0.0885503932438392	-0.102760146899674	-0.0315246183600494	-0.0140585494056571	-0.0422383203524068	-0.0130681819890699	0.1074653455620081	0.0313573602250531	-0.0551296560540069	-0.0027633181917837	-0.0057042136087077	-0.0542679560999007	-0.095075111562164	0.0591585393668965	-0.0868621563066405	0.1064084011047999	-0.1102349803974101	0.0716206672581432	0.0559220077372342
chr1:19000000-20000000	0.2457705608695671	-0.0946757587269009	0.0652131940622468	-0.0279033699025617	0.2417412365429387	-0.0211344675582385	0.2437420120685019	-0.0428377729994643	-0.1012979588538707	-0.1073948209665164	-0.0320406216449358	-0.1122652831948289	-0.0212363041148308	0.0440058138482477	0.1082316112302502	-0.0036675786348477	-0.1146224468133472	0.2900888843172611	0.0075803728383656	-0.022352965737154	0.279763987551924	-0.0494716775631571	0.194187983640167	0.2315880198868158	0.2112099516116745	0.2937029111386309	-0.0796227256440499	-0.0222048994814329	-0.090595694736486	-0.0851211428437599	0.041644024092481	0.1406401801542549	0.0948681727982571	-0.0028678019776468	-0.0987099661741315	-0.0124764911854627	0.2321956287038206	0.1881729663224405	0.0888500689889588	-0.0773727138021094	0.0058608523569272	0.0878411146980038	0.0673692276901716	-0.1001922831943008	-0.0504434707439158	-0.0554595899011099	-0.0619095780275014	-0.0838929972285529	0.1830156494838944
chr1:20000000-21000000	-0.2363363438334773	0.0525448766067669	-0.0023171742398195	0.0738603666740688	-0.2263395089517623	0.0338833330467943	-0.2508515922753894	-0.0421746218757996	0.1906602636341119	0.0513814050013514	0.0150584966300633	0.0524645155443466	0.046209598098808	0.0106613819570638	0.0466564955314465	-0.0579147528773476	0.0715727651148146	-0.2084210806599816	0.0289154481237535	0.0149856777805422	-0.233093691775671	0.0050238704814342	-0.1614768342063119	-0.1632695209556847	-0.1631557946720276	-0.2301973354210286	0.0508462877362691	-0.0352429697574615	0.0552220254188348	0.0545749988029438	-0.0053241053237534	0.0062548263580125	0.0317344997428403	-0.0531988392991264	0.0729782837219672	-0.0605639210277509	-0.2295840227253807	-0.1773809681547206	0.0344268624521381	0.0563679771432785	0.026102117148611	0.038491205253216	-0.0042780660422691	0.0495558099797715	0.0674251266817522	0.0155179213177812	0.1089156540902227	0.0431457727710357	-0.1901855448707959
chr1:21000000-22000000	-0.2532832471796192	0.0323572803129587	-0.0424732465426895	0.0064404554508138	-0.1868313432583689	0.0295032521260886	-0.2632883978387762	0.0399769529138893	0.0083679737921324	0.010555822178964	-0.0123701596100789	-0.0077450344116058	-0.0980243014220267	-0.0063961397108794	-0.0284512558826885	-0.05130121168838	-0.0098898873099183	-0.2165567986861012	-0.0029556009190661	-0.0754071847602321	-0.2742410240739471	0.0177278140131408	-0.2220216506703624	-0.2251651753998038	-0.1836766531630154	-0.1916231635331625	-0.0003193148692446	0.0193824070642337	0.0112184373708585	0.0219770237692122	-0.0175586048214843	-0.0096248787741571	-0.0261402655319067	-0.0141462598771526	-0.0261430669624606	-0.0133249503347125	-0.2228532098308055	-0.1735599865680256	-0.0629035358351882	0.0091292694293966	0.0232990729015888	-0.0508517709447865	-0.0468709580885049	0.0297327156351735	0.011330638818984	0.0173467135544735	0.0518607698072609	0.0117220368680782	-0.2267098027600639
chr1:22000000-23000000	-0.015791298212054	0.1680305926993601	0.0015031557692503	0.056540551392918	0.035636710131483	0.0417064263444062	-0.021547619625068	0.113175938963694	0.0373040892472745	0.1859899133716999	0.0568980552013351	0.1778432365356643	0.2220672494720963	0.1032158131979608	0.0399895311797493	0.1275136695933202	0.1998135555465679	-0.0283139150339754	0.0534376695356836	0.1973265338966693	-0.0275329299771749	0.1031980895697604	0.0165307597282321	0.0031811581925741	0.0037509819432207	0.0143308148615009	0.0898171235440865	0.1195277757235473	0.2147656216810329	0.1808671035754565	-0.0001927797374847	0.0352041101302807	0.0463797840499964	0.1195718684326257	0.2464094598701617	0.120762873646152	0.017306538767385	0.002131331832266	0.0477120181741787	0.0734354408115736	0.1388241282556903	0.0485061807813179	-0.0087238247779411	0.1706540733070293	0.0443663455615113	0.1690989952377314	0.0208863210998617	0.1968166646366033	-0.0019635502345321
chr1:23000000-24000000	0.1670586051365038	0.2097502335764109	-0.014346297529072	0.0962934476335125	0.1411827032382392	0.0839979131524387	0.1440758381097025	0.1478326704489386	0.0307490121301652	0.1813430471732449	0.1015464216083156	0.1455884039368813	0.1230040669075341	0.0986101696808863	-0.0323421438024264	0.066184492692766	0.1771236785593527	0.1513151909267349	0.0857963864994546	0.0795246634571128	0.1539851237553212	0.1875209435625303	0.1019454053129032	0.076445505591168	0.0710693185478891	0.1319426958117779	0.2363620593007353	0.1382311665368463	0.2143199974275446	0.2271457525588328	-0.0121794226965468	-0.0245323127302402	-0.0236730094807371	0.0625333855910212	0.156167384243186	0.060878181489981	0.1630344532303014	0.0906985768165874	-0.0559957874793965	0.1080766577985626	0.0540864441381808	-0.0513663844420474	-0.0121623452575682	0.2652332437036851	0.0686346376599506	0.1423576180925631	0.0232738695928449	0.1848137495514372	0.088719393264559
chr1:24000000-25000000	-0.026530783069497	0.0359157949855803	-0.024089197219895	0.1245804347640263	-0.0672130003558542	0.1155939222372538	-0.048112548691986	0.0242446087361008	0.1073749100882627	0.0450588154546605	0.089556781336435	0.03554461234452	0.0106224390657774	0.0644783722225537	-0.0459195217284747	0.0490422706756445	0.0236975432412102	-0.0484503151945977	0.0893099594110972	0.0153336727837325	-0.0440038614956282	0.0333504177414086	-0.0780186969279207	-0.0961712650707958	-0.0964833651331302	-0.0584494794952653	0.0266438649417472	0.0173107740357415	0.0446156123701273	0.0417968437950396	-0.0031360951599681	-0.0272666684156883	-0.0328718338287748	0.0582443379929525	0.0181037539819328	0.0548221307434227	-0.0704536722979001	-0.0771691220534828	-0.0482789808006714	0.0136456082651103	0.0583161775313252	-0.0270321564228856	-0.02685439125189	0.0480506650058495	0.0961361846615233	0.0383251395608784	0.100225666494906	0.0590600448393265	-0.09565739202818
chr1:25000000-26000000	-0.0853098805681163	0.0212524449044185	-0.1274747246696447	0.1830069131690271	-0.0628209672015269	0.1771904384453878	-0.0948816620156257	-0.0283872849662768	0.1623737426453641	0.0103016227736136	0.133667176498118	0.0019481182011638	-0.1050811199086368	0.0437843230336683	-0.1274148887465781	0.0274770019745396	0.0096007098986741	-0.0856826689389552	0.1597235902659376	-0.1012621682278974	-0.0709428799576828	0.0077162577720816	-0.0358545683025982	-0.05868863729956	-0.0580991034392331	-0.0392201165553976	0.037260342767627	-0.0415789622112047	0.0053465828157875	0.0081218403177053	-0.1132860059393443	-0.1552261160074931	-0.1256976827440409	0.0562456827302589	-0.0161603091174387	0.0605476303855667	-0.0841738772857977	-0.0432104223003438	-0.1322340067782612	0.012820870313357	0.0560193247254512	-0.1224166831704263	-0.1323096987105302	0.0181224380312171	0.1695539364409662	-0.0196092731123996	0.1314875551942967	-0.0044958386427195	-0.0781198720429865
chr1:26000000-27000000	-0.0084256341035786	0.0994045918441766	-0.0244190956080831	-0.080326556978546	0.0170077199019762	-0.0757929145599129	-0.0056401874675126	0.0774599860786407	-0.0613372450441876	0.1017822103648624	-0.0936869715279988	0.0768627593175194	0.0546725034769096	0.0193259144959051	-0.0228545325021304	-0.0518473659284161	0.0715869956023799	-0.0029094688572364	-0.081912471491295	0.05092965329858	0.0080511803711966	0.0828949761815444	0.0105637025455663	-0.0009835535893545	-0.0013083800110294	0.001106425693936	0.0828546775884466	0.0706636511931494	0.0948720234812893	0.0969001245383365	-0.0260096391524128	-0.0343850600060832	-0.027176101873666	-0.0193547052909726	0.0659760924479315	-0.0308212098378889	0.0068830349066036	-0.0001696986352561	-0.0469830642657759	0.0623372466820813	0.0258773160667579	-0.0303289835414394	-0.0313131835777558	0.1246884730466792	-0.0645142014517825	0.0566213394831726	-0.0503796721720696	0.1012110622977636	-0.0096723817460944
chr1:27000000-28000000	-0.0518890356374671	0.0565205293133454	-0.0656156065768119	0.0669743782523333	-0.0222562364846032	0.0504057243689062	-0.0308561449190102	0.0907484218435808	0.1123533792188123	0.1095790580381742	0.0342205508466521	0.0693451409499632	0.0765420825495225	0.0188711942063724	-0.0620978308218476	-0.0097415107175961	0.0706426835741315	-0.0418750864264376	0.0296855698104474	0.0552403152448625	-0.0436961853561535	0.0540859230210273	0.0141154585445748	-0.0087916635531382	-0.0059248250886949	-0.0278234892478257	0.0205036315448348	0.0846322166035182	0.0999648149007611	0.0882535078509333	-0.0507386299376288	-0.0696896993937653	-0.0677673533910761	-0.0055201258562107	0.1077336693862517	-0.0224761845206846	-0.0268019337942169	-0.0038912869400513	-0.0688131424065153	0.0010161841810018	0.0147618392979297	-0.0697352014427685	-0.0725104612622549	0.0681298552286764	0.0655762418303935	0.0815990823586194	0.090273136508215	0.1098781450110054	-0.0178789750542992
chr1:28000000-29000000	-0.1485643797150823	-0.0875344172930077	-0.0958219998556176	0.1144337690173832	-0.1337745410007758	0.1176838476079755	-0.1812580365289187	-0.0812632548990293	0.1149505993863544	-0.0669883314916435	0.0863256371683141	-0.103536127260346	-0.1394557887111712	0.0120692698361481	-0.0869853079744423	-0.0777048002140572	-0.1088350346076671	-0.1379716391739467	0.07856879144064	-0.1758925416336106	-0.1404789330650085	-0.0681728714027562	-0.0962913296023359	-0.0988021479144851	-0.1024093940700267	-0.1310017511114263	-0.0792485240469759	-0.0911793914971896	-0.0596063778045226	-0.0794660066586152	-0.0989440166348013	-0.1132236223151416	-0.095915926336038	-0.0540595063826743	-0.1208527795827022	-0.0563244031185746	-0.1480422156951404	-0.093215089461619	-0.0974750105891254	-0.1080769039855752	-0.0283596863129664	-0.0768231213795182	-0.1199393371536747	-0.0861009069217208	0.1172992825538052	-0.062034383288508	0.1335394436396614	-0.0545695724655601	-0.1192495451576495
chr1:29000000-30000000	0.0999886514016006	0.0908669366900769	0.0906778656784097	0.0307530001975201	0.0488689199297194	0.0202837957164597	0.0664769594994892	0.0408234985918889	0.0119246972838208	0.0428003020689151	0.0328858091757743	0.0774002072114272	0.0339412092030658	0.0497469827696633	0.2112246230365876	0.0704429810673683	0.0558046267330549	0.0774251092215462	0.0467788684622312	0.0469181686615122	0.0745247287173349	0.0906298282351374	0.0348235995743867	0.0154698752530074	0.0106835780233663	0.0750107464043246	0.1346107965488358	0.0376115207708242	0.0211504423245226	0.0273407699491981	0.0926700185308193	0.1475663945873272	0.1595600951556521	0.0807603946687049	0.0339843092181494	0.0927394387759911	0.0506066531975736	0.0217920389614603	0.2294116351164767	0.1056274741555316	0.0461712102177311	0.2386243902930307	0.1064116808965444	0.1313349825489811	0.0193025820410534	0.0420336849367165	-0.0059525400943962	0.0327284040980227	0.0267277382733763
chr1:30000000-31000000	0.1450832588252718	0.1952883142292897	0.0826905066497934	0.033474182906245	0.2180753980391047	0.0067079792818593	0.181743206524802	0.1479004601171544	0.0503687115668127	0.1611430489723655	0.0268281771656621	0.1784139125966889	0.2695262423650348	-0.0058789464062344	0.1080566643391738	-0.0497957359721846	0.191837588168741	0.1553433996776022	0.0134158025564072	0.2358830353737805	0.155206515099229	0.1639218806386834	0.1216279333428368	0.103899920327678	0.0923150547442888	0.2098934544315574	0.2726632436351857	0.1375946713087029	0.1797046905548091	0.2160494270215948	0.0835568109283854	0.153028703899291	0.1268557489256622	-0.0257796006621429	0.2166564762235921	-0.0342636887325071	0.1715878298625747	0.103740582215201	0.174669604741638	0.1560103994881059	-0.0488984249142625	0.1349384914864631	0.0786435999510913	0.1933356112039151	0.0193345639512358	0.1582358719942845	0.0103074302277041	0.1642583499525206	0.1010687231415095
chr1:31000000-32000000	0.2401000017683639	0.0427353546651209	0.0439035295298499	0.3106328268542442	0.1590429195707915	0.1953998304150849	0.3202252457064205	0.0322940594370621	0.3314218826884737	0.0442933893730561	0.3188583338152404	0.0417374438002767	0.0974669846758904	0.0451053537889777	0.1403033198001445	0.0419816131718055	0.0527922795990621	0.2418013443999636	0.2699274457555619	0.0786556559995429	0.2291972058852676	0.06376630691984	0.1272539397175766	0.1193985127044711	0.1085554495798752	0.223028330635921	0.0718452873711867	0.0451898415798617	0.0463370746029858	0.0495447916624858	0.0428162038180604	0.0738811981912752	0.1032131113137633	0.0376189876283167	0.0448289874192589	0.0322107210895971	0.208013003442476	0.1066153154801816	0.130236165410708	0.02777423517349	0.0409491545999592	0.1360778298485133	0.0688105473223438	0.06788816886279	0.2380332551518459	0.023764993385403	0.1777175261158474	0.043600195329897	0.123199817926235
chr1:32000000-33000000	-0.1056229041323005	0.0512015893633527	-0.1030133027138916	0.1337295581538743	-0.1215398167777614	0.100316401038945	-0.0702316104375086	0.014484263273903	0.1799183147670215	0.092715107520437	0.1018867239514633	0.0505372614961716	0.0358119375937457	-0.0189266757538965	-0.0935063291555424	0.0147459783395571	0.0662027387274414	-0.0837997521302031	0.1216512660914241	0.0015796848238135	-0.0875601325980565	0.0308842034828483	-0.0398472678617992	-0.0948832648448696	-0.0821801874046661	-0.107231739859021	0.0448488883806898	-0.0218929241891106	0.1072489388082654	0.0988109518107435	-0.0777427779604084	-0.1189427503341404	-0.1020340481280708	0.0162815369495703	0.0473935409837621	-0.0065079510521524	-0.1209727470668611	-0.0786773826051472	-0.104778419519237	0.0069848255054133	0.0005128565942152	-0.0758413949290843	-0.1046617629916611	0.0731549131568263	0.1103600399427468	0.072115904028808	0.0987825541691768	0.1060437528891638	-0.0850483453515375
chr1:33000000-34000000	-0.0703210227309743	-0.1021707354277136	-0.1377789033570011	0.0233392456593896	-0.0767899959263145	0.0058200922245462	-0.0820006863761117	-0.1279105163567397	0.0258823696494027	-0.1416676810744847	0.0117505077850632	-0.13878644126364	-0.1443178980376712	-0.0118054862337224	-0.1530160059627762	-0.0265317144048941	-0.1476818930040599	-0.0587595058613761	0.0304870537360146	-0.1380388393058808	-0.075593054156986	-0.0713222483756995	-0.0399323976842429	-0.0391418082881491	-0.0345290527465243	-0.0735998094096481	-0.0506206872550306	-0.125272293883083	-0.1667013870269418	-0.1509335874526643	-0.1242047278438468	-0.1415843501078645	-0.1222952953098934	-0.0422828965785949	-0.1523184926107076	-0.0432273086771593	-0.0704084604669244	-0.0391062078857777	-0.1695159137995655	-0.0580399667453689	-0.0400715851239151	-0.1766929635490073	-0.1597274683298639	-0.1220936476723216	0.0174034996418041	-0.15615077655981	0.0063818383315134	-0.157838196931154	-0.0561071815168912
chr1:34000000-35000000	0.2142602344422799	-0.1326181030095463	-0.0227191237637819	-0.1183011001408376	0.1582556837695013	-0.1736946343384426	0.2075105288733445	-0.0731316700689338	-0.1803520597497817	-0.0795873172175887	-0.1215218766897084	-0.1003645797235803	0.0273817663182394	0.0398324316485307	-0.0171158837366016	0.1209059498492784	-0.0932133846140034	0.2327521036745216	-0.1294321072014833	0.0141425666098256	0.1867265859303927	-0.1098725466916095	0.0722557943545482	0.0732102121848443	0.0610962207111058	0.1671187618195793	-0.1425266242545561	-0.0407868063593587	-0.0735588790114774	-0.0920100520446296	-0.0047324686080702	-0.0020404128586515	-0.0165210283232662	0.0495579786472769	-0.0660915280241931	0.0422209481118779	0.1485907312383458	0.0785898347915521	0.0015337623799485	-0.1716414066377579	0.079715629516167	-0.0090736024207315	-0.0253333266120396	-0.1355832748556581	-0.1409850238409281	-0.0623513675824675	-0.189546544337828	-0.0651176467191272	0.0753567622525889
chr1:35000000-36000000	-0.0294496810632697	0.0923182173389886	-0.0958090177472817	-0.1022564235435277	-0.0325774307125936	-0.1079167679194882	-0.0277379451770669	0.0557048609942832	-0.1787865943283331	0.1136602409494394	-0.1071251634257292	0.0682479437777484	0.0569439025881409	-0.0189359719986627	-0.1273219271795714	-0.0178129082895737	0.0934628657924452	-0.0297985343211293	-0.0985947945585637	0.0354762361558111	-0.0238123669545882	0.0375242736569539	-0.0302505917485608	-0.0286821057759681	-0.0314960876617738	-0.0288848813810042	0.024492995942943	0.0449844787087147	0.1366616826072158	0.1024110008237669	-0.0812323419016522	-0.1497164962247364	-0.0957053340101673	-0.0267708387897706	0.0731488221955765	-0.0199854519841852	-0.0333456963831697	-0.0213448183954336	-0.1510328197485659	0.0096942446648891	-0.0228210723760921	-0.143113122292046	-0.1060460733879281	0.0831941237060938	-0.1262952014274332	0.1196727092678319	-0.1159417557887389	0.1517570156568745	-0.0318089457197557
chr1:36000000-37000000	0.0551668888913456	-0.0568136556247476	-0.0552715225906094	0.1847400598279248	0.0712410658586845	0.1802091630968367	0.0415386841703058	-0.0810353656715566	0.1829191995109483	-0.0590674543696854	0.1408279006381025	-0.0496156503478846	-0.0758801829563521	0.0173069407156067	-0.0471702662135289	-0.0197448171454109	-0.0430339397217572	0.0634463254720404	0.2014967015410669	-0.0690256733630408	0.0707543479896742	-0.0643353895054554	0.0417605909917761	0.0613902330762683	0.0583829365618453	0.0683433778373369	-0.072277476084255	-0.07400839795978	-0.0683631800670571	-0.0888402764938387	-0.0543829076156877	-0.0409032267328093	-0.0480988997785718	-0.00999878696481	-0.0399866856022931	-0.0047388962143161	0.0738329307116046	0.0588298041050821	-0.0992208063629216	-0.0446178731524894	0.0044069571000567	-0.098106251600348	-0.060669770119466	-0.0621752360715666	0.1563915343939604	-0.1061021723765851	0.1433651695657603	-0.0861059936701124	0.0552284265510093
chr1:37000000-38000000	0.2078099639555311	0.0173183318443327	0.1133878286043552	0.0205162303799111	0.1646435239536074	0.0222072311870488	0.1628719755011171	0.0488313751114276	-0.0006369750431927	0.008479059752121	0.0408905162937285	0.0141170872155906	0.0338001399825064	0.124645094800234	0.2066329721891756	0.041542426795552	0.0091746712457663	0.2416722844083264	0.0224556523707761	0.0292743653492492	0.1712874528112427	0.0414461026044838	0.0788786106077802	0.0630009640205718	0.0520914871111741	0.1816300164784703	0.0451613069906923	0.0450402998408307	0.0022743158942109	0.0098221739451065	0.0897606971922262	0.2285941024154643	0.2250735993413861	0.0657170293207927	-0.0049729719963702	0.0664742597006719	0.1894661185073154	0.0663335811572558	0.2106442627096079	0.0328065636045671	0.1664043254040008	0.1919415309067306	0.0999603384766793	0.0240636442999869	0.0099652530423396	0.004624379820103	-0.0154578805365263	-0.0090506749588484	0.0746130169893279
chr1:38000000-39000000	-0.0077755194837941	0.0682936004585155	0.0107349955260169	0.0857462444964325	-0.0039545820203411	0.0780215561358987	-0.0029718043737795	0.0301711617386012	0.0785166949382932	0.0138779582326063	0.0560200528380574	0.0250129158722091	0.0082072232136656	0.0001395666977457	0.1214077336076336	0.0191513121229902	0.0337150232376847	-0.0049098094339316	0.0699923752505502	-0.0120354508895491	0.0021313687328943	0.0748736870229895	-0.0251468928265625	-0.0161248845891319	-0.0247070872319066	-0.0076598561641252	0.1174225360624928	-0.0114774411125932	0.0255221775543966	0.031316704825626	0.0081123710939573	0.0576156006102649	0.0847856486993774	0.0185911719472924	0.0053506804570664	0.0170342579509423	-0.0206418599842817	-0.0123440110755338	0.1085845583454683	0.0762663991273231	-0.010970681893916	0.1029534974197097	0.0129027505287946	0.0872414558271494	0.0705473211993687	-0.0095769795936678	0.0576461958485795	0.0009734464108066	-0.0172741485288527
chr1:39000000-40000000	0.2453530727631594	0.0467117706519532	0.0409803411234169	0.0453986520308619	0.2525372131354552	0.0488152975345319	0.1851495069609629	-0.0129474521623145	0.0235128053423111	0.0149846698591711	0.0566006994261549	0.0496101826061554	0.2054889300894558	-0.0615369192358183	0.033021489285473	-0.0714029846705009	0.062621902978276	0.2495329263227871	0.0366251694484165	0.1447233025204476	0.2188177825416844	0.0423014755957964	0.1647667419382895	0.1441557850074552	0.1380883038603376	0.2275206604910464	0.0554050014075425	0.0405167526441954	0.0218678254664139	0.0192375718053919	0.0058361213086208	0.0421548918683138	0.0349454005809244	-0.1021079256745368	0.1057927470631836	-0.0717590854301217	0.2221650271783849	0.1232630655819869	0.0354574580298147	0.0478378486891729	-0.0809424079879873	0.0272788027829889	0.0482083681580611	0.0203326886425116	0.0274062806469359	-0.0263403253330659	0.0156368890986589	-4.8637577738750654e-05	0.1473803188881107
chr1:40000000-41000000	-0.2794541634389818	-0.0497331454770031	-0.1096744189049044	0.1037456835338304	-0.2763297224351841	0.1233210250950959	-0.2752198306403944	-0.0322471592135759	0.0944948065677092	-0.0772816886536874	0.0726807716928694	-0.0729967425530877	-0.0960572223620012	-0.00550604518022	-0.1496981360904309	-0.0827151784749796	-0.1092074981202676	-0.2549256643360331	0.0897742689768516	-0.0663492587126377	-0.2609145646625742	-0.0373995986655538	-0.1904753820158212	-0.2234654445547128	-0.2210621456548482	-0.2580473469720605	-0.0581802396746253	-0.0218557784674977	-0.0827133110374691	-0.0855983393829953	-0.072985596914434	-0.1339226059606714	-0.1372831042737976	-0.0478955366175474	-0.0927248286555198	-0.0257271790738828	-0.2274099384461685	-0.160276362971046	-0.2050565180470933	-0.0419362534634624	-0.05800674669666	-0.1881425233017636	-0.1044493390957583	-0.0770355202807012	0.0776278944919592	-0.0623224151114533	0.0821606851771556	-0.09308692715734	-0.2489411018555383
chr1:41000000-42000000	0.0908936867078461	-0.0085915550119376	-0.0247136498167434	0.0096139481982906	0.1091365068604952	-0.0116692876008089	0.1035848434371199	-0.0388646853058828	0.0346975458604743	-0.0310422762206947	-0.013899351244071	0.0288427572858146	0.0531690670721269	0.0956583032687867	0.0084956456878599	0.117412513263905	-0.0100537691827966	0.1246459797195019	-0.0087693471728873	0.0451187313680764	0.1047992585859088	0.0203752446966819	0.129459510897533	0.1002855630511352	0.1159344623984015	0.1193417121953396	0.0469674112608406	-0.0187937891794614	-0.0600947454502099	-0.0369420600201804	-0.0283769240823691	0.042617315321208	0.0358394683902293	0.1074179966878148	-0.0033226840753088	0.1209873030892213	0.1296347049265787	0.1172638030069457	0.0342530565822338	0.0405194657936127	0.1130275540391683	0.0061065791649699	-0.0285579900748684	0.0154316910879403	-0.0009896122296225	-0.0796850401394328	0.0327410500458425	-0.049870618812299	0.1112020106288461
chr1:42000000-43000000	0.394763304594904	-0.0066861747515358	-0.0612439708991269	0.0034719964817061	0.3540427425816675	-0.0439952401528077	0.3396450931162411	-0.0093313914473693	-0.0054582133347798	0.0096169193996145	0.0361426926123008	-0.0095278302042101	-0.0558618690866781	0.0258396338244043	-0.1239513473055595	0.0447980662022316	-0.0190965538328343	0.4055177282963306	0.0134226788232046	-0.0408835759882159	0.352224176791713	-0.0165673352109078	0.2559645367913805	0.2940630628047466	0.3187942911688955	0.4272195703447638	-0.0238018405494297	-0.0284687062479383	0.0130898458489285	0.0068262951099638	-0.0474555392340123	-0.0933372424457192	-0.1018521880471168	0.0289154332524707	-0.0418970368370378	0.0320955087435498	0.3936886310141154	0.3003746328225366	-0.1068602518610916	-0.0244136269270892	-0.0157937667674279	-0.1349127579929677	-0.0600902943804818	-0.0048293907768643	0.0006825498697109	0.0061540644636242	-0.049018066711679	0.0136287315099347	0.3280153873556693
chr1:43000000-44000000	-0.1241451011742879	0.0932735754561896	0.0297836694591046	0.1149815769738621	-0.1317723874797513	0.0997166487785936	-0.1260157367549845	-0.0345960158574315	0.1018701747485515	0.0362110998888617	0.0980833644233121	0.121750454966935	0.0902859458153335	0.0914677416812085	0.0366793262501907	0.0553677905905703	0.1007390138998298	-0.1339493811860068	0.1041947571709623	0.1173555332591683	-0.144964067114921	0.0587790970940348	-0.0940138401710314	-0.0757702764576501	-0.0852557533458906	-0.1229207957137263	0.163655080509176	0.0096212180615197	0.0104129694920962	0.0180617913054781	0.0107807511351566	0.0683803811349555	0.0170947238409013	0.0551471601068295	0.0953056363343309	0.0564034012635848	-0.1188370361353463	-0.080773791294044	0.0444413037599562	0.1730603741398919	0.046936921181364	0.0505334377630438	0.0241315826374926	0.1323770209035682	0.1050582385817711	-0.0603061365166385	0.1005982431259086	-0.0213812581324463	-0.0933628513806008
chr1:44000000-45000000	0.0778761424131333	0.1105386737869516	0.0120426894121532	-0.0334971134340448	0.0592849342197513	-0.055415791173144	0.0937714578769907	-0.0020461141435883	-0.0428562084576018	0.0885573041428948	-0.0489045369708135	0.1079897028607388	0.080620074197747	0.0267518219422456	0.0291213609715533	-0.0124692697839304	0.1202104553122056	0.0753262403221817	-0.039081753022684	0.0668870459113739	0.0962516907594672	0.0490015266953305	0.0689475284536731	0.0336271832337591	0.0357521165848765	0.0714181975295672	0.1073603097013368	0.0139874715886529	0.0681538430270953	0.0511708020440526	-0.0047100555572761	0.0245115479430985	0.0191471408160121	-0.0106685514589859	0.1356290116033725	0.0018538579704516	0.0554089864415867	0.0367731301890141	0.0053485446554346	0.1249685296426872	-0.0166593920124265	0.0303635714094673	0.0028409954522679	0.0910940619354222	-0.0362072988499004	0.0083065768752874	-0.0227584226644112	0.0549556920739416	0.0431315864337696
chr1:45000000-46000000	-0.0165983798575666	0.0090344367359326	0.0251635492753096	0.130592448784648	0.0297411351538696	0.084793445983221	0.0121313017271419	0.0222992458070949	0.1809104820325376	0.0234988210547349	0.1023921946723914	-0.0241143592583967	-0.0368935394130955	0.0904576552717099	-0.0208817325401197	0.028209660810328	0.0032350893657319	0.0039736122832222	0.1016865833214123	-0.0164295838760627	0.013563390246525	-0.0114921900845068	0.0477496706202641	0.0188226791633515	0.0184145562361403	0.0274864154202579	-0.0432403938042617	0.043462408729734	0.0496251558152317	0.0185281545792212	0.0171899463916558	0.0284959137935134	-0.0026916252397647	0.0419831654891427	0.0180137471495082	0.047281076375542	0.0255558224306783	0.0310981686785896	-0.0263868984769084	-0.0435616440993515	0.0756966393571203	-0.0005487473399677	0.009300568626306	-0.0098678764896021	0.1307338380844306	0.0265043893516151	0.1495585036219468	0.033156506743378	0.0084728382643628
chr1:46000000-47000000	0.2078811146238376	0.0886529025581677	0.0350291724443712	0.2102759558735099	0.2203443218693593	0.1599079448018972	0.1935803777803026	0.0315263597237046	0.2100670327728647	0.1230781680598655	0.1573003117336922	0.1378779343680896	0.1441751658802705	-0.1199770594601394	0.0651571084319434	-0.0131881530700583	0.1239069239998092	0.2159676190183007	0.1483041406743605	0.1106527948901752	0.1819738721387695	0.0487883115200199	0.1661346241816579	0.1505775600842089	0.1466520707296331	0.1692718334871923	0.0629685590473778	0.0458478593287265	0.1054502803844035	0.1344352354598788	0.0293105362684439	0.1082816673738672	0.0834304612851349	-0.0358757567819545	0.1680759333242076	-0.0439319633207494	0.2082046208454235	0.1378270924014264	0.0850097628900935	0.0409027946084057	-0.0292864842020778	0.0703128508738799	0.0270942081833594	0.1161518124584791	0.1750231718617784	0.082570348046973	0.2095905092296651	0.1249004913482741	0.1638060856432076
chr1:47000000-48000000	0.1642822747349897	-0.0658600940453146	-0.0226712985397488	0.2379493207136742	0.2168298314104276	0.254666623714145	0.1603960717049191	-0.0867679378595163	0.2397352801037277	-0.073149023899146	0.2058051048101882	-0.0520168556319769	-0.0840917433848359	0.0463852787325152	0.0041205392886991	0.0190640301505809	-0.0897544925254353	0.1427483971842182	0.1753372773549823	-0.1012834173688316	0.162241638279579	-0.0610524956411734	0.1147083729815699	0.1117483699762656	0.0978760171773368	0.1703756217144404	-0.0395037340832795	-0.0982282546801173	-0.0753634181984926	-0.0726742897767073	-0.0295668178218527	-0.0106455431898587	0.0050138664366108	0.0296690404043321	-0.1165489770783432	0.0250979300287661	0.1708155890452439	0.1030792881833534	0.0141927290545359	-0.0588677257657033	0.08351645073012	0.0121253250848103	-0.0161160974553821	-0.0801792601715273	0.2301290607251456	-0.0759508923444597	0.23231251159086	-0.0680618191025604	0.1155105533250763
chr1:48000000-49000000	0.215452869551738	0.2300324013687172	0.1272072529600181	-0.0287469811966464	0.2485938507909707	-0.0843617565304748	0.2494266014790966	0.1366629490600989	-0.0486981825714304	0.1791960214687904	-0.0532020509309713	0.2584778041398021	0.322704431030543	0.080806676217556	0.1809490364158673	0.1923002539883023	0.2576655928030037	0.2536026324578173	-0.0374218085864231	0.3083888714021413	0.2205515317694267	0.1478773511782607	0.1862956054660195	0.1778874164457621	0.1739193487382354	0.2293521273989032	0.2229876315419255	0.1473124975467325	0.1929119206650643	0.1978073820256535	0.0786317129133744	0.1863481949283894	0.1730222893418377	0.1302727814876105	0.2789670103114645	0.1508455212093438	0.2585171454451501	0.1864757888502405	0.1681520237762474	0.19921238841407	0.1497700999880178	0.1720362983068223	0.1199965303676938	0.2194599307693388	-0.0518196049704502	0.15444662722957	-0.0762189765271636	0.1529049105496831	0.1661444651537525
chr1:49000000-50000000	-0.0037141256002025	-0.1945527645174144	-0.0564114991447315	-0.1645053075135681	-0.0649697817500506	-0.1929959439010515	-0.0435659253183158	-0.0922831391860885	-0.1777946609787125	-0.1169465428431283	-0.1672403503715355	-0.1463892144427105	-0.1082258555657596	-0.086275247291034	-0.0560284131356463	-0.0623409670487851	-0.1828469877318126	-0.0288641807279623	-0.1707488782112545	-0.1227183852779495	-0.0183627068042001	-0.1413516493833169	-0.0786244959261477	-0.0472516940449059	-0.0473766014910226	-0.0549633288581226	-0.1934745760762516	-0.089872696546139	-0.116966556463744	-0.1243573699708234	-0.0834678698159445	-0.083570809919043	-0.0549808561238288	-0.1040872938238889	-0.2022828425340195	-0.1113360717137702	-0.0588033901471605	-0.047714813472577	-0.0225901970041145	-0.2003622669371407	-0.1240309648251966	-0.0337987528310009	-0.0556180607001909	-0.1890415651593271	-0.1735470028268229	-0.0653237255058631	-0.1728389222403162	-0.0943854647114317	-0.034232193888414
chr1:50000000-51000000	0.0742776339693296	-0.0396230722600096	-0.0169054570690533	-0.0032352703281365	0.0779865201825044	-0.0160497941844931	0.095084629359664	0.0316032179573973	0.0040203802869217	0.037738158305166	-0.0061846516365776	-0.0174669648480512	-0.0531910370379808	-0.0386688913135799	-0.0126800114144068	-0.0382913611237285	-0.0482356350953142	0.0809933394713973	-0.0228619967257964	-0.065107490701859	0.0893035250540557	-0.0156370517015359	0.0661692820231167	0.0482400831062832	0.0444164397244129	0.0669292124507266	-0.0692390199873597	0.0145173512958819	0.0337631401064932	0.0208951892212062	-0.0077255741949792	0.0041915174868712	0.0003774426317813	-0.0266031580926847	-0.056484217990931	-0.0371118439771132	0.0645738524036536	0.0481277527650223	-0.0048604045895482	-0.0955651684576301	-0.0070497335959767	-0.0135917377448044	-0.0198752640130724	-0.0293085034576912	0.0015999765484076	0.0860418691211643	-0.0082834718536714	0.0729082036973936	0.0625228878413759
chr1:51000000-52000000	-0.0606727870097232	0.0247281044304392	-0.031644892995064	-0.0351916407208852	-0.049885584540268	-0.0529231606761322	-0.0765706653923229	-0.0635016170802142	-0.0016271625633847	0.0018853091155904	-0.0158658090710514	0.0765956638031612	0.1840132592561154	0.0935236711214408	-0.0360742524363415	0.1032250521421998	0.0541429050463236	-0.0602770567866199	-0.0366832586577451	0.1668363240419697	-0.0609321623718756	0.0239919776373424	-0.0251545548003098	-0.0181784353761038	-0.0181032514446477	-0.0755275335550214	0.080015329377381	-0.0154208108327095	-0.0114894108721108	-0.0114707010494296	-0.0364804449085515	-0.0514201234851505	-0.0324526745183025	0.0720658955954592	0.0769558632255639	0.0686776437487655	-0.0420675903928391	-0.0197716803801366	-0.0009365526947311	0.0659743522627439	0.0711878479176338	-0.0005528626623291	-0.0333562219388691	0.0003873760708097	-0.0163102982625298	-0.0504175883574549	-0.0444786693766595	-0.0201481170920121	-0.0251164023102914
chr1:52000000-53000000	0.1911956862546516	-0.0286087839279527	0.0112832228886111	0.0573042792995176	0.1755902635740623	0.0295195932368866	0.1267222527239753	0.0036836545394484	0.0298317276547716	0.0198675317211754	0.0471051179322689	0.0031373055307136	0.0729002359702722	-0.0874776137393375	0.0647818170657684	-0.0062947760160447	0.0335580891590037	0.1322856632947985	0.0490578611861314	0.0521270629918849	0.1644754370344335	-0.0524177114252136	0.1615280237915566	0.1302932801836924	0.1406867865793682	0.1477162389074514	-0.1064044602618248	0.0158786016523139	0.0280423002842681	0.0181818242483914	-0.0186315107671171	0.0235511495698079	0.054337527286723	-0.0545666772208528	0.0783551878086044	-0.055576099379778	0.1678957482481023	0.1354751819412119	0.068468469347003	-0.074358257210294	-0.0694421964014048	0.0720596664748601	0.0205519912850791	-0.0611067998705531	0.0369587360537407	-0.0005238926330264	-0.0051227081399075	0.0377541997801342	0.1396938909684838
chr1:53000000-54000000	-0.0577610726976815	0.0812972513797529	-0.0157619407027506	-0.06161975887936	-0.0259822508529805	-0.0742756556203102	-0.0464447708031376	0.0365601029498293	-0.0750950715502124	0.0821018379681846	-0.0619970423183547	0.064485014659503	0.0098752814113732	-0.0328514892756908	0.0153614354667282	0.0331986956431863	0.0713239252130492	-0.0468720413434256	-0.059812983032332	-0.0010611113219852	-0.0343249368893978	0.0446451230469925	0.0130716638311254	-0.0098783817442936	-0.0070726192566526	-0.0182991779078158	0.0412646878039806	0.031276821424843	0.0978206762172279	0.0887293316045456	-0.034238607373991	-0.0108850568412434	0.013276170996832	0.0229469635795787	0.0790409341926114	0.0120790615045747	-0.0362308096047129	-0.0062735373559319	0.0080473478280935	0.0224802305297076	-0.002890588371861	0.0237806331579014	-0.0193086649791093	0.0696623009884373	-0.0597495404347842	0.0546588162111087	-0.0575389520772665	0.0833970561936354	-0.0246437082432425
chr1:54000000-55000000	0.1129836982129856	0.0250165130994944	0.0341441594633541	-0.0157886724177162	0.1266344846283101	0.0143786643825814	0.1144571693736547	-0.005629689610824	-0.0389205983948641	0.0438664220726251	-0.0086565630973005	0.0564283077521987	0.1371458505756933	-0.052245809120424	0.0474430018244399	-0.0450972171333915	0.053061267994912	0.1364015442554909	-0.006553576370616	0.1079322338250887	0.1134224302067038	0.0199447730597796	0.0636955891719465	0.0577833655243141	0.0452668338928921	0.1222986390701208	0.0405926481417969	0.0210487182286543	0.0443961040429074	0.0335254762513934	0.0135262864381232	0.0540873891988217	0.0496039379865761	-0.0370011081783691	0.0921360326827774	-0.0479905673985913	0.1034707135141568	0.0428522693224487	0.0825524067198453	0.0043407281832646	-0.0601409254285818	0.0521949641777451	0.0307507075746954	0.0286193194295196	-0.0112392603885815	0.0132500554530778	-0.0119425075714388	0.0437292925146688	0.0693342932276998
chr1:55000000-56000000	0.1854017172888291	-0.1464193764208718	-0.0144769912786241	0.1639926618278989	0.2140492072116931	0.1456442046458052	0.1874649591037094	-0.1340052984560583	0.1597246822598684	-0.0958385170131649	0.1391221965562019	-0.1199389379737118	-0.1194739743339582	0.0291492237779895	0.0480235056695155	-0.0199425525124157	-0.1399687505682889	0.2297057450178897	0.1306765303442822	-0.1211760390450636	0.2007393632460241	-0.1430656283949671	0.2293322640690885	0.1627185409714475	0.149492741112698	0.2229598380548808	-0.2020785121788241	-0.1133830178563934	-0.0935454396696792	-0.1032966077369845	-0.0267568231348814	-0.0149942046859454	0.0384744506146605	-0.0185470151336216	-0.1458492321956128	-0.0093605692475876	0.2114569901135786	0.1425128614289768	0.0819861460824489	-0.175664044373876	0.0059838800498397	0.0835349601384318	-0.0076156825985169	-0.1838820292879221	0.141891614131879	-0.0812047169095246	0.1625872894077943	-0.0910879722787751	0.1542651959996679
chr1:56000000-57000000	-0.0238282189064545	0.1007293346025495	-0.0313075454179718	-0.1685989983780453	-0.0025067509742478	-0.1460905232758694	0.0078535753749695	0.0796960946120719	-0.1241380341162618	0.13392844947099	-0.1871129331596969	0.0765090759709627	-0.0351273426993161	-0.1269723894876052	-0.121107050238885	-0.1015973911104815	0.0883873979525916	-0.0125643779755431	-0.2174626477641721	-0.0362560045894876	0.0040241851562393	0.0737964499889111	0.0349437021322782	0.0098987378115883	0.0140204818205144	-0.0016984873663876	0.0681922778823532	0.0405026230008509	0.1650264145551712	0.1554742227849208	-0.0229333124806372	-0.0525767506965318	-0.0849559360506702	-0.106013026364125	0.0671112892145063	-0.1174344643380892	-0.0106958005386697	0.0160416402435881	-0.1441652005102551	0.0313621918307423	-0.1150208197596592	-0.1442381011156814	-0.0511219546310602	0.1191312561450901	-0.1211442407055878	0.1056805237325044	-0.079419729993018	0.1536560391877789	-0.0066944460256493
chr1:57000000-58000000	0.2426297995790807	-0.2123251109537951	0.0156314260405574	0.0017286326480531	0.1685617808944598	-0.0063090007535697	0.2275971851531749	-0.1846888915030533	-0.0194691669144898	-0.1723079973049026	0.0198894508253616	-0.1963325134313825	-0.1169045783852945	-0.0390656019678405	0.0296193987811898	-0.048420511310248	-0.1798600089372857	0.3134684841211108	-0.0179746875752095	-0.1134429939916249	0.2512844495901624	-0.1584200245656886	0.145236038986637	0.1618636735960209	0.1644548509791905	0.2229635866149694	-0.1844643880412517	-0.169750773436149	-0.1966957899965007	-0.1955802788220215	0.0283851698005485	0.0333613112299054	0.0467731943033454	-0.0537049796824317	-0.2025784245924946	-0.0366060912133724	0.2211903380655158	0.1838182665562092	0.0269871293263085	-0.1720683301213743	-0.1206251136348412	0.0319014496591025	0.0133459785849203	-0.2431966195409758	-0.0067023116234645	-0.1782274720822021	-0.0482098220327971	-0.1572543024156882	0.1744588289303496
chr1:58000000-59000000	-0.0344173610593004	-0.0750844563181882	-0.0641646024415635	-0.1418579346526381	-0.1083664842301701	-0.1622056711368613	-0.0862583520008062	-0.0775410276252687	-0.133577880869429	-0.0448528613100988	-0.1446652063951063	-0.0480013427764505	0.052585283355186	-0.0914410206635326	-0.0588971647908732	-0.0741062021821332	-0.057477014080911	-0.0518480718822111	-0.1380626550601501	0.0319057530111507	-0.0740009821458681	-0.0706813209640557	-0.1385249111619122	-0.128205436878097	-0.1173068647156241	-0.0819790766655891	-0.0680628355516994	-0.0604662894668365	-0.0315808150817824	-0.0369435989851157	-0.0472581361589671	-0.1004008664343581	-0.0373902685863576	-0.1062556133371387	-0.0459340560763908	-0.1114543863998122	-0.097233337012099	-0.1211781897087436	-0.0132450888503648	-0.0837234321028242	-0.1146864120714477	-0.0161484847055888	-0.0665637996896745	-0.0814633094249337	-0.1335996329442731	-0.0506361385866029	-0.1470513772677024	-0.0308742575453384	-0.1026054961770665
chr1:59000000-60000000	0.0590829127860732	-0.0779418389502804	-0.0277658957236169	0.107795728192177	0.0367400882675739	0.0860653154284077	0.0695390453184172	-0.0238994799315622	0.1518548604316341	-0.0353594030125166	0.0595048894040195	-0.0451416730575349	0.0046123653872468	0.0708444810672698	-0.014036876940208	0.1269681065600705	-0.0220789162550133	0.0673756825733036	0.0569199231220121	-0.031961942283745	0.0685510538006641	-0.0846095034470197	0.0479775781233187	0.0418379285022175	0.0437122790787681	0.0457784262008115	-0.1442655442773727	-0.013193957446769	-0.0159807576373284	-0.0203892794837766	-0.0437664327840786	-0.0295768164918466	-0.0016125236951914	0.1146226196543475	0.013493488666315	0.0909379136234053	0.0381745855434159	0.0368776413377293	-0.0201353539916008	-0.1201190328621284	0.1348524292428313	-0.0284487419409678	-0.030639736593414	-0.0875817213052398	0.1010266551113317	-0.03859555125124	0.1283274218710621	-0.0279742032239821	0.0395323563729675
chr1:60000000-61000000	0.3190350901737955	0.1999169101913553	0.1218205051155434	-0.1664987314304194	0.2745764681844297	-0.1535539990102768	0.2374896238806479	0.1438996423756253	-0.136007684089003	0.1820018039626566	-0.1401525039368295	0.2085502480232497	0.2652921288900111	0.0489292526797616	0.1654731107281952	0.1174099412986153	0.220554155728445	0.2971596220896802	-0.1596580076459935	0.2255521268571319	0.3113195821689668	0.1839632010460491	0.1679893275345919	0.1723256709147438	0.1817047599660105	0.238152282017333	0.1506441304166855	0.1274700249994465	0.2156430058904763	0.2277950530640705	0.0473120679445424	0.1794609484582605	0.1362456775188563	0.0566722448649254	0.2617471599950013	0.0593647666021645	0.2765574231330946	0.1720506266317976	0.2072446463339237	0.1678161479454233	0.028854142698128	0.1975900960161199	0.1210697530179525	0.209992767354955	-0.120553313562078	0.1675800231711093	-0.1605439862442307	0.1911134454435086	0.1841746221649769
chr1:61000000-62000000	0.4596904895762984	0.0279476683806877	0.0193428106280105	-0.1190288565935609	0.44365463784847	-0.1303981237442583	0.4878792427859655	-0.0504709079197487	-0.1364044797065556	0.062585400977425	-0.0936042284786533	0.0947309313865146	0.0622734484981478	0.031861096515908	0.045018655812539	0.075921759087472	0.0842498932381402	0.5098117148642418	-0.1144839816497141	0.0613202124507487	0.4270219253807748	-0.0414342520890358	0.3637645302493284	0.3565859948878886	0.4147727643187628	0.4394977920896501	-0.0455894490452799	-0.0245542711856317	0.0645753617234833	0.0582355271509974	-0.0012791778403519	0.0404296746332342	0.0369576659845873	0.069712965906349	0.1295800525096434	0.0694308449501056	0.5445710834149547	0.4246286770008111	0.0660555039473708	0.0212227328646066	0.0498240134117748	0.0601157179268355	0.0150767124823292	-0.0089417482923173	-0.1175238218260079	0.0192031160731099	-0.1524447591902365	0.0382401773465407	0.3981512085786551
chr1:62000000-63000000	0.012541278645718	0.1834207253377521	0.0306291835064397	0.2441283617640808	0.0037057557797601	0.1865225724369791	-0.0126502924104347	0.1236529940878093	0.1487078005308089	0.1510010266880416	0.2139075886010637	0.2090131177753527	0.1136142791139839	0.1442266935243487	0.1325687379596073	0.1548300598202865	0.1510572379539839	-0.0164288875565304	0.2127507824696857	0.1328737926558241	-0.0122909317441135	0.1580203722638921	-0.0308641132999083	0.0080330122039628	-0.0047284467979046	0.0220819602509549	0.134998715632285	0.1379779540288961	0.1531931374965131	0.1425684077455598	0.0185113444041743	0.1375895501224552	0.1099358626963919	0.1522077193434245	0.1639807846098775	0.1865709661982795	0.015802618247748	0.0113756878781322	0.1525498072446184	0.1777081573285186	0.1600298841567072	0.1344072128347604	0.0339768533279708	0.1854627173856617	0.1744739792354983	0.1317293616739863	0.1395481352744414	0.1569792776645727	-0.0051164419284434
chr1:63000000-64000000	0.1468640093985292	0.0181820318285118	0.0143208384508641	0.1201599318494212	0.0847594066342622	0.1037923063616938	0.1321508766505992	-0.0222386544730364	0.0952552448658348	-0.023359112415168	0.1057064964768998	0.0123835397028721	0.0333247126474344	-0.0018578674846225	0.0362947779854102	-0.0462787028998917	0.0071579400748781	0.1287902960430236	0.1155875170529766	0.0308858313292954	0.1349534459959982	0.0263033411315081	0.0672570373438652	0.0852628234772197	0.0764211209472029	0.108182453716774	0.0721234665636351	-0.0180877931546273	-0.0427796553554541	-0.0301072390244322	0.0041888415162835	0.0264722381103647	0.0404407693178631	-0.0355459350208154	-0.0088834218407042	-0.0141899908928594	0.1074069949643604	0.0957572354442569	0.0394387578786189	0.0647659248303152	-0.0518521531756889	0.0434924423708691	0.0141188141556824	0.0220506334247705	0.0937892358284979	-0.0854785049384357	0.0792338070605651	-0.0676332987427665	0.1093539502659122
chr1:64000000-65000000	0.0641737207289809	0.1240424990334266	-0.0494792774534807	-0.0269286143787706	0.1016963052358562	0.002796260726431	0.0841331011398393	0.1279728254120522	-0.0231943213609878	0.1413927107748421	-0.0488937515082914	0.1527639496822887	0.1285051845498523	-0.048436737308579	-0.0918275015817139	-0.0164890771904238	0.1262512509214303	0.0837833156643746	-0.0451378937394988	0.1299273078989543	0.0768871506194008	0.0782982936101509	0.0436915374365166	0.0401316551520557	0.0396117122985516	0.0925705748082016	0.0640764532633674	0.0917627217439498	0.1306991329249674	0.1579786443670207	-0.0637027687000962	-0.0574983558841543	-0.0486022150435514	-0.0296925276131969	0.1751963175050825	-0.046827445360348	0.1016511083554848	0.0477927064573314	-0.0752565566917519	0.0876426207491103	0.0205927254159873	-0.0975256036420933	-0.0755964795120398	0.1580282852582071	-0.0248531148539994	0.1520160507545011	0.0108181679455796	0.1515116650303502	0.0409075226786205
chr1:65000000-66000000	0.218485014200937	-0.0075396376424508	-0.0393037786706159	0.0507896614026718	0.0856425170212918	0.0202808855037046	0.1669280595303358	0.0608269031357026	0.0299825254353166	0.09705694618464	0.0545826369426604	0.0651930693653882	0.1443257870706631	0.0612185316479805	-0.0855017565755066	0.1300545382691086	0.0518026525494672	0.1662738809405492	0.0391812323058276	0.0963293670362067	0.1702830802496742	-0.014854842208538	0.0227204534817205	0.046460602716067	0.0389375377894744	0.1039468399614787	-0.0938247000633203	0.0836971080243858	0.102494798500507	0.068763117539249	-0.0452053247432779	-0.0687639295405188	-0.0624340859997178	0.0669750328760311	0.1133551870855955	0.0860531504212484	0.0956768555053342	0.0299837219712909	-0.0686321143391346	-0.0715769953743397	0.0574735884151537	-0.0735357627221683	-0.0509814417755058	-0.0076466148948481	0.034486025307993	0.0610139947250399	-0.0057603122790769	0.0877479385552687	0.0684360994412114
chr1:66000000-67000000	0.0492596195714793	0.1783860320293458	-0.0274979137210419	0.0658504118372959	0.0724616818761989	0.0651479616174695	0.0769512515440726	0.1974488060170204	0.079649609026755	0.2000611005947729	0.0708704289413071	0.2014122457913378	0.1978931387672314	0.1910752808819377	-0.0961682210942426	0.1778534904331641	0.1868700462228911	0.0879733651805566	0.0705532024598432	0.2128817291269435	0.08536889086292	0.1892178410609565	0.0711926553303425	0.0407446259029717	0.034243131823157	0.0489523995260221	0.1919342145107518	0.1683141897986662	0.1885940490279059	0.1940740508821578	-0.0212994288487301	-0.0458763638508135	-0.0666299815367729	0.2024430005633985	0.2045911000041517	0.1991683537566409	0.0489601173102362	0.0540662841818543	-0.098614260057521	0.1283884422290505	0.2322957797729584	-0.1016866030885003	-0.0267534221502685	0.2171435410057699	0.0771817818464284	0.1839503931889291	0.063640225577902	0.2241388976016542	0.0209507702282115
chr1:67000000-68000000	0.1332740154658848	-0.3572081037561304	-0.1063831068137303	-0.0187383753776799	0.1138435233410085	-0.0255066702757107	0.1383189057493382	-0.185273324094118	-0.0089364033146797	-0.2879535590968292	-0.0199993614116923	-0.3415572152298062	-0.2737691757595691	0.0221868932978843	-0.1555883405721514	-0.0441594423396001	-0.3263674982856376	0.1227844192511584	-0.0259772984859407	-0.2492834132111656	0.1185347414082356	-0.2246902880003697	0.0530814956578372	0.0681637857628571	0.0700309974621661	0.1063341484216381	-0.3179540062104156	-0.1722270773835349	-0.3057662031436878	-0.3341546152803784	-0.0952906733336477	-0.1621128185829277	-0.143836152979465	-0.0434116401054493	-0.3483115061592136	-0.0378590660395022	0.106225573241618	0.0714030738078005	-0.1633638348198999	-0.2612634946785806	-0.0270865736642511	-0.17258447713683	-0.104998000391362	-0.3744745867881444	-0.0111780105592388	-0.229668342648191	-0.0220023919822858	-0.2913828810237993	0.0826016585998358
chr1:68000000-69000000	0.084446667970718	-0.2189577475993317	0.0127030675664188	0.0893394507548906	0.0606267866016646	0.0843317602493405	0.1127863034817673	-0.1145329303886839	0.0775034789551452	-0.1876483709862632	0.0460258548706932	-0.172739073615691	-0.1338582336651591	-0.0398091651972211	0.0504653135219137	0.0173329352524156	-0.1968461548764396	0.078640334956569	0.0486116788126943	-0.1666290816516278	0.1119034421366157	-0.171945149232702	0.0400510173794588	0.0005283703799106	-0.0096364593620719	0.0947929164913427	-0.2074698486949694	-0.1072974450458135	-0.205167353868573	-0.1737423212328946	-0.0032032702254713	0.039182268050331	0.0401707062232963	0.0287432658913653	-0.2127014115556259	0.0122309412999771	0.0423328759663162	0.0072695228341977	0.0674720774494992	-0.2157528899978074	0.0318275598994436	0.0733801696274791	0.0171809783122746	-0.2348213312340732	0.0644506899375614	-0.1472631214490864	0.0607644570547998	-0.1663162501973658	0.0038484771860961
chr1:69000000-70000000	-0.1152861083432047	0.1558926252159193	-0.003243570538111	0.0237793497777701	-0.1166883208761147	0.008972671579311	-0.0833268193642741	0.1233409370411558	0.0403405514850009	0.1467841906989414	0.0204136283335639	0.1602124940102139	0.1585684455836865	0.0117598825720033	0.0176546426158416	0.0113722197007978	0.1618441220687977	-0.1141919037526042	0.0121273244527697	0.176497502016929	-0.0934883313325504	0.1327822665871314	-0.061860258033937	-0.0995245489291707	-0.0919022847246742	-0.089962702086712	0.1714071392742824	0.131053033907569	0.1443876683235737	0.1208897971507739	0.0101333334670026	0.0016633911894197	-0.0057320475136949	-0.0006482616411268	0.1478191370231165	-0.0019783183246938	-0.1129403996143023	-0.0810655917336091	0.0174682313055969	0.2236026547743733	-0.0024861270966557	0.0332545631212143	-0.0042360009194905	0.1940380843101749	0.0224507581667487	0.0701233387057497	0.0025624824131518	0.1424113773094048	-0.0853298295109765
chr1:70000000-71000000	0.0114622567593327	0.0915716539977143	0.0016961312734479	0.1519599555389068	0.0095980090077253	0.2010733478530948	0.0142511486388503	0.1038936845758191	0.2048960063050214	0.1146257587179616	0.1566380186208553	0.0961011067858398	0.0843432831913937	0.0222577338391205	-0.0298594274926016	0.0529948677958954	0.0840567753221806	0.0084529156198558	0.1363865833025831	0.0826813498959502	0.0082176181172843	0.0835138335367715	0.0225804239975371	0.0067963843757644	0.0115186687416192	0.0084457629503942	0.0544847866965464	0.0983154303793386	0.1081154748948001	0.0935056682353297	0.0029940417926966	0.0256224804693095	-0.0139550338919604	0.0712228738248834	0.0910477428529299	0.0595176926318114	0.0056701543363749	0.012935927559733	0.0112145771280424	0.055549560680807	0.087332623023918	-0.0128256761905863	-0.0060173039850772	0.0948049991009633	0.1894741404932748	0.1191926218978823	0.1752391571153089	0.1268695113266961	0.0055095838352087
chr1:71000000-72000000	-0.1299377239456	-0.0185978656912561	-0.0832465563629919	-0.0418180700038205	-0.134626412332573	-0.0398270546620343	-0.1139157985910982	0.0165027774176109	-0.031468927962839	0.0137240342052564	-0.0366390118829493	0.0132414285274348	0.0642144568918271	0.0642337587929089	-0.1151584954087623	0.0668067745161497	0.0042614320550345	-0.1236606506992393	-0.0562854859328574	0.0641711702524324	-0.1155336020659864	0.0033088633871467	-0.1246700872123305	-0.1207478684554966	-0.1235359635447823	-0.1381875178161979	-0.0221384107119449	0.0284141370848144	0.0114542221579467	0.0135613213645314	-0.0873022545449009	-0.1304857604902589	-0.1069305312027484	0.0813346033794934	0.0218997930126133	0.0779342645164132	-0.1132974663512364	-0.1129337400993591	-0.1450808471267245	-0.0196409409138074	0.0769627896453742	-0.1225757544965384	-0.0893154818144716	-0.0138437801002046	-0.0411745439417802	0.0311534552875816	-0.0325496169469424	0.0256175262855263	-0.1119928870417856
chr1:72000000-73000000	-0.067234157698823	-0.159098192466741	-0.0415817748728714	-0.0709375350084769	-0.0362173886913302	-0.0619392304790975	-0.0637711360139285	-0.0929169569160322	-0.0653819182074915	-0.1124557748232017	-0.069487684752213	-0.1372141895924243	-0.1316772397235968	-0.0297289541266608	-0.0492848410177331	0.0124849041011858	-0.1595402035636458	-0.0655284052069558	-0.0637335355188201	-0.1148606766356337	-0.0566882417935315	-0.1151438666651803	-0.0492368151969374	-0.042678113267922	-0.0484835107534375	-0.0494355364193062	-0.1390594938506293	-0.0686142012553138	-0.1261137512253659	-0.1100381502075193	-0.0326845281151042	-0.0287648329615338	-0.0387168419110935	0.0092371471180397	-0.1482125364902556	0.0050194814663361	-0.0405165925866945	-0.0465252687977207	-0.04250162376283	-0.1768921248181073	-0.0032054456066679	-0.0458535028133859	-0.0497551771819638	-0.173083618026089	-0.076957158277456	-0.073341435024793	-0.0692400690014267	-0.101166078750167	-0.0499883339358147
chr1:73000000-74000000	0.1627823679317271	-0.0783292036791229	-0.0848521326963661	0.082954049861789	0.1582631186452975	0.0827628960507836	0.1829872099244026	-0.0527958193517552	0.0810753301219523	-0.0586889353840282	0.0739890301634533	-0.0857595219562109	-0.1233992128055532	-0.0284529290386127	-0.1111092311995664	-0.0264185246291071	-0.0929764679954185	0.1424420231542157	0.084776364010946	-0.1085403168520618	0.1650702740197385	-0.0789273365286531	0.1224691806591198	0.1218328739076874	0.1099518591850558	0.1244946022202911	-0.1027118629646557	-0.0560264868839541	-0.0520776250329446	-0.0602765408901308	-0.0596258631992068	-0.0974559645105629	-0.0861127925197956	-0.044628460102897	-0.1018364100551615	-0.0439810184965549	0.1412991870403727	0.1266971115935361	-0.1256274964183664	-0.1042712494017885	-0.0674651384526972	-0.1104858483191737	-0.0843363786701292	-0.1111244658055273	0.0806486930219425	-0.0393108935750478	0.0744410253412303	-0.0477011486056306	0.131324425280715
chr1:74000000-75000000	0.0611928843630748	-0.0241556112690803	0.009709003801032	-0.1123910800923427	0.0690461473406007	-0.108397886865219	0.0530981233568889	0.0034593203525885	-0.0792831203055718	0.0121569706727581	-0.1002814433869952	-0.0200883812807936	-0.0065300214125873	-0.0667041800837604	0.0051122564582218	-0.0557222258293242	-0.0108395260894723	0.0845899664008949	-0.1081663307511282	-0.0214406626546046	0.0669216510844544	-0.0350657172271924	0.0752701291374062	0.0541989847524362	0.0514090133130519	0.0588933964663123	-0.07788058344084	0.0060471973630829	0.023088194595182	0.0168910715978266	-0.0066121688131781	0.0278913087366811	0.0080723554604425	-0.0760873179527771	0.0094504694704239	-0.076512245436497	0.0712356084757601	0.048770511306701	0.0132969208682732	-0.0704410388327809	-0.0634335064312981	0.0149697902741174	0.0129400873703138	-0.0408367061201434	-0.0872382688926363	0.0227435853347799	-0.0624724452457628	0.0409067843413238	0.0489422733340988
chr1:75000000-76000000	0.0151068565165676	-0.0001335938416408	-0.0628443424019937	-0.1224466710206303	0.0492113402211078	-0.1093079849235846	0.0190999250749978	0.0924496970524376	-0.1071522165225664	0.0579298748997829	-0.1017515109179265	-0.0191882387014522	-0.0023853316101567	-0.01298407023811	-0.1067347897844667	-0.0083731859135483	-0.0107723291708416	0.0325780741322633	-0.139862462359178	-0.0150323873463568	0.0348656693209271	0.0284039605553504	0.0498517827666018	0.0183648622651953	0.0182869396465811	0.0296527571111171	-0.0387165997092419	0.0726932414291233	0.0609444083097788	0.0559226227105361	-0.0450843607591269	-0.1297106436100044	-0.1095774014368375	-0.0278474095493291	-0.0178246644492818	-0.0352975596457956	0.0435321190987935	0.0267897946456145	-0.1774201062363688	-0.0866148275283428	-0.023757661138631	-0.1533465626241075	-0.067155622703396	0.0197498675144992	-0.0935298810152554	0.0875255572271365	-0.0903249315678855	0.089268446438942	0.0052973799739254
chr1:76000000-77000000	-0.11723259373314	0.0267237183924032	-0.0716900992914624	0.0719440458306125	-0.0931403568377347	0.0605946498388851	-0.0845355126869309	0.0769465185115911	0.0791128388800064	0.0690121184098635	0.057437479438602	0.0116877397664864	-0.0750731002609733	-0.057415644445095	-0.130770398319156	-0.0463186891924658	0.0310723033366703	-0.0887383405718045	0.0449714376956085	-0.0903235578252839	-0.0770716590167366	0.0044348187708608	-0.047807539709816	-0.0905030612212608	-0.0912558052597549	-0.0779586796776961	-0.0556614391131443	0.0512550904354444	0.0910646199652245	0.0785038579154296	-0.0601118353379619	-0.1174840331316542	-0.1076078295213444	-0.0555060860661423	0.0050236281899619	-0.0698433375503296	-0.1117438566032794	-0.0982095740070877	-0.1243248482109676	-0.055744605789611	-0.0585463529728308	-0.101275556245203	-0.076732650622596	0.0481322609642581	0.0783672892402082	0.1083653246946774	0.0744480302093734	0.1071438643732933	-0.099714131123654
chr1:77000000-78000000	0.0909842695633929	-0.0424054953959581	0.0346090316212063	-0.0981192619091951	0.1269899558597755	-0.1488991758166578	0.1379467384069872	-0.0135710758511649	-0.0738813339504761	-0.043763120549405	-0.1034294725398264	-0.0200624843172231	0.0130655777822522	-0.0183136218082496	-0.0129833739383623	-0.0512885546846978	-0.0335733643199527	0.1400470377154418	-0.1286930574560557	0.0206542952148613	0.0869767826361233	-0.0256186370427955	0.082238197773168	0.0600491427809386	0.0595405016530696	0.095974424060878	-0.0419698473513891	0.0012937368462559	-0.0566898379999605	-0.0565693531844177	0.0129030922750956	0.0625168616260376	0.0135971693132719	-0.0754246113528758	-0.034798295908949	-0.0555925454640523	0.1009529870883499	0.0592667811729619	-0.0204232921508155	-0.0212363549688313	-0.0428956150007559	-0.0287449506611845	0.0297299133877361	-0.0730097236398172	-0.0904392041959624	-0.0573931970214923	-0.0941995471606374	-0.0598803547993854	0.0473305947310267
chr1:78000000-79000000	0.0790819597873955	0.1135306087522484	0.0214416950909769	0.0665187936370252	0.0560762411213992	0.0658424732443596	0.0723299891246085	0.0143859771334521	0.0476279598632848	0.0963586323304596	0.0433872756994633	0.1309705996133685	0.1382043285825696	-0.0276339593858416	0.0234426374449917	0.0046469795265281	0.1432807646668824	0.0497700409870774	0.0594609006011629	0.1411900648229272	0.0478325534479327	0.0820968195669558	0.05365780567082	0.0355350875757705	0.0354167694636373	0.0522277997267621	0.0953593666994061	0.0372580311914733	0.0728810631989649	0.0763692304605321	-0.010422901478346	0.0592105341470344	0.0219661477285097	-0.0167733280861092	0.1582611071226137	-0.0256379729904018	0.071780631640156	0.0349779232153619	0.0309184521599891	0.1070172247208779	-0.0140943871869773	0.0326333047703465	0.0157924804998113	0.1079110146009177	0.0437599476593729	0.0233985410761867	0.0626138993364168	0.0815850656131468	0.0360245528089705
chr1:79000000-80000000	-0.158883091154861	0.0795214852443216	-0.0761887462591606	-0.004401610802394	-0.1327011906688441	0.0147403927372933	-0.141289403701866	0.0140332081607091	0.0024081974056279	0.0420774408727132	-0.0159600042156345	0.0951504278364294	0.0751963068067493	0.0457226479931482	-0.0772118369312732	0.0448689419705498	0.063184495404465	-0.1549139512152848	-0.0228372744767115	0.0948190181246833	-0.1369610375430516	0.0641015071632156	-0.111307065050333	-0.0779645861777212	-0.0905067302279774	-0.1208789755239841	0.0956962238687288	0.0332824940751395	0.0210008758219153	0.0331992048473316	-0.0580412523636916	-0.1089876030837654	-0.0878427137555696	0.0416372790231228	0.0618129658476348	0.0322893451557966	-0.1049956692785343	-0.1008034238608834	-0.1061079135322119	0.1116279708021769	0.0492339849154665	-0.0942501937386805	-0.0795155065719372	0.1072178897939774	0.010264602866286	0.003738606588379	0.0386453113069298	0.0292253727383277	-0.1056146128013231
chr1:80000000-81000000	-0.1234038327782377	-0.1486473269793816	-0.0483943292156346	-0.0806655981066336	-0.1066012018854567	-0.0602134765334599	-0.1501414908757278	-0.1141722298158546	-0.0830375112686298	-0.1608123933020197	-0.0888256207407026	-0.1622001916845513	-0.1373980806509006	-0.0501097371731298	-0.059884078852629	-0.0229772432707379	-0.1668865877723639	-0.1222551133764885	-0.096596428744943	-0.1735485906890934	-0.121727475287239	-0.145189913797197	-0.1207685227351621	-0.0804336705469776	-0.0837530809301795	-0.1236750035929042	-0.2180846897103655	-0.1044361276906584	-0.1475778643146018	-0.1660253784512631	-0.0481493758297267	-0.0722506292353713	-0.0724066704280466	-0.041780482574117	-0.1685249764631244	-0.0452999203490099	-0.114266700489005	-0.093377448229477	-0.0741296277495427	-0.1655033651387402	-0.0561413510400791	-0.0781976576549686	-0.0484668686191706	-0.2165844563180177	-0.0671962708549481	-0.1310730362620081	-0.0579265619217219	-0.1852290599880821	-0.0955096335547601
chr1:81000000-82000000	-0.1204682449557924	-0.0263145301164038	-0.0013806811457281	-0.1651821874464703	-0.1020270070182246	-0.1092465931869813	-0.1225768581039214	0.0135695973355461	-0.1457039323670954	-0.0343960204661147	-0.141569806548726	-0.0322770132117062	-0.014482508021662	-0.0702407530689467	-0.0225314386191835	-0.0417791229870283	-0.0458427805202362	-0.1134382683178739	-0.1233831002328218	-0.0249032201763604	-0.1018980201603041	-0.0101427613509041	-0.0860841977808034	-0.0691870162987948	-0.0675243509709649	-0.0966488255073905	-0.0272993495415032	-0.0015649860274045	-0.0329476875079753	-0.0218377283539708	-0.0232303579686977	0.0052867389872667	-0.0148591023751731	-0.0560409758517679	-0.0573953980849981	-0.0660886178012951	-0.1084763325993933	-0.0634304334063946	-0.006667804733726	-0.0381843230137415	-0.0802882331053279	0.0071557258729782	0.0044648827714717	-0.0279793807069135	-0.1463918119261816	-0.0184229564541849	-0.1170815285237014	-0.0244661749065168	-0.0696277713408869
chr1:82000000-83000000	0.1448827243211391	-0.1020929722204401	-0.0705622609486985	-0.1280079331105393	0.1024784328856559	-0.1433795403143748	0.1380016869092587	-0.0318136975561075	-0.1667760898570753	-0.070152007915393	-0.1042283352738425	-0.1237315086362817	-0.1157348286032963	-0.0638454525186542	-0.0952677942185319	0.0068708722091045	-0.1179398849101485	0.148623099303796	-0.120984769949139	-0.1402143393043437	0.1283092729371542	-0.087337943129803	0.0558635190806087	0.0503166066075078	0.0509034971105159	0.0997678101783248	-0.1266807341224028	-0.0446360053491358	-0.0723545274801679	-0.0894457788156628	-0.0623865924330745	-0.0803794082257051	-0.0782052220086958	-0.0234609830998116	-0.1324994012471193	-0.0144841608469507	0.1072530333092644	0.0591337919181481	-0.1104839598742248	-0.1426341317249272	-0.0595855963547862	-0.1128802022487908	-0.0668110070408686	-0.1159285474462833	-0.1453173084878146	-0.0505720230386878	-0.1530563820045029	-0.0775711663751082	0.0595878621589701
chr1:83000000-84000000	0.0717121899721169	0.0325182464431178	0.0067828833320884	-0.035257073773251	0.0592664123333337	-0.0189277011380685	0.0436510215740143	0.0409711891949301	-0.0431492768560681	0.0425935483714606	-0.0475873823147321	0.0719790207544206	0.0432796950285838	-0.0120601825538006	0.0154266816197259	-0.0243662620384604	0.0257284994452799	0.0684657327529448	-0.0404190051632351	0.0642642779840939	0.0514175262361675	0.0396069981621807	0.0411838727264968	0.0515615030634819	0.0506914551368189	0.058006669153391	0.0185262966076522	0.0585965896394345	0.0280552628388724	0.0422543923400454	-0.0035144454016982	0.0491716881972961	0.0278901756284305	-0.011464863316308	0.0332681414328844	-0.0122547360147033	0.06280540968146	0.0444468772529645	0.0398811983584859	0.0395796032922407	-0.0376875342425839	0.0339306829987071	0.0148698310239752	0.048852342639671	-0.0382872709188857	0.0581336548124037	-0.0165854707989721	0.0556707606347525	0.0572687168554138
chr1:84000000-85000000	0.2304537983906257	-0.0142686728214029	-0.1014861752353593	0.1100247279394274	0.1736106758927186	0.0586718997766354	0.2482856039005108	0.0136735223438532	0.0861034933849394	0.002061639019502	0.0912091509264489	0.0109452286481992	0.0655212469440156	-0.0049110499492637	-0.1355319806356891	0.0550100155464911	0.0103892299962278	0.2139188190516494	0.098396552188861	0.0434359171298568	0.2348857112548323	-0.0157141436904854	0.1572715827132016	0.1496810150500001	0.1491498176804321	0.2059767816682383	-0.0406387053313592	0.0153945376365188	-0.0070234403966984	0.0049239371120173	-0.0648331477588345	-0.1064384991863355	-0.1121002242444141	0.0211904086381015	0.0302549757333796	0.0303398604792823	0.2166816217449342	0.1341602520375903	-0.1901966640971072	-0.0302117997517633	0.010631265858396	-0.1928456402221653	-0.1037284574449529	-0.0192748376692636	0.0788916466805308	-0.0111406201028383	0.0442023900716454	-0.0087729812889231	0.1534632016986153
chr1:85000000-86000000	0.181071856047876	-0.031616842919852	-0.0445726254765413	-0.2929164739667822	0.1295512246175653	-0.2366718712650349	0.120745915793258	-0.0356108757610313	-0.2429936374949793	-0.0198226024845439	-0.2123925175273407	-0.0039573205492528	0.0359946980569777	-0.0482490198146437	-0.0052731721761154	-0.0046761579932203	-0.021621382898656	0.1183700137229381	-0.2977564415571417	0.0259991134129496	0.1168532002635007	-0.025479822205327	0.0549128575149482	0.0766186460509792	0.0622201797896154	0.1011063534877778	-0.026620065117492	-0.0379863141482185	-0.0443782038081738	-0.0420273971474809	-0.0473642480089051	-0.0161692992141006	0.0039213085662367	-0.0435752832667462	-0.0037707927628137	-0.0340686739834077	0.149505427787818	0.0562667059864361	0.0182860825495907	-0.0305853823252077	-0.0662872011158853	0.0143476137217792	-0.0650476440005971	-0.0294016581661281	-0.2467390460685925	-0.0216339672218419	-0.2167193632753565	-0.0176344740015514	0.0789979434024523
chr1:86000000-87000000	-0.0336627851016716	-0.0428891742673711	-0.0282536590664762	-0.1253799538469762	-0.0122723703594842	-0.1447560310208483	-0.0289768221731228	-0.0230190054723944	-0.1471403356215143	-0.0239815046898438	-0.1478890081104756	-0.0343758051281952	-0.0851741320929994	-0.0263353170429749	-0.0562688473365907	-0.0191586364797854	-0.0542565249305375	-0.0293532628437878	-0.1336349349837937	-0.0838720419867821	-0.0263087655654144	-0.0420230479372803	-0.0077576259360115	-0.0081175939741895	-0.0058951042102691	-0.0159139847926581	-0.0561530209553491	-0.0230101429477158	-0.0291130222042826	-0.0315354088705844	-0.0256229158264244	-0.0238094218736734	-0.0391502729772366	-0.0109316303404787	-0.0772826569381692	-0.0006981849054077	-0.0122972693312715	-0.0101495981477299	-0.0671586121089215	-0.0505940261635942	-0.0335213576741026	-0.0769015009986084	-0.0417607009981114	-0.0340148569143433	-0.1405157243624901	-0.0222566343175929	-0.1200554366061904	-0.0227354481325433	-0.0130115491953087
chr1:87000000-88000000	0.1725022465586126	0.0080603142874763	-0.0161106187954857	0.0487733418823258	0.1550450557652815	0.0549244019539247	0.1824875122549513	-0.0256144086480936	0.0143548198171567	0.0030349679402901	0.0542199623978306	0.0159877894636879	0.0582100170288957	-0.1225508878023425	0.0297380223234721	-0.0601582790626082	0.032952845087121	0.1948435872394395	0.0523909219970339	0.0466734915727713	0.177305423881217	0.0114238810430519	0.1022360625108899	0.0819108706559368	0.0747945101549266	0.1652145716406787	0.0306048891558949	0.0018858717103986	-0.0021847173795648	0.006252660380711	-0.0147418043749897	-0.0039043198937318	0.0198071679644677	-0.0778239778991304	0.0592225563373682	-0.0793070970485987	0.1364256989065444	0.1069350310319851	0.0216644489311828	6.79555426736742e-05	-0.1004522490640452	0.0437797083750552	-0.0085268538428459	0.0033028286163393	0.033937156412312	-0.032766309741238	0.0399907934316761	-0.0125218501271765	0.0766847869277229
chr1:88000000-89000000	-0.2647795357415068	-0.1980764531846497	-0.0858922021572972	-0.1870971021625005	-0.2472114836634628	-0.1616263502558449	-0.2534649433329667	-0.0278157428574225	-0.2299629255543675	-0.101238814736216	-0.2090045819644731	-0.1682984926281235	-0.2513362039354941	-0.1914395704363427	-0.0796617872330852	-0.1652873991165467	-0.224000057815213	-0.2982471862116483	-0.2386271608361946	-0.2538023167386036	-0.2598542472598988	-0.1033923106769559	-0.212588783815725	-0.2030512265596775	-0.1915233006289442	-0.2070174752909973	-0.1664889796062751	-0.0613847834452391	-0.0903212500534109	-0.09138335734475	-0.0751484289456242	-0.1047304271855422	-0.0978818905730105	-0.1731354828666112	-0.284135307415187	-0.2035351354031066	-0.2375829805003592	-0.1889935104884977	-0.1113077295977257	-0.2267532977702757	-0.1609185083708797	-0.0997220030425355	-0.0913893963096001	-0.1872639125704577	-0.1851555811584803	-0.0395424851550225	-0.184308114478149	-0.0607838516107445	-0.2008958334644113
chr1:89000000-90000000	-0.0489179060425046	-0.0992551069869523	-0.0970451661914946	-0.2118229036635139	-0.0671515622572934	-0.1787672660414687	-0.0422072633379907	-0.0708746449236995	-0.1951479567310748	-0.0943863639810424	-0.1756941792445254	-0.0762420418021158	-0.0488587290892413	-0.0673803616290656	-0.0137407347010225	-0.0638923583869305	-0.1081307209249008	-0.0545402473187123	-0.1776375520759597	-0.0602670264557241	-0.0441589533460437	-0.0888451369872446	-0.0799374721864505	-0.0702962666943083	-0.0640800462961642	-0.0524744494861218	-0.0875983244242344	-0.0675994707152214	-0.0941045008515413	-0.0838506749070722	-0.0696788901958985	-0.0687060817375947	-0.0205486130540907	-0.0782337063844392	-0.0835955642238856	-0.0709962204857271	-0.0766935495961334	-0.0586060090960777	-0.0132649942494065	-0.0825309815132238	-0.0762936189880353	-0.0236908807163138	-0.100221334006642	-0.1064405363864604	-0.1723085105349947	-0.1003662222223043	-0.1962141172500008	-0.1096379638966311	-0.0575351285081793
chr1:90000000-91000000	0.0344157442727591	0.0930453654107065	-0.0211584317214222	0.0084031134589479	0.0366597122778339	-0.0019688074040828	0.0210505295863006	0.0901235243565734	0.0179874965426601	0.0888509908345133	-0.0102492273487193	0.0638244613324365	0.0611721405105431	0.0312031875575639	-0.0169703579837104	-0.0142753051049548	0.0673256109210507	0.0339178500445486	-0.0079247373921095	0.0763519606990283	0.0323743964605201	0.067405528975138	0.0113224086223547	0.0216260070175777	0.0107586473240385	0.0415948342633375	0.0454092334100642	0.0776701512772014	0.0889482681791025	0.0709633271178412	-0.0150971500974381	0.0010687628348029	-0.0104442152379972	-0.0163184570180682	0.0713908873203902	-0.0281521871107034	0.039182494055936	0.0186006194847166	-0.0300701981251336	0.0463789879832233	0.0028479201724849	-0.0421351784082402	-0.0267676001331791	0.1034200728486732	0.0059746188196768	0.0657779257003342	0.0194468504487022	0.0779000083550469	0.0146199924126544
chr1:91000000-92000000	0.2184257704552668	0.0201021256596103	-0.0621141953048402	0.2094195461522736	0.1246521929160165	0.1511539338903408	0.1436566196193124	-0.0024112341014133	0.1313213889709743	0.0305720017737899	0.1854895570782956	0.0542369707899677	0.1250335835067503	0.1320946101981788	-0.110508534272229	0.1053660061077115	0.0440677362132129	0.2070012634588336	0.223932566672505	0.1091720240764896	0.2045704417088654	-0.0002177416620552	0.129809222448696	0.1378024069266619	0.1287982233017042	0.1415653700917078	0.0025722905348383	0.0149819040049059	0.0282129473599345	0.0284236584714291	-0.0694828978332777	-0.1354608740379061	-0.1083519801709547	0.1080060198440466	0.0761335723004997	0.1086334538233176	0.1538398707288489	0.1354145915314678	-0.1525265465669433	0.0173841199767425	0.1102947367898065	-0.1380449009613934	-0.0794089321414805	0.024931539158206	0.1409456584713894	0.0132066890857096	0.0993055367202709	0.0148233569368045	0.1278505112748419
chr1:92000000-93000000	-0.192848697373747	-0.1721322778442984	-0.1052974201660287	0.0124419383827051	-0.1635154082943663	-0.0215416943832337	-0.194713289526845	-0.1261987854532936	-0.0173559339575548	-0.1391460403078572	0.0311961499998601	-0.1375433853838221	-0.0626187137522929	-0.0366574192724166	-0.0918206362221717	-0.0591062373746803	-0.1492851273323538	-0.1715287359729206	-0.0076548967797188	-0.0650908622189949	-0.1598347336162306	-0.1256871295367042	-0.1213543252725125	-0.1441477153280469	-0.1365180934008813	-0.1628364398502786	-0.1533498281723707	-0.1120088002587203	-0.1317164860448303	-0.1617760921533925	-0.0977822737244991	-0.1353403469736505	-0.088523871817561	-0.0789795940726789	-0.154110521209823	-0.0725119022911212	-0.1700405977743682	-0.1397136076989455	-0.1175988637100163	-0.1406182324001635	-0.0905692933623801	-0.1015282420539222	-0.118373459613569	-0.203609579636344	-0.0064763993137141	-0.146015774624475	-0.0440057039166829	-0.1366138725533371	-0.1553965746099346
chr1:93000000-94000000	0.1639686971826891	-0.0975776266222402	-0.0351692305744596	-0.1211293504387694	0.156326858343594	-0.138282701940772	0.1451043762058367	-0.0574537351949566	-0.1228547418106865	-0.0538115283644991	-0.1275418432733309	-0.0849971142413604	-0.0955584998597261	-0.0807243083621391	-0.0307323348441863	-0.0433596992266067	-0.0750034058354623	0.128731691021344	-0.1297994699881061	-0.1077904517384393	0.1506090283696631	-0.0929325763021341	0.1227399441177756	0.1213892899511328	0.1192152194733423	0.1479989839960639	-0.1501105509327536	-0.0531688737168349	-0.0437104456785495	-0.0616393467229356	-0.0445380695157805	-0.0121190928190388	-0.0223174137213975	-0.0623756639910357	-0.0509417699890999	-0.0661790367432161	0.1961769146231353	0.1011747376970187	-0.0166521405061821	-0.1457468946883932	-0.058651422893356	-0.0323988110938955	-0.0407307996954901	-0.1196978004910579	-0.1310563073478527	-0.0493975539365182	-0.1298848065870386	-0.0463370708753455	0.1155016248908743
chr1:94000000-95000000	-0.0906886063280721	0.0008944769326466	-0.0564664495443831	-0.1232759723286158	-0.0694468104818767	-0.1629980386676424	-0.1251249455998495	0.0328911187677913	-0.1857585726911441	0.0272406329227446	-0.1163417123418293	0.0283629070528192	0.0168901070436094	-0.0485889508614025	0.0340661552099758	-0.0106816356662478	0.0043575742980852	-0.1072657766112381	-0.1202729274003129	0.0181240876037007	-0.0994119205792572	-0.0001776871094672	-0.0906578140192244	-0.0786183965270283	-0.0735325874946023	-0.0866344086183295	-0.0360406589112624	0.0479967068542669	0.0178740499549938	0.0266983993019113	-0.0611057841124123	-0.0315109680672426	0.0200036997965408	-0.0464403865514194	0.0265093962124452	-0.0210362200638244	-0.0595106760157185	-0.078747872323601	0.0551819394592576	-0.0408779036949368	-0.0685741956204555	0.0506958283672469	-0.0514930852599341	0.0036961456477976	-0.1517970140285003	0.0337114155880782	-0.1747225962628892	0.0367771813237055	-0.0779118068916904
chr1:95000000-96000000	-0.2826613245617462	-0.0446399241612423	-0.0550174652477816	-0.090304415601998	-0.2901018164407678	-0.0822220869286201	-0.2939707844524151	-0.0103292752094795	-0.0862051186387399	-0.0121266959348897	-0.1049277436135433	-0.0568857795295357	-0.1267098293025912	-0.0481030040761676	-0.0554468365030311	-0.0295390495505187	-0.0374575925367837	-0.2874596070725217	-0.1192879728627403	-0.1347169923004302	-0.2489973957066011	-0.0465602546153272	-0.2048887240799108	-0.2268133162331664	-0.231827338208528	-0.2640350027583514	-0.0882431413060353	-0.0350172374684795	0.0022160998371338	-0.0124659762708003	-0.0374396205429884	-0.0709009587352858	-0.054181295313115	-0.0001808553926279	-0.0428436249074683	-0.0056216417439607	-0.2834569189610647	-0.2097259759290547	-0.0722663216740326	-0.0899023075372757	-0.003048741493151	-0.041602961330365	-0.0509297199815699	-0.0628342405239469	-0.0812415842557801	-0.0103935113728537	-0.0708177566736764	-0.0025960819644173	-0.2328916932870428
chr1:96000000-97000000	0.1040165474163069	0.0689318586319352	-0.0271537220675375	-0.031176949980726	0.1275584408782047	-0.0249482193022775	0.1123382028251194	0.0876768395964503	-0.0002861383296531	0.0967063753247733	-0.0307257968130442	0.0756542180665689	0.0523528688765381	-0.052683365278254	-0.0503406842827626	-0.0942189017013572	0.087429439055854	0.1075204866904334	-0.0440462636664666	0.0537455411884393	0.1128547625667465	0.0543600972674904	0.122031418306178	0.0947755589461178	0.1049289419793139	0.0986603276306034	0.0163224645368441	0.0864106504917069	0.1019542580300959	0.0908807892305516	-0.0238517498217671	-0.039116530988531	-0.0535979124283569	-0.0949602519367124	0.1107181001587687	-0.1116826270261391	0.0985461085540098	0.1039870472132743	-0.0645418822875699	0.0043046556932329	-0.0542524559041362	-0.0533295461072065	-0.0247462421708789	0.0658477321408742	-0.0108500155074845	0.0735172610863316	-1.2734185364102825e-05	0.1192869050851852	0.1022687816819471
chr1:97000000-98000000	-0.0436251614648938	-0.3478592805750426	-0.099110632813631	-0.1937988146598689	-0.0409830439453404	-0.1933865157470286	-0.0670971121778846	-0.2051170155529003	-0.2251255188475748	-0.3211809426196246	-0.2151299427735812	-0.3096340862086185	-0.2806931452035255	-0.1716759466723933	-0.1965198080496222	-0.1150011666407418	-0.3410096554749715	-0.0542932487504433	-0.2314541089112609	-0.3045775039446748	-0.0449271193641112	-0.3031172811228711	-0.0388025344314562	-0.0344632903778964	-0.0358073476877289	-0.053520625599185	-0.3486245267586201	-0.1785580461936993	-0.2605101936700053	-0.33305123432013	-0.083772980771244	-0.1485729534461777	-0.1771147108712839	-0.1531350003371031	-0.3125624428695517	-0.1622684808146166	-0.0371627011843934	-0.0373715191431696	-0.2309489048443855	-0.3409072561543401	-0.1570257068890095	-0.2381216369783381	-0.1106312758272857	-0.4506628260477842	-0.2345004018609992	-0.1967563000406512	-0.2111746638239987	-0.2748972927196802	-0.044903352175695
chr1:98000000-99000000	0.0990091065772075	0.0767345662801735	-0.0068205944997978	-0.00682002168092	0.142758703416455	-0.0253842088778792	0.0978659139270948	0.1418642863118819	0.0361695080439394	0.1003044118974711	-0.0089891495493873	0.0699811171580781	0.1199036385129415	0.0610435816516009	-0.0846909166729887	0.0206534140766631	0.0862925654588026	0.1100715619947048	-0.0358206961156469	0.1121330418330732	0.083752788055472	0.0979565258187435	0.1270525686138016	0.1346017909099705	0.1099394613585551	0.1027324631849928	0.0626741260624798	0.113218561914525	0.1426386251949214	0.1201439229832532	-0.0174513300617207	-0.0221063825723244	-0.0773556152924953	0.0032714603083196	0.0838072447812098	-0.0028863097214045	0.130178122613353	0.1217057343411039	-0.091778678014085	0.0135888151922645	0.0158464754720163	-0.1247857966719567	-0.0182521919936359	0.1452037629960242	0.0165798770226917	0.1212532995216883	0.0239682845693569	0.1333011815581304	0.0933668984843646
chr1:99000000-100000000	0.1326762006892834	-0.0477039342833572	0.0023169733337951	-0.1927909449543377	0.1362858773293794	-0.2286724239543925	0.1399999491664784	-0.0258352656114483	-0.2568679058485362	0.0154881265157489	-0.2131572601352721	-0.0170173092565114	-0.0458688841907494	-0.1468480029892632	-0.0210213920119317	-0.1127674622558155	-0.0321584513224267	0.1670752159630569	-0.2375482887119121	-0.0528646715995388	0.144999019504121	-0.0546434670907932	0.119626672683191	0.1159316540567787	0.1250191548741343	0.1547985405324784	-0.1057651325179313	-0.0105091569988148	0.021063882776985	-0.0073501775272565	-0.0141152122722308	0.0152033575742589	-0.006129779891944	-0.1335867114248225	-0.0308206325805957	-0.1362372959635372	0.1212332101261188	0.1115678930724101	-0.0230377432923275	-0.0957576197724061	-0.1295359841193781	-0.0324594038156724	-5.644041654971392e-05	-0.0598175806011752	-0.2546033384714541	0.0196303918808785	-0.2758380464216877	0.0262097516665249	0.1113103819047133
chr1:100000000-101000000	-0.2449445603913454	0.0382554370961697	-0.0893450090389922	0.0482967938017011	-0.2362318845041114	0.0313294439021773	-0.2318705655880957	0.0491592671560803	0.0854207634324341	0.1231431942773749	0.0128383307129285	0.0581086181393882	-0.0080066776080977	-0.1079925890015275	-0.0952630616150991	-0.06746250944706	0.0634785739662025	-0.2617061170588239	0.0166403766272146	0.0035265905667141	-0.2490438716354625	0.0040038374685549	-0.2346949608669216	-0.2462861283142288	-0.2054825926164696	-0.2388586366239576	-0.0373747323295525	0.0566544740364072	0.1122313094739879	0.0886166231954499	-0.0655340539383908	-0.1170756100542928	-0.0849848573442429	-0.0926474897826607	0.1068286663784167	-0.088012141097288	-0.3091201138606168	-0.2416512068197271	-0.0965091730051505	-0.038189897596769	-0.1050041891576247	-0.0859907894895455	-0.0830078517014218	0.030813823002569	0.0447930789211808	0.106690569794877	0.071998554207268	0.1463860355974096	-0.2169172852394026
chr1:101000000-102000000	0.2396748914415151	0.1816937876377167	0.0541541543232067	-0.0692665676438267	0.2921105077603519	-0.0759183819945781	0.3024097555810746	0.1117039996493435	-0.0881249666416658	0.1708266779230928	-0.0667601243527827	0.1914746300275341	0.1965557622668247	0.0384577068437547	0.0551228755063846	0.0327692542535387	0.221259516652918	0.2737253822903702	-0.0628084807370609	0.213970309078771	0.2727504449690627	0.1374198819830105	0.2824947991172354	0.2795821539225736	0.2468467597193477	0.2602893192478595	0.1952535747216076	0.1031203512122133	0.1702443966556775	0.1669027850216418	0.0355290143135517	0.158057880579551	0.0966123672075667	0.0015608436916511	0.2414519639720665	0.0072855121614265	0.3303108207503546	0.269317166744096	0.0851141038138946	0.1516870844422868	0.0147908229112333	0.0819883933568206	0.049913922671351	0.2109542727684473	-0.071371528341256	0.1531518918070171	-0.0661928632925476	0.1752302247831125	0.2385341177156084
chr1:102000000-103000000	0.0745192889356958	-0.1415851570585823	-0.1388671348815261	-0.1655798897866992	0.0507009662013942	-0.1407099125408425	0.0685217343500689	-0.0996071025598496	-0.2089202823096614	-0.1352299790370213	-0.1332412565806525	-0.1681431279452426	-0.1430333511489782	-0.1025709460150192	-0.1090932559055477	-0.0778733545634691	-0.145749159345056	0.0498996780028554	-0.139775062584829	-0.1863784393829294	0.05400289984352	-0.121336795539991	0.0413580147190306	0.0602868631885417	0.0523567003785788	0.0507952832702646	-0.1532576780998363	-0.1055794973968488	-0.1180236868014261	-0.1095471671074054	-0.0992847585596929	-0.1707093336221774	-0.1039163236757977	-0.1504768308641154	-0.1797591703458158	-0.1471682574511862	0.0699052726222622	0.048358277097193	-0.1369983523410967	-0.1959627595843029	-0.1562461023250123	-0.1311616582447609	-0.1268173226257028	-0.1911244600433699	-0.1624353212646723	-0.0883656045835855	-0.1680716608051235	-0.105302513545987	0.0527662254732097
chr1:103000000-104000000	-0.0428127461296077	-0.0697901493570648	-0.0580715763587706	-0.1924530663839673	-0.0320961760879404	-0.1704678649654019	-0.0441781389315964	-0.026335811882802	-0.2381296089315237	-0.0808087788539777	-0.1889797178686376	-0.089289658492728	-0.0891974978891374	-0.0371015975564994	-0.0597942683486494	-0.0562775890860182	-0.1043391768717351	-0.0645002835791015	-0.1919275148929435	-0.0823890285352306	-0.040541197880667	-0.0366779526095037	-0.0439635151014978	-0.0304667863661242	-0.0334320333247949	-0.0376362848304231	-0.0467857388863611	-0.0316269692945317	-0.0647413101586331	-0.0590139786632793	-0.0447265303349731	-0.0560545522741857	-0.0549390779462357	-0.0641653014408716	-0.1131630257215993	-0.0650793630813172	-0.0335515745627178	-0.0351275880182069	-0.0596583652480228	-0.0676781021024263	-0.0651615463170298	-0.0527225542611243	-0.0600357276134447	-0.064849480609001	-0.2153613597442296	-0.0370700438730556	-0.2824883154292053	-0.0748918015225176	-0.0344363303613054
chr1:104000000-105000000	0.1001720396388112	0.1398578056492933	0.0593529432953753	0.1244505651373382	0.1093068898339311	0.1188961796899304	0.1278906398616304	0.1322272746980521	0.1768319913140752	0.1421842193254824	0.1249617979061109	0.1473337783484348	0.1373942969193513	0.0926495885964725	0.043635780596905	0.0855892415044945	0.1613692797706084	0.0793752058241268	0.1235048920424788	0.1415987841024427	0.096376232973491	0.1303517649437713	0.0738185683426614	0.0921264958259591	0.0957728491917006	0.1043465015544626	0.1483465228940981	0.0906402649431556	0.1325706498453983	0.1147871193052964	0.0429972505864363	0.0777214629078617	0.0415689486812633	0.1097048502621966	0.1654161987443858	0.0967832376956835	0.1038414298515515	0.0999993508741742	0.0785798937040256	0.1868811497662942	0.1244353047180997	0.0689852771654444	0.0461463343986728	0.236839450956495	0.1755839445394874	0.1359026589881135	0.1527420174479913	0.1924868866138032	0.0950175709987594
chr1:105000000-106000000	-0.1054482754820843	-0.0116413369450947	-0.000558785425313	-0.0640721942667625	-0.0685179831064605	-0.0949463134465027	-0.0981829442893633	-0.0842449401077161	-0.0531713673773377	-0.0369674059586072	-0.093103469326351	-0.0059296642675721	0.0302571056493619	-0.021248831355913	-0.0324864946967305	0.0400551874352586	0.0256294723785906	-0.090050261369	-0.0843682630308916	0.0224625794497996	-0.0838907180908845	-0.045250721356929	-0.0468239782768202	-0.0486386980773818	-0.0477156931397914	-0.0898704163943698	-0.050425415264219	-0.0517794415671875	-0.0427986187760415	-0.0427314239322102	-0.0178556162633904	0.002690830022729	-0.0308334485963118	0.0298847362575111	0.0657429897705541	0.030910085759796	-0.0871418428827815	-0.0503261666611312	-0.0475248621444514	0.0075469495131674	0.0074265871202148	-0.0439311481249432	-0.0014060039488192	-0.0559635219110082	-0.0805501669763134	-0.0987719281963596	-0.0592283725137841	-0.0754219943574452	-0.0616407689808571
chr1:106000000-107000000	-0.1164064106689552	-0.0304512231310815	-0.0895692710646642	-0.1464877447393622	-0.101968297136937	-0.2017496065630632	-0.1042069462046356	0.011998487690388	-0.1738437286822382	0.0092545633182416	-0.1620623170785446	-0.0209020540892997	-0.0186859691863206	-0.1191918535929133	-0.099995156295041	-0.0871745649571248	-0.0259225240387108	-0.1254848045299828	-0.1463868278729524	-0.0115853890224396	-0.1137225732389974	-0.0019793100372502	-0.0549216415090186	-0.074018300646071	-0.0731595083998885	-0.1111007661334968	-0.0281544270542282	0.0114670413075563	0.0033255032795722	-0.0060295527905902	-0.0846070127553888	-0.1111402261577984	-0.0991566322701622	-0.1030462111219645	-0.0285923709667872	-0.1193481915542943	-0.1047628050878282	-0.0794799664423126	-0.1377331396168606	-0.0558826424590956	-0.1248165514520685	-0.140430428831061	-0.0891106803424806	-0.0066706718303197	-0.1861756443961058	0.0457683368657103	-0.1752191493012884	0.0345653131015177	-0.0815231953544565
chr1:107000000-108000000	0.0751514708275547	0.2138084710563736	-0.0359025427647664	0.0299563861763383	0.0720968602121283	0.0046798486855897	0.0992208726201374	0.1523600645454388	0.028844383512241	0.214174294475243	0.0408204123371933	0.2065631083663652	0.1896293530695893	0.105845030930232	-0.039171785848916	0.0938902163231462	0.2167324325692237	0.0570759660626702	0.0196372286333887	0.2169416041206928	0.0807976269972096	0.1918971932727965	0.0379746251278076	0.0499969253021506	0.0546607789694572	0.0618032975945157	0.1849655671081465	0.1416268685531596	0.1726966321355583	0.1596829080448421	-0.0123474838610613	-0.0334866519050606	-0.0378506768957266	0.1008179476569064	0.175496275415436	0.0978635240340552	0.0606387568176022	0.0526678182597477	-0.036954238921929	0.2475317475073682	0.1381047765504159	-0.0261010617696211	-0.0462158271050233	0.2571186947847604	0.0265048869489081	0.1682994603641558	0.0080727011567822	0.1845625001724199	0.0666108044935446
chr1:108000000-109000000	-0.2380350623102249	-0.174285604319959	-0.1454136536988625	-0.1755694020571281	-0.2479477637187298	-0.2043815745864762	-0.2894970889104779	-0.095651658981453	-0.1839287451784264	-0.1337315114432242	-0.1924778444678123	-0.1463652235594933	-0.1206690673329304	-0.11530611958514	-0.2021312239725965	-0.1065052791438371	-0.1615805303992362	-0.2267716894244312	-0.2106419161611601	-0.1266466627526222	-0.2227316984419066	-0.1121836527790056	-0.1629379375692543	-0.174888675441443	-0.1773560876424262	-0.2583877909582427	-0.1390516491631086	-0.075665750878658	-0.1313853209541569	-0.1415822756506891	-0.1254846896836486	-0.1676665440415863	-0.1736679048799796	-0.1312556954987307	-0.1476993543448097	-0.1418052344775557	-0.2043974844015061	-0.1553537287125268	-0.2344919475911962	-0.2017818544072925	-0.1364825595419532	-0.2228481847299633	-0.1253490603664365	-0.1966082349546525	-0.2015277661551848	-0.1065417664010046	-0.1951405016030563	-0.1285436061760455	-0.1927724478075822
chr1:109000000-110000000	-0.2149603859666679	0.1769597944980595	-0.0123220224294422	0.0557481571989434	-0.1830965105564999	0.0577149898813917	-0.1875436066340975	0.1502004100145509	0.0497725156437894	0.1873614281649284	0.0186516295308045	0.2002864859113932	0.1237274313717035	-0.0050457489554963	0.0216811315215358	-0.0870571003678883	0.1784639570403775	-0.2013629310399089	0.0193525627998802	0.1327142063098382	-0.2041718683390838	0.1507834375689454	-0.1248416005868514	-0.1299697617560287	-0.1561599352729466	-0.145554523182617	0.1286029161763231	0.1401296998103474	0.2079129973123447	0.1843641078676516	0.0137409521151186	0.0172615596926014	0.0130914168960341	-0.0418677785545205	0.1792122917409541	-0.0390124322771244	-0.1971198573835972	-0.0966644265307706	-0.0114219806006208	0.1426856378132387	-0.0265405600109088	0.0094164867470655	-0.0057877439288471	0.1918755756823619	0.0350990938424755	0.1379180783867748	0.0947753768617254	0.1998029207737587	-0.1788360406364199
chr1:110000000-111000000	-0.196037679277015	-0.2071737862725111	-0.1785136666245147	-0.2229388735440887	-0.2107351509975938	-0.1654824553553308	-0.2188160435986992	-0.2402801536166408	-0.1772326501929689	-0.2045791950155011	-0.2731588269837238	-0.2022640628771479	-0.3029246191472703	-0.2050871433267475	-0.1223514998085555	-0.2432687566543569	-0.1966322339403289	-0.153706068837764	-0.2484576727862039	-0.3379995184018149	-0.1960717977816592	-0.2020397484295814	-0.1447669360117231	-0.1439241081391324	-0.1245405065988828	-0.1772611341095673	-0.2328491703775669	-0.2507236781205157	-0.1715576069663562	-0.1886154825738001	-0.1659790256044747	-0.20922983858449	-0.1024881682065162	-0.2420511444442087	-0.2389275633690666	-0.2552185087064245	-0.163728851027151	-0.1198533244070623	-0.1301326030118146	-0.2076883943128274	-0.269230672395771	-0.1299531109524921	-0.1788728909098578	-0.25975921717542	-0.1808397859821076	-0.1993637299826436	-0.1381347632655305	-0.2047856419022969	-0.1425770250220678
chr1:111000000-112000000	0.3089982218949501	-0.1032267659102305	-0.0570584324857842	0.0081726907767404	0.2387296281189952	-0.0504047375313183	0.2485962862503319	-0.0308346805256175	-0.01458518755293	-0.0629159296538034	0.0242693405184951	-0.0673322275554581	-0.030130522619346	0.0523419361236921	-0.0472503367039766	-0.0045611108787409	-0.071322002156159	0.3100737447217422	0.0313059681396421	-0.0412093606358696	0.2826212594788783	-0.0685942823213721	0.1611156626331213	0.1654913940624149	0.1316946976156746	0.2325352515498993	-0.1493516524326237	-0.0132761427885094	-0.0701548111149895	-0.0954634297516141	-0.0609266012041011	-0.0814254850750463	-0.0470644373479207	-0.0008415449564917	-0.084650962815896	-0.0034424490435078	0.2694065406676477	0.1643476652390082	-0.0646870828979609	-0.1093184667762416	0.0287529645763111	-0.0743446885097895	-0.0734175845946955	-0.1116461384258167	-0.0250699493122513	-0.0616720898139223	-0.074388140108365	-0.0752792648472562	0.1467085692715513
chr1:112000000-113000000	0.1236830172502856	0.0004063769484955	-0.0982910578099046	0.0783869874828442	0.0990876264470456	0.1046960272389078	0.1046957210423225	0.0153528259707236	0.0651982887240875	-0.01291976823642	0.1248091407578476	-0.0073205321598917	0.0426897447792727	0.1162068325443438	-0.1558715276399287	0.1234617324714446	-0.0172687902826609	0.1146165941834586	0.0912461005637208	0.054655286957479	0.109682377860021	0.0083645346618081	0.0464926828700842	0.0779721487953802	0.0694631231590342	0.1138823562899608	0.0010535440273186	0.0400259244814055	-0.0285530779362417	-0.0123381945400916	-0.0701826958438843	-0.1397683945025553	-0.1643773134785401	0.1351622234732463	-0.0151716977206436	0.1393353657327545	0.1016124370214107	0.0708975017123427	-0.2142038260061725	0.010240974797032	0.1067884353529146	-0.2074333537247795	-0.1082199049849781	-0.024281570867243	0.0774104930596582	-0.0263936529550185	0.0536635677120515	-0.02917366828253	0.0640576438417406
chr1:113000000-114000000	0.1226964990637471	-0.1271515758346895	-0.0634939824467049	-0.0413158824963563	0.0831374040690443	-0.0596939969022207	0.0898311413878626	-0.0717327117117209	-0.073401115756145	-0.1117350694154149	-0.0273852714094738	-0.140534299034902	-0.0945862134119247	0.0074429480266359	-0.1246772134616606	0.0127072030313203	-0.124128696134958	0.0980424428855736	-0.0332534605868535	-0.1170523636528138	0.1092353886589913	-0.0691255029678559	0.0136424969420077	0.0458835523603215	0.0428827166493278	0.0830016821202826	-0.0908739008477192	-0.0761242177668922	-0.1101551868340573	-0.1061209470738975	-0.0408864458792139	-0.0993470863626235	-0.1149809791742112	-0.0134073111623449	-0.1430977893403898	0.0048954008466673	0.0898308310581747	0.0340997538435202	-0.1334262868667105	-0.1170094568735493	-0.0084524581832824	-0.1411217900439755	-0.0662024652362659	-0.1290536097152862	-0.0580409942831221	-0.086241612063422	-0.085357544643916	-0.0960540465077843	0.0537280395832575
chr1:114000000-115000000	-0.1947156938933667	-0.2572242978574178	0.0348532846552548	-0.2128797551770935	-0.1633575828600111	-0.127561518077601	-0.226088529630593	-0.1801260984565403	-0.2915437726860522	-0.3170102081841444	-0.2041504031455374	-0.2594225884425047	-0.1820225390863081	-0.0596024049786522	0.0736982678675222	-0.1204876648720926	-0.2678472826396972	-0.1853437415743818	-0.2106943969198673	-0.1664971545059881	-0.191749495424322	-0.1732051038880407	-0.1454672967773884	-0.1072247851326919	-0.0824794554297624	-0.1774834984529584	-0.2332245651101746	-0.1487587265385568	-0.2700411111424983	-0.325613125070949	0.0199569147502248	0.1033179756148003	0.0445354017299798	-0.1046221258809501	-0.3004514120951645	-0.0925242276525515	-0.1489911563525182	-0.1045952524706345	0.0561652941770683	-0.1741115416897678	-0.132714672523289	0.0380462723262242	0.0424559606170035	-0.2944064906587371	-0.2205736688996001	-0.2685975446192107	-0.207970442436675	-0.3211395693525946	-0.1251623358575409
chr1:115000000-116000000	-0.1310899098255444	-0.0195744973590445	-0.0450069962727492	-0.1155741140001275	-0.1443960132703585	-0.0804711081815716	-0.1505865223497959	-0.0176133709466552	-0.1606111436109762	-0.0413506691806097	-0.0995479265451455	-0.0383004766855828	-0.0508046376938069	0.0516826221685109	-0.068043416458078	0.0302006916394172	-0.0483791781161103	-0.1745165347382526	-0.1002104850178696	-0.0345795798090198	-0.1496525922526128	-0.0161138114078005	-0.1023639402845963	-0.1122375165971861	-0.1089622923163519	-0.1646438846351239	-0.010901107459263	-0.0129300749657699	-0.0408213157495705	-0.0430893958463827	-0.0521911764074893	-0.0393813692136431	-0.0521065611441513	0.03449088108657	-0.0503502236711761	0.0457946895892813	-0.172340307636791	-0.108094446976835	-0.0781657524613431	-0.0062447282456099	0.0483560480318176	-0.0733996860732337	-0.0479306559104493	-0.0155438765716409	-0.1066153123998271	-0.0350945941710384	-0.1138720469397769	-0.0452585825548052	-0.111742413919978
chr1:116000000-117000000	0.3008357709863496	0.0464820071698971	0.1352070127190807	-0.109547180878659	0.2735665537413672	-0.1237749209254432	0.3631358492862318	-0.0030012230428643	-0.0838213968505527	0.0063013572152449	-0.0803558322039218	0.0624437214766462	0.0969681670456205	0.0912508896922907	0.251282381576265	0.1064556692610679	0.0457694658057671	0.3039217003007233	-0.1005401116398982	0.0954547500408778	0.3306105958571759	0.0199332628586747	0.2629485219989386	0.2373678653527493	0.2481182910765392	0.2783791349873509	0.0498022155545444	0.013194878673616	-0.0099618979959872	-0.0009392957621835	0.164871944002054	0.2418375365762133	0.1727748010199177	0.096160961281245	0.0231454787917281	0.0938758365026486	0.3267080134218089	0.260607323312628	0.263971354665562	0.0842307805209482	0.0898480527999836	0.244409310343254	0.1644061716946187	0.0618183462532949	-0.0873863860367268	-0.0072970080075136	-0.0889997000099626	-0.0079793033992577	0.2478829581619876
chr1:117000000-118000000	0.0065670512516949	-0.007770140216302	-0.0062773118460573	-0.1992030472485315	-0.0023042301818041	-0.2094679033655411	-0.0003662836507793	0.0367531102671315	-0.2118233419409665	0.0019682849342563	-0.2157149638361677	-0.0224531019396858	0.0356511740803755	-0.1019766280621446	-0.0219860363183094	-0.0886924517004564	-0.003465547061785	0.0026524347938401	-0.1753338007526655	0.0293114012480742	-0.0011171355801113	0.0086341219196388	-0.0099715873591347	-0.0364571945053454	-0.0433234271664224	-0.0033634317845231	-0.0137703333558869	0.041311489545334	0.0193902618933327	0.003275711536791	-0.0088735077179959	-0.0002890518607588	-0.0102251015439527	-0.1044773310959058	-0.0145154074559055	-0.1215068793523613	-0.0145911058213955	-0.0276088266679059	-0.0238061732755555	-0.0374815517712714	-0.1140989423766002	-0.008262520679878	-0.0187475352001071	-0.0052543275709776	-0.1979544040426834	-0.0069736765036102	-0.15913443682903	0.009972166670809	-0.0233894088374433
chr1:118000000-119000000	0.0626888159770075	0.0142136840364758	0.062598086789822	-0.2070299612323151	0.0929243901360501	-0.1858098921828659	0.0728426946268331	0.0346844390806186	-0.1683416332504891	0.0218277089636267	-0.1870337935304353	-0.0133698202949315	0.0399758773852935	-0.1364252720925666	0.1031037588975765	-0.1443968440815596	0.0055651765273351	0.0920149679834085	-0.1784277573084099	0.03049701796247	0.061077664618839	0.0196970581699667	0.072831100857047	0.0370882810965776	0.0337474032471728	0.077391196566444	0.022145762555584	0.0351023714729844	0.0276929759566797	0.01176097036986	0.0661007600636422	0.0986248003414538	0.0691898907655573	-0.1296912571783333	0.0072412849741437	-0.1595500300784809	0.0772135466268147	0.0381223594108921	0.120225368251183	-0.0111353949872076	-0.1203328743031361	0.1256889020075328	0.0678190799139722	-0.0052269936440106	-0.1780148771346178	0.0325858913943592	-0.1609670060184736	0.0323043692886023	0.0337750308830471
chr1:119000000-120000000	0.26228585784776	-0.1932774737191518	-0.0358173291885976	-0.1697736354676742	0.2315173971036764	-0.2182991236411069	0.2559897009713244	-0.1608680982413681	-0.1651043486471661	-0.1999453700515642	-0.1677942270355904	-0.1857784626506131	-0.1199108916184198	-0.097209364617087	-0.0514036508891026	-0.0979527911490475	-0.2483031942883093	0.223138562351716	-0.1913547021789684	-0.1119106130760802	0.2656839158119233	-0.1293626613909076	0.1732061334138379	0.1995334634929406	0.1876322548031649	0.2515678904179144	-0.1643339910748438	-0.101948711179165	-0.2473692338913853	-0.2084799027788524	-0.0426296049831389	-0.0291033897279706	-0.0405916957236629	-0.1192737336456283	-0.2062307440821164	-0.1023250559309506	0.2216955770079408	0.2105051607722808	-0.0111855771342369	-0.1512562103063257	-0.1497923486059526	-0.0151201176653958	-0.0311315712665386	-0.2583306157011439	-0.1753112751916064	-0.2074250498047581	-0.1465535294116783	-0.235590535816382	0.1842931686760733
chr1:120000000-121000000	0.0535420544917028	-0.2622519173854431	-0.0708520712336526	-0.0678867145560175	0.0446645774818135	-0.0764012200065324	0.026108208052695	-0.1416458103336889	-0.1193991728345305	-0.1606837070565927	-0.0401013290107098	-0.2541006427389657	-0.1145406924800368	-0.0373030908847092	-0.0786014813641755	-0.0003419976097262	-0.220044124086029	0.0393075359731549	-0.0550350630687492	-0.1330004855185242	0.0386359095104268	-0.1841557798980553	0.0011123688592217	0.0187644498118431	0.0106538182537092	0.0312731800859854	-0.2866357059462435	-0.1184894451299364	-0.1837655348910741	-0.1974289920607288	-0.0739063477918966	-0.0722611222191659	-0.0552817948024508	-0.0307528223813291	-0.207819033616517	-0.0294372578074305	0.0434158162322263	0.0182896700360322	-0.069479638865101	-0.242795906382653	-0.0518648676526774	-0.0734198638539177	-0.0829323913055644	-0.2808854606933385	-0.0701000095883123	-0.1508037576712708	-0.1122421381302322	-0.1694573456595569	0.0157217436208189
chr1:121000000-122000000	-0.1323788556430923	-0.035300035121774	-0.0472372229913259	-0.0538815080499349	-0.1042899036167017	-0.0347968228956044	-0.1041204444786253	-0.022767529566256	-0.0691301865148121	-0.0298970626537422	-0.0718335693465001	-0.0307746864361529	-0.0636579535211571	-0.0405330889831996	-0.032500351682668	-0.0153372428177187	-0.0346781585036017	-0.0978025839249085	-0.0536943677461453	-0.0571993550815976	-0.1388157684115847	-0.0282881619789896	-0.0609399493680581	-0.0876088196602696	-0.0866326674748525	-0.0911978887956512	-0.0292654052040687	-0.0259550876431671	-0.0251216658514789	-0.0307833856169359	-0.0383939692338061	-0.0534396756097553	-0.0361639367361146	-0.0142881047325597	-0.0434657343304052	-0.0107851467424774	-0.088451027784886	-0.0633882666098344	-0.0385071410553735	-0.0328126656939954	-0.0341453283260048	-0.0319970486831937	-0.0494630002740373	-0.0272331732549761	-0.058766682456007	-0.0308038639865557	-0.0498964719404263	-0.0353608646973737	-0.0964751345140201
chr1:142000000-143000000	-0.2076125580031877	-0.0310603460371765	-0.0582369741728133	0.0189604170471814	-0.1197970615746115	0.0393769319047788	-0.145923160010794	-0.0021487272285783	0.0529339706545563	-0.0269788449599972	0.0033811000702772	-0.0256081884655572	-0.026986508815831	0.0005230461149109	-0.0437261591319938	-0.0085070925245134	-0.0482289180215554	-0.1941480661762195	0.0015963741061041	-0.0219648053840946	-0.1655233414188571	-0.0082487669742597	-0.141606388961191	-0.113484529331711	-0.0853925532520994	-0.1065660932185924	-0.0046347174837494	-0.0025268536195779	-0.0442719963705239	-0.0290901588645791	-0.0416575031587179	-0.0585172856941617	-0.0542576410374764	-0.0007347392614025	-0.0495932741439	0.0041832199446617	-0.1729610649510364	-0.100773397521669	-0.0362409987383615	-0.0298878273606049	0.0080031784510139	-0.0357714252836202	-0.0558663966641064	-0.0192099736659066	0.0236871328446582	-0.0129801642714081	0.059579970268551	-0.0251651903501031	-0.1037588959085909
chr1:143000000-144000000	-0.0948126228682643	0.0001034288656466	-0.0159213221546753	-0.0111301048167538	-0.0833464728313109	-0.0070394066983668	-0.0755298114772235	-0.0111510050640974	-0.0003146029237584	-0.0033530283003664	-0.0185632570837129	0.0064513966934255	0.0153082874093976	-0.0060307895204619	0.0365633065611599	-0.004121419603261	0.0011137065674884	-0.1315626836191106	-0.0160603980069857	0.0064505771334236	-0.0758569708924018	-1.8331726606436827e-05	-0.0318028697018225	-0.0411975070450312	-0.035499187033007	-0.0514669606827576	0.0117571386084664	-0.0004991335594324	-0.0065862287828459	-0.0068434642908293	-0.0099570779873264	0.0015533889058792	0.0351541339283434	-0.0054109236175021	0.0041958397579425	-0.0002389960095762	-0.0730854180416116	-0.0424100904386194	0.0429868363339301	0.019145844939152	-0.0057941020564306	0.0424224747366535	-0.0117198181534163	0.0018718734966693	-0.0080327212788856	-0.0164481624245383	-0.0016690601306703	-0.0054399615015263	-0.0556176188176887
chr1:144000000-145000000	-0.0587290909646461	-0.0018731767303893	-0.0210395976013283	-0.0358622330176827	-0.0657433522786509	-0.0196119870936163	-0.0681869904937856	0.0049179774878785	-0.0422410122518587	0.0141794876604436	-0.0453792196611219	0.0120215167458843	-0.0079167173016986	-0.0185007662427352	-0.0181421776737475	0.0080389220461929	0.0012520433788629	-0.0684513129334314	-0.0438032719477005	-0.0117703575555643	-0.0655311692080806	-0.0101416179500339	-0.0598359456059045	-0.0481438832778378	-0.0474844723043871	-0.0672695400525579	-0.0275851695881982	0.00699852532623	0.0209538013428811	0.0186354576449262	-0.0208222157841652	-0.0320138612181693	-0.0218036988110755	0.0123047010140928	0.0071560696246826	0.017167920244345	-0.0574695696774613	-0.047512687849935	-0.0339855014220736	-0.0178369716812133	0.0048379182222287	-0.0226013659885212	-0.0235518680334537	-0.0075365375760778	-0.0300187429479867	0.0378716411949214	-0.0232514911200849	0.0242933074915936	-0.0504736717367711
chr1:145000000-146000000	-0.2177595979457883	-0.0023012065585603	-0.0303608542364688	-0.035156906677537	-0.2246287135562804	0.0032530931481863	-0.1920038383090574	-0.0271418764747224	-0.0302873716208788	-0.011037032239041	-0.0356308834335456	0.0018254809423764	-0.0660851499048524	-0.02354932893407	0.0809263962447141	-0.0188047810935461	-0.0132472416788931	-0.2376446391240164	-0.0368118983625894	-0.0715746991192336	-0.2386915643720349	-0.0035531799701948	-0.2258691783467741	-0.1620362235372258	-0.1760392878891758	-0.2537508281552614	0.0218480073669546	-0.0350192058027078	-0.022907944874458	-0.0182875008922264	-0.039928795646012	0.0160627680909963	0.078278822390127	0.0053256518353811	-0.0379753020848434	0.0267248680062826	-0.3168995955471007	-0.195065955047504	0.0686333953233338	0.0164589201828749	-0.016556993273156	0.078463721282242	-0.01741397006762	0.0171309242642568	-0.0337612052934078	-0.0216523124420218	-0.007620390111738	-0.0227546790025999	-0.1919725789257305
chr1:146000000-147000000	-0.0892138707518048	-0.0137125731669722	-0.0482913498100092	0.0480978093000175	-0.1059437450579709	0.0567495489813796	-0.0977990865463842	-0.0317204329692767	0.0447629876804663	-0.0242252031653555	0.0251852384621904	-0.0061665694558209	-0.0234743737341345	-6.53415784940809e-05	-0.0466614212111203	0.0205591705364596	-0.0072266752886344	-0.105671362202115	0.0520637111559617	-0.0295528324083928	-0.0818682920079953	-0.0120078672232145	-0.077580505251596	-0.0752116282178893	-0.0737553245569155	-0.0902978185373342	-0.0003533013706437	-0.0382295408471666	-0.0324817328382611	-0.0236027107011579	-0.049712325300133	-0.0446592003231962	-0.034736700122072	0.0336061446554117	-0.0055210761341737	0.0321358299577235	-0.0889941353225744	-0.0606039624291922	-0.0551440099975462	0.006513020759408	0.0363916093480445	-0.0559778753725418	-0.0458815136069473	-0.0141340907539431	0.0393260086343752	-0.0516917301763039	0.0525379380034248	-0.040964956740699	-0.0743631266631416
chr1:147000000-148000000	-0.0714846829613579	-0.0240319593304309	-0.0514258265247992	-0.0086881661325718	-0.0861608224393176	0.0173177410359486	-0.078243841857511	-0.0370275127027519	-0.0103138328817036	-0.0304637999635471	-0.0172390335248347	-0.0229466358917836	-0.0398998185120579	-0.0241147593510261	0.0184490165515826	-0.0308091516043067	-0.0426003074755998	-0.08692563373952	-0.0180571116485731	-0.0335932547259762	-0.0683247236731885	-0.0219850918363919	-0.0589363840583507	-0.0446674115844816	-0.0587058041549777	-0.0636830057484894	-0.0213301386916366	-0.0296980637456294	-0.0291757345381713	-0.0377297436382581	-0.0520946709136878	-0.0242548276983442	0.0044454924397418	-0.0183320945750615	-0.0446938668063175	-0.0161992899732763	-0.0626083173780947	-0.0551459967971909	0.0120622808173855	-0.0155545297773581	-0.0005084778573402	0.0135909793056538	-0.0472247462736322	-0.0212656872597626	-0.0004541636007756	-0.0577108556624644	0.0133034418467241	-0.0370715536706881	-0.0536494136953617
chr1:148000000-149000000	-0.0125050412630221	-0.0157883277929441	-0.0496182075895865	-0.0403790223775933	0.0118266872796604	-0.0241297197467494	-0.0144682676979173	0.0185395775370755	-0.0396243028059871	0.0031336571427941	-0.0470162185334231	-0.0096542049600697	-0.0241302963670089	-0.0199050617732728	-0.0844930390484012	-0.0143154286265494	-0.0161088805861506	-0.0056408780669971	-0.0355771288503207	-0.0248027564747749	-0.0090799842674271	-0.0102781629746089	0.0074046386361194	0.0053414657602424	0.0075231501688625	0.0011503479099851	-0.0295749531442663	0.0109115024779875	0.0056856288287146	0.0029049880698479	-0.039572854449646	-0.0521897461922316	-0.069260023289658	-0.0088305692229546	-0.0104668761835182	-0.0069131594622211	0.0110586261752828	0.0085641153064039	-0.0764001756591987	-0.036853724276111	-0.0098469975450772	-0.0778609972656001	-0.0525909555770722	-0.0105656704437677	-0.0294172930750046	0.0153917414511275	-0.0169753465742709	0.0255285687255942	0.0010477159918446
chr1:149000000-150000000	-0.2142510496027302	-0.0830732538424069	-0.1125824255567598	0.0737539914733616	-0.2277184679909514	0.0825610887668956	-0.2134200442142617	-0.0519986640352593	0.0745445059989466	-0.0676538274151978	0.028493689552369	-0.0792134916125947	-0.1201077673973544	-0.0575138416621059	-0.1138549263524986	-0.0580475111662261	-0.062043129735712	-0.1243687947112006	0.0214788059715858	-0.1045538602890251	-0.2425937559637944	-0.0464347461634012	-0.168054213295874	-0.125183422798808	-0.102036499459359	-0.2036006145572416	-0.0742597414575561	-0.05106275092638	-0.0492620746061955	-0.0587470296611009	-0.1016850525048034	-0.117741671864536	-0.1552631596124354	-0.0495584546731153	-0.0503053175515564	-0.0296942572175652	-0.2016782887782559	-0.1576416491462256	-0.1557398417281079	-0.0693533033196807	-0.0391771197659652	-0.1256514543666433	-0.1230350177920067	-0.0882487396575586	0.062136292364772	-0.0572334938687039	0.0677351363001526	-0.0641904221661054	-0.1545919360865691
chr1:150000000-151000000	-0.1065719861784234	-0.1566044859995558	-0.066951055563263	0.0931708854402295	-0.1209844649329086	0.104417101535159	-0.1550981628329671	-0.1979090832314313	0.0886890288965654	-0.1403401377543297	0.066193530641208	-0.1307306544207523	-0.2198548698828206	0.0248124247608836	-0.0383341478899192	0.0341439740162489	-0.127317192596633	-0.1534118381035077	0.1081884999950143	-0.1824916889690022	-0.1193829668790444	-0.140539942876382	-0.0912115779698911	-0.0739831514073108	-0.0753564765508355	-0.1130079997574854	-0.1583444292622612	-0.1472190810397743	-0.1383672560362276	-0.1614856215533417	-0.0665896916744716	-0.0529612649998932	-0.0467926633630162	0.0334009634829391	-0.1147387964277637	0.04522853785609	-0.116673344891192	-0.0685085333669184	-0.0393023616166319	-0.1098917156870732	0.0464561414049937	-0.0356211368174942	-0.0710186856662202	-0.1534400210332954	0.0963778450987156	-0.14755980703064	0.0888297004780796	-0.1681529444878316	-0.0912997638633192
chr1:151000000-152000000	-0.0518205176930507	-0.1979053601530941	-0.0430673129746259	-0.1562365748142073	-0.0714831876504343	-0.0984879159349384	-0.0984111365664423	-0.1628010020769613	-0.167234999427224	-0.1789127417278398	-0.1535482878422823	-0.2023088447735316	-0.1757430897861054	-0.0425841192895678	0.0697578767716638	-0.0682277899513229	-0.2034569172388707	-0.0639646504436629	-0.1398644565775224	-0.1728320472892739	-0.0706379859001703	-0.1288281510859096	-0.0419161403695354	-0.0346271452694236	-0.0458873739734251	-0.0580747259390116	-0.1410275959192482	-0.1450093288102528	-0.1871080977008878	-0.1917714760794546	-0.0470977582101612	0.0202743480418552	0.0896340535499971	-0.0725955884209068	-0.1914204513635044	-0.0590549318074491	-0.055343376065938	-0.0356721113491384	0.0512446764029416	-0.1537236174127532	-0.0779685793037341	0.0819957308787035	-0.0350673056825377	-0.1877624551846047	-0.1307186474230135	-0.1749610468216828	-0.1248917541879801	-0.1835210490718228	-0.0435488660315104
chr1:152000000-153000000	0.3834579556383255	0.0405551198729046	-0.0017870151430561	-0.0219717768061725	0.384311703733701	-0.0171595250743352	0.3863066431722805	-0.0373533151752742	-0.0208242483796475	0.0190608793996156	-0.0183037806154403	0.0285208772278533	-0.0269378575613959	-0.0872823349118983	0.1070907950199895	-0.0873088681513284	0.0189120108130923	0.4048078274231584	-0.0085089891696971	-0.0230184355023456	0.3371796281191064	0.036575508341532	0.3564738290421551	0.3592877536960903	0.278110971841806	0.3114388857069288	0.07917949149664	-0.0296119963941625	0.0035860117588891	0.0069293082205968	0.0064516517490321	0.0724222885337435	0.1340472464510966	-0.1016003703641199	-0.0069074213517735	-0.0939432098885428	0.3492563688880992	0.3069924091139149	0.1391013084459829	0.0659004551022487	-0.0946693750517762	0.0909613979011812	0.0121043239218571	0.0727121351803595	-0.0105811980528381	-0.0235488913522507	-0.0144478451953192	-0.003383293322263	0.3057410527052737
chr1:153000000-154000000	-0.0090209787437709	-0.0225010696260825	-0.0595992624395638	-0.033584377776502	-0.0344194030513692	0.0055440649773578	-0.0161074732342212	-0.0854676139918199	-0.0374309714770532	-0.0226731104265461	-0.032543134461679	-0.0334836724016842	-0.123589832519887	-0.0434286477751979	0.0482389204460483	-0.0486289613292959	-0.0226546657460184	-0.0322205602716389	-0.0157413346837972	-0.1326410807273042	-0.0219734394588504	-0.0336633805913735	0.0105865069920778	0.0096360354575508	0.0122688756079496	-0.0237554783148587	-0.020421250694898	-0.0860936549810852	-0.0374890646810957	-0.0543854210500912	-0.0738810628478364	-0.0371186334036087	0.0419179758240786	-0.030418699264862	-0.023245741089127	-0.0263211874267292	-0.028098770505751	0.0067436032023066	0.0438778131970977	-0.0287720228612785	-0.0198184416151255	0.0518684525438364	-0.050318700260283	-0.0505592544417645	-0.0218275515441989	-0.0649381822375721	0.0084501443027033	-0.0423530198682818	0.0054246967679526
chr1:154000000-155000000	-0.0534527281944709	-0.0797543822934373	0.0008384346622146	-0.1096409574156534	-0.0573984612292939	-0.04386539187196	-0.0565887087748367	-0.1190320857535937	-0.1134046287487783	-0.0929718068705648	-0.065269652939957	-0.077812367851787	-0.1037198159196497	-0.024287730814364	0.129125586692512	-0.0499729426544921	-0.0869259854004076	-0.0533414329239189	-0.0736007511836732	-0.1028542292099053	-0.0514091244966212	-0.0874980038072123	-0.0572944301957812	-0.0203087989755695	-0.0245630400943209	-0.0438380225708289	-0.0656433353025258	-0.1171890116515489	-0.0876087451338259	-0.0819484275448092	-0.0115481842950589	0.0628838231924725	0.1345618368930073	-0.0400431610584165	-0.0942017061071437	-0.0419977786118051	-0.0638751365231891	-0.0295026297458054	0.1139809331600025	-0.0808114898698712	-0.0229056788006104	0.135894213824063	-0.0020864750894173	-0.0829502611701799	-0.0840414589269441	-0.0894328725677005	-0.077507065384654	-0.0920348606413978	-0.0205882385418346
chr1:155000000-156000000	-0.1407746009416259	-0.053321718341031	-0.0239015631999768	0.1681032624101594	-0.1360990111412245	0.1417029536417323	-0.1348438307388017	-0.0616725212661354	0.2151632098671421	-0.0808743963524664	0.1211279565437663	-0.0611701449781911	-0.1197904875557948	0.0399209650427091	0.05257554590008	-0.0308172873864554	-0.0799305962493045	-0.105030997573313	0.132546450826239	-0.092686350459588	-0.1492323012048461	-0.0462768013696373	-0.070367184974888	-0.0960587959577926	-0.1167535447079097	-0.155330472589128	-0.0344464040713195	-0.0441445179751975	-0.075932756140287	-0.0910197091426561	-0.0232374980481066	0.0129797947336297	0.0591185047833329	0.0301623471505019	-0.0727879186027558	0.0250256671404191	-0.1482620688276217	-0.0950918764109854	0.0566068884143842	-0.0369191497229098	0.054547884216483	0.074862575564489	-0.0168322096597225	-0.043516585274646	0.1423614185112513	-0.0781600509893384	0.1879761233789633	-0.0883431199522801	-0.1360221987354684
chr1:156000000-157000000	-0.0947672699108248	-0.074831815929368	-0.1112646192914987	-0.1053977784706149	-0.0928379262133647	-0.070801265293988	-0.1202534680705688	-0.0985424914113815	-0.1143845878323267	-0.0527472593273329	-0.0914096487814367	-0.06561712570586	-0.1436506087285682	-0.0900185316873557	-0.0433787874821598	-0.1840513703947714	-0.0633505564625758	-0.1098748509006614	-0.0808751295951149	-0.1456613123060093	-0.1217469457636517	-0.0670274936486564	-0.0466333639625895	-0.0430362643622448	-0.0459709452462902	-0.1110622198467979	-0.0511118189922136	-0.1085245903631462	-0.0448449315669767	-0.0741622448883164	-0.1254478664310782	-0.1215748073768218	-0.0649685983158634	-0.1419086245710472	-0.0719184313459712	-0.1395901315012331	-0.0930049376923794	-0.0521483648596613	-0.0403922968004525	-0.0789137164906226	-0.1392671579424987	-0.03884897417688	-0.0992320769411179	-0.100180446183858	-0.0730838671899365	-0.0881093906643783	-0.0579364872700592	-0.0671822413226536	-0.0627987542624684
chr1:157000000-158000000	0.1530406928867992	-0.0697089207499345	0.0605444982573902	-0.27014823720796	0.0825063441948571	-0.2348101336357443	0.1291534868840887	-0.0286877378631762	-0.3369195689273596	-0.0537168462842093	-0.2142038521880873	-0.0665770256548439	0.0473492258810334	-0.1732202370031458	0.1044394074258988	-0.1183141254872816	-0.0543298018508888	0.1395436405655254	-0.2197411305740146	0.0351189150753642	0.1479958831105587	-0.0366723148864381	0.0889952921575842	0.0752901477890902	0.0636687759425821	0.1022167770279802	-0.0481574339399397	-0.0049279847646322	-0.0551638363206077	-0.0561478655501726	0.0356559650803178	0.1013752256048351	0.1914888929050642	-0.1535479616220142	-0.0426140598344031	-0.1470432432757345	0.0841793035353786	0.0675161858501038	0.0988020727297211	-0.083038333488585	-0.1816862597029198	0.1155015578162528	0.057287971740949	-0.0615638160259836	-0.2687367333252808	-0.0628692975287417	-0.3253215489083808	-0.0616006004544356	0.0779029843311593
chr1:158000000-159000000	-0.2405671311249772	0.0362604213954188	-0.0771765876074236	-0.0950323928108983	-0.1898691938431416	-0.0861992320354395	-0.2424159873866931	0.0437461942549287	-0.1175743949347921	0.0486416366416618	-0.1192310198072829	0.0532978211433354	0.0694051774827995	-0.0323926460093522	-0.0677022011185161	-0.0506842291491838	0.0439987764377094	-0.2455069315209359	-0.094807617414406	0.0819182231993568	-0.213227057544576	0.0221649126244623	-0.1586625957265091	-0.2022452800792713	-0.1858513959724676	-0.213172803808454	0.0090903878119059	0.0463027098548616	0.0491199387919703	0.0585517419972222	-0.0650120262544703	-0.098047207329898	-0.0889120359707032	-0.0416495374489403	0.060687887926681	-0.0511698675189163	-0.2117156649327463	-0.1895642888215668	-0.068549314767344	0.0150024497080905	-0.0230984896774434	-0.0553612970177151	-0.0733426822160702	0.0381817873485316	-0.108862228477742	0.0460598726911389	-0.0948673898136872	0.0525406897106423	-0.1532996895802426
chr1:159000000-160000000	-0.249552088234086	0.0545444451129758	-0.0408470816403657	-0.1734393811172206	-0.26369838120743	-0.0860230887466557	-0.276442957807542	-0.0038817272709927	-0.1494212532301642	0.0420812015666435	-0.1259591863006818	0.0777214033276984	0.0415290993059555	0.0204697902631921	0.0089450242903036	-0.0163471245571725	0.0598187096488752	-0.2372963969960175	-0.1044638548757372	0.0340718356964334	-0.246112688108338	0.0369648927098871	-0.1605356414600469	-0.1862527391334225	-0.1785413153684488	-0.2387255446609404	0.0848748346600493	-0.0032546919548676	0.0374878125956456	0.0570522581958249	-0.0423279520490198	-0.0403923539773085	0.0239450491951815	0.0051771733906471	0.0623875845542894	0.0053434625142792	-0.2736442579820801	-0.1926115616600453	0.0280291470041125	0.065235754438798	0.0216880342126533	0.0320248640266135	-0.0322594469020706	0.0840362585282749	-0.1228119374016581	-0.0121786775860532	-0.0955219106023141	0.0240219886905437	-0.2075819336739359
chr1:160000000-161000000	-0.1920112226835857	-0.0705487574757538	-0.0728403572438484	-0.1152761109255453	-0.2300207157375108	-0.0747621624523079	-0.2293899711543701	-0.1252184935801217	-0.0906503783422816	-0.1118748688052101	-0.0942086072689162	-0.0502767980528486	-0.0375174195798546	0.0552613355237102	0.0036531155826297	0.0245072041444725	-0.066428843279713	-0.1628589160206747	-0.0923566725826842	-0.0445902961458267	-0.2046184191266084	-0.0572145401154168	-0.1619376061854679	-0.1371999622817406	-0.162085837065433	-0.2029654325008129	-0.0326139429371159	-0.1020818759641185	-0.1226703447936005	-0.1193849146571183	-0.064746259302316	-0.0326766056891579	0.0009440608392568	0.02758518470812	-0.0571319358770164	0.0249098665465211	-0.2225734675179559	-0.1247781853784776	0.006704128682848	-0.0204288963883459	0.0369026936325266	0.0138871660213948	-0.0761907221250709	-0.0791505101586686	-0.0835782449897674	-0.1285052323381985	-0.0656705709934962	-0.1269838916932412	-0.162878276127325
chr1:161000000-162000000	0.0831820916299722	-0.0229482828371186	-0.0410679117384139	0.1460844543319291	0.0626474765209007	0.1666410502970675	0.078630465033486	-0.0607765565021966	0.1542451986980045	-0.0338485860931238	0.1274304390112557	-0.0096025986283637	-0.0554152023018999	0.0413900215353629	-0.0036110701532032	0.005160766878007	-0.0140421619505016	0.0998293480350461	0.1479775356717726	-0.0618307613322147	0.0694453845724564	-0.0186379279806441	0.053528758436804	0.0473285304528001	0.0515351954145016	0.0606223083146389	0.0053947633798528	-0.0605301905851283	-0.0461103178793811	-0.0457910289210112	-0.0465108025069331	-0.0395095886223982	0.0015118030985333	0.0366015990383346	-0.0141889602239193	0.0439414464957758	0.0618529266350119	0.0422863305712169	0.0088544388327837	0.0018524175380572	0.0502178337036349	-0.0021525880506577	-0.0385715085638559	-0.0028843879975673	0.1503558565549473	-0.0671287421316458	0.1493155111011426	-0.0496612130987985	0.0582612625188358
chr1:162000000-163000000	0.0711161688785058	-0.1344608335492227	-0.0622934694703231	0.0138178036870204	0.0113550157600429	0.0282263874071788	0.0648990594374888	-0.1157560220827612	0.0041071716238886	-0.1471195597997339	0.0358802706387081	-0.1222894786486682	-0.0612263420793492	-0.0249045992763643	-0.0174019430548117	0.0028089403265441	-0.1471406544907947	0.0720738808236681	0.0331781276996639	-0.0578840483147702	0.0489089036734622	-0.0867978368016362	-0.0026186079225847	-0.004888342349459	-0.0094138783632895	0.0174944977263397	-0.0865427738500044	-0.0965514870629986	-0.1542515782219899	-0.1379792959209901	-0.0770816724030103	-0.0480508046329373	-0.0049143860818619	-0.0126703904520021	-0.1075771335438205	-0.0214995043706504	0.0142116255006946	-0.0080037932436774	0.0464579702070234	-0.1374037747730221	-0.042306718946986	0.0318107701852485	-0.0578372494929931	-0.1366258634780312	0.0097275456824625	-0.1565427001049	-0.0072821571329693	-0.1320561317555042	0.0207402834378732
chr1:163000000-164000000	-0.110707495714408	0.1282287472123053	0.0175326360275187	0.0316836639070415	-0.1202320864608232	0.0571326323530721	-0.1345228840000699	0.0920741381124224	0.0459049576557343	0.0934417330831218	-0.0081202198229518	0.1532232328115996	0.1497177761156252	0.10811802213156	0.0747018089343637	0.0498029466715784	0.1544670242244029	-0.124918792201788	0.0098463763851613	0.1599587482122647	-0.1403445818609737	0.1238770528783912	-0.0695963493272844	-0.0586436426118345	-0.0677777024128135	-0.1324087207090562	0.2074971386192738	0.104928630420183	0.05864162505991	0.0656228659108375	0.0052257071373846	0.0780687103835311	0.1113891112239601	0.0649529571347902	0.1300456042308793	0.0757998476957821	-0.111040572266066	-0.0654139762620473	0.1177477735771684	0.2148407099638331	0.0762583896394466	0.1265654244121298	0.0195867632648718	0.175955009240316	0.0456756932744574	0.0573061865774471	0.0874272344769441	0.0743057825160429	-0.0719104347443178
chr1:164000000-165000000	0.3296283730867089	0.0875174963044607	0.0462207207909524	0.0858564652602932	0.3144724664099242	0.0871948506265894	0.3081014678116186	0.0573531526758636	0.0147682550233613	0.0848454478179631	0.0814664406837777	0.0930398529887856	0.202567325537839	-0.0084929013055426	0.0405226777442578	0.0277878658389636	0.10048833041631	0.3024209862307179	0.1090532082150779	0.1881521496071402	0.2499950385958069	0.0637583273099855	0.2299039753174913	0.2434513069985485	0.2169483527946451	0.3262418169111066	0.0839903211362492	0.0728343518782317	0.0900977105623176	0.0656171309182676	0.0352165854377539	0.05388414830298	0.0690816604099387	0.003770450085276	0.1503530596244703	0.0130074988868288	0.2443665629902878	0.2324182929075899	0.0656388882157777	0.0671300765734315	-0.0173860155548254	0.0487691423566254	0.048182091035125	0.0844862650224764	0.0606915005211868	0.0341695265092844	0.0439366739775615	0.0687560870426959	0.2325623340812051
chr1:165000000-166000000	0.1302253435754943	0.0825075558521748	-0.0168072269813621	-0.0098673465538994	0.0746325833752012	-0.0088267725608277	0.1223030424114672	0.0605215780522487	-0.0317901401564683	0.1149029556481084	0.002237929772317	0.1148379987917003	0.1715862640141798	0.0749558536576857	0.0489042209755195	0.07750784606476	0.1133065307245302	0.0902623425809405	0.0050562714950619	0.1306275877596044	0.0836246770735704	0.0896099877625217	0.0781329970504499	0.1011572831872016	0.0947413490296266	0.0565808241695914	0.1217440801099602	0.0594148638916068	0.1195009044372312	0.0969666459364048	-0.0306783537359871	-0.0009746102038898	0.0436146008652966	0.0640621592043776	0.1398613734609852	0.0733441844892815	0.0855519960238547	0.0892736068758281	0.0629349214850243	0.0904701953631281	0.097155643988123	0.052947768035313	-0.0250916159592769	0.125332242585038	-0.0037363766685061	0.0465402256800886	-0.0366006919041263	0.0862550349594033	0.1101782279974053
chr1:166000000-167000000	0.1995028251050914	-0.0611212255874161	0.0166999146911865	-0.4347063172041719	0.134620436127434	-0.3478674185093134	0.1448750127171034	-0.0661463834597688	-0.4067949251906404	-0.0771072093490643	-0.3436893044681806	-0.0250912250323797	0.0003895021965521	-0.0755616195941657	0.1014699331186044	-0.0222269824396137	-0.0522214697569755	0.1258606187595882	-0.3549617307114035	-0.0032812315733157	0.142541867506377	-0.0427620251911207	0.0811639016087788	0.1018421440261286	0.1035485201604493	0.1382448569948276	-0.0326107286156991	-0.0528245206180159	-0.0990061188832432	-0.1082014985161775	0.0174306527038265	0.0562600476798704	0.1117065633026926	-0.0530001641358535	-0.029357485424524	-0.0443604061400539	0.1427269370729658	0.0807394319645044	0.1309757013856796	-0.0028335109857899	-0.1097759856221262	0.1287007646282683	0.0257164476287016	-0.0366894522474914	-0.362177561237397	-0.0810764934028087	-0.3714260058266053	-0.0920307615744768	0.1122731633315312
chr1:167000000-168000000	0.0390789732440371	-0.0397844770075541	0.009444450489544	0.0451987318690437	0.0443891034822645	0.0917383071648758	0.0191327291354107	-0.0573433080189355	0.0476283831396669	-0.0568679368699715	0.0352608853473862	-0.0399422844124779	-0.0911356692302652	-0.066287000432485	0.0891170049259352	-0.1358186062262272	-0.0747862613584735	0.0348089364979475	0.0408770701479595	-0.0887446289300971	0.039966251527135	-0.0261326016542656	0.054976795092369	0.0524758692054211	0.0523931210195098	0.0514600343543762	-0.0215973008849495	-0.0495915941595237	-0.0684291394528547	-0.0639332534360414	-0.0082200458560643	0.0724463119440099	0.134335411742188	-0.1115353177361923	-0.0818161143278325	-0.0967999425969175	0.0452712953018439	0.0462504425200807	0.0901798439231506	-0.0131289730283961	-0.0961950517781945	0.0758680021297059	0.0159247385881561	-0.0392647292476947	0.0356440245108689	-0.0487016543814404	0.0530669947724941	-0.0606521778696224	0.0501020576910178
chr1:168000000-169000000	-0.0153124281108565	-0.1821851625570309	-0.0618375289550573	-0.0141690987590264	-0.1419881293379577	0.0527663394525537	-0.0477884603842929	-0.1353566369215306	-0.0530001075253744	-0.1492400880367012	0.0011150614530811	-0.1176776354050036	-0.041641965749593	0.0560933825647545	-0.0272701456442501	0.0724348559843948	-0.1298350671048214	-0.0466777067047044	0.0013935126236762	-0.0549717599593329	-0.0423153344160693	-0.1270387055575781	-0.1580662602799061	-0.1033518650978927	-0.1086610024458319	-0.0816204563816139	-0.1791746680921444	-0.1233845786984899	-0.1579042784102104	-0.1746311863765766	-0.0782564850312028	-0.0466386222237339	-0.0228565804886015	0.0903110314423415	-0.1209758472983046	0.1128766632409149	-0.1230134368323264	-0.0983325304225968	0.0447352621565183	-0.1736028322991769	0.0633195161363932	0.0362075767130798	-0.0523735964304038	-0.2047367781838629	-0.0182663504162014	-0.1469654113371038	-0.0051920182516527	-0.1515909690956714	-0.0868409105170696
chr1:169000000-170000000	-0.1588225534216698	0.0379445723995327	-0.1045876200962892	0.0409812321164005	-0.1640631220983067	0.0689417034306671	-0.2634850137284743	0.0268239084708928	0.0275935423959591	0.0079384177652864	0.0389047722262766	0.0350625800118462	0.0516661678607267	-0.0053045687291353	-0.1342471593228362	0.0060066258464896	0.0281967390600821	-0.1702998421800363	0.0323531978247522	0.0539284486137553	-0.1970443423422231	0.0400508549510969	-0.1288198374792091	-0.107542748062121	-0.11082725400311	-0.1329399254227057	0.0597534874555935	0.0335876892051491	-0.0098316128560862	0.0005791780898075	-0.0966815562096007	-0.1401034671046832	-0.1344047439603112	0.0102567478666068	0.0372487695630464	0.023841871274155	-0.131169035099114	-0.0944992748479608	-0.1023376620530877	0.0663880425872619	-0.0169513339699077	-0.1086363478612367	-0.1113255681856788	0.064828923841118	0.048602164429888	-0.0107994888734486	0.0624620748293687	-0.0028236160941664	-0.1088393339575844
chr1:170000000-171000000	0.0760424166619953	-0.108413803507055	-0.0847551900310528	0.0794110908917115	0.0938695916523708	0.0717906863741336	0.0992273352762865	-0.0709249283540217	0.061240806782543	-0.0600206323612488	0.0680381988750532	-0.0783203736843633	-0.1223311268711997	-0.0744277914374458	0.0137122509595003	-0.0717103388379953	-0.0885193254763276	0.0958292490635542	0.0740519525232353	-0.1297487959952883	0.116779448458907	-0.0680767917519734	0.0927697637439888	0.0839422234063285	0.0893057833943186	0.1079459207805077	-0.0997693263912383	-0.0701186233872506	-0.058079315022499	-0.0675521466411862	-0.0865891438203211	-0.0677752093153546	-0.0059369392348813	-0.0792238840383402	-0.0933706185722029	-0.0728173101726561	0.1025972090202517	0.1091367123548825	0.0299276438978174	-0.1103938084981149	-0.0765759896449172	0.0338861773284903	-0.0740540135391663	-0.0969944644861935	0.0754539662991083	-0.0651890187272257	0.0676539531392202	-0.0663871550716717	0.0891087550001295
chr1:171000000-172000000	-0.4301229752658411	0.0117432307409685	-0.1400998190327482	-0.0490981046738088	-0.489548140206144	-0.0192432473886776	-0.4477298681294804	-0.0342797911562915	-0.0975140387937359	-0.0305047122002497	-0.0559587137908855	-0.0012332557049928	-0.0506986499990093	-0.0565336096475639	-0.1158985986332571	-0.0608719951151155	-0.0286631239494828	-0.357088981204862	-0.0296260089726051	-0.0517740514947341	-0.3412818241818112	0.023632133269855	-0.3692706421281324	-0.3664610305513542	-0.3724751328730981	-0.4144719269563305	0.0661400061746797	-0.0217590097839563	-0.0576528761271896	-0.0415728606025099	-0.1564692537352358	-0.1794402659594138	-0.1394895147702503	-0.067083243680473	-0.0524640744713311	-0.0574528769901864	-0.4086350969118455	-0.3441671197298615	-0.1363559994521094	0.0634250149829889	-0.1004556550362599	-0.1010409772076838	-0.1378030204516095	0.022204730915815	-0.0741079577550146	-0.0678488243994069	-0.057826049323416	-0.0536628822858759	-0.3457423319589217
chr1:172000000-173000000	0.0288213562877	-0.1639099165623934	-0.0443756942052607	-0.0053016095375353	0.0062085076631226	0.0567080451773696	0.0345039656860488	-0.1253348118767705	0.023120719974042	-0.1931960445752602	-0.0115316803215863	-0.1812033405619831	-0.1586562049516078	0.0265199249973769	-0.0376331481317771	-0.005059800276124	-0.2009289466661045	0.0322072474728074	-0.0072683687066332	-0.1566377650152893	0.0278393180982691	-0.1103828762046808	0.0283024971420524	0.0182074917779134	0.0111474202771084	0.0167149358402602	-0.1618818332057637	-0.1282839485769309	-0.2054280042169282	-0.1813169955571135	-0.0574378022999757	-0.0338804205348073	-0.0224032693808637	0.0069618063512416	-0.2086237612592409	0.0058284857551714	0.0059034354039407	0.0162545158009198	-0.055544842827212	-0.1517764282173414	0.0072447012882676	-0.0622385799191645	-0.0501980095947242	-0.2106400760046094	0.0257033626556886	-0.131110515645006	0.0714509867825586	-0.2036098733544256	0.0152532803094705
chr1:173000000-174000000	0.0954432312308016	0.1312432795732873	0.0071512227859432	0.0505945832820503	0.031321657207098	0.0993478591652806	0.0965868726233452	0.0367353376753797	0.0336046945102822	0.110872916705274	0.0540006807244679	0.1406618294543508	0.0264405828077102	0.0211271142432128	0.0881827023200153	0.0255452618499822	0.1123066276156893	0.0695881027316706	0.0655530382212564	0.0271506084805083	0.0974184975733308	0.0670865556545115	0.0292989424907522	0.0243338083116252	0.0161309892795506	0.0563302672794246	0.1028537439118612	0.004982487148911	0.0920462409930722	0.1001372343207884	0.0008372219118445	0.0367738655265096	0.1034567398922879	0.0421915136506542	0.0824797101147347	0.0198406236631873	0.0276768490192425	0.0249572568483044	0.0611936795920068	0.100401674708866	0.0592392253931605	0.0910904072302515	0.018250134754998	0.1496487573881348	0.0498489341270335	0.0564867519620454	0.0668653092381697	0.1048923952607753	0.0351156875771796
chr1:174000000-175000000	-0.0040771133388271	-0.1172921235389713	-0.0111864235908919	0.1043287495033329	-6.381704922786818e-05	0.0876486708006912	-0.0121767211576937	-0.1136085362673542	0.0834257207515254	-0.1447445420257557	0.125751710209596	-0.1147126504719298	-0.1321322257313106	0.0763759254862672	0.0696457348210137	0.0554757138790427	-0.1459845705536877	-0.0078712865500051	0.0921681589693095	-0.1227416945849023	-0.0080877340441403	-0.0941191339912183	0.0128965604702802	0.0064831255004388	0.0048441690828474	0.0132003678632689	-0.0808311218813095	-0.1198418663966149	-0.1377696492309739	-0.1408457806796784	-0.034782654508457	0.0394052364251152	0.0921813660355663	0.0712888171639138	-0.167811587867707	0.0869366798210726	0.003028007043709	0.0132704664511627	0.0752045252649554	-0.0841570095440903	0.0652187346530945	0.0475358966582833	-0.0122661067323058	-0.1557380143442903	0.0932437052189943	-0.1171463502037943	0.0729147495452601	-0.1260913101115117	0.0034274609296796
chr1:175000000-176000000	-0.0319197764526245	-0.1184944458200059	-0.1057461408070094	-0.0782225544078325	-0.0511926328028879	-0.0650111663300758	-0.021515614710308	-0.147205445750953	-0.0902758121606901	-0.1048201705747035	-0.0731363180715364	-0.0939423102572427	-0.1278328712391309	-0.116217503417381	-0.1282301191462709	-0.1307766998136163	-0.0947568770755656	-0.0448497135680852	-0.0457996384943229	-0.1372791324848783	-0.0361029412972188	-0.128837608210621	-0.018455229432807	-0.0322828227393286	-0.02516101770632	-0.0459731626215808	-0.1190329996989887	-0.1236185211626832	-0.1081317689851434	-0.1020415339653919	-0.1104043621216282	-0.1287863405989103	-0.1220184177989768	-0.0950010140759835	-0.1065299577612693	-0.0969037144888748	-0.0623622779325887	-0.0307814053385796	-0.1506506190403521	-0.0952208243459291	-0.0967394281443859	-0.1383312665618468	-0.1119742666483874	-0.1191114276346083	-0.0916030067895774	-0.1576102716535866	-0.0764614406481283	-0.1125940157663887	-0.0213131261487529
chr1:176000000-177000000	-0.1549892328561719	-0.0562149697698424	-0.0737403206270045	0.0130293610197095	-0.1961286385111387	0.019462483546775	-0.18261119859197	-0.070311285623178	0.0196230572755726	-0.0808514612610654	-0.0042460705260559	-0.0472948721283729	-0.0615636603532302	0.0686083716288585	-0.0674229110175743	0.0642880048911137	-0.0832533687335488	-0.1785202376929259	0.0225064695979783	-0.0499200321628027	-0.1587276862507002	-0.0252278987148329	-0.1511856261166495	-0.1176856098711195	-0.097546344755334	-0.1470279543890204	-0.0083627058957663	-0.0493979999638936	-0.1087815913701735	-0.09784266141323	-0.0782920439030559	-0.0926842977019802	-0.093669906995321	0.114549310150509	-0.1019000370370939	0.1063333886173346	-0.1866220497075747	-0.0943598905603238	-0.0431204018824536	-0.0064079833293385	0.0777269912619292	-0.0350593249331933	-0.0599517517374087	-0.0532211373384465	0.0160918991796894	-0.1010369481432044	0.0419983129517757	-0.1047029215561504	-0.1151478961218173
chr1:177000000-178000000	-0.1721760646089616	-0.037719145457218	-0.0495693107122891	-0.0247626886507714	-0.2075611846223004	0.0282423780502822	-0.2233350530155171	-0.0745409169967464	-0.0374866902433291	-0.1106932874182244	-0.0091409478437842	-0.0410509457501669	-0.0954616539652311	0.0295167079235623	0.0348915927144145	0.0083646864793229	-0.0919313916792121	-0.224239552761654	-0.019896758129034	-0.0668032639729542	-0.1957429220956862	0.0094037424197608	-0.1954876482266934	-0.170738470097547	-0.1621513538320607	-0.2226191149655013	0.0733706575670493	-0.0819308863999232	-0.1331164652630332	-0.1329102263033225	-0.0585705699301008	-0.0359913761710149	0.0116649053623579	0.046972962811004	-0.1287968817053314	0.0467226321621148	-0.238840543823711	-0.188844342378071	0.0268888643022629	0.0693597458453938	0.0629422225899142	0.0308210258539567	-0.0413065687364017	0.003570337548694	-0.0104984822117726	-0.1479206152071433	0.0038573500217368	-0.164159063527904	-0.1649815039434511
chr1:178000000-179000000	0.2504002692246287	0.1245106102127884	0.0394436574705859	0.0672435770296707	0.2360047679073648	0.0448149971602196	0.2646051136319114	0.020481441829815	0.004120657803494	0.0971052145443331	0.0842009328235629	0.1595353632393224	0.1246237944881067	0.1006921204062789	0.1101513320843811	0.1806457816621525	0.1494605707038918	0.2695867008171179	0.1276660179424495	0.1573682483710239	0.2281519256560845	0.0605631216358008	0.2288276642304769	0.1793227885351012	0.1818744952604962	0.2389274685744345	0.129053949986146	0.0427436877599194	0.0713320048857551	0.0606579473708324	-0.0007999962404864	0.0592109190571257	0.1263927923979496	0.1608579232892624	0.2011648129728516	0.1791260682601586	0.1980753219750661	0.1678489817989897	0.1466445388622379	0.1620929312290625	0.166162034568379	0.1203599033693879	0.0436766736251732	0.1819794910348505	0.0301607290840387	0.0186549738628494	-0.0135540106912574	0.0450091812662065	0.204948076147885
chr1:179000000-180000000	0.0964880049592837	0.1181853551258288	-0.0210336860071021	-0.0213331246715612	0.0173876497947875	0.0055865758214522	0.0581525082429205	-0.0092482890436213	-0.050756946912597	0.0879746610074921	-0.0232987702422475	0.1607083720910332	0.1843071711855347	0.0802069041880556	0.039684914800305	0.0427275348903478	0.1525541008876824	0.0677176354605272	0.0112358348900726	0.1603542294535639	0.0652298051736887	0.0826307635770609	0.0711099539505922	0.0622495935821956	0.0519082944534366	0.0388487186938609	0.1474987179353997	0.0173590473035334	0.0691219728924148	0.0575157449417987	-0.0393998065248578	0.0031607692635373	0.0482053166435942	0.0586424572639752	0.1502253067037209	0.0628294797005574	0.0310307696120458	0.0443923895523083	0.078068964979376	0.1499607735907348	0.0638885036774459	0.0822477468452927	-0.0137832332341496	0.1424858715929841	-0.0316751952032492	0.0030151027142326	-0.0287875133892128	0.0564579259268938	0.069722463389671
chr1:180000000-181000000	0.153330031479771	-0.0184630042671752	-0.0485190161928071	0.0744551915523134	0.1331660496202613	0.0587579262867588	0.122333459169015	-0.0458176235001046	0.0180908480111336	-0.0675813128628018	0.1000329774237939	-0.0206877556165616	-0.0250826008997095	0.1114693424459014	0.0571197264997531	0.1283658488644258	-0.0279200677779557	0.1177606891245955	0.1164478581872988	-0.0533822206205317	0.146550585385227	-0.0041555282848534	0.1030799516146149	0.1307509844014599	0.1256271295270077	0.1068021579566877	0.0288941228449584	-0.0585642689870255	-0.0746138055205357	-0.0398075553797568	-0.0550700457974012	-0.0152775612702566	0.0474462075190698	0.1375436422088517	-0.0402862313742599	0.128031672363672	0.1265344941918725	0.1344057751036283	0.0413969874942265	0.0218650171598404	0.1133324075705073	0.03883896415005	-0.0622865450059168	-0.024960021970773	0.0521395924458934	-0.0627392417930045	0.0029783276124563	-0.0694663819504685	0.1263572536659843
chr1:181000000-182000000	-0.3721574617932546	0.1191796566616167	-0.1221844124330664	-0.0023477973921752	-0.4895696176612743	0.0517420576883989	-0.3910974704174205	0.0070441962533671	-0.0489041325219713	0.074259094404202	0.0153846820907017	0.1311409010942341	0.1231947817498627	0.1735836805067683	-0.0685229420728747	0.1007145680429291	0.1284173885757949	-0.4079353814169346	0.0327126973327135	0.1017705833453976	-0.3758451566991469	0.0743323399941936	-0.3657208752396684	-0.3133727569915056	-0.3111073875109398	-0.3952060758218383	0.1704351053295995	0.008076567517592	0.065193055629845	0.053530037999291	-0.1063775738952761	-0.1411163161720084	-0.0813144383008789	0.1672143000501477	0.1621034244043467	0.1408424309499142	-0.4157825434119279	-0.325838493715259	-0.0858711892234486	0.1858766034783286	0.1769581193183789	-0.0522220114935337	-0.1066054444978669	0.1071804590784411	-0.0119429644619849	0.0033022195068264	-0.0054541559839403	0.0466636817917172	-0.3258893267424491
chr1:182000000-183000000	-0.3400055450288184	-0.0732747779635899	-0.0502056521872977	-0.1778186752203459	-0.3074771018275183	-0.1296618399172124	-0.3590447227364624	-0.0543147048392638	-0.2026552609028042	-0.0683724798660442	-0.1880011219653408	-0.086092072318756	-0.1147568064969834	-0.048440222387262	-0.0777844571098888	-0.0870717855992318	-0.1035438022499486	-0.362944905862873	-0.1748180883158407	-0.1091976157633762	-0.3510493083160688	-0.0748052296700477	-0.225422603011997	-0.3152488854638945	-0.2648760595224688	-0.3945923847063677	-0.0803252181259863	-0.0573878922273332	-0.0585038454877302	-0.0616555943633029	-0.0465670747921429	-0.0649464431337294	-0.0658085068360059	-0.0553983472465394	-0.1306803241952862	-0.0537811931662311	-0.4243845587185093	-0.2423933301688085	-0.1184271638317174	-0.0837902798847115	-0.0236529067459886	-0.0931096823439148	-0.0572835934857712	-0.0455146026033016	-0.1465163145565736	-0.0518937361363009	-0.1326683574372439	-0.0555625421481214	-0.2818383067751741
chr1:183000000-184000000	-0.2169296186876655	-0.1258463934766255	-0.1332274181295302	-0.1477640951030775	-0.2241463124999007	-0.0922356099719038	-0.2480552773996834	-0.1440111370467037	-0.1966964205511762	-0.1914410565228275	-0.1113250773967892	-0.1379459624190668	-0.0321412643098427	0.0443529629649465	-0.0915001331331507	0.0382970670508129	-0.1307220099233296	-0.2220294535942447	-0.0813777887369289	-0.0559252919083121	-0.199173159500561	-0.0908732964054732	-0.1605185080330181	-0.1708571894508627	-0.1809994655610914	-0.2448920284593038	-0.0654489499471616	-0.0996358358012707	-0.1745759815327273	-0.1537900111377733	-0.0894029369900176	-0.1695986086127113	-0.1500659836223888	0.0340566987814124	-0.1692492672664717	0.0384087522211327	-0.2252775813817307	-0.1928914417872997	-0.1312119145031769	-0.0691187393449793	0.0347757469725714	-0.1032196662410851	-0.1370733591772226	-0.1589105645055411	-0.1426506742032117	-0.2150330284639973	-0.1452296021920981	-0.1947566305409986	-0.1968735947758866
chr1:184000000-185000000	-0.3602589482111952	-0.1609700190346867	-0.1673380372436491	-0.1736454789750779	-0.3757448860018683	-0.1604427299070472	-0.446122354798768	-0.1650319402119693	-0.2128034235518886	-0.1087924659719657	-0.1567049884511864	-0.1152520484138711	-0.2091706418891158	-0.1937582299943123	-0.1238135674152023	-0.1525572195695016	-0.1387699642597181	-0.3829139706344484	-0.1468891108900407	-0.1763453955554322	-0.3776592871992512	-0.1302082683693855	-0.3704360839100973	-0.3037714371307533	-0.3009606652565377	-0.3649363928401071	-0.1564950906186492	-0.1487853584623012	-0.106432041866332	-0.1100041918263182	-0.1118011663581741	-0.2380541152737437	-0.1723686916219982	-0.2044227079218916	-0.1303128973349884	-0.1729604010219367	-0.3812930832539177	-0.2874193235288578	-0.1675772790911283	-0.1269956525124073	-0.2440847080290623	-0.1520610158464125	-0.1434761083587807	-0.1634868915602662	-0.1764663429990577	-0.1082448558010843	-0.1879854441362168	-0.1087865330429151	-0.2869098331255499
chr1:185000000-186000000	0.0970882026120407	0.0470586439008488	-0.0030887550003739	-0.0884746082337409	0.0893598001269416	-0.0596555563633135	0.1101152749553321	0.0100763299273156	-0.0847296254391401	0.037181369940534	-0.0738704006115929	0.0478181495296516	-0.0123306907873921	0.0282702812130629	0.0382595823553304	-0.0006027256282824	0.0269523611929018	0.129561928828471	-0.0738167401763263	0.0006886742045466	0.0914080287008127	0.046240674352132	0.1482588627833787	0.0927188002893292	0.0908175329237014	0.0884824385672605	0.0508778379549318	0.0161111368350275	0.0222459783599694	0.0280674883383869	0.0019359567389232	0.0182725645385324	0.0469726485125607	0.0148626831409771	0.0035469962251252	0.0144416720021737	0.1095175807792331	0.0896453668792916	0.0459899250193402	0.0811660451378768	0.0198589683500564	0.0539095982329147	0.0007229575740787	0.0914042566406699	-0.0832808880395088	0.0036052924122137	-0.077002817226069	0.0210153492599458	0.0923868710379681
chr1:186000000-187000000	0.0067456058675083	-0.206847215203326	-0.1904961765929221	-0.3417967394990943	-0.0259545284891625	-0.2243451017306232	-0.0224323998150751	-0.2152045568838823	-0.3319765176337287	-0.1890807363046197	-0.2214203944675648	-0.2081898313871983	-0.2490717155932984	-0.0885730583550487	-0.2385843282487361	-0.132802653270731	-0.1873313803528109	-0.0145017652184717	-0.2352947462530087	-0.2670309782565003	0.0019637700104826	-0.2083907250608638	-0.0139884762619928	-0.0009836320078626	-0.0035356926214082	-0.0213925451378735	-0.2093954765674945	-0.1931189665496756	-0.1981957538487789	-0.213504361379514	-0.1596493995488525	-0.243982400089336	-0.3142103307671569	-0.1334874760227449	-0.2298593413227022	-0.1225387365063803	-0.0134039265761598	-0.0094802605215505	-0.2446932754348682	-0.2023381585792192	-0.1689936881296699	-0.2219457504371735	-0.1665578279459176	-0.2546032642976673	-0.2497113830188977	-0.2163029420620278	-0.2627555804485378	-0.2187845019797459	-0.0008206314136835
chr1:187000000-188000000	-0.194115872876747	-0.1662376310752126	-0.1380943218395896	-0.1029504588049986	-0.2040764820392002	-0.0493868861839143	-0.2866331941089116	-0.1812996953366206	-0.1549543926428839	-0.2011590715841693	-0.1025878995912032	-0.1800832639117978	-0.2897247481177418	-0.0429764962413346	-0.109248990365556	-0.0492600378930493	-0.2187006493360455	-0.2484534037528283	-0.1170919396219642	-0.2897959893471976	-0.214860401885009	-0.1472166986632765	-0.1553009330591231	-0.1325012358480212	-0.1439097707998669	-0.2187489376058536	-0.1298052417260149	-0.2099980163410532	-0.1662670578810037	-0.1773929917157671	-0.1407404163578314	-0.1663426792528424	-0.1645997686075812	-0.0392931630963968	-0.2495692858677702	-0.0363422772418696	-0.1801479611985854	-0.1365538299207229	-0.1373903809432753	-0.1671048265769754	-0.0336458329916524	-0.1229700391068242	-0.131175870586262	-0.1656868746749168	-0.1018694218175635	-0.2193325164863699	-0.073938990724039	-0.2201055219399309	-0.1585775740523201
chr1:188000000-189000000	-0.0503242318174049	0.0516035047939363	-0.102379742263014	-0.0420878582470427	-0.0460579324690246	-0.060352117560772	-0.0392538352687527	0.0233821392754826	-0.0600164667881424	0.0962572588592118	-0.0666976069516499	0.0936647517841678	-0.0211560532430751	0.0011241702214489	-0.1179933464970259	0.0259415460327452	0.0828994041504759	-0.0592927277450977	-0.02563037668978	-0.0236543622513836	-0.0383472169056481	0.0261870138642365	-0.010715110928095	-0.0189346721987683	-0.016154785796771	-0.0398778291454136	0.0302703439545884	0.0112676872803486	0.0912354885898002	0.0685756961757687	-0.0930303384566012	-0.1192843831430425	-0.1573817255000191	0.031193968140733	0.0793170319847403	0.0343594183402481	-0.0422992565566837	-0.0111862315247758	-0.1414770453823582	0.0378662436246428	0.0307219778606963	-0.1176714017913105	-0.1023431487924491	0.0873149853600582	-0.0674769868644126	0.0631543634696809	-0.0707131501667038	0.113886911439666	-0.0225967780957834
chr1:189000000-190000000	0.0533226844516363	-0.0254339309998996	-0.0585260388556081	0.0184851391251895	0.0667139133903583	0.0293288323398282	0.0500480710500378	-0.0496319219909589	0.0060161733551709	-0.0175396589112071	0.0208310876499981	0.0015323093368622	-0.0264840746430284	0.0066424926755853	-0.0725753437249422	0.0422640650189969	-0.0008160615429952	0.0544488106089675	0.0462881923007724	-0.0290796369959229	0.0521041555369343	-0.0414155185391653	0.0848235041683459	0.0862787357769795	0.0805843524704161	0.0480508551554902	-0.0325614574765518	-0.0490272195241004	-0.0222112998765221	-0.0229144565007185	-0.0733056467882619	-0.0687508174945809	-0.0795939773749374	0.0415832277683437	0.0041721961870058	0.046582414679538	0.063534366457232	0.067693557787569	-0.0820206525478835	-0.02618288708505	0.0261480510926726	-0.0974054737661858	-0.0629259344147601	-0.0301200102498408	0.0224795167299664	-0.029005710088409	0.0131996831596743	-0.0222413067863795	0.0834685283932672
chr1:190000000-191000000	0.1210651425195095	0.1335549168238576	0.0187927576189717	0.0800475456284965	0.1525048242715372	0.0659726919562516	0.1559087385686887	0.0817555008624204	0.0997443619432819	0.1166947940939947	0.0640464579694199	0.1860279138185072	0.1284855490125678	0.0493155576804878	0.0058910497372915	0.1114675708504253	0.1742008815000428	0.1295274040879766	0.0575113956613053	0.1271601517647167	0.1167982838503357	0.0993665640651058	0.1406333551846973	0.1191162025542894	0.1248332996628671	0.1375712431575547	0.1099205356427658	0.0845198252357085	0.1211740612342209	0.1312371642685816	0.0119956394250298	0.0583052172445765	0.0434003488725249	0.108265094095032	0.1890111712805141	0.1064206660947952	0.1426308638325658	0.1316414463782207	0.024661962678512	0.1303434808255726	0.1126186126138107	0.0205230161383137	0.0184996850924801	0.170051561346537	0.0798556332443866	0.0955717963949986	0.1008129043706316	0.1413809343474392	0.1226678606449885
chr1:191000000-192000000	-0.1106643168051669	-0.0560649368230381	-0.1185913592236725	-0.0184030782936211	-0.1133745623891521	-0.0293389739606187	-0.1274064919614552	-0.0399854971184241	-0.0608696323175511	-0.0103275566893462	-0.0143728986077863	-0.0249003898306977	-0.095694208337989	-0.0374274261918431	-0.1667832430875316	-0.0089459548158789	-0.0349159892769264	-0.1259711295019665	0.0088808301358676	-0.1015632055727173	-0.0992674407940583	-0.0806725595739849	-0.0952492432272065	-0.0650721996394849	-0.0882142816110837	-0.0873178579058671	-0.1323226934013357	-0.0419480202293924	-0.0167937780018033	-0.0308421760643904	-0.1056732243811157	-0.16023843195223	-0.2030569835981759	-0.011639057527307	-0.0178476428108999	-0.0092275541188782	-0.1335556110310314	-0.0861885363204645	-0.151181020910654	-0.1009272340321765	-0.0266051230669572	-0.150381694120922	-0.1059541491967689	-0.0642846213470724	-0.0430284391924107	-0.0094584701532424	-0.0618921027499253	-0.0107862364846585	-0.076907615771962
chr1:192000000-193000000	-0.1355967788637987	-0.0082098331817607	-0.1507495879170804	0.0703867190676151	-0.1116554904338215	0.1043301522746498	-0.1654443917866816	-0.0353655017084261	0.0678112406638304	-0.0344677160392661	0.0559853515151851	-0.0288695330680595	-0.1595747272950405	-0.0118817326993345	-0.1440822815991448	-0.0015063013966318	-0.0322061444551486	-0.1092864474569227	0.0864460043872836	-0.127333422038002	-0.1354488305416636	-0.0256496967732302	-0.1255506321045195	-0.0953846925747273	-0.0943735806521124	-0.1470497225546797	-0.0263639709352171	-0.0707317052539178	-0.0368922779954886	-0.0354057837577892	-0.1230016435560031	-0.144470807618094	-0.1441416004685351	0.0336781783579786	-0.0498772275132211	0.0206409537357517	-0.1377198915882395	-0.1021737942240016	-0.1552707554794446	-0.0090675420699818	0.0413952193935377	-0.1634754331569866	-0.1320731405693406	-0.0133491118715148	0.0630835191876139	-0.0335130476887815	0.1076420105418592	-0.0412516122982306	-0.1011785784242103
chr1:193000000-194000000	-0.102692007480753	0.0373964404234141	-0.0761044344780149	-0.1729829427120397	-0.0901321344990595	-0.1084126863617908	-0.1189339555408674	0.0307147507934347	-0.2005982490743775	0.0170231947694183	-0.1248311298314541	0.0553054424111931	0.0472336845376733	-0.0473838793055138	-0.0144703399903928	0.0060898565420299	0.0333548375432175	-0.1010191904918794	-0.1365991007415734	0.0569660692290975	-0.0906108923843622	0.0566197734823408	-0.0625418892377882	-0.0510000670375347	-0.059193111283562	-0.0827250642297174	0.0675877654046606	0.0269618163982631	0.0112439722430409	0.0189711037297558	-0.0596642592505999	-0.0599942191851013	-0.0037255000441764	0.0033329792724515	0.0290509059521871	0.0186019937073741	-0.0948425193353292	-0.0519187896773961	-0.0291705324643981	0.0738452228294402	-0.0216453670748788	-0.0179870929480206	-0.0833986238507776	0.0455805754447724	-0.1303178867614065	-0.0029337502840055	-0.141050863929538	0.0021368763768584	-0.0736928832491655
chr1:194000000-195000000	-0.1442068114790811	0.0261872560038281	-0.0764026429763578	-0.0050301820177572	-0.161811472140185	0.02238938122594	-0.1420050878567312	0.0255157193304434	-0.0031926662282258	0.0480852669480338	-0.0148325049203939	0.0589471672913354	0.0047491907800841	0.041644746937493	-0.0362002468862896	0.0460623985956299	0.0245710284583501	-0.1658472337853736	-0.0132965103353636	0.0159871715716711	-0.159486739823578	0.0371232287619407	-0.1201604480596172	-0.1096285324827945	-0.1064295931179076	-0.135869250359857	0.0320900006726038	0.0186978328186055	0.0353711343163941	0.0515677041715675	-0.084723582782897	-0.0495467978674872	-0.0327809011101085	0.0808806548139103	0.0262804917582954	0.0773657906311042	-0.1436062779860594	-0.1110575991493581	-0.0387864824165444	0.0555680464466634	0.0802097721144906	-0.0293220829999413	-0.0677584105270321	0.0521318948731334	0.0122225433494521	0.0076464323480251	0.0291995619897665	0.0263739329602671	-0.1148248240354955
chr1:195000000-196000000	0.1615266406756717	0.0097677990914639	0.0192779959837147	-0.215034814382204	0.1291507039402376	-0.1932987435528821	0.1739257813349577	-0.0220779052192705	-0.2326455547273233	0.0032595276420919	-0.1848617448953561	0.0342669237744716	0.041537985379825	0.0273130178217376	0.0611689586615243	0.0545439978759673	0.0249871581320474	0.1416969173612546	-0.1586927807240676	0.0410404031729894	0.147237989079942	0.0182596987690899	0.1393442129568592	0.1808533227339868	0.1572232384204385	0.1617774493972479	0.0369934912182243	-0.0056215348209905	-0.012394992271998	-0.0056864561827362	0.0088772092759097	0.0313625149635959	0.077400210883864	0.0343860864237477	0.0374727163815902	0.0481773166238754	0.1568617809820529	0.1489744682760251	0.0902482043183391	0.0475381418985732	0.0100675378645892	0.1015564801745124	0.0204846884608069	0.031424740303493	-0.1917449541521054	-0.0290742739414569	-0.1937341844715587	-0.0121443444900347	0.1747175192240282
chr1:196000000-197000000	0.060324559071294	0.049442169250823	0.0157685197417629	-0.0699700554118077	0.0330231031374277	-0.040722424204627	0.0377936415273609	-0.0528217131248687	-0.1309694327389095	0.0347284279440822	-0.0387627708142592	0.0548763015692299	-0.0382140211816214	0.0190878655051642	0.0898505143928116	0.0311280404799538	0.0402344824864512	0.0559629703085343	-0.0500608564848899	-0.0059386344230808	0.0372582368633883	-0.0138632374566889	0.0234088627272497	0.0360675763590346	0.0371806737815969	0.040599844678018	0.0158478452238851	-0.0439916987788583	0.0183699879657794	0.0056903299088599	0.0054043760155202	0.0661832473926636	0.0733121282199785	0.0330630747322211	0.0582269976445356	0.0465471773444802	0.0351727163943857	0.0340283907627959	0.0506504975888843	0.0614869539131791	0.0347261771099475	0.060260065669897	0.0138408186611003	0.0297193378749299	-0.0794722836716919	-0.0264389735193163	-0.1039640382098362	-0.0013515388813582	0.0299581629167529
chr1:197000000-198000000	0.3267078395225421	-0.0293337733141076	0.0650652208028459	-0.1583122432568935	0.2127649811637815	-0.1507321307319922	0.3504278988146531	-0.0362431334929861	-0.2070798543226379	-0.0209444773465573	-0.1413269670322343	-0.0085079320404027	0.0582453654726194	-0.0254117549822962	0.1309283905297223	-0.0002797106519394	0.0040116098187307	0.3361944993184957	-0.1303415591179434	0.024072443797921	0.3084887174853795	-0.0368605528532772	0.2273506337601952	0.2001115279721848	0.2020206516957704	0.2159159501308261	-0.0403574139841895	-0.0280990985427115	-0.0116344541233553	-0.0133156583647352	0.0315237312405409	0.1028350975375953	0.1494505764840865	-0.0215114127035081	0.0260834432064469	-0.0197353430829109	0.2444636518169105	0.1961960546856237	0.1360559832991028	-0.049202299149213	-0.0410145864503852	0.1470265127216021	0.076994734499885	-0.0363062638951219	-0.1693822561899653	-0.039618038582331	-0.2358030471197902	-0.0236839058522158	0.2086728481940037
chr1:198000000-199000000	0.1929545173505344	-0.0243824699860012	0.0114655669690939	0.0404527595766039	0.1900260157804374	0.0276658409474729	0.2100789135106728	-0.0430560802774551	-0.002090375814713	0.0007162290978807	0.0608723524540462	0.021637488574453	0.0631004744978532	0.0583462308694534	0.029320412333068	0.0926408280837716	-0.0033845974596176	0.1623303561236489	0.0745240016756273	0.0532351556590024	0.1603356007389835	-0.0237025782726832	0.1381699818980312	0.1395356073684686	0.1474184448802702	0.1427852612290958	-0.0139597096853668	-0.0183108421029318	-0.0013150652270552	-0.0057099813932023	0.014287960330424	0.0447730385949984	0.0706925912707509	0.0648276746044883	0.0040235738955984	0.0882061559660165	0.1807416247185429	0.1398806955122677	0.0795893227812225	-0.0140285117726187	0.0744105442488311	0.0743416357804449	0.0213533086042352	-0.0084841318447567	0.0225540698079267	-0.0081053804046792	-0.028130246349528	0.0023853938253697	0.1428728403017976
chr1:199000000-200000000	-0.0310259555047004	0.1293395618662835	-0.0302535641235685	0.0117665110621619	-0.0251803242788906	0.0123784134914168	-0.0395445273954315	0.0701361323799977	-0.0061322713195832	0.1410963504648826	0.0014849788722794	0.1264368682102415	0.1381152216302417	0.0092479923258588	0.0295831210965042	0.0310469113735009	0.1567624907751501	-0.0305933296292541	0.037395796000514	0.1027171119071514	-0.031869172654777	0.1101609478328165	-0.0037062420845871	-0.0131563637637624	-0.0139265565749163	-0.0208081229242137	0.1011126233756053	0.057685762348682	0.132592314996632	0.1556503006040425	-0.040649412546297	-0.0142603225543679	0.0414844833171223	0.0028221482123805	0.1731781217292864	0.0125706489102539	-0.0238527869491269	-0.0119702953901928	0.0413548841007014	0.1029265194964344	-0.016154785990832	0.041912482988292	-0.0248626093463671	0.13332839013432	0.0076015504083113	0.1042445928385965	0.001037467874276	0.14262019548998	-0.0103181267750534
chr1:200000000-201000000	0.1036240664577853	0.0311290280041445	-0.0014135104163648	-0.0477488125851473	0.062260195436972	-0.060243363886099	0.0860981337047223	-0.1221520765087898	-0.0934223373966116	-0.0027697799282843	-0.0340270108408221	0.0784611514029787	0.0081551613408278	0.0428913753153363	0.0575890049505231	0.0909139303222518	0.0545872573385757	0.1185585394370682	-0.0085074963836716	0.0136259829237671	0.1063690288707821	-0.0394381248840171	0.0646444544275021	0.049047762047666	0.0468127952407084	0.0636818444885657	0.0143621514284576	-0.083744538488726	-0.0202003128648302	-0.0169532020366618	-0.0317009945920313	0.0307409688421779	0.0586517357743889	0.0799811860531358	0.0697732341733271	0.0775765679370458	0.0715189053403893	0.0410743274938448	0.042382319966982	0.0959069187753031	0.0458920017553573	0.0476958691971161	-0.0031232482370341	0.0263874576762328	-0.0656282148732627	-0.0803465073408999	-0.1216131902754845	-0.0372929684791052	0.0573680291595216
chr1:201000000-202000000	-0.1431693840198109	-0.0643026335877904	-0.0962788250242492	-0.0689721855739654	-0.1733412666202521	-0.0108624814664555	-0.1687857471612722	-0.1455069333105465	-0.1771376729135495	-0.073818188702814	-0.0223273176349363	-0.0510679068921995	-0.0655196458714816	-0.0378856577815811	-0.0458027256905822	-0.0799463844792166	-0.0647247884833071	-0.1689850975105091	0.0118526458666758	-0.0743707446672399	-0.1470618265688801	-0.0706970948508905	-0.1476235431782568	-0.147382135461358	-0.1422115203650557	-0.1882390454472547	-0.029299014903264	-0.1181146815256026	-0.0840200842408559	-0.116005662858035	-0.064277465117425	-0.0643402013722478	-0.0764324970063693	-0.0785823465029775	-0.1023971328125783	-0.0583280567687194	-0.1887608621299493	-0.1645021912773004	-0.0128607033926254	-0.0372732941102662	-0.0704878367870124	-0.0056393646966187	-0.0883631179210281	-0.0948493955953719	-0.086412836055174	-0.1320986508502659	-0.1171363202548104	-0.1096434176075726	-0.1441592238934682
chr1:202000000-203000000	-0.2676371971742455	-0.2828465248118116	-0.1616386399535442	-0.211972398761526	-0.3382890991485574	-0.1953397964254075	-0.3214196134909401	-0.2042935956569393	-0.2929806586240648	-0.2067479842670561	-0.2346212062239628	-0.2340179285432498	-0.2078893685225976	-0.1171327680349133	-0.0949910430748068	-0.1359790562957498	-0.2648707926253881	-0.3846409652048275	-0.1741464658693947	-0.2192351854878982	-0.3037424014829984	-0.1802283652236273	-0.2520415219333612	-0.2296354529091554	-0.2461076498873913	-0.3428017722857792	-0.252438776877209	-0.1710454207351779	-0.2245697366948817	-0.2333608429098121	-0.1485831897031444	-0.2132005627192109	-0.1383679521098137	-0.1440202719526975	-0.2350685260421285	-0.1298498356757561	-0.2885703651857718	-0.1993756369585238	-0.0812743179315736	-0.2576939385388853	-0.1659944789011972	-0.0776809852830449	-0.1413998783208348	-0.2723599430278056	-0.2196824445003907	-0.1965422815968933	-0.223455033121805	-0.2231198430219388	-0.2350404251567683
chr1:203000000-204000000	-0.1106904464033232	-0.1318243184215797	-0.0741907458439828	0.1964595304953427	-0.1460867727155814	0.2113080914287672	-0.1092451976139365	-0.1627345285101624	0.1983244436867151	-0.1254885551249845	0.1304237109580973	-0.1073409355938731	-0.1486176554248877	0.040542775546519	0.0180382494875235	-0.0018132930723739	-0.111627013723793	-0.1311450019546981	0.1720243329060874	-0.1513600787984627	-0.1143653366053209	-0.1406943611974038	-0.0811288577433936	-0.0930194255773767	-0.096261737468121	-0.1203192467992424	-0.1200905964649363	-0.1449621766147116	-0.1138392420231752	-0.1379865933603547	-0.0689151548423225	-0.0832523361462238	-0.0082807873166176	0.0229818327870033	-0.1213527593289799	0.0352310562039058	-0.1357498580415099	-0.0842310427576544	-0.0006083836601953	-0.1020798566162767	0.0225129779722646	0.0061562518420518	-0.0786516981836575	-0.1359728081707831	0.160981095766937	-0.1533694745886508	0.1826415937736925	-0.1417038908544175	-0.086222129024689
chr1:204000000-205000000	0.0862223954857883	0.0049384915988645	0.010137781382328	0.1279511737905717	0.0702198273790319	0.0921283754908107	0.0775898876343643	0.0049335926133792	0.0989245090077337	-0.0099753392772171	0.1058620867316185	0.037817183666791	0.1165557430334614	0.0512365034917825	0.0503337508319355	0.0529379091216362	0.0147984432077744	0.0779140775443428	0.1059230553342204	0.0890117044278065	0.0756270354807589	0.0328613294349562	0.0666031620284121	0.0450381078824026	0.0415650443364	0.0737626265604173	0.0491681033132831	0.0245317016608536	-0.0382159977470239	0.0005471944426621	-0.0226816479797256	0.0494422155609105	0.0744327692682166	0.0767754784660786	0.0286426264980005	0.0858865400343255	0.0658276057583315	0.042877914414571	0.0969442963665852	0.0362309877932395	0.0522249143465096	0.0709850390693054	0.007453657370746	0.0210618841281307	0.0889638678991616	-0.0209562325370636	0.0817557619073272	-0.0141159274783668	0.0429869106549701
chr1:205000000-206000000	-0.0289432993703269	0.1357169188933897	0.1297341130624083	0.1605373087162277	-0.0148307662657871	0.1909033964379234	-0.0443110808645851	-0.0512464024004261	0.0825110873229459	0.1009726512178672	0.091267313226319	0.206303731622511	0.1382534817770716	0.0926778697000948	0.3079361152827123	0.1153108896535109	0.1784351033496068	-0.0373894651590014	0.1444201530647302	0.1347835547826478	-0.0310069181817314	0.0635922742029824	0.0042578446836001	-0.0213211667728512	-0.0226097596621448	-0.018872869114894	0.1380365458688644	-0.0244585719120253	0.0705950399297419	0.0798345794000384	0.0881475329818208	0.2749546402057596	0.3352326135954873	0.1428526496271576	0.187321553581976	0.1565050800165275	-0.0181996554690478	-0.0118877644601057	0.2675396194411317	0.1903573524605366	0.1041439140431503	0.2914760669328965	0.1297164244200375	0.1720056998216908	0.1100576488331725	-0.0091484944063292	0.1021655603562624	0.0405961960887835	-0.0204709421788823
chr1:206000000-207000000	-0.0285300903725086	-0.0640381860059726	-0.1288762301715122	0.0774004274368794	-0.0325542698893585	0.0840653094209994	-0.0430765253355107	-0.1153383165616596	0.027719073546854	-0.067105588753173	0.0684114395774838	-0.0499293084496699	-0.0680466779665916	0.0297431317216073	-0.0640098570893239	0.0523789856780898	-0.0488693035979555	-0.0281540661302061	0.1065167669515787	-0.0862365121848441	-0.0360075802138792	-0.0727390873089119	-0.0163819583358105	-0.027204582770214	-0.027432696909866	-0.0467121689445409	-0.0453759778080916	-0.1226086158828774	-0.0735267777405698	-0.0785499748099722	-0.1142561784816781	-0.1176469003059579	-0.0810853743459016	0.052925274258741	-0.0443826659004818	0.0617822397271584	-0.0477292160049936	-0.0358471049984374	-0.0732509566272341	-0.0480175982857882	0.0248026713208079	-0.0750975061201548	-0.1128722936138586	-0.0802216645574842	0.027222054176025	-0.1113533570140365	0.0161141969580375	-0.0886941523317742	-0.0342335469604013
chr1:207000000-208000000	-0.2424009090831045	0.0656866060009732	-0.0551593789912418	0.107579513509114	-0.2682342552639543	0.0822230493665585	-0.2379175067476966	-0.0815163328452852	0.0316644846856075	-0.0076263503530059	0.0694978087384507	0.0677634036588771	0.0213029178973333	0.0516633183605934	-0.0093266225801541	-0.0086699363342141	0.0479075133831055	-0.2531797955961306	0.1205766045446079	0.022514513292033	-0.2354902689579086	0.0452967946171952	-0.2025933005202989	-0.1875983577718745	-0.1985852576700952	-0.2292543857334022	0.1613260585138848	-0.0601289707089234	-0.025913909592451	-0.0244328079760964	-0.0591260589757299	-0.0690901441899793	-0.0302519122443023	0.0198006367483592	0.0282648687354058	0.0289139762272346	-0.230072963637405	-0.1946899220649984	-0.0143162371016604	0.1397759690868563	0.0086210235396893	-0.0036898013120914	-0.0537207609459667	0.081418784743143	0.0462120435969728	-0.1033079797527257	0.0262348485405213	-0.0599080098375457	-0.1761401304715646
chr1:208000000-209000000	0.1099329716046582	0.1219042285295344	-0.0130382692008096	-0.0710681905896781	0.0150612157248832	-0.0498979678993831	0.0606562286778392	-0.0138014966414939	-0.119537628766882	0.0720478945144566	-0.0263276114324977	0.1052105709398203	0.0683889083268029	0.0511322085789636	0.0481121696768788	0.0948810141664581	0.1160135523572073	0.0935398397009644	-0.0243120352926526	0.0708122272508301	0.0724586825393511	0.0709406969179342	0.0118508978050324	0.0153170373343623	0.0140818137909298	0.0492170129138589	0.1248351799186296	-0.0158620108318159	0.0594470913839431	0.0601008538051886	-0.0293627454389308	-0.0080041411995682	0.0523888058625926	0.0913013303262275	0.1175529263249814	0.0769581712333661	0.0302819207252884	0.0143104528897187	0.0650104335343619	0.1131162487289962	0.0648931963240005	0.0621684685499171	-0.0020530295033095	0.137176187652508	-0.0916810971440835	0.0026270366075199	-0.1195961785997089	0.0469099927710631	0.0211650442812676
chr1:209000000-210000000	0.2122356250218928	-0.0171526478150274	0.0136948263228112	0.067614374462728	0.1586127899964248	0.137985068121065	0.1533861745109123	-0.1195611010742857	0.017202207465365	-0.0923196533308471	0.0595899688644517	0.0041293649879232	0.0341185669557683	0.0302915763132119	0.1493009066692151	-0.0029553893630779	-0.018557030723302	0.2117094935478926	0.0826284696864058	0.0298906139810968	0.1784849201027931	-0.0260444841096769	0.1270471533446285	0.1422617438745201	0.115747684766904	0.1507405735709642	0.0680646695364441	-0.0891171248465341	-0.1281649676321598	-0.0990756125638779	-0.0053277342432779	0.0946008414675776	0.2014700711702183	0.0262121414017483	-0.0270233122286354	0.0246154862408901	0.1615689197414097	0.1328630420048274	0.2040458581879212	0.0749702511947665	0.0024023012673501	0.1993020927701496	0.0326589664214444	-0.0111520164121323	0.0415937711808665	-0.1775227415084894	0.0308273643404913	-0.1596386437584184	0.1298913906718123
chr1:210000000-211000000	0.2054383868841004	-0.2136559169524946	0.0223296844870447	-0.1935833555223646	0.1995547015886485	-0.1764224375311278	0.2179411893025556	-0.144072335762586	-0.2538493511721327	-0.1874362590344686	-0.1661625131794123	-0.194490931222071	-0.1352336054058513	-0.1141732926138147	0.154556067396247	-0.04833455329581	-0.1835362200431271	0.2245217279005143	-0.1642801261460168	-0.1534437660267615	0.1892334261578203	-0.1483785298580826	0.220629352320792	0.1791766596772264	0.1851469281161155	0.2130408105694894	-0.1923049746051465	-0.1348524762133877	-0.1766982296292945	-0.181969759636604	0.0185631533052891	0.1047087812889958	0.2048251806862856	-0.1124369282267032	-0.2121003930402037	-0.1144894162031905	0.2170860166242542	0.1721379484230996	0.2414114849502033	-0.1796896198975442	-0.1651450432621981	0.1937896075456472	0.0228514705245343	-0.2224736847919622	-0.15837407931935	-0.1295636915289418	-0.1799256590360109	-0.1755343490054938	0.1629261788296387
chr1:211000000-212000000	-0.0478090519636986	-0.3171544134117876	-0.1062326150492865	-0.2040632870349143	-0.0019249741199613	-0.2167068579604108	-0.0824616573314078	-0.2639653048703984	-0.2418233117150621	-0.2854058836043502	-0.191341767482914	-0.3342198236397868	-0.3064006296527206	-0.1030741942373825	-0.0623419360552838	-0.1662579448908915	-0.3951671603500841	-0.0329415857834148	-0.2256181425212952	-0.3063457326660238	-0.0505237504717645	-0.2672519670789178	0.0033538384537848	-0.015060048577342	-0.0116176649448578	-0.0111004129805375	-0.3800431718645308	-0.2551733843693181	-0.2945362309727571	-0.2980195108757282	-0.1049759938510999	-0.1183388431360389	-0.0746159481624501	-0.1689059072355119	-0.4092350398990967	-0.1578962274015894	0.0026344977891716	-0.0047545611544604	-0.0180966495794741	-0.3787870691523361	-0.1313445207870116	0.0047693348130296	-0.1082613560601059	-0.3859756149762268	-0.2416054658189097	-0.240238580288025	-0.1939136976062345	-0.3017545353409601	-0.0253308219629306
chr1:212000000-213000000	-0.4832360541797001	0.0775196107717119	-0.0427475824661736	0.0064741939517787	-0.557791109212742	0.0732146011268757	-0.4657316084146796	-0.0659729087587322	8.925037234950732e-06	0.0015008240681267	-0.0103374973082909	0.0750810301482653	0.0630986894490092	0.007198971541604	0.0784850795190984	-0.0368570688623029	0.0909118504477497	-0.5179744975606166	0.0008187309346269	0.0703971744323546	-0.4865504668773254	0.0220769381980374	-0.4068760517730315	-0.3586227010101797	-0.4031660234270104	-0.4400591642042303	0.0819111360060886	-0.0182675888623566	-0.0090274801010141	0.0014542083541696	-0.0513415526197362	-0.0111547290350462	0.0672211380609073	-0.0048878058407141	0.1220624337841808	-0.0053181194315338	-0.4707183996228943	-0.3479933847973991	0.0583487999957515	0.1219982165875924	0.0291958879224205	0.0947380212233026	-0.0305470920111561	0.0603607994428649	0.0123540314327706	-0.0903964298842544	0.0514765064951226	-0.0499442556216297	-0.3821695401950736
chr1:213000000-214000000	0.0743951630895086	-0.3362320228344281	-0.0359722289961608	-0.1639518575264773	0.0329339426750488	-0.1485510127798767	0.0430265008281344	-0.3025296772504356	-0.2541411705339767	-0.3555266184293076	-0.1435335775029567	-0.3130334026125545	-0.2716216109145408	-0.1511823681723504	0.0632910910496428	-0.0958284125504445	-0.339882577951384	0.0578571020166496	-0.1312080015506684	-0.2313109368984909	0.0461152836511947	-0.3003312955826989	0.0270835706217914	0.0192429858164775	0.0170865852259927	0.0432882101236216	-0.320664910166246	-0.2689368658850447	-0.367804659099943	-0.336897960265533	-0.0146863598786339	0.0283336407195681	0.0684862437905169	-0.1316611289788536	-0.3504369626965058	-0.1284915561991851	0.0275827874909532	0.0268506113355832	0.0817110259321945	-0.2839879240194454	-0.1511170539535817	0.0535485387630623	-0.0248778171455055	-0.4127474809179952	-0.2200886224520224	-0.3083199987613335	-0.210274170529887	-0.3516347143468901	0.0216165971215018
chr1:214000000-215000000	-0.063646482205304	-0.1462090819605027	-0.056770070251326	-0.1259224402364394	-0.0623319874651973	-0.0588803750584674	-0.0492628015933231	-0.1835569816130884	-0.1657871714234394	-0.1365308963503458	-0.083436733127771	-0.0967027681273692	-0.0559237974113084	0.0455862755770418	-0.0518133732071186	0.0341432770827015	-0.1246170925771105	-0.0658554747396636	-0.0841237567159147	-0.0528792316757202	-0.0714232418502911	-0.1153968563345137	-0.0011005415117791	-0.0102028885872983	-0.006261403765593	-0.0583096497666868	-0.0919194662349919	-0.1371735762319417	-0.1825422350977867	-0.1930953833091123	-0.0528121101728881	-0.0696874861607401	-0.0768706290824276	0.0294166626668086	-0.1151853478708315	0.0323988568370318	-0.0476564009053653	-0.0084145846009717	-0.0586080103851263	-0.0865630398421866	-0.0144574863010283	-0.0647138609713347	-0.0499505678305535	-0.1487161346693108	-0.113350079042503	-0.17639235377667	-0.091937141362985	-0.1615414423347634	-0.020468013451637
chr1:215000000-216000000	-0.3331414073632786	-0.0145467309801984	-0.0889313089238688	-0.0609652037972703	-0.3758366102145217	-0.0256532241093958	-0.3431655248870496	-0.0113497478678121	-0.0981776359111807	-0.0277086384666121	-0.0936124466012317	-0.0174195565341555	-0.0372948234294254	-0.0353594753755514	-0.0284511215238607	-0.035280936167454	-0.0504814340263717	-0.3636478437631724	-0.042923256208599	-0.0162587698018613	-0.3111908830414833	0.0053592375243965	-0.3124689987857083	-0.2744473765654686	-0.2665586288133649	-0.2621315056412035	0.0108788158148455	0.0033761228691384	-0.034227864736509	-0.0254200986879298	-0.0645925108741161	-0.0775899145880522	-0.0526578467179141	-0.0190348763443184	-0.0522211203892229	-0.0189139433347895	-0.2871741925870802	-0.2583496516315017	-0.0629247832201049	-0.0039823983828621	-0.0279894761513421	-0.0611829572615782	-0.0715022716325683	0.0118636647194754	-0.0882639543506657	-0.0273523743795313	-0.0533373593315565	-0.0184148297675686	-0.2588637218082266
chr1:216000000-217000000	-0.4004614997003131	-0.0880891715316106	-0.1357967607729569	-0.0582873444919295	-0.3690824294652389	0.0249098827772719	-0.399928304949645	-0.0981751215468488	-0.0923454071791071	-0.1366915080961009	-0.0360662230754218	-0.1138623888185376	-0.1143553999334131	-0.092956705697297	-0.1380841894623942	-0.1127149527362773	-0.1207027267075415	-0.4995149795190799	-0.0263139417273489	-0.1117847781356668	-0.348928698094653	-0.0563470638578024	-0.27962254665412	-0.3509100101024413	-0.3452991370718807	-0.3941816100188446	-0.0362889611326048	-0.0982504074810903	-0.1234562759453873	-0.1181062190381768	-0.1171731822348937	-0.1666489254361727	-0.1762729480989061	-0.1264280865783453	-0.1435145730157186	-0.1215371593874573	-0.3724365632561894	-0.3196503972251871	-0.1709223289121798	-0.0453822500621871	-0.1298640466715348	-0.1591250835786203	-0.1336541360312191	-0.0819024743931417	-0.0359957186283715	-0.1599312938430915	-0.0160738071912876	-0.1619136337073164	-0.3146869199259148
chr1:217000000-218000000	-0.0276344216700696	0.0084273773741295	0.0460600782884303	0.0011569164698988	-0.0301000691477521	0.0322725058871845	-0.0539890329524709	-0.0544514070399994	0.0202760724834652	-0.0029152563499911	-0.0019474612534112	0.0497297869092332	0.0609415838256765	0.0298025911686818	0.0977241900681159	0.0260539400528284	0.028672290428177	-0.0339494245291784	-0.0067905232854179	0.0713262386724597	-0.0406377144089453	-0.0221593865933409	-0.0293150197145602	-0.025062844437632	-0.0258981985031819	-0.0348099747842085	0.0049430951362851	-0.0245018473673962	-0.0138364971018952	-0.0096526953091273	0.0216690638155639	0.0823158166990603	0.1289304397709756	0.0411482488089984	0.0591890962886827	0.0467137509083765	-0.0297946748299517	-0.0251813884159751	0.1326251437912651	0.0484929818704014	0.0101410121196169	0.1207609672997816	0.0453871267979348	0.0044760970836353	0.0116296040272187	-0.0441706533806339	0.0381872838532277	-0.0184601857478558	-0.0305097137805595
chr1:218000000-219000000	-0.0698963039565454	-0.0149478051899389	-0.0608946071400974	-0.0714183192903612	-0.0590653632851694	-0.0552871473477277	-0.0278505450890988	-0.074657856785731	-0.1041316902693305	-0.04780809833472	-0.0680340689650194	0.0068963345528921	-0.050924260028145	0.0648437190756866	0.0085756432704166	0.0702408876001185	-0.0266473172966637	-0.0659268355408143	-0.04498971069488	-0.0334712352130292	-0.0611272768682505	-0.022205086076384	-0.0424232476674139	-0.0716636115202126	-0.0659965637947131	-0.0528387046634778	0.0067605213338597	-0.0744072775330836	-0.059351316707598	-0.0510019000683499	-0.0675278781884577	-0.0229785938598822	0.0250156671813121	0.0753765768038881	-0.0395157007395402	0.0932372469717337	-0.0544313613938564	-0.0596737197342104	0.0096026137874678	0.0355290677222515	0.0671720856520515	0.0252813181805723	-0.057970449807156	-0.0048371683117765	-0.0749296572955684	-0.1021437337295837	-0.0748985053281555	-0.0776916711348388	-0.0524330513487393
chr1:219000000-220000000	-0.1314782291412028	-0.0242600688594298	-0.0501500197175036	-0.0696012064909808	-0.1683367051526845	0.0023096145946155	-0.1530185020896398	-0.0911797343815721	-0.1000505522170048	-0.0452202708239405	-0.0434848707258622	-0.0267337480482925	-0.043548762758875	0.0356498108913964	-0.1054192510151022	0.0035699146445594	-0.0370926288020301	-0.1344786767266917	-0.0383792706784411	-0.060589040410945	-0.1450108995108379	-0.037542985562062	-0.1065903682344359	-0.1036834588330962	-0.0853892150880768	-0.1332976176065947	-0.0029327589421896	-0.093028421939785	-0.0444025411501993	-0.0505729921665529	-0.0582179185268579	-0.0742877156881592	-0.1186746669563304	0.0221840315327215	-0.0414249158494585	0.0118866128601445	-0.1353790839312462	-0.0795760002027087	-0.0935488852328195	-0.0103810570484036	0.023453932257566	-0.1152241400412808	-0.0474965045534725	-0.0229414943483495	-0.0595472711804853	-0.0735111276203047	-0.042646907068052	-0.0575909790775314	-0.1007504905466653
chr1:220000000-221000000	-0.0589379711289292	0.0519802051000767	0.014417401122794	0.0685280489233547	-0.0572424787927776	0.0648590120940254	-0.0390476412130415	-0.101755706016936	0.0372342449312792	-0.0053767726551529	0.0481750276002076	0.0566545947457069	0.0496982718190987	0.0852580990434682	0.0462097119692126	0.0299972936333972	0.0505696454363794	-0.0657689726961131	0.0887661057766742	0.0454678235568263	-0.0412896311936833	0.0077701072682606	-0.0117350937337202	-0.0053788210667941	-0.0102224160933508	-0.0536099238940417	0.0899078590008384	-0.0744628816834737	-0.0157913948871707	-0.014156179959554	-0.0052020144786463	0.0327561656254231	0.057530842661276	0.0401545497126734	0.0551136863087099	0.048112070823543	-0.0656365218333378	-0.013106494592321	0.025619420460863	0.110388585121927	0.0427703936421418	0.0249930417502746	0.0144481518095262	0.0520542570909584	0.045532990450386	-0.0874335800369042	0.021233579761976	-0.0401354098293059	-0.0054724806054171
chr1:221000000-222000000	-0.0088218389120673	0.1843064206937542	0.0120712021018003	0.1248017651688755	0.0031106982153248	0.1253349566479895	-0.0140481096322941	0.0468125382095152	0.0854589548435408	0.1818770950917672	0.1279105308057866	0.2086489432517978	0.12331979112659	0.1224733615826945	0.1223434382883813	0.1067749856563861	0.200089089203084	0.0105585847003663	0.1502305480220021	0.1650094806542985	-0.0024520007130489	0.1440176808174292	0.0311013078992606	-0.0062862242649622	-0.0092385195463349	0.0194946896139018	0.1654426333079068	0.0441313117285172	0.1533976893289451	0.1489035198725778	0.0081149933154239	0.0757517691915023	0.1305887588282507	0.1324577903288072	0.2012801119297598	0.109401973403741	0.0052815311462127	0.00431863274013	0.1212570883834522	0.2366088369966561	0.1125212052663087	0.1459238215195625	0.0204564125384412	0.2588216922929767	0.0949228483162461	0.1110565167752414	0.0710043199254067	0.1253846848446017	-0.0171123639622655
chr1:222000000-223000000	-0.0265240218914726	0.0390860902704838	0.0165869116115163	-0.1306880146086999	-0.0146015718285057	-0.1181971543670067	-0.0271101800735638	-0.1190736735138404	-0.1403089110082117	-0.0166518663128039	-0.1122324999414614	0.0603693629699324	-0.0008940615163355	-0.0407698454912716	0.1307463851933703	0.0153111288735615	0.0412484251794214	-0.0288764088043505	-0.0927138143692105	0.0140692252881839	-0.0280284257400858	-0.0132439340670116	0.0258338497624912	0.0018543095011509	0.0106564070136204	-0.0270183485617719	0.075583073783628	-0.0846874015814453	-0.0286265629886735	-0.0305432145143166	0.0007329805976879	0.0844806849345644	0.1768374093773934	-0.0075982589198411	0.0406384680859941	-0.0059303420643652	-0.0174063686036911	0.0018208276900715	0.1855040489934207	0.1176695374564698	-0.0244159819712248	0.1335782912887732	0.0340177498163002	0.0647453956924152	-0.132602195208516	-0.0986949854190566	-0.1340533029373936	-0.0555092698936415	-0.0034791369619752
chr1:223000000-224000000	0.2622508157707119	0.0741869948029594	-0.0104027813368865	-0.0676385891840625	0.2421941254475729	-0.0420902752169837	0.225986747412646	0.0106058466199759	-0.1053156091618339	0.0381996549457655	-0.0409798118299986	0.1003205751244722	0.0921718415254234	0.0145286846184777	0.0127640477831455	-0.0178435824279555	0.0619056332860258	0.2915167128240005	-0.0454246749590485	0.122960821190077	0.2062151274379159	0.0668203043884135	0.1811435852754171	0.2034889113486997	0.1797618787000686	0.2217247718784203	0.1090263841558823	0.0376305495515667	0.0317149748557305	0.0529827706886331	-0.0158722355043172	-0.0090316754236393	-0.0020759402413006	-0.013898398822502	0.0930846046057812	-0.0086987041116759	0.1896756029301574	0.1742652712492212	0.0593208482868771	0.1032341543788825	-0.0301076208800561	0.0464436138968771	-0.0010296316170932	0.0890297573482872	-0.0494241203076093	0.0029157633765023	-0.0808863465908888	0.0271380810156787	0.2020030651791313
chr1:224000000-225000000	0.1246465643615217	0.1296619563949246	0.0048315369941438	-0.0514742276206301	0.1199474451126329	-0.0309144105375242	0.1122840433344073	0.0343669818400564	-0.0928975043864281	0.1092561488449901	-0.0341415821635859	0.1370181016021157	0.0781571264752912	-0.0348385876968004	0.0489918987233897	-0.0417810864840196	0.1229483323945404	0.1201044902655571	-0.0144030468118706	0.1002352004736544	0.1212990409908547	0.1023139951311072	0.1295608022431509	0.0933735050392219	0.1096330607813537	0.1098387085869201	0.2022232580802152	0.0391752631235195	0.0876599534979993	0.1000425030813153	-0.0094264279478909	0.0319746056849438	0.0831908972527166	-0.0400270432432565	0.1030775384569249	-0.0331540751548538	0.1130091753350344	0.0996163706917903	0.0462052159082025	0.1386054968203648	-0.0456047374028064	0.0665100810570225	0.0149481512581468	0.1218108101413555	-0.0610417215159634	0.0423835431054594	-0.0777180897151662	0.0786040914165095	0.1028704845105918
chr1:225000000-226000000	-0.098257642763457	-0.154838362996346	-0.0158490478926349	-0.0529520443245362	-0.1375965363747152	0.0214357608470955	-0.0869013167967174	-0.1506889207379274	-0.1130501459176317	-0.158051133164127	-0.016435854048544	-0.1436074851718017	-0.0823953482361996	0.0651160033626179	-0.0267752428338691	0.0666080815667662	-0.1290910018722749	-0.1137306616009554	-0.0026654840537946	-0.097783159986174	-0.1215510937492308	-0.1011377620049538	-0.0551990397259657	-0.062236136371701	-0.0734772522528949	-0.1010457117192309	-0.0796877265248002	-0.163577431517423	-0.1758299444724234	-0.1583837808279218	-0.0140496594058528	0.0025592024861435	-0.0421618708450304	0.0777589826979435	-0.1805960158432057	0.0954039069550688	-0.1210872437711041	-0.0666447891086484	-0.026066284483656	-0.0881059816016341	0.0506525930899483	-0.0286301786324301	-0.0078531337959734	-0.1698511136883326	-0.0281463445631162	-0.1732488233804762	-0.0388763553013563	-0.1987729587721602	-0.0709689326128848
chr1:226000000-227000000	-0.1394963911185253	0.0817285262240455	-0.0175963293926594	0.0948513778250504	-0.155160876576524	0.1115752267452752	-0.127009519253858	-0.0038101036740068	0.0622520660406616	0.0817824066823754	0.0712584359167911	0.0902282867616408	-0.0461032834870304	-0.0304323421699314	0.0926844120701923	-0.0672534725366037	0.0858369335006689	-0.188512419678078	0.1093440586497808	-0.0563368247859901	-0.1747359497539318	0.0440730004648355	-0.1166903272433935	-0.1076109443461389	-0.1076252067971179	-0.1422567063514822	0.0753370878170162	-0.0290737194941392	0.0737818266485717	0.0777547775709605	-0.040442394570198	0.0485392449364877	0.1099973035096252	-0.0246961232571484	0.0578015071715694	-0.0178567275431852	-0.1762649432928837	-0.1062736310004106	0.0908114122205305	0.0694062520715213	-0.0546055463008516	0.093763433283684	-0.0081562697964247	0.0838292077676935	0.0877118502023046	0.0134076163073183	0.076147728260788	0.0538478548246343	-0.1223980106242361
chr1:227000000-228000000	0.113930609939981	0.1378464546760668	0.0404385448791258	-0.0248676439872244	0.1114553415876045	-0.0514686376720121	0.1256248245084736	0.0332404773666249	-0.0527925275894674	0.088267925355554	-0.0012275932369244	0.1862823157007813	0.2032067871105738	0.0093363416926265	0.0773474440157327	-0.0031585091998318	0.1401734567093892	0.1424301474171493	0.0089655998138964	0.2217182167584863	0.1297908647449909	0.1009177229987777	0.0812528716366964	0.0787173358974247	0.0811132358211105	0.102608742622197	0.232011744254501	0.0633312238917965	0.0502094230440531	0.056285345185483	0.0199412401677311	0.0618462980412478	0.1035835679094505	-0.0018389894820701	0.1476880859973595	-0.0001023119265496	0.1052158920142241	0.0904213239940143	0.1190934818757348	0.1842095729826978	-0.0113981926106316	0.1187582202299065	0.0476125589802597	0.1640806993959258	-0.0439539047849834	0.0129789289242918	-0.0859668063201607	0.0434477725024082	0.0900086441013033
chr1:228000000-229000000	-0.0179975126280593	0.0311734562901332	-0.0392402058974407	0.0245335292726956	-0.0242619115343067	0.0306837471015844	-0.041013320912176	-0.1119449840764883	-0.0455126267975395	0.0096229736026849	0.0427687777019041	0.0390544301133234	-0.0185976709338639	0.0283639273273229	0.0064527842069446	0.0279885451568418	0.0460571791015065	-0.0308795722862979	0.0857906739474126	-0.0264629336087827	-0.0475520690092731	-0.0489090224019822	-0.0164141233490119	-0.0141496354042899	-0.0104538565644911	-0.041329573545581	-0.0049775260416921	-0.1047572658112936	0.0294921435543506	0.0183480577495584	-0.0523347737410811	-0.0278910370158652	-0.0090927946182276	0.0583123133774472	0.0735833387985863	0.0811698969631839	-0.0202179156783095	-0.0208473653210492	0.0123922110453088	0.0328690630674265	0.0173846004217575	0.0081966079587643	-0.043779501000272	0.0119198401820821	-0.0087246303615623	-0.0379441092697493	-0.0358531441815871	-0.0033062265698878	-0.0204147591489674
chr1:229000000-230000000	-0.1244166968490311	-0.0507882008958717	0.0748912982882508	-0.1184121793728718	-0.1949700410639454	-0.0547283754079944	-0.1403662601773392	-0.1184664337208421	-0.1671949589666587	-0.1023451234837533	-0.102252890013469	-0.0575560953100139	-0.0911625512824495	0.0045108178391932	0.1525842454415175	-0.0407924333835751	-0.0806138941909481	-0.150391906507807	-0.0616656068255605	-0.0680635228566777	-0.1301498699119952	-0.0130143047827491	-0.1906637127510766	-0.141784892086627	-0.1620125246013453	-0.1741665410642008	0.0471649144865454	-0.1073239478137687	-0.1185792576162614	-0.1108147494848395	0.0398201248669935	0.1284682018060438	0.191720603541227	-0.0399279833360144	-0.1334444655032239	-0.0348693308603335	-0.1825271300405668	-0.1706110535994093	0.1120225556911228	0.0313793005086846	-0.0405401327919508	0.1295330434747863	0.0787841219544691	-0.0385165626548478	-0.1054579784781824	-0.1501348314546164	-0.1168489849907151	-0.1187943229491824	-0.1515683850208894
chr1:230000000-231000000	-0.1263586141274006	0.0367104772341272	-0.0138320370198302	-0.0501771827938869	-0.1520706626017094	-0.0688488408214959	-0.1216692342196094	-0.091415896246522	-0.0744312776463795	0.0016247286499823	-0.0577465177310198	0.0726099243949996	-0.003037539215045	0.0027691967276975	0.1585297878137246	0.0233193182408562	0.0409116769725235	-0.1384503757949385	-0.04893850282772	0.0113353131700595	-0.1227425254711837	-0.0080678192819463	-0.1105791512054751	-0.136747589254865	-0.1342484410288143	-0.1339178777421563	0.0590888109400026	-0.0724817197022388	-0.0186243616234923	-0.0211021886430611	-0.0348747366724628	0.0554554433395744	0.1596425203697128	0.0197336219671749	0.0394444542818551	0.01708060548357	-0.1481497887771403	-0.1260279667874478	0.1345519763296933	0.0828663290278523	0.0315745635917641	0.1416264525705361	-0.0055519347657046	0.0276000909252722	-0.0594814855587491	-0.0510805245946166	-0.0697482135137834	-0.0397631337427033	-0.1161798373505843
chr1:231000000-232000000	-0.069482921556941	-0.2981306582487498	-0.171832795572433	0.0489555780675994	-0.0842983159120222	0.0723043078713131	-0.098797332389547	-0.2434111693325151	0.0134081982042386	-0.3007717962169522	0.0798017652204452	-0.2934327818157347	-0.3268541893520295	-0.025272160179484	-0.1417908506785417	-0.087295999694124	-0.2887385547221129	-0.093437625174881	0.0744807851970767	-0.2896870948576454	-0.0860383911272636	-0.2651490412904209	-0.081698435544311	-0.0671181867553632	-0.0650034512723854	-0.0863494095723646	-0.2336222650471901	-0.2528292584566557	-0.3340427042102286	-0.2841516259961887	-0.1533377285005025	-0.2179449059318744	-0.209398983110387	-0.076527053745823	-0.3370260244983475	-0.0630646372073488	-0.0827131967178985	-0.0673029000598244	-0.1345038241188083	-0.2328613908859426	-0.0502899478294974	-0.1275291156996346	-0.1696845883145109	-0.3304028018969041	0.0319712860144716	-0.3053666786732125	0.016235700358978	-0.3485313303003721	-0.059945763903761
chr1:232000000-233000000	0.3878856676935534	0.1602113293949109	0.1233509434512525	0.1225938762534129	0.3648981885060246	0.0826976713510394	0.3790305667758594	0.026888525916884	0.0869781309083622	0.1102203444945523	0.1130917175627555	0.1170024259052861	0.1184840658292427	0.0143382853779497	0.1926521630148039	0.0259087029853791	0.1325892395455928	0.3649876815870195	0.1212451397391108	0.1049251272115757	0.3473673746198733	0.0989988790874195	0.3218183187982797	0.25428459676193	0.2509859085954671	0.4048413898106596	0.1497052684976482	0.0267224958870051	0.0943077928248773	0.0763693659327975	0.0864408059334756	0.2219375426042122	0.2569625472094972	0.0265640986035928	0.1374654673234984	0.0215577389315125	0.3506590333328552	0.2673529641711176	0.2672702916602408	0.1522314931976602	0.0498116689236462	0.2277852039565297	0.1045747979424705	0.1003743031347161	0.07546900640694	0.0518999563350626	0.0522369119470906	0.0772887593996616	0.266854491787763
chr1:233000000-234000000	0.4433413860904753	0.0906226278814927	0.0575540162592894	0.1225063101605622	0.3496211005303014	0.1186735661593633	0.3906268361533999	-0.0245831011326208	0.060201087757155	0.0266310516135346	0.1774447473819885	0.1389974573511924	0.1469953583936407	0.0961258187076622	0.1300581427137893	0.1059578860930654	0.0817720539076941	0.3737407509718767	0.1581047822627642	0.1232069462812195	0.430382119057898	0.0693086453328799	0.2700532445308621	0.2597931395431561	0.2467106902702402	0.3229625500284489	0.1690382294006412	0.0010780838750674	-0.0046644155958211	0.0140645330944715	0.0243358884148036	0.1248125349487008	0.1811011891360439	0.1294343722293244	0.0686546227335986	0.1416213047051417	0.3697813968563847	0.2229941582337738	0.1688028738797512	0.1845819965727234	0.0781089632656737	0.1549475091671165	0.0812950508466269	0.0955816958279074	0.0913024710167432	-0.0294402091067424	0.0251160190046044	-0.013965859935692	0.2802689913960261
chr1:234000000-235000000	0.2317013925435588	0.0398849920612791	-0.0712532219773847	-0.0001204313075199	0.1893540229726213	-0.0359803611728533	0.1889720870004209	-0.0109437232690473	-0.0635529669511437	0.0303399441884646	0.0222901693992478	0.0931239086082977	0.0305466086760093	0.0257425188411295	-0.0272220651574631	0.0035793245420634	0.0332128577488439	0.2028358905895689	0.0527965030947113	0.0410650309861941	0.1858497998934486	0.0373361916786171	0.1269697065670184	0.1590201593375321	0.1523314120875881	0.1440311451955226	0.1008725387859445	-0.0096297201443814	0.0055466267109392	0.0249882371616531	-0.0883296580053432	-0.0370670362058637	-0.0487486521325683	0.0309693422559383	0.0165048316763201	0.0329366341267558	0.1993949880918706	0.1520409442576477	-0.0105368274169212	0.094431264154363	-0.0227300343695237	-0.0281902635349015	-0.0785897422622073	0.1000553229040209	-0.046730782703592	0.0035858171187082	-0.1045378233112686	0.0042011461781298	0.1433827484507834
chr1:235000000-236000000	-0.1256332949665887	-0.1489526175800801	-0.1236372230352828	-0.1741629925955475	-0.1408650325761701	-0.154644397170462	-0.1405044892116398	-0.1047117899194907	-0.1976067989382305	-0.0900965764057789	-0.1534381123045562	-0.1448102861978522	-0.1791777196138073	0.0086084560730152	-0.2578963627125081	-0.0290407312756438	-0.1294299754677994	-0.1250872864745145	-0.1004241188134147	-0.2115702612954103	-0.1370141429396815	-0.1436822874963826	-0.0989480696138777	-0.0676027194694354	-0.0758505821658199	-0.139819617977606	-0.1695246807746567	-0.1213918443585377	-0.0721367759969305	-0.1067875699661415	-0.1049460999923235	-0.1991977344186778	-0.2756146612670492	-0.0180090628476585	-0.1470096911492581	-0.0248388534748384	-0.1518673512675006	-0.0825633141950684	-0.2428271497104879	-0.1743663357416834	-0.0278585640649825	-0.2239585936782833	-0.1262026506358929	-0.1220681977872175	-0.1709523792954758	-0.0557542616569788	-0.1344070214065553	-0.0696773121264763	-0.0869815731027639
chr1:236000000-237000000	0.0722274804148806	0.0358515343135022	-0.0645951625154815	0.1247626779667509	0.0053599817835705	0.1060599144172756	0.0415544122832995	-0.0183258728443286	0.0823869930839797	0.0148098993211215	0.1660797929161339	0.0356597750976928	0.0197387540189608	-0.0081114115298094	0.0247570032786146	-0.0516558451372732	0.0417496776043993	0.0502695117939571	0.1590304100667566	0.0088234728218827	0.0359662281665821	0.0272534758509437	-0.003845753220048	-0.007228230202005	-0.0092360444684845	0.0159917120400655	0.0897066048999529	-0.0097981928157289	0.0124801346995822	0.0258709410267034	-0.0705801453107057	-0.0481043958323077	0.0266000800295923	-0.0512695541430417	0.0317734741724947	-0.0659029468952063	0.00486563946597	-0.0110495943584622	0.035490458010408	0.0455260984199689	-0.0348923773281727	0.0364469918813395	-0.0536278739463867	0.0452340880778186	0.1049290077026295	-0.0174528790314012	0.0373599453747387	0.003840534474435	0.0040976708724872
chr1:237000000-238000000	0.0507826018640228	0.0736483178266054	-0.0079677513705341	-0.0216840978055159	0.0096059426055089	-0.0227495757472823	0.0181101079021082	-0.0274097104247207	-0.0765400962762033	0.0376980503574973	0.0148392110820553	0.0971583625775618	0.1495917986716564	0.1238887183048225	0.0280915402153265	0.1210046641210928	0.0880447808286296	0.0356649211867112	0.0197468071449191	0.1358454349828749	0.0261447142797439	0.0369996580681755	0.0102591141988877	0.0156085580499443	0.0145879647183054	0.0266979196668547	0.122736890330882	-0.0010248064042939	0.0182681959590232	0.0118665001036105	-0.0269441708450941	-0.0049399188209777	0.0023698083012812	0.1209100916008524	0.0956353220958727	0.1323173226209141	0.0224524849674906	0.0096729035645134	0.0253474800256826	0.1240318672313251	0.1077379305025515	0.0157580714949326	-0.0140455184853888	0.0838892432337584	-0.0351604054736257	-0.0443699841778438	-0.0708530571152088	-0.0039309095339288	0.0244928817399388
chr1:238000000-239000000	-0.2012598213597071	-0.0584035146414424	-0.0981084332295741	-0.0479362346667171	-0.2146183329323313	-0.0189482068254273	-0.2644800948390337	-0.1161249952930676	-0.0873198058521169	-0.0565123235952939	-0.0240730220045551	-0.0243582838053496	-0.0887718728572378	-0.0154247394925683	-0.071938373920033	0.0159373510685995	-0.0486693104311043	-0.191551167418528	-0.0090841397134102	-0.0954270952654677	-0.1472588627094969	-0.0777513119245769	-0.1266726937876122	-0.1299121750348623	-0.1210021449769234	-0.1828573064315563	-0.0700392252683365	-0.1048103333419827	-0.0546560850887699	-0.0697058485910563	-0.0929609390423387	-0.0965885947225454	-0.0952888637592875	0.0103336076771514	-0.0393598450701758	0.0216722171184661	-0.1849433221695184	-0.1114757592301389	-0.0436873191623229	-0.0418952437853805	-0.0195727741989274	-0.0444767863150607	-0.0849496487559914	-0.0801279214376989	-0.0453382629567362	-0.0701310065861377	-0.0554057852637911	-0.0598954823082605	-0.1157787607060327
chr1:239000000-240000000	-0.0561450426338809	-0.2611322766316278	-0.1276376411388809	-0.0298815226764406	-0.1016467012699485	0.0076830127932135	-0.0718778852278394	-0.1919192497748551	-0.0794694547374586	-0.2078029140027919	-0.0195677666144517	-0.1838638330261368	-0.228920517427655	-0.1066763162606171	-0.0573559897188889	-0.090012556039163	-0.2288900329677832	-0.0800188804254528	-0.0097005929928748	-0.2316553966567933	-0.0702490680506131	-0.2013741871900966	-0.0908388752297144	-0.0720454360599555	-0.06816646514447	-0.0734889014493417	-0.1735887290271007	-0.2005523058522891	-0.2185125078919117	-0.2311098538103946	-0.0967339939632158	-0.1483488186264645	-0.0810129293254777	-0.0936312364744958	-0.2140087584265474	-0.088636797715497	-0.0835003733421936	-0.066262891606765	-0.0770114271775506	-0.2278720505492506	-0.0914107794276515	-0.0671505735168051	-0.1278068701346223	-0.2625697849291057	-0.0640940169542317	-0.2063982209582139	-0.038807927522136	-0.1921790982223453	-0.062681370874478
chr1:240000000-241000000	-0.0281239889833795	-0.0639069856556294	-0.0675856720840801	0.0426795535050869	-0.0520654688397605	0.0372860505114218	-0.0210575261807271	-0.118788230962505	0.0134261016813157	-0.1002911382285468	0.0448562583297242	-0.0517387641265158	-0.0282179933090112	0.0185416092187792	-0.0145183366170813	-0.0620388992193442	-0.0600907090235006	-0.0367869455772026	0.0371220529300129	-0.0233529281774503	-0.0415233506624405	-0.0589648829813939	-0.0167367730406812	-0.0192341819539114	-0.0236532228666975	-0.0354174000187721	-0.0084569793208792	-0.0998961467113984	-0.1205891143398337	-0.127733085943779	-0.051300263312784	-0.0341286049554085	-0.0360675636697473	-0.0411034096436973	-0.0505356320578622	-0.0411808620671775	-0.0437409480947596	-0.0240521176472633	-0.028370413350292	-0.0097825221804446	-0.0683637964414191	-0.0217429099057202	-0.067410503935009	-0.0849827752865854	0.0225349518825491	-0.1583148667074013	-0.0010368487640975	-0.1293385596953367	-0.0111754941037428
chr1:241000000-242000000	-0.4332620323710332	-0.1118837185428833	-0.0693665800017444	-0.24953868533727	-0.4406262704857213	-0.1775167085811533	-0.445028075390866	-0.0586869399794449	-0.2592628704515038	-0.0900487156994317	-0.2137660560211217	-0.123518916760904	-0.1416539952240322	-0.0341282914743071	-0.0451902761714459	-0.082536245641471	-0.1424421936653208	-0.514195311797909	-0.1816452998663083	-0.1289773521141686	-0.3940966387016086	-0.0852678006674693	-0.3673322338849642	-0.2974965479832361	-0.2873563130945485	-0.361748326857483	-0.1371571714158936	-0.0623471335634412	-0.0869004260631002	-0.0914157984365783	-0.0754294325532656	-0.0712143508581381	-0.0641578119534907	-0.0643781928403956	-0.1483491808226897	-0.0585749206407708	-0.4068142481161522	-0.270447765342957	-0.0330953823688014	-0.1690070636883342	-0.0668058891901138	-0.0263530478036513	-0.0554661450826731	-0.1295281656563965	-0.2548858453942328	-0.0750169434152264	-0.1819097956731211	-0.0921177125435543	-0.3249100858685127
chr1:242000000-243000000	-0.1249690393379319	0.1038261184737063	-0.0241341143557635	0.1212462800487454	-0.1346548167507094	0.1372110801809005	-0.1153360440094322	0.0240630071088153	0.0947655475083153	0.0638750986423538	0.1121317122073753	0.1156791697201266	0.0360714327742142	0.0850344151561198	0.0112409186159725	0.0387273848937328	0.0884577485959867	-0.1026507987810981	0.1379478215037808	0.0610124707370855	-0.1133119887481797	0.0747382653215566	-0.112372205827735	-0.0676750778853121	-0.0804198456232176	-0.1002311170682076	0.1212162998216783	0.0253418013848125	0.046174201173259	0.0541836961957334	-0.0210957821094963	-0.0336524443960585	-0.0256566679629883	0.0779664418395644	0.0617747756876826	0.081028648435861	-0.1218574169278616	-0.0786282758265786	0.0098626589920504	0.1686369907056483	0.0651579907811183	0.0092811098728198	-0.0100948513910423	0.1142030328411961	0.1266075797487956	-0.0022402060647554	0.1251479400690184	0.0210718250328213	-0.0903296773539723
chr1:243000000-244000000	0.0265951074395419	0.0202166703747798	-0.0376347268999112	0.0234551950024246	-0.0028061336381499	0.0361991437192827	-0.0076069730857853	-0.0334931975536655	-0.0043658665745904	0.0071605141859984	0.03003323722195	0.0530939535955895	0.0909551768546838	0.0530254644627738	-0.0921808524797989	0.0262166267827699	0.0356349260040291	0.032357873338759	0.0545177609099158	0.0945374169747013	0.024824694647553	-0.0039973646953353	0.0141012487307669	0.0264156876525767	0.0257903719960089	0.0048428657596752	0.0165505384669502	-0.0007709770482942	-0.0134166635901454	-0.0096369304015992	-0.0484009421976048	-0.0637559446710706	-0.1278803203719886	0.0241658364047738	0.0406580072375975	0.037242240162999	0.0100338218352021	0.0138970807830046	-0.1023246509651485	0.0419179313581869	0.0170999199278813	-0.0913788483024491	-0.0454743365514034	0.0258843059440736	0.0071088324365374	-0.0374984672633207	-0.0014408042529585	-0.0193293991346497	0.0259184271748858
chr1:244000000-245000000	-0.2549389657425175	0.0886337614244772	-0.0725017999212592	0.1018985500790301	-0.2364260958433067	0.1183585511556711	-0.2799111920317986	-0.0396555844402866	0.0805624565260381	0.0538372115888829	0.1044200522590817	0.0830973356428686	0.101628425958633	0.1112910933052692	0.0118538528524064	0.0998447345604141	0.0873172860143367	-0.2833210545432116	0.1154460638641882	0.1026754494640676	-0.213146188690839	0.0490913565097499	-0.1477465983221128	-0.1978272581001943	-0.1916338888424465	-0.1953390352135358	0.0935961767280395	-0.0152059901414269	0.0382698374903478	0.0474169829782816	-0.0974247343615876	-0.0691973583856407	-0.0290152585737468	0.1461403260027023	0.1003635473054647	0.1380482398508529	-0.2428189660208036	-0.1701228116098298	0.0014416950171766	0.1005219272715742	0.1150617493329283	0.0133866305346969	-0.0651091322395721	0.0810922445834329	0.0796366933492386	-0.0230831381929551	0.0616058861956766	0.0225812342048219	-0.1960902857546588
chr1:245000000-246000000	-0.0120310584818394	-0.1684477305511652	-0.0778287054007895	0.0466515664473549	-0.0206257009845092	0.0403469776841199	-0.0321308546216849	-0.1410961238645533	-0.0047240619851621	-0.1285993467903394	0.0600817272158348	-0.1399613390971619	-0.1455941855781077	0.0480206149560316	-0.0026576400418906	0.0772405774435338	-0.1767602280295588	-0.00038242493216	0.0936786809163856	-0.148853368852291	-0.001760786344537	-0.1205875822485547	0.013004263220675	-0.0012819983035484	-0.0028972307334096	-0.0099390783293054	-0.1533541791875803	-0.1226827099760572	-0.0927797977337947	-0.1332599750509833	-0.0743298392290367	-0.0641724793102267	-0.0084556171506729	0.0801712804426073	-0.1796474239619265	0.0818335629752424	-0.0128002855385803	-0.0006031947048801	-0.0011295099119897	-0.2260358284094691	0.086440586798436	-0.0066212197761573	-0.0784314872030204	-0.1941818354051779	0.0326484710276015	-0.1096139808060615	-0.0070372418079922	-0.1179704885755279	-0.0125412089881857
chr1:246000000-247000000	-0.0440797090755797	0.2026830324561918	0.0795445821848087	0.1438100189285406	-0.0447575567292891	0.1238932257147221	-0.0553013633053901	0.1296534555855888	0.1233009327320267	0.155792764071524	0.1166102364198888	0.2200196774058347	0.2258053040287	0.1880702038498906	0.1407039927266296	0.1596353885800272	0.2009208445654075	-0.0434266301984146	0.1409368013961487	0.2161516481763493	-0.03885594865909	0.1928683323846232	-0.0411432766298777	-0.054191249592932	-0.0575837647077582	-0.0447243738224165	0.2281133846617054	0.1149929764745521	0.1310387401951313	0.1548710641332887	0.0473013734466059	0.1266331094751062	0.1335811548665036	0.1881899046239804	0.1991000295927345	0.1796311881281289	-0.0488270829558361	-0.0437440574743751	0.154193848657149	0.2407209067564527	0.1561960042652323	0.1262085312308879	0.0825308646244004	0.2383347036163544	0.0989361365528302	0.0832508042965514	0.0704695745274342	0.1083443717660011	-0.0573951060585829
chr1:247000000-248000000	-0.3209828097476218	-0.0592691228262562	-0.0005054221273637	0.1409417013244931	-0.350979387283568	0.1525886199793169	-0.2778996323962793	-0.0872564465032683	0.1123122582895876	-0.0868174422713063	0.1376163621749541	-0.0419313757458284	0.0189382569787059	0.0356518800078786	-0.0220588945358433	0.0511104026373588	-0.0382989617961492	-0.3702149264977911	0.1659064824909872	0.0130136868675809	-0.3662572991822997	-0.0435643878323229	-0.2340495534942659	-0.2618785834548359	-0.2462886686250185	-0.3143396666746199	-0.0104009593325979	-0.0652468980139417	-0.0898474268992767	-0.1057403422599139	-0.0123003012315258	-0.0005531922271401	-0.0203991582759007	0.0464620500072859	-0.032141240228641	0.0601489658876202	-0.2893039437910604	-0.287161753837784	-0.0264947704847358	-0.0095006932697506	0.0219635972474054	-0.0202012253671699	0.0016196581051459	-0.0626657210144739	0.1169432679950007	-0.1238425401475253	0.1154941249844084	-0.1258255812665801	-0.287209768266634
chr1:248000000-249000000	0.034375835758492	-0.0743869417960451	-0.0175531324161133	0.0100293094861556	0.0239023312818645	-0.0027336574536482	0.0407270996416435	-0.0991189542771999	0.0100797840523275	-0.1145019448863344	0.0238808158904055	-0.0848443021265734	-0.0614394679581054	0.0066225280853074	0.0093057060367736	0.0075848424373761	-0.0852561748623695	0.0339564107304304	0.0133503341351918	-0.0569309507665116	0.0374914031936111	-0.0554151298562245	0.033234102181103	0.0287819356735617	0.0216892717078755	0.0291419513141684	-0.0295411113194813	-0.0874922055294539	-0.1016791492287469	-0.1015527816419154	-0.0378257646838077	-0.0087649670375399	0.0032802406348799	-0.0008956354666945	-0.0896521324101057	-0.0072371558377491	0.023267801844052	0.0291170705155072	0.0675967264550771	-0.0380334768036312	-0.0005852629939879	0.0634303847858039	-0.0172353999794477	-0.0822435547537935	0.0030488557135564	-0.0982101331694924	-0.0216608707427535	-0.1117168427724089	0.0360865916198175
chr1:249000000-249250621	-0.0012848415331231	-0.0136486495207526	-0.0296360048704132	0.0215875448600219	-0.0139541455530374	0.0194973617368371	-0.0029276659089631	-0.0233182723112311	0.0131551858607307	-0.0149479217844866	0.0176245579407663	-0.0100143977216631	-0.0282740953237468	0.0203318331136325	-0.0155620186856479	0.0095137633254842	-0.0173891502628962	-0.0051089340177416	0.0312000372806529	-0.0229158368801461	-0.0037582918565469	-0.0185330240654334	-0.0048288700531235	-0.0085339758285254	-0.0087453119199098	-0.0069062289501636	-0.0186723235514351	-0.0177596591298491	-0.0173121401048757	-0.020815445607551	-0.0262875986333007	-0.0132434871573141	-0.012377311002998	0.0192682899059922	-0.0164136931647437	0.0194353862549852	-0.0119974187152794	-0.0079567691814983	-0.0169898399886884	-0.0111007881121701	0.0161821193379606	-0.0136231952462836	-0.0282021933707491	-0.0193451976597248	0.017678226635186	-0.0318748929188806	0.0091465357802368	-0.023832452914334	-0.0103227612767243
chr10:0-1000000	-0.0071359376241057	0.1007841510252892	0.0054237369033757	0.0509863675719276	-0.0029282697337772	0.0667482902732912	-0.0032964985554866	0.0179033991807811	-0.0224495658241136	0.0676121266432604	0.0693811354206379	0.1246769518956078	0.1425077288124115	0.1558256360928027	0.0487321142874513	0.0562656956069937	0.1170018049020623	-0.024942009027872	0.0827771045855609	0.1455139118317284	-0.0158788050269301	0.0818807214358269	0.008740859728637	0.0079670709362244	0.0041455437064927	-0.0120406277862214	0.1298578304103475	0.0520572925412018	0.0796781953961132	0.0946673790373301	0.0090051400378676	0.0294060136222368	0.0384811894115478	0.0789496343371819	0.1291798391924543	0.0928075429637667	-0.0030145838127934	0.0093017664632312	0.0747006065248506	0.1471024046679332	0.0558838292724209	0.0433169591035841	0.0093465936131719	0.1362018509947322	0.0291175978137258	0.0166445903835987	0.0101846010668058	0.037880287078624	2.3347899459646604e-05
chr10:1000000-2000000	0.2408825136859796	-0.0240013109406312	-0.0019572449865266	0.1004682859623168	0.1799003050922503	0.0723624367093167	0.240059760268411	-0.0450895786536035	0.030520186690238	-0.0945128393497644	0.1074590760170528	-0.0425080957344321	0.0213621322762289	0.2230347777843407	0.0161213840589275	0.1382889526974449	-0.0529004314634277	0.1974909353144733	0.0897868855632883	0.0303283168533991	0.2256213783208025	0.0215677876079704	0.1162681153671451	0.1349532797763094	0.110619128007544	0.179196730904298	0.0772661807837559	-0.0271841547986439	-0.1053335168640214	-0.0828605036033016	0.0009663729947904	-0.0062874848669768	0.0089243504913318	0.1481958323555448	-0.056132802657062	0.1631852718589218	0.1934561560917459	0.1057983247744892	0.0122109516310436	0.0421381342732126	0.1473674303682193	0.0052589157921402	0.0062216570918843	-0.034595779618494	0.0340881752517721	-0.0911281831256335	0.0088027626529198	-0.0960547296856045	0.1384315091122669
chr10:2000000-3000000	-0.0918938046766038	0.0468386525561276	-0.0092822419837493	-0.0315722780833633	-0.0829698675905067	-0.0213419910145883	-0.0829427560439712	-0.0376726927749275	-0.0369599599153276	0.0575037890119918	-0.0402016125791088	0.0434890347532645	-0.007033146102717	0.0112796682882848	0.0733523079067434	-0.0391568015514367	0.0388078774716216	-0.1010834529290181	-0.0316231959255083	-0.0244268406890159	-0.1046270745749724	0.0128034814537345	-0.0628668686014339	-0.0433777598866081	-0.0466662556437795	-0.0847685658475379	0.0450638385343779	-0.0434377341000489	0.0514654382262773	0.0459513040228514	-0.009984664718458	0.0496665545503244	0.0421601983532234	-0.0278735871441087	0.0215945262010069	-0.034440818997854	-0.1013562917239382	-0.0460687132574565	0.0952874265083927	0.0409681275935874	-0.0227097230184684	0.0732149014526765	-0.0081212359194657	0.0541533973807752	-0.046655986085181	0.0619586334638295	-0.0267033725601288	0.0571203468529461	-0.0557755826503896
chr10:3000000-4000000	-0.0940473802769026	-0.2288388297523852	-0.0622711901106249	-0.2642478942244077	-0.1328995814047135	-0.1504905786370171	-0.1439898355765064	-0.236732790262079	-0.272957755016922	-0.250959763479244	-0.2467950277578728	-0.2233367012478323	-0.236303194062652	-0.1607135625453664	-0.0659776058163823	-0.2285266270518161	-0.2368273833076788	-0.1076710893280058	-0.1908142992995792	-0.2395897552473767	-0.1281502536233378	-0.2120908289652835	-0.1328521454128387	-0.0933964224667149	-0.0926894606980184	-0.149489944773003	-0.2468893034634458	-0.2484188827287972	-0.2546829520689817	-0.2269369829017109	-0.0606654631938127	-0.0924855451925081	-0.0582748974100558	-0.1940066911047155	-0.2159773479088702	-0.1703801747220607	-0.1097697880777547	-0.0883048338501558	-0.0638252339991095	-0.1815054939240045	-0.1952439413030362	-0.070614927440161	-0.0682784071177723	-0.2457322660051072	-0.2363935991943581	-0.2198525009142982	-0.1696163020657868	-0.2802593133900178	-0.0834727654037114
chr10:4000000-5000000	-0.3009383463946588	-0.1837161522403422	-0.1246554662516543	0.0823044374043606	-0.2357028812399106	0.1073331990421405	-0.2665981927509899	-0.1198601015592643	0.0446916210546758	-0.1226777853045974	0.0711213315945672	-0.1767510959259483	-0.280355625482126	-0.0698739235079199	-0.1203242598447779	-0.0865409466357278	-0.2051277913817671	-0.3258585327789532	0.0811675583382171	-0.2521761806106488	-0.2556567083719992	-0.1452519797174584	-0.2350686302431812	-0.220292396499377	-0.2427572949595605	-0.2515952433854667	-0.1811140063065205	-0.1570518042679251	-0.1004792014678622	-0.1325193075341974	-0.1053282527222088	-0.1509456480281771	-0.1247715018696861	-0.0466397579211781	-0.2853290018869198	-0.0588644370848701	-0.2983086511976662	-0.2283504768708393	-0.112868275658362	-0.205903196559044	-0.0395656426472334	-0.1062569440313325	-0.1269053292614581	-0.1602747533836361	0.0809290051106596	-0.0780997066891456	0.0932758995062659	-0.1066479483295281	-0.2170564834614743
chr10:5000000-6000000	-0.0268829057878292	-0.1479590524484808	-0.1159110153584631	-0.0216881445355982	-0.0398313299257711	-0.0277697608470721	-0.0507512248490295	-0.1972400336754642	-0.0638802895477731	-0.1672746390089519	-0.0347401245757065	-0.1557148855924314	-0.1789796687243484	-0.110150777610943	-0.0944581424742823	-0.1357040976709226	-0.1700136460539177	-0.051722100097987	-0.0046109997996654	-0.1923976676426635	-0.0513506638995133	-0.1541882160900585	-0.0498595448129878	-0.0280911404485928	-0.0376832512728405	-0.0564255764584868	-0.1264599826151019	-0.2240277809306025	-0.1763163220647502	-0.1832277957350674	-0.0937160547106864	-0.1437062339272981	-0.0856319582908375	-0.1593412655121696	-0.1687727833998929	-0.1394377532141075	-0.0512767833487834	-0.0396793933784929	-0.0748017687242196	-0.1194551322211801	-0.1528148705904373	-0.0677504058183819	-0.1341251117229049	-0.1942280453931187	-0.0298727196577708	-0.2017923766543645	-0.0469380707271021	-0.1749390981227202	-0.0403253305913938
chr10:6000000-7000000	-0.2280163807090174	-0.0820699219486859	-0.0895236598714802	-0.0176858073161966	-0.2721730028579445	0.0446786563544221	-0.2376777920063947	-0.1114070380676107	-0.0445960477827827	-0.0424200397606846	-0.0115748630995523	-0.0454055796937623	-0.0531438759356058	-0.0626892788574371	-0.0104969961301545	-0.0724889452295309	-0.0464345539002293	-0.2550199223577003	0.0157874267224016	-0.0789918736325187	-0.2575160405336746	-0.1021293289180078	-0.1912054424775936	-0.192190411090086	-0.2101131297074356	-0.2456661302240967	-0.145247266196808	-0.11774564727208	-0.0501969585312428	-0.0668720171640789	-0.0956430817408076	-0.0851376148957456	-0.0251269522107246	-0.0673529919430024	-0.0104558652029874	-0.0583321464261159	-0.2686408538693516	-0.2402526903725304	-0.0239162322072213	-0.1143688383377741	-0.1148319525491318	-0.0181486931708699	-0.0922875296185192	-0.1093854069981966	-0.0222926947969458	-0.0887645914257607	-0.0028103533242702	-0.0486201996192119	-0.2353918891617849
chr10:7000000-8000000	-0.0141786519069758	0.0185311357908255	0.0078817690559568	0.0188224446037273	-0.0649649638344403	0.068661635379686	-0.0789716709994808	-0.0436794955835812	-0.0568389495525605	-0.0460520830693066	0.0391327137317764	0.0102660338389925	0.0422005126934223	0.058235957449564	0.0838005294637226	0.095374853078966	0.0101942488627319	-0.0541648044661296	0.059192191038736	0.0198939350269214	-0.055185470925809	0.0230901272797292	-0.0619724589344747	0.0028597304116168	0.0012991959515617	-0.0545346671507554	0.0651782246221573	-0.0366059817988589	-0.0641009133193047	-0.0528800171106946	-0.0077085164040133	0.0458662117042991	0.0496125081923194	0.1124152063573356	0.0161696344370302	0.1241910444934803	-0.0372678994974115	-0.0148775606779596	0.0774031382091401	0.0677818260529281	0.08626529679593	0.0738034402806607	0.0118304792521774	0.0157031231794877	0.0099316028800701	-0.0975588895891324	0.0074731172902112	-0.0831043796955596	0.0070382338576566
chr10:8000000-9000000	0.1265131096635908	-0.0271241989964706	-0.0157354322684255	-0.1226423011807312	0.1613737990869266	-0.1183125203467277	0.1465134784645874	-0.0627578714571679	-0.1368732100313588	0.0041887459000604	-0.1308194831844697	0.0100663717184252	-0.0326262464126302	-0.0562460930399864	-0.034189478898181	-0.0036611495846992	-0.0097984303826279	0.1567407651780231	-0.0871277563540406	-0.0336567325613399	0.1601770999162668	-0.0505132194856956	0.1214512522844066	0.1178874053088554	0.1149893556164918	0.1567401500194017	-0.0596938685594937	-0.044217765839646	-0.0056928355269545	-0.0199918514529274	-0.0352867498825417	-0.0260992124282958	-0.0342193720193102	-0.0082970054624516	0.0082396607775471	-0.0166101859299539	0.1628179296394785	0.1044874621406147	-0.0518997752346203	-0.0294400432902364	-0.0402938965611036	-0.0420104203115288	-0.0307486262236448	-0.0235869801594268	-0.1310235986773254	-0.0143883083822567	-0.1049577274306018	-0.0001962906528808	0.1086539593509163
chr10:9000000-10000000	0.1404582118085426	0.0457482314604818	0.0072612566428665	0.0160887684930546	0.1203417692539197	-0.003743414328197	0.1091599774000993	-0.0909230684921681	-0.0118395043082557	0.0208085094927813	0.0128442569828407	0.1015439147566368	0.0759856117586249	0.0834762226510309	0.0480240849267157	0.1061388040004553	0.0841261987203147	0.1357017461401814	0.0214671915429753	0.1058280273432451	0.1493546658717794	-0.0089666548914751	0.1210956777034871	0.122627760103687	0.1148760300586303	0.0988784914171107	0.0470513379860741	-0.0526367828624937	0.0055132898190094	0.0143547449424953	0.0022908725452248	0.0663529174344513	0.0546324195591607	0.1039787712851996	0.1223714926681106	0.1245040494256994	0.1448429930663256	0.1056621235675238	0.082545031450746	0.1343844207158252	0.0704725073065413	0.06355904625	0.0158714410816263	0.0538762750200768	-0.0038395992095193	-0.0601993603889841	-0.0189778617670613	-0.0143438494188854	0.1120166486638062
chr10:10000000-11000000	-0.1596982287117333	0.1271196042495873	-0.0382060640935475	0.0965920799395353	-0.1763863827765577	0.115123696626005	-0.1847940533609042	0.0486930382291703	0.0603457888726176	0.1195883432514801	0.1208346071517761	0.1616702668699469	0.1109669733375595	0.1348294672922272	0.0232723959170372	0.0758195666209874	0.1191240347661237	-0.176139513454147	0.1065745084077916	0.1023394834759502	-0.1714242355963614	0.1259431694988499	-0.145819068027235	-0.1262801621499101	-0.1255220764031935	-0.1838929516219525	0.1875364526796128	0.0417917475983313	0.1014791211297978	0.1034947112110749	-0.0409090778935112	-0.0397239107450653	0.0059274913293895	0.1129372919473935	0.1267135102802661	0.1245684805165673	-0.1768289706904895	-0.1319122992184238	0.0183710494764043	0.1285512861536733	0.1233940454155339	0.0234768937294483	-0.0437405164070491	0.1775441951124687	0.1016516719779245	0.0419646727838459	0.0813960620471891	0.0939516616271632	-0.1034346272279946
chr10:11000000-12000000	-0.0179990698879694	0.0869461165318773	-0.0610379233827961	0.0143946599141244	-0.0790113210722263	0.0312618169460201	-0.0337472468659642	-0.0125801825721754	-0.0146888481616804	0.0433964748883404	0.0245919942399868	0.0979340583023937	0.2228383849769605	0.0414593579147326	-0.0351630472105408	0.0292947168661286	0.1272904201398852	-0.0194328123736199	0.0511666688311228	0.1948524746387974	-0.0121689151196648	0.0533177594432206	-0.0674274102308201	-0.0676566863331138	-0.0591066830010106	-0.0597212417848761	0.137094611804441	0.0357446167168653	0.0174985093951564	0.0114657189535621	-0.0549483408087115	-0.0695713638067472	-0.0309614327247769	0.008181387505921	0.1624396714489219	0.003735849100044	-0.0690340408737342	-0.0703499310996578	-0.0405965330480547	0.1336037823651305	-0.006204060086693	-0.0508398124829923	-0.0517978644381774	0.0990815927914183	0.0040607172810048	-0.0294344316224498	-0.0019266783782043	0.008383741152128	-0.055994420497273
chr10:12000000-13000000	-0.1518682132657911	-0.0008580827954602	-0.0854013106417774	-0.1702908987990578	-0.1241949913545703	-0.126400227844509	-0.1489616797193288	-0.0593595759117727	-0.180290803488802	-0.0037727412075157	-0.1305315931676389	0.0051190021516467	0.0320025286473775	-0.0035066648841466	-0.0714126471355128	-0.004320560920419	0.0271557338960103	-0.1385848546557419	-0.1353838871907142	0.0265811279717574	-0.1534757628830726	-0.0157440314993799	-0.0954706634695737	-0.0986806115514511	-0.1098525799132777	-0.1260997735474539	0.0028779597128728	-0.0454862172448751	-0.0102294521193015	-0.0180303766548389	-0.0798491374348917	-0.0851697682765502	-0.0690179811444392	-0.0104353730873862	0.0387885455195511	-0.0084996342267675	-0.1153219979574573	-0.0987761768023598	-0.0768608394897068	0.0049999185277905	-0.0340797296469327	-0.0548931970990849	-0.0763516323400219	-0.0146303038594422	-0.1663161353761132	-0.0498789455499664	-0.1894467362726415	-0.0300093610615933	-0.1230341971242457
chr10:13000000-14000000	-0.3115537426966213	-0.0714822734147039	-0.0836883675974677	-0.2145064003211658	-0.3558188142098656	-0.1427662262851326	-0.342744149282488	-0.096045100188338	-0.311345302745363	-0.060237195446875	-0.1408812433410841	-0.0276922630153537	0.005699206085568	0.0075834376984888	-0.0248008225140097	0.0715067044835497	-0.0483317795201184	-0.3253195148650348	-0.1016737490388392	-0.0057170141238007	-0.301888346672674	-0.062589749461157	-0.3244588946377402	-0.2775155332639434	-0.2977856200330168	-0.4000595390631206	-0.0332845308319915	-0.0727100516389469	-0.0899977575512799	-0.0726234470354913	-0.0892889170862372	-0.1208236218631162	-0.0460614452168888	0.0643955589819336	-0.0371330434042119	0.0792628093989702	-0.3421066280360689	-0.2710131411003285	-0.0483280150337545	-0.0327254232401004	-0.0070493902324834	-0.0398701582119134	-0.0838874789634481	-0.0812891027728312	-0.2188963790857777	-0.0705260362472905	-0.2269968829651586	-0.0804428906786178	-0.2955850830411012
chr10:14000000-15000000	-0.0336741997869801	-0.1778916842529086	-0.0620310786448405	-0.0631065438856566	-0.0532208108078316	-0.0214103100335348	-0.0637212198129057	-0.2518070868650302	-0.1328309354342201	-0.229364665351913	-0.0597035971729012	-0.136951783963942	-0.1170422845514486	0.0268189600045417	-0.0311400354504194	0.0958223059933217	-0.1426386005747651	-0.0590652964200407	-0.040218167181345	-0.1152635627022225	-0.0334707774963709	-0.1839957912945415	-0.0434145316535302	-0.0207852422941093	-0.0203760550036636	-0.0523408633399417	-0.1541980975251391	-0.1951090402803691	-0.2421589865685889	-0.2400281285159226	-0.0754090983206097	-0.0468379044029622	-0.0397674420076511	0.0911800426125771	-0.1217362226635508	0.1093495765382677	-0.054909930555564	-0.0152582102101194	-0.0682779996645318	-0.0895925152170956	0.0638154326065402	-0.0541481870326768	-0.069907589883291	-0.2339630072835053	-0.0612119859910376	-0.2641375685128002	-0.0561044107777633	-0.2687628399748772	-0.034898900236657
chr10:15000000-16000000	-0.3215739793202964	0.0939494762466366	-0.0707999270311953	-2.061368086631594e-05	-0.3417994392344032	-0.0070608188837266	-0.2497498425929063	0.0404180975745096	-0.005270069210712	0.0406132455403979	-0.0133259384636723	0.0595928041758247	0.0112968081360011	0.1034525267980873	-0.0712398554337431	0.0878879700051671	0.0605891359187553	-0.337320456499221	-0.002955918479405	0.0116325474484092	-0.2797298956004441	0.0674002160994156	-0.2492130446670069	-0.2428456157499268	-0.2522693422349635	-0.3495948381482138	0.1102088243368916	0.02637520113593	0.0347916517666486	0.0353381177415589	-0.0510944616522431	-0.0948006572248419	-0.0671531264303722	0.0652758849507773	0.0659173901704508	0.0693850048848138	-0.3700816803039116	-0.2240344576699565	-0.0947109397638389	0.0930934691487471	0.1000470222109807	-0.0686842045790219	-0.0747543263088849	0.0842319287505542	-0.0145410781655905	0.0193852743309216	-0.0060341183651185	0.0419734435355048	-0.2333284753006102
chr10:16000000-17000000	-0.1531699311503699	-0.0625045388173266	-0.0562002360094377	-0.1006671042213765	-0.1566391204730442	-0.0931098915627717	-0.1583295488166331	-0.0153626831431004	-0.1163550730571729	-0.0117545505321729	-0.1002362921458796	-0.0647996606849466	-0.0801236357621617	-0.0085554968466769	-0.0060018745292966	0.0021434368422363	-0.0667185599706547	-0.1685944972975339	-0.0906673475042592	-0.0904277786810684	-0.1381376000817339	-0.0463004261629418	-0.0620266142600917	-0.0839853106234045	-0.0782984386472979	-0.1423191060157224	-0.090346156282058	-0.0299773584902849	0.0024992358450516	-0.0334126557294108	-0.0480160243859184	-0.0448904651839711	-0.0188334045299779	-0.0222634906257005	-0.0823723165358741	-0.0289402551153957	-0.1386914731288941	-0.0826807850293748	0.0087148009843218	-0.1174999165704976	-0.0124054796743972	0.0042031426627711	-0.0469351307562791	-0.0613938877059175	-0.0906804488323852	0.0140420467470496	-0.0887262411921039	0.0157497956401395	-0.0912379426150676
chr10:17000000-18000000	-0.2124544840407785	-0.0598489922103395	-0.0875585294833274	0.0396572543126816	-0.17125811793961	0.0923795854107368	-0.2478800010152806	-0.0817130116677304	0.0327252004473174	-0.0610661897425802	0.02190084775663	-0.0363825893816987	-0.0927268919869771	0.03240676400993	-0.0451420455985576	-0.0078272608200842	-0.0597469022984125	-0.2385953653742302	0.0344999864940585	-0.0926571255330677	-0.1698934882107631	-0.060596542793345	-0.1559200094755902	-0.1576172402535824	-0.1684777979118474	-0.1957689986716733	-0.0407885381485533	-0.0721295841921824	-0.0694842991712911	-0.0702386474637663	-0.0710560771717476	-0.0815177748002963	-0.0616552433463073	0.016282480811597	-0.0735716102232224	0.0148665277983954	-0.2024231513370551	-0.1826389482625358	-0.0647910454913306	-0.0290630795725093	0.0422269560794595	-0.0521968446833622	-0.0825362413794824	-0.0708581622144247	0.0394172858132834	-0.0600972136210463	0.0582580638213301	-0.0603711380337726	-0.1732874748245425
chr10:18000000-19000000	-0.0835845104233192	-0.1306304190994031	-0.054949138361803	0.0391064499046215	-0.0556582939627419	0.0603285605689884	-0.1001927304585335	-0.1050369244183177	0.0158415758814709	-0.1215538997199992	0.0322353531041807	-0.1264975235326414	-0.1663483273580024	0.0121092128425975	-0.0350222180077297	0.0209217296085928	-0.1615064162309579	-0.0899642331944366	0.0380650783958143	-0.1730304118459176	-0.0929167425549823	-0.1170754367672225	-0.037025844141576	-0.0292581888410016	-0.0202889959851169	-0.0513504901485576	-0.1525333590966103	-0.1049418810964547	-0.1214272843923347	-0.1179907650578351	-0.0638987984467298	-0.0626325669974932	-0.0353017070836056	0.0388953026841595	-0.1772237808112212	0.0410157304498645	-0.0374707795691284	-0.0256930653858819	-0.050611884523221	-0.1261852166022761	0.0449526985885661	-0.0415997447937601	-0.0585636678639577	-0.1448311628103504	0.033814180364745	-0.0910991981298437	0.0465790397228932	-0.11694137293047	-0.0361650057603715
chr10:19000000-20000000	-0.221241524453362	-0.069416215673084	-0.1002583926391682	-0.0710408061566875	-0.1528271769350869	-0.0618077940028743	-0.2152578910112207	-0.0959255386417692	-0.0772813720356627	-0.0616739164126937	-0.0832818093120355	-0.0945713452714181	-0.0810815970530956	-0.0646159791009759	-0.1208141287658752	-0.1175666631787923	-0.0711396893746828	-0.1996945576092019	-0.067053025547673	-0.0923749239918459	-0.2041897859302776	-0.0882579097758535	-0.0941499857272368	-0.1335142431065089	-0.0998282453722428	-0.1629879431494225	-0.1080213661011446	-0.1093981794567407	-0.0487148973855635	-0.0706165112222461	-0.0887431478839262	-0.1262856048382634	-0.1143858067426369	-0.109829611846031	-0.0867815635986691	-0.1106169916494929	-0.1729017656620669	-0.1141102420831192	-0.1407062775779818	-0.0943200186808256	-0.1116638019120478	-0.1018330129421769	-0.0988797405155764	-0.0984177071025988	-0.0958673792907925	-0.0916226572879575	-0.0645765738698581	-0.0684547556576069	-0.116799982793082
chr10:20000000-21000000	-0.1914748070554993	-0.0712358736482411	-0.1455624025283552	-0.0749507497447737	-0.169157840504775	-0.0691638802248378	-0.1874605360225749	-0.0398993154551706	-0.0835691426915818	-0.0404523132189724	-0.1078728459706184	-0.0742824552247518	-0.0924879976131523	-0.1017679238153189	-0.2036579232228737	-0.1235414723234294	-0.0741047797266648	-0.1744158714262621	-0.0820390563939466	-0.0897934476777665	-0.1480597499448691	-0.0666771033169991	-0.1433240143623518	-0.1422174439288722	-0.1176427328796421	-0.1563902604350145	-0.1130727590135328	-0.0400934464203222	-0.0355975966983608	-0.0627518359351631	-0.1154691321488909	-0.155600014323183	-0.1807014286221585	-0.1265553838355421	-0.0860137737341168	-0.1348827448184138	-0.1796785110281412	-0.1331064525032773	-0.2491554610931694	-0.1104076908558013	-0.1317971796811115	-0.221310589626156	-0.1337568089149631	-0.0790076206219388	-0.0622657320609932	-0.0515499888307998	-0.046400266798527	-0.0456624343394813	-0.1314256366341462
chr10:21000000-22000000	-0.0213649365292065	0.2687755556427927	0.0164975388459391	0.1807007448521722	-0.0164729373223159	0.1473376956001902	-0.0093901308132645	0.1745436276445947	0.1626957854260694	0.2564158630310952	0.1193234800051148	0.2965240269908326	0.2255139325763189	0.2011748291332621	0.0178389898177486	0.122890130447326	0.299226988973072	-0.0172570735431789	0.161775769682931	0.2377028859693658	-0.0080419792440349	0.2030557509898576	-0.0186175479120539	-0.0083280122757291	-0.0118955971407245	-0.0277543735138705	0.2358303280905964	0.1758384444444521	0.2662441043494238	0.2563867862693006	0.0162216871096894	0.0536267773336401	0.0166810073987787	0.1586545105817584	0.2604380717645523	0.1435065815303871	-0.0213680792382682	-0.009337603651654	0.0172808090190632	0.2318506638178108	0.2322042161747385	0.0143247759882891	0.0221453214434377	0.2743352606707341	0.1262082892399091	0.2325200904081842	0.1251410042260796	0.2614630373359724	-0.0250884145559564
chr10:22000000-23000000	-0.0111309980528771	0.0564404655148841	-0.0527900986686776	-0.0504184825251596	-0.0159327430463034	-0.0899612432133763	-0.0381803799751089	0.0598452220443684	-0.071345221525885	0.1458444689403473	-0.0518103209777345	0.0650968819230375	0.0527019326598977	-0.0695260878640934	-0.1297758385430683	-0.0701970911260168	0.0879956095578739	0.0041944858417444	-0.0691963230727132	0.0326263143233253	-0.0085348178933192	0.0151055803634524	0.0066769792246283	-0.0085092840340921	-0.009808452342397	-0.0206953840755553	-0.0138269072703979	0.026975279597735	0.1584273043278656	0.1187858044908323	-0.0630420730316952	-0.0941402879001453	-0.1044172199056819	-0.12268294596765	0.1178952157374299	-0.1206320171724331	-0.0087604142936575	-0.00069758697728	-0.1598318984629945	-0.0389607251797101	-0.1136541431523929	-0.1272855941078824	-0.070665505353963	0.0703180701163575	-0.0713193869247683	0.1259615101357103	-0.1065778203800642	0.1258350747023874	-0.012012336075118
chr10:23000000-24000000	-0.2985596095075493	0.0053571250170932	-0.0884212810854058	-0.1982987317284016	-0.2671152459908121	-0.1611984314188937	-0.272710715972319	0.0238672500796243	-0.1951592292494609	0.020851081723289	-0.1856864747610711	-0.0030784375645573	-0.0331553544751813	-0.1227558542903617	-0.0836301749591039	-0.1101888167609905	-0.0121975967707417	-0.2849913621330498	-0.2184744485195826	-0.0461139755087279	-0.2768416561102055	0.0397478254057731	-0.2296865216920945	-0.2472543873733414	-0.1973037915977206	-0.2615840712292926	0.0426980529611491	0.0021575416138796	0.0167695886079615	0.0207746098734891	-0.0805342969342154	-0.1278277805896863	-0.0832988316310104	-0.0987916852053632	-0.0494057042759895	-0.1239420413387786	-0.3143027963077541	-0.2117111825037431	-0.1412640062118565	0.0044727050101711	-0.0856368871542941	-0.0920501635997366	-0.092836330418431	0.0191112067122902	-0.1924507759582276	0.0451894717524877	-0.1325239900324358	0.0274710970200867	-0.213818566297025
chr10:24000000-25000000	-0.2986054024953273	0.0704371117951369	-0.0295048281576618	-0.0759235017863016	-0.3182360249726704	-0.0709173211183484	-0.3363094053221108	-0.0398140247716859	-0.1009340377019936	0.0304232009574096	-0.0963075258495187	0.1153246151621311	0.1401808756759622	-0.020858973100546	0.0214294791195983	0.0007183542447754	0.0937107948121012	-0.3226590145079078	-0.0604765074377039	0.1491445424062288	-0.2925538962590882	0.0713450520640032	-0.1979780583509383	-0.2149496946015296	-0.2202051674003469	-0.2687827288826648	0.1410930947587265	-0.0154254782646216	-0.0065669209897434	0.0153844303450724	-0.0208011239911936	-0.0146775709507151	0.0158995479968867	0.0085512448923491	0.1020423027126237	0.0232888768686709	-0.329290963735416	-0.2220652025879757	0.0432195052006074	0.1409654254938778	-0.0225356164616381	0.0423275262327029	-0.0235859208063449	0.0893221183748329	-0.0996634680554492	-0.0552649155675961	-0.0918673925841659	-0.0176940283688782	-0.2266070630082998
chr10:25000000-26000000	0.2460271582220918	-0.0912715287946104	-0.0487857032210852	0.0402581586426511	0.2085634975392951	0.0487965652580707	0.2468191281957051	-0.1252957153084914	0.0327131333574772	-0.1386147247685187	0.0518734888574652	-0.1194681011151339	-0.0906268967351251	0.0319218160263149	-0.0872467877191438	-0.0465525869955963	-0.1037275549887714	0.2351463960396068	0.0383050813113909	-0.0980605289665351	0.2060798707256136	-0.0886986673872649	0.1832535832757939	0.1947256166665207	0.2139487668570931	0.2577360797508519	-0.0554362787199881	-0.1215560323640703	-0.1370291317187663	-0.1198162538345055	-0.0572018223951327	-0.1039938674185467	-0.0698840098872332	-0.0248868122508323	-0.1354121418944477	-0.0334172217089987	0.2181710823236065	0.1897332135828049	-0.0825294304422875	-0.0613894727612212	-0.0018004691011847	-0.0754559282888673	-0.0584338396662238	-0.1209373912338743	0.0488323754958932	-0.1667580816021519	0.0557577376652971	-0.1712473886645885	0.19846962270005
chr10:26000000-27000000	0.1234118466895983	0.0326118213771152	-0.0290190102131052	0.0389673149034502	0.1476226746236831	0.0519303009852461	0.0858254817120655	0.0331864211122412	0.0142294260454385	0.0184897269469952	0.0082160164778097	0.0211439529939227	0.0977098352551469	0.0637414091886981	-0.0392127200244008	-0.023436073679198	0.0430889579331725	0.126681859503156	0.0312192777011852	0.0826169137890784	0.0851581655679061	0.0366748725026937	0.1024763650804469	0.1284905277719409	0.1254269743091433	0.1240109837292455	0.0346404614784195	0.0425439095850998	0.0179373437575988	0.027225979782957	-0.0268915292150951	-0.0544563528589673	-0.0327801115168882	-0.0088919271821205	0.0353853252650289	-0.0044448995585939	0.1815840565309804	0.1072386146443309	-0.0330489944483702	0.0197072738453876	-2.8223986521035376e-06	-0.0478375565957033	-0.0381248960417394	0.0294312382972044	0.0490220548968947	0.0039395674189224	0.0548168479654347	0.012386854772311	0.1250502631099258
chr10:27000000-28000000	-0.0639920290804238	0.0871743050765081	-0.0715940772410339	0.0527414250520283	-0.1267417241320298	0.0470214685664441	-0.0852224739255778	0.0496637518086976	0.0307678479291682	0.0980921175870311	0.0554581479090414	0.0731335509672509	0.0266718356056684	-0.013311320556714	-0.0447373202752275	-0.0074812581271966	0.0843438613637729	-0.0856605066989086	0.0779054033489271	-0.0078840391878821	-0.0775114738061082	0.0606498110876323	-0.0749441646854559	-0.1127945274500481	-0.0964361920639472	-0.1056356608288824	0.0754652891584301	0.0068233260147288	0.0811475971593798	0.0633981448836868	-0.0695729625957377	-0.1122624181409423	-0.0578697874080023	-0.0435799015518924	0.081784488539488	-0.0573877715776431	-0.1128670949656264	-0.1040086778290628	-0.0802318540847781	0.0501165226181926	-0.0004910315859071	-0.0605309824423121	-0.0676877252950294	0.1326153556383942	0.0396635141189286	0.0447867445611271	0.0165492604403348	0.0872322095707623	-0.0955719652383316
chr10:28000000-29000000	-0.0997644259730276	-0.0324204281337826	0.0117578034578588	-0.0328802280289757	-0.0918907462557944	-0.0309268366136326	-0.0858889498182323	-0.0911717803241998	-0.011503145726236	-0.0300536052111431	-0.0421264995309181	-0.0096046580256459	-0.0493755012891696	-0.0486232867528873	0.0686824613432247	-0.1096354472089337	-0.0242453189924349	-0.0860790877473172	-0.0360868384374963	-0.0564036895342883	-0.0977200541818792	-0.0543433354308804	-0.0293481250249867	-0.0332989674423901	-0.0329375786859395	-0.0653552311720677	-0.0458994556639281	-0.0965263636788727	-0.0334103430423528	-0.0436113840323113	0.0044033095920686	0.0489165488697248	0.0361957329457624	-0.0981221897262971	-0.0437723233777559	-0.099861687506125	-0.0752082729894446	-0.041395229044652	0.0558882345397749	-0.017005030903913	-0.0555100999064529	0.0711331405170567	0.0126038671227819	-0.038740065171623	-0.0325594371195376	-0.0770587566692272	-0.0147093369469021	-0.0480742495806527	-0.0506741330753593
chr10:29000000-30000000	-0.0931148888661725	-0.0921957859290724	-0.0736331385185328	0.1182620318148656	-0.1315187890422148	0.0691920482721066	-0.086004614569661	-0.0350172247151617	0.0625651234806244	-0.0394305870318926	0.0658475403188311	-0.0717858319327103	-0.0854240221438728	0.0384217023099456	-0.0328730712430161	0.0244961041291736	-0.0971176162383075	-0.092044269831059	0.1020088666761451	-0.0801673513870089	-0.1034743994263335	-0.0478751666455809	-0.109679178771739	-0.1208730951012616	-0.1269248482149355	-0.1089758327730441	-0.0895739503912395	-0.0389007495350996	-0.0515558151624251	-0.0716620455251558	-0.0704093604538329	-0.0659354261018689	-0.0270398285917931	0.0495715910427451	-0.1408074026048718	0.0532485769487814	-0.1266527626954082	-0.1112644885662025	-0.0257790069676497	-0.0999335142782403	0.0750937269496727	-0.008586163642056	-0.0712015998270659	-0.0846004079587649	0.048491050584272	-0.0250891010131322	0.0515402548415297	-0.0302512419255659	-0.1036872759757558
chr10:30000000-31000000	-0.2405219198722231	0.1701641222653374	-0.0762809144334765	-0.0180388344580618	-0.2493640470921049	0.0116627695498026	-0.2302316365677695	0.1240307308623118	0.0115798941152014	0.1356832502232367	-0.0452524722656553	0.147061569555726	0.0762518582288437	0.073494232635229	-0.1041908251577487	0.0065224369376367	0.1240950675176623	-0.2683147842147663	-0.0261010197920229	0.0813328123097127	-0.2633193774629914	0.1021756956219913	-0.1497403181667574	-0.170399266914842	-0.1840630599835432	-0.2400983131677297	0.1620458121661765	0.1038402345841312	0.119657978727087	0.1268023487032045	-0.0533688595938046	-0.072971657880181	-0.097429620020584	0.0265843036011072	0.1046441233668425	0.043021943300361	-0.2479951414184899	-0.15635978430509	-0.0820555546173353	0.1215147865965675	0.0301194561891475	-0.0788009516165385	-0.0775974241062524	0.205272839167204	-0.0172960086345854	0.1252736653412915	0.0368045900028447	0.1429932105797904	-0.1768185157472826
chr10:31000000-32000000	-0.0163889242976797	0.2135196393580509	-0.0321940227160785	0.0666938088652097	-0.040568890404996	0.0719059126104067	-0.0136546237766986	0.1397050652588415	0.06714034388527	0.2042468851510795	0.0746087370503311	0.2117825523801635	0.1797948642832952	0.0457146113349594	0.0104140774343349	0.0086889892939233	0.210234843218097	-0.011154519418933	0.0839267310718347	0.2215771012724039	-0.0184294923411176	0.1900434784222567	0.0102310870202539	-0.0068244044642359	-0.006595508112549	-0.0465277168870105	0.2257189402587388	0.1265410487371879	0.1729380155024523	0.155249040785323	-0.0198890395289752	-0.0173333459858732	-6.081952258931173e-06	-0.007321202221068	0.2595093882629712	-0.0169094105348837	-0.0388272652475231	-0.0127195752573827	-0.0219726057114027	0.1604397765335566	-0.0012452188661368	-0.0121380492666477	-0.0336452682100369	0.2459756157914932	0.0570542476504557	0.1542116574095773	0.0387645987607955	0.2188586630760734	-0.0010100130423911
chr10:32000000-33000000	0.0821312059546686	-0.0035664801097727	-0.032571725003119	0.0912799396996247	0.0507066209637922	0.1029383918238118	0.0994607813569419	-0.0112438991057079	0.086581754854241	0.0109448887358788	0.0567616521899017	0.0420243491971624	-0.0074526583215844	-0.0056757259855434	0.0243293464205878	-0.0548405984187274	-0.0037243608499292	0.0834213764661272	0.0763283350929987	-0.0060194835783129	0.0824767220404255	0.0024292102448944	0.0986787442718816	0.0951030292833461	0.0943150263434033	0.0709429861789133	0.0071464535251417	-0.0100644512466271	-0.0114098165113351	-0.0063581917982775	-0.031040553283118	-0.0017881427847829	0.0095220120635447	-0.0274614415638115	-0.0192034733223042	-0.0293297161581207	0.0611989894499207	0.0823944029418592	0.0218748067391099	0.0136798518512409	-0.0338437528268075	0.0217953521406671	-0.0206140456674654	-0.0075079117704223	0.0827131586922333	-0.0126582957319079	0.0833014171244394	-0.0119306443207566	0.0980363022161727
chr10:33000000-34000000	0.0039661748183169	-0.1081405599265932	-0.1139624644292571	-0.1557852123652567	0.0421133750717999	-0.1211417262650991	0.0008831177562039	-0.0662379674059808	-0.2228475864513039	-0.0411865828327769	-0.1054459735412846	-0.0830464066927248	-0.1522345784694942	-0.0990306734114224	-0.0698123381555941	-0.0914518597490633	-0.1042921164475443	-0.0114621619349659	-0.1166515026168203	-0.162976436731672	-0.0123475612478062	-0.0667747253491447	0.04071413500013	0.0414845416755808	0.0402494886039467	0.0111222396749579	-0.1116330873848938	-0.0912321955500686	-0.0477107770942728	-0.0615790615648192	-0.1061711407119482	-0.0759256169057778	-0.0452962778706391	-0.1013244220537818	-0.1098569274246771	-0.0897118689927203	0.0375893250961293	0.0322264964325855	-0.0917831484012513	-0.1238909225617736	-0.2040815297884389	-0.0854104157782498	-0.1192704105663039	-0.1038894386530189	-0.133567446994713	-0.0160847872843345	-0.1689907813836687	-0.0262674372529048	0.0408598773070153
chr10:34000000-35000000	0.1535787381187666	0.0831200237533543	0.1173072505788535	0.2590476380471969	0.1258039020983211	0.2234939862588512	0.1190430782843461	0.0388954674651127	0.2450483269366137	0.0247259112453404	0.1923566567264771	0.0753740258830592	0.0449747527895282	0.0654791428403332	0.0953131821943477	0.0110359887498598	0.0490883329511472	0.1548064577611514	0.1321044108734386	0.0524954383345685	0.1295247846233069	0.0895759482913233	0.0882023160660753	0.1157828419971472	0.1023322043796379	0.1239109477985208	0.1034009430167928	0.0284904423251063	0.0147607618924762	0.0310779575365164	0.0780490777339069	0.1510109131567346	0.1029917589685494	0.0326486615739171	0.0303294764826995	0.0211670868940195	0.132805556676634	0.1131002721366911	0.1354513242972335	0.1033679614212023	0.0568441180690307	0.1286419592847547	0.0956427601870373	0.1077736352456999	0.2563007788558719	0.0189942235339749	0.2355841396604168	0.0173784837556677	0.1186081844544771
chr10:35000000-36000000	0.0749512309200046	0.1006027160838149	0.0706792886008193	0.0430773868377346	0.048958302906273	-0.0038281092828959	0.094298695669185	0.0606654143582834	0.0366279683470509	0.0850116234810077	0.0283007903385237	0.0916247043522468	0.1903110626635547	0.0426248049364783	0.1475299018890978	0.0451599883245716	0.1572813554057042	0.0820207357895772	0.035514988096128	0.140770291281175	0.089328424482751	0.0995068559026176	0.0773865748901837	0.044838786838522	0.0438234182513809	0.0495594619578248	0.1497050184393028	0.0561864496197681	0.0780721329372283	0.0938118039450064	0.0689909234308381	0.1165836006790765	0.093293318722651	0.0348362999512189	0.1596693630338897	0.04234039280455	0.051624766223158	0.0403838083063532	0.098415488606854	0.150245325856718	0.0276169466315392	0.096204902679063	0.0780480766427735	0.1213323272892267	0.0115437497813455	0.0413720225865962	-0.0057157459179259	0.0651673032030137	0.0628694759339188
chr10:36000000-37000000	0.040077252919456	0.0004331057329351	-0.0715347179591607	-0.1311986768578335	-0.0161667597527333	-0.0989469620703596	0.0270930870266319	-0.0065506858925434	-0.1854635564787301	0.019276270573686	-0.1088323398728253	-0.0106897738564327	-0.1299400458567099	-0.0643319189667844	0.0155389781991998	-0.0980099310691827	-0.0424559244796848	0.0175143060882412	-0.134271658609214	-0.1134036036173502	0.0153913061881047	0.0048787100522841	-0.0171789318757746	0.0180722203797454	0.0156228753422039	0.004667121330006	0.0275331524365868	-0.0373339415405905	0.0102081106006496	0.0060873571224332	-0.0693336648597621	-0.0334053505261575	0.0081050719057865	-0.0780222120161719	-0.0837542973776038	-0.0887818919476648	-0.0050071575963808	0.0001567311488445	0.0159077922211516	-0.007631847261528	-0.0290125420297375	0.0268722700931764	-0.0513964945353241	0.0533230245325206	-0.1096884840067267	0.0109683774003676	-0.0971817525487148	0.0350931675163636	0.0358871478047522
chr10:37000000-38000000	-0.0576988345082666	-0.2225559635955811	-0.0679368578934024	-0.156191026878853	-0.0403296794437645	-0.1409925137190846	-0.0836486014418495	-0.1618199738137109	-0.1401308156139727	-0.2021140821795132	-0.1717612593284549	-0.225164368500613	-0.2583900342839138	-0.1388517783877311	-0.1455913707895856	-0.1986110932845114	-0.2327450387774928	-0.068747967813799	-0.1775754283880433	-0.2451234082627258	-0.0806765447922116	-0.1743871724030648	-0.0529451578129483	-0.0213281807749235	-0.0159143058566766	-0.056508056833684	-0.1982471039218728	-0.1593448103192004	-0.2053474187162952	-0.2015610903332602	-0.0604163201110477	-0.0921748775636937	-0.1289153775182037	-0.1941689487804686	-0.273094653918488	-0.2195285496079765	-0.0208021787834372	-0.0214203945468789	-0.1466180428070806	-0.2371719186868451	-0.1899183216539772	-0.1500683244983681	-0.076278400582659	-0.2866151615336773	-0.1489793312043823	-0.203368294182137	-0.1193321310114246	-0.2099301036198345	-0.0230598717949224
chr10:38000000-39000000	-0.3419997028581473	-0.031295292837182	-0.0267040707424467	-0.1682469656089882	-0.2628686935714047	-0.1082342450696425	-0.3340919643400488	-0.0224357782631035	-0.1788092581795284	-0.0704658605937021	-0.1829348063188861	-0.0526873220424702	0.0538827676511751	-0.066533625768018	-0.0248468215446022	-0.1090414267960904	-0.0379846823782419	-0.3014438999519533	-0.1563360538739709	0.0335889474971555	-0.2832402069784954	8.869955259144785e-05	-0.2663827666418692	-0.2179923010218594	-0.2054307127110844	-0.2893077285828684	0.0088352025559938	-0.0158144482308388	-0.0677784153248956	-0.0617348817645169	-0.0361574865585308	-0.0364489931009814	-0.0305331528406611	-0.0959292258889362	-0.0308773964105795	-0.117239856943722	-0.2438048144194137	-0.1967623818612238	-0.0291617845950993	-0.0112005974769155	-0.091945058901592	-0.0131463064811555	-0.0307652863541079	-0.0280915237184465	-0.1610890801434551	-0.0772363690475796	-0.1151079194203312	-0.0734677856741645	-0.2447440599894316
chr10:39000000-40000000	-0.0179863668087458	-0.0156098700744769	-0.033064780035541	-0.0083753120264174	-0.007595814618318	-0.0070847905745866	-0.0174028695170292	-0.0092402033761073	-0.0141425824405013	-0.0106430676720862	-0.0168144208383373	-0.0094422191873041	-0.010771841933921	0.0019960233925964	-0.0306581817504601	0.0029569027278173	-0.0151781343197031	-0.0039203700216246	-0.0133418835989184	-0.0110976877455854	-0.0142569303213081	-0.0116397490299351	-0.0014719618129672	-0.004328595123782	-0.004711039481645	-0.0057752675795787	-0.0226928880150772	-0.0020945800420278	-0.0112575421369011	-0.0143710265993926	-0.0309246031626501	-0.0316581959261544	-0.0329708135610287	0.0046626275551903	-0.0138955601537966	0.00572766407808	-0.0102748339679906	-0.0057974784091313	-0.0338582394143163	-0.0200464731727955	0.0026038307414849	-0.0322326129063964	-0.0340655071820099	-0.0173394490061451	-0.0101239159294382	-0.0155549525655142	-0.0059530351717233	-0.0103249173823381	-0.009690303883277
chr10:42000000-43000000	0.0514839393713819	0.040172678839221	0.0461583443376405	-0.0498225629245575	0.0703765208934545	-0.0546472709726451	0.0951441208312446	0.040223925611906	-0.0988781508976351	0.0308388788309444	-0.063217164233403	0.0197700102157872	0.036127644465932	-0.0010868039045955	0.0333247781003518	0.0221291076431099	0.0310422878621314	0.0784430990791508	-0.0475449329513941	0.0231849831390135	0.0812708800353195	0.0384405542380652	0.0702992333705526	0.0486569723744946	0.0435222904276581	0.0810342726562864	0.0206247219413586	0.0399085012040464	0.0341503337502764	0.0320221405219158	0.0360703615212103	0.0404059407422974	0.0329634373137266	0.0270231370966926	0.0358373702233969	0.0249127760259137	0.0818335973472332	0.0562992008371917	0.0239145382966147	0.0517645296279243	0.0213520825989658	0.0217534578839716	0.039390586717849	0.0758725731972746	-0.0611976854145744	0.0149519549884527	-0.0793029917113511	0.0315640699949244	0.0462613582527392
chr10:43000000-44000000	-0.2379354737490198	0.0215811606836127	-0.0650316418554164	-0.0769038888145281	-0.1306356883297145	-0.0574406116242197	-0.2121451028751659	-0.006796338833306	-0.1417274067013077	0.0288925985277823	-0.1052150718068127	0.0411345288449374	0.0200098738403967	-0.0884727109732143	-0.0989432636762832	-0.014442158332358	0.050348710162588	-0.2198144545570361	-0.0474277208749609	-0.0008537862203985	-0.2385519112327143	-0.0250604885593409	-0.0822734575871451	-0.1043869048936397	-0.1001008180572687	-0.2222895309556529	-0.0347881995357372	-0.0001185078321358	0.0169371285573458	0.011058811747671	-0.0574682849569531	-0.1122133253690743	-0.1041299722882754	-0.0565022386264512	0.0739261870427456	-0.045069546288577	-0.12676784929105	-0.1089244190217286	-0.1314272149590156	-0.0089296214693356	-0.0605780188567683	-0.1307976378785368	-0.0623000792107502	-0.0060959690280641	-0.1042201781976348	-0.0201326496575834	-0.0776150398455587	0.0085601767040274	-0.1198076936282609
chr10:44000000-45000000	-0.1063397620317714	-0.041244207491389	-0.0023891188546031	-0.1031543672181407	-0.1161910887662598	-0.0579355806983368	-0.1135328746324417	-0.119425286719744	-0.1320226891826228	-0.0757241039796208	-0.1271643637089952	-0.0316134387350664	0.042934139789504	0.0172639293143004	0.1039858642606239	0.0173552069182881	-0.0066376629177657	-0.1054976908301136	-0.1165256750122742	0.0182267462650242	-0.0665189967814853	-0.04049042486508	-0.0621818765593216	-0.0637796957192716	-0.0600324289301946	-0.0592470127739239	0.0022801630878847	-0.0907828780579452	-0.0768343630304782	-0.0824760062195579	-0.0136341240877144	0.0264390797795173	0.0957788516828115	0.0389168435206523	0.0277077344759036	0.0485350868492961	-0.1066562500543832	-0.0645027526545246	0.1150668545623499	-0.004664926432995	0.0109583348002827	0.1279522645872844	0.0157670987200979	-0.0680789834861064	-0.0794287612111537	-0.1666788946153376	-0.0644703321795984	-0.1079465600572116	-0.065507688895773
chr10:45000000-46000000	-0.0657627745570844	0.0074824090062435	-0.0891552616804779	0.0881752860413187	-0.0724405113520156	0.0837380635383958	-0.0465551933328109	-0.0819500718241235	0.0659577765068288	-0.0033594075243478	0.0958189326215017	0.0142908312029637	0.0078032051068492	0.0474982297899832	-0.1569729655771704	0.0354497422376924	0.0223234203081567	-0.0553798722448234	0.1163768236250084	0.006935414249755	-0.0542654868179855	-0.0241317149980789	-0.0577899694672937	-0.0555004513382506	-0.0465129668526972	-0.0648195305969615	0.0006006969372655	-0.0597767008768462	-0.0030374358104418	-0.0266042215699488	-0.0780186012119956	-0.1184929326867378	-0.119456973926364	0.0268918969785522	0.0359319524904539	0.0365328399518504	-0.0633964001242292	-0.0473936146484878	-0.1541473663185129	0.0023006268662886	-0.0351773638408723	-0.1570287042284003	-0.1000262223666684	-0.0174287778527387	0.061338094477708	-0.06617464952477	0.0475776392538794	-0.0366997565893342	-0.0393904607720025
chr10:46000000-47000000	-0.1238184681455858	-0.0538492449754227	-0.0607387655003532	-0.0405460049635219	-0.120210812170809	-0.0259941311340087	-0.1094833053775669	-0.0403299313044563	-0.0535849603839479	-0.0341122221225502	-0.038801031773724	-0.0455265380385435	-0.0331571686220003	-0.0258127235350134	-0.0667591495656712	-0.0155169994568881	-0.0398592275790455	-0.1185350967652072	-0.0250797856265456	-0.0406273619697711	-0.1198033603598731	-0.0492637340784858	-0.0913522643451891	-0.0795146739453139	-0.1093155568273079	-0.1203870101587862	-0.0570828736294286	-0.0334168345033157	-0.0300906429139298	-0.0481735281736693	-0.0577850116590751	-0.0821515376333092	-0.0665931501323478	-0.0095678992288185	-0.0329486213240777	-0.0163107339428346	-0.1063164361205263	-0.0751375081836071	-0.0902501308804179	-0.0773692402617851	-0.0188653503120842	-0.0848605870298794	-0.0591647221750449	-0.0672838121435504	-0.0326966739454941	-0.0402474596645518	-0.0268566094656669	-0.0348123720661615	-0.0865084330323945
chr10:47000000-48000000	-0.0620269691895014	-0.06725434045858	-0.0681474473495748	-0.0231506547753617	-0.0610856613859673	-0.0128082317475155	-0.0537068071369838	-0.0354891170562638	-0.0393639284237913	-0.0351026195991102	-0.030790002397113	-0.0644253735949719	-0.0797635203441094	-0.023083327668915	-0.0620351805102452	-0.0458366485234175	-0.0678966616192048	-0.0609335103957961	-0.0203777504671859	-0.0895837992975297	-0.0572226924401642	-0.0563980921757877	-0.0754731042626028	-0.0536836209204319	-0.0535911933922887	-0.0763926614477536	-0.1015768767130753	-0.0402805001667844	-0.0267990600628704	-0.0427176396292027	-0.0567892991603083	-0.0718309098835899	-0.0448323367145092	-0.0246024557751	-0.0879160119299169	-0.0369467778558701	-0.0575989200903811	-0.0564671882030405	-0.0560590025807181	-0.0820816587110504	-0.0357287699954012	-0.05701601822469	-0.0747000614200225	-0.0772089546819903	-0.0267698331458839	-0.0132040601642456	-0.0193221133104493	-0.0227147552619514	-0.0565945677533608
chr10:48000000-49000000	0.0184455192143895	0.014885531916279	-0.0439404075890372	-0.0547896059761591	0.004697856995679	-0.0444394002838084	0.017835789574947	0.0184099436365682	-0.0904910890434398	0.017125614918176	-0.0558722084610007	0.0142811298157744	0.0298594482479405	0.0314858617651163	-0.0518526657532766	0.0169824238525907	0.0075792803215042	0.0166297490337098	-0.036351344995438	0.0306203577475254	0.0072014210927781	0.0156994198399385	-0.0018410121437264	0.0107060917404749	0.0073058895403868	0.0102285654726249	0.0215353665622509	0.0371067117521589	0.0155128955638114	0.0191717720229241	-0.0344117151131997	-0.0528436465171105	-0.0511344469602828	0.0166136580394265	0.0214245445632809	0.0237159158100847	0.0104243463608885	0.004445103356097	-0.0590378207166609	0.0161102677532712	0.0258120597138272	-0.0464577497629137	-0.0395048836340226	0.0211478665962201	-0.0654818381523928	0.0206152344946959	-0.0689957554810236	0.026540273095921	0.0138413601504477
chr10:49000000-50000000	-0.0037617122709709	-0.0764825008569986	-0.0402956628128377	0.0304409481860162	-0.0108240197911655	0.0088490285729927	-0.0148449264704737	-0.0986772873541126	-0.0147192993329389	-0.0857990838150214	0.0351291164116736	-0.0723188789875281	-0.085974617382149	0.0562279752546333	-0.0871675456546229	0.0680029886677736	-0.0658767461790024	-0.0160255086765342	0.0308800308688904	-0.0841543200484559	-0.0154557556616715	-0.0882679228991869	-0.0016106190426568	-0.0070394856211118	-0.0058635227853086	-0.0196822989492035	-0.0780826777377659	-0.1004424343700944	-0.0802272757450428	-0.0998571610946285	-0.0517563576144824	-0.0522802887603713	-0.0805931782927117	0.0524542767162553	-0.0779030998451113	0.0584505452096337	-0.0068341680205822	-0.0104149032300864	-0.0565480994651639	-0.0570320295423538	0.0265154552172895	-0.0578257157869392	-0.0439333742520137	-0.0968240252925125	-0.0007072365810868	-0.1127210726120742	-0.0272301645884444	-0.1014407318493667	-0.0067821279354767
chr10:50000000-51000000	-0.3547613284911966	-0.1867440581314061	-0.1274805552305815	-0.2706946159435832	-0.4194963728218703	-0.222018639501999	-0.4085328886075449	-0.1435559696388446	-0.3391765602815693	-0.1664172228281622	-0.2311521162163027	-0.1640542395453834	-0.1943156780479977	-0.1331153484105166	-0.176860884249757	-0.1434795026026116	-0.1937896599592525	-0.3911828716347533	-0.2256660037615592	-0.1787068461387299	-0.3850331155421975	-0.1367225129664251	-0.335097791454283	-0.3117386096539187	-0.3093514733465967	-0.3789403986154969	-0.1751567877547816	-0.11139784687946	-0.2149201506302974	-0.1903728694426388	-0.1020478162834984	-0.1861943753759902	-0.1783939479879372	-0.1617905210837154	-0.1976041038682486	-0.1361834330813157	-0.4302374672591067	-0.2923991666250244	-0.2261499268268883	-0.1432617690508042	-0.2298897050575299	-0.2062965070460149	-0.1187134830687112	-0.1791788780146021	-0.2658884980546256	-0.1577643306736621	-0.2517526296637146	-0.1759228819915052	-0.2984587920531208
chr10:51000000-52000000	-0.0042004400451706	-0.0105230555826611	-0.0230605731117239	0.017379081245129	-0.0014754713973406	0.0242073458838055	-0.0040557439661613	-0.0167384799015148	0.0150101389109711	-0.0090500287621876	0.0174131999169429	-0.0039562950438256	-0.0117294224330874	0.0129367569331409	-0.0210062644257261	-0.0019040106898264	-0.0090859302150831	-0.0055822047050282	0.0238892631222637	-0.0082940510744195	-0.0048354636362063	-0.007764677507271	0.0040442394437443	-0.0068937374116752	-0.0057907897008467	-0.0050297235749721	-0.0078217589639216	-0.0084110839204187	-0.011365691470175	-0.0154470456391456	-0.0225617214019288	-0.0175776208077356	-0.024389534686542	0.0101619431318412	-0.012568028131793	0.0120911498137898	-0.0022414586144659	-0.0056714930144753	-0.0286391928564614	-0.0117540281253948	0.0037717749212403	-0.0138403672872919	-0.0262816974805357	-0.0111545063738641	0.0111456312366278	-0.0209546977471145	0.0218489037552987	-0.0133869690926585	-0.0073884079464161
chr10:52000000-53000000	0.326974169749505	0.0259437427267761	0.0665440783332276	0.0791980808446096	0.2917953406181086	0.0665067559235159	0.2811850985188564	0.0228601974776436	0.0987815381273067	0.0001895119617357	0.0770032755650412	0.028771973391958	0.1006236560984814	-0.0083265576895168	0.0506283171390146	-0.0079825078383488	0.0277047427245632	0.322841854457381	0.0635303833330671	0.116577673432448	0.3241031873253059	0.0486670626353156	0.237474579566993	0.241027629304689	0.2306731181921031	0.3102757051007849	0.0407615604107434	0.050179827160044	0.0022442217786849	0.0034376446966792	0.0413304790368737	0.1158813824230787	0.0507855078412705	-0.0164684496830444	0.0465318274752406	-0.010342845346952	0.3510813834117119	0.2075796389650208	0.0954774701464671	0.0552932387170629	-0.035270087544349	0.0453001205720496	0.0747199726794633	0.0407399260084172	0.0664105579542943	-0.0235581863910165	0.0692444033337203	-0.0077386089223682	0.2300951742497896
chr10:53000000-54000000	0.1886802043462215	-0.1187725109665784	0.0571558443280426	-0.2636583815565775	0.1319378681208046	-0.3156528716520867	0.1739884968959747	-0.102413506039364	-0.3196269093732068	-0.0948543683849666	-0.2215838618760799	-0.1258438991862698	-0.1516609398734131	-0.1075321152332605	0.0548652863190336	-0.0902006245279036	-0.1183224717592462	0.1486230154902337	-0.2525284782654657	-0.1741484521718105	0.1329927706601663	-0.1186634254614741	0.0814540004229792	0.1089237226403651	0.113033031945464	0.1376673497294727	-0.1833910518885935	-0.126457003774298	-0.0755246475021032	-0.1002979426889161	0.0429507021499745	0.0912641981350754	0.0529692797611549	-0.1363199049400092	-0.1151588333019805	-0.1569133172557351	0.1395872036145377	0.1051706696257928	0.1012195867917813	-0.1553225476322511	-0.1649663248115186	0.0941289260082131	0.0606987834632658	-0.1318046610054779	-0.2751846004070494	-0.0817651079502483	-0.2288974324600844	-0.0856211755540635	0.1108805284230289
chr10:54000000-55000000	0.1820958588527487	0.2704119693797609	0.0739424488162529	-0.0496357232914215	0.1654331348518501	-0.0775010896670715	0.1970069753578636	0.1652501237231807	-0.0594990485405469	0.2566270862251447	-0.0489771958684275	0.2930732154771369	0.2475484859750139	0.0328292118034007	0.0700107389638812	0.0660788781315252	0.2432220460942052	0.1530208807342824	-0.0535414591613486	0.2325810836858804	0.1672703272266691	0.1737228596090059	0.1150666868037054	0.1221364278324073	0.1221376885866136	0.0997345914271859	0.1737903667743277	0.1702603402285499	0.2290888169682642	0.2283973582404305	0.0323025069835369	0.0869802910677693	0.0695606230572013	0.0246254002278089	0.3011828161226927	0.0289956658104021	0.128782847014469	0.1130401653242372	0.0975824136941912	0.2036256994338562	0.0152275463505599	0.0770999777167629	0.0619536853182009	0.2498792967551788	-0.0566838888818005	0.2415560151289396	-0.0584146367608939	0.2567119728305256	0.1368788569148752
chr10:55000000-56000000	0.1518128217886184	-0.1565323882668428	-0.0960706258103688	-0.0088369774033745	0.1489350632264976	-0.0204137728891522	0.1439758290848859	-0.0688548157230998	0.0103418032716922	-0.1164246510739315	-0.0211112431743177	-0.1455535435453764	-0.1020179313261356	-0.0479209027555409	-0.162702195844955	-0.0414478529946423	-0.1312916603222705	0.1342420265729646	-0.0248544551093293	-0.1183577790211886	0.117930845242933	-0.1367699684784497	0.1318015805743899	0.1452712293030869	0.1350590633588954	0.1133088868626435	-0.2170276144946812	-0.0587392063705861	-0.1084791421276009	-0.1288446178186642	-0.0727635292029117	-0.1362016167734813	-0.1610564217692273	-0.032423720256344	-0.1284002459090053	-0.0494953564924167	0.1500263870319543	0.137326608904321	-0.2158256807306463	-0.2237969982240973	-0.0317514001252507	-0.1997171687914037	-0.1046098273673514	-0.1735901395231334	-0.0049164756822776	-0.0665353221813754	0.004543035452071	-0.0876804843131986	0.1425180961222662
chr10:56000000-57000000	0.0512103374566204	-0.0246307139880633	-0.0832792969285486	0.0326817349118127	0.0171635078804528	0.0265504020923238	0.033063185698983	-0.013472519178756	0.0064803716523252	0.0128996059942812	0.0362521164688481	-0.0125144416992152	-0.0981312924373815	0.0179647099847506	-0.1058312847536199	0.0074168797262884	-0.0256466102116375	0.0314883688776672	0.0586986144255333	-0.1046263957914441	0.0267685971840913	-0.0382663114546898	-0.0067777956656181	0.0315787453194259	0.027396111160804	0.0290646574515311	-0.0649013836136885	-0.0436607262198061	0.0129234295800648	0.0055459331821575	-0.0640755460536381	-0.0906399891644132	-0.0943241760367929	0.0162916527258972	-0.0284076975435922	0.0132879301696797	0.0257777493050875	0.0165334341469963	-0.1150527146921092	-0.0688076748578691	-0.0182682384309212	-0.1150110444912062	-0.0756542159999116	-0.0407451378087215	0.0216953758789149	0.028734963934939	0.0041811529673704	0.0230179956410636	0.0426840995037311
chr10:57000000-58000000	0.0747929542446586	0.0836536426542231	0.0333433072251031	0.1076092791971472	0.0699794008131891	0.0896528691115349	0.0810442091960777	0.0246057553210769	0.1004713020000111	0.0738532920247868	0.0772802778287153	0.1211982209050576	0.1417224416193761	-0.0226482396714601	0.0542944495795988	0.0099239464777186	0.115274177894805	0.0819069717730704	0.0965684673785759	0.1376223222876904	0.0633211904172549	0.0485943246303908	0.0731560670512638	0.0725140375306361	0.0631667325275618	0.0741471251675765	0.1028198431447519	0.0538245363718095	0.059833169509534	0.0565457770685458	0.0115581984105563	0.0826034616838457	0.0493532830996664	0.0045170867439092	0.1416274712708047	0.017723318733181	0.0547931580652666	0.0689682444569862	0.0687234205715013	0.1267597275652391	-0.0374666491643178	0.0603701851273062	0.0291027317493222	0.0736930875576538	0.0879483457999394	0.0201924742099295	0.0890299687776238	0.0495138918497016	0.071820004454266
chr10:58000000-59000000	-0.305781439631368	-0.0717557642549662	-0.1702215397165015	-0.0877687088017628	-0.2962622471382553	-0.0884383923177099	-0.3591169353907452	-0.0468173623384975	-0.1109757203503278	-0.0705454448099808	-0.1034276359579772	-0.085893061571227	-0.1475358822508084	-0.0275713900662295	-0.1920756955333685	-0.0276814260431596	-0.1100465132675467	-0.3688114361601209	-0.0879230708243755	-0.1638829686417226	-0.364404571904458	-0.0587211059003408	-0.2580674048479172	-0.22252908813066	-0.2171092259441433	-0.258121149008789	-0.0894443815879026	-0.0479716271920267	-0.076343142456731	-0.0634689493407329	-0.1468179433233937	-0.24821114786703	-0.2460380777901087	-0.0332940603381304	-0.1185628518875181	-0.0506438436790088	-0.3236891239206012	-0.1844014077599823	-0.2971746988582825	-0.0987251458638652	-0.0387214197017507	-0.2855372534975911	-0.1895662048583319	-0.0905187756131971	-0.0887318698065426	-0.0583843640779108	-0.0817292847655416	-0.0615576188098641	-0.2392759588666699
chr10:59000000-60000000	0.0127630863792788	-0.0298057756102002	-0.1001688005083254	0.0579068912092327	0.0292231869743433	0.0544833915958755	0.0074583919139527	0.0098304278673562	0.0124959830204631	0.0369620046972234	0.0662369499158962	-0.0269605256071201	-0.0549560323411433	0.0444805425895137	-0.175606443895457	0.0638047343393346	-0.0137728817451137	0.0287166140755064	0.0879713390853022	-0.0527719429384247	0.0157807169455559	-0.0366147242402713	0.0279184344524868	0.0203293832206513	0.0242452293584727	0.0162678676180657	-0.086662489640081	0.0151903821136897	0.0455910650099219	0.0221293930387351	-0.0928037552903946	-0.1458675793987054	-0.1490537147162613	0.0640431780524269	-0.0038922139206967	0.0523621109125825	0.0262552004097468	0.0192335133634615	-0.2083011494046783	-0.0964107594549398	0.0661724414516223	-0.1874525535483463	-0.1043388493968537	-0.0446640543117329	0.0393434960267356	0.0805554056783527	0.0088944842964177	0.0661667923539159	0.0147288573882572
chr10:60000000-61000000	-0.0991454375331848	-0.0984145257941248	-0.0443787545305222	-0.2799641541144588	-0.1374409651056959	-0.2092477852536855	-0.1261841567013223	-0.0668455884505801	-0.3248405605153165	-0.1043137218894685	-0.2243851800225174	-0.0862926178640065	-0.03996683954187	-0.0717254061230284	-0.0882823121157699	-0.0328276394574766	-0.0716641011136517	-0.1334916205207943	-0.2417189818112815	-0.0700347250203634	-0.1317915482063473	-0.0826398422912273	-0.0962971083477473	-0.0796115333032156	-0.0829987306518958	-0.0985360025269178	-0.1399580320753432	-0.0662221637110693	-0.0853958019100813	-0.0774975404530099	-0.026493965460006	-0.0543054212445396	-0.0737788092051195	-0.0672272129470474	-0.0677102738868335	-0.0449562418355976	-0.1182137793843492	-0.0974494817706327	-0.0981305598175045	-0.1114790127924777	-0.1151719792270377	-0.094117568232894	-0.045298619898069	-0.1301792262429202	-0.2581411199181136	-0.1028860575230087	-0.2429013968110574	-0.1032654763837894	-0.0832540564208268
chr10:61000000-62000000	-0.1092350870782363	-0.0899511829605169	-0.1289914544743353	-0.2121037888359329	-0.1060617356177769	-0.2305578957883171	-0.1357364272102938	-0.0648706790447665	-0.2810446619349067	-0.1054672816996104	-0.1668619641402109	-0.1282215125531309	-0.0801316321094913	0.0266786653254632	-0.1946570034216411	0.070480977970683	-0.1235154761175151	-0.114504525116601	-0.2135757899947221	-0.0986685192757426	-0.1122751981711698	-0.077074198269277	-0.0930707852675167	-0.1042537025891098	-0.09599120657274	-0.1104943491531177	-0.109157188262051	-0.0438652294300198	-0.0912178895838468	-0.0830399817762855	-0.1207669073816954	-0.1807825813297103	-0.1783605336379711	0.0233419366438456	-0.1046140331781229	0.0293181480691033	-0.0990255456681756	-0.0949850122366491	-0.2329156751607661	-0.1309159529438235	0.0532691352888743	-0.2042658984266747	-0.1531257242572664	-0.1295900832884114	-0.2117654344999752	-0.0732015784900305	-0.2250721984505348	-0.0902412651117014	-0.1000425000223937
chr10:62000000-63000000	0.0145733760400024	-0.0669145302396393	-0.0374203037060767	-0.0710298378807592	0.0043918264789424	-0.1125286455116195	0.0329182363130147	-0.0496478489071524	-0.0823839316922279	-0.0670210208829262	-0.0618972043341596	-0.0398506158705806	0.0284090406640841	-0.0922294541617689	-0.0987257938586458	-0.0286395620849817	-0.0645564989228085	0.0140065473236315	-0.0609336226714566	0.0220672906868684	0.0296804110289361	-0.0366059070287889	0.0172596770835739	0.0068959195407723	0.0089482906711892	-0.0077547797097645	-0.0390852514399533	-0.0295771300139183	-0.1013422821687767	-0.1046286387868258	-0.0316188820646412	-0.0822768886251226	-0.104458696393128	-0.0537318182692728	-0.0656974518766854	-0.0631437813987996	0.0032942630404698	0.0064436032624175	-0.112282614062499	-0.0216365067486122	-0.097634882444522	-0.0997757141881112	-0.0435293800673006	-0.0616827201402853	-0.0843780526198102	-0.0908879171880259	-0.1269531681115333	-0.0962114116388179	0.0172761262776229
chr10:63000000-64000000	0.1341178855122383	-0.0243711444120933	-0.0703946526999585	0.0581869600181843	0.11522325150528	0.0511544475809604	0.1674087051041504	-0.0384124812152614	0.0288586226782525	-0.01678234880374	0.0616221583045331	-0.0108135966141498	-0.0356880287795372	-0.0062612080482313	-0.0391745267049078	0.0167186299737323	-0.0282659209878789	0.1299614293970489	0.0655149663211688	-0.0346479696687906	0.1425519018491242	-0.0312553351145844	0.0803985971213228	0.0879263448997577	0.0697261201248585	0.1174803592593809	-0.0392160776795413	-0.0389241990601967	-0.0307950296858569	-0.0305535004718565	-0.0762524562807953	-0.0655316010265769	-0.0582329286084011	-0.0166853006847956	-0.0290197679540097	-0.0041153999817342	0.0962417403739425	0.0785227807792199	-0.0507441462328586	-0.0372143042543192	-0.0329521453734621	-0.0403281716671659	-0.0766294174346641	-0.0387601186805981	0.0449109911093771	-0.028834812449964	0.0281481081937496	-0.0315779818408487	0.0779917699527684
chr10:64000000-65000000	-0.0282730846867459	0.0766706227456656	-0.0636565117302539	-0.2046983195682947	-0.0515143350896991	-0.1765468823986588	-0.0682209570794869	0.0808304852487551	-0.2586204668567692	0.1141782875559946	-0.1952086479453181	0.0470551881477186	0.0304229310912095	-0.1054678235112086	-0.1758820757828768	-0.001901184807695	0.0780084253912702	-0.0272572726179303	-0.1815736165519742	0.0289720242136489	-0.0429769003952416	0.0246625711791709	-0.040093612565346	-0.0309222774706318	-0.0298260882162863	-0.0534465198206102	-0.013421000418487	0.0816321807644717	0.133839472109308	0.1144828847230779	-0.0463792374848774	-0.102690499092167	-0.1502353082020378	-0.0323837599668314	0.0770931212749661	-0.0402493223449288	-0.0420401786868572	-0.0350838838153359	-0.1756318904891003	0.0041091236360663	-0.0707456585101494	-0.1597442830548253	-0.0723188120734671	0.0819508311618078	-0.222912488827583	0.0781838454084761	-0.1875586065541243	0.1169690545117867	-0.0489715969853468
chr10:65000000-66000000	0.0331662993820546	0.2461740317939684	0.1000724049365816	0.1240283718930851	0.0588062288335787	0.1520823006318247	0.0439775420641292	0.1329252262589426	0.155288597257556	0.2651159860503408	0.1079209414803207	0.304495632010682	0.2196688209131887	0.0579334993418596	0.1323261549788412	0.0538920607749483	0.2751334153833593	0.0499711580771525	0.1076468172818269	0.2627111412034048	0.042934384708361	0.2112298779918697	0.0882567690207859	0.0712261042086906	0.0782034013719666	0.0580898727234606	0.2633748764077375	0.1589846988553054	0.2081230800938627	0.2117086292084262	0.0811302867577492	0.15568995553564	0.1192874222894245	0.0649113867956185	0.2845791775587897	0.077505004686205	0.0611091374353043	0.057576200833945	0.1588361109035391	0.3235242915301264	0.0941035816781249	0.1357261222808623	0.1304973512406645	0.3224706856192343	0.1496861648656838	0.113706619222724	0.1337271445916706	0.1956907953967169	0.0735883164110904
chr10:66000000-67000000	0.2919328758063161	0.048027488427606	0.0483848538338765	0.0098103470031922	0.2900399166187905	-0.0179196422573186	0.3328264841742467	0.033249684853918	-0.0345287086449727	0.0431845575818371	0.0191997407227252	0.0505278084449531	0.0690318896353462	-0.0110571640364328	-0.005800741687552	0.03537729394563	0.0530531518716858	0.307732864161069	0.039374716923114	0.0704084700283249	0.2613022555438556	0.0438171535803607	0.2835463516778746	0.2880827976611424	0.2775463260094802	0.2755543358157571	0.0310106995567297	0.0392375162139404	0.0389891990251307	0.0475193638850093	0.0187975724275992	0.0503730294098758	0.0093347113198086	0.0094453798224226	0.0590113329193834	0.0057318480944823	0.285289062513554	0.2836934856362254	0.0172344361448767	0.031598532904609	-0.0016697981991519	0.0092335446096856	0.0403882597809715	0.068119462671172	-0.0013612124862683	0.0151345680510423	-0.0440152317750508	0.0495357301167073	0.2539032164161962
chr10:67000000-68000000	0.1407498922578927	-0.0478170701551849	-0.0072836709791378	0.0021111064178456	0.0955986912573602	-0.0045338484085604	0.1373135168180391	-0.0363759108912822	-0.04107155530241	-0.0403160189134419	0.0129930123633358	-0.0244339521827773	0.0080334702523905	0.0585221582134801	-0.0624903973522715	0.1038153138608026	-0.0373000224769413	0.1118545827079219	0.0191354832979553	0.0042218294954263	0.1148386533317356	-0.0495001570481343	0.0744900143101835	0.0931113893274582	0.0833282784225161	0.0998796100789738	-0.0897869072226888	-0.0245731020997051	-0.0490771726072873	-0.0555343477859772	-0.019289249894166	-0.0288508527524241	-0.0536550964960169	0.1226952839512352	-0.0148091771033927	0.1329108292600226	0.1144737540512497	0.0922824662101481	-0.0726922069360572	-0.0385511871031311	0.0693363890844149	-0.0900943281306273	-0.0216323390681817	-0.0943902784174857	-0.0129234269531293	-0.0529629339237637	-0.0389681469221303	-0.0561716127422287	0.08666488273421
chr10:68000000-69000000	-0.1549898556109731	-0.2496734619425326	-0.0984158322934398	-0.2252305157373533	-0.1696060130763569	-0.2336763262807285	-0.1824819454689876	-0.0746876936404703	-0.2128163966017045	-0.140455933339898	-0.2318458094542577	-0.2444585589937238	-0.2625715811481507	-0.1309840535478194	-0.1249549684909624	-0.1393833587484752	-0.2335948372417196	-0.1712352982439081	-0.226901762810019	-0.2713615237479561	-0.1501540102854325	-0.1606148033858133	-0.1449461192616487	-0.1578391290665687	-0.1772664308890687	-0.1818561636631974	-0.3343024993277331	-0.0950790852343338	-0.1356743329307645	-0.1660272615157526	-0.080067279825074	-0.1228472280950962	-0.1100779628930598	-0.1830665970620122	-0.2588033462138905	-0.1731500396091463	-0.1767043758968882	-0.166681320365372	-0.139494785261419	-0.3641835239677529	-0.180656030909354	-0.1263012578619033	-0.1054986516224054	-0.2937009848266111	-0.1983521471787065	-0.0748543466415753	-0.1980368586784648	-0.1055200881142801	-0.1513429483331328
chr10:69000000-70000000	0.2668730212355937	0.268378687537268	0.0509553951946011	0.1605762929957375	0.2728365814792285	0.1030350454904214	0.3287216985874884	0.0859182774175889	0.149135877758178	0.2248844863649117	0.1415174480056383	0.2907045584895525	0.2497252942848039	0.1518024965409467	0.0097009709603517	0.1699218127178592	0.3103709334203848	0.294808683901524	0.1586277824316904	0.3090090108046696	0.2560125589603086	0.1579946109944008	0.2693478109011757	0.2283015343713862	0.2325966136750428	0.2700904780222976	0.2925330440830875	0.0936383014505845	0.2163687418149298	0.1947026421937534	0.0479846931184444	0.0264754085980519	-0.0103430466373867	0.2002978359773002	0.325806522994915	0.2039507558490488	0.2480206057315673	0.2524553743162729	0.0110633962876602	0.3091806028349335	0.1337438181364088	0.0301689005629078	0.0549419026365282	0.2757577404158905	0.1629666424511883	0.1026669840224967	0.1356488848243056	0.2000677283046014	0.2046296732895714
chr10:70000000-71000000	0.2099031360691826	0.1408257471402572	0.0555011949059282	0.0991974793848992	0.2649408304543874	0.0740235515468011	0.2522699095937363	0.0998568202788181	0.0894245718601129	0.1251258659049074	0.1119012754303336	0.1425202252302137	0.1070621314272076	0.1081653114550309	0.0513709152555172	0.0976632548800779	0.1738471374329481	0.2615199355640306	0.0975253690699959	0.1125133661386644	0.2349224642374547	0.1251027158038974	0.227885944707055	0.2120132074051157	0.2074624823095615	0.256724667615305	0.1036471218855568	0.09441740016876	0.1361782551135231	0.1586162671629783	0.0400763188415941	0.1091561579985747	0.0583229722843995	0.0797840199145344	0.1890687808424175	0.0798319668117113	0.2516653440002673	0.2163702323171526	0.0740634806838923	0.1548286810036493	0.1297715624113402	0.0659916248663831	0.0583376501805351	0.1497059727317964	0.0932425766169058	0.114250449731909	0.0693663113651685	0.1621362981423816	0.2272318580355946
chr10:71000000-72000000	-0.249827938778459	-0.1037132764438811	-0.1336240772795472	-0.2609263475294411	-0.2715922166754622	-0.2158733659292639	-0.2691482057246684	-0.0760504592087205	-0.331565902413596	-0.0695727839265227	-0.1996815461729263	-0.1336260442157643	-0.2128523750770193	-0.0470936251710145	-0.1240704515592113	-0.0770761575234974	-0.1304505943266492	-0.2890196998278593	-0.1803451326139806	-0.1920273969472428	-0.3011312188413607	-0.0897807745574221	-0.2724906950986152	-0.2225938441415595	-0.227497422856672	-0.3240359260328164	-0.1094589943958756	-0.1189556975291469	-0.0444627076150427	-0.0573511184707929	-0.1051323391330434	-0.1555242790789052	-0.1329820425447583	-0.0692015356198773	-0.1621997499319256	-0.0617442601323889	-0.2439973197001367	-0.2153001817485268	-0.1642780985734132	-0.145930401489289	-0.0552357376065755	-0.1373417366123961	-0.1295686197275281	-0.1094552972600659	-0.2245628911816501	-0.025430921767763	-0.2675093938697963	-0.042598086292833	-0.2033506256990596
chr10:72000000-73000000	0.0139363295754598	-0.000125137556462	0.0210499422908602	-0.1566217931090897	0.0021713748462845	-0.1212827651125242	0.001605692660279	-0.0310376390319658	-0.2263962502408641	0.0156893162959139	-0.1182375142690584	0.0119081106643741	0.024971842380522	-0.0508628526646847	0.0609078763048883	-0.0355178046768016	0.0094021212356743	0.0063102222205335	-0.1021069866633274	0.0396403025744018	0.0018179779758138	-0.0256097199574865	0.0104057286609211	-0.0043306261877889	-0.0018859629865274	-0.0076204932698829	-0.0416121303148949	-0.0185330257074482	0.0282098184674438	0.0177808421478159	-0.0258797307761799	0.0590091424931533	0.0439648450088355	-0.0498501819319409	0.0332167838007459	-0.0381912074383796	0.0035522534424619	-0.0148556118570661	0.0559097950257383	-0.0207152362455928	-0.0895510286945636	0.0648583296452883	0.0085099245301911	-0.0324602666280203	-0.1540868377758158	-0.0086815454194534	-0.1880540528090759	-0.0017770052411024	0.0034537480976201
chr10:73000000-74000000	0.0460123150029957	0.1085975392218688	0.0001732952028419	-0.0701027366972004	-0.0170448466404042	-0.097454080598881	0.0429738628991635	0.0575625068083827	-0.0785549067067457	0.0504025081234659	-0.0599379318430659	0.1066666624428982	0.1582975098628993	0.0677657453954781	0.056492454245538	0.0458427199630187	0.1099441703220225	0.0127562543164779	-0.0488750033815787	0.1428973597196359	0.0290181894781674	0.0877606333826572	0.010577018945316	0.0215159041927379	0.0196409086969656	-0.0115983001064155	0.1143139178805986	0.07280864987617	0.0531057358218803	0.0657124085625446	0.0103395904114132	0.0521966413789585	0.0384741867342447	0.0717094448021675	0.1179694405635925	0.0557290220522125	-0.0092988562160759	0.0040715899515628	0.0386921466897178	0.1264729326132244	0.0898844742267226	0.0522451101128536	0.0079780872254385	0.1255832960093731	-0.0747431914405136	0.0292574001888624	-0.0803467265853877	0.0359815797614535	0.0345887049483539
chr10:74000000-75000000	-0.0715820415383047	0.0971769691736633	-0.0437566741952063	0.144318559568319	-0.0402523993034127	0.1092502063141288	-0.0474525050532004	0.0305996122876987	0.1531993755816327	0.079590895347474	0.1131522782680363	0.0956263576179505	0.0450895890665738	0.0216815635634102	-0.0095054968831193	0.0512014182748162	0.0693367458940693	-0.060429939171558	0.1264024307129417	0.0453045524567615	-0.0480662010337403	0.0656581025278593	-0.0355613404320857	-0.025997055356658	-0.0302744642250967	-0.0381049108891015	0.0787553996874007	0.0253975088598339	0.0642545122609717	0.0500964708532546	-0.038133250859061	-0.0111898278148106	-0.0061575542903364	0.0318178465082682	0.0415247851584984	0.0476719182817661	-0.0588928286296622	-0.0141532546409817	-0.0543441072710524	0.0804439854840232	0.0053798001027797	-0.0432166328641996	-0.0481638869882405	0.0820800628019665	0.1235018925217259	0.0432716429427926	0.1087922417853574	0.0685641492100887	-0.0352006905172563
chr10:75000000-76000000	-0.0454607554804355	0.1266107865817565	0.0253346565798421	0.0122631044915961	-0.0705265798640241	0.0132024703998692	-0.0598412837001243	0.0135940209398151	0.031100535739588	0.0365183236096081	-0.0109033012928235	0.1100153264509428	0.1474518048958632	0.0191848832304292	0.0852254300696503	-0.0272920192783198	0.1081300313319083	-0.0612957397179131	0.021094464561439	0.1527883168399276	-0.0533939002832654	0.0693493464912729	-0.0255809888104921	-0.0277642321048033	-0.028009830317688	-0.0573631184564548	0.1814270271853036	0.031650934083999	0.0134752262897964	0.0237279120334782	0.0264818722725279	0.0510832437546408	0.0587662519978229	-0.0091037125023521	0.0966195594569924	-0.0072390635006731	-0.0623835748364931	-0.0299366510959189	0.0721120262270444	0.1599543464862755	-0.0095794399281657	0.077418921267186	0.0099552646307813	0.114950971823277	0.0149244215012736	-0.0491644326079346	0.0286978225403296	-0.0209452450687081	-0.0351324863171684
chr10:76000000-77000000	0.0567868754991228	0.1917797675372317	0.01942566117277	0.1438223556074158	0.0374812762115741	0.1185131251541874	0.0657692696966077	0.0902556776512215	0.1331106784877302	0.1119603595497645	0.1415085983158839	0.1790144174717864	0.2200451920268271	0.1491541418649905	0.0353011235490683	0.1081288750894767	0.1627471825916967	0.0549029286078159	0.1479968720167315	0.2218419444433721	0.0376639906110052	0.1641111363918891	0.0441866974284761	0.0386837403269458	0.0376876159959484	0.0348196933884777	0.2773244026382991	0.1011926287303405	0.1005908304951012	0.1288325721988772	-0.0053754829735781	0.0402356799471955	0.0328814295821149	0.1205400919135133	0.1790794145329992	0.1463314185933717	0.033216402383695	0.032645916031682	0.0566851114925427	0.2235974677432303	0.0779430491958178	0.0547541736982441	0.018284206967014	0.2205878796820204	0.1248691553418437	0.0523256297555569	0.099351831210717	0.0805516010532794	0.0457561025961774
chr10:77000000-78000000	-0.2032426987502715	-0.0726249684573141	-0.0277035358126037	-0.1450822264940598	-0.1964079179868029	-0.0969143381677042	-0.2039981603990084	-0.0886298192222231	-0.1848844698326249	-0.0275800811277836	-0.1485391580850943	-0.0847041266487295	-0.0214833159283268	-0.0209304653657986	-0.0667851632614321	0.0108404762340644	-0.0473987635209033	-0.213131531808443	-0.1275752248685753	-0.0429676004951229	-0.1823057120577484	-0.0845666452198983	-0.1177368938582425	-0.1248548045301194	-0.1183873503779824	-0.2107025991360458	-0.1265555263366093	-0.0761127435665748	0.0099478217268305	-0.0287705084417031	-0.0291052035036414	-0.0472279973923649	-0.0495032382679954	-0.0009904486298304	-0.0363352298070387	0.0161700698458622	-0.2083855151389096	-0.1213798966949255	-0.1076997044681299	-0.1168742989735613	-0.0572081067244981	-0.0935936893951563	-0.0238641324182566	-0.0923306260943599	-0.1460068992139012	-0.0484945203485022	-0.1080963605927979	-0.023955221530167	-0.1616790208949318
chr10:78000000-79000000	-0.2622282808581781	0.2514077423657536	-0.0369259061822041	0.0667363346183291	-0.3623419913848807	0.0453831918010076	-0.3048133233929222	0.0579792304760464	0.0721329296544574	0.1634365103692833	0.0500738130042803	0.2545862939837947	0.3415105081578482	0.1466406134888384	-0.0726018789925391	0.2128639666087344	0.2842194153351217	-0.3094036417331067	0.0470137293236719	0.3243135721233149	-0.3138379992012481	0.1547868335735937	-0.2309001635839173	-0.2157653245528424	-0.2188882504747969	-0.2392284483485832	0.2620043494838579	0.1093837922095235	0.1451018720442757	0.1298394156227801	-0.0352114363174602	-0.0385767832820906	-0.071533108096307	0.163568140835847	0.3329661850617507	0.1830057492515439	-0.339510893033782	-0.2551305573975907	-0.0613208570094532	0.334520522135922	0.1172667964917955	-0.0648223527447276	-0.0399594067364903	0.2494211738111333	0.0599201544538121	0.0222774912074209	0.0729015228880155	0.1106379949019598	-0.2067072567304478
chr10:79000000-80000000	-0.1088815860953859	-0.0703707422448254	0.0256683890653074	-0.1189548926599175	-0.158006276586441	-0.0872486077301573	-0.1034238934921442	-0.0838445737005187	-0.1336250984637361	-0.0555903916818154	-0.1303310647772934	-0.0378762659233033	-0.0143145031974529	0.0029861223275795	0.0252938296886567	0.0048706028461717	-0.0632786676829242	-0.1687974292735938	-0.1048930863932475	-0.02589141530153	-0.113386158479666	-0.0447719169657316	-0.1070454115120104	-0.1111849338734184	-0.1110215256757217	-0.1642320372085401	-0.0215190191911403	-0.0658208766738541	-0.0590951673002418	-0.0739801024274457	0.0186710836204193	0.0312191192193479	0.0370288262618524	-0.0040505979138516	-0.081867437032989	-0.0116662027856307	-0.1812691653478095	-0.1262201750567051	0.0756008590065256	-0.0428529146565064	0.0029264110615118	0.0672657487323926	0.0391946403389831	-0.0666162591560532	-0.1019655549554577	-0.0818226713821337	-0.0927386477538231	-0.0638287634436028	-0.0970092423178439
chr10:80000000-81000000	0.0332934543523437	0.0328634910024576	-0.0088140841417836	0.060690370169722	0.0001321621215506	0.0256162282342295	0.0215449459453505	-0.0965558415453099	0.0557996000296523	-0.0244716028033532	0.0619316223461242	0.051211139472953	0.0809606771853316	0.122646375953978	-0.0080848786143084	0.0505489115439008	0.0517613955897339	0.027974274452463	0.0695941727607468	0.0839262846762088	0.0269663855931151	0.0043736898112404	0.0156204895912439	-0.0196424610319189	-0.024340150957321	-0.0122144820255592	0.0934498068617027	-0.045737536845578	-0.0502366247256965	-0.0452307517571299	-0.0392209206859338	-0.0276457255307154	-0.0271754417000048	0.0910493509157979	0.079617863069642	0.0842958543265386	-0.0084595635988969	-0.0181014176233924	0.0115597379824357	0.1022032925966346	0.0583242775210846	-0.0015532233441909	-0.0059122332281045	0.0211474726545096	0.0371341237882954	-0.0964334022568256	0.0160499249721498	-0.0670840120637336	-0.0138334270440191
chr10:81000000-82000000	0.0320435295302445	0.1490181577350171	-0.020124865301832	-0.0162524269834049	0.0639679094948598	-0.0476799820766861	0.0452110349611217	0.1364204521514244	-0.0074733456781496	0.1923645099366982	-0.0379995222695367	0.1469391236377685	0.1410457738091364	-0.0022548524160057	-0.0223644254686681	0.0109981830177906	0.1641687913908843	0.0418142352197564	-0.0147248346412097	0.1174014631890049	0.0504382128988709	0.1233789862238187	0.0661497649294529	0.0313253588165268	0.0309149598553511	0.0434137145671026	0.1008643011495953	0.1490277122591967	0.1753304716450575	0.1660394518842511	-0.0340265958283874	-0.0276359240462676	-0.0227594169625408	-0.0012339586248591	0.1608427100438659	-0.0052278917392075	0.0550047861656148	0.0288750607476935	-0.0261881413236778	0.071428420425075	0.0239691382871039	-0.0103794920126787	-0.0178397223504719	0.1512732792064111	-0.0392898051840739	0.1951153355076668	-0.0426639919961971	0.1762810459634854	0.0211803908120328
chr10:82000000-83000000	-0.0012724161205013	0.0654618038405673	0.0448888307961587	-0.1869789516789987	0.0034788046239689	-0.1583299198831284	0.0439196705997688	0.1221624778975077	-0.1822251951196984	0.1364414707565097	-0.1706273831420595	0.0858048613114697	0.1040661479751673	0.0567949322409387	0.0403563115511272	0.0452365647072315	0.0951986143773125	0.010463552047967	-0.2099086748922012	0.1137661825254912	0.0160827916354717	0.0485500249253602	0.0188624255562399	-0.0059529449015686	-0.0066159649002294	0.0044574372444425	-0.0257855956274621	0.0992208537918687	0.1523478312370395	0.1198402573845495	0.0324888729628716	0.0781273505991867	0.0563308878247756	0.0496680208365964	0.1259473270568823	0.0543400782002048	-0.0093674976820237	-0.0089573612073624	0.0614322886813195	-0.0220150871019749	0.0769603743442656	0.0753444331344027	0.0592678923498567	0.0949391206207661	-0.1431126971681846	0.1348168627235405	-0.0997911004446137	0.1585036894215041	-0.0006722793290899
chr10:83000000-84000000	-0.078053116510299	-0.0593488211102297	-0.0466881235618975	-0.0474673262510918	-0.1339463848281417	-0.0375852237272051	-0.1277599112309721	-0.0683092760179521	-0.0641183676608948	-0.0535447431211613	-0.0312041593533993	-0.0552391207019378	-0.0659268625172298	0.0023731604433134	-0.0292447631759489	0.0171603542237893	-0.0763266120949158	-0.1046767885643939	-0.0179524298265925	-0.0754616261188196	-0.1051562601622217	-0.0539409149540909	-0.1161550347337341	-0.1131988282060809	-0.1099914116370208	-0.1138132350615351	-0.0562134757753804	-0.0670758731455817	-0.0625687898937744	-0.0645663063009119	-0.0291111347442947	-0.0475899978024268	-0.0407224677684135	0.0107010084245245	-0.0857694445268345	0.0060896869027901	-0.1289401030825194	-0.1253791813243162	-0.0151436431459283	-0.0520943490193688	-0.0165875519324939	-0.012088763285868	-0.0444548779466717	-0.0766809946269411	-0.0566760213372416	-0.0615489325830742	-0.0523618570620248	-0.061920764908078	-0.0959717532428952
chr10:84000000-85000000	0.0277477258916835	0.036992831800718	-0.0051972939324573	0.1168911212987932	0.0195965393006883	0.1515557672836943	0.0250975074087142	-0.0228762521298112	0.1612590034506771	0.018550073230642	0.098435162838921	0.0576392468701465	-0.0149270642519808	0.0462040451058972	-0.0009338915929527	0.0399082466565738	0.0446995120446449	0.0288952739662674	0.1020147155418461	0.0024037335726699	0.0232821428758972	-0.0007280248419081	0.0497562991391389	0.0466258449848804	0.0383770702714891	0.0412755901321773	0.0177871077063051	-0.0174658579169183	0.0208750764644037	0.0288534577807326	-0.0022941337596879	0.0228850919433699	0.0057842444364443	0.0628166769747417	0.0544937822752032	0.0796233413513891	0.0324196506665394	0.0482964379959383	0.0065147190743931	0.0587839926402643	0.0512451077730813	-0.0012864449631233	-0.0057692538906453	0.040633292865744	0.1461476706177053	-0.0118772276669646	0.1930960917070484	0.0086075736292538	0.0464911177419099
chr10:85000000-86000000	-0.155664325164184	-0.0167544626748	0.0234073205493738	-0.0065347839111206	-0.172963505273192	0.0249927173695945	-0.1818973675284737	-0.1038999120240503	-0.0102593575083649	-0.1308321890329473	0.0110908726788689	-0.0079962327598559	0.0092647566555109	-0.0102690194516961	0.0842453076583601	-0.0044793128886975	-0.0636957371469655	-0.1706158386517173	-0.0009139941409228	0.0364974569194959	-0.1737139955816126	-0.0274844165486216	-0.141271911805406	-0.0987125775692295	-0.1104717133579102	-0.154681326845038	0.0696278842767488	-0.0687119205254641	-0.1576906042042683	-0.1271318103566363	-0.0062235459787984	0.0282807406848399	0.0418591344298668	0.0079291685219494	-0.0646544573528277	0.0238820221818305	-0.1558140287934394	-0.1011082056396498	0.0821051157829303	0.1026656072396433	-0.017850517550281	0.0708423740214498	0.0182742861524538	-0.0274289959264443	0.005202823687471	-0.1734535668424133	0.0122347581696332	-0.1645698056488806	-0.116418026553546
chr10:86000000-87000000	0.0595553636650263	-0.1123109888534496	0.053761093722518	-0.1086509915667984	0.0397633061267229	-0.0747136759122056	0.0798261925074709	-0.0839146717688386	-0.1077976944404972	-0.0878955421418138	-0.1188349458203853	-0.1016326279726618	-0.0063378925205944	-0.0241873882000791	0.0454380396278966	-0.0184354395418059	-0.107739079798548	0.0713482616839552	-0.1389192399958693	-0.0141178355043053	0.0658233637943808	-0.1125695724522432	0.0132939374524869	-0.0191536432939389	-0.0231775050757472	0.0475709273689434	-0.1856728771573253	-0.0593973031627939	-0.083816939438339	-0.1189756574589962	0.0429094942867644	0.0525822484922749	0.0422304543477502	-0.0252253654573258	-0.0789161669350268	-0.0122415294361979	0.029823657206681	-0.0173930251853047	0.0461906114838258	-0.151411401556683	-0.0189007015374014	0.0235523690813323	0.0551939823472015	-0.1657399630101831	-0.0880337789247264	-0.0866347932331657	-0.0676580898656154	-0.0812627079666898	-0.0079501311378252
chr10:87000000-88000000	-0.2384545081787321	-0.0826805569022134	-0.1615721231306854	-0.0592035709655734	-0.2157164548966329	-0.0661265940944751	-0.2585812127843546	-0.0743968352273522	-0.0253417621042018	-0.0386186811237437	-0.0631926144810896	-0.0752073845837415	-0.0315807433046714	0.0040245058596667	-0.3258235551839695	0.0447069599418362	-0.0637788308674395	-0.262927474078293	-0.0637209088350753	-0.0575920168385457	-0.2228997992911879	-0.0734862619387338	-0.1264008109274981	-0.1662155145064633	-0.1452970908262375	-0.2240382523168594	-0.0933529335588558	-0.0821658104481149	-0.0319218981786279	-0.0479082527055432	-0.1248331357415113	-0.2399346688335137	-0.2658104876831982	0.0161924040462498	-0.0560253971980692	0.014215032717218	-0.195731785149269	-0.1681539823821793	-0.3685219823622444	-0.1076498296780444	0.021229335336862	-0.3226903222936749	-0.1581693767310146	-0.1153124351172158	-0.0551088385371721	-0.0576842596114371	-0.0231204874708582	-0.0480642439534922	-0.1557881705460036
chr10:88000000-89000000	0.1647379671703701	0.1196439191884307	0.0208363068940338	-0.0265145929562184	0.1789278649385784	-0.0326292046041808	0.13944713437021	0.0187218748179671	-0.0744047746041396	0.1163444142068666	0.0071586381875434	0.1406523886163768	0.1999223196205836	-0.0397330655721336	0.1062033537607405	-0.0130322833427479	0.1407238040437483	0.1504856784292821	-0.0122591381472593	0.1783513571241977	0.1711989998136001	0.0704254097504823	0.1281253265888926	0.100270270209627	0.1210366927857833	0.1480452986010172	0.0970792322763048	0.0331997387947323	0.1226219338850577	0.1376884167687528	0.010101249973193	0.0577434660690882	0.0724828269048488	-0.0492485348345279	0.1761698272931818	-0.0685718384403594	0.1793444882251429	0.1175134330410155	0.1612563645997575	0.0843680827435453	-0.0660374413462698	0.1272045735343802	0.0282727520122585	0.1159123646819949	-0.041772512968321	0.0737477045417303	-0.0803300819904422	0.0949912123254399	0.1112162609788424
chr10:89000000-90000000	-0.1227251270007503	-0.1127293309351308	-0.0564071166342905	-0.1044752479868139	-0.096674902595984	-0.0718450845230415	-0.1601054183936675	-0.0638437773354652	-0.1524117788415819	-0.0654957803801917	-0.1205821241050578	-0.1061517971173012	-0.1058270129202863	-0.0947771181923268	-0.0494164109183818	-0.0997662985470837	-0.0928013168199879	-0.1191211437584041	-0.1105327308223585	-0.1206996756858759	-0.1429099564373138	-0.0945475463739645	-0.0882972465625023	-0.08144688203867	-0.0681376008703446	-0.1005785941245239	-0.160526638430718	-0.0686984159961396	-0.0534137748443373	-0.0749120883932141	-0.0550387326812832	-0.0430880107184965	-0.0376543341123096	-0.1049819537952549	-0.080313226253811	-0.1139413744947899	-0.1002584490985143	-0.0633814745941611	-0.0425190591425036	-0.1326685005989197	-0.1034150645284974	-0.0376495846296735	-0.0579108368719937	-0.1159070494843698	-0.105125634863181	-0.0391689597912884	-0.1036699456162614	-0.0536862469673256	-0.0923527835604599
chr10:90000000-91000000	-0.0873341879337795	-0.0094925353237842	-0.0238596632355471	-0.2996316599700894	-0.0794655112010565	-0.2424925851347749	-0.1448579509737419	-0.0418206093961226	-0.3495718940600889	-0.0080401003567441	-0.2831525444950768	0.0117586974955226	0.0325590861726233	-0.1130436312953561	-0.0744052236300401	-0.1073086040205728	0.0137597485207177	-0.0978636421050863	-0.264446179523883	0.026394974313415	-0.1176881094362578	-0.0252554180725599	-0.0698050874095989	-0.0653597494277428	-0.0548236041596049	-0.0998552787196454	-0.0099195784419798	-0.0341870798504494	-0.0004433771566741	-0.0239041220413649	-0.0269892564985423	-0.0557686895904754	-0.0708373113667113	-0.092288983852479	0.0257244073040785	-0.0886197762714314	-0.0837209319118117	-0.0636328513527719	-0.0932187027846086	-0.0046358305326386	-0.1009901437095091	-0.0902255832106069	-0.0296016491322593	-0.0078768212990484	-0.3092663490252757	-0.0375645776641347	-0.3505258523265779	-0.0199831234022449	-0.0607430722412212
chr10:91000000-92000000	-0.1006858718764451	0.132746398776906	-0.0968676457494185	0.0437153526656372	-0.1068894593243466	0.0132764847406679	-0.1166101210551317	0.0768387757646503	0.0421965850039009	0.065039661420284	0.028860064383414	0.0943868435790285	0.0428944490326048	0.0758981598159708	-0.1351710385038939	0.1158979925154156	0.0894081477166548	-0.1317350848932825	0.0493542828105635	0.0618701472815533	-0.1184423855311269	0.0987107173571019	-0.0972034837578258	-0.0817397771028682	-0.0605249514726217	-0.0927567172632372	0.1121903009547262	0.0717723038231879	0.0638739534239979	0.0684897345076111	-0.0578336829734044	-0.1505518766371189	-0.1111332324914232	0.1030739799507942	0.0738357062012806	0.1332754784871079	-0.089023192034983	-0.0810224180441834	-0.1364768390616196	0.1420151927259179	0.0997192674065673	-0.1391426249766237	-0.0999995518873227	0.1021528248965656	0.0176598304211439	0.0421587535402064	0.0118113573286592	0.0385271549736161	-0.0652184854480947
chr10:92000000-93000000	-0.0704307282608962	-0.0106573101290624	0.0187180847236182	-0.2361759849498933	-0.1161713817499984	-0.2057932052247078	-0.0669862249276414	0.0109415699903212	-0.2520815930566024	0.0080416330216964	-0.2580325412667608	-0.0221174685471288	0.0170562195481708	-0.0975881511922548	-0.0004528333100729	-0.0867339519169036	-0.0124578450618485	-0.0775272998560612	-0.2665805989908004	0.0131643615239894	-0.0888309991108792	0.0082820512365902	-0.0619433518626693	-0.0747593361800431	-0.0699110360330081	-0.0877646416714117	-0.0130639799730978	0.0191637618117197	0.0034102165861992	-0.0021652037097517	0.0231173858919823	-0.0031124175864502	-0.0140399600622007	-0.1042897594446955	-0.0218791820067886	-0.1270926839386189	-0.0903846948309451	-0.0686166426238304	-0.005463141498881	-0.0430495588761027	-0.0876638607496068	0.0248404722613591	0.0397197254065321	-0.0023750013562097	-0.2202391571805866	-0.0015745274469373	-0.1743289383824326	0.019026419918295	-0.0581100410135427
chr10:93000000-94000000	0.0081644206729759	-0.0010318542956814	-0.0115980571173939	-0.0828131135519085	-0.0025171507546776	-0.0854873988754665	0.0043683530803611	0.0407839946588855	-0.0800952317388687	0.0668167435495571	-0.0868402525138401	0.0462580826053337	0.1025835837716018	-0.0241706841369028	-0.0416345262778994	-0.0082618198165053	0.0576953016378938	0.0037714776320281	-0.0960834425812978	0.0893866605293722	-0.0077517880185003	-0.0019109978843202	0.0297209594744738	0.0272992850058678	0.0281286175308232	-0.0021079178154417	-0.0704360278531183	0.0672702171524953	0.0645948658011458	0.0607612720676759	-0.0129300576239364	0.0026214340803035	-0.0262619314967442	-0.0154004822114275	0.0948244473043296	-0.0140979275726549	0.002894756353999	0.024275614197343	-0.0183680507850741	-0.0588860666094507	-0.0377009368296949	-0.0213703247826962	-0.0107328949263566	-0.0323578042650435	-0.0733214082295058	0.0715451484262834	-0.0398199560256207	0.0838278056650597	0.0317194367236173
chr10:94000000-95000000	-0.3146666963071516	0.2019578248363868	-0.059222552342818	-0.1647825529680634	-0.3039546443936768	-0.1751622178095613	-0.2664299523228784	0.1968894106886234	-0.1840011365786157	0.2578185063807234	-0.1614766683234274	0.2033771125613936	0.0853740677602474	0.0771809071488111	-0.1100286961950421	0.0976656369687354	0.2381545471092129	-0.3375165157631676	-0.1724636485060224	0.0749536318432166	-0.3789740360358071	0.1591872383351097	-0.2417076817683895	-0.2215509765800577	-0.2080160447092641	-0.3241585075636882	0.1461790171563496	0.1596858184741604	0.2186540265877885	0.2616525480691462	-0.0587914293369249	-0.0747014521983033	-0.098174848247534	0.0835303324150855	0.1908761723240117	0.0866232997542696	-0.3376035369685174	-0.2106308297662992	-0.1012720182921375	0.1058027643318733	0.0862638306718497	-0.0693808565739776	-0.0688535159145244	0.2597384696897247	-0.1817524300609541	0.2761335105504793	-0.1316506783877273	0.2742815340067254	-0.2385375095790475
chr10:95000000-96000000	-0.321800147456187	-0.0751753457957432	-0.1125637890989298	0.0565445700531963	-0.3538127521789885	0.0634172656337082	-0.3398414843349374	-0.0661558729687941	0.0666894691404796	-0.0489650626011836	0.0356585401895464	-0.0642518641018926	-0.1010486498038177	-0.0133277066243387	-0.1650217563925305	-0.0244413927694894	-0.0703111411900859	-0.3120311646770443	0.0371437974829472	-0.091672478013782	-0.4128136994571801	-0.0541331957516518	-0.3225576505229926	-0.3104597224544311	-0.3021062363917403	-0.3825727955277234	-0.0624823449007753	-0.0512740136339802	-0.0494920248833237	-0.0553108022913457	-0.0847833878573128	-0.1522164621652006	-0.1474095821852211	-0.0230540238537335	-0.1024887762235845	-0.0443573383216468	-0.3609760376138813	-0.3534071121041491	-0.171298815526292	-0.0811571540187013	-0.0088781435063613	-0.137626726933114	-0.1013398543918003	-0.0683060821279242	0.0597217372966414	-0.0541297710873561	0.0793639647940126	-0.0386698372501204	-0.3055002472910023
chr10:96000000-97000000	0.1518452647034123	0.2724497126490898	0.0781999929789613	0.2571985163146105	0.1579415034292503	0.2169909472781331	0.1849043632410411	0.1623117915218791	0.2029779813608992	0.2310511650332603	0.201181560375202	0.3043343561174784	0.2640074477029725	0.0585865392019014	0.0995276749130997	0.0792377904831498	0.2873339230793479	0.1254016653629115	0.2263136633756349	0.2844169973992082	0.1365305955586533	0.2151792494637358	0.1096232034460661	0.1092433757756251	0.1020215482042389	0.1932615091554651	0.3013054266316317	0.1886104434621523	0.2287148462962242	0.240234689975118	0.045655836016292	0.1477082423235991	0.0992407185503852	0.0573174712555486	0.3315142853917731	0.0611881899484069	0.1595093352071178	0.090529130100386	0.1514525272320781	0.3125065849104324	0.0646957363815404	0.1468280274962469	0.0946134127851276	0.3053786365789798	0.2207552481789191	0.1636839507811793	0.2430747548271582	0.2268207687408764	0.1148091064142499
chr10:97000000-98000000	-0.0793562700870841	0.0037186170971186	-0.0606235711654625	-0.1505686357731976	-0.0871386271195074	-0.1263585044436524	-0.06463816561544	0.043823739786028	-0.2305436421858388	0.0404685175849245	-0.1386640899606324	0.0380479814185894	0.0702587497888252	0.0626306655066477	-0.1283183777537126	0.0500242824093428	0.0242329182917952	-0.0682271438901093	-0.1162571598230277	0.0708930269620778	-0.0699756701109845	0.0082069167746414	-0.0798780306520639	-0.0678795188443557	-0.06898776568028	-0.1024242416785037	-0.0079705308192788	0.0611745443591957	0.0358961469290408	0.033338827079826	-0.0561637284421838	-0.0686534252003374	-0.0974640536578876	0.0581254344690088	0.0452514891404859	0.0762415813262654	-0.0702112086889149	-0.0543476318050425	-0.1625232889683736	-0.0234327172488757	0.0535159593524895	-0.1759132527479084	-0.0759743452259483	0.0219808557176756	-0.1582110200776091	0.0428683194638807	-0.1748513163679445	0.0446344055295567	-0.0587899458803113
chr10:98000000-99000000	0.1242346437576184	0.0783206733981556	-0.0367524851135432	-0.0389851858490719	0.1655623623774822	-0.0746336827699892	0.1800121730725298	0.0496223990665611	-0.0324806821572886	0.1203883904870696	-0.0402642384703086	0.0883753706614627	0.1215994237232581	-0.0043640567904283	-0.1289336161999776	-0.0077909650387781	0.1117430643091681	0.157138408953835	-0.028101104672343	0.1148898794786521	0.2054941994506906	0.0575797359922359	0.1959493157420373	0.0946380783080783	0.1121090685310493	0.12615478042262	0.0436513446756196	0.0476279980733333	0.1268056012987146	0.1258529139096487	-0.0168210724565105	-0.0760807565916172	-0.099620756961029	-0.0147270230891347	0.1157395473607712	-0.0292479483260215	0.1362577957459656	0.1278006048222111	-0.1248491967943674	0.003873696686272	-0.0416795065702601	-0.0922535787984496	-0.0498333933596435	0.0744736611712723	-0.0543255708677364	0.0868005637182709	-0.0559564683434102	0.1243752603362576	0.0886421669109973
chr10:99000000-100000000	-0.2575638101063683	0.0909954580342331	0.0367153709070482	-0.1915131840829694	-0.208441049204737	-0.1260616117251807	-0.2130133485678882	0.0445046342547464	-0.2134263267294414	0.0446747692772404	-0.1608682676513935	0.0989107840311735	0.0780824789781765	0.0711971128658914	0.0732401098731002	0.0976997025626897	0.073564226125147	-0.1800992368537723	-0.1558953543388171	0.1034154964150645	-0.1927924811529177	0.0746106945265934	-0.1380383955830977	-0.1672246624616369	-0.1400289145463972	-0.1936173312074375	0.0919719548959863	0.0797083329562766	0.0229869778382253	0.0429389291815214	0.0383476353614678	0.0973066171603626	0.0629403281691529	0.1033442073604075	0.0914448077521768	0.1048076955515721	-0.1947878007959124	-0.1124727239154328	0.0799234102952655	0.1383069113727809	0.1105315642385255	0.0768973262027973	0.034766670689539	0.1021871541027626	-0.1568563708708328	0.0071099161187764	-0.1354934543198778	0.0200210015101245	-0.1679180216031936
chr10:100000000-101000000	-0.0494402071381203	0.2536090264922951	0.011485898413183	-0.0036667902326117	-0.0581075171590039	-0.0503614436802859	-0.039677411419315	0.1738149879411436	-0.0366192001500423	0.2394804850365512	-0.0243008278974711	0.3181845213864268	0.3556492813047596	0.0862818587849271	0.0499935850455304	0.139102008751577	0.2793275202394227	-0.0400294440877449	-0.0006614029113721	0.3551167565133648	-0.033834473867686	0.2047570038108238	-0.0170236677328246	-0.0467071273324745	-0.0479271293077696	-0.0523125864204308	0.3161623502968577	0.1802122587514883	0.2443888991329659	0.2724704555222145	0.0176944369681611	0.05609795869336	0.040135777908676	0.0968281649363074	0.3502387102565278	0.1107355952610965	-0.0524234258044131	-0.0450163369841461	0.0409126506154152	0.2639424582767454	0.0865590005227954	0.0620888236734703	0.0163388033830388	0.2714226807731693	-0.0255513082010052	0.2177868712288607	-0.0453109562482405	0.2495754309552305	-0.0454920991517858
chr10:101000000-102000000	-0.4551767365350953	0.0210978000248126	-0.0650436565988929	0.0697308283306832	-0.4943533338103791	0.0777617908115545	-0.4393976599482596	-0.0369883821874124	0.0694969648461514	-0.0154949024135956	0.0456839677976376	0.0275131013605537	0.0631385312915472	0.0648479908000368	-0.0688601178345614	0.0588831234039301	0.0292285868590434	-0.4381742831641626	0.068465283620927	0.0459600619667341	-0.4684739815178744	0.0221160485825949	-0.3686812048283993	-0.3901722239017577	-0.3628919719839943	-0.4289887984287305	0.0708248421308384	-0.0152356388344344	-0.0239500184373197	-0.0260743430277073	-0.0567012945239802	-0.110811471101735	-0.0878153694428698	0.0646642739031616	0.0258602612888073	0.056953735205394	-0.4858282245498728	-0.349613038736827	-0.0870238246313141	0.0694812771325937	0.0900723213745056	-0.0836303806997527	-0.0617922423643661	0.0302791978289615	0.073781808654783	-0.0511424409256265	0.0628785729118983	-0.0245713858523716	-0.3555918090406073
chr10:102000000-103000000	-0.2480064257337521	0.0638556686787406	-0.0438238354484844	-0.0424337530856166	-0.2150537641487752	-0.0385274428152254	-0.2217654701487624	0.0067090290925491	-0.0106159328100193	0.0499302472310015	-0.0586215211188728	0.0512872401992348	0.0610709019409929	0.0125265879634023	-0.0112486364275175	-0.0156040069712564	0.0600116039350954	-0.2545555952222371	-0.0626117346892671	0.0501713768214132	-0.2818620643685687	0.0286941197621993	-0.1901911778380067	-0.1926201001462051	-0.2037323625551673	-0.2984918394123032	0.0522633112233408	0.020158106402036	0.0424260717074838	0.0421862181803388	-0.0316547313301649	-0.0372449274251459	-0.0149572619513406	0.0096178034983536	0.0656178114673296	0.0150422633916082	-0.2572444105014273	-0.1914893561033863	0.0024125448270736	0.0360243124718232	-0.0170317218298554	-0.0031924467665229	-0.0302720329679099	0.063373290461853	-0.0340559438868212	-0.0046989300226442	0.0083070095928362	0.0303876963466981	-0.2151367111199919
chr10:103000000-104000000	-0.1712879379519445	0.0549019827845735	-0.0202240860094982	0.038017722789405	-0.1376631600210012	0.0343867310907815	-0.1630566256487181	0.0535708077695273	0.0863999687869864	0.0265812738346956	0.0200773788693493	0.0517442475939931	0.0794405542111039	0.0142620155513451	0.0541711070540392	-0.0223964235992052	0.0374104315930604	-0.1500851811055623	0.0177633247633973	0.0837397631310774	-0.1567755415402663	0.0658603727673308	-0.1085240091443339	-0.0929632966587396	-0.0884875423717408	-0.0994953627115238	0.0753773614996706	0.0541785523901574	0.0072129675751691	0.0277451289217764	0.001555344764421	0.0206225360369652	0.0298850997564096	0.0008818185428258	0.039648487731132	-0.0045522025486623	-0.1339974427294362	-0.0745467868757184	0.0745560147220504	0.0600902129872784	0.0302818138707569	0.0842261757334919	-0.0233811051552274	0.0671738462400014	0.0537575059098399	0.0103053289527303	0.0645907264424134	0.0174193573086799	-0.0952128530713087
chr10:104000000-105000000	-0.1162844998907436	0.0696610600350403	-0.0194885542742427	0.0923010256045577	-0.1364182173994665	0.0784270760944953	-0.0890152539394593	0.0241428009798349	0.1119243848926153	0.0650973094794868	0.0878682341837081	0.058517110456037	0.0353613862293201	0.048032796044999	-0.0280575521013303	-0.0096397010251403	0.0620272496835898	-0.1201087447524568	0.0828235749216378	0.0298042376947462	-0.0966163584261354	0.038360325696148	-0.0500713540061271	-0.0748135495320718	-0.070252857547053	-0.1205697012368023	0.0642423991258854	0.0290892808913344	0.058760196481427	0.0582732065037557	-0.0219987889323301	-0.0208715098334609	-0.0132903214876444	0.0002049709269927	0.0718246105819533	-0.007404835933596	-0.1254125373140984	-0.0748801189392835	-0.0389074011710414	0.0413219145938422	0.05468178733428	-0.0386180016082201	-0.0175681028888528	0.0699810873747988	0.0873861089095208	0.0297523204826907	0.057460158642011	0.0675995567822405	-0.075785525808248
chr10:105000000-106000000	-0.0407182837575058	-0.0495296237850838	-0.1232720865540479	0.0300538258227597	-0.0638204379901691	0.0182653679735854	-0.0630836492501512	-0.0269572770608763	0.0302954454961028	-0.0225313120663346	0.0113692628404721	-0.0601896575701151	-0.0925529252675018	-0.0508986712640634	-0.1579918894078361	-0.0194162231189245	-0.0450755265200258	-0.0650172778677112	0.0192725618280213	-0.0949006757582178	-0.0667868387518346	-0.0404019320214214	-0.0852383569677121	-0.0752081351258387	-0.0725339579020863	-0.0676711241385776	-0.0577160928051707	-0.047545593388967	-0.0111231558546117	-0.0248112750377316	-0.1262356143371371	-0.1645013865223898	-0.120527777022637	-0.0264492421944768	-0.0555422672257866	-0.0374669399302239	-0.0575044796936985	-0.0878111676312688	-0.1816803330223197	-0.0706191985980331	0.0008026457524972	-0.1674381480070821	-0.1327447394646445	-0.0642505016178168	0.0222820677945874	-0.0228543258550491	0.0178643571941281	-0.0228700981866373	-0.0815096445518822
chr10:106000000-107000000	-0.0761401368202973	0.0142113243179444	0.0324248380443024	0.0122573892455787	-0.1425374781373563	0.0374931369922283	-0.0876251661354269	-0.0301179034918418	-0.0046650034197136	0.0109296917129457	0.0046091208371353	0.0318714342887904	-0.0228644617144742	0.0732607275959146	0.0440087805722187	-0.0023485162441599	0.0061375497547132	-0.0658264268931095	0.0129687997766892	-0.0012253507000788	-0.0792650458799963	-0.0008482996993966	-0.1028095832238056	-0.1049184323723375	-0.1168910750712198	-0.0822993254349596	0.0223302320258752	-0.0162465482230082	-0.0045785552877358	-0.0229610679915108	0.0344290778574913	0.0471951924502137	0.036188050481	0.0271074081003254	0.0188218078242218	0.0323400274490919	-0.1306926673877815	-0.1175924782037465	0.0395876200318055	0.0493277725639277	0.0744117579506051	0.0616340267548227	0.0365625645335707	0.0347995914138448	0.0010545130610282	-0.0241838991067477	0.0400822161246342	-0.0105381092282793	-0.0997227081105866
chr10:107000000-108000000	-0.2242331042718567	-0.1129195220986725	-0.0514708047952499	-0.3064642245372874	-0.1797417756005263	-0.3061739626772588	-0.2459460106262823	-0.0166116337597169	-0.3309431663188257	-0.0798057092344427	-0.3339478263626995	-0.1164348237900751	-0.0899567256073554	-0.1252197953841848	-0.0951200499826704	-0.0942604976299264	-0.1147088387997587	-0.2226416020649191	-0.2994779316104318	-0.0969643970347024	-0.2161423434604881	-0.0789151148552374	-0.1219634745734576	-0.1518237287692529	-0.1182398130016874	-0.1683853574139802	-0.131824812946637	-0.015795444764631	-0.0562971794830818	-0.0818515422963157	-0.0342882584164834	-0.0819906828693743	-0.0817185849424891	-0.1164349834505703	-0.1389303118360587	-0.1211129259003859	-0.171770925606436	-0.1376578031377532	-0.1141360130990576	-0.1704991777886285	-0.1583459965751989	-0.0931302953601856	-0.0478946807224546	-0.1207659703124386	-0.3151608595330588	-0.032415759336856	-0.2764009112597697	-0.0463864802472365	-0.1489326225458598
chr10:108000000-109000000	-0.208696837506305	-0.0587037417914427	-0.0507966437894934	-0.1967556176428493	-0.1491744471264448	-0.2230246148744861	-0.1823987445619782	0.0322705471807981	-0.1990566579260589	-0.0084515949724388	-0.1887767407024932	-0.0607965214744991	-0.0393303146262931	-0.1305736962598756	-0.1252207858545882	-0.1708268945051501	-0.0509532415053654	-0.1806004548510673	-0.2049780583872912	-0.0479843619767485	-0.177198862587079	-0.0203689192630971	-0.1262297268763601	-0.1108622383676626	-0.1067289808083311	-0.179650696527079	-0.0644155438255461	0.0161129832461907	0.012984050025831	0.0114953918954335	-0.0540569003323976	-0.1065555787949903	-0.1050839803371057	-0.2221160106495184	-0.0607633241253266	-0.2138663418443137	-0.1707108542746014	-0.132533202049732	-0.1342129967327129	-0.1123365910122015	-0.2388761293419574	-0.1428879485499413	-0.0664595911150644	-0.0724061949345293	-0.2113946590138556	0.0296761545054432	-0.235024276203129	0.0247139291446244	-0.124445918966595
chr10:109000000-110000000	-0.3125897158183316	-0.0867329138990934	-0.111819277772396	0.0279574184731892	-0.2331835612413303	0.0361829978056817	-0.2486092214235047	-0.006776520539471	0.0214094893054544	-0.0705181797789862	0.0021056644945477	-0.1179539315635278	-0.1080981658178839	-0.0745984601743762	-0.1409665829051022	-0.1191610745202477	-0.0973802557313111	-0.2499665447952526	0.0042101776624301	-0.1176246895451458	-0.2629964346999658	-0.0331680033227288	-0.168976270861914	-0.1473330631520652	-0.1809097165657109	-0.2235244585197629	-0.0818539212423665	-0.0149445245785433	-0.0319001389662784	-0.0447264449597109	-0.0938355153234671	-0.1558905210308215	-0.1367207711691939	-0.1086774651591985	-0.1392949245795271	-0.1053659474998826	-0.2193644491862604	-0.1719985447501757	-0.205719109439847	-0.125879181764833	-0.0848414577863976	-0.1829645222886954	-0.1153415953352868	-0.070833422675008	0.0274098713835805	-0.0130084464067987	0.0381511027452961	-0.0209622031037539	-0.1967878834811057
chr10:110000000-111000000	0.1032688873931352	0.020301978231098	-0.0583861845084657	0.0020949162227059	0.1070193570464948	0.0066103948795241	0.1674883735557377	0.0306318599059857	0.0020308038120631	0.0762321035456694	0.0090464265734634	0.0279722501441755	-0.0134461086628078	-0.012311287002087	-0.1646664866548955	-0.0278122191088957	0.0340988569589393	0.1327646513564774	0.0010859382700453	-0.0328223553173042	0.1029171289219691	0.0133834394979551	0.1299194979787251	0.1093307735021354	0.1149401008692214	0.1479554416381215	-0.022392568370948	0.031626461645051	0.0801134146245114	0.0469252999381297	-0.0590425030369204	-0.0982974340332381	-0.1490372280980437	-0.029714432139645	0.033170091415479	-0.0407413884499543	0.1377531491572716	0.1372989067192477	-0.2094274695392968	-0.0551802620472906	-0.0154734082823722	-0.1923356217771971	-0.0714925898048964	0.0234586036088961	-0.0037767978493055	0.0475129061961776	-0.0086330821568915	0.0970875141875686	0.1245868296784264
chr10:111000000-112000000	-0.0726197449488042	-0.0749228182863972	-0.1209148857056943	-0.0715049193141228	-0.051704342845897	-0.1099803505412162	-0.0239773380143508	-0.0434429080747207	-0.0629168976503376	-0.0023159166884017	-0.1020372156348354	-0.0719901391572571	-0.1322178353308876	0.0845395053778285	-0.212313067336019	0.1280729296363508	-0.0618420844182088	-0.0413995411680125	-0.0736519899734874	-0.1460745698369543	-0.0303395901379591	-0.0691536426758974	-0.043084018495851	-0.06142021415563	-0.0643553089580239	-0.0678731667060543	-0.1323984610799857	-0.0432066175645245	0.0093007006837644	-0.0184796466251765	-0.0762270124546809	-0.1852565670412562	-0.2217045933725931	0.1194533574629194	-0.0874871435188415	0.1144002527912805	-0.0600874256072044	-0.0633761550239686	-0.2886236831453256	-0.142650571531597	0.0990105675768335	-0.2812910611344867	-0.1353741326708225	-0.0933877718008908	-0.0868285833645138	-0.0108765552448987	-0.0708834924699304	0.002593653752069	-0.052555976725457
chr10:112000000-113000000	-0.2640697332437359	0.0342549186539967	0.0017533808128768	-0.2757497537360115	-0.2170347691486669	-0.2359837789641458	-0.2548543854504752	-0.0247790498321371	-0.3179087414274938	0.0067850140386329	-0.3265407057818823	0.0378463570367442	0.0359456120116486	-0.1451418066775577	-0.0254759407720175	-0.1035579320678296	0.0297105509462761	-0.218508548994739	-0.2994860599434302	0.0591824252628026	-0.275211302815181	0.0226909223283043	-0.2227744679053136	-0.2094752411591572	-0.195633288560648	-0.2776488509267053	0.0479775969645042	-0.0038617127986566	-0.0004184758366357	0.0055246026223913	0.0140462339687622	0.0003956496390384	-0.0317661128155574	-0.110620614407292	0.0308259271069319	-0.1072502485149219	-0.2597629883168819	-0.2219182864529902	-0.0154500481788204	0.0662176246791115	-0.1033077435542546	-0.0188165581339974	-0.0057782301924316	0.0244163446904885	-0.2994382147383275	-0.0199749146873779	-0.2263623271218202	-0.0190786642861277	-0.1991783441298637
chr10:113000000-114000000	-0.2297237618169219	0.0218939658321627	-0.0255146080216036	-0.0932685237514796	-0.1650055663737662	-0.0652977601782563	-0.186214028054171	-0.0351117390760761	-0.0987644714854387	0.0380652138103104	-0.0904962786563035	0.0285518581579878	-0.0163777618083485	-0.0274965609930832	-0.1053745849170187	-0.0437516822721143	0.0222108200071605	-0.1812623498945997	-0.0807018698858979	-0.0185076763409359	-0.2065731000796559	-0.0042433199524719	-0.1197652229620965	-0.1005819698671296	-0.0977775032650471	-0.1775078098539189	-0.0094076461371756	-0.0329886913279059	0.0400812602408425	0.0110564328546901	-0.0424066659570906	-0.0475419593495046	-0.0996807570659622	-0.0641672584392022	0.033464016937097	-0.0732705717119177	-0.1769700277110667	-0.1110837061851606	-0.0926641695208601	0.0025195746640442	-0.0808540774699916	-0.1133445047773749	-0.0394932448582135	0.0199974567529994	-0.0834693467682514	0.0029843825216686	-0.0515142061320464	0.0316590121925611	-0.1187573767279779
chr10:114000000-115000000	0.069598302870916	-0.0274023737973895	-0.0085348417485276	-0.1595061923717013	0.0805874303242566	-0.1459127940098601	0.0651080794575376	-0.0794190939018276	-0.1930479415074082	-0.016032635004208	-0.1443591481666913	0.0024775350726175	0.1085314560521994	-0.0734186060948024	-0.0208725865256035	-0.0262362016346395	0.0216100594388343	0.0749965822398363	-0.1328160130071852	0.0953145586864094	0.0507662814123158	-0.0338955820900023	0.077857466258524	0.0825298240312421	0.0864140582980205	0.0817625781057845	0.0037664541655314	-0.0520058743971705	-0.0263433331791189	-0.0422894343768891	-0.01915665868096	0.0074965730890509	-0.0306477529544363	-0.0802529418803153	0.0618576574157942	-0.0661892229129612	0.0812468682528041	0.0818843665938043	-0.0138158903226629	-0.0190899164313678	-0.138364634088867	-0.0258850818938964	0.0057834786343175	-0.0356643765227131	-0.1311645937482366	-0.0608787888556559	-0.1545356278345747	-0.0273677466634085	0.0763843304731891
chr10:115000000-116000000	-0.0995067583772217	-0.156119700909296	-0.0739282675121375	-0.2014645611854607	-0.1289943270312913	-0.2251631332565085	-0.1294037480479707	-0.110360079390527	-0.2339257244413431	-0.0825394288998909	-0.1779046488619183	-0.1371862456890809	-0.1643904533304173	-0.0927665186127217	-0.1222783355381163	-0.0709180397520568	-0.1368835437743122	-0.097119264845398	-0.1983243438327804	-0.1576922286178495	-0.1256709228190236	-0.1632083567732442	-0.1162003033287138	-0.1041523888345911	-0.0998191208910458	-0.1027892079974842	-0.1943343552574316	-0.0846065707222979	-0.0745039872243468	-0.097463519699713	-0.0722512480651755	-0.1276929616463868	-0.1132662763552534	-0.111571178720352	-0.1769635498480246	-0.1186375301544832	-0.1205948364869424	-0.1021576406309338	-0.1625234629133995	-0.2068157861621553	-0.067943684464549	-0.1325148687854422	-0.0891456410368517	-0.1976441015557757	-0.2110497819756612	-0.0575513574157617	-0.2325887099697725	-0.06872386525678	-0.0970138613390993
chr10:116000000-117000000	0.5762495293123259	-0.0218049300834389	0.0874622945397014	-0.2066319548025425	0.6112451551362089	-0.217609334455494	0.5541915383318488	-0.0481133028573085	-0.216997535555774	-0.0438871654227724	-0.1561041200895214	-0.0084018688057318	0.0769498235183951	0.0801562108342431	0.0676316182776237	0.0856343113123559	-0.0007966712082712	0.6435973407989884	-0.1801575246299925	0.0741705509671864	0.619056566882502	-0.0199528753271066	0.3804815135966777	0.5056983125426752	0.4675336558147601	0.5571824499479239	-0.003323815900647	-0.0093139523214634	-0.0626617626992121	-0.0591611390241965	0.0588649735766811	0.1231599653095576	0.0925312635899024	0.0740920585190545	0.0147691787187321	0.0830256394196227	0.5912393380102877	0.4411330585507374	0.0927318696737585	0.009992089108024	0.0666921201969569	0.0650114710887761	0.0710236848299164	-0.0178792608288185	-0.1903940768523089	-0.0976709265992281	-0.230066076771865	-0.0760781690862846	0.4581737580730777
chr10:117000000-118000000	0.2007795992359855	-0.0299875723035132	-0.0733536623754037	-0.0580647088411925	0.194564898615586	-0.0779224982338731	0.2073273478960711	-0.0450167439299565	-0.0756808563594166	0.0220314107698156	-0.0605152501108924	0.0239760704475343	-0.0093349246188835	-0.0365402090680076	-0.0895870701314875	0.0291697245315039	0.0012893497283457	0.2311812731124066	-0.0704551620430999	-0.0008280588671588	0.2082553277057122	-0.0557390572275367	0.1629130131230959	0.1639286508786626	0.1848874936868023	0.199038389796195	-0.0857588037857145	-0.0305248534972989	0.0176149259620188	-0.0032646166873457	-0.0825437730693397	-0.1152913509582449	-0.0905316709467234	-0.0003700151566429	0.0178388557760371	-0.0067011877093528	0.2089161271740927	0.1510430881654085	-0.1096990851282458	-0.054204783462167	-0.0147964860005101	-0.1284620650227909	-0.0730642133216232	-0.022885408741971	-0.0727954677762538	0.0269149333306939	-0.0717573658369908	0.0219611211148168	0.1781978513264646
chr10:118000000-119000000	0.397377830620222	0.1468419812286577	0.1034041078071074	-0.0133111660170059	0.3581750920195047	-0.0360083542254216	0.3765552855025432	0.0681369429920936	-0.0221207045807058	0.1705480890954855	3.852071725906277e-05	0.1771955803947563	0.1841206419749783	-0.0201066685691607	0.1076182155109016	0.0538626255815911	0.1726199719650049	0.4814588761579527	-0.0210572427555437	0.1689039890648328	0.3957830169153345	0.0554218487103157	0.2628784869759263	0.2859157072974744	0.2597380561130386	0.2837897174252102	0.0923829150698311	0.0739680917287752	0.1518686870222595	0.1456938387081333	0.0720641830113953	0.1597647894824595	0.1048259562922185	0.0043911741640563	0.1865765111617955	-0.0135786128882016	0.369187582983815	0.2710959350188152	0.1464481636252198	0.1208424922769048	0.0323008603683007	0.1041013544262392	0.093037906017335	0.1642170720112169	-0.0166628111848544	0.110609637201104	-0.039517006784285	0.1356683848972577	0.2805255981094645
chr10:119000000-120000000	0.1843956513138597	-0.0570543737910108	-0.0725808133719482	-0.1172447538837306	0.1478544715093564	-0.1064376256688977	0.1360567444607245	-0.060916078920254	-0.2169545655770905	-0.0088233241427266	-0.0601694380221971	0.004592348730308	0.0251453519260456	-0.1173426403313659	-0.0883444112116685	-0.0392109021508446	-0.0280844912711542	0.201740640745463	-0.0403184258775244	0.0145033199268594	0.1672643738171093	-0.0678989185261149	0.0791310606585757	0.1447767595872334	0.1289217403565966	0.1561763171637591	-0.1049238219316886	-0.0432310202593463	-0.0184247755960865	-0.0303606340264543	-0.0648893639680252	-0.0624062842121179	-0.06328688291199	-0.0597994402151098	-0.0079014607208924	-0.0484019956781478	0.1769575626153345	0.106930566779388	-0.0887719895363634	-0.0791527920676331	-0.1165841160543114	-0.1202695479080857	-0.0741056015461838	-0.0348426641390455	-0.1216528660267982	-0.0163254199387861	-0.2049399265461511	-0.0107252484198776	0.1394826544239707
chr10:120000000-121000000	-0.09722471256341	0.0842841175191383	-0.0241981658966275	0.1478812024884791	-0.0450863020734583	0.1565146855287239	-0.0797799445750488	-0.0089992293847865	0.1584375507632485	0.0619737960916959	0.1148387486109085	0.0638138398808305	0.0005135642103663	0.0858468008230341	-0.0554104466523593	0.074969160970241	0.0830869913211725	-0.077790203659587	0.125471885519918	-0.0068828420606599	-0.0889239632605695	0.0161602773163529	-0.0358427316198823	-0.026000625916476	-0.0332281934120646	-0.0532359055859083	0.0378265856016903	0.004126001898176	0.0752532106915529	0.0494304530704628	-0.0301759640074847	-0.0467307646790359	-0.0432655368993559	0.1067462902047349	0.0800392970231359	0.1042627745946794	-0.0573721159695609	-0.0303791245718064	-0.0586028537848327	0.0575787784129686	0.1121907637203614	-0.0519647055538913	-0.0310735435348369	0.0623186209603592	0.1495375933107524	0.0048412815852114	0.1267423556424945	0.0413693738030411	-0.0427922837383437
chr10:121000000-122000000	-0.0410282068205538	-0.0453691551280192	-0.0805083899714851	0.0293271196485376	-0.0570664942668551	-0.0149039141046585	-0.0358204102076792	-0.0484436860939287	0.0271781486082497	-0.0882665030140837	0.0167453815599774	-0.0681511093127299	-0.0745542274110887	0.0329483123411857	-0.0593000762299689	0.0463870358520255	-0.0829729915841395	-0.036888746819482	0.010675756648606	-0.0608414931548588	-0.0208424760220194	-0.0333804359814601	-0.0506907780955177	-0.0465785167537855	-0.0500831893680167	-0.0429005703695576	-0.0310065686074696	-0.0445500030921867	-0.0933233310578925	-0.0895953356809554	-0.0781331738651077	-0.0766015299040763	-0.0700869937923985	0.0700528312831096	-0.1100670531375157	0.0763428952811943	-0.0605532786563866	-0.0525718156391547	-0.0549635429028741	-0.0109542312030342	0.0514042583082651	-0.040932736549009	-0.0699270187168771	-0.0693737704649921	0.0087990595943003	-0.0868995286435608	-0.0025459008674602	-0.0986552441061282	-0.0427504280421127
chr10:122000000-123000000	0.0080143319180912	0.0373937743177386	-0.0376776954009402	-0.1413797421493267	0.0488463540900385	-0.1743595469721892	0.0418086390463843	0.019138508134224	-0.0766433534357285	0.0542871029630569	-0.1342491912977936	0.0319477996353691	-0.0470467198523076	0.0199295172514271	-0.1349545661623483	0.0265069326179263	0.0182638969201605	0.0245267898888631	-0.1760449390142536	-0.0388961703244848	0.0235576345473118	0.0152575893571118	0.055659174319783	0.0717238733471767	0.071688853369973	0.0327825540775471	0.0070684660428372	0.0065289133266294	0.0547304355969055	0.0484132189238014	-0.0304791540920999	-0.0827516375685506	-0.1213333527314259	0.0146552413179255	0.0021842182380588	5.6108098672273184e-05	0.0509520346115916	0.0783998893245408	-0.1490081953165627	0.0074478260693545	0.0317901806510766	-0.160393981381635	-0.0473655186986777	0.0542190043081737	-0.117617492829346	0.0522878413871915	-0.118319062369517	0.0507891154726959	0.0641779559569763
chr10:123000000-124000000	0.3000128396717855	0.1026075307979659	0.0738957635723701	0.1618305617802753	0.2955906584773985	0.1114492424816679	0.3229238389669684	-0.0947449904482531	0.1261479565110644	0.0675534576144163	0.1408223095250046	0.1741655151529926	0.235725889246074	0.1568514840209417	0.1051874824472712	0.1730851833013095	0.1805692674056165	0.3343618835415527	0.1717750227967949	0.1977406508111535	0.3108176355815475	0.0178136849114454	0.2510521554311173	0.2592548582836586	0.2329240229962461	0.3088486367123261	0.1237703171716177	-0.037909631773022	0.043777601677368	0.0457937859040936	0.0357353834100006	0.0993683211237753	0.0833056419099434	0.1625628382980924	0.2562692620453392	0.1882032043901934	0.2913559739234814	0.1975394735221489	0.0984677938761497	0.1633949285064733	0.1024490192809358	0.0970388804005484	0.0711568428353957	0.0742413543699205	0.094648087167801	-0.0576154729636768	0.0617181711615787	0.0064125252449984	0.2477754906076704
chr10:124000000-125000000	0.1433999563266574	-0.0149274304448521	-0.0819245713692305	0.0989266595763786	0.1041697292672571	0.056705361215911	0.1729813706915173	-0.0457291068013612	0.080308865704808	0.0255062074926905	0.080448912344994	-0.0145375572589568	-0.0367035357924223	-0.0523296226405993	-0.1196289749436336	0.0106930491122786	0.0115351480526432	0.1673287810015767	0.0887146069811771	-0.0257988296747995	0.1528259789344905	-0.0389456305711908	0.1190600922442965	0.1005902719498396	0.0926373633309214	0.1219052692725268	-0.0709948811058495	-0.0277447400032105	0.0410063785231781	0.01666173059968	-0.0631798998758885	-0.0846513738758077	-0.09174927032446	-0.0253406701825694	0.0294909330350311	-0.0226032907043374	0.0876200427631103	0.1039915186837415	-0.1390868145976145	-0.0600699274492479	-0.0718910973394889	-0.1361476459371116	-0.0885422391655649	-0.0132040756651152	0.0731007834245468	0.0198360514573263	0.0464852701729902	0.0375914902466103	0.1015249016972328
chr10:125000000-126000000	-0.005807656077545	-0.1163754400797044	-0.0972565527946701	-0.0277819504564646	0.0014258320096481	-0.0419699050909399	-0.0024471228342649	-0.0784938954962989	-0.0515485591449683	-0.0764983735680456	-0.0551521947578525	-0.1052873843846517	-0.1272254398218298	-0.0375667706983066	-0.0817838667429531	-0.0240638489787792	-0.1315431565089896	0.0072676722526075	-0.0572568924073236	-0.1215784777613169	-0.0023056841391565	-0.1002143872932752	-0.0072855329889762	-0.0071076424669937	-0.0001914973291772	-0.0030121324625075	-0.1261256546073297	-0.0603335364305392	-0.0646034017928413	-0.0942827121907738	-0.0855090916536202	-0.0869533579637435	-0.0798314090960555	-0.0438325067399593	-0.1766205269689557	-0.0412306491006375	0.0026483138667152	-0.0056191576826541	-0.0973561591712616	-0.118880394743889	-0.0542506854901525	-0.1228510531400614	-0.1045862065436573	-0.1251997154801507	-0.0397291224570299	-0.0528650235078382	-0.0355261313259372	-0.0665643479749831	-0.0015280816296172
chr10:126000000-127000000	-0.1614507912398266	0.0013367860142995	-0.0344413079369958	-0.0582902684298503	-0.162854831431169	-0.0778825715344888	-0.1535581425644572	-0.0503012587912828	-0.0782976252124998	-0.0027246901629239	-0.0621516367892438	-0.0085724650328972	-0.0557660287510459	-0.0227961333476835	0.0241333523833832	-0.0579673745967139	0.0066220108588901	-0.1652753416134195	-0.0473825227997011	-0.0715220883653083	-0.1672284872383845	-0.0132015573964746	-0.106456514158863	-0.1071898084357771	-0.1317276111350091	-0.1749075626902054	-0.000294213298083	-0.0415514396291376	-0.0084591846051402	-0.0170633185903752	-0.0277219766064733	-0.0210377654717101	-0.004556357859908	-0.0992330835810617	-0.0055715336480923	-0.0655378005572613	-0.1956042804274785	-0.1176494380248789	-0.011906893237468	-0.0008564212772262	-0.1117738735978609	0.0019014502278032	-0.031056946410008	-0.0059808292456623	-0.0807028846589173	-0.0525006159228433	-0.1008221323008862	-0.018094641109912	-0.1149961378437596
chr10:127000000-128000000	-0.0657722687709999	0.0920600673567866	-0.0348308531793368	-0.0809192041078272	-0.0891647686360254	-0.0822077598979911	-0.0619598217212805	0.0453756688198233	-0.0856654561033804	0.175673026164723	-0.114748682943842	0.13348356829759	0.027113576439044	-0.0241176484860219	-0.0216960716208149	-0.0283488941896108	0.137820762762883	-0.062294181673897	-0.1012828443784453	0.0180592076782066	-0.0632112898052979	0.0352844023189486	-0.0565456296366514	-0.1022652282478929	-0.0973999666368961	-0.0834192168013665	0.0145650509132557	0.0191291273952731	0.1842030468165706	0.1161896049646457	-0.0426456921249163	-0.0332385656365327	-0.0422978448786347	-0.0070792346755495	0.1544273868680033	-0.024506475027727	-0.0790827040224126	-0.0956509257052989	-0.0327368653195374	0.0369109485580468	0.0055647604729957	-0.0039103306536304	-0.0471908565606945	0.1419077339941959	-0.0901465725244479	0.1401310261680023	-0.0604103077476547	0.1621258201465569	-0.0964306011243077
chr10:128000000-129000000	-0.2823768001990041	0.1345638496895825	0.0009297002024052	-0.0641404249429308	-0.2887065703314381	-0.0486060596874053	-0.313454896491819	0.0405702221858956	-0.0889791569454732	0.1098579186346788	-0.0580636806927256	0.1132781394925384	0.1200892724011937	0.0663514518368882	-0.0538010698536404	0.0629553255409068	0.1209123254309898	-0.2839384381379348	-0.0469914237661268	0.1217587555215702	-0.2931856624118822	0.0877788320412607	-0.249707635739637	-0.2098707598873932	-0.2003173883506625	-0.2555112592467767	0.1300180320754458	0.0456969692032556	0.1001177108559244	0.0759485619819186	-0.008520220786536	0.0019638285774149	-0.04370493560141	0.0482424197134048	0.1706012888358516	0.0613038464722131	-0.290594133581987	-0.2196263456656994	-0.0327769072035879	0.127059926172951	0.0122457922974578	-0.0458792917353907	0.0046516813268611	0.077724630745076	-0.0691509770021289	0.0517021243879248	-0.0588082041945312	0.0821288985812382	-0.1821676938083021
chr10:129000000-130000000	0.0791433701231225	0.0870277928942551	0.0486658331684971	-0.2126984242430002	0.1084133890023925	-0.1896165924281637	0.0793067623103958	0.0415946974637752	-0.2510133994121423	0.0730853502446061	-0.1916162860989819	0.0923007074335657	0.1710380357842455	-0.0732205906939513	0.0959163788208066	-0.0305148773475388	0.0937046586302266	0.0875313195582864	-0.2023979942285915	0.139005182239797	0.0614985374863975	0.0850858681594496	0.0583075017001288	0.0571187589852616	0.0552997569141793	0.0873002017762288	0.1290197062818774	0.0558667115478884	0.0662242919529022	0.0592556152467173	0.017798137549276	0.0883693228085003	0.1174272071444593	-0.0741491622254979	0.1398025464442833	-0.0760547837707589	0.1007962644982532	0.0464848789377933	0.1069109375812792	0.0865323796849569	-0.0558639959798444	0.1036766842236797	0.0501170340829548	0.0857822519603183	-0.1951986250431183	0.0586603501856822	-0.2006243279647914	0.079568687748231	0.0617743787940556
chr10:130000000-131000000	0.3213761634471787	0.2435095333071587	0.1282129048498928	-0.2552691124403717	0.2816152687495713	-0.2087743100527369	0.317605365397223	0.0984351643947897	-0.2842719327101376	0.2133782466495071	-0.2373417070197448	0.2977364072716277	0.3042003013503375	-0.0591881049272737	0.1463144872861456	-0.0436574905164469	0.2559965513330939	0.2850630685224349	-0.2150858676602432	0.2563508848333363	0.2679506939153986	0.1771068628523467	0.2700145790875444	0.2246971774793434	0.2402790528887846	0.2522240993652582	0.3636920831269827	0.1129948847524617	0.192489461876476	0.2155682024403341	0.0847283377688847	0.1870312262530947	0.1118548247112409	-0.0279982710291985	0.314438723427217	-0.0371181660304999	0.2983574375057388	0.2157112191322261	0.190303409689975	0.3016142326362902	-0.0456462124624306	0.1452778688075618	0.1242164099026072	0.2610088566694299	-0.2622217292692753	0.1592633133907676	-0.2753881925042423	0.181562033936605	0.2215817406984355
chr10:131000000-132000000	0.1263179487502878	-0.0330307314366647	0.0954080400973221	0.0124254906471132	0.1626885869730169	0.022352866041203	0.1035982508427195	-0.0422632477273985	-0.0310102348577174	-0.0235155102739938	0.0294832855735348	-0.0390624259966576	0.0367194558664831	0.0624181901281691	0.0442218638986094	0.0537806894994517	-0.0543600829539231	0.1256760903076629	0.0139595794512888	0.0426766046834921	0.1329825478405851	-0.0142874855127183	0.0769251497073531	0.085845726170655	0.0686877067971125	0.1219605816270175	-0.0106164989095287	-0.0239660662738445	-0.0089596194368925	-0.0184639405126116	0.0508377007823849	0.1119383216092707	0.0467581649351853	0.0493268196208573	-0.0508700579098084	0.0709016717061706	0.1352909302958242	0.0794791918618992	0.0766313354318594	-0.0328623038114933	0.0517244560037696	0.0568969566047159	0.0829704747163412	-0.0302274719207145	-0.001961118253393	-0.0103601566734721	-0.0016442272423555	-0.0052369534555211	0.0878265163731896
chr10:132000000-133000000	0.1916346165173885	0.0020890454688487	0.0531483765680157	-0.0326149637025045	0.2099227834230754	-0.0790517029277099	0.2306660637101522	-0.0478179999905962	-0.0039089356358805	0.035714321034797	-0.0610718080294614	0.0016765078574339	-0.0430375672977492	-0.0753630320873749	0.1140208182532371	-0.0185046616572734	-0.0023471801892677	0.2500825273107526	-0.0374641314532092	-0.0392327531851701	0.2130241603639615	-0.027930236321562	0.2404844525473319	0.1473141670059451	0.1430252839099751	0.2306781413571919	-0.038367051721665	-0.0475804887001079	0.0608183897354517	0.0574243553515395	0.0301854503408304	0.1317175709591385	0.1304950537110427	-0.0347493304796722	0.0241176064692569	-0.0382144887969744	0.231141927590958	0.1598759421464106	0.1281393624901972	-0.0501236450641896	-0.0930794136254144	0.1490026926229398	0.0486327311152225	-0.0017818001767788	-0.0301580183857157	0.0178082292775976	-0.0249473944513905	0.03703221355591	0.1459426568901604
chr10:133000000-134000000	0.1384942967423146	0.0069349371062881	0.0510445557872166	-0.1270866330198153	0.171617190749981	-0.1322458382294651	0.1443840593225492	-0.0025993927339719	-0.1743062138239303	0.0190035034765653	-0.1069106475660258	0.035505534033303	0.0568770611823662	-0.0053779496114461	-0.0059094641779936	0.0280743914029896	0.0180728407613108	0.1510631699919215	-0.1006368741431575	0.0620260253287058	0.1190856878751625	0.0016653968414922	0.1116386317773472	0.1097758011761705	0.098405705775962	0.1818885948050968	0.0034358198767466	0.0144209664633462	0.0222053843808728	0.0288094970306005	0.0532641301578458	0.0750363301106278	0.0047794114441236	-0.0164193382615148	0.0114468608303601	0.0028890586391797	0.1539187367763313	0.0995988529212919	-0.0062203885563923	0.0094225484982183	-0.0529765233870543	-0.0161663277466748	0.0669837692827776	0.004381102729941	-0.11841718759918	0.0358692100232868	-0.122400658367883	0.0258447902672459	0.1059370460278163
chr10:134000000-135000000	0.149970660879634	0.0285244846437555	-0.0491109008393897	0.0180365836566429	0.12207560454102	-0.0321306864901183	0.0922114835785294	0.0373470584803449	-0.0234368290243185	0.0105353440252967	0.0025998940946722	0.0221517231617082	0.0597718676182647	0.1278395245956943	-0.0795777540785815	0.1008041725517795	0.0419332448941699	0.1267374311185979	0.0296367038880302	0.0398623825850135	0.1363830263923064	0.0197002809027209	0.0740961298605272	0.0728145385210738	0.0724279637702357	0.118370045644655	0.0008076909488561	0.040034717407538	0.0136587737308995	0.0260953192241931	-0.0503637003330665	-0.0440415576921612	-0.0644802021406612	0.1043571242957968	0.0561471357873639	0.1140399187626298	0.1576045454735058	0.080732358451901	-0.0763481278285414	0.0057773449848647	0.1057889363817574	-0.087120935320046	-0.0537920888125685	0.0228691261165855	-0.0145387478992784	-0.0334365738103257	-0.0203015609654495	-0.0125645245759613	0.090668963313814
chr10:135000000-135534747	-0.0058804922857926	-0.0640392266472201	-0.071747914625456	-0.0536732090516109	0.0016381240767232	-0.0536662919321226	0.0022566813418177	-0.0322605547235918	-0.0729163232065267	-0.0455147728222509	-0.0543157828367042	-0.0606546524267557	-0.0595338164017964	-0.0158071513123744	-0.0940110809006397	-0.0088088682028635	-0.0679134725757878	-0.0103514800798708	-0.0484771442002497	-0.0617011003691954	-0.0060841212271385	-0.05106093784685	-0.0070643692870844	-0.0002635196727226	-0.0014271195025252	-0.0024378771031625	-0.0969858769371512	-0.0293813324205236	-0.0371045043598745	-0.0389627571061481	-0.0645957392506467	-0.0879378073604159	-0.0931367693048413	-0.0061723327848323	-0.0664746620472201	-0.0034771234465458	0.0008944769163703	-0.0015403834809703	-0.12212004282386	-0.0655310948276543	-0.0037111564080822	-0.1009870775678855	-0.0733770768888638	-0.0847279950486086	-0.0441734060111701	-0.0371276354930797	-0.0506923920500779	-0.038628541688409	-0.0015363726890928
chr11:0-1000000	-0.1549714451890953	-0.0009080072367981	-0.1011905271971646	0.0844798893221055	-0.1591902938594698	0.084028434895968	-0.1454718598760795	-0.0197482176970034	0.1368290686806064	-0.00744940860182	0.0643989266986573	-0.019023558162799	-0.099772569306664	0.0214205316468041	0.0073405884032776	-0.0364780781253484	-0.0240746235032029	-0.1561500594217289	0.0564345884365236	-0.0810313026085504	-0.1654356136472929	-0.0048197299017817	-0.1361933375199069	-0.1101884976745985	-0.0936609412194317	-0.1343392894209276	0.0130919179057429	-0.0322147097621007	-0.0016156126471487	-0.0060772060631037	-0.0857926947852918	-0.0942682395453585	0.0015136368704975	-0.0283443560814797	-0.0230220921478433	-0.0310417705617216	-0.119751088061228	-0.1178179644626549	0.005841436150621	-0.0106397390785301	-0.0021513227942177	0.0195982780441664	-0.0919032638586111	-0.0027213980540397	0.0858414239010835	-0.0180684040659023	0.0875186262275693	-0.0030871248063761	-0.1507237819223142
chr11:1000000-2000000	-0.1376246810535839	0.1359652913630439	0.0862838835128577	0.1470184536698305	-0.0490776355716651	0.1367426468348241	-0.0625450757505985	0.13431968271369	0.2338765557553157	0.127083409927097	0.1149802932765906	0.1141893411647458	0.1591651667079234	0.0727767069006768	0.0819280545253583	0.0632318722248392	0.1591133411399019	-0.1015034749259795	0.1096609197500787	0.1094580222093741	-0.0918228598865719	0.1090965759890777	-0.0255971134592654	-0.0672669530385867	-0.0608345979718226	-0.0711788060950588	0.1361301724889335	0.1086794126985478	0.1510983731251654	0.2039292382281737	0.0959523749056136	0.155369492781762	0.143750444421507	0.0599879426855943	0.1749700954431446	0.0445579951438059	-0.0882084729555815	-0.0688108394162736	0.0861616616407743	0.0813723329074087	0.0931233394168804	0.0808922306885842	0.0750797680115719	0.1480456647482987	0.1341946845087219	0.1141024999488365	0.1405803096168534	0.1183245378650941	-0.0731269527318738
chr11:2000000-3000000	0.1029000375554237	-0.050323842152744	-0.0508062826752856	-0.0426287633708783	0.1322401246036464	-0.0489194554416225	0.1238822816215272	-0.0418481117376345	-0.0631630143017683	-0.0174455831693625	-0.0396456455439406	-0.0647835514154929	-0.0844316301145771	-0.0192087840533234	0.050793236390923	-0.0460600168042211	-0.038669386460052	0.122968441598111	-0.0257854569531105	-0.091456437232699	0.1217878802436687	-0.049010620853903	0.110408817826807	0.0829883346180414	0.0784492986611433	0.1226180742452598	-0.0577293844779062	-0.0679402766794443	-0.0072372510301268	-0.017525885931241	-0.0427846364840625	-0.0365002443817009	0.0324609451981038	-0.045093775422796	-0.0394721517826467	-0.0570752982778712	0.1180065953948097	0.0780271007746018	0.0233444421713967	-0.0769948756335568	0.0162872981804399	0.042281913057805	-0.0501165596614457	-0.0579825025663988	-0.0378894416527032	-0.0171752946000186	-0.0660863764438037	-0.0126783501442805	0.0884135588300237
chr11:3000000-4000000	-0.0453466720215517	-0.0591824421405237	-0.0397661051125427	-0.19784895990168	-0.0351732549542728	-0.137419775059579	-0.0506864897079658	-0.0954327735589112	-0.1863551102056336	-0.0639205086924843	-0.1609089979222772	-0.0725126950350766	-0.1405872578688994	-0.0319111282776009	-0.0540971496003479	-0.0628388063167017	-0.0652137069099978	-0.0328242339017194	-0.1529323421984847	-0.1305448323724808	-0.0273177000858293	-0.0748750229415294	-0.0036188629236833	-0.0247948341330328	-0.0188465114894328	-0.0332938509738377	-0.0661637031469982	-0.0908477659264669	-0.0499420606808828	-0.0752814038517453	-0.0291791115633573	-0.0395190632679728	-0.0568299638725452	-0.0622118130069072	-0.0801285623107968	-0.054384835343423	-0.0371254924161071	-0.0180771421221032	-0.0644059033727284	-0.07287648241721	-0.0484179840061937	-0.0759266056435195	-0.0390726134125959	-0.0953444177462969	-0.1304137852688666	-0.0805614635823522	-0.123628926175071	-0.0640477082714094	-0.0340326613747522
chr11:4000000-5000000	0.2025112379485721	0.0248537376726208	0.0419072732483406	0.2083292681803839	0.1761257245865962	0.1305306557474178	0.2401836423218787	-0.0183793698600626	0.2303402263880475	0.0051410153020941	0.1750697254554102	0.0344870512216863	0.0709552098177527	0.0791103582684103	0.0513390120442941	0.0805242952887265	0.0384712656243209	0.1952919414440765	0.1566643255364035	0.047443899484693	0.2157952451126032	0.0161845857820372	0.1675300305314753	0.1455423171908033	0.1201432265786044	0.2295167747648529	0.0522297891160117	-0.0099861337074764	-0.0090069001507535	0.0101146088930061	0.0151942476003776	0.0583474067376323	0.084375011387241	0.0751876658499853	0.0444322218941428	0.0758471146533562	0.1868487673300063	0.1587034713430475	0.1145608658764366	0.045341955535608	0.0677584315489601	0.1340427960643772	0.066571221883114	0.0202815981544913	0.2018053360121342	-0.0318322187871516	0.2001240118881717	-0.0090093384064678	0.1472789681898401
chr11:5000000-6000000	0.1087514155641487	-0.1152490641839306	0.0231968521636484	0.0072997362451733	0.1159817926525538	-0.0288224755229335	0.1009104055121115	-0.0299906281286354	0.0069250060408404	-0.1190642321968845	0.0161712753730644	-0.1083775754289327	0.0038060174157338	-0.0110150050729767	0.0213759198611789	0.0144869132519142	-0.0981501092908828	0.1060117619780256	0.0068070563633975	-0.0100691430917046	0.0805119575767611	-0.0453879418168671	0.1090703455521093	0.1008331686128002	0.0934400608944111	0.0964302116025841	-0.0583470786026624	-0.034577207827473	-0.1274719587571122	-0.1155659018214802	-0.0090382764191007	0.0366557650693517	0.0284132638074329	-0.0337031041626663	-0.0904367021946893	-0.0265151158965427	0.1099519020046734	0.115725729043232	0.048132674648724	-0.0854363655289249	-0.0243374215796177	0.0629535510318652	0.0132140646834338	-0.1093829620583745	0.0009325301832991	-0.1003009124730478	-0.0394878995697007	-0.1031797746541546	0.0816231959305674
chr11:6000000-7000000	0.183890921599222	-0.1189312087568281	-0.0558718318223614	0.2297038625601626	0.1470158155846349	0.2151084699466624	0.206928455501634	-0.1115371858743856	0.1843555285063528	-0.1442326175644952	0.2061893456304878	-0.1122233429133249	-0.1254228426606192	0.0047537023170125	-0.0143218386341243	0.006272928254581	-0.1378871831361169	0.186413232305646	0.1955944715668751	-0.1323401081305592	0.1892522164787017	-0.0842483977863618	0.1823959979659891	0.1173992703436059	0.1268424805061188	0.1670981628189637	-0.0625346978304163	-0.1129273872292912	-0.1592998111029358	-0.1584948003494417	-0.0415401293749353	-0.0646404463051974	-0.021176466799467	0.0180513302054189	-0.1619826238539952	0.0265597167317903	0.1425309562980734	0.1496544385465066	-0.0150209527613423	-0.079189347849947	0.0289978920147895	-0.0007142193797664	-0.0445266597740136	-0.1225071301422251	0.200150538049933	-0.1570183532637862	0.142212565283343	-0.1304264364406754	0.1559487455693389
chr11:7000000-8000000	0.0107368070810474	0.0891154073903126	0.0727200340761217	-0.0590907350316365	-0.0017784660951436	-0.0282885069361177	-0.0280445275622343	-0.0359040060158809	-0.087623109370538	0.0077793595093091	-0.0219613015960417	0.0804854926025135	0.0657162537376402	0.0277938447355666	0.1089867527087544	-0.0136460388422736	0.0703087934643912	0.0086611865198381	-0.0419410052252628	0.076030521824436	-0.0136066401735936	0.0841588794567273	-0.0387380542735637	-0.0123506401792502	-0.0134636639154058	-0.0095274297813114	0.1729809707774795	-0.0220991787518267	-0.0159181409192849	-0.0115255609948897	0.043022110954923	0.0977299680551798	0.1384670386131957	-0.0065062503876104	0.0586902192371201	-0.0126554849261016	0.0084995228207282	-0.0145966465908272	0.1365999354869244	0.2004814536176494	0.0147657207231186	0.187896509609406	0.1008811812573788	0.1010338240884501	-0.0534225911867739	-0.0852745258087235	-0.0742597603689722	-0.0355932739840475	-0.0046067170341052
chr11:8000000-9000000	-0.0186457597292542	0.0045553044856087	-0.0489173295726951	-0.022210517506977	0.0011362708311847	-0.0238037972124154	-0.0034321523718755	-0.019735645794898	-0.0407632597217457	0.066366973369621	-0.0406890402394943	0.0516126254583585	0.0038649816639607	-0.0316489674052737	-0.0632135138393391	0.0118912923546394	0.0440438460117809	-0.0158443872459187	-0.015601173193144	-0.0120064123197605	-0.0247865012762733	0.0065359926488846	0.0459094404697164	0.0128244985421913	0.0180366097542437	-0.0085347086172417	-0.0171201199517561	-0.0301087522910561	0.0824265290498339	0.0573072937669814	-0.0336838457144388	-0.070424958834061	-0.0687523520285607	0.0085499330107248	0.0451473219116746	0.0202640884695776	0.0016762715114136	0.0188712015518325	-0.0674516520757466	-0.0315137957176618	-0.0411239077849592	-0.0578957045816667	-0.0495700138000209	0.0063846652571495	-0.0220162027292977	0.0384506635112256	-0.0274218368698783	0.0697700556595124	0.0138577099794892
chr11:9000000-10000000	0.2965263450526459	0.0115171492798554	0.0514382780798538	-0.2356387289005828	0.1975132501294531	-0.2395371443018501	0.3103234836129976	0.0145175689959482	-0.2037156276471465	0.0277390460627457	-0.189323759244453	0.018022233866155	0.0697715377739238	-0.0757581951950683	0.0051613915696705	-0.0193227183714352	0.0368089166834424	0.2749529286190595	-0.1789703462549968	0.0595554624668768	0.3085081224046326	-0.0162477498799462	0.2288486958084669	0.1877382846336722	0.2123932921157665	0.2811297464182842	-0.0664969701929336	0.0245733022239495	0.0308693304426585	0.0263963629829865	0.0381269228204082	0.0549865893778715	0.0361927317983468	-0.0660142780819789	0.0799223864354903	-0.0668267399732251	0.2464010193672603	0.1875060784413403	0.0182026532968063	-0.0320754298755722	-0.0794923749652947	0.0070149506212767	0.0582629524844602	0.0066089575332585	-0.1957153168992559	0.0173929724585451	-0.2194685895576069	0.0344031891489825	0.207984647498118
chr11:10000000-11000000	-0.0855279827241563	-0.0708904194555921	-0.0522574342527617	0.0468129397507763	-0.0695500183608543	0.0344897530659429	-0.1039938797858554	-0.0313329251862791	0.0029584975448004	-0.0273706732765171	0.0582638250313869	-0.0911423425412612	-0.0379246949811291	0.0639078300390258	-0.0698524447063378	0.0517213911165091	-0.0662446743713995	-0.0836091697601967	0.0735849671708416	-0.0765256665502718	-0.0753596788633169	-0.0518138166106839	-0.0742857195781665	-0.075814757041102	-0.0664627026255259	-0.0860426001743729	-0.1101447829803407	-0.0345417163332089	-0.0068112878819489	-0.02784241775514	-0.0549025480633648	-0.1015640680774518	-0.0936125890181962	0.0375415008855635	-0.074749627469639	0.0477421835209177	-0.0739608624876428	-0.0686841188815578	-0.0938539700229648	-0.1150150991382989	0.0749017407676349	-0.0783840889579363	-0.0609163085360684	-0.0923314890142971	0.0212628955586107	-0.0098784701687258	-0.0096024488950252	-0.000569714087834	-0.0627057378851586
chr11:11000000-12000000	0.338290743208788	-0.126094610065101	0.0436518660254659	-0.0985949445041952	0.3066044570979597	-0.1279853466460152	0.3303208150979354	-0.1355274846423583	-0.1367215656980497	-0.0893229605317287	-0.0681907867415064	-0.0934397963135956	-0.0659078313225007	-0.0417150474591219	0.0801009507284193	0.0241488875204539	-0.0850189146175995	0.3638134052244057	-0.0497296067205886	-0.0880291509304187	0.3279640738091705	-0.1503808198959767	0.2738126950666372	0.2628984842911746	0.2233676496892358	0.2985964514290919	-0.178164218041087	-0.1180583127729401	-0.0970436775130796	-0.1043386242767353	0.0204480191798747	0.0882032592069163	0.1263972271643406	-0.0025148414533543	-0.0826402364246634	0.0005608753861624	0.235741164875165	0.2572754498599128	0.1280479543790736	-0.133096309353338	-0.0485876204406072	0.1193092705502772	0.0682670522600484	-0.1821993166512726	-0.1172016623598523	-0.1140604645514246	-0.1637955113180905	-0.0994630765032978	0.2576635432110724
chr11:12000000-13000000	-0.0420805132717811	0.2837787105676823	0.1018961334335604	0.1479100816385347	-0.0649123053712536	0.0927123522686053	-0.0121053190861121	0.1987475892104392	0.1845580625422312	0.2885987578853852	0.1311760120801262	0.2356832326447804	0.2700487188871938	0.0622208135789508	0.0983696892950915	-0.0183330623771428	0.268049370676531	-0.033416547570502	0.1021623255642318	0.2151327253807035	-0.0263272440800553	0.2219197031298103	-0.0202230769779426	-0.0532985427344643	-0.0605338665394961	-0.0331479976346344	0.277878031814969	0.1805627978959895	0.267138633334987	0.2801829819079929	0.0794377389313872	0.1572128523120529	0.118988591503318	-0.0091707573023898	0.2921527942154181	-0.0180649470296386	-0.0692717610261102	-0.0469466588753281	0.1389585952494627	0.1831122306420065	0.0541329417101318	0.1261370733138077	0.0992442697245004	0.2646975267487657	0.1243499568010676	0.2948924296125923	0.1244505498681846	0.2724812511421379	-0.058952954654887
chr11:13000000-14000000	0.18282100647631	-0.066804612507868	-0.0800809957099508	-0.0728387964020662	0.1676029382917725	-0.084476780915101	0.1868403225396189	-0.1097237548007418	-0.0768683322587098	-0.0382557851771288	-0.0503170443217468	-0.0083275251582208	0.0159078064158352	0.0434697138725583	-0.0437975511798507	0.0654473829761055	-0.0185998572365432	0.1812208370556333	-0.0452225647163412	0.0182866841465492	0.1731499276192582	-0.0694288105124908	0.1448228007442355	0.1502625550149841	0.1195268778458564	0.1635528988356135	-0.0623641701845586	-0.0688208298531955	-0.0587221372393605	-0.0689038618111946	-0.0603649157583568	-0.0701831516205885	-0.0568417471177395	0.0613228984170802	0.0021460410509856	0.0861030755410583	0.1646435006070397	0.1422711169178857	-0.0421419097978426	-0.0319913016076315	0.0051932759245088	-0.0377407802379223	-0.0785367614990654	-0.0874160531833854	-0.0737310907876228	-0.0788289229980336	-0.0959574191781699	-0.0602347406060082	0.1495415689748617
chr11:14000000-15000000	0.0104557306170431	-0.061238256876145	0.0099412444890385	-0.0553402887484017	-0.0260691619872883	-0.042985735703725	0.0079978447632691	-0.0038667111805417	-0.076911172284118	-0.0713251754842203	-0.0469097510312027	-0.0423224299920255	0.010953255061424	0.0598531102392949	0.0487616139418268	0.0574719084894501	-0.0598643728187828	-0.0139235141760134	-0.0663530801520834	-0.0016421528938134	-0.0025085872358288	-0.0058073862911935	-0.0240240989232216	-0.0230056505528419	-0.0192819299870352	-0.0109358343181007	-0.0125044079812368	0.0015404905314971	-0.0945215414089097	-0.0623838977779972	0.0031492214945279	0.0254503344515211	0.0377858684544034	0.0658902207866293	-0.0592723441563145	0.0741580171054278	-0.0324887757433329	-0.0227528472735078	0.0580024319628782	-0.0429458457949989	0.0798989192310779	0.0634528665645389	0.0189914412086705	-0.03744527131439	-0.0516144934208916	-0.0512980746869171	-0.0657470199774879	-0.0639459616226839	-0.018633195956527
chr11:15000000-16000000	-0.3329857559536815	-0.3442055332527172	-0.2680119259156939	-0.2974380749589352	-0.3780454648921169	-0.2440753238613679	-0.3136389026738426	-0.2059179624949066	-0.3371511085342632	-0.2349458069133579	-0.2661796803441597	-0.3772008771266084	-0.4192274117441377	-0.2190216321134932	-0.2344890679733345	-0.1825370610998043	-0.3618446437700407	-0.3447834417434756	-0.2798357139466981	-0.4504517145376679	-0.2736677390048734	-0.3142071163806116	-0.2307322928734366	-0.2237730796222621	-0.2384020255165095	-0.3674567269704206	-0.3767369432890694	-0.2555299266749039	-0.2466074010420112	-0.2813871924950489	-0.2169243827272855	-0.3460509251945614	-0.3224916937950213	-0.1705415595128627	-0.4870647297620546	-0.1707850346942398	-0.2929559340751532	-0.2569285685137393	-0.3252930949413427	-0.4657493315597628	-0.1991996045837673	-0.2995880982408718	-0.2539838627799638	-0.4293213965603113	-0.2754798932034883	-0.1501124869338299	-0.2666688572962161	-0.2132556024392446	-0.2469295013632285
chr11:16000000-17000000	-0.1011531878250912	0.0252244854678236	-0.1489743595219734	-0.2101214057086703	-0.1686872859095696	-0.2121038196958932	-0.1017835514896493	-0.0246881474384445	-0.2197029399684467	0.0176807223554526	-0.1893221590159641	0.0016338763062929	-0.0924636448464774	-0.010930502641899	-0.0986135108993273	-0.0288562044176301	0.0148467401407927	-0.1171841091771572	-0.2019912115512535	-0.1072702833635085	-0.1066006359899958	-0.0148183782229777	-0.0999303088362097	-0.0920417893971644	-0.0976568033313986	-0.1278403047267304	0.0083522963094688	-0.0407841478165926	0.0345808227151203	0.0220517611086046	-0.1023748596379994	-0.1627164663850981	-0.1330371817361214	-0.0152111538800047	-0.0123756944231305	-0.0021567396974123	-0.1376525801145487	-0.114355501696902	-0.1390628710647959	0.0111083893589995	-0.0320018203422704	-0.1216956401848675	-0.1533096526830401	0.0333244360342617	-0.2066834283957302	-4.453327596905609e-05	-0.2311074052844701	0.0169233456168381	-0.0795592243349469
chr11:17000000-18000000	0.038243958248887	0.0487309640610276	-0.0587399487586957	-0.0316567120539132	-0.0102715214487409	-0.0377375862302056	-0.0127457483318487	0.0071562936247577	-0.0355171295432122	-0.0140501082221527	-0.0318638347559043	0.0165827096291982	0.0582992191092185	-0.0285996980499095	-0.011788677995436	0.0234716364120703	0.0172708499718675	-0.0042759832300731	-0.0308899710646751	0.0338982902541246	-0.011435777521189	0.0372133829088896	-0.1010993221672985	-0.0409408985872668	-0.0437740942676427	-0.0008508083579392	0.081135605053729	0.0036548844586958	-0.0201217251912037	-0.0010508607853589	-0.0622406999881279	-0.0663509390557608	-0.0240902537283232	-0.0097391273461823	0.0290415305523243	0.0113317358774233	-0.0062492536023739	-0.0476889121460696	0.0046367824827525	0.0500410909883075	-0.0448654650823755	0.0065145825951113	-0.0613245130065366	0.0633909490553503	-0.02358074994649	-0.0431006153698033	-0.0267944977306547	-0.011446582072648	-0.0355372799349838
chr11:18000000-19000000	-0.3446991398225293	-0.0309145245698012	-0.0860961639055298	-0.2387173548330934	-0.2858385899700463	-0.201306065295903	-0.3104715786378913	-0.029604201951207	-0.2023813193986773	0.0288815478168094	-0.2146112130166025	0.0282453016507527	0.0009845854405487	-0.0122047308405412	0.0036850067760685	0.0281558441627927	0.0178612341202841	-0.2589597400362655	-0.2505376677626102	-0.007354843165458	-0.2945542254818566	-0.0470961837464387	-0.2208099315151623	-0.2263256636808311	-0.1927136590058694	-0.3120564621163424	-0.0823270709267072	-0.0176591865682457	0.038899312357131	0.0064440014084045	-0.0733891506564822	-0.056948074192627	0.0120613978965041	0.013026678108274	0.0316695753824873	0.0154079059198373	-0.2449876074876245	-0.224193922071943	0.0300475041968316	-0.0677621962710472	0.0135204397083736	0.0379804554830238	-0.0741238514540194	-0.0292055142758398	-0.1851640367641273	0.0199511566379133	-0.1345350988631571	0.0444517276843177	-0.2355025783160719
chr11:19000000-20000000	0.1885966209563146	0.025082461588472	-0.0442107403961051	-0.2181253699814313	0.160562091563676	-0.2111449800101793	0.1713453226491788	0.0156260021434968	-0.2545435244387573	0.0093465020016897	-0.1823010809654885	0.0551462142719787	0.1287451197358557	-0.0861245355163023	0.003251328206953	-0.009143118826836	0.0094789898678162	0.1388819099255192	-0.1543531950012226	0.098164986731117	0.1639888185304022	0.0399312637659881	0.1412143851210061	0.1070956699600811	0.1072100772367343	0.137451132542497	0.1002901671886042	0.0294922882836626	-0.0009203163767833	0.019446167483959	-0.0271922617014142	-0.0342941315237389	0.011875392923765	-0.046545452538494	0.0129238530420675	-0.0494978489510326	0.1451198771425005	0.1135867782285347	0.0135114985825292	0.0355843610807832	-0.0774301037411818	0.0069070752968006	-0.0301359133545802	0.0240493098241607	-0.2262334004729251	-0.0010838326635294	-0.2833069305499831	-0.0015645244466364	0.1196829102044014
chr11:20000000-21000000	0.1282107765424106	0.099752701392075	0.0090397011964837	0.0355814977138351	0.0841103424609771	0.021037631764185	0.1186462561404227	0.0198107330459903	0.0144611498146978	0.0848936904697876	0.034298198737492	0.0872982235655833	0.0788891979488692	-0.0375420032786643	-0.0357757050379372	-0.0094242734713997	0.0951276092078508	0.1030546099641297	0.0489784281878517	0.0722576161846941	0.153035413572924	0.0509182032416895	0.1324122101191458	0.0992798412840314	0.1065795656139098	0.0971730291625217	0.0790972008674378	0.0201171743493053	0.0870752470581823	0.0615076790927739	0.0054758048476184	-0.0093021316625629	-0.0292784512462995	-0.0018244481185447	0.0983544774510892	-0.0099837133599773	0.0979890716735479	0.0957223911768151	-0.0264184909813244	0.0969922017604038	-0.0273348897857452	-0.0217478515285062	0.0156016992107758	0.1078803059066312	-0.0016507122869872	0.0267210585645784	-0.009029699719098	0.0623807028558967	0.0977426680225619
chr11:21000000-22000000	-0.1905245317067633	-0.231823889820184	-0.1313937918238228	-0.2438153224681849	-0.1965760371203736	-0.2158551438272949	-0.2044368942578775	-0.1110678755989203	-0.2036037453030985	-0.2303757191009446	-0.2579763589106142	-0.2821127489105672	-0.2603036178362619	-0.14210273225004	-0.1461577289014278	-0.1175638883907365	-0.3130799100631166	-0.1765562215917968	-0.2313553824815815	-0.2884146068284358	-0.1626434973423746	-0.1681919062747871	-0.136852543820188	-0.1171910063473044	-0.1248607559446769	-0.1804943033457334	-0.2440998311754971	-0.1197157793489126	-0.1748228181122478	-0.2160338679094293	-0.1127860615258195	-0.1867455415239665	-0.1504899961269443	-0.1466884804230216	-0.3045136047072626	-0.1571424255246273	-0.1455850747648067	-0.1295298968663796	-0.1518098147848705	-0.2939132523725004	-0.1813174119301814	-0.1691834022610685	-0.1379957102053178	-0.275186399763813	-0.2413589850627975	-0.1352086048365249	-0.2452083976510233	-0.2039468556940638	-0.1275289650343144
chr11:22000000-23000000	-0.2721077748967787	0.0566494322976286	-0.0405454388169644	-0.0861532214047961	-0.2320234400557663	-0.0936579387474204	-0.2504163763946661	0.0447795062137499	-0.075292377751477	0.0837531976020324	-0.0830122037461465	0.0960953909874286	0.0108684243922516	0.0704845358477182	0.0215194090002346	0.1075029899254607	0.0354513205335713	-0.2464941811427463	-0.092517795327598	0.0285087693965279	-0.2983107982327683	0.0590552379282169	-0.2182405232545801	-0.1998325675957402	-0.2345622643308135	-0.2202385985105185	0.0784943887864938	0.0417363449309725	0.0626175884277064	0.0639418357265373	-0.0336885989581472	0.0152717669753851	0.0318726809195046	0.1077893299049899	0.0204201927532698	0.1155852730231804	-0.2098510851159291	-0.202861673287708	0.0168515570510618	0.0651239217850503	0.0875633923372865	0.0527201430593269	-0.0303718803176776	0.097589060205274	-0.0801320466325823	0.0814884330722795	-0.0535670561699119	0.0980138174265015	-0.2306493509267664
chr11:23000000-24000000	-0.021188021958672	0.0973394081121996	0.0169900905849164	0.0781560759182163	-0.0436250224641323	0.0815093928873136	-0.0344326069178501	0.0353104959903027	0.073755151240613	0.0936980038081761	0.0793535501323983	0.1449225256352266	0.1347064722128962	0.0432206008296973	0.0059127025797453	0.0195894848169509	0.1246137412447804	-0.0238017151964762	0.0906308185719925	0.1236636144532697	-0.0269758154009905	0.0763360097323722	0.0061839566309829	-0.0007347108174932	0.0009000643439569	-0.0331240665136443	0.0836054456200895	0.0572937125335143	0.0692795058273811	0.0788840924385544	0.021253867623827	0.0170358049034602	0.0069632731621196	0.0347317766126489	0.1401207412287713	0.0401809915603418	-0.0380317267606156	-0.0005805642283434	0.0077468021333997	0.1275651797286336	0.0277155106264583	0.0221946896904987	0.0277458362365363	0.1433438266140136	0.0881009120122629	0.0522070769487641	0.0839350280365332	0.0915810580144282	0.0011395116756385
chr11:24000000-25000000	-0.004818760608457	0.0154885448176939	-0.0236305320202112	0.0659854580036789	0.0211940116130432	0.0695459030816999	-0.0122820319058713	0.0112610301074442	0.0610736905835833	0.0002535054574353	0.05167442895767	0.0144182263346878	-0.039420090272467	0.0083785057186065	0.0215412765604336	-0.0416215383284996	-0.0047339803982293	-0.0046567350271114	0.058752849591518	-0.0449658808923376	-0.0113695016911877	0.0164769797944589	0.0099234913027865	0.0097239655988979	0.0082458968342396	0.0144461843315077	0.0293348399619033	-0.0076549444519643	-0.0146073567478025	0.0020497055976175	-0.0195056437806656	0.0185670115540408	0.0417064303779001	-0.0061092545144495	-0.0165719857894284	0.0012745852722918	0.0167526140201535	0.0162230242340947	0.0394542998666853	0.0359005725979115	0.0147606912951122	0.0411344500284704	-0.0213306209803693	0.020098787315189	0.0644904969212241	0.0031304930286851	0.1043058891297251	-0.000868560660776	0.0091884003016647
chr11:25000000-26000000	-0.0754392318851354	-0.041610578788122	-0.014896105999782	-0.061830698778414	-0.0789040934263088	-0.0641990129015999	-0.0709271624919236	-0.0186626429331102	-0.0738716988433575	-0.0448191656393855	-0.0735944057556841	-0.0290209146048112	0.0285661786816986	-0.0155805520685079	-0.003948398140157	-0.0071604956487097	-0.0242564194272619	-0.079830222543782	-0.0549083595227277	0.0150151169643285	-0.0711549942450166	-0.0261600360677587	-0.0311455176571337	-0.0410543395686229	-0.0418666464036825	-0.059057927447911	-0.0330956639070837	-0.0081474841872735	-0.0520243833319042	-0.0523867607859668	-0.0286010791569468	0.0092255155844058	0.0073935274231375	-0.0155150861119002	-0.0003790689738711	-0.0151012675939784	-0.0578381757848004	-0.0358033610972814	-0.0057201130948555	-0.0365033098297335	-0.0606849127877943	0.0011264121418527	-0.0155762603789994	-0.0312710328912777	-0.0660572321671586	-0.0301949378495531	-0.0595124493122022	-0.0386415275324147	-0.0397938494375194
chr11:26000000-27000000	0.0363365934205871	0.0340964036209908	-0.0204142584331664	0.1443065971534976	0.0248366005800333	0.1515483364813089	0.0364162966219452	0.001537758490991	0.1577255553331676	0.0273467954026692	0.0973723360225021	0.0537566320271935	0.0465755554948954	0.0002453822204769	0.0274150567370293	0.0626890753488893	0.0491380060252207	0.0397817015313996	0.1304631994679793	0.0552846617899591	0.040643493862106	0.0124045596497561	0.0269381124356174	0.0251511425538175	0.0185214836878422	0.0344014077195424	0.0205126315019113	0.0139343988917322	0.0104927177710615	0.0067374948462713	-0.0301960330806786	-0.0230217841191756	0.0416646616527397	0.0642668646934801	0.0681035248544871	0.0525668975723771	0.0273934475553137	0.0195605258209451	0.0254176555372166	0.0317683770261285	0.0655078913206072	0.0645490939518217	-0.0140251691520654	0.0437446570010137	0.1422355288882927	0.0183045952976981	0.1496431832665021	0.030308268141389	0.0237564357017522
chr11:27000000-28000000	-0.32312154364667	0.2298555031070616	-0.0671525179859295	-0.105192836153024	-0.291646113186343	-0.1172126373772887	-0.3173574055738382	0.1355015992348695	-0.1069616456139081	0.1900071351057288	-0.0941061616484668	0.2314955146706839	0.1736289754258546	0.0687160801071179	-0.0754421653240206	0.0764298214858772	0.2041294458860958	-0.2882839779302837	-0.1066953119975588	0.1671768341677052	-0.3159818412411108	0.1693774369334547	-0.2794498427632245	-0.2966533817619269	-0.2820399565623548	-0.3210973683077942	0.2134266078391996	0.1178996533428935	0.1799654069791549	0.2035177321904454	-0.0505432998060912	-0.0645247498625882	-0.0886543547754083	0.0700329380198426	0.2059274711970542	0.0832107948033385	-0.343473929403668	-0.2434509646604164	-0.0838010712093649	0.218919316487317	0.0697774296367466	-0.0848010802937007	-0.0749641819533467	0.2104563867238178	-0.0963408902370238	0.1600356467104115	-0.1003448515755534	0.1887656794893334	-0.2832743370536592
chr11:28000000-29000000	-0.0533701628408559	-0.1669780129214731	-0.0354125731827204	0.0353917598734321	-0.0225069838383438	0.0337204432040562	-0.0494299822848079	-0.1182887600295708	0.046968807147852	-0.1707981117448659	0.0121244292626645	-0.1458212049400615	-0.1568892584053985	-0.0130332665813801	-0.1129734379023753	-0.0197603771038757	-0.1521384573584585	-0.0503340346793893	0.0166537328414676	-0.1486499304010529	-0.0438250871212933	-0.1241127473642882	-0.0293597905051266	-0.0177293300805014	-0.0147392738658319	-0.0339034439850313	-0.1104819545087261	-0.1205452126612766	-0.1747434180926206	-0.1707249610121968	-0.0483061737252533	-0.0641948844245874	-0.1239583957227625	0.0152091209147864	-0.1773588484398998	0.026264014019215	-0.0204615791385626	-0.0191982794340017	-0.1393695187509991	-0.1149426315262099	-0.0098496934498866	-0.1714957167095229	-0.0428562008854911	-0.1925906985836021	0.0364177644026734	-0.2044295667659633	0.0524826464346298	-0.2160465595089177	-0.019907614881722
chr11:29000000-30000000	-0.1886985139446919	-0.1139688658161484	-0.1361077236233492	-0.0361027491335926	-0.2373429655004612	-0.0296603572728627	-0.2560133638062501	-0.0790270680262281	-0.0432258813414394	-0.1282725850894083	-0.030473037042315	-0.1380342478922465	-0.118381440504935	0.0171559886563804	-0.1156025445244894	0.0170902211320253	-0.1271363634075744	-0.2114180956935744	-0.0240741341317513	-0.135405741117565	-0.2236482940640413	-0.0703461876464401	-0.1934234324290243	-0.1392880918630046	-0.150960077922812	-0.1937113284609777	-0.08445211961522	-0.072903093047799	-0.123826806779099	-0.1233239333412166	-0.0972145293984006	-0.1551147263741017	-0.1703410502609724	0.0146967527739616	-0.1605681309816609	0.0148902142102833	-0.2026432568457535	-0.1505281242804643	-0.1651118431744258	-0.0908204054920435	0.0281277491020766	-0.1697560444732865	-0.1302347630896063	-0.1251039001019075	-0.0257327517767663	-0.1079638851069058	-0.0398699588356614	-0.1393524708748727	-0.1674244473844442
chr11:30000000-31000000	-0.1183252412708317	0.0236169688762416	-0.0520169092295095	-0.0226904260109753	-0.0992325579170661	0.0107123069292495	-0.136032125579124	0.0389701562205174	-0.0222962781388157	0.027783241561532	-0.0028208233415357	0.0169342943332472	0.0124415940938517	-0.1112569730507724	-0.0981818096563117	-0.0362007978271556	0.0218552487214631	-0.1271937308304768	-0.0037958294778712	0.0271957384773108	-0.1014472737145627	0.0120913640814777	-0.0674978535061289	-0.0646052063321713	-0.0638262535884217	-0.1256749628527823	-0.0015583111034545	0.049760675294059	0.0319267250843026	0.0336335786034644	-0.0461726312669762	-0.0832032157612406	-0.1198558665907399	-0.0649905659050605	0.0319897405477128	-0.0687877525585177	-0.1055876648260705	-0.0673529668151035	-0.1322182560561636	0.0062656157677857	-0.0942605131567343	-0.1118357258289666	-0.0536122208769405	0.0203873965159209	-0.0131667253483527	0.0569401256496962	-0.0181567788762221	0.0365308156901341	-0.0778572949098638
chr11:31000000-32000000	0.1014934954944248	0.0864129383984791	-0.0255399028745363	0.0670632238604181	0.1259380491221215	0.0542960954490637	0.0967594895320881	0.0901819028551339	0.0533711186205346	0.1070107427997107	0.0443755659651794	0.0992846802973252	0.1103511426778918	0.0119852989868393	-0.1031995983138228	0.0457993288372004	0.1164128896192269	0.1178328912849684	0.0439836079495622	0.1204918417129879	0.0747653521744666	0.0654945256739787	0.0911816359713131	0.0919292452842215	0.0952841260234114	0.0951601729274191	0.0593887452084989	0.089528295592449	0.1277726545140715	0.1019133163622564	-0.0307210499769082	-0.0749470976347954	-0.1379740692348244	0.0423220939313043	0.1347980637763594	0.0365192315420668	0.1375478061369307	0.1055447934816825	-0.150830225976871	0.0559529687488998	0.0480889316352661	-0.1620628590710165	-0.0415935318423378	0.0952304061239118	0.0531490141538268	0.0790983011555773	0.038844184821312	0.107949444235593	0.0917222256769265
chr11:32000000-33000000	0.2504180829952	0.0727671268991438	-0.0024527779354237	0.0018401640378473	0.2443124265305646	-0.0113813264849895	0.2634096670170872	0.08627554672601	-0.0432603100482863	0.1103191765593551	0.0113085738844335	0.0979939316978587	0.1226302362709339	0.0165481198975675	-0.0009535663081211	0.0597778177791194	0.0913040533756429	0.2580140142505956	0.0365706035955924	0.1123234188317536	0.2209525080390349	0.0703687081872973	0.1812681759746855	0.2179082474409549	0.2014519671586525	0.1906830723437783	0.0737242615009882	0.081053831472651	0.1020734241355273	0.12520129231293	-0.0109473551176662	0.0252790946459696	-0.0010614531642749	0.0462982913888603	0.0891098691564271	0.0493037330088736	0.2146511790620157	0.1864750814989801	-0.001159154493033	0.05314235198891	0.0556516387868897	-0.0291014305304165	-0.0071665107440873	0.1045894356652969	-0.0237310987527103	0.1109954786131707	-0.0441664969399264	0.1026797774949219	0.1851239398142587
chr11:33000000-34000000	-0.2121721635588	0.0047592701701264	-0.1031878227665712	-0.008476918939338	-0.2427149752668146	0.0102553478511311	-0.2034676550855487	0.0515750966496534	-0.0895908024564427	0.04571840958608	0.0069891371814428	0.0179024626487361	0.0244931471190395	0.0458871603934118	-0.0560024891726743	0.0267910294872123	0.0042315965751639	-0.2077393218021703	0.0268672167542164	0.0247682425031714	-0.2132958679782618	0.0234566642232236	-0.1693583871098848	-0.1833221933596868	-0.1785582505052716	-0.2009416921828807	0.0011589386187291	0.0450430792734155	0.0502895537863986	0.0536425702944416	-0.0838120403888637	-0.1382972095601538	-0.0892098474694722	0.0405586640951015	-0.0034677398229046	0.0482604492093995	-0.2331207561359022	-0.1520848023041119	-0.0734907398454718	-0.0419451665010473	0.0393214958039677	-0.0528292921483603	-0.0953247213604986	0.0212730400114568	-0.032518786654314	0.0605092318920579	-0.0676058806292177	0.0576713004858602	-0.1865135986963897
chr11:34000000-35000000	-0.2494068260153641	0.0072494827488256	-0.0865342854881627	-0.0287423424276139	-0.1582083629925174	-0.0339473357850542	-0.2214528478439144	0.0502328142153587	0.0430714675820713	0.0270042233625097	-0.0607699034207559	-0.0208152431618355	-0.0487890842055015	-0.0854710093662117	-0.0980403835702168	-0.1097758135092312	-0.0043334338993016	-0.2195442847623736	-0.0820575571866625	-0.0525519560564879	-0.2564002986498472	0.0076174506391692	-0.1168971583923998	-0.1402012149994057	-0.1300175985957478	-0.1988908983500968	0.003792052995574	0.0072476745930502	0.0327048670428579	0.0449776016308148	-0.0689377975377664	-0.0979937382976435	-0.0882901919245638	-0.0985853575436031	-0.033234243205221	-0.098955392270079	-0.1808396544738793	-0.1170324797595276	-0.1364015991406557	-0.0396750062541175	-0.0870960194824517	-0.1315991589982645	-0.089536493229663	0.007626120032091	-0.0023039240097546	0.0612244029187145	0.0687635499590219	0.0392662401627108	-0.150896376002774
chr11:35000000-36000000	-0.0737086522286179	-0.0420456877718871	0.011791664824089	-0.1605040388180403	-0.0863209213880672	-0.0694695279812245	-0.1129657128553405	-0.0684510128288696	-0.1693172333298921	-0.0520679105351213	-0.1430960021907704	-0.0331434765481019	-0.0371744272008706	0.0132558051595885	0.056432493514048	-0.046523121594593	-0.0479782176294455	-0.0807683670888464	-0.116712553465754	-0.0449323107813746	-0.0893621800941749	-0.0177614626410473	-0.0546030150778853	-0.0823492089853256	-0.0745731847145692	-0.0936170178301962	0.0128672004730843	-0.0668112742632508	-0.0495401655178986	-0.0545643194017791	0.0041668850845025	0.0517569008450996	0.0682495154879401	-0.0351437406904369	-0.061407879622677	-0.0327365480615096	-0.1058071834840474	-0.0737846050658973	0.0903116333720427	-0.0115054080176274	0.0020583305773547	0.0849786721755896	0.0138390988702867	-0.0698914155002703	-0.1411225647954475	-0.0817427634294618	-0.1015649101437928	-0.0713590109369762	-0.0687865730969291
chr11:36000000-37000000	-0.0233282549441279	-0.0726435720696991	0.0234831238351392	-0.309707035431924	-0.0304494357512053	-0.2858519381356401	-0.0310239901174781	-0.062040115703529	-0.3336442265791559	-0.0719052735406252	-0.2460660674988389	-0.0684384828839868	0.0075552830863157	-0.0986870856541986	0.0392122665628347	-0.0763890026225974	-0.0703110211936403	-0.0290061457516836	-0.2832690763673394	-0.0248777255630189	-0.0474214627579827	-0.0507410877987666	-0.0218993248235933	-0.0209815818853293	-0.0189460044833812	-0.0397085593589045	-0.0649032797703989	-0.0727937807540051	-0.064496207102157	-0.0583108053538223	0.035808148720555	0.0523733845620553	0.0453193392446722	-0.1141678153166238	-0.0670606519812762	-0.1202399532020123	-0.0330024981754629	-0.0251466199361684	0.0439273570891068	-0.0775950367767667	-0.12124399780438	0.0596956508664496	0.0381432981390022	-0.109033573279458	-0.2915016769517759	-0.0911246758706726	-0.2535261489809999	-0.0604987009963539	-0.0091579524790211
chr11:37000000-38000000	0.0470747421520105	0.0920419582640027	-0.066306997945008	-0.0125716646904426	0.0475740228759479	-0.015804809280631	0.0482476422214547	0.0455361496306811	-0.0303216978502859	0.1066862360461168	-0.0444479889712374	0.0912116890640632	0.0162242860630854	-0.0407872375118404	-0.1080487341944557	-0.0166637369366341	0.0842334428163322	0.0473410046767963	-0.0218348061582871	0.0228328642720729	0.0538830818423127	0.0522872726266185	0.0716704764521821	0.0834225977936905	0.0830064659483857	0.0418226165416477	0.0657601818370967	0.0423328173631414	0.0996003786054661	0.0854015276561304	-0.062370470577571	-0.092928933167863	-0.1278506554870352	-0.0317099157950145	0.0701357413187422	-0.0254317341224939	0.0531520193801609	0.0889585215876317	-0.138475928363817	0.0806514404995013	-0.0309960229158958	-0.1533345410612431	-0.0767855524857604	0.0900472900272666	-0.0213520501002842	0.0643212982075998	-0.0063410674028252	0.0953399375158385	0.0816453956830866
[truncated: 2,474 more rows]
[truncated: 714 more columns]
