# Supplementary material for: Integrative modeling of tumor genomes and epigenomes for enhanced cancer diagnosis by cell-free DNA
Source: Nat Commun. 2023 Apr 10;14:2017. doi: 10.1038/s41467-023-37768-3 (PMC10085982; doi:10.1038/s41467-023-37768-3)
Supplement: Supplementary file 6 — Source Data [file 41467_2023_37768_MOESM6_ESM.zip › sourcedata/fig5_c.txt]

sample_type	value	sample_type2	type
Esophagus	7.459784625e-05	unmatching type	up
Esophagus	-4.98788275e-05	unmatching type	up
Esophagus	-8.6012675e-06	unmatching type	up
Esophagus	8.48593416666667e-05	unmatching type	up
Esophagus	0.0001184278114583	unmatching type	up
Esophagus	0.000122021474625	unmatching type	up
Esophagus	2.75455579166666e-05	unmatching type	up
Esophagus	-0.00016061426625	unmatching type	up
Esophagus	6.48480868333333e-05	unmatching type	up
Esophagus	-0.0001152216181666	unmatching type	up
Esophagus	6.470922125e-05	unmatching type	up
Esophagus	-0.0003524904844166	unmatching type	up
Esophagus	-0.0001219572490416	unmatching type	up
Esophagus	0.0001731691064166	unmatching type	up
Esophagus	-8.18476254166667e-05	unmatching type	up
Esophagus	-9.61783551666667e-05	unmatching type	up
Esophagus	-0.0002603352005416	unmatching type	up
Esophagus	8.40457282083333e-05	unmatching type	up
Esophagus	0.0003066545222916	unmatching type	up
Esophagus	2.06255216666667e-05	unmatching type	up
Esophagus	-0.0004375741191666	unmatching type	up
Esophagus	-0.0002652373610416	unmatching type	up
Esophagus	-2.28589375e-05	unmatching type	up
Esophagus	-0.0006533763045833	unmatching type	up
Esophagus	-0.0003188155879166	unmatching type	up
Esophagus	0.0003603415842208	unmatching type	up
Esophagus	-0.0005827660979166	unmatching type	up
Esophagus	3.88492229166664e-06	unmatching type	up
Esophagus	-0.0003699180316666	unmatching type	up
Esophagus	-0.0003236429779166	unmatching type	up
Esophagus	-0.0003331517570833	unmatching type	up
Esophagus	-0.0003738951310125	unmatching type	up
Esophagus	1.50917654166666e-05	unmatching type	up
Esophagus	0.0002027093607916	unmatching type	up
Esophagus	-7.53067318333333e-05	unmatching type	up
Esophagus	2.43138922416667e-05	unmatching type	up
Esophagus	8.55622287916667e-05	unmatching type	up
Esophagus	0.00021557797975	unmatching type	up
Esophagus	0.00013723724525	unmatching type	up
Esophagus	-0.0001646762740833	unmatching type	up
Esophagus	-0.0009634309569166	unmatching type	up
Esophagus	-5.79600579166667e-05	unmatching type	up
Esophagus	-2.73183654166667e-05	unmatching type	up
Esophagus	-0.0004835355949166	unmatching type	up
Esophagus	-0.0007495239272916	unmatching type	up
Esophagus	-0.0003588097741666	unmatching type	up
Esophagus	-0.00017213596975	unmatching type	up
Esophagus	-0.0004470584675	unmatching type	up
Esophagus	0.0001568043734208	unmatching type	up
Esophagus	-0.0002921289785416	unmatching type	up
Esophagus	-6.00157215e-05	unmatching type	up
Esophagus	-0.00048724269035	unmatching type	up
Esophagus	-0.0001317670485416	unmatching type	up
Esophagus	0.000142142366125	unmatching type	up
Esophagus	0.000142604949	unmatching type	up
Esophagus	-0.0003478588475	unmatching type	up
Esophagus	3.17955758333333e-05	unmatching type	up
Esophagus	-0.0003118743330416	unmatching type	up
Esophagus	-0.000267772975	unmatching type	up
Esophagus	-8.04013175833333e-05	unmatching type	up
Esophagus	-0.00029328043875	unmatching type	up
Esophagus	6.73073839166667e-05	unmatching type	up
Esophagus	-9.79466151666667e-05	unmatching type	up
Esophagus	3.4026461375e-05	unmatching type	up
Esophagus	-0.0003422362079166	unmatching type	up
Esophagus	-2.3389223125e-05	unmatching type	up
Esophagus	8.12779277916667e-05	unmatching type	up
Esophagus	-9.39261369166667e-05	unmatching type	up
Esophagus	-0.0001605154759583	unmatching type	up
Esophagus	-0.0003467345629166	unmatching type	up
Esophagus	-0.0001670075629166	unmatching type	up
Esophagus	0.0001106349714166	unmatching type	up
Esophagus	-8.91724219166667e-05	unmatching type	up
Esophagus	0.0001015589800833	unmatching type	up
Esophagus	-0.0002821276820833	unmatching type	up
Esophagus	-5.27514089166666e-05	unmatching type	up
Esophagus	-0.0008290313608333	unmatching type	up
Esophagus	-0.0004396079267083	unmatching type	up
Esophagus	-0.0003032600891666	unmatching type	up
Esophagus	0.0001788194784583	unmatching type	up
Esophagus	0.0004207337120833	unmatching type	up
Esophagus	-0.0006347439029166	unmatching type	up
Esophagus	-1.60152959166667e-07	unmatching type	up
Esophagus	-4.30710817916667e-06	unmatching type	up
Esophagus	-5.60536856666667e-05	unmatching type	up
Esophagus	-0.000219713532625	unmatching type	up
Esophagus	-1.89865797416667e-06	unmatching type	up
Esophagus	0.00010588765625	unmatching type	up
Esophagus	0.0001324465513333	unmatching type	up
Esophagus	0.0001276725715	unmatching type	up
Esophagus	-4.90906894416667e-05	unmatching type	up
Esophagus	-0.00048766017375	unmatching type	up
Esophagus	-1.7927019375e-05	unmatching type	up
Esophagus	0.0002622035028333	unmatching type	up
Esophagus	-0.0005540785095833	unmatching type	up
Esophagus	0.0001106660295833	unmatching type	up
Esophagus	7.05687651666667e-05	unmatching type	up
Esophagus	0.000156092555	unmatching type	up
Esophagus	-0.000274801	unmatching type	up
Liver	-2.33684554166667e-05	unmatching type	up
Liver	-0.0002697726614166	unmatching type	up
Liver	-6.5309500625e-05	unmatching type	up
Liver	1.18397923333333e-05	unmatching type	up
Liver	2.76914020833334e-05	unmatching type	up
Liver	-0.0002531705916958	unmatching type	up
Liver	6.14410291666666e-05	unmatching type	up
Liver	0.000142949801375	unmatching type	up
Liver	-0.0003935569071458	unmatching type	up
Liver	-0.0004474314879166	unmatching type	up
Liver	7.806966075e-05	unmatching type	up
Liver	-0.0001647247093333	unmatching type	up
Liver	-0.000160336722075	unmatching type	up
Liver	-0.0001665966670416	unmatching type	up
Liver	0.0004652331645833	unmatching type	up
Liver	-0.0001604519397916	unmatching type	up
Liver	7.02824162583333e-05	unmatching type	up
Liver	0.0004964544763333	unmatching type	up
Liver	0.0001109806309	unmatching type	up
Liver	0.0005302809204333	unmatching type	up
Liver	0.0001609944211666	unmatching type	up
Liver	-0.0001635519242916	unmatching type	up
Liver	-0.000100252512125	unmatching type	up
Liver	-0.000143481889	unmatching type	up
Liver	-0.0001773698085208	unmatching type	up
Liver	0.000102007392375	unmatching type	up
Liver	-0.0001582575473333	unmatching type	up
Liver	0.0004624833241375	unmatching type	up
Liver	0.000595026766875	unmatching type	up
Liver	0.0005660121060833	unmatching type	up
Liver	-0.0001893406752083	unmatching type	up
Liver	-0.0002600763692083	unmatching type	up
Liver	-0.0002285092385833	unmatching type	up
Liver	2.35174927916667e-05	unmatching type	up
Liver	0.0001752158016666	unmatching type	up
Liver	-0.0002075303026666	unmatching type	up
Liver	-1.21000070833333e-05	unmatching type	up
Liver	0.000135839916	unmatching type	up
Liver	-0.0002478265625	unmatching type	up
Liver	0.0005111651654166	unmatching type	up
Liver	-0.0002882883403333	unmatching type	up
Liver	-0.0002142542825	unmatching type	up
Liver	-0.00023292200725	unmatching type	up
Liver	-5.76837741e-05	unmatching type	up
Liver	8.17224616666667e-05	unmatching type	up
Liver	9.20239229166667e-05	unmatching type	up
Liver	8.48002109166667e-05	unmatching type	up
Liver	-0.000329631766	unmatching type	up
Liver	-0.0002926094820833	unmatching type	up
Liver	2.7882114625e-05	unmatching type	up
Liver	-4.69442315833333e-05	unmatching type	up
Liver	4.27475192333333e-05	unmatching type	up
Liver	5.46285661041667e-05	unmatching type	up
Liver	-0.0001634458805	unmatching type	up
Liver	-2.43532491666666e-05	unmatching type	up
Liver	6.9974427375e-05	unmatching type	up
Liver	-0.0004239833797083	unmatching type	up
Liver	3.6404292375e-05	unmatching type	up
Liver	0.0005256928333333	unmatching type	up
Liver	0.0004507991214583	unmatching type	up
Liver	3.06036564166666e-05	unmatching type	up
Liver	-2.806140875e-05	unmatching type	up
Liver	-0.00030046468425	unmatching type	up
Liver	-0.0003736860345833	unmatching type	up
Liver	0.0007734367743416	unmatching type	up
Liver	0.00023998159775	unmatching type	up
Liver	9.21585491666666e-05	unmatching type	up
Liver	0.0006951471985833	unmatching type	up
Liver	6.85227698333333e-05	unmatching type	up
Liver	0.0006805663933333	unmatching type	up
Liver	0.0005159875204166	unmatching type	up
Liver	-1.39110675e-05	unmatching type	up
Liver	-0.0001854054435416	unmatching type	up
Liver	0.00225208493125	unmatching type	up
Liver	-0.0001587995114583	unmatching type	up
Liver	0.00012917853125	unmatching type	up
Liver	9.57488889583333e-05	unmatching type	up
Liver	0.0002127651171666	unmatching type	up
Liver	1.01090651666667e-05	unmatching type	up
Liver	-0.0001712828414166	unmatching type	up
Liver	-2.27485684e-05	unmatching type	up
Liver	0.0001908471223125	unmatching type	up
Liver	-0.0002349210849583	unmatching type	up
Liver	0.0007800265116666	unmatching type	up
Liver	-0.000162494975375	unmatching type	up
Liver	0.0002010244564166	unmatching type	up
Liver	-0.0002250680108333	unmatching type	up
Liver	-0.0003931839995	unmatching type	up
Liver	-0.0002069339888333	unmatching type	up
Liver	-0.0002281788352083	unmatching type	up
Liver	0.0006628886460833	unmatching type	up
Liver	-0.0003461626283333	unmatching type	up
Liver	-0.0003092808680833	unmatching type	up
Liver	-0.0002000802400833	unmatching type	up
Liver	-0.0002590869622916	unmatching type	up
Liver	-0.000306335535375	unmatching type	up
Liver	-0.0002393010474166	unmatching type	up
Liver	-0.0003534145380833	unmatching type	up
Liver	-0.0001963069675	unmatching type	up
Liver	0.0006439407261666	unmatching type	up
Liver	-0.0002565947657083	unmatching type	up
Liver	-0.0002660114355	unmatching type	up
Liver	0.0009007738225	unmatching type	up
Liver	-0.0003737659833333	unmatching type	up
Liver	-0.0002154935409583	unmatching type	up
Liver	5.88398233333334e-05	unmatching type	up
Liver	0.000102654221875	unmatching type	up
Liver	0.0007866669175	unmatching type	up
Liver	0.000130179457625	unmatching type	up
Liver	4.13591971666667e-05	unmatching type	up
Liver	0.0006216543121666	unmatching type	up
Liver	-0.0003198377491666	unmatching type	up
Liver	0.00095007615375	unmatching type	up
Liver	-0.000595474615	unmatching type	up
Liver	3.67418168333333e-05	unmatching type	up
Liver	7.42365958333333e-05	unmatching type	up
Liver	-9.46790291666667e-05	unmatching type	up
Liver	0.000109907701125	unmatching type	up
Liver	-0.0002535587489166	unmatching type	up
Liver	-0.0005052707479166	unmatching type	up
Pancrease	6.44210304166667e-05	unmatching type	up
Pancrease	0.000220909658125	unmatching type	up
Pancrease	0.0006258839910833	unmatching type	up
Pancrease	0.0008629465416666	unmatching type	up
Pancrease	-0.00040105466	unmatching type	up
Pancrease	0.0002977226725	unmatching type	up
Pancrease	8.447624175e-05	unmatching type	up
Pancrease	0.0007884879416666	unmatching type	up
Pancrease	-0.0003204086375	unmatching type	up
Pancrease	7.65498654166667e-05	unmatching type	up
Pancrease	0.00059208685375	unmatching type	up
Pancrease	9.75436342916667e-05	unmatching type	up
Breast	-0.00095530504	unmatching type	up
Breast	-0.0008856491108333	unmatching type	up
Breast	-2.85384559166666e-06	unmatching type	up
Breast	-0.00021290405825	unmatching type	up
Liver	0.0001682138214583	unmatching type	up
Liver	0.0001673091985833	unmatching type	up
Liver	0.0007826033475	unmatching type	up
Liver	0.00057185751	unmatching type	up
Liver	0.00074824243375	unmatching type	up
Liver	7.2019528125e-05	unmatching type	up
Liver	0.00054979293025	unmatching type	up
Liver	3.75019091666667e-05	unmatching type	up
Liver	-0.0002710913623333	unmatching type	up
Liver	-0.000248471367625	unmatching type	up
Liver	0.0004964488552083	unmatching type	up
Liver	0.0001399501970833	unmatching type	up
Liver	-0.00021316284135	unmatching type	up
Liver	0.0001904206470833	unmatching type	up
Liver	-0.000155437141	unmatching type	up
Liver	-0.0002198308816666	unmatching type	up
Liver	-0.0003173740990416	unmatching type	up
Liver	-0.0003058684988333	unmatching type	up
Liver	0.0004551098327083	unmatching type	up
Liver	0.0004388625035833	unmatching type	up
Liver	0.000583565879625	unmatching type	up
Liver	-0.0001697786744583	unmatching type	up
Liver	-0.000252989413375	unmatching type	up
Breast	-0.0002792046860125	unmatching type	up
Breast	-0.000158277347875	unmatching type	up
Pancrease	0.0008131883575833	unmatching type	up
Pancrease	0.0004606929869583	unmatching type	up
Pancrease	0.002083414675	unmatching type	up
Pancrease	0.0006347108541666	unmatching type	up
Pancrease	0.0020962502604166	unmatching type	up
Pancrease	1.55187080833333e-05	unmatching type	up
Pancrease	0.0003628998925	unmatching type	up
Pancrease	9.22120851666667e-06	unmatching type	up
Pancrease	0.0001891011125833	unmatching type	up
Pancrease	0.0022848262016666	unmatching type	up
Pancrease	0.0003274077278333	unmatching type	up
Pancrease	0.0001936423427916	unmatching type	up
Pancrease	0.00193730376	unmatching type	up
Pancrease	0.0004006437722916	unmatching type	up
Pancrease	0.0003033891864166	unmatching type	up
Pancrease	0.0006564401375	unmatching type	up
Pancrease	5.332439525e-06	unmatching type	up
Pancrease	0.0004207782788083	unmatching type	up
Pancrease	7.89367519583333e-06	unmatching type	up
Pancrease	5.11240937083333e-06	unmatching type	up
Pancrease	1.86478031791667e-05	unmatching type	up
Pancrease	0.0019046705536666	unmatching type	up
Pancrease	0.00032338374125	unmatching type	up
Pancrease	0.0006578181370416	unmatching type	up
Pancrease	0.00033339024775	unmatching type	up
Pancrease	0.00035994463625	unmatching type	up
Pancrease	0.0013389721591666	unmatching type	up
Pancrease	0.000872979586	unmatching type	up
Pancrease	0.0001414453290833	unmatching type	up
Pancrease	0.0003430696039583	unmatching type	up
Pancrease	0.0021469305630833	unmatching type	up
Pancrease	0.000104805698125	unmatching type	up
Pancrease	0.0018190763675	unmatching type	up
Pancrease	0.0007617558673333	unmatching type	up
Pancrease	0.0016291881333333	unmatching type	up
Pancrease	2.41149638166667e-06	unmatching type	up
Pancrease	0.0004215336504166	unmatching type	up
Liver	-0.00047344928375	unmatching type	up
Liver	5.74053904166667e-05	unmatching type	up
Liver	-0.0004525586441666	unmatching type	up
Liver	0.0001539930193429	unmatching type	up
Esophagus	0.0002587481169583	unmatching type	up
Esophagus	-0.0001567180394166	unmatching type	up
Esophagus	0.0001268297060416	unmatching type	up
Esophagus	7.00540708333337e-06	unmatching type	up
Esophagus	-2.18551743458333e-06	unmatching type	up
Esophagus	-6.16566518083333e-05	unmatching type	up
Esophagus	-0.0001730393530416	unmatching type	up
Esophagus	1.75636558333333e-05	unmatching type	up
Esophagus	0.0001487479025	unmatching type	up
Esophagus	-8.3152767625e-05	unmatching type	up
Esophagus	1.17235795833334e-05	unmatching type	up
Esophagus	-0.0002213940958333	unmatching type	up
Esophagus	-0.000364954979375	unmatching type	up
Esophagus	-0.0002054041371666	unmatching type	up
Esophagus	-8.69150466666667e-06	unmatching type	up
Esophagus	-0.000237046462875	unmatching type	up
Esophagus	-0.00017263203385	unmatching type	up
Esophagus	1.94374027666667e-05	unmatching type	up
Esophagus	-9.42432205416667e-05	unmatching type	up
Esophagus	0.00012956644125	unmatching type	up
Esophagus	-9.19725499999997e-06	unmatching type	up
Esophagus	7.51243046041667e-05	unmatching type	up
Esophagus	-0.000184026286875	unmatching type	up
Esophagus	1.41353944583333e-05	unmatching type	up
Esophagus	0.0002963799879166	unmatching type	up
Esophagus	-0.0004879167816666	unmatching type	up
Esophagus	-0.0004910841504166	unmatching type	up
Esophagus	3.67082160833333e-05	unmatching type	up
Ovary	-0.0001024308477208	unmatching type	up
Ovary	0.0003127375740416	unmatching type	up
Ovary	-0.000445741287625	unmatching type	up
Ovary	0.0004235312697916	unmatching type	up
Ovary	0.0001165083840833	unmatching type	up
Ovary	0.0002778020560416	unmatching type	up
Ovary	0.0001901836285416	unmatching type	up
Ovary	0.0001610844041666	unmatching type	up
Ovary	-0.0003956201060416	unmatching type	up
Ovary	-0.0005505876085833	unmatching type	up
Ovary	-0.0003070589754583	unmatching type	up
Ovary	0.00014254875225	unmatching type	up
Esophagus	-0.0004237123766666	unmatching type	up
Esophagus	-0.0003131600058333	unmatching type	up
Esophagus	-0.0004543566622083	unmatching type	up
Lung	-0.0001367930154166	matching type	up
Lung	-9.10727310833333e-05	matching type	up
Lung	0.00023593380375	matching type	up
Lung	-1.02172826666667e-05	matching type	up
Lung	0.00025868220735	matching type	up
Lung	0.0001831057679166	matching type	up
Lung	0.0002152444772083	matching type	up
Ovary	-2.50602095833333e-05	unmatching type	up
Ovary	-0.000103898682375	unmatching type	up
Ovary	-0.0003688048741666	unmatching type	up
Ovary	-4.70284670416667e-05	unmatching type	up
Ovary	4.878646516e-05	unmatching type	up
Ovary	-0.0006936383455833	unmatching type	up
Ovary	-0.0003298495639041	unmatching type	up
Ovary	-0.0005177061	unmatching type	up
Ovary	-0.0001993460607083	unmatching type	up
Ovary	-6.50271975e-06	unmatching type	up
Ovary	-0.0001228944229708	unmatching type	up
Ovary	-0.0006649356647916	unmatching type	up
Ovary	-0.0001924632796666	unmatching type	up
Ovary	-0.0004573263945833	unmatching type	up
Ovary	1.322195125e-06	unmatching type	up
Ovary	0.0002495663045416	unmatching type	up
Ovary	0.00024152762375	unmatching type	up
Ovary	0.0001510383909583	unmatching type	up
Ovary	0.0002566937524166	unmatching type	up
Ovary	0.0003135939741666	unmatching type	up
Ovary	0.0002658060128958	unmatching type	up
Ovary	9.3616802e-05	unmatching type	up
Ovary	6.67340979166667e-05	unmatching type	up
Ovary	-0.0001564774223041	unmatching type	up
Ovary	-0.0004304550173333	unmatching type	up
Ovary	-0.0004866224108333	unmatching type	up
Ovary	-2.721425025e-05	unmatching type	up
Ovary	-0.000248996224125	unmatching type	up
Ovary	-0.0001800802474583	unmatching type	up
Ovary	9.15226670833333e-05	unmatching type	up
Ovary	-0.0001286795198333	unmatching type	up
Ovary	0.0001174813743333	unmatching type	up
Ovary	0.00010045221725	unmatching type	up
Ovary	-0.000252803905375	unmatching type	up
Ovary	0.00012238518	unmatching type	up
Ovary	-0.0004952892429166	unmatching type	up
Ovary	6.74681693333333e-05	unmatching type	up
Ovary	9.49304470833333e-05	unmatching type	up
Ovary	0.0001002019932083	unmatching type	up
Ovary	0.0003496271320416	unmatching type	up
Ovary	0.0002657849841666	unmatching type	up
Ovary	8.80277349e-05	unmatching type	up
Ovary	0.00014037349225	unmatching type	up
Ovary	-0.0001415306727916	unmatching type	up
Ovary	1.9367153125e-05	unmatching type	up
Ovary	-0.0002130253455416	unmatching type	up
Ovary	-0.0002223125019166	unmatching type	up
Ovary	0.0003261176	unmatching type	up
Ovary	0.000302696560625	unmatching type	up
Ovary	-0.00029789379375	unmatching type	up
Ovary	8.223325875e-06	unmatching type	up
Ovary	-0.0005693227445833	unmatching type	up
Ovary	-0.00048516674225	unmatching type	up
Ovary	-0.000447729024	unmatching type	up
Ovary	0.000255399216375	unmatching type	up
Ovary	0.000231681495125	unmatching type	up
Ovary	0.0002603031941666	unmatching type	up
Ovary	-0.0002051885794458	unmatching type	up
Ovary	-0.0005341748289583	unmatching type	up
Ovary	0.0002798263553333	unmatching type	up
Ovary	1.9222897625e-05	unmatching type	up
Ovary	-0.0002808109654166	unmatching type	up
Ovary	-0.0004040130308333	unmatching type	up
Ovary	-0.0002422513872916	unmatching type	up
Ovary	-0.0002706474716666	unmatching type	up
Ovary	-0.0005786603916666	unmatching type	up
Ovary	6.7851032625e-05	unmatching type	up
Ovary	-0.0005291239745833	unmatching type	up
Ovary	-0.00059585685625	unmatching type	up
Ovary	-0.00044770657125	unmatching type	up
Ovary	-0.0004544197864583	unmatching type	up
Ovary	6.21000280833333e-05	unmatching type	up
Ovary	6.26469445416667e-05	unmatching type	up
Ovary	-1.9993739375e-05	unmatching type	up
Ovary	8.49639055833333e-05	unmatching type	up
Ovary	0.0001761885395	unmatching type	up
Ovary	2.82470850833333e-05	unmatching type	up
Ovary	5.5712853e-05	unmatching type	up
Ovary	0.0002483695831666	unmatching type	up
Ovary	0.0002056730670833	unmatching type	up
Ovary	-3.25291729166667e-05	unmatching type	up
Ovary	0.0001944374958333	unmatching type	up
Ovary	2.71513406666667e-05	unmatching type	up
Ovary	4.72244439666667e-05	unmatching type	up
Ovary	2.91734750833333e-05	unmatching type	up
Ovary	4.783302615e-05	unmatching type	up
Ovary	5.29247344458333e-05	unmatching type	up
Ovary	3.991895875e-05	unmatching type	up
Ovary	2.02777434583333e-05	unmatching type	up
Ovary	6.62394303333333e-05	unmatching type	up
Ovary	-0.0004295778720833	unmatching type	up
Ovary	-0.000549458007625	unmatching type	up
Ovary	4.68396960833333e-05	unmatching type	up
Ovary	3.55852877083333e-05	unmatching type	up
Ovary	0.0001382939307916	unmatching type	up
Ovary	8.18884675416666e-05	unmatching type	up
Ovary	-0.0002373789712083	unmatching type	up
Ovary	-0.0003404175655	unmatching type	up
Ovary	0.000164488522625	unmatching type	up
Ovary	4.5498514125e-05	unmatching type	up
Ovary	0.0001374991706666	unmatching type	up
Ovary	9.73428252083333e-05	unmatching type	up
Ovary	-0.0001554567675	unmatching type	up
Ovary	-0.0004406681033333	unmatching type	up
Ovary	0.0002781404	unmatching type	up
Ovary	-0.0001149036959166	unmatching type	up
Ovary	-0.0003091312810416	unmatching type	up
Ovary	8.78451789166667e-05	unmatching type	up
Ovary	-0.00041553122025	unmatching type	up
Ovary	0.0002274744554166	unmatching type	up
Ovary	-4.45435025e-05	unmatching type	up
Ovary	0.0003087966339166	unmatching type	up
Ovary	0.000211740208625	unmatching type	up
Ovary	-5.03291270833334e-05	unmatching type	up
Ovary	0.0002870137487916	unmatching type	up
Ovary	0.0002807056105416	unmatching type	up
Ovary	-2.976709375e-05	unmatching type	up
Ovary	-4.03950958333333e-05	unmatching type	up
Ovary	0.00016623749625	unmatching type	up
Ovary	-0.0003361304185416	unmatching type	up
Ovary	-0.0003885159035416	unmatching type	up
Ovary	-0.0005305251313333	unmatching type	up
Liver	0.0002941225558333	unmatching type	up
Liver	0.0001226357865291	unmatching type	up
Liver	0.00053044530975	unmatching type	up
Liver	0.00054243716525	unmatching type	up
Liver	0.000578490914	unmatching type	up
Liver	0.0002053190820833	unmatching type	up
Liver	0.0006140508407916	unmatching type	up
Liver	-0.0005912820973333	unmatching type	up
Liver	0.0004379683506541	unmatching type	up
Liver	0.000454934117	unmatching type	up
Liver	-0.000300968061	unmatching type	up
Liver	-6.40153995416667e-05	unmatching type	up
Liver	-4.95288954166667e-05	unmatching type	up
Liver	0.0003261516942916	unmatching type	up
Liver	0.00047885825	unmatching type	up
Liver	-0.0004063574144583	unmatching type	up
Liver	-2.88735995833334e-05	unmatching type	up
Liver	0.0001512585254166	unmatching type	up
Liver	-8.05006004166667e-05	unmatching type	up
Pancrease	0.0003154305910833	unmatching type	up
Pancrease	0.0002745770490833	unmatching type	up
Pancrease	0.0003428765458333	unmatching type	up
Pancrease	0.0012148115745833	unmatching type	up
Pancrease	0.00070920928625	unmatching type	up
Pancrease	0.0003578304610833	unmatching type	up
Pancrease	0.0015163511541666	unmatching type	up
Pancrease	0.0006385510541666	unmatching type	up
Pancrease	-0.0005079421057916	unmatching type	up
Pancrease	0.0007031459358333	unmatching type	up
Lung	0.000682768914375	matching type	up
Lung	0.0003939630139166	matching type	up
Lung	0.0002659748113333	matching type	up
Lung	0.0012665901775	matching type	up
Lung	0.0008224029652916	matching type	up
Lung	0.0001297959827791	matching type	up
Lung	0.00060749785375	matching type	up
Lung	-1.86933619166667e-05	matching type	up
Lung	9.70570284583333e-05	matching type	up
Lung	0.0005986592891666	matching type	up
Lung	9.03224063333333e-05	matching type	up
Lung	0.000141604326577	matching type	up
Lung	-0.000533741297625	matching type	up
Lung	8.08611605416667e-05	matching type	up
Lung	0.0002873814008333	matching type	up
Lung	0.0002081500229791	matching type	up
Lung	0.001786352633	matching type	up
Lung	-6.83519518166667e-05	matching type	up
Lung	0.0001945116212083	matching type	up
Lung	0.000114250846375	matching type	up
Lung	9.47682020833333e-05	matching type	up
Lung	0.0003643040258333	matching type	up
Lung	-0.000239866905	matching type	up
Lung	0.0002014828266666	matching type	up
Lung	0.0002039697390625	matching type	up
Lung	-0.0001212186258333	matching type	up
Lung	-9.28716602083333e-05	matching type	up
Breast	-0.0008313494735833	unmatching type	up
Breast	-0.000259384996	unmatching type	up
Breast	-8.7975954375e-06	unmatching type	up
Breast	-4.50792124375e-05	unmatching type	up
Breast	-0.0005574393024583	unmatching type	up
Breast	-0.0002485853576666	unmatching type	up
Breast	-0.00097350475375	unmatching type	up
Breast	-2.63645208333333e-05	unmatching type	up
Breast	-0.00111670182375	unmatching type	up
Breast	-0.0009594905559166	unmatching type	up
Breast	6.32576536458333e-07	unmatching type	up
Breast	-0.00022621610525	unmatching type	up
Breast	-5.9053645e-06	unmatching type	up
Breast	-0.0003421822371666	unmatching type	up
Breast	-0.0009037162256791	unmatching type	up
Breast	-0.0005060742048333	unmatching type	up
Breast	7.75581058333334e-05	unmatching type	up
Breast	-3.07432287083333e-05	unmatching type	up
Breast	-3.87103865872083e-05	unmatching type	up
Breast	-5.53121697708333e-05	unmatching type	up
Breast	-0.0011196197608333	unmatching type	up
Breast	-0.001021133556875	unmatching type	up
Breast	-0.00109662343975	unmatching type	up
Breast	-8.55514152916667e-05	unmatching type	up
Breast	-0.0008811094029166	unmatching type	up
Breast	-0.0004366862925	unmatching type	up
Breast	-7.30536300416667e-05	unmatching type	up
Breast	6.32374719166667e-05	unmatching type	up
Breast	-6.701457e-05	unmatching type	up
Breast	-0.0011753988933333	unmatching type	up
Breast	-8.4886624e-05	unmatching type	up
Breast	-4.57822684583333e-05	unmatching type	up
Breast	-0.0010231906672083	unmatching type	up
Breast	4.58816456666667e-05	unmatching type	up
Breast	-0.0007789405833333	unmatching type	up
Breast	-0.000302319649	unmatching type	up
Breast	-1.20902745e-05	unmatching type	up
Breast	1.320261275e-05	unmatching type	up
Breast	5.42357833333336e-06	unmatching type	up
Breast	-2.97232525749167e-05	unmatching type	up
Breast	0.0002136684097916	unmatching type	up
Breast	-0.0003441957701666	unmatching type	up
Breast	-0.0011276789675	unmatching type	up
Breast	-0.00041233929575	unmatching type	up
Breast	-0.00117616653525	unmatching type	up
Breast	-0.001265241995	unmatching type	up
Breast	-0.000186328163275	unmatching type	up
Breast	-0.0005607273172916	unmatching type	up
Breast	-0.000114135970625	unmatching type	up
Breast	-0.0007027752554166	unmatching type	up
Breast	3.21053875e-06	unmatching type	up
Breast	9.80972460416665e-06	unmatching type	up
Breast	-7.7143208125e-06	unmatching type	up
Breast	-0.0001089901875	unmatching type	up
Breast	-0.0004579855820958	unmatching type	up
Breast	-0.0001038023932933	unmatching type	up
Breast	-0.0003473569216666	unmatching type	up
Breast	-0.0001236279874583	unmatching type	up
Breast	-0.0001491861649583	unmatching type	up
Breast	-0.00014925818875	unmatching type	up
Breast	9.67521749999998e-06	unmatching type	up
Breast	-0.000177168445	unmatching type	up
Breast	-5.3253704375e-05	unmatching type	up
Breast	-0.0012049737895833	unmatching type	up
Breast	-6.44285568916667e-05	unmatching type	up
Breast	-6.99953785416667e-05	unmatching type	up
Breast	9.56237072083334e-05	unmatching type	up
Breast	-9.63379551916667e-05	unmatching type	up
Breast	-2.76716695708334e-05	unmatching type	up
Breast	-2.08317440833333e-05	unmatching type	up
Breast	4.03521925e-05	unmatching type	up
Breast	-0.00042572791	unmatching type	up
Breast	-0.0001134877825125	unmatching type	up
Breast	-9.70766480416667e-05	unmatching type	up
Breast	-0.00018451879025	unmatching type	up
Breast	-8.53516612500001e-05	unmatching type	up
Breast	2.41157871666667e-05	unmatching type	up
Breast	-2.57849254166667e-05	unmatching type	up
Breast	-0.0014193307116666	unmatching type	up
Breast	-0.000132465148625	unmatching type	up
Breast	-0.0003911555675	unmatching type	up
Breast	-0.0001128572440208	unmatching type	up
Breast	-8.95119625000004e-06	unmatching type	up
Breast	-0.000105803563	unmatching type	up
Breast	-0.0002685211633333	unmatching type	up
Breast	-8.24464568333333e-05	unmatching type	up
Breast	-6.85246499583333e-05	unmatching type	up
Breast	-0.0008694092820083	unmatching type	up
Breast	-0.0009616261063333	unmatching type	up
Breast	-8.5988811125e-05	unmatching type	up
Breast	8.2097125125e-06	unmatching type	up
Breast	-0.0001930646314583	unmatching type	up
Breast	-0.0001414688097916	unmatching type	up
Breast	-0.000145614785	unmatching type	up
Breast	-0.0005298858570833	unmatching type	up
Breast	-0.0013563242454166	unmatching type	up
Breast	-0.00041484963875	unmatching type	up
Breast	4.234856625e-05	unmatching type	up
Breast	-4.97412682875e-05	unmatching type	up
Breast	-8.90284602916667e-05	unmatching type	up
Breast	1.5495096025e-05	unmatching type	up
Breast	-0.0011693823259583	unmatching type	up
Breast	-0.0013347146429166	unmatching type	up
Breast	-0.0008057975019166	unmatching type	up
Breast	-0.0014634617666666	unmatching type	up
Breast	-0.00140396584875	unmatching type	up
Breast	-0.00062660943375	unmatching type	up
Breast	-0.0001300483971458	unmatching type	up
Breast	-1.82389452083333e-05	unmatching type	up
Breast	-0.0015877149544166	unmatching type	up
Breast	-0.0006106742880416	unmatching type	up
Breast	-0.0002418954233916	unmatching type	up
Breast	-0.000344148294	unmatching type	up
Breast	-2.03008931125e-06	unmatching type	up
Breast	-6.03782659583333e-05	unmatching type	up
Breast	-0.000196063385775	unmatching type	up
Breast	-0.0011049318320833	unmatching type	up
Breast	-0.0002420710483333	unmatching type	up
Breast	-0.0005613661263333	unmatching type	up
Breast	-0.0004655615723333	unmatching type	up
Breast	-0.0002641907062375	unmatching type	up
Breast	-8.5690507125e-06	unmatching type	up
Breast	-0.0009507151979166	unmatching type	up
Breast	-5.13687311458333e-05	unmatching type	up
Breast	-0.0001813029705416	unmatching type	up
Breast	-0.0015011455329166	unmatching type	up
Breast	-0.0006129219410833	unmatching type	up
Breast	-0.0002155962695833	unmatching type	up
Breast	-5.21349768983333e-06	unmatching type	up
Breast	-0.0002851739167083	unmatching type	up
Breast	-0.0006423185540833	unmatching type	up
Breast	-0.0002104639807083	unmatching type	up
Breast	-7.7689826375e-05	unmatching type	up
Breast	-0.0012943642233333	unmatching type	up
Breast	-1.70497685958333e-06	unmatching type	up
Breast	-5.04586075916667e-05	unmatching type	up
Breast	-0.001210061078	unmatching type	up
Breast	-0.0001609114935	unmatching type	up
Breast	-2.3275754785e-05	unmatching type	up
Breast	-0.0004571885045454	unmatching type	up
Breast	-2.7202159915e-06	unmatching type	up
Breast	-0.001322614588875	unmatching type	up
Breast	-0.0001447388737916	unmatching type	up
Breast	-0.0002361820035	unmatching type	up
Breast	-0.0006193162607916	unmatching type	up
Breast	-0.001010383787625	unmatching type	up
Breast	-0.0015230275470833	unmatching type	up
Breast	-0.0001267582099083	unmatching type	up
Breast	-4.20616284291667e-06	unmatching type	up
Breast	-0.000485912544	unmatching type	up
Breast	-0.0009166034870833	unmatching type	up
Breast	-1.21265350083333e-05	unmatching type	up
Breast	-0.00030730450075	unmatching type	up
Breast	-0.0013779863533333	unmatching type	up
Breast	-0.0001894875375833	unmatching type	up
Breast	-0.0007240268416666	unmatching type	up
Breast	-0.0010195978633333	unmatching type	up
Breast	-0.0003543326629583	unmatching type	up
Breast	-2.13402284791667e-05	unmatching type	up
Breast	-1.30984380833333e-05	unmatching type	up
Breast	-0.0006370733373333	unmatching type	up
Breast	-0.0006506432210833	unmatching type	up
Breast	-0.0005677354772916	unmatching type	up
Breast	-1.8278506875e-05	unmatching type	up
Breast	-0.0002866791478333	unmatching type	up
Breast	-0.0002757437427916	unmatching type	up
Breast	-0.0005468891629166	unmatching type	up
Breast	-0.0009239076841666	unmatching type	up
Breast	-0.000893279121	unmatching type	up
Breast	-4.70240574583333e-05	unmatching type	up
Breast	-1.33342786666667e-05	unmatching type	up
Breast	-0.0005772604854166	unmatching type	up
Breast	-0.000264032534	unmatching type	up
Breast	-1.07258397916667e-05	unmatching type	up
Breast	-0.00030364225025	unmatching type	up
Breast	-0.0007540745808333	unmatching type	up
Breast	-0.0008336170914583	unmatching type	up
Breast	-0.0002718542473333	unmatching type	up
Breast	-0.0006013994983333	unmatching type	up
Breast	-0.0004637266558333	unmatching type	up
Breast	-0.0006343521825	unmatching type	up
Breast	-0.0006661209901666	unmatching type	up
Breast	-0.000143658665	unmatching type	up
Breast	-0.0001764312819583	unmatching type	up
Breast	-2.45828665433333e-06	unmatching type	up
Breast	-0.000242223373275	unmatching type	up
Breast	-9.06692589166667e-05	unmatching type	up
Breast	-8.82720413541667e-05	unmatching type	up
Breast	-0.000664475229375	unmatching type	up
Breast	-0.0003806138555833	unmatching type	up
Breast	-2.47304183625e-05	unmatching type	up
Breast	-0.0007278446566666	unmatching type	up
Breast	-0.0005390210854166	unmatching type	up
Breast	-0.000283849004	unmatching type	up
Breast	-0.0001495741031666	unmatching type	up
Breast	-0.0007237086917916	unmatching type	up
Breast	-0.0002389651022708	unmatching type	up
Breast	-6.97413289791667e-05	unmatching type	up
Breast	-0.0002511018903333	unmatching type	up
Breast	-0.0014212157072916	unmatching type	up
Breast	-0.0009898579474583	unmatching type	up
Breast	-4.05690336895833e-05	unmatching type	up
Breast	-0.0003847150472083	unmatching type	up
Breast	-0.0002609704494166	unmatching type	up
Breast	-0.00064805742	unmatching type	up
Breast	-0.0002377874304166	unmatching type	up
Breast	-0.0005999351114166	unmatching type	up
Breast	-0.0003045844481666	unmatching type	up
Breast	-0.0006512271397916	unmatching type	up
Breast	-2.2156994125e-05	unmatching type	up
Breast	-5.82359675833333e-05	unmatching type	up
Breast	-1.0341447375e-05	unmatching type	up
Breast	-0.000966959986	unmatching type	up
Breast	-0.0011261305938333	unmatching type	up
Breast	-5.3720722125e-06	unmatching type	up
Breast	-0.00030222160625	unmatching type	up
Breast	-0.0007611444620833	unmatching type	up
Breast	-1.48334296408333e-06	unmatching type	up
Breast	-1.98190162083333e-06	unmatching type	up
Breast	-0.0001573740053333	unmatching type	up
Breast	-0.0008230506010416	unmatching type	up
Breast	-0.0008444644935833	unmatching type	up
Breast	-0.0008880559745833	unmatching type	up
Breast	-2.158275625e-06	unmatching type	up
Breast	1.34190741875e-05	unmatching type	up
Breast	-0.0001912705940666	unmatching type	up
Breast	-0.0002238605287916	unmatching type	up
Breast	-0.0008828134503333	unmatching type	up
Breast	-4.56759594833333e-06	unmatching type	up
Breast	-0.0006870777850833	unmatching type	up
Breast	-0.00022993472	unmatching type	up
Breast	-0.0002555851552958	unmatching type	up
Breast	7.1555829375e-05	unmatching type	up
Breast	-0.0001747068885	unmatching type	up
Breast	-8.1923739975e-06	unmatching type	up
Breast	-0.00088081500625	unmatching type	up
Breast	-0.0006174403708333	unmatching type	up
Breast	-0.001254068902625	unmatching type	up
Breast	-8.7616233625e-05	unmatching type	up
Breast	-0.0003404148532916	unmatching type	up
Breast	-0.000825288475	unmatching type	up
Breast	-0.00091997856325	unmatching type	up
Breast	-0.000571563689875	unmatching type	up
Breast	-0.0002742502010416	unmatching type	up
Breast	-3.607044425e-06	unmatching type	up
Breast	-0.000192713638	unmatching type	up
Breast	-0.0006529395457083	unmatching type	up
Breast	-6.88791471666667e-05	unmatching type	up
Breast	-3.70087864741667e-05	unmatching type	up
Breast	-0.0011360280529166	unmatching type	up
Breast	-4.01247129791667e-05	unmatching type	up
Breast	-8.40735612499999e-06	unmatching type	up
Breast	-0.0006890661057916	unmatching type	up
Breast	-0.000313373414625	unmatching type	up
Breast	-0.0001209736938333	unmatching type	up
Breast	-4.97597833333333e-05	unmatching type	up
Breast	-0.0005205753648916	unmatching type	up
Breast	-3.94182420416667e-05	unmatching type	up
Breast	-0.0006730978841666	unmatching type	up
Breast	-0.0002754211819166	unmatching type	up
Breast	-4.18893287083333e-06	unmatching type	up
Breast	-1.70466381958333e-05	unmatching type	up
Breast	-0.0011579908830416	unmatching type	up
Breast	-0.00049974847	unmatching type	up
Breast	-9.93330742083333e-06	unmatching type	up
Breast	-2.13227363125e-05	unmatching type	up
Breast	-0.0003063284345137	unmatching type	up
Breast	-0.000277645471125	unmatching type	up
Breast	-0.0007680274208333	unmatching type	up
Breast	-3.37721003333333e-05	unmatching type	up
Breast	-0.0005999570621666	unmatching type	up
Breast	-1.87796621379167e-05	unmatching type	up
Breast	-3.81051975416667e-05	unmatching type	up
Breast	-0.0002938877410333	unmatching type	up
Breast	-2.21205727916667e-06	unmatching type	up
Breast	-4.4423800375e-06	unmatching type	up
Breast	-2.34822611875e-05	unmatching type	up
Breast	-1.84645066041667e-05	unmatching type	up
Breast	-0.0002602839681666	unmatching type	up
Breast	-0.00027170543	unmatching type	up
Breast	-0.0006633590041666	unmatching type	up
Breast	-0.0005409188245833	unmatching type	up
Breast	-0.00069256691425	unmatching type	up
Breast	2.19394844583333e-05	unmatching type	up
Breast	-0.0006709334179589	unmatching type	up
Breast	-0.0005503430341666	unmatching type	up
Breast	-0.0005833320042916	unmatching type	up
Breast	-0.00030863882525	unmatching type	up
Breast	-0.00080281864	unmatching type	up
Breast	-0.00156726066625	unmatching type	up
Breast	-0.000243207261625	unmatching type	up
Breast	-0.0003189949406666	unmatching type	up
Breast	-0.0001187586388	unmatching type	up
Breast	-0.0006865735975	unmatching type	up
Breast	-0.0011346699691666	unmatching type	up
Breast	5.91119750425e-06	unmatching type	up
Breast	-1.24026020625e-05	unmatching type	up
Breast	-2.24503525416667e-05	unmatching type	up
Breast	-0.000921119319125	unmatching type	up
Breast	-0.0006161188054166	unmatching type	up
Breast	-9.28789932083333e-05	unmatching type	up
Breast	-1.20382908333333e-06	unmatching type	up
Breast	8.3427253104166e-08	unmatching type	up
Breast	-0.00031011773525	unmatching type	up
Breast	-0.001190977489375	unmatching type	up
Breast	-0.0014260640720833	unmatching type	up
Breast	-5.75783348333333e-05	unmatching type	up
Breast	-3.49990807083333e-05	unmatching type	up
Breast	-0.0005584793658333	unmatching type	up
Breast	-0.00079874430875	unmatching type	up
Breast	-7.6539991875e-06	unmatching type	up
Breast	-0.0001204819791375	unmatching type	up
Breast	-0.00015563180475	unmatching type	up
Breast	-0.0012314461600833	unmatching type	up
Breast	-0.0006269234373333	unmatching type	up
Breast	-0.00124830742625	unmatching type	up
Breast	-3.77527052583333e-06	unmatching type	up
Breast	-0.0002358593024583	unmatching type	up
Breast	-9.08564975833334e-05	unmatching type	up
Breast	-3.78978864458333e-06	unmatching type	up
Breast	-6.57181372916667e-05	unmatching type	up
Breast	-1.78859636458333e-05	unmatching type	up
Breast	-0.0010591456721666	unmatching type	up
Breast	-0.0001625585000375	unmatching type	up
Breast	-5.08413174583333e-05	unmatching type	up
Breast	-0.0005690601169583	unmatching type	up
Breast	-0.0004604758252083	unmatching type	up
Breast	-0.000216719909525	unmatching type	up
Breast	-0.001622679288	unmatching type	up
Breast	-0.0013932187880833	unmatching type	up
Breast	-0.0007429796005	unmatching type	up
Breast	-0.001160200286	unmatching type	up
Breast	-0.0002197336208333	unmatching type	up
Breast	-0.0008868759734583	unmatching type	up
Breast	-7.54559584916667e-05	unmatching type	up
Breast	-9.61807692775e-06	unmatching type	up
Breast	-0.0002712903881666	unmatching type	up
Breast	1.56981978208333e-05	unmatching type	up
Breast	-0.0006018643783333	unmatching type	up
Breast	-0.0004629687519166	unmatching type	up
Breast	-0.0008967180866041	unmatching type	up
Breast	-0.0002550327227916	unmatching type	up
Breast	-0.0002528672275208	unmatching type	up
Breast	-0.0006844161195833	unmatching type	up
Breast	-0.00110957631875	unmatching type	up
Breast	-0.0015447394225	unmatching type	up
Breast	-3.02883395416667e-05	unmatching type	up
Breast	-0.00057659255125	unmatching type	up
Breast	-0.00027684384975	unmatching type	up
Breast	-0.000174007888125	unmatching type	up
Breast	-0.0014898665568333	unmatching type	up
Breast	-1.77202210583333e-05	unmatching type	up
Breast	-2.57190867166667e-05	unmatching type	up
Breast	-0.000860780953125	unmatching type	up
Breast	-0.0016383287216666	unmatching type	up
Breast	-4.63386955291667e-06	unmatching type	up
Breast	-0.0010573196561666	unmatching type	up
Breast	-9.44633025e-05	unmatching type	up
Breast	-0.0002354580313333	unmatching type	up
Breast	-8.730056775e-05	unmatching type	up
Breast	-0.00073628854125	unmatching type	up
Breast	-0.0008900218079166	unmatching type	up
Breast	-0.0001594223236875	unmatching type	up
Breast	-2.00261404583333e-05	unmatching type	up
Breast	-3.42768800908333e-06	unmatching type	up
Breast	-0.0011580329429583	unmatching type	up
Breast	-2.951074125e-06	unmatching type	up
Breast	-0.0012377753535416	unmatching type	up
Breast	-0.0005502786280833	unmatching type	up
Breast	-8.4116718125e-05	unmatching type	up
Breast	-0.0004635687712916	unmatching type	up
Breast	-0.00061827198525	unmatching type	up
Breast	-0.0008032744804166	unmatching type	up
Breast	1.72208115333333e-05	unmatching type	up
Breast	-6.72254572916667e-06	unmatching type	up
Breast	-0.0007433145858333	unmatching type	up
Breast	-0.00027382709925	unmatching type	up
Breast	-0.000275900109375	unmatching type	up
Breast	-0.000564791256375	unmatching type	up
Breast	-3.36642477083333e-06	unmatching type	up
Breast	-0.0002928429957916	unmatching type	up
Breast	-0.0002186880975833	unmatching type	up
Breast	-1.24652554375e-05	unmatching type	up
Breast	-0.0002150246285	unmatching type	up
Breast	-0.0005245439525	unmatching type	up
Breast	-0.00013149704695	unmatching type	up
Breast	-0.00037817010125	unmatching type	up
Breast	-0.0005812274695833	unmatching type	up
Breast	-5.66422301666667e-06	unmatching type	up
Breast	-1.18476431375e-05	unmatching type	up
Breast	-0.0008548084459166	unmatching type	up
Breast	9.73446066666668e-06	unmatching type	up
Breast	-0.0013105483375	unmatching type	up
Breast	-0.0006363875276666	unmatching type	up
Breast	-0.000594912043625	unmatching type	up
Breast	-2.48910446791667e-05	unmatching type	up
Breast	-0.0006371137741666	unmatching type	up
Breast	-0.0002905228321916	unmatching type	up
Breast	-0.0005060736675	unmatching type	up
Breast	-0.0002782496938333	unmatching type	up
Breast	-5.700599375e-06	unmatching type	up
Breast	-1.38410898375e-06	unmatching type	up
Breast	-0.0006759503833208	unmatching type	up
Breast	-0.0006768623623333	unmatching type	up
Breast	-0.0004371312799166	unmatching type	up
Breast	-0.0002076642820833	unmatching type	up
Breast	-0.00021084273775	unmatching type	up
Breast	-0.0005493604067083	unmatching type	up
Breast	-0.0003243936090833	unmatching type	up
Breast	-0.0005313143885833	unmatching type	up
Breast	-1.05378626541667e-05	unmatching type	up
Breast	-4.73718999845833e-05	unmatching type	up
Breast	-0.0011204580842916	unmatching type	up
Breast	-0.00055943087675	unmatching type	up
Breast	-0.000707193009	unmatching type	up
Breast	-0.00102309553875	unmatching type	up
Breast	2.49739974583333e-05	unmatching type	up
Breast	-0.00028911096075	unmatching type	up
Breast	-0.0006540981270833	unmatching type	up
Breast	-0.0002868039212916	unmatching type	up
Breast	-0.00088033912	unmatching type	up
Breast	-0.0004035853678125	unmatching type	up
Breast	6.5943034975e-06	unmatching type	up
Breast	-0.0002239770298333	unmatching type	up
Breast	-1.70415721833333e-05	unmatching type	up
Breast	-0.0007108533389583	unmatching type	up
Breast	-5.6691211375e-06	unmatching type	up
Breast	-0.0005621215595833	unmatching type	up
Breast	-0.0002691419142916	unmatching type	up
Breast	-0.0010863631220833	unmatching type	up
Breast	-0.00036702947125	unmatching type	up
Breast	-3.95367199583333e-05	unmatching type	up
Breast	-0.000104749363825	unmatching type	up
Breast	-5.01092108333333e-05	unmatching type	up
Breast	-0.0006809770454166	unmatching type	up
Breast	-0.0002979629852041	unmatching type	up
Breast	-0.0002811282462083	unmatching type	up
Breast	-3.83542472916667e-05	unmatching type	up
Breast	-0.0003977371505833	unmatching type	up
Breast	-0.000255808077875	unmatching type	up
Breast	-0.00104981225375	unmatching type	up
Breast	-0.000909641411	unmatching type	up
Breast	-0.0013919870566666	unmatching type	up
Breast	-0.0015654707791666	unmatching type	up
Breast	-0.00147772338175	unmatching type	up
Breast	-0.000375091128375	unmatching type	up
Breast	-0.0002618614166666	unmatching type	up
Breast	-0.0003722680319583	unmatching type	up
Breast	-0.0006200246966666	unmatching type	up
Breast	-4.37536373541667e-05	unmatching type	up
Breast	-0.0002905440197416	unmatching type	up
Breast	-0.0014523988683333	unmatching type	up
Breast	-0.000321577950625	unmatching type	up
Breast	-6.16101541166667e-05	unmatching type	up
Breast	-0.00086325775475	unmatching type	up
Breast	-1.59525113333333e-05	unmatching type	up
Breast	-0.0005375181104166	unmatching type	up
Breast	-0.0001429885089583	unmatching type	up
Breast	-0.0008949265756666	unmatching type	up
Breast	-0.000899610765625	unmatching type	up
Breast	-2.10335125333333e-05	unmatching type	up
Breast	-2.75079375833333e-05	unmatching type	up
Breast	-5.29791844583333e-05	unmatching type	up
Breast	-0.00034365449725	unmatching type	up
Breast	-0.0007466578757916	unmatching type	up
Breast	-0.0003410351505	unmatching type	up
Breast	-0.0006263089233333	unmatching type	up
Breast	-0.000622780745	unmatching type	up
Breast	-2.66342675833333e-05	unmatching type	up
Breast	-2.65920725625e-05	unmatching type	up
Breast	-0.000622880726125	unmatching type	up
Breast	-0.0005855245629166	unmatching type	up
Breast	-0.0013029032216666	unmatching type	up
Breast	-0.000283841454975	unmatching type	up
Breast	-0.0008239428733333	unmatching type	up
Breast	-0.0005651501616666	unmatching type	up
Breast	-0.0005778351695833	unmatching type	up
Breast	-0.0009288507358333	unmatching type	up
Breast	-8.00780260416667e-06	unmatching type	up
Breast	-0.00065580964125	unmatching type	up
Breast	-5.2173537625e-05	unmatching type	up
Breast	-2.84815708941667e-05	unmatching type	up
Breast	-6.82999013333333e-05	unmatching type	up
Breast	-3.38241634583333e-05	unmatching type	up
Breast	3.69383195833333e-06	unmatching type	up
Breast	-0.0007038002085	unmatching type	up
Breast	-0.000865201003125	unmatching type	up
Breast	-7.29309737083333e-06	unmatching type	up
Breast	-4.83474521041667e-05	unmatching type	up
Breast	-0.0003381462675416	unmatching type	up
Breast	-0.0007691671090416	unmatching type	up
Breast	-2.08926920416667e-05	unmatching type	up
Breast	-0.0005624776429166	unmatching type	up
Breast	-2.86034314166667e-05	unmatching type	up
Breast	-0.00065742704875	unmatching type	up
Breast	-7.20421955833333e-06	unmatching type	up
Breast	-0.0007446424242916	unmatching type	up
Breast	-0.0007892508757083	unmatching type	up
Breast	-0.0005629890020416	unmatching type	up
Breast	-0.0002232053025	unmatching type	up
Breast	-6.50163811333334e-06	unmatching type	up
Breast	-0.0007362390089583	unmatching type	up
Breast	8.7910028625e-06	unmatching type	up
Breast	-0.0006696487991666	unmatching type	up
Breast	-2.5758719225e-06	unmatching type	up
Breast	-1.01668811179167e-06	unmatching type	up
Breast	-0.000751701644	unmatching type	up
Breast	-0.0002216073195416	unmatching type	up
Breast	-0.0010934672208333	unmatching type	up
Breast	-1.26167589708333e-05	unmatching type	up
Breast	-0.0006913936784166	unmatching type	up
Breast	-0.00054630943225	unmatching type	up
Breast	-2.1727329125e-06	unmatching type	up
Breast	-0.0004775571091666	unmatching type	up
Breast	-0.000269390550125	unmatching type	up
Breast	-1.38625082833333e-05	unmatching type	up
Breast	-0.0002751737769166	unmatching type	up
Breast	-0.0007264004322083	unmatching type	up
Breast	-0.0002302117377083	unmatching type	up
Breast	-4.56866325e-05	unmatching type	up
Breast	-0.0007077860590833	unmatching type	up
Breast	-0.0003090901641666	unmatching type	up
Breast	-6.93680712083333e-06	unmatching type	up
Breast	-0.0004585608694583	unmatching type	up
Breast	-1.75429221791667e-05	unmatching type	up
Breast	-7.36642248333333e-05	unmatching type	up
Breast	-0.0010736161783333	unmatching type	up
Breast	-0.0006275525754166	unmatching type	up
Breast	-8.01635015e-05	unmatching type	up
Breast	-0.0005687034108333	unmatching type	up
Breast	-1.86110138833333e-06	unmatching type	up
Breast	-9.67580685541667e-06	unmatching type	up
Breast	-0.0002475756137916	unmatching type	up
Breast	-0.0003133081420833	unmatching type	up
Breast	-0.0003025362108333	unmatching type	up
Breast	-0.0001217920738541	unmatching type	up
Breast	-1.62265231525e-06	unmatching type	up
Breast	-4.38874875708333e-05	unmatching type	up
Breast	-0.0007615906670833	unmatching type	up
Breast	-5.24385105583333e-06	unmatching type	up
Breast	-2.057892632875e-05	unmatching type	up
Breast	-0.00097555158625	unmatching type	up
Breast	-0.000343920123875	unmatching type	up
Breast	-0.0004669280037083	unmatching type	up
Breast	-4.63052746333333e-05	unmatching type	up
Breast	-9.52092195e-05	unmatching type	up
Breast	-0.0001965797705541	unmatching type	up
Breast	-0.0002993650752083	unmatching type	up
Breast	-0.0006869214402916	unmatching type	up
Breast	-0.0003319008542208	unmatching type	up
Breast	-0.000410549861625	unmatching type	up
Breast	-0.0010257522033333	unmatching type	up
Breast	-0.000247301661125	unmatching type	up
Breast	-0.000176794570625	unmatching type	up
Breast	-0.00151410486125	unmatching type	up
Breast	-0.000786963768625	unmatching type	up
Breast	-0.0001517333195	unmatching type	up
Breast	-0.0011158097983333	unmatching type	up
Breast	-4.8770415125e-05	unmatching type	up
Breast	-0.0005174714929166	unmatching type	up
Breast	-0.0007915032473333	unmatching type	up
Breast	4.5828836625e-05	unmatching type	up
Breast	-2.13313295833333e-05	unmatching type	up
Breast	-0.0002207851241083	unmatching type	up
Breast	-0.0006640756025	unmatching type	up
Breast	-0.0001676671672916	unmatching type	up
Breast	3.2966987625e-06	unmatching type	up
Breast	-0.0007510226345833	unmatching type	up
Breast	1.23265704875e-05	unmatching type	up
Breast	-0.0009054596197916	unmatching type	up
Breast	-5.14527083208333e-05	unmatching type	up
Breast	-7.14500803333333e-05	unmatching type	up
Breast	-0.0013356820954812	unmatching type	up
Breast	-0.0007964622993333	unmatching type	up
Breast	-3.02586819166667e-05	unmatching type	up
Breast	-0.0009809940558333	unmatching type	up
Breast	-7.71184572291667e-05	unmatching type	up
Breast	-0.0011319305193333	unmatching type	up
Breast	-0.0016064708458333	unmatching type	up
Breast	-1.86876242083333e-05	unmatching type	up
Breast	-0.0009176621366666	unmatching type	up
Breast	-4.31509901508333e-06	unmatching type	up
Breast	-0.0007841710645833	unmatching type	up
Breast	-4.11253997208333e-06	unmatching type	up
Breast	-3.59254494583333e-05	unmatching type	up
Breast	-0.0008506772970833	unmatching type	up
Breast	-0.0006903094678333	unmatching type	up
Breast	-1.33891753583333e-05	unmatching type	up
Breast	-0.0001813078580958	unmatching type	up
Breast	-0.0002597760407083	unmatching type	up
Breast	-1.9190717e-05	unmatching type	up
Breast	-0.0007696464185833	unmatching type	up
Breast	-1.16606935179167e-05	unmatching type	up
Breast	-0.0005178409105833	unmatching type	up
Breast	-1.1162024875e-05	unmatching type	up
Breast	-0.0008660334769583	unmatching type	up
Breast	-0.00028331134375	unmatching type	up
Breast	-0.000516189556	unmatching type	up
Breast	-0.0002473949018333	unmatching type	up
Breast	-0.0014808135108333	unmatching type	up
Breast	-0.0016098569302083	unmatching type	up
Breast	-0.0001238447195416	unmatching type	up
Breast	-0.00080250188875	unmatching type	up
Breast	-0.0010615627216666	unmatching type	up
Breast	-5.62270622916667e-05	unmatching type	up
Breast	-0.0014048785275	unmatching type	up
Breast	-0.0014581605995833	unmatching type	up
Breast	-0.0001738553785833	unmatching type	up
Breast	-0.0009403182202916	unmatching type	up
Breast	-8.59045794583333e-05	unmatching type	up
Breast	-4.85013156666667e-05	unmatching type	up
Breast	-0.0010837511529166	unmatching type	up
Breast	-0.0013772396894583	unmatching type	up
Breast	-0.0001538185636666	unmatching type	up
Breast	-9.14774599166667e-05	unmatching type	up
Breast	-1.27141772458333e-05	unmatching type	up
Breast	-0.000798132605	unmatching type	up
Breast	-2.574336775e-05	unmatching type	up
Breast	-0.0001707878989166	unmatching type	up
Breast	-3.79213897416667e-05	unmatching type	up
Breast	-0.0002347262095416	unmatching type	up
Breast	-0.00021811131125	unmatching type	up
Breast	-0.0013335039752083	unmatching type	up
Breast	-0.001336327731	unmatching type	up
Breast	-0.00061267247	unmatching type	up
Breast	-0.0001320574771125	unmatching type	up
Breast	3.21373393333333e-05	unmatching type	up
Breast	-1.38152373125e-05	unmatching type	up
Breast	-0.0009651331941666	unmatching type	up
Breast	-0.0004557723379166	unmatching type	up
Breast	-0.0009110452625	unmatching type	up
Breast	-0.0006560877552916	unmatching type	up
Breast	-9.91439849791667e-05	unmatching type	up
Breast	-0.0001988448392083	unmatching type	up
Esophagus	9.799700988e-05	matching type	up
Esophagus	-0.000171324952	matching type	up
Esophagus	-8.014495648e-06	matching type	up
Esophagus	6.58752898e-05	matching type	up
Esophagus	5.50092876e-05	matching type	up
Esophagus	4.366373692e-05	matching type	up
Esophagus	-0.0003078678878	matching type	up
Esophagus	-0.0008898826792	matching type	up
Esophagus	-0.0002790810268	matching type	up
Esophagus	-0.00128798010144	matching type	up
Esophagus	-0.000423845852	matching type	up
Esophagus	-0.0013323452664	matching type	up
Esophagus	0.00028660905092	matching type	up
Esophagus	-0.0001805242484	matching type	up
Esophagus	-0.0006860723176	matching type	up
Esophagus	-0.0005017584794	matching type	up
Esophagus	-0.000519534442	matching type	up
Esophagus	-0.00040805889952	matching type	up
Esophagus	-0.000189634652472	matching type	up
Esophagus	7.52909788e-05	matching type	up
Esophagus	-0.0003371354436	matching type	up
Esophagus	-0.0002049751584	matching type	up
Esophagus	-0.00038378432	matching type	up
Esophagus	0.00128696691272	matching type	up
Esophagus	-0.0010850714292	matching type	up
Esophagus	-0.0002090079688	matching type	up
Esophagus	0.00086901597868	matching type	up
Esophagus	-9.7103912e-05	matching type	up
Esophagus	0.000929966712	matching type	up
Esophagus	0.00066792936448	matching type	up
Esophagus	0.001238110378	matching type	up
Esophagus	0.00044372696216	matching type	up
Esophagus	-0.0002049638218692	matching type	up
Esophagus	-9.22295196e-05	matching type	up
Esophagus	-0.00064910928828	matching type	up
Esophagus	-0.0003905878568	matching type	up
Esophagus	3.093804268e-05	matching type	up
Esophagus	0.00015442807	matching type	up
Esophagus	9.76727116e-05	matching type	up
Esophagus	-0.00027089473088	matching type	up
Esophagus	0.00106779244554	matching type	up
Esophagus	-0.0003032302244	matching type	up
Esophagus	-0.000461209084	matching type	up
Esophagus	-0.0007146618316	matching type	up
Esophagus	0.00129462179	matching type	up
Esophagus	0.00085332057272	matching type	up
Esophagus	-0.0001382224044	matching type	up
Esophagus	-0.00129311605336	matching type	up
Esophagus	9.96540704e-05	matching type	up
Esophagus	-0.0013588322416	matching type	up
Esophagus	0.00021106495948	matching type	up
Esophagus	0.0007265512788	matching type	up
Esophagus	0.000356763690344	matching type	up
Esophagus	3.69671538e-05	matching type	up
Esophagus	7.66164834e-05	matching type	up
Esophagus	0.0006114328288	matching type	up
Esophagus	-0.000977503692	matching type	up
Esophagus	0.0004406125596	matching type	up
Esophagus	0.00050518237972	matching type	up
Esophagus	-0.0003691196952	matching type	up
Esophagus	-0.00036993537336	matching type	up
Esophagus	-0.0004410564816	matching type	up
Esophagus	-9.5281385472e-05	matching type	up
Esophagus	-0.0004611617972	matching type	up
Esophagus	-0.0012169726512	matching type	up
Esophagus	-0.0005335956824	matching type	up
Esophagus	4.070954056e-05	matching type	up
Esophagus	-0.0005279221936	matching type	up
Esophagus	-9.215694896e-05	matching type	up
Esophagus	-0.0002474411348	matching type	up
Esophagus	-0.001312400778	matching type	up
Esophagus	5.029027088e-05	matching type	up
Esophagus	-0.00056590784648	matching type	up
Esophagus	4.7881742208e-05	matching type	up
Esophagus	-0.0013198359936	matching type	up
Esophagus	-0.0011640750784	matching type	up
Esophagus	0.0013192667336	matching type	up
Esophagus	-0.001194762863	matching type	up
Esophagus	-0.0013744183432	matching type	up
Esophagus	9.2261639984e-05	matching type	up
Esophagus	8.641502848e-05	matching type	up
Esophagus	-0.0012566990588	matching type	up
Esophagus	-6.69853036e-07	matching type	up
Esophagus	-4.016673412e-06	matching type	up
Esophagus	-3.845437788e-05	matching type	up
Esophagus	0.00039529645966	matching type	up
Esophagus	-1.781274436e-06	matching type	up
Esophagus	8.106765548e-05	matching type	up
Esophagus	8.28109208e-05	matching type	up
Esophagus	0.00010063783948	matching type	up
Esophagus	-6.293665804e-05	matching type	up
Esophagus	0.001178225434	matching type	up
Esophagus	-0.000315039118	matching type	up
Esophagus	-0.000311277516	matching type	up
Esophagus	-0.0005624508116	matching type	up
Esophagus	7.182424248e-05	matching type	up
Esophagus	3.799683868e-05	matching type	up
Esophagus	8.2179976732e-05	matching type	up
Esophagus	-0.0015756957424	matching type	up
Liver	-6.730734016e-05	unmatching type	up
Liver	-0.00031130900336	unmatching type	up
Liver	0.00011775553176	unmatching type	up
Liver	-2.475452104e-05	unmatching type	up
Liver	-0.00054004818464	unmatching type	up
Liver	-3.513157816e-05	unmatching type	up
Liver	-0.000366036893	unmatching type	up
Liver	-0.00016840431232	unmatching type	up
Liver	-0.0001180551264	unmatching type	up
Liver	-0.0002260043616	unmatching type	up
Liver	-9.04465439999999e-06	unmatching type	up
Liver	-0.0002258693356	unmatching type	up
Liver	-0.0002828980596	unmatching type	up
Liver	-0.00021490496064	unmatching type	up
Liver	-0.00059126188276	unmatching type	up
Liver	-5.2594361136e-05	unmatching type	up
Liver	1.74682276e-05	unmatching type	up
Liver	-0.00054283353784	unmatching type	up
Liver	9.539369796e-05	unmatching type	up
Liver	-0.0006039759226	unmatching type	up
Liver	-0.0001547660006	unmatching type	up
Liver	-0.0001184995564	unmatching type	up
Liver	-0.0002295214284	unmatching type	up
Liver	-0.00022081282936	unmatching type	up
Liver	-0.00011890320032	unmatching type	up
Liver	5.495681532e-05	unmatching type	up
Liver	-0.000114380069684	unmatching type	up
Liver	-0.000593550544	unmatching type	up
Liver	-0.000625953036	unmatching type	up
Liver	-0.0005544448992	unmatching type	up
Liver	-0.000183086659904	unmatching type	up
Liver	-2.407310836e-05	unmatching type	up
Liver	-0.00027524522176	unmatching type	up
Liver	-0.00026470179244	unmatching type	up
Liver	-0.00012554931304	unmatching type	up
Liver	-0.000195049506	unmatching type	up
Liver	-0.00025139161112	unmatching type	up
Liver	-8.329643696e-05	unmatching type	up
Liver	-6.0643601628e-05	unmatching type	up
Liver	-0.0005295539992	unmatching type	up
Liver	-0.0002836945256	unmatching type	up
Liver	-8.440883324e-05	unmatching type	up
Liver	-5.517204184e-05	unmatching type	up
Liver	-5.10840812e-05	unmatching type	up
Liver	-0.00029395157664	unmatching type	up
Liver	-0.0001860104584	unmatching type	up
Liver	8.362907668e-05	unmatching type	up
Liver	-1.32422796e-05	unmatching type	up
Liver	-0.00016861083904	unmatching type	up
Liver	4.479492936e-05	unmatching type	up
Liver	-6.2822793972e-05	unmatching type	up
Liver	-0.00029986753892	unmatching type	up
Liver	3.8053651828e-05	unmatching type	up
Liver	-0.00034122075492	unmatching type	up
Liver	-0.0003640744236	unmatching type	up
Liver	6.75138366e-05	unmatching type	up
Liver	-0.00035479930828	unmatching type	up
Liver	9.2622059456e-05	unmatching type	up
Liver	-0.00061069045028	unmatching type	up
Liver	-0.00055465032208	unmatching type	up
Liver	-0.00018118120536	unmatching type	up
Liver	-0.00013597506472	unmatching type	up
Liver	-0.0003070313016	unmatching type	up
Liver	-0.00034471305256	unmatching type	up
Liver	-0.0008570619196	unmatching type	up
Liver	-1.157591508e-05	unmatching type	up
Liver	-7.16783788e-05	unmatching type	up
Liver	-0.00055859081928	unmatching type	up
Liver	-0.00012390096732	unmatching type	up
Liver	-0.0006023978632	unmatching type	up
Liver	-0.0004799447144	unmatching type	up
Liver	-2.62055144e-05	unmatching type	up
Liver	-0.00016082750608	unmatching type	up
Liver	-0.0011017465566	unmatching type	up
Liver	-0.00012289201304	unmatching type	up
Liver	-6.3601027e-05	unmatching type	up
Liver	0.00033020358468	unmatching type	up
Liver	-0.00010894260336	unmatching type	up
Liver	-0.0002576283808	unmatching type	up
Liver	-0.0001398191324	unmatching type	up
Liver	-3.834841e-05	unmatching type	up
Liver	-0.0001638038724	unmatching type	up
Liver	-9.309364698e-05	unmatching type	up
Liver	-0.00065727384932	unmatching type	up
Liver	-5.32523616000001e-06	unmatching type	up
Liver	-3.18593308e-05	unmatching type	up
Liver	-9.61453584000002e-06	unmatching type	up
Liver	-1.782567896e-05	unmatching type	up
Liver	-3.8029914092e-05	unmatching type	up
Liver	-0.00010669921572	unmatching type	up
Liver	-0.0006831984298	unmatching type	up
Liver	-0.000195242760312	unmatching type	up
Liver	-0.0001382440737406	unmatching type	up
Liver	-0.00010058788456	unmatching type	up
Liver	-0.00010054474768	unmatching type	up
Liver	-7.77729318e-05	unmatching type	up
Liver	3.152947616e-05	unmatching type	up
Liver	-0.00020451671484	unmatching type	up
Liver	-0.0001393999216	unmatching type	up
Liver	-0.0007226537076	unmatching type	up
Liver	-0.000126257126	unmatching type	up
Liver	-6.4295498e-06	unmatching type	up
Liver	-0.0007443642766	unmatching type	up
Liver	-0.0001180053844	unmatching type	up
Liver	1.819125292e-05	unmatching type	up
Liver	-0.0001265968674	unmatching type	up
Liver	-0.0001516935214	unmatching type	up
Liver	-0.0009454425744	unmatching type	up
Liver	0.00030463640592	unmatching type	up
Liver	6.73228272e-05	unmatching type	up
Liver	-0.0008812709984	unmatching type	up
Liver	-0.0001680491084	unmatching type	up
Liver	-0.0009854326886	unmatching type	up
Liver	-0.00016309718224	unmatching type	up
Liver	-0.0001974526474	unmatching type	up
Liver	0.00050005444972	unmatching type	up
Liver	-0.0007407557204	unmatching type	up
Liver	-0.00028062849504	unmatching type	up
Liver	-0.0001630542952	unmatching type	up
Liver	-0.0001041153288	unmatching type	up
Pancrease	-0.001201212051	unmatching type	up
Pancrease	0.00026708810856	unmatching type	up
Pancrease	-8.88373808e-05	unmatching type	up
Pancrease	0.0025310514836	unmatching type	up
Pancrease	0.000740055224908	unmatching type	up
Pancrease	-6.409891576e-05	unmatching type	up
Pancrease	0.0003014835352	unmatching type	up
Pancrease	0.00262096552576	unmatching type	up
Pancrease	0.000712728744	unmatching type	up
Pancrease	0.00034550049244	unmatching type	up
Pancrease	-0.0011383780932	unmatching type	up
Pancrease	-5.07320638e-05	unmatching type	up
Breast	0.0002296568328	unmatching type	up
Breast	-0.0008353940276	unmatching type	up
Breast	3.1009951288e-05	unmatching type	up
Breast	-6.4820566632e-05	unmatching type	up
Liver	-9.61887644e-05	unmatching type	up
Liver	-7.57257166e-05	unmatching type	up
Liver	-0.0007577196016	unmatching type	up
Liver	-0.0006084745664	unmatching type	up
Liver	-0.0009490376128	unmatching type	up
Liver	5.739184664e-05	unmatching type	up
Liver	-0.000619747716096	unmatching type	up
Liver	-1.84199448e-05	unmatching type	up
Liver	-7.48448606296e-05	unmatching type	up
Liver	-0.00011083175348	unmatching type	up
Liver	-0.0005705004992	unmatching type	up
Liver	-0.0001303375372	unmatching type	up
Liver	-9.70457804e-05	unmatching type	up
Liver	-0.00025698769204	unmatching type	up
Liver	-6.9093986812e-05	unmatching type	up
Liver	-0.0003561362248	unmatching type	up
Liver	-0.00033356987056	unmatching type	up
Liver	-0.000296699448576	unmatching type	up
Liver	-0.0004543238796	unmatching type	up
Liver	-0.000542792258	unmatching type	up
Liver	-0.0005564894996	unmatching type	up
Liver	-0.00021805121028	unmatching type	up
Liver	-0.00018737290028	unmatching type	up
Breast	0.00013526635728	unmatching type	up
Breast	8.6545846292e-05	unmatching type	up
Pancrease	0.0003676377772	unmatching type	up
Pancrease	0.0003388070512	unmatching type	up
Pancrease	0.0025477719588	unmatching type	up
Pancrease	-0.0008755292416	unmatching type	up
Pancrease	0.001971904552	unmatching type	up
Pancrease	8.33572064000001e-07	unmatching type	up
Pancrease	0.0002794904892	unmatching type	up
Pancrease	8.802511168e-07	unmatching type	up
Pancrease	-0.00031777704744	unmatching type	up
Pancrease	0.0023289866472	unmatching type	up
Pancrease	0.00027518281956	unmatching type	up
Pancrease	-0.00030030534192	unmatching type	up
Pancrease	0.0018317837412	unmatching type	up
Pancrease	0.0002359284644	unmatching type	up
Pancrease	-0.0004851572956	unmatching type	up
Pancrease	-0.0006067066976	unmatching type	up
Pancrease	6.5831928468e-07	unmatching type	up
Pancrease	-0.000597220618	unmatching type	up
Pancrease	1.21200892e-07	unmatching type	up
Pancrease	2.44335132e-07	unmatching type	up
Pancrease	1.177939636e-06	unmatching type	up
Pancrease	0.0020824619228	unmatching type	up
Pancrease	0.00035795644592	unmatching type	up
Pancrease	-0.00102714872	unmatching type	up
Pancrease	0.0003243056368	unmatching type	up
Pancrease	-0.00042914873824	unmatching type	up
Pancrease	0.0015592624232	unmatching type	up
Pancrease	0.0004028737984	unmatching type	up
Pancrease	-3.67995036e-05	unmatching type	up
Pancrease	0.0003843583148	unmatching type	up
Pancrease	0.0022936167932	unmatching type	up
Pancrease	-2.612422888e-06	unmatching type	up
Pancrease	0.0023429137932	unmatching type	up
Pancrease	-0.00083692564	unmatching type	up
Pancrease	0.0018399571404	unmatching type	up
Pancrease	3.94367814e-06	unmatching type	up
Pancrease	0.00051018924096	unmatching type	up
Liver	-9.98166608e-05	unmatching type	up
Liver	-0.00042130537136	unmatching type	up
Liver	-0.00021537051132	unmatching type	up
Liver	0.00029115321928	unmatching type	up
Esophagus	-0.000752756831612	matching type	up
Esophagus	9.6803951e-05	matching type	up
Esophagus	-0.00087469931292	matching type	up
Esophagus	-0.0003543583036	matching type	up
Esophagus	1.960471588e-06	matching type	up
Esophagus	2.135955132e-05	matching type	up
Esophagus	4.15724640000001e-06	matching type	up
Esophagus	-0.0002385252808	matching type	up
Esophagus	-0.001096956684	matching type	up
Esophagus	-0.00016744778376	matching type	up
Esophagus	-0.000333062711256	matching type	up
Esophagus	-0.000435288488	matching type	up
Esophagus	0.00015480155076	matching type	up
Esophagus	-0.000306490151	matching type	up
Esophagus	-9.640740864e-06	matching type	up
Esophagus	-0.000265904369388	matching type	up
Esophagus	2.7699231288e-05	matching type	up
Esophagus	-4.826566116e-05	matching type	up
Esophagus	-0.0001363539262	matching type	up
Esophagus	-0.00139926389944	matching type	up
Esophagus	-0.00126685050276	matching type	up
Esophagus	2.80718568e-05	matching type	up
Esophagus	-0.00121903105	matching type	up
Esophagus	4.258780016e-05	matching type	up
Esophagus	-5.93058447999999e-05	matching type	up
Esophagus	-0.0008388578478	matching type	up
Esophagus	-0.0009393332972	matching type	up
Esophagus	-1.899141052e-05	matching type	up
Ovary	0.00021673681144	unmatching type	up
Ovary	-2.72346384000002e-06	unmatching type	up
Ovary	0.00030105783708	unmatching type	up
Ovary	0.0001197095352	unmatching type	up
Ovary	-2.48751368e-05	unmatching type	up
Ovary	-1.23318282e-05	unmatching type	up
Ovary	0.00012103371	unmatching type	up
Ovary	-1.86755523999998e-06	unmatching type	up
Ovary	-0.00026104696192	unmatching type	up
Ovary	-0.00022054180808	unmatching type	up
Ovary	-0.000261478136	unmatching type	up
Ovary	-4.985746248e-05	unmatching type	up
Esophagus	0.0010574015824	matching type	up
Esophagus	-0.0011451143264	matching type	up
Esophagus	-0.0006472370582	matching type	up
Lung	0.0002494817248	unmatching type	up
Lung	0.000274138346	unmatching type	up
Lung	0.0001605687304	unmatching type	up
Lung	0.0002673623388	unmatching type	up
Lung	0.00014824338788	unmatching type	up
Lung	-1.872930904e-05	unmatching type	up
Lung	-3.2763989752e-05	unmatching type	up
Ovary	-0.0001254218336	unmatching type	up
Ovary	0.00018686179904	unmatching type	up
Ovary	0.00067030423136	unmatching type	up
Ovary	0.00019555242204	unmatching type	up
Ovary	-3.632138948e-05	unmatching type	up
Ovary	-0.0004627896342	unmatching type	up
Ovary	-0.000204913242	unmatching type	up
Ovary	0.000358503724	unmatching type	up
Ovary	0.00019525071388	unmatching type	up
Ovary	2.90195726e-05	unmatching type	up
Ovary	0.000132603672	unmatching type	up
Ovary	0.0004450087368	unmatching type	up
Ovary	-0.00029279694612	unmatching type	up
Ovary	-0.00037199012168	unmatching type	up
Ovary	3.9011154224e-05	unmatching type	up
Ovary	0.0007471766188	unmatching type	up
Ovary	1.93516747999999e-05	unmatching type	up
Ovary	8.021392988e-05	unmatching type	up
Ovary	5.76696176e-05	unmatching type	up
Ovary	0.00026736157736	unmatching type	up
Ovary	6.884994256e-05	unmatching type	up
Ovary	-3.880162e-05	unmatching type	up
Ovary	5.392261612e-05	unmatching type	up
Ovary	0.000187304581548	unmatching type	up
Ovary	0.0006880043352	unmatching type	up
Ovary	0.0004480200956	unmatching type	up
Ovary	0.000265842493	unmatching type	up
Ovary	-0.000185066478	unmatching type	up
Ovary	4.940791976e-05	unmatching type	up
Ovary	4.76904468e-06	unmatching type	up
Ovary	3.4202017028e-05	unmatching type	up
Ovary	-3.34307908e-05	unmatching type	up
Ovary	-7.805867388e-05	unmatching type	up
Ovary	0.0001264686986	unmatching type	up
Ovary	0.00047424540158	unmatching type	up
Ovary	-0.00030928786028	unmatching type	up
Ovary	-8.792565912e-05	unmatching type	up
Ovary	-0.00011731953984	unmatching type	up
Ovary	0.00020545085176	unmatching type	up
Ovary	-4.85594988e-05	unmatching type	up
Ovary	4.364663972e-05	unmatching type	up
Ovary	-5.478930128e-05	unmatching type	up
Ovary	3.9251385656e-05	unmatching type	up
Ovary	0.00014980063198	unmatching type	up
Ovary	0.00027573279084	unmatching type	up
Ovary	0.000158978334	unmatching type	up
Ovary	0.00016746971656	unmatching type	up
Ovary	0.00012032813424	unmatching type	up
Ovary	0.00018805779988	unmatching type	up
Ovary	0.00031804374424	unmatching type	up
Ovary	0.0003648975672	unmatching type	up
Ovary	-0.000366165348092	unmatching type	up
Ovary	-0.0003995857084	unmatching type	up
Ovary	-0.000171617238	unmatching type	up
Ovary	3.24700008e-05	unmatching type	up
Ovary	0.0001894536116	unmatching type	up
Ovary	0.00011218583416	unmatching type	up
Ovary	-0.0002548456269	unmatching type	up
Ovary	0.00041349076468	unmatching type	up
Ovary	9.76219624e-05	unmatching type	up
Ovary	0.00048387604148	unmatching type	up
Ovary	0.0003232881872	unmatching type	up
Ovary	0.0004860368464	unmatching type	up
Ovary	-0.0002336542808	unmatching type	up
Ovary	0.0003257187004	unmatching type	up
Ovary	0.0005972216588	unmatching type	up
Ovary	-4.340125756e-05	unmatching type	up
Ovary	0.0004741224816	unmatching type	up
Ovary	0.0006011392036	unmatching type	up
Ovary	0.000623786422	unmatching type	up
Ovary	0.0004279684408	unmatching type	up
Ovary	0.0005521928788	unmatching type	up
Ovary	-6.962007628e-05	unmatching type	up
Ovary	0.00038576175052	unmatching type	up
Ovary	-7.02261376e-05	unmatching type	up
Ovary	0.0006255838848	unmatching type	up
Ovary	0.00038377114464	unmatching type	up
Ovary	-0.0001298788248	unmatching type	up
Ovary	5.77940926800001e-05	unmatching type	up
Ovary	6.27074152e-05	unmatching type	up
Ovary	0.00015350309612	unmatching type	up
Ovary	0.000133888717368	unmatching type	up
Ovary	2.02378332e-05	unmatching type	up
Ovary	6.10316864e-05	unmatching type	up
Ovary	1.604458648e-05	unmatching type	up
Ovary	8.30166336e-06	unmatching type	up
Ovary	-1.834484236e-05	unmatching type	up
Ovary	0.00035716956656	unmatching type	up
Ovary	2.043626672e-05	unmatching type	up
Ovary	0.00031015395252	unmatching type	up
Ovary	0.0006735737976	unmatching type	up
Ovary	-0.0002909386824	unmatching type	up
Ovary	1.866975696e-05	unmatching type	up
Ovary	5.2913547452e-05	unmatching type	up
Ovary	0.00014363258804	unmatching type	up
Ovary	0.00040633729084	unmatching type	up
Ovary	-0.000207452096	unmatching type	up
Ovary	-0.000202216831132	unmatching type	up
Ovary	0.00045405687	unmatching type	up
Ovary	0.0003926656944	unmatching type	up
Ovary	-3.94669844e-05	unmatching type	up
Ovary	6.149118724e-05	unmatching type	up
Ovary	-3.35146394e-05	unmatching type	up
Ovary	0.00063102404268	unmatching type	up
Ovary	0.00019062902708	unmatching type	up
Ovary	4.967386536e-05	unmatching type	up
Ovary	4.33446704e-05	unmatching type	up
Ovary	0.0001314366376696	unmatching type	up
Ovary	6.49944892000001e-05	unmatching type	up
Ovary	-0.000152204898	unmatching type	up
Ovary	-8.05331868e-05	unmatching type	up
Ovary	6.84503223036e-05	unmatching type	up
Ovary	0.0004617481168	unmatching type	up
Ovary	-4.915553684e-05	unmatching type	up
Ovary	-3.045640848e-05	unmatching type	up
Ovary	-2.495184708e-05	unmatching type	up
Ovary	0.00024664744156	unmatching type	up
Ovary	0.00022515908264	unmatching type	up
Ovary	-4.715545288e-05	unmatching type	up
Ovary	0.0002268610796	unmatching type	up
Ovary	0.0004896434228	unmatching type	up
Ovary	-6.185434328e-05	unmatching type	up
Liver	-0.0001223023936	unmatching type	up
Liver	-0.0003397446556	unmatching type	up
Liver	-0.0005034664252	unmatching type	up
Liver	-0.0004574095496	unmatching type	up
Liver	-0.00061742604356	unmatching type	up
Liver	-0.000299344831	unmatching type	up
Liver	-0.0007116469332	unmatching type	up
Liver	-3.121096998e-05	unmatching type	up
Liver	-0.00061296588544	unmatching type	up
Liver	-0.0005802586116	unmatching type	up
Liver	-0.00032535439744	unmatching type	up
Liver	6.94295824e-05	unmatching type	up
Liver	6.10259341496e-05	unmatching type	up
Liver	-0.0001486499756	unmatching type	up
Liver	-0.0008467794284	unmatching type	up
Liver	3.23748048000002e-06	unmatching type	up
Liver	4.309865024e-05	unmatching type	up
Liver	0.00025414301948	unmatching type	up
Liver	5.71575292e-05	unmatching type	up
Pancrease	0.0004488457494	unmatching type	up
Pancrease	0.000409091394	unmatching type	up
Pancrease	0.000455888388	unmatching type	up
Pancrease	0.002107532628	unmatching type	up
Pancrease	-0.00115332061336	unmatching type	up
Pancrease	0.000426160558	unmatching type	up
Pancrease	0.00226034764296	unmatching type	up
Pancrease	-0.00127814502	unmatching type	up
Pancrease	0.0010086961736	unmatching type	up
Pancrease	-0.0011020369796	unmatching type	up
Lung	0.0004256260584	unmatching type	up
Lung	0.00134954346668	unmatching type	up
Lung	-3.915616736e-05	unmatching type	up
Lung	0.0010392497152	unmatching type	up
Lung	0.0017889975688	unmatching type	up
Lung	5.6378012e-05	unmatching type	up
Lung	0.000536573678	unmatching type	up
Lung	-0.00010570921048	unmatching type	up
Lung	0.00027984581688	unmatching type	up
Lung	0.0009207479224	unmatching type	up
Lung	0.000171937474252	unmatching type	up
Lung	-8.594203112e-05	unmatching type	up
Lung	0.0003835514414	unmatching type	up
Lung	-0.00012217819144	unmatching type	up
Lung	-0.00013201146336	unmatching type	up
Lung	-7.0035897616e-05	unmatching type	up
Lung	0.0007128889896	unmatching type	up
Lung	0.000171860625	unmatching type	up
Lung	0.00016318212248	unmatching type	up
Lung	0.000102938148796	unmatching type	up
Lung	8.500118812e-05	unmatching type	up
Lung	0.0003514804754	unmatching type	up
Lung	0.0002760758196	unmatching type	up
Lung	-2.306580476e-05	unmatching type	up
Lung	9.3912509688e-05	unmatching type	up
Lung	0.00029464749172	unmatching type	up
Lung	0.0002045495764	unmatching type	up
Breast	-0.0006284007848	unmatching type	up
Breast	-0.0001233424948	unmatching type	up
Breast	5.532963924e-05	unmatching type	up
Breast	2.82222572e-05	unmatching type	up
Breast	7.61544772e-05	unmatching type	up
Breast	-3.29036912e-05	unmatching type	up
Breast	-0.000601674906	unmatching type	up
Breast	0.00026305750084	unmatching type	up
Breast	-0.0003746892576	unmatching type	up
Breast	-0.000773472932	unmatching type	up
Breast	4.679257356e-06	unmatching type	up
Breast	-6.850014136e-05	unmatching type	up
Breast	8.049630572e-05	unmatching type	up
Breast	4.758300972e-05	unmatching type	up
Breast	-0.0005800027728	unmatching type	up
Breast	6.046978128e-05	unmatching type	up
Breast	0.0005672040716	unmatching type	up
Breast	0.00048550613896	unmatching type	up
Breast	-8.005667714e-05	unmatching type	up
Breast	-1.280510572e-05	unmatching type	up
Breast	-0.0009090819072	unmatching type	up
Breast	-0.0007944830468	unmatching type	up
Breast	-0.0007093793116	unmatching type	up
Breast	-2.427611176e-05	unmatching type	up
Breast	-0.0006641828436	unmatching type	up
Breast	0.00062870863328	unmatching type	up
Breast	9.603831664e-05	unmatching type	up
Breast	0.0006866321172	unmatching type	up
Breast	0.00022566578224	unmatching type	up
Breast	0.00040021526132	unmatching type	up
Breast	9.53537240000001e-06	unmatching type	up
Breast	-2.2565821492e-05	unmatching type	up
Breast	-0.0009266313872	unmatching type	up
Breast	3.534659384e-05	unmatching type	up
Breast	0.0002004536874	unmatching type	up
Breast	-2.2426313012e-05	unmatching type	up
Breast	0.000321492718	unmatching type	up
Breast	0.0004621958232	unmatching type	up
Breast	0.0003464432068	unmatching type	up
Breast	0.0002592556072	unmatching type	up
Breast	0.0005703080316	unmatching type	up
Breast	4.814898112e-05	unmatching type	up
Breast	-0.0007831171256	unmatching type	up
Breast	1.70218324e-05	unmatching type	up
Breast	-0.001147546024	unmatching type	up
Breast	-0.001141791018	unmatching type	up
Breast	-9.326402616e-05	unmatching type	up
Breast	0.0002001512908	unmatching type	up
Breast	0.000127876796384	unmatching type	up
Breast	0.000267836814	unmatching type	up
Breast	0.00020129286978	unmatching type	up
Breast	-4.370323664e-05	unmatching type	up
Breast	7.60770954e-05	unmatching type	up
Breast	0.0002549684116	unmatching type	up
Breast	0.0001965389864	unmatching type	up
Breast	4.935475156e-05	unmatching type	up
Breast	5.781112572e-05	unmatching type	up
Breast	0.00019267094432	unmatching type	up
Breast	-6.652340948e-05	unmatching type	up
Breast	0.0005199189516	unmatching type	up
Breast	0.0007174159124	unmatching type	up
Breast	-0.0001297771128	unmatching type	up
Breast	0.000171972186	unmatching type	up
Breast	-0.001023328424	unmatching type	up
Breast	-0.00010004224568	unmatching type	up
Breast	6.84619464e-05	unmatching type	up
Breast	0.0004022156788	unmatching type	up
Breast	0.0001539895956	unmatching type	up
Breast	0.0005486559384	unmatching type	up
Breast	-4.8049663e-05	unmatching type	up
Breast	0.0003551488804	unmatching type	up
Breast	0.00019762540872	unmatching type	up
Breast	-6.4957402568e-05	unmatching type	up
Breast	6.664622768e-05	unmatching type	up
Breast	-0.000136036148056	unmatching type	up
Breast	0.00071362047328	unmatching type	up
Breast	-2.1477982028e-05	unmatching type	up
Breast	-7.358910764e-05	unmatching type	up
Breast	-0.001145087012	unmatching type	up
Breast	0.00052715151256	unmatching type	up
Breast	3.2965216e-05	unmatching type	up
Breast	0.00014198868348	unmatching type	up
Breast	0.0005506050906	unmatching type	up
Breast	-0.00010426206444	unmatching type	up
Breast	0.000580332708	unmatching type	up
Breast	5.044021292e-05	unmatching type	up
Breast	0.0002199746578	unmatching type	up
Breast	-5.809985504e-05	unmatching type	up
Breast	-0.0009292719508	unmatching type	up
Breast	-0.00015769305348	unmatching type	up
Breast	1.2765057164e-05	unmatching type	up
Breast	0.0005929612868	unmatching type	up
Breast	-8.7368071e-05	unmatching type	up
Breast	-5.149517732e-05	unmatching type	up
Breast	1.42334624e-05	unmatching type	up
Breast	-0.0010865050732	unmatching type	up
Breast	4.52069124e-05	unmatching type	up
Breast	5.65727208e-05	unmatching type	up
Breast	2.733596204e-05	unmatching type	up
Breast	-2.095982648e-05	unmatching type	up
Breast	0.0001934835112	unmatching type	up
Breast	-0.0009427807916	unmatching type	up
Breast	0.0006019061344	unmatching type	up
Breast	0.001169049396	unmatching type	up
Breast	-0.0015072912692	unmatching type	up
Breast	-0.001326211532	unmatching type	up
Breast	0.0002842655164	unmatching type	up
Breast	0.00036581282248	unmatching type	up
Breast	3.01760208799999e-06	unmatching type	up
Breast	-0.0020751399944	unmatching type	up
Breast	9.62851016e-05	unmatching type	up
Breast	-0.00012871901544	unmatching type	up
Breast	-0.00011015213696	unmatching type	up
Breast	5.083555736e-06	unmatching type	up
Breast	0.00013696673856	unmatching type	up
Breast	1.678124992e-05	unmatching type	up
Breast	0.0003621490152	unmatching type	up
Breast	0.0004859075216	unmatching type	up
Breast	-0.0005467071476	unmatching type	up
Breast	-0.0004215237172	unmatching type	up
Breast	0.0001473783692	unmatching type	up
Breast	3.15582516e-05	unmatching type	up
Breast	2.9376034e-05	unmatching type	up
Breast	9.167068828e-05	unmatching type	up
Breast	-5.743563672e-05	unmatching type	up
Breast	0.0005528443308	unmatching type	up
Breast	-0.000518509954	unmatching type	up
Breast	4.653096216e-05	unmatching type	up
Breast	9.81177408e-06	unmatching type	up
Breast	0.000187206484296	unmatching type	up
Breast	-0.0004048810242	unmatching type	up
Breast	0.00017975189404	unmatching type	up
Breast	-2.438113288e-05	unmatching type	up
Breast	-0.001784681168	unmatching type	up
Breast	3.389831118e-06	unmatching type	up
Breast	9.641660144e-05	unmatching type	up
Breast	-0.001539427728	unmatching type	up
Breast	-0.000114397474	unmatching type	up
Breast	4.3301353e-05	unmatching type	up
Breast	4.76434664e-05	unmatching type	up
Breast	5.916884332e-06	unmatching type	up
Breast	-0.001623969724	unmatching type	up
Breast	-5.3593646e-06	unmatching type	up
Breast	0.0001401899705	unmatching type	up
Breast	0.0001010926664	unmatching type	up
Breast	-0.001200402888	unmatching type	up
Breast	-0.001853337332	unmatching type	up
Breast	-0.00016145474652	unmatching type	up
Breast	1.3627561928e-05	unmatching type	up
Breast	-0.00046254781144	unmatching type	up
Breast	0.0004195696912	unmatching type	up
Breast	1.75644388e-05	unmatching type	up
Breast	0.00011148385338	unmatching type	up
Breast	-0.0016691160656	unmatching type	up
Breast	2.9780400932e-05	unmatching type	up
Breast	0.000190295385332	unmatching type	up
Breast	0.0004989497744	unmatching type	up
Breast	0.0001935618792	unmatching type	up
Breast	6.1091175748e-05	unmatching type	up
Breast	2.564401142e-05	unmatching type	up
Breast	-0.00043687603936	unmatching type	up
Breast	0.00013460116024	unmatching type	up
Breast	-0.0006762994692	unmatching type	up
Breast	0.000173328083344	unmatching type	up
Breast	7.76893472e-05	unmatching type	up
Breast	0.000130072064	unmatching type	up
Breast	9.9336711e-05	unmatching type	up
Breast	-0.0007002726644	unmatching type	up
Breast	-0.0007102406204	unmatching type	up
Breast	6.50559679476e-05	unmatching type	up
Breast	7.7764487504e-05	unmatching type	up
Breast	8.75418692e-05	unmatching type	up
Breast	0.0001003316232	unmatching type	up
Breast	4.110912402e-05	unmatching type	up
Breast	-5.10757426e-05	unmatching type	up
Breast	-0.0007484559456	unmatching type	up
Breast	0.00037086000756	unmatching type	up
Breast	-0.000148198026696	unmatching type	up
Breast	3.540424184e-05	unmatching type	up
Breast	-0.00037159133	unmatching type	up
Breast	6.900519396e-05	unmatching type	up
Breast	7.72870702e-05	unmatching type	up
Breast	0.00028717543604	unmatching type	up
Breast	0.00021628041724	unmatching type	up
Breast	6.32553146e-06	unmatching type	up
Breast	0.0001024177091712	unmatching type	up
Breast	0.00011916701248	unmatching type	up
Breast	9.43065267999999e-06	unmatching type	up
Breast	0.00011583615464	unmatching type	up
Breast	0.0001608651352	unmatching type	up
Breast	7.162073616e-05	unmatching type	up
Breast	-0.0006917081744	unmatching type	up
Breast	7.932894208e-05	unmatching type	up
Breast	4.060242296e-05	unmatching type	up
Breast	9.0294996e-05	unmatching type	up
Breast	-2.839663204e-05	unmatching type	up
Breast	0.00015376188272	unmatching type	up
Breast	-0.00010274623712	unmatching type	up
Breast	-1.639768404e-05	unmatching type	up
Breast	-0.0016651244932	unmatching type	up
Breast	-1.3458948e-05	unmatching type	up
Breast	0.00010817784244	unmatching type	up
Breast	0.00015657759896	unmatching type	up
Breast	0.00015718648384	unmatching type	up
Breast	-0.0007926902476	unmatching type	up
Breast	8.40608787999999e-06	unmatching type	up
Breast	1.585145298e-05	unmatching type	up
Breast	-3.145281512e-05	unmatching type	up
Breast	-0.0005305035528	unmatching type	up
Breast	4.839569872e-05	unmatching type	up
Breast	-1.308469284e-05	unmatching type	up
Breast	0.00010939659384	unmatching type	up
Breast	-0.0008766344196	unmatching type	up
Breast	-0.0012620210508	unmatching type	up
Breast	1.95350865904e-05	unmatching type	up
Breast	-0.00011776590296	unmatching type	up
Breast	0.0001759220736	unmatching type	up
Breast	4.324597884e-06	unmatching type	up
Breast	6.0109573e-06	unmatching type	up
Breast	0.0001508315304	unmatching type	up
Breast	1.273998608e-05	unmatching type	up
Breast	-0.0009274964808	unmatching type	up
Breast	0.00028189733332	unmatching type	up
Breast	8.13740202e-06	unmatching type	up
Breast	0.00010579741444	unmatching type	up
Breast	0.00018473982052	unmatching type	up
Breast	0.00015736557354	unmatching type	up
Breast	-0.0010428572168	unmatching type	up
Breast	6.747206316e-06	unmatching type	up
Breast	8.921475948e-05	unmatching type	up
Breast	0.0001713115832	unmatching type	up
Breast	0.00013804433824	unmatching type	up
Breast	9.192871228e-05	unmatching type	up
Breast	0.00016760975628	unmatching type	up
Breast	1.4442960328e-05	unmatching type	up
Breast	-0.000938064624	unmatching type	up
Breast	-0.0006718932264	unmatching type	up
Breast	-0.001400180196	unmatching type	up
Breast	7.424179116e-05	unmatching type	up
Breast	0.0001540317802	unmatching type	up
Breast	5.97215528e-05	unmatching type	up
Breast	0.0001810460188	unmatching type	up
Breast	1.47096747999999e-06	unmatching type	up
Breast	0.00014046793784	unmatching type	up
Breast	7.163661576e-06	unmatching type	up
Breast	-2.350908596e-05	unmatching type	up
Breast	-0.000740505756	unmatching type	up
Breast	-4.4950825696e-05	unmatching type	up
Breast	8.664902332e-05	unmatching type	up
Breast	-0.0011195605612	unmatching type	up
Breast	9.314401314e-05	unmatching type	up
Breast	9.60654178e-05	unmatching type	up
Breast	-0.0006711314612	unmatching type	up
Breast	6.418499496e-05	unmatching type	up
Breast	0.00011415145288	unmatching type	up
Breast	5.342320976e-05	unmatching type	up
Breast	2.03293544e-05	unmatching type	up
Breast	8.325470547252e-05	unmatching type	up
Breast	-0.0008094378008	unmatching type	up
Breast	5.11466399999999e-06	unmatching type	up
Breast	8.87293442e-06	unmatching type	up
Breast	2.304867936e-05	unmatching type	up
Breast	-0.0012540016592	unmatching type	up
Breast	9.3365224e-05	unmatching type	up
Breast	1.6518335748e-05	unmatching type	up
Breast	0.000109259222828	unmatching type	up
Breast	0.00012692419244	unmatching type	up
Breast	4.1588663092e-05	unmatching type	up
Breast	-0.000730962097	unmatching type	up
Breast	5.4697999e-05	unmatching type	up
Breast	1.71208434e-05	unmatching type	up
Breast	2.01683174e-05	unmatching type	up
Breast	0.00011053237504	unmatching type	up
Breast	0.000130951025908	unmatching type	up
Breast	3.6885303296e-06	unmatching type	up
Breast	8.447311044e-06	unmatching type	up
Breast	4.046591932e-05	unmatching type	up
Breast	4.16193290852e-05	unmatching type	up
Breast	0.000210075236792	unmatching type	up
Breast	7.823091212e-05	unmatching type	up
Breast	0.0002720771736	unmatching type	up
Breast	0.00013721900964	unmatching type	up
Breast	-0.0004482439916	unmatching type	up
Breast	0.000112624052	unmatching type	up
Breast	-7.90963275999998e-06	unmatching type	up
Breast	7.17320484e-05	unmatching type	up
Breast	7.371661032e-05	unmatching type	up
Breast	9.27396238e-05	unmatching type	up
Breast	0.00031066099072	unmatching type	up
Breast	-0.0014402162744	unmatching type	up
Breast	-1.021508056e-05	unmatching type	up
Breast	0.00013015596028	unmatching type	up
Breast	-6.16557224000001e-06	unmatching type	up
Breast	-0.000673210678	unmatching type	up
Breast	-0.0009856807728	unmatching type	up
Breast	2.5839473568e-05	unmatching type	up
Breast	2.625436168e-05	unmatching type	up
Breast	4.810266676e-05	unmatching type	up
Breast	-0.00107818592	unmatching type	up
Breast	6.80972655999996e-06	unmatching type	up
Breast	-2.7776213752e-05	unmatching type	up
Breast	5.9496499e-06	unmatching type	up
Breast	1.23954490504e-05	unmatching type	up
Breast	6.8274157988e-05	unmatching type	up
Breast	-0.00137507298	unmatching type	up
Breast	-0.0013426766928	unmatching type	up
Breast	3.84766912e-05	unmatching type	up
[truncated: 14,283 more rows]
