# Supplementary material for: Integrative modeling of tumor genomes and epigenomes for enhanced cancer diagnosis by cell-free DNA
Source: Nat Commun. 2023 Apr 10;14:2017. doi: 10.1038/s41467-023-37768-3 (PMC10085982; doi:10.1038/s41467-023-37768-3)
Supplement: Supplementary file 6 — Source Data [file 41467_2023_37768_MOESM6_ESM.zip › sourcedata/sup10_e.txt]

index	fpr	tpr	type
epigenome_orig_0	0.0	0.0	epigenome_original
epigenome_orig_1	0.0	0.0121776504297994	epigenome_original
epigenome_orig_2	0.0	0.0150429799426934	epigenome_original
epigenome_orig_3	0.0	0.0200573065902578	epigenome_original
epigenome_orig_4	0.0	0.0214899713467048	epigenome_original
epigenome_orig_5	0.0	0.0229226361031518	epigenome_original
epigenome_orig_6	0.0	0.0250716332378223	epigenome_original
epigenome_orig_7	0.0	0.0265042979942693	epigenome_original
epigenome_orig_8	0.0	0.0286532951289398	epigenome_original
epigenome_orig_9	0.0	0.0300859598853868	epigenome_original
epigenome_orig_10	0.0	0.0322349570200573	epigenome_original
epigenome_orig_11	0.0	0.0336676217765043	epigenome_original
epigenome_orig_12	0.0	0.0393982808022922	epigenome_original
epigenome_orig_13	0.0	0.0408309455587392	epigenome_original
epigenome_orig_14	0.0	0.0444126074498567	epigenome_original
epigenome_orig_15	0.0	0.0458452722063037	epigenome_original
epigenome_orig_16	0.0	0.0494269340974212	epigenome_original
epigenome_orig_17	0.0	0.0508595988538682	epigenome_original
epigenome_orig_18	0.0	0.0515759312320916	epigenome_original
epigenome_orig_19	0.0	0.0530085959885386	epigenome_original
epigenome_orig_20	0.0	0.0931232091690544	epigenome_original
epigenome_orig_21	0.0	0.0945558739255014	epigenome_original
epigenome_orig_22	0.0	0.1010028653295129	epigenome_original
epigenome_orig_23	0.0	0.1024355300859598	epigenome_original
epigenome_orig_24	0.0	0.241404011461318	epigenome_original
epigenome_orig_25	0.0023980815347721	0.241404011461318	epigenome_original
epigenome_orig_26	0.0023980815347721	0.3545845272206304	epigenome_original
epigenome_orig_27	0.0047961630695443	0.3545845272206304	epigenome_original
epigenome_orig_28	0.0047961630695443	0.4820916905444126	epigenome_original
epigenome_orig_29	0.0071942446043165	0.4820916905444126	epigenome_original
epigenome_orig_30	0.0071942446043165	0.5193409742120344	epigenome_original
epigenome_orig_31	0.0095923261390887	0.5193409742120344	epigenome_original
epigenome_orig_32	0.0095923261390887	0.5544412607449857	epigenome_original
epigenome_orig_33	0.0119904076738609	0.5544412607449857	epigenome_original
epigenome_orig_34	0.0119904076738609	0.5737822349570201	epigenome_original
epigenome_orig_35	0.014388489208633	0.5737822349570201	epigenome_original
epigenome_orig_36	0.014388489208633	0.579512893982808	epigenome_original
epigenome_orig_37	0.0167865707434052	0.579512893982808	epigenome_original
epigenome_orig_38	0.0167865707434052	0.58810888252149	epigenome_original
epigenome_orig_39	0.0191846522781774	0.58810888252149	epigenome_original
epigenome_orig_40	0.0191846522781774	0.5952722063037249	epigenome_original
epigenome_orig_41	0.0215827338129496	0.5952722063037249	epigenome_original
epigenome_orig_42	0.0215827338129496	0.5988538681948424	epigenome_original
epigenome_orig_43	0.0239808153477218	0.5988538681948424	epigenome_original
epigenome_orig_44	0.0239808153477218	0.6031518624641834	epigenome_original
epigenome_orig_45	0.026378896882494	0.6031518624641834	epigenome_original
epigenome_orig_46	0.026378896882494	0.6196275071633238	epigenome_original
epigenome_orig_47	0.0287769784172661	0.6196275071633238	epigenome_original
epigenome_orig_48	0.0287769784172661	0.6275071633237822	epigenome_original
epigenome_orig_49	0.0311750599520383	0.6275071633237822	epigenome_original
epigenome_orig_50	0.0311750599520383	0.6511461318051576	epigenome_original
epigenome_orig_51	0.0335731414868105	0.6511461318051576	epigenome_original
epigenome_orig_52	0.0335731414868105	0.6561604584527221	epigenome_original
epigenome_orig_53	0.0359712230215827	0.6561604584527221	epigenome_original
epigenome_orig_54	0.0359712230215827	0.66189111747851	epigenome_original
epigenome_orig_55	0.0383693045563549	0.66189111747851	epigenome_original
epigenome_orig_56	0.0383693045563549	0.6654727793696275	epigenome_original
epigenome_orig_57	0.0407673860911271	0.6654727793696275	epigenome_original
epigenome_orig_58	0.0407673860911271	0.666189111747851	epigenome_original
epigenome_orig_59	0.0431654676258992	0.666189111747851	epigenome_original
epigenome_orig_60	0.0431654676258992	0.6712034383954155	epigenome_original
epigenome_orig_61	0.0455635491606714	0.6712034383954155	epigenome_original
epigenome_orig_62	0.0455635491606714	0.6790830945558739	epigenome_original
epigenome_orig_63	0.0479616306954436	0.6790830945558739	epigenome_original
epigenome_orig_64	0.0479616306954436	0.6862464183381088	epigenome_original
epigenome_orig_65	0.052757793764988	0.6862464183381088	epigenome_original
epigenome_orig_66	0.052757793764988	0.7184813753581661	epigenome_original
epigenome_orig_67	0.0551558752997601	0.7184813753581661	epigenome_original
epigenome_orig_68	0.0551558752997601	0.7213467048710601	epigenome_original
epigenome_orig_69	0.0575539568345323	0.7213467048710601	epigenome_original
epigenome_orig_70	0.0575539568345323	0.7342406876790831	epigenome_original
epigenome_orig_71	0.0599520383693045	0.7342406876790831	epigenome_original
epigenome_orig_72	0.0599520383693045	0.7392550143266475	epigenome_original
epigenome_orig_73	0.0623501199040767	0.7392550143266475	epigenome_original
epigenome_orig_74	0.0623501199040767	0.7507163323782235	epigenome_original
epigenome_orig_75	0.0647482014388489	0.7507163323782235	epigenome_original
epigenome_orig_76	0.0647482014388489	0.7535816618911175	epigenome_original
epigenome_orig_77	0.0671462829736211	0.7535816618911175	epigenome_original
epigenome_orig_78	0.0671462829736211	0.7643266475644699	epigenome_original
epigenome_orig_79	0.0695443645083932	0.7643266475644699	epigenome_original
epigenome_orig_80	0.0695443645083932	0.7664756446991404	epigenome_original
epigenome_orig_81	0.0719424460431654	0.7664756446991404	epigenome_original
epigenome_orig_82	0.0719424460431654	0.7679083094555874	epigenome_original
epigenome_orig_83	0.0743405275779376	0.7679083094555874	epigenome_original
epigenome_orig_84	0.0743405275779376	0.7686246418338109	epigenome_original
epigenome_orig_85	0.0767386091127098	0.7686246418338109	epigenome_original
epigenome_orig_86	0.0767386091127098	0.7779369627507163	epigenome_original
epigenome_orig_87	0.079136690647482	0.7779369627507163	epigenome_original
epigenome_orig_88	0.079136690647482	0.7815186246418339	epigenome_original
epigenome_orig_89	0.0815347721822542	0.7815186246418339	epigenome_original
epigenome_orig_90	0.0815347721822542	0.7958452722063037	epigenome_original
epigenome_orig_91	0.0839328537170263	0.7958452722063037	epigenome_original
epigenome_orig_92	0.0839328537170263	0.7987106017191977	epigenome_original
epigenome_orig_93	0.0863309352517985	0.7987106017191977	epigenome_original
epigenome_orig_94	0.0863309352517985	0.8015759312320917	epigenome_original
epigenome_orig_95	0.0887290167865707	0.8015759312320917	epigenome_original
epigenome_orig_96	0.0887290167865707	0.8194842406876791	epigenome_original
epigenome_orig_97	0.0911270983213429	0.8194842406876791	epigenome_original
epigenome_orig_98	0.0911270983213429	0.8202005730659025	epigenome_original
epigenome_orig_99	0.0935251798561151	0.8202005730659025	epigenome_original
epigenome_orig_100	0.0935251798561151	0.8216332378223495	epigenome_original
epigenome_orig_101	0.0959232613908872	0.8216332378223495	epigenome_original
epigenome_orig_102	0.0959232613908872	0.8223495702005731	epigenome_original
epigenome_orig_103	0.1031175059952038	0.8223495702005731	epigenome_original
epigenome_orig_104	0.1031175059952038	0.8252148997134671	epigenome_original
epigenome_orig_105	0.105515587529976	0.8252148997134671	epigenome_original
epigenome_orig_106	0.105515587529976	0.8259312320916905	epigenome_original
epigenome_orig_107	0.1079136690647482	0.8259312320916905	epigenome_original
epigenome_orig_108	0.1079136690647482	0.826647564469914	epigenome_original
epigenome_orig_109	0.1103117505995203	0.826647564469914	epigenome_original
epigenome_orig_110	0.1103117505995203	0.8273638968481375	epigenome_original
epigenome_orig_111	0.1151079136690647	0.8273638968481375	epigenome_original
epigenome_orig_112	0.1151079136690647	0.835243553008596	epigenome_original
epigenome_orig_113	0.1175059952038369	0.835243553008596	epigenome_original
epigenome_orig_114	0.1175059952038369	0.8416905444126075	epigenome_original
epigenome_orig_115	0.1199040767386091	0.8416905444126075	epigenome_original
epigenome_orig_116	0.1199040767386091	0.8481375358166189	epigenome_original
epigenome_orig_117	0.1270983213429256	0.8481375358166189	epigenome_original
epigenome_orig_118	0.1270983213429256	0.8531518624641834	epigenome_original
epigenome_orig_119	0.13189448441247	0.8531518624641834	epigenome_original
epigenome_orig_120	0.13189448441247	0.8588825214899714	epigenome_original
epigenome_orig_121	0.1342925659472422	0.8588825214899714	epigenome_original
epigenome_orig_122	0.1342925659472422	0.8617478510028653	epigenome_original
epigenome_orig_123	0.1366906474820144	0.8617478510028653	epigenome_original
epigenome_orig_124	0.1366906474820144	0.8624641833810889	epigenome_original
epigenome_orig_125	0.1390887290167865	0.8624641833810889	epigenome_original
epigenome_orig_126	0.1390887290167865	0.8696275071633238	epigenome_original
epigenome_orig_127	0.1414868105515587	0.8696275071633238	epigenome_original
epigenome_orig_128	0.1414868105515587	0.8717765042979942	epigenome_original
epigenome_orig_129	0.1438848920863309	0.8717765042979942	epigenome_original
epigenome_orig_130	0.1438848920863309	0.8724928366762178	epigenome_original
epigenome_orig_131	0.1510791366906475	0.8724928366762178	epigenome_original
epigenome_orig_132	0.1510791366906475	0.8760744985673352	epigenome_original
epigenome_orig_133	0.1534772182254196	0.8760744985673352	epigenome_original
epigenome_orig_134	0.1534772182254196	0.8767908309455588	epigenome_original
epigenome_orig_135	0.1558752997601918	0.8767908309455588	epigenome_original
epigenome_orig_136	0.1558752997601918	0.8775071633237822	epigenome_original
epigenome_orig_137	0.158273381294964	0.8775071633237822	epigenome_original
epigenome_orig_138	0.158273381294964	0.8853868194842407	epigenome_original
epigenome_orig_139	0.1606714628297362	0.8853868194842407	epigenome_original
epigenome_orig_140	0.1606714628297362	0.8882521489971347	epigenome_original
epigenome_orig_141	0.1630695443645084	0.8882521489971347	epigenome_original
epigenome_orig_142	0.1630695443645084	0.8918338108882522	epigenome_original
epigenome_orig_143	0.1654676258992805	0.8918338108882522	epigenome_original
epigenome_orig_144	0.1654676258992805	0.9004297994269341	epigenome_original
epigenome_orig_145	0.1678657074340527	0.9004297994269341	epigenome_original
epigenome_orig_146	0.1678657074340527	0.9025787965616046	epigenome_original
epigenome_orig_147	0.1702637889688249	0.9025787965616046	epigenome_original
epigenome_orig_148	0.1702637889688249	0.9040114613180515	epigenome_original
epigenome_orig_149	0.1798561151079136	0.9040114613180515	epigenome_original
epigenome_orig_150	0.1798561151079136	0.906160458452722	epigenome_original
epigenome_orig_151	0.1822541966426858	0.906160458452722	epigenome_original
epigenome_orig_152	0.1822541966426858	0.9083094555873924	epigenome_original
epigenome_orig_153	0.1870503597122302	0.9083094555873924	epigenome_original
epigenome_orig_154	0.1870503597122302	0.91189111747851	epigenome_original
epigenome_orig_155	0.1942446043165467	0.91189111747851	epigenome_original
epigenome_orig_156	0.1942446043165467	0.913323782234957	epigenome_original
epigenome_orig_157	0.1990407673860911	0.913323782234957	epigenome_original
epigenome_orig_158	0.1990407673860911	0.9140401146131804	epigenome_original
epigenome_orig_159	0.2014388489208633	0.9140401146131804	epigenome_original
epigenome_orig_160	0.2014388489208633	0.9154727793696276	epigenome_original
epigenome_orig_161	0.2086330935251798	0.9154727793696276	epigenome_original
epigenome_orig_162	0.2086330935251798	0.916189111747851	epigenome_original
epigenome_orig_163	0.211031175059952	0.916189111747851	epigenome_original
epigenome_orig_164	0.211031175059952	0.9183381088825217	epigenome_original
epigenome_orig_165	0.2158273381294964	0.9183381088825217	epigenome_original
epigenome_orig_166	0.2158273381294964	0.920487106017192	epigenome_original
epigenome_orig_167	0.2182254196642686	0.920487106017192	epigenome_original
epigenome_orig_168	0.2182254196642686	0.921919770773639	epigenome_original
epigenome_orig_169	0.2206235011990407	0.921919770773639	epigenome_original
epigenome_orig_170	0.2206235011990407	0.9226361031518624	epigenome_original
epigenome_orig_171	0.2254196642685851	0.9226361031518624	epigenome_original
epigenome_orig_172	0.2254196642685851	0.923352435530086	epigenome_original
epigenome_orig_173	0.2278177458033573	0.923352435530086	epigenome_original
epigenome_orig_174	0.2278177458033573	0.9247851002865328	epigenome_original
epigenome_orig_175	0.2350119904076738	0.9247851002865328	epigenome_original
epigenome_orig_176	0.2350119904076738	0.9255014326647564	epigenome_original
epigenome_orig_177	0.2422062350119904	0.9255014326647564	epigenome_original
epigenome_orig_178	0.2422062350119904	0.92621776504298	epigenome_original
epigenome_orig_179	0.2446043165467626	0.92621776504298	epigenome_original
epigenome_orig_180	0.2446043165467626	0.9269340974212036	epigenome_original
epigenome_orig_181	0.2517985611510791	0.9269340974212036	epigenome_original
epigenome_orig_182	0.2517985611510791	0.9276504297994268	epigenome_original
epigenome_orig_183	0.2565947242206235	0.9276504297994268	epigenome_original
epigenome_orig_184	0.2565947242206235	0.9283667621776504	epigenome_original
epigenome_orig_185	0.2589928057553957	0.9283667621776504	epigenome_original
epigenome_orig_186	0.2589928057553957	0.9297994269340976	epigenome_original
epigenome_orig_187	0.2613908872901678	0.9297994269340976	epigenome_original
epigenome_orig_188	0.2613908872901678	0.931948424068768	epigenome_original
epigenome_orig_189	0.2685851318944844	0.931948424068768	epigenome_original
epigenome_orig_190	0.2685851318944844	0.9362464183381088	epigenome_original
epigenome_orig_191	0.2733812949640288	0.9362464183381088	epigenome_original
epigenome_orig_192	0.2733812949640288	0.9369627507163324	epigenome_original
epigenome_orig_193	0.2853717026378897	0.9369627507163324	epigenome_original
epigenome_orig_194	0.2853717026378897	0.9376790830945558	epigenome_original
epigenome_orig_195	0.290167865707434	0.9376790830945558	epigenome_original
epigenome_orig_196	0.290167865707434	0.9383954154727794	epigenome_original
epigenome_orig_197	0.2949640287769784	0.9383954154727794	epigenome_original
epigenome_orig_198	0.2949640287769784	0.9398280802292264	epigenome_original
epigenome_orig_199	0.2997601918465228	0.9398280802292264	epigenome_original
epigenome_orig_200	0.2997601918465228	0.9405444126074498	epigenome_original
epigenome_orig_201	0.302158273381295	0.9405444126074498	epigenome_original
epigenome_orig_202	0.302158273381295	0.9412607449856734	epigenome_original
epigenome_orig_203	0.3045563549160671	0.9412607449856734	epigenome_original
epigenome_orig_204	0.3045563549160671	0.9455587392550144	epigenome_original
epigenome_orig_205	0.3069544364508393	0.9455587392550144	epigenome_original
epigenome_orig_206	0.3069544364508393	0.9469914040114612	epigenome_original
epigenome_orig_207	0.3117505995203837	0.9469914040114612	epigenome_original
epigenome_orig_208	0.3117505995203837	0.9505730659025788	epigenome_original
epigenome_orig_209	0.3237410071942446	0.9505730659025788	epigenome_original
epigenome_orig_210	0.3237410071942446	0.9520057306590258	epigenome_original
epigenome_orig_211	0.3333333333333333	0.9520057306590258	epigenome_original
epigenome_orig_212	0.3333333333333333	0.9541547277936964	epigenome_original
epigenome_orig_213	0.3357314148681055	0.9541547277936964	epigenome_original
epigenome_orig_214	0.3357314148681055	0.9563037249283668	epigenome_original
epigenome_orig_215	0.3381294964028777	0.9563037249283668	epigenome_original
epigenome_orig_216	0.3381294964028777	0.9570200573065902	epigenome_original
epigenome_orig_217	0.3405275779376499	0.9570200573065902	epigenome_original
epigenome_orig_218	0.3405275779376499	0.9577363896848138	epigenome_original
epigenome_orig_219	0.342925659472422	0.9577363896848138	epigenome_original
epigenome_orig_220	0.342925659472422	0.9591690544412608	epigenome_original
epigenome_orig_221	0.3501199040767386	0.9591690544412608	epigenome_original
epigenome_orig_222	0.3501199040767386	0.9598853868194842	epigenome_original
epigenome_orig_223	0.3525179856115107	0.9598853868194842	epigenome_original
epigenome_orig_224	0.3525179856115107	0.9620343839541547	epigenome_original
epigenome_orig_225	0.354916067146283	0.9620343839541547	epigenome_original
epigenome_orig_226	0.354916067146283	0.9627507163323782	epigenome_original
epigenome_orig_227	0.3645083932853717	0.9627507163323782	epigenome_original
epigenome_orig_228	0.3645083932853717	0.9656160458452722	epigenome_original
epigenome_orig_229	0.369304556354916	0.9656160458452722	epigenome_original
epigenome_orig_230	0.369304556354916	0.9663323782234956	epigenome_original
epigenome_orig_231	0.3741007194244604	0.9663323782234956	epigenome_original
epigenome_orig_232	0.3741007194244604	0.9670487106017192	epigenome_original
epigenome_orig_233	0.3980815347721823	0.9670487106017192	epigenome_original
epigenome_orig_234	0.3980815347721823	0.968481375358166	epigenome_original
epigenome_orig_235	0.4004796163069544	0.968481375358166	epigenome_original
epigenome_orig_236	0.4004796163069544	0.9691977077363896	epigenome_original
epigenome_orig_237	0.4028776978417266	0.9691977077363896	epigenome_original
epigenome_orig_238	0.4028776978417266	0.9699140401146132	epigenome_original
epigenome_orig_239	0.4100719424460431	0.9699140401146132	epigenome_original
epigenome_orig_240	0.4100719424460431	0.97134670487106	epigenome_original
epigenome_orig_241	0.4172661870503597	0.97134670487106	epigenome_original
epigenome_orig_242	0.4172661870503597	0.9720630372492836	epigenome_original
epigenome_orig_243	0.4292565947242206	0.9720630372492836	epigenome_original
epigenome_orig_244	0.4292565947242206	0.9727793696275072	epigenome_original
epigenome_orig_245	0.4316546762589928	0.9727793696275072	epigenome_original
epigenome_orig_246	0.4316546762589928	0.9734957020057308	epigenome_original
epigenome_orig_247	0.434052757793765	0.9734957020057308	epigenome_original
epigenome_orig_248	0.434052757793765	0.9749283667621776	epigenome_original
epigenome_orig_249	0.4388489208633093	0.9749283667621776	epigenome_original
epigenome_orig_250	0.4388489208633093	0.9756446991404012	epigenome_original
epigenome_orig_251	0.4556354916067146	0.9756446991404012	epigenome_original
epigenome_orig_252	0.4556354916067146	0.9763610315186246	epigenome_original
epigenome_orig_253	0.4580335731414868	0.9763610315186246	epigenome_original
epigenome_orig_254	0.4580335731414868	0.9770773638968482	epigenome_original
epigenome_orig_255	0.4700239808153477	0.9770773638968482	epigenome_original
epigenome_orig_256	0.4700239808153477	0.9777936962750716	epigenome_original
epigenome_orig_257	0.4820143884892086	0.9777936962750716	epigenome_original
epigenome_orig_258	0.4820143884892086	0.9785100286532952	epigenome_original
epigenome_orig_259	0.4916067146282973	0.9785100286532952	epigenome_original
epigenome_orig_260	0.4916067146282973	0.9799426934097422	epigenome_original
epigenome_orig_261	0.5011990407673861	0.9799426934097422	epigenome_original
epigenome_orig_262	0.5011990407673861	0.9806590257879656	epigenome_original
epigenome_orig_263	0.5059952038369304	0.9806590257879656	epigenome_original
epigenome_orig_264	0.5059952038369304	0.9813753581661891	epigenome_original
epigenome_orig_265	0.5155875299760192	0.9813753581661891	epigenome_original
epigenome_orig_266	0.5155875299760192	0.9820916905444126	epigenome_original
epigenome_orig_267	0.5275779376498801	0.9820916905444126	epigenome_original
epigenome_orig_268	0.5275779376498801	0.982808022922636	epigenome_original
epigenome_orig_269	0.5419664268585132	0.982808022922636	epigenome_original
epigenome_orig_270	0.5419664268585132	0.9835243553008596	epigenome_original
epigenome_orig_271	0.5587529976019184	0.9835243553008596	epigenome_original
epigenome_orig_272	0.5587529976019184	0.9849570200573066	epigenome_original
epigenome_orig_273	0.5731414868105515	0.9849570200573066	epigenome_original
epigenome_orig_274	0.5731414868105515	0.98567335243553	epigenome_original
epigenome_orig_275	0.60431654676259	0.98567335243553	epigenome_original
epigenome_orig_276	0.60431654676259	0.9863896848137536	epigenome_original
epigenome_orig_277	0.6139088729016786	0.9863896848137536	epigenome_original
epigenome_orig_278	0.6139088729016786	0.9871060171919772	epigenome_original
epigenome_orig_279	0.6211031175059952	0.9871060171919772	epigenome_original
epigenome_orig_280	0.6211031175059952	0.9878223495702004	epigenome_original
epigenome_orig_281	0.6330935251798561	0.9878223495702004	epigenome_original
epigenome_orig_282	0.6330935251798561	0.988538681948424	epigenome_original
epigenome_orig_283	0.645083932853717	0.988538681948424	epigenome_original
epigenome_orig_284	0.645083932853717	0.9892550143266476	epigenome_original
epigenome_orig_285	0.6546762589928058	0.9892550143266476	epigenome_original
epigenome_orig_286	0.6546762589928058	0.9899713467048712	epigenome_original
epigenome_orig_287	0.6642685851318945	0.9899713467048712	epigenome_original
epigenome_orig_288	0.6642685851318945	0.9906876790830944	epigenome_original
epigenome_orig_289	0.7218225419664268	0.9906876790830944	epigenome_original
epigenome_orig_290	0.7218225419664268	0.9921203438395416	epigenome_original
epigenome_orig_291	0.7266187050359713	0.9921203438395416	epigenome_original
epigenome_orig_292	0.7266187050359713	0.9928366762177652	epigenome_original
epigenome_orig_293	0.7290167865707434	0.9928366762177652	epigenome_original
epigenome_orig_294	0.7290167865707434	0.9935530085959884	epigenome_original
epigenome_orig_295	0.750599520383693	0.9935530085959884	epigenome_original
epigenome_orig_296	0.750599520383693	0.994269340974212	epigenome_original
epigenome_orig_297	0.762589928057554	0.994269340974212	epigenome_original
epigenome_orig_298	0.762589928057554	0.9949856733524356	epigenome_original
epigenome_orig_299	0.8345323741007195	0.9949856733524356	epigenome_original
epigenome_orig_300	0.8345323741007195	0.995702005730659	epigenome_original
epigenome_orig_301	0.8561151079136691	0.995702005730659	epigenome_original
epigenome_orig_302	0.8561151079136691	0.9964183381088824	epigenome_original
epigenome_orig_303	0.8609112709832134	0.9964183381088824	epigenome_original
epigenome_orig_304	0.8609112709832134	0.997134670487106	epigenome_original
epigenome_orig_305	0.8729016786570744	0.997134670487106	epigenome_original
epigenome_orig_306	0.8729016786570744	0.9978510028653296	epigenome_original
epigenome_orig_307	0.9304556354916068	0.9978510028653296	epigenome_original
epigenome_orig_308	0.9304556354916068	0.998567335243553	epigenome_original
epigenome_orig_309	0.9520383693045564	0.998567335243553	epigenome_original
epigenome_orig_310	0.9520383693045564	0.9992836676217765	epigenome_original
epigenome_orig_311	0.9688249400479616	0.9992836676217765	epigenome_original
epigenome_orig_312	0.9688249400479616	1.0	epigenome_original
epigenome_orig_313	1.0	1.0	epigenome_original
epigenome_3x_0	0.0	0.0	epigenome_3x
epigenome_3x_1	0.0	0.0136103151862464	epigenome_3x
epigenome_3x_2	0.0	0.0200573065902578	epigenome_3x
epigenome_3x_3	0.0	0.0243553008595988	epigenome_3x
epigenome_3x_4	0.0	0.0286532951289398	epigenome_3x
epigenome_3x_5	0.0	0.0300859598853868	epigenome_3x
epigenome_3x_6	0.0	0.0322349570200573	epigenome_3x
epigenome_3x_7	0.0	0.0451289398280802	epigenome_3x
epigenome_3x_8	0.0	0.0465616045845272	epigenome_3x
epigenome_3x_9	0.0	0.0479942693409742	epigenome_3x
epigenome_3x_10	0.0	0.0494269340974212	epigenome_3x
epigenome_3x_11	0.0	0.0530085959885386	epigenome_3x
epigenome_3x_12	0.0	0.0544412607449856	epigenome_3x
epigenome_3x_13	0.0	0.0623209169054441	epigenome_3x
epigenome_3x_14	0.0	0.0637535816618911	epigenome_3x
epigenome_3x_15	0.0	0.078080229226361	epigenome_3x
epigenome_3x_16	0.0	0.079512893982808	epigenome_3x
epigenome_3x_17	0.0	0.1368194842406876	epigenome_3x
epigenome_3x_18	0.0023980815347721	0.1368194842406876	epigenome_3x
epigenome_3x_19	0.0023980815347721	0.1439828080229226	epigenome_3x
epigenome_3x_20	0.0023980815347721	0.1454154727793696	epigenome_3x
epigenome_3x_21	0.0023980815347721	0.154727793696275	epigenome_3x
epigenome_3x_22	0.0023980815347721	0.156160458452722	epigenome_3x
epigenome_3x_23	0.0023980815347721	0.164756446991404	epigenome_3x
epigenome_3x_24	0.0023980815347721	0.166189111747851	epigenome_3x
epigenome_3x_25	0.0023980815347721	0.3008595988538682	epigenome_3x
epigenome_3x_26	0.0047961630695443	0.3008595988538682	epigenome_3x
epigenome_3x_27	0.0047961630695443	0.3087392550143266	epigenome_3x
epigenome_3x_28	0.0071942446043165	0.3087392550143266	epigenome_3x
epigenome_3x_29	0.0071942446043165	0.4247851002865329	epigenome_3x
epigenome_3x_30	0.0095923261390887	0.4247851002865329	epigenome_3x
epigenome_3x_31	0.0095923261390887	0.4863896848137536	epigenome_3x
epigenome_3x_32	0.0119904076738609	0.4863896848137536	epigenome_3x
epigenome_3x_33	0.0119904076738609	0.4899713467048711	epigenome_3x
epigenome_3x_34	0.014388489208633	0.4899713467048711	epigenome_3x
epigenome_3x_35	0.014388489208633	0.4949856733524355	epigenome_3x
epigenome_3x_36	0.0167865707434052	0.4949856733524355	epigenome_3x
epigenome_3x_37	0.0167865707434052	0.5121776504297995	epigenome_3x
epigenome_3x_38	0.0191846522781774	0.5121776504297995	epigenome_3x
epigenome_3x_39	0.0191846522781774	0.5128939828080229	epigenome_3x
epigenome_3x_40	0.0191846522781774	0.5143266475644699	epigenome_3x
epigenome_3x_41	0.0191846522781774	0.5315186246418339	epigenome_3x
epigenome_3x_42	0.0215827338129496	0.5315186246418339	epigenome_3x
epigenome_3x_43	0.0215827338129496	0.5336676217765043	epigenome_3x
epigenome_3x_44	0.0239808153477218	0.5336676217765043	epigenome_3x
epigenome_3x_45	0.0239808153477218	0.5508595988538681	epigenome_3x
epigenome_3x_46	0.026378896882494	0.5508595988538681	epigenome_3x
epigenome_3x_47	0.026378896882494	0.5537249283667621	epigenome_3x
epigenome_3x_48	0.0287769784172661	0.5537249283667621	epigenome_3x
epigenome_3x_49	0.0287769784172661	0.5859598853868195	epigenome_3x
epigenome_3x_50	0.0311750599520383	0.5859598853868195	epigenome_3x
epigenome_3x_51	0.0311750599520383	0.6160458452722063	epigenome_3x
epigenome_3x_52	0.0335731414868105	0.6160458452722063	epigenome_3x
epigenome_3x_53	0.0335731414868105	0.6303724928366762	epigenome_3x
epigenome_3x_54	0.0359712230215827	0.6303724928366762	epigenome_3x
epigenome_3x_55	0.0359712230215827	0.6339541547277937	epigenome_3x
epigenome_3x_56	0.0383693045563549	0.6339541547277937	epigenome_3x
epigenome_3x_57	0.0383693045563549	0.6511461318051576	epigenome_3x
epigenome_3x_58	0.0407673860911271	0.6511461318051576	epigenome_3x
epigenome_3x_59	0.0407673860911271	0.6518624641833811	epigenome_3x
epigenome_3x_60	0.0431654676258992	0.6518624641833811	epigenome_3x
epigenome_3x_61	0.0431654676258992	0.664756446991404	epigenome_3x
epigenome_3x_62	0.0455635491606714	0.664756446991404	epigenome_3x
epigenome_3x_63	0.0455635491606714	0.6683381088825215	epigenome_3x
epigenome_3x_64	0.0479616306954436	0.6683381088825215	epigenome_3x
epigenome_3x_65	0.0479616306954436	0.669054441260745	epigenome_3x
epigenome_3x_66	0.0503597122302158	0.669054441260745	epigenome_3x
epigenome_3x_67	0.0503597122302158	0.6855300859598854	epigenome_3x
epigenome_3x_68	0.052757793764988	0.6855300859598854	epigenome_3x
epigenome_3x_69	0.052757793764988	0.6891117478510028	epigenome_3x
epigenome_3x_70	0.0551558752997601	0.6891117478510028	epigenome_3x
epigenome_3x_71	0.0551558752997601	0.6991404011461319	epigenome_3x
epigenome_3x_72	0.0575539568345323	0.6991404011461319	epigenome_3x
epigenome_3x_73	0.0575539568345323	0.7091690544412608	epigenome_3x
epigenome_3x_74	0.0599520383693045	0.7091690544412608	epigenome_3x
epigenome_3x_75	0.0599520383693045	0.7156160458452722	epigenome_3x
epigenome_3x_76	0.0623501199040767	0.7156160458452722	epigenome_3x
epigenome_3x_77	0.0623501199040767	0.7199140401146131	epigenome_3x
epigenome_3x_78	0.0671462829736211	0.7199140401146131	epigenome_3x
epigenome_3x_79	0.0671462829736211	0.7363896848137536	epigenome_3x
epigenome_3x_80	0.0695443645083932	0.7363896848137536	epigenome_3x
epigenome_3x_81	0.0695443645083932	0.7378223495702005	epigenome_3x
epigenome_3x_82	0.0719424460431654	0.7378223495702005	epigenome_3x
epigenome_3x_83	0.0719424460431654	0.7571633237822349	epigenome_3x
epigenome_3x_84	0.0743405275779376	0.7571633237822349	epigenome_3x
epigenome_3x_85	0.0743405275779376	0.7636103151862464	epigenome_3x
epigenome_3x_86	0.0767386091127098	0.7636103151862464	epigenome_3x
epigenome_3x_87	0.0767386091127098	0.7664756446991404	epigenome_3x
epigenome_3x_88	0.079136690647482	0.7664756446991404	epigenome_3x
epigenome_3x_89	0.079136690647482	0.7686246418338109	epigenome_3x
epigenome_3x_90	0.0815347721822542	0.7686246418338109	epigenome_3x
epigenome_3x_91	0.0815347721822542	0.7757879656160458	epigenome_3x
epigenome_3x_92	0.0839328537170263	0.7757879656160458	epigenome_3x
epigenome_3x_93	0.0839328537170263	0.7815186246418339	epigenome_3x
epigenome_3x_94	0.0863309352517985	0.7815186246418339	epigenome_3x
epigenome_3x_95	0.0863309352517985	0.7908309455587392	epigenome_3x
epigenome_3x_96	0.0911270983213429	0.7908309455587392	epigenome_3x
epigenome_3x_97	0.0911270983213429	0.7915472779369628	epigenome_3x
epigenome_3x_98	0.0935251798561151	0.7915472779369628	epigenome_3x
epigenome_3x_99	0.0935251798561151	0.7929799426934098	epigenome_3x
epigenome_3x_100	0.0959232613908872	0.7929799426934098	epigenome_3x
epigenome_3x_101	0.0959232613908872	0.7936962750716332	epigenome_3x
epigenome_3x_102	0.0983213429256594	0.7936962750716332	epigenome_3x
epigenome_3x_103	0.0983213429256594	0.7951289398280802	epigenome_3x
epigenome_3x_104	0.1031175059952038	0.7951289398280802	epigenome_3x
epigenome_3x_105	0.1031175059952038	0.7958452722063037	epigenome_3x
epigenome_3x_106	0.105515587529976	0.7958452722063037	epigenome_3x
epigenome_3x_107	0.105515587529976	0.8080229226361032	epigenome_3x
epigenome_3x_108	0.1079136690647482	0.8080229226361032	epigenome_3x
epigenome_3x_109	0.1079136690647482	0.8116045845272206	epigenome_3x
epigenome_3x_110	0.1103117505995203	0.8116045845272206	epigenome_3x
epigenome_3x_111	0.1103117505995203	0.8173352435530086	epigenome_3x
epigenome_3x_112	0.1127098321342925	0.8173352435530086	epigenome_3x
epigenome_3x_113	0.1127098321342925	0.8194842406876791	epigenome_3x
epigenome_3x_114	0.1151079136690647	0.8194842406876791	epigenome_3x
epigenome_3x_115	0.1151079136690647	0.8209169054441261	epigenome_3x
epigenome_3x_116	0.1199040767386091	0.8209169054441261	epigenome_3x
epigenome_3x_117	0.1199040767386091	0.8216332378223495	epigenome_3x
epigenome_3x_118	0.1223021582733813	0.8216332378223495	epigenome_3x
epigenome_3x_119	0.1223021582733813	0.8302292263610315	epigenome_3x
epigenome_3x_120	0.1247002398081534	0.8302292263610315	epigenome_3x
epigenome_3x_121	0.1247002398081534	0.835243553008596	epigenome_3x
epigenome_3x_122	0.1270983213429256	0.835243553008596	epigenome_3x
epigenome_3x_123	0.1270983213429256	0.8388252148997135	epigenome_3x
epigenome_3x_124	0.13189448441247	0.8388252148997135	epigenome_3x
epigenome_3x_125	0.13189448441247	0.8409742120343839	epigenome_3x
epigenome_3x_126	0.1342925659472422	0.8409742120343839	epigenome_3x
epigenome_3x_127	0.1342925659472422	0.8445558739255015	epigenome_3x
epigenome_3x_128	0.1366906474820144	0.8445558739255015	epigenome_3x
epigenome_3x_129	0.1366906474820144	0.8481375358166189	epigenome_3x
epigenome_3x_130	0.1390887290167865	0.8481375358166189	epigenome_3x
epigenome_3x_131	0.1390887290167865	0.8538681948424068	epigenome_3x
epigenome_3x_132	0.1414868105515587	0.8538681948424068	epigenome_3x
epigenome_3x_133	0.1414868105515587	0.8646131805157593	epigenome_3x
epigenome_3x_134	0.1438848920863309	0.8646131805157593	epigenome_3x
epigenome_3x_135	0.1438848920863309	0.8674785100286533	epigenome_3x
epigenome_3x_136	0.1486810551558753	0.8674785100286533	epigenome_3x
epigenome_3x_137	0.1486810551558753	0.8696275071633238	epigenome_3x
epigenome_3x_138	0.1510791366906475	0.8696275071633238	epigenome_3x
epigenome_3x_139	0.1510791366906475	0.8703438395415473	epigenome_3x
epigenome_3x_140	0.1534772182254196	0.8703438395415473	epigenome_3x
epigenome_3x_141	0.1534772182254196	0.8710601719197708	epigenome_3x
epigenome_3x_142	0.1558752997601918	0.8710601719197708	epigenome_3x
epigenome_3x_143	0.1558752997601918	0.8724928366762178	epigenome_3x
epigenome_3x_144	0.1630695443645084	0.8724928366762178	epigenome_3x
epigenome_3x_145	0.1630695443645084	0.8739255014326648	epigenome_3x
epigenome_3x_146	0.1678657074340527	0.8739255014326648	epigenome_3x
epigenome_3x_147	0.1678657074340527	0.8782234957020058	epigenome_3x
epigenome_3x_148	0.1750599520383693	0.8782234957020058	epigenome_3x
epigenome_3x_149	0.1750599520383693	0.8789398280802292	epigenome_3x
epigenome_3x_150	0.1774580335731415	0.8789398280802292	epigenome_3x
epigenome_3x_151	0.1774580335731415	0.8803724928366762	epigenome_3x
epigenome_3x_152	0.1798561151079136	0.8803724928366762	epigenome_3x
epigenome_3x_153	0.1798561151079136	0.8810888252148997	epigenome_3x
epigenome_3x_154	0.1822541966426858	0.8810888252148997	epigenome_3x
epigenome_3x_155	0.1822541966426858	0.8832378223495702	epigenome_3x
epigenome_3x_156	0.184652278177458	0.8832378223495702	epigenome_3x
epigenome_3x_157	0.184652278177458	0.8839541547277937	epigenome_3x
epigenome_3x_158	0.1894484412470023	0.8839541547277937	epigenome_3x
epigenome_3x_159	0.1894484412470023	0.8853868194842407	epigenome_3x
epigenome_3x_160	0.1918465227817745	0.8853868194842407	epigenome_3x
epigenome_3x_161	0.1918465227817745	0.8889684813753582	epigenome_3x
epigenome_3x_162	0.1966426858513189	0.8889684813753582	epigenome_3x
epigenome_3x_163	0.1966426858513189	0.8904011461318052	epigenome_3x
epigenome_3x_164	0.1990407673860911	0.8904011461318052	epigenome_3x
epigenome_3x_165	0.1990407673860911	0.8911174785100286	epigenome_3x
epigenome_3x_166	0.2038369304556355	0.8911174785100286	epigenome_3x
epigenome_3x_167	0.2038369304556355	0.8918338108882522	epigenome_3x
epigenome_3x_168	0.2062350119904076	0.8918338108882522	epigenome_3x
epigenome_3x_169	0.2062350119904076	0.8932664756446992	epigenome_3x
epigenome_3x_170	0.2086330935251798	0.8932664756446992	epigenome_3x
epigenome_3x_171	0.2086330935251798	0.8939828080229226	epigenome_3x
epigenome_3x_172	0.2158273381294964	0.8939828080229226	epigenome_3x
epigenome_3x_173	0.2158273381294964	0.8954154727793696	epigenome_3x
epigenome_3x_174	0.2182254196642686	0.8954154727793696	epigenome_3x
epigenome_3x_175	0.2182254196642686	0.8961318051575932	epigenome_3x
epigenome_3x_176	0.2206235011990407	0.8961318051575932	epigenome_3x
epigenome_3x_177	0.2206235011990407	0.8975644699140402	epigenome_3x
epigenome_3x_178	0.2230215827338129	0.8975644699140402	epigenome_3x
epigenome_3x_179	0.2230215827338129	0.8982808022922636	epigenome_3x
epigenome_3x_180	0.2254196642685851	0.8982808022922636	epigenome_3x
epigenome_3x_181	0.2254196642685851	0.9004297994269341	epigenome_3x
epigenome_3x_182	0.2278177458033573	0.9004297994269341	epigenome_3x
epigenome_3x_183	0.2278177458033573	0.9011461318051576	epigenome_3x
epigenome_3x_184	0.2302158273381295	0.9011461318051576	epigenome_3x
epigenome_3x_185	0.2302158273381295	0.9018624641833812	epigenome_3x
epigenome_3x_186	0.237410071942446	0.9018624641833812	epigenome_3x
epigenome_3x_187	0.237410071942446	0.903295128939828	epigenome_3x
epigenome_3x_188	0.2398081534772182	0.903295128939828	epigenome_3x
epigenome_3x_189	0.2398081534772182	0.9054441260744984	epigenome_3x
epigenome_3x_190	0.2422062350119904	0.9054441260744984	epigenome_3x
epigenome_3x_191	0.2422062350119904	0.9075931232091692	epigenome_3x
epigenome_3x_192	0.2446043165467626	0.9075931232091692	epigenome_3x
epigenome_3x_193	0.2446043165467626	0.91189111747851	epigenome_3x
epigenome_3x_194	0.2494004796163069	0.91189111747851	epigenome_3x
epigenome_3x_195	0.2494004796163069	0.9140401146131804	epigenome_3x
epigenome_3x_196	0.2541966426858513	0.9140401146131804	epigenome_3x
epigenome_3x_197	0.2541966426858513	0.914756446991404	epigenome_3x
epigenome_3x_198	0.2589928057553957	0.914756446991404	epigenome_3x
epigenome_3x_199	0.2589928057553957	0.9169054441260746	epigenome_3x
epigenome_3x_200	0.2613908872901678	0.9169054441260746	epigenome_3x
epigenome_3x_201	0.2613908872901678	0.9183381088825217	epigenome_3x
epigenome_3x_202	0.2637889688249401	0.9183381088825217	epigenome_3x
epigenome_3x_203	0.2637889688249401	0.9197707736389684	epigenome_3x
epigenome_3x_204	0.2661870503597122	0.9197707736389684	epigenome_3x
epigenome_3x_205	0.2661870503597122	0.920487106017192	epigenome_3x
epigenome_3x_206	0.2685851318944844	0.920487106017192	epigenome_3x
epigenome_3x_207	0.2685851318944844	0.9212034383954156	epigenome_3x
epigenome_3x_208	0.2853717026378897	0.9212034383954156	epigenome_3x
epigenome_3x_209	0.2853717026378897	0.9226361031518624	epigenome_3x
epigenome_3x_210	0.290167865707434	0.9226361031518624	epigenome_3x
epigenome_3x_211	0.290167865707434	0.923352435530086	epigenome_3x
epigenome_3x_212	0.2925659472422062	0.923352435530086	epigenome_3x
epigenome_3x_213	0.2925659472422062	0.9255014326647564	epigenome_3x
epigenome_3x_214	0.2973621103117506	0.9255014326647564	epigenome_3x
epigenome_3x_215	0.2973621103117506	0.9283667621776504	epigenome_3x
epigenome_3x_216	0.3045563549160671	0.9283667621776504	epigenome_3x
epigenome_3x_217	0.3045563549160671	0.9297994269340976	epigenome_3x
epigenome_3x_218	0.3069544364508393	0.9297994269340976	epigenome_3x
epigenome_3x_219	0.3069544364508393	0.9305157593123208	epigenome_3x
epigenome_3x_220	0.3093525179856115	0.9305157593123208	epigenome_3x
epigenome_3x_221	0.3093525179856115	0.931948424068768	epigenome_3x
epigenome_3x_222	0.3117505995203837	0.931948424068768	epigenome_3x
epigenome_3x_223	0.3117505995203837	0.9333810888252148	epigenome_3x
epigenome_3x_224	0.316546762589928	0.9333810888252148	epigenome_3x
epigenome_3x_225	0.316546762589928	0.9340974212034384	epigenome_3x
epigenome_3x_226	0.3213429256594724	0.9340974212034384	epigenome_3x
epigenome_3x_227	0.3213429256594724	0.934813753581662	epigenome_3x
epigenome_3x_228	0.3237410071942446	0.934813753581662	epigenome_3x
epigenome_3x_229	0.3237410071942446	0.9362464183381088	epigenome_3x
epigenome_3x_230	0.3309352517985611	0.9362464183381088	epigenome_3x
epigenome_3x_231	0.3309352517985611	0.9383954154727794	epigenome_3x
epigenome_3x_232	0.3357314148681055	0.9383954154727794	epigenome_3x
epigenome_3x_233	0.3357314148681055	0.9405444126074498	epigenome_3x
epigenome_3x_234	0.3381294964028777	0.9405444126074498	epigenome_3x
epigenome_3x_235	0.3381294964028777	0.9419770773638968	epigenome_3x
epigenome_3x_236	0.3405275779376499	0.9419770773638968	epigenome_3x
epigenome_3x_237	0.3405275779376499	0.9434097421203438	epigenome_3x
epigenome_3x_238	0.342925659472422	0.9434097421203438	epigenome_3x
epigenome_3x_239	0.342925659472422	0.9448424068767908	epigenome_3x
epigenome_3x_240	0.3453237410071942	0.9448424068767908	epigenome_3x
epigenome_3x_241	0.3453237410071942	0.9455587392550144	epigenome_3x
epigenome_3x_242	0.3477218225419664	0.9455587392550144	epigenome_3x
epigenome_3x_243	0.3477218225419664	0.946275071633238	epigenome_3x
epigenome_3x_244	0.3501199040767386	0.946275071633238	epigenome_3x
epigenome_3x_245	0.3501199040767386	0.9469914040114612	epigenome_3x
epigenome_3x_246	0.3573141486810551	0.9469914040114612	epigenome_3x
epigenome_3x_247	0.3573141486810551	0.9484240687679084	epigenome_3x
epigenome_3x_248	0.3597122302158273	0.9484240687679084	epigenome_3x
epigenome_3x_249	0.3597122302158273	0.949140401146132	epigenome_3x
epigenome_3x_250	0.3645083932853717	0.949140401146132	epigenome_3x
epigenome_3x_251	0.3645083932853717	0.9498567335243552	epigenome_3x
epigenome_3x_252	0.369304556354916	0.9498567335243552	epigenome_3x
epigenome_3x_253	0.369304556354916	0.9505730659025788	epigenome_3x
epigenome_3x_254	0.3717026378896882	0.9505730659025788	epigenome_3x
epigenome_3x_255	0.3717026378896882	0.9520057306590258	epigenome_3x
epigenome_3x_256	0.3741007194244604	0.9520057306590258	epigenome_3x
epigenome_3x_257	0.3741007194244604	0.9527220630372492	epigenome_3x
epigenome_3x_258	0.3764988009592326	0.9527220630372492	epigenome_3x
epigenome_3x_259	0.3764988009592326	0.9541547277936964	epigenome_3x
epigenome_3x_260	0.4004796163069544	0.9541547277936964	epigenome_3x
epigenome_3x_261	0.4004796163069544	0.9548710601719198	epigenome_3x
epigenome_3x_262	0.4028776978417266	0.9548710601719198	epigenome_3x
epigenome_3x_263	0.4028776978417266	0.9563037249283668	epigenome_3x
epigenome_3x_264	0.4124700239808153	0.9563037249283668	epigenome_3x
epigenome_3x_265	0.4124700239808153	0.9570200573065902	epigenome_3x
epigenome_3x_266	0.4292565947242206	0.9570200573065902	epigenome_3x
epigenome_3x_267	0.4292565947242206	0.9577363896848138	epigenome_3x
epigenome_3x_268	0.4364508393285372	0.9577363896848138	epigenome_3x
epigenome_3x_269	0.4364508393285372	0.9584527220630372	epigenome_3x
epigenome_3x_270	0.4460431654676259	0.9584527220630372	epigenome_3x
epigenome_3x_271	0.4460431654676259	0.9591690544412608	epigenome_3x
epigenome_3x_272	0.4508393285371702	0.9591690544412608	epigenome_3x
epigenome_3x_273	0.4508393285371702	0.9613180515759312	epigenome_3x
epigenome_3x_274	0.4748201438848921	0.9613180515759312	epigenome_3x
epigenome_3x_275	0.4748201438848921	0.9641833810888252	epigenome_3x
epigenome_3x_276	0.4892086330935252	0.9641833810888252	epigenome_3x
epigenome_3x_277	0.4892086330935252	0.9656160458452722	epigenome_3x
epigenome_3x_278	0.5035971223021583	0.9656160458452722	epigenome_3x
epigenome_3x_279	0.5035971223021583	0.9663323782234956	epigenome_3x
epigenome_3x_280	0.5083932853717026	0.9663323782234956	epigenome_3x
epigenome_3x_281	0.5083932853717026	0.9677650429799428	epigenome_3x
epigenome_3x_282	0.5203836930455635	0.9677650429799428	epigenome_3x
epigenome_3x_283	0.5203836930455635	0.968481375358166	epigenome_3x
epigenome_3x_284	0.5227817745803357	0.968481375358166	epigenome_3x
epigenome_3x_285	0.5227817745803357	0.9691977077363896	epigenome_3x
epigenome_3x_286	0.5323741007194245	0.9691977077363896	epigenome_3x
epigenome_3x_287	0.5323741007194245	0.9706303724928368	epigenome_3x
epigenome_3x_288	0.5371702637889688	0.9706303724928368	epigenome_3x
epigenome_3x_289	0.5371702637889688	0.9727793696275072	epigenome_3x
epigenome_3x_290	0.5467625899280576	0.9727793696275072	epigenome_3x
epigenome_3x_291	0.5467625899280576	0.9734957020057308	epigenome_3x
epigenome_3x_292	0.5515587529976019	0.9734957020057308	epigenome_3x
epigenome_3x_293	0.5515587529976019	0.9756446991404012	epigenome_3x
epigenome_3x_294	0.5539568345323741	0.9756446991404012	epigenome_3x
epigenome_3x_295	0.5539568345323741	0.9763610315186246	epigenome_3x
epigenome_3x_296	0.5587529976019184	0.9763610315186246	epigenome_3x
epigenome_3x_297	0.5587529976019184	0.9770773638968482	epigenome_3x
epigenome_3x_298	0.592326139088729	0.9770773638968482	epigenome_3x
epigenome_3x_299	0.592326139088729	0.9777936962750716	epigenome_3x
epigenome_3x_300	0.5947242206235012	0.9777936962750716	epigenome_3x
epigenome_3x_301	0.5947242206235012	0.9785100286532952	epigenome_3x
epigenome_3x_302	0.5971223021582733	0.9785100286532952	epigenome_3x
epigenome_3x_303	0.5971223021582733	0.9792263610315186	epigenome_3x
epigenome_3x_304	0.6067146282973621	0.9792263610315186	epigenome_3x
epigenome_3x_305	0.6067146282973621	0.9806590257879656	epigenome_3x
epigenome_3x_306	0.6187050359712231	0.9806590257879656	epigenome_3x
epigenome_3x_307	0.6187050359712231	0.9813753581661891	epigenome_3x
epigenome_3x_308	0.6211031175059952	0.9813753581661891	epigenome_3x
epigenome_3x_309	0.6211031175059952	0.9820916905444126	epigenome_3x
epigenome_3x_310	0.6474820143884892	0.9820916905444126	epigenome_3x
epigenome_3x_311	0.6474820143884892	0.982808022922636	epigenome_3x
epigenome_3x_312	0.6642685851318945	0.982808022922636	epigenome_3x
epigenome_3x_313	0.6642685851318945	0.9835243553008596	epigenome_3x
epigenome_3x_314	0.6762589928057554	0.9835243553008596	epigenome_3x
epigenome_3x_315	0.6762589928057554	0.9842406876790832	epigenome_3x
epigenome_3x_316	0.6882494004796164	0.9842406876790832	epigenome_3x
epigenome_3x_317	0.6882494004796164	0.98567335243553	epigenome_3x
epigenome_3x_318	0.7002398081534772	0.98567335243553	epigenome_3x
epigenome_3x_319	0.7002398081534772	0.9863896848137536	epigenome_3x
epigenome_3x_320	0.7266187050359713	0.9863896848137536	epigenome_3x
epigenome_3x_321	0.7266187050359713	0.9871060171919772	epigenome_3x
epigenome_3x_322	0.7314148681055156	0.9871060171919772	epigenome_3x
epigenome_3x_323	0.7314148681055156	0.9878223495702004	epigenome_3x
epigenome_3x_324	0.7529976019184652	0.9878223495702004	epigenome_3x
epigenome_3x_325	0.7529976019184652	0.988538681948424	epigenome_3x
epigenome_3x_326	0.762589928057554	0.988538681948424	epigenome_3x
epigenome_3x_327	0.762589928057554	0.9892550143266476	epigenome_3x
epigenome_3x_328	0.7649880095923262	0.9892550143266476	epigenome_3x
epigenome_3x_329	0.7649880095923262	0.9899713467048712	epigenome_3x
epigenome_3x_330	0.7673860911270983	0.9899713467048712	epigenome_3x
epigenome_3x_331	0.7673860911270983	0.9906876790830944	epigenome_3x
epigenome_3x_332	0.7745803357314148	0.9906876790830944	epigenome_3x
epigenome_3x_333	0.7745803357314148	0.991404011461318	epigenome_3x
epigenome_3x_334	0.7817745803357314	0.991404011461318	epigenome_3x
epigenome_3x_335	0.7817745803357314	0.9921203438395416	epigenome_3x
epigenome_3x_336	0.7985611510791367	0.9921203438395416	epigenome_3x
epigenome_3x_337	0.7985611510791367	0.9928366762177652	epigenome_3x
epigenome_3x_338	0.8081534772182254	0.9928366762177652	epigenome_3x
epigenome_3x_339	0.8081534772182254	0.9935530085959884	epigenome_3x
epigenome_3x_340	0.8105515587529976	0.9935530085959884	epigenome_3x
epigenome_3x_341	0.8105515587529976	0.994269340974212	epigenome_3x
epigenome_3x_342	0.8273381294964028	0.994269340974212	epigenome_3x
epigenome_3x_343	0.8273381294964028	0.995702005730659	epigenome_3x
epigenome_3x_344	0.8800959232613909	0.995702005730659	epigenome_3x
epigenome_3x_345	0.8800959232613909	0.9964183381088824	epigenome_3x
epigenome_3x_346	0.8992805755395683	0.9964183381088824	epigenome_3x
epigenome_3x_347	0.8992805755395683	0.9978510028653296	epigenome_3x
epigenome_3x_348	0.9112709832134293	0.9978510028653296	epigenome_3x
epigenome_3x_349	0.9112709832134293	0.9992836676217765	epigenome_3x
epigenome_3x_350	0.9808153477218226	0.9992836676217765	epigenome_3x
epigenome_3x_351	0.9808153477218226	1.0	epigenome_3x
epigenome_3x_352	1.0	1.0	epigenome_3x
epigenome_1x_0	0.0	0.0	epigenome_1x
epigenome_1x_1	0.0	0.0007163323782234	epigenome_1x
epigenome_1x_2	0.0	0.0021489971346704	epigenome_1x
epigenome_1x_3	0.0	0.07378223495702	epigenome_1x
epigenome_1x_4	0.0	0.075214899713467	epigenome_1x
epigenome_1x_5	0.0	0.2242120343839541	epigenome_1x
epigenome_1x_6	0.0023980815347721	0.2242120343839541	epigenome_1x
epigenome_1x_7	0.0023980815347721	0.2421203438395415	epigenome_1x
epigenome_1x_8	0.0047961630695443	0.2421203438395415	epigenome_1x
epigenome_1x_9	0.0047961630695443	0.2521489971346705	epigenome_1x
epigenome_1x_10	0.0071942446043165	0.2521489971346705	epigenome_1x
epigenome_1x_11	0.0071942446043165	0.2571633237822349	epigenome_1x
epigenome_1x_12	0.0095923261390887	0.2571633237822349	epigenome_1x
epigenome_1x_13	0.0095923261390887	0.2836676217765043	epigenome_1x
epigenome_1x_14	0.0119904076738609	0.2836676217765043	epigenome_1x
epigenome_1x_15	0.0119904076738609	0.3022922636103152	epigenome_1x
epigenome_1x_16	0.014388489208633	0.3022922636103152	epigenome_1x
epigenome_1x_17	0.014388489208633	0.3474212034383954	epigenome_1x
epigenome_1x_18	0.0167865707434052	0.3474212034383954	epigenome_1x
epigenome_1x_19	0.0167865707434052	0.3531518624641834	epigenome_1x
epigenome_1x_20	0.0191846522781774	0.3531518624641834	epigenome_1x
epigenome_1x_21	0.0191846522781774	0.3803724928366762	epigenome_1x
epigenome_1x_22	0.0215827338129496	0.3803724928366762	epigenome_1x
epigenome_1x_23	0.0215827338129496	0.410458452722063	epigenome_1x
epigenome_1x_24	0.0239808153477218	0.410458452722063	epigenome_1x
epigenome_1x_25	0.0239808153477218	0.4512893982808023	epigenome_1x
epigenome_1x_26	0.026378896882494	0.4512893982808023	epigenome_1x
epigenome_1x_27	0.026378896882494	0.491404011461318	epigenome_1x
epigenome_1x_28	0.0287769784172661	0.491404011461318	epigenome_1x
epigenome_1x_29	0.0287769784172661	0.5171919770773639	epigenome_1x
epigenome_1x_30	0.0311750599520383	0.5171919770773639	epigenome_1x
epigenome_1x_31	0.0311750599520383	0.5257879656160458	epigenome_1x
epigenome_1x_32	0.0335731414868105	0.5257879656160458	epigenome_1x
epigenome_1x_33	0.0335731414868105	0.5436962750716332	epigenome_1x
epigenome_1x_34	0.0359712230215827	0.5436962750716332	epigenome_1x
epigenome_1x_35	0.0359712230215827	0.5623209169054442	epigenome_1x
epigenome_1x_36	0.0383693045563549	0.5623209169054442	epigenome_1x
epigenome_1x_37	0.0383693045563549	0.5687679083094556	epigenome_1x
epigenome_1x_38	0.0407673860911271	0.5687679083094556	epigenome_1x
epigenome_1x_39	0.0407673860911271	0.5737822349570201	epigenome_1x
epigenome_1x_40	0.0431654676258992	0.5737822349570201	epigenome_1x
epigenome_1x_41	0.0431654676258992	0.5787965616045845	epigenome_1x
epigenome_1x_42	0.0455635491606714	0.5787965616045845	epigenome_1x
epigenome_1x_43	0.0455635491606714	0.58810888252149	epigenome_1x
epigenome_1x_44	0.0479616306954436	0.58810888252149	epigenome_1x
epigenome_1x_45	0.0479616306954436	0.5938395415472779	epigenome_1x
epigenome_1x_46	0.0503597122302158	0.5938395415472779	epigenome_1x
epigenome_1x_47	0.0503597122302158	0.6088825214899714	epigenome_1x
epigenome_1x_48	0.052757793764988	0.6088825214899714	epigenome_1x
epigenome_1x_49	0.052757793764988	0.6174785100286533	epigenome_1x
epigenome_1x_50	0.0551558752997601	0.6174785100286533	epigenome_1x
epigenome_1x_51	0.0551558752997601	0.6332378223495702	epigenome_1x
epigenome_1x_52	0.0575539568345323	0.6332378223495702	epigenome_1x
epigenome_1x_53	0.0575539568345323	0.6368194842406877	epigenome_1x
epigenome_1x_54	0.0599520383693045	0.6368194842406877	epigenome_1x
epigenome_1x_55	0.0599520383693045	0.6418338108882522	epigenome_1x
epigenome_1x_56	0.0623501199040767	0.6418338108882522	epigenome_1x
epigenome_1x_57	0.0623501199040767	0.6482808022922636	epigenome_1x
epigenome_1x_58	0.0647482014388489	0.6482808022922636	epigenome_1x
epigenome_1x_59	0.0647482014388489	0.6547277936962751	epigenome_1x
epigenome_1x_60	0.0671462829736211	0.6547277936962751	epigenome_1x
epigenome_1x_61	0.0671462829736211	0.6597421203438395	epigenome_1x
epigenome_1x_62	0.0695443645083932	0.6597421203438395	epigenome_1x
epigenome_1x_63	0.0695443645083932	0.66189111747851	epigenome_1x
epigenome_1x_64	0.0743405275779376	0.66189111747851	epigenome_1x
epigenome_1x_65	0.0743405275779376	0.663323782234957	epigenome_1x
epigenome_1x_66	0.0767386091127098	0.663323782234957	epigenome_1x
epigenome_1x_67	0.0767386091127098	0.666189111747851	epigenome_1x
epigenome_1x_68	0.0815347721822542	0.666189111747851	epigenome_1x
epigenome_1x_69	0.0815347721822542	0.6819484240687679	epigenome_1x
epigenome_1x_70	0.0839328537170263	0.6819484240687679	epigenome_1x
epigenome_1x_71	0.0839328537170263	0.6876790830945558	epigenome_1x
epigenome_1x_72	0.0863309352517985	0.6876790830945558	epigenome_1x
epigenome_1x_73	0.0863309352517985	0.6919770773638968	epigenome_1x
epigenome_1x_74	0.0887290167865707	0.6919770773638968	epigenome_1x
epigenome_1x_75	0.0887290167865707	0.6934097421203438	epigenome_1x
epigenome_1x_76	0.0911270983213429	0.6934097421203438	epigenome_1x
epigenome_1x_77	0.0911270983213429	0.6948424068767909	epigenome_1x
epigenome_1x_78	0.0935251798561151	0.6948424068767909	epigenome_1x
epigenome_1x_79	0.0935251798561151	0.6998567335243553	epigenome_1x
epigenome_1x_80	0.0959232613908872	0.6998567335243553	epigenome_1x
epigenome_1x_81	0.0959232613908872	0.7012893982808023	epigenome_1x
epigenome_1x_82	0.0983213429256594	0.7012893982808023	epigenome_1x
epigenome_1x_83	0.0983213429256594	0.7048710601719198	epigenome_1x
epigenome_1x_84	0.1007194244604316	0.7048710601719198	epigenome_1x
epigenome_1x_85	0.1007194244604316	0.7070200573065902	epigenome_1x
epigenome_1x_86	0.1031175059952038	0.7070200573065902	epigenome_1x
epigenome_1x_87	0.1031175059952038	0.7113180515759312	epigenome_1x
epigenome_1x_88	0.105515587529976	0.7113180515759312	epigenome_1x
epigenome_1x_89	0.105515587529976	0.7120343839541547	epigenome_1x
epigenome_1x_90	0.1079136690647482	0.7120343839541547	epigenome_1x
epigenome_1x_91	0.1079136690647482	0.7127507163323782	epigenome_1x
epigenome_1x_92	0.1103117505995203	0.7127507163323782	epigenome_1x
epigenome_1x_93	0.1103117505995203	0.7285100286532952	epigenome_1x
epigenome_1x_94	0.1127098321342925	0.7285100286532952	epigenome_1x
epigenome_1x_95	0.1127098321342925	0.7299426934097422	epigenome_1x
epigenome_1x_96	0.1151079136690647	0.7299426934097422	epigenome_1x
epigenome_1x_97	0.1151079136690647	0.7363896848137536	epigenome_1x
epigenome_1x_98	0.1175059952038369	0.7363896848137536	epigenome_1x
epigenome_1x_99	0.1175059952038369	0.7378223495702005	epigenome_1x
epigenome_1x_100	0.1199040767386091	0.7378223495702005	epigenome_1x
epigenome_1x_101	0.1199040767386091	0.7428366762177651	epigenome_1x
epigenome_1x_102	0.1223021582733813	0.7428366762177651	epigenome_1x
epigenome_1x_103	0.1223021582733813	0.75	epigenome_1x
epigenome_1x_104	0.1247002398081534	0.75	epigenome_1x
epigenome_1x_105	0.1247002398081534	0.751432664756447	epigenome_1x
epigenome_1x_106	0.1294964028776978	0.751432664756447	epigenome_1x
epigenome_1x_107	0.1294964028776978	0.7571633237822349	epigenome_1x
epigenome_1x_108	0.13189448441247	0.7571633237822349	epigenome_1x
epigenome_1x_109	0.13189448441247	0.7578796561604585	epigenome_1x
epigenome_1x_110	0.1342925659472422	0.7578796561604585	epigenome_1x
epigenome_1x_111	0.1342925659472422	0.7607449856733525	epigenome_1x
epigenome_1x_112	0.1366906474820144	0.7607449856733525	epigenome_1x
epigenome_1x_113	0.1366906474820144	0.7636103151862464	epigenome_1x
epigenome_1x_114	0.1390887290167865	0.7636103151862464	epigenome_1x
epigenome_1x_115	0.1390887290167865	0.7664756446991404	epigenome_1x
epigenome_1x_116	0.1414868105515587	0.7664756446991404	epigenome_1x
epigenome_1x_117	0.1414868105515587	0.7707736389684814	epigenome_1x
epigenome_1x_118	0.1438848920863309	0.7707736389684814	epigenome_1x
epigenome_1x_119	0.1438848920863309	0.7729226361031518	epigenome_1x
epigenome_1x_120	0.1462829736211031	0.7729226361031518	epigenome_1x
epigenome_1x_121	0.1462829736211031	0.7743553008595988	epigenome_1x
epigenome_1x_122	0.1534772182254196	0.7743553008595988	epigenome_1x
epigenome_1x_123	0.1534772182254196	0.7779369627507163	epigenome_1x
epigenome_1x_124	0.1558752997601918	0.7779369627507163	epigenome_1x
epigenome_1x_125	0.1558752997601918	0.7808022922636103	epigenome_1x
epigenome_1x_126	0.1606714628297362	0.7808022922636103	epigenome_1x
epigenome_1x_127	0.1606714628297362	0.7836676217765043	epigenome_1x
epigenome_1x_128	0.1630695443645084	0.7836676217765043	epigenome_1x
epigenome_1x_129	0.1630695443645084	0.7843839541547278	epigenome_1x
epigenome_1x_130	0.1654676258992805	0.7843839541547278	epigenome_1x
epigenome_1x_131	0.1654676258992805	0.7893982808022922	epigenome_1x
epigenome_1x_132	0.1702637889688249	0.7893982808022922	epigenome_1x
epigenome_1x_133	0.1702637889688249	0.7915472779369628	epigenome_1x
epigenome_1x_134	0.1750599520383693	0.7915472779369628	epigenome_1x
epigenome_1x_135	0.1750599520383693	0.7922636103151862	epigenome_1x
epigenome_1x_136	0.1774580335731415	0.7922636103151862	epigenome_1x
epigenome_1x_137	0.1774580335731415	0.7972779369627507	epigenome_1x
epigenome_1x_138	0.1798561151079136	0.7972779369627507	epigenome_1x
epigenome_1x_139	0.1798561151079136	0.7987106017191977	epigenome_1x
epigenome_1x_140	0.1822541966426858	0.7987106017191977	epigenome_1x
epigenome_1x_141	0.1822541966426858	0.8001432664756447	epigenome_1x
epigenome_1x_142	0.1894484412470023	0.8001432664756447	epigenome_1x
epigenome_1x_143	0.1894484412470023	0.8008595988538681	epigenome_1x
epigenome_1x_144	0.1918465227817745	0.8008595988538681	epigenome_1x
epigenome_1x_145	0.1918465227817745	0.8037249283667621	epigenome_1x
epigenome_1x_146	0.1990407673860911	0.8037249283667621	epigenome_1x
epigenome_1x_147	0.1990407673860911	0.8116045845272206	epigenome_1x
epigenome_1x_148	0.2014388489208633	0.8116045845272206	epigenome_1x
epigenome_1x_149	0.2014388489208633	0.8237822349570201	epigenome_1x
epigenome_1x_150	0.2038369304556355	0.8237822349570201	epigenome_1x
epigenome_1x_151	0.2038369304556355	0.828080229226361	epigenome_1x
epigenome_1x_152	0.2062350119904076	0.828080229226361	epigenome_1x
epigenome_1x_153	0.2062350119904076	0.8287965616045845	epigenome_1x
epigenome_1x_154	0.2086330935251798	0.8287965616045845	epigenome_1x
epigenome_1x_155	0.2086330935251798	0.829512893982808	epigenome_1x
epigenome_1x_156	0.211031175059952	0.829512893982808	epigenome_1x
epigenome_1x_157	0.211031175059952	0.830945558739255	epigenome_1x
epigenome_1x_158	0.2134292565947242	0.830945558739255	epigenome_1x
epigenome_1x_159	0.2134292565947242	0.833810888252149	epigenome_1x
epigenome_1x_160	0.2182254196642686	0.833810888252149	epigenome_1x
epigenome_1x_161	0.2182254196642686	0.83810888252149	epigenome_1x
epigenome_1x_162	0.2206235011990407	0.83810888252149	epigenome_1x
epigenome_1x_163	0.2206235011990407	0.839541547277937	epigenome_1x
epigenome_1x_164	0.2230215827338129	0.839541547277937	epigenome_1x
epigenome_1x_165	0.2230215827338129	0.8416905444126075	epigenome_1x
epigenome_1x_166	0.2254196642685851	0.8416905444126075	epigenome_1x
epigenome_1x_167	0.2254196642685851	0.8431232091690545	epigenome_1x
epigenome_1x_168	0.2278177458033573	0.8431232091690545	epigenome_1x
epigenome_1x_169	0.2278177458033573	0.8438395415472779	epigenome_1x
epigenome_1x_170	0.2302158273381295	0.8438395415472779	epigenome_1x
epigenome_1x_171	0.2302158273381295	0.8445558739255015	epigenome_1x
epigenome_1x_172	0.2326139088729016	0.8445558739255015	epigenome_1x
epigenome_1x_173	0.2326139088729016	0.8452722063037249	epigenome_1x
epigenome_1x_174	0.237410071942446	0.8452722063037249	epigenome_1x
epigenome_1x_175	0.237410071942446	0.8481375358166189	epigenome_1x
epigenome_1x_176	0.2398081534772182	0.8481375358166189	epigenome_1x
epigenome_1x_177	0.2398081534772182	0.8495702005730659	epigenome_1x
epigenome_1x_178	0.2422062350119904	0.8495702005730659	epigenome_1x
epigenome_1x_179	0.2422062350119904	0.8531518624641834	epigenome_1x
epigenome_1x_180	0.2470023980815347	0.8531518624641834	epigenome_1x
epigenome_1x_181	0.2470023980815347	0.8538681948424068	epigenome_1x
epigenome_1x_182	0.2494004796163069	0.8538681948424068	epigenome_1x
epigenome_1x_183	0.2494004796163069	0.8660458452722063	epigenome_1x
epigenome_1x_184	0.2517985611510791	0.8660458452722063	epigenome_1x
epigenome_1x_185	0.2517985611510791	0.8674785100286533	epigenome_1x
epigenome_1x_186	0.2541966426858513	0.8674785100286533	epigenome_1x
epigenome_1x_187	0.2541966426858513	0.8681948424068768	epigenome_1x
epigenome_1x_188	0.2589928057553957	0.8681948424068768	epigenome_1x
epigenome_1x_189	0.2589928057553957	0.8689111747851003	epigenome_1x
epigenome_1x_190	0.2613908872901678	0.8689111747851003	epigenome_1x
epigenome_1x_191	0.2613908872901678	0.8710601719197708	epigenome_1x
epigenome_1x_192	0.2637889688249401	0.8710601719197708	epigenome_1x
epigenome_1x_193	0.2637889688249401	0.8724928366762178	epigenome_1x
epigenome_1x_194	0.2661870503597122	0.8724928366762178	epigenome_1x
epigenome_1x_195	0.2661870503597122	0.8732091690544412	epigenome_1x
epigenome_1x_196	0.2685851318944844	0.8732091690544412	epigenome_1x
epigenome_1x_197	0.2685851318944844	0.8746418338108882	epigenome_1x
epigenome_1x_198	0.2733812949640288	0.8746418338108882	epigenome_1x
epigenome_1x_199	0.2733812949640288	0.8753581661891118	epigenome_1x
epigenome_1x_200	0.2757793764988009	0.8753581661891118	epigenome_1x
epigenome_1x_201	0.2757793764988009	0.8767908309455588	epigenome_1x
epigenome_1x_202	0.2781774580335731	0.8767908309455588	epigenome_1x
epigenome_1x_203	0.2781774580335731	0.8782234957020058	epigenome_1x
epigenome_1x_204	0.2805755395683453	0.8782234957020058	epigenome_1x
epigenome_1x_205	0.2805755395683453	0.8810888252148997	epigenome_1x
epigenome_1x_206	0.2853717026378897	0.8810888252148997	epigenome_1x
epigenome_1x_207	0.2853717026378897	0.8825214899713467	epigenome_1x
epigenome_1x_208	0.290167865707434	0.8825214899713467	epigenome_1x
epigenome_1x_209	0.290167865707434	0.8832378223495702	epigenome_1x
epigenome_1x_210	0.2925659472422062	0.8832378223495702	epigenome_1x
epigenome_1x_211	0.2925659472422062	0.8839541547277937	epigenome_1x
epigenome_1x_212	0.2997601918465228	0.8839541547277937	epigenome_1x
epigenome_1x_213	0.2997601918465228	0.8868194842406877	epigenome_1x
epigenome_1x_214	0.3045563549160671	0.8868194842406877	epigenome_1x
epigenome_1x_215	0.3045563549160671	0.8904011461318052	epigenome_1x
epigenome_1x_216	0.3069544364508393	0.8904011461318052	epigenome_1x
epigenome_1x_217	0.3069544364508393	0.8918338108882522	epigenome_1x
epigenome_1x_218	0.3141486810551558	0.8918338108882522	epigenome_1x
epigenome_1x_219	0.3141486810551558	0.8925501432664756	epigenome_1x
epigenome_1x_220	0.3237410071942446	0.8925501432664756	epigenome_1x
epigenome_1x_221	0.3237410071942446	0.8997134670487106	epigenome_1x
epigenome_1x_222	0.3261390887290168	0.8997134670487106	epigenome_1x
epigenome_1x_223	0.3261390887290168	0.9011461318051576	epigenome_1x
epigenome_1x_224	0.3309352517985611	0.9011461318051576	epigenome_1x
epigenome_1x_225	0.3309352517985611	0.9047277936962752	epigenome_1x
epigenome_1x_226	0.3357314148681055	0.9047277936962752	epigenome_1x
epigenome_1x_227	0.3357314148681055	0.9054441260744984	epigenome_1x
epigenome_1x_228	0.3381294964028777	0.9054441260744984	epigenome_1x
epigenome_1x_229	0.3381294964028777	0.9068767908309456	epigenome_1x
epigenome_1x_230	0.3405275779376499	0.9068767908309456	epigenome_1x
epigenome_1x_231	0.3405275779376499	0.9126074498567336	epigenome_1x
epigenome_1x_232	0.342925659472422	0.9126074498567336	epigenome_1x
epigenome_1x_233	0.342925659472422	0.9154727793696276	epigenome_1x
epigenome_1x_234	0.3501199040767386	0.9154727793696276	epigenome_1x
epigenome_1x_235	0.3501199040767386	0.9169054441260746	epigenome_1x
epigenome_1x_236	0.354916067146283	0.9169054441260746	epigenome_1x
epigenome_1x_237	0.354916067146283	0.917621776504298	epigenome_1x
epigenome_1x_238	0.3573141486810551	0.917621776504298	epigenome_1x
epigenome_1x_239	0.3573141486810551	0.9183381088825217	epigenome_1x
epigenome_1x_240	0.3597122302158273	0.9183381088825217	epigenome_1x
epigenome_1x_241	0.3597122302158273	0.9197707736389684	epigenome_1x
epigenome_1x_242	0.3645083932853717	0.9197707736389684	epigenome_1x
epigenome_1x_243	0.3645083932853717	0.920487106017192	epigenome_1x
epigenome_1x_244	0.3669064748201439	0.920487106017192	epigenome_1x
epigenome_1x_245	0.3669064748201439	0.9212034383954156	epigenome_1x
epigenome_1x_246	0.369304556354916	0.9212034383954156	epigenome_1x
epigenome_1x_247	0.369304556354916	0.923352435530086	epigenome_1x
epigenome_1x_248	0.3741007194244604	0.923352435530086	epigenome_1x
epigenome_1x_249	0.3741007194244604	0.9255014326647564	epigenome_1x
epigenome_1x_250	0.3788968824940047	0.9255014326647564	epigenome_1x
epigenome_1x_251	0.3788968824940047	0.9269340974212036	epigenome_1x
epigenome_1x_252	0.3860911270983213	0.9269340974212036	epigenome_1x
epigenome_1x_253	0.3860911270983213	0.9276504297994268	epigenome_1x
epigenome_1x_254	0.3908872901678657	0.9276504297994268	epigenome_1x
epigenome_1x_255	0.3908872901678657	0.9283667621776504	epigenome_1x
epigenome_1x_256	0.3932853717026379	0.9283667621776504	epigenome_1x
epigenome_1x_257	0.3932853717026379	0.929083094555874	epigenome_1x
epigenome_1x_258	0.39568345323741	0.929083094555874	epigenome_1x
epigenome_1x_259	0.39568345323741	0.9297994269340976	epigenome_1x
epigenome_1x_260	0.3980815347721823	0.9297994269340976	epigenome_1x
epigenome_1x_261	0.3980815347721823	0.9305157593123208	epigenome_1x
epigenome_1x_262	0.4028776978417266	0.9305157593123208	epigenome_1x
epigenome_1x_263	0.4028776978417266	0.9312320916905444	epigenome_1x
epigenome_1x_264	0.4100719424460431	0.9312320916905444	epigenome_1x
epigenome_1x_265	0.4100719424460431	0.931948424068768	epigenome_1x
epigenome_1x_266	0.4148681055155875	0.931948424068768	epigenome_1x
epigenome_1x_267	0.4148681055155875	0.9333810888252148	epigenome_1x
epigenome_1x_268	0.422062350119904	0.9333810888252148	epigenome_1x
epigenome_1x_269	0.422062350119904	0.9340974212034384	epigenome_1x
epigenome_1x_270	0.4268585131894484	0.9340974212034384	epigenome_1x
epigenome_1x_271	0.4268585131894484	0.9355300859598854	epigenome_1x
epigenome_1x_272	0.4316546762589928	0.9355300859598854	epigenome_1x
epigenome_1x_273	0.4316546762589928	0.9362464183381088	epigenome_1x
epigenome_1x_274	0.4364508393285372	0.9362464183381088	epigenome_1x
epigenome_1x_275	0.4364508393285372	0.9376790830945558	epigenome_1x
epigenome_1x_276	0.4388489208633093	0.9376790830945558	epigenome_1x
epigenome_1x_277	0.4388489208633093	0.9383954154727794	epigenome_1x
epigenome_1x_278	0.4436450839328537	0.9383954154727794	epigenome_1x
epigenome_1x_279	0.4436450839328537	0.9391117478510028	epigenome_1x
epigenome_1x_280	0.4508393285371702	0.9391117478510028	epigenome_1x
epigenome_1x_281	0.4508393285371702	0.9398280802292264	epigenome_1x
epigenome_1x_282	0.4556354916067146	0.9398280802292264	epigenome_1x
epigenome_1x_283	0.4556354916067146	0.9412607449856734	epigenome_1x
epigenome_1x_284	0.4580335731414868	0.9412607449856734	epigenome_1x
epigenome_1x_285	0.4580335731414868	0.9441260744985672	epigenome_1x
epigenome_1x_286	0.4700239808153477	0.9441260744985672	epigenome_1x
epigenome_1x_287	0.4700239808153477	0.946275071633238	epigenome_1x
epigenome_1x_288	0.4748201438848921	0.946275071633238	epigenome_1x
epigenome_1x_289	0.4748201438848921	0.9469914040114612	epigenome_1x
epigenome_1x_290	0.4844124700239808	0.9469914040114612	epigenome_1x
epigenome_1x_291	0.4844124700239808	0.9484240687679084	epigenome_1x
epigenome_1x_292	0.4892086330935252	0.9484240687679084	epigenome_1x
epigenome_1x_293	0.4892086330935252	0.9498567335243552	epigenome_1x
epigenome_1x_294	0.4988009592326139	0.9498567335243552	epigenome_1x
epigenome_1x_295	0.4988009592326139	0.9505730659025788	epigenome_1x
epigenome_1x_296	0.513189448441247	0.9505730659025788	epigenome_1x
epigenome_1x_297	0.513189448441247	0.9520057306590258	epigenome_1x
epigenome_1x_298	0.5203836930455635	0.9520057306590258	epigenome_1x
epigenome_1x_299	0.5203836930455635	0.9527220630372492	epigenome_1x
epigenome_1x_300	0.5251798561151079	0.9527220630372492	epigenome_1x
epigenome_1x_301	0.5251798561151079	0.9534383954154728	epigenome_1x
epigenome_1x_302	0.5275779376498801	0.9534383954154728	epigenome_1x
epigenome_1x_303	0.5275779376498801	0.9541547277936964	epigenome_1x
epigenome_1x_304	0.5371702637889688	0.9541547277936964	epigenome_1x
epigenome_1x_305	0.5371702637889688	0.9563037249283668	epigenome_1x
epigenome_1x_306	0.5443645083932853	0.9563037249283668	epigenome_1x
epigenome_1x_307	0.5443645083932853	0.9570200573065902	epigenome_1x
epigenome_1x_308	0.5467625899280576	0.9570200573065902	epigenome_1x
epigenome_1x_309	0.5467625899280576	0.9598853868194842	epigenome_1x
epigenome_1x_310	0.5539568345323741	0.9598853868194842	epigenome_1x
epigenome_1x_311	0.5539568345323741	0.9606017191977078	epigenome_1x
epigenome_1x_312	0.5563549160671463	0.9606017191977078	epigenome_1x
epigenome_1x_313	0.5563549160671463	0.9634670487106016	epigenome_1x
epigenome_1x_314	0.5635491606714629	0.9634670487106016	epigenome_1x
epigenome_1x_315	0.5635491606714629	0.9641833810888252	epigenome_1x
epigenome_1x_316	0.5707434052757794	0.9641833810888252	epigenome_1x
epigenome_1x_317	0.5707434052757794	0.9648997134670488	epigenome_1x
epigenome_1x_318	0.5827338129496403	0.9648997134670488	epigenome_1x
epigenome_1x_319	0.5827338129496403	0.9656160458452722	epigenome_1x
epigenome_1x_320	0.5851318944844125	0.9656160458452722	epigenome_1x
epigenome_1x_321	0.5851318944844125	0.9677650429799428	epigenome_1x
epigenome_1x_322	0.5971223021582733	0.9677650429799428	epigenome_1x
epigenome_1x_323	0.5971223021582733	0.968481375358166	epigenome_1x
epigenome_1x_324	0.60431654676259	0.968481375358166	epigenome_1x
epigenome_1x_325	0.60431654676259	0.9691977077363896	epigenome_1x
epigenome_1x_326	0.6163069544364509	0.9691977077363896	epigenome_1x
epigenome_1x_327	0.6163069544364509	0.9699140401146132	epigenome_1x
epigenome_1x_328	0.6211031175059952	0.9699140401146132	epigenome_1x
epigenome_1x_329	0.6211031175059952	0.97134670487106	epigenome_1x
epigenome_1x_330	0.6235011990407674	0.97134670487106	epigenome_1x
epigenome_1x_331	0.6235011990407674	0.9720630372492836	epigenome_1x
epigenome_1x_332	0.6330935251798561	0.9720630372492836	epigenome_1x
epigenome_1x_333	0.6330935251798561	0.9727793696275072	epigenome_1x
epigenome_1x_334	0.6426858513189448	0.9727793696275072	epigenome_1x
epigenome_1x_335	0.6426858513189448	0.9734957020057308	epigenome_1x
epigenome_1x_336	0.6474820143884892	0.9734957020057308	epigenome_1x
epigenome_1x_337	0.6474820143884892	0.9763610315186246	epigenome_1x
epigenome_1x_338	0.6642685851318945	0.9763610315186246	epigenome_1x
epigenome_1x_339	0.6642685851318945	0.9770773638968482	epigenome_1x
epigenome_1x_340	0.6714628297362111	0.9770773638968482	epigenome_1x
epigenome_1x_341	0.6714628297362111	0.9777936962750716	epigenome_1x
epigenome_1x_342	0.6762589928057554	0.9777936962750716	epigenome_1x
epigenome_1x_343	0.6762589928057554	0.9785100286532952	epigenome_1x
epigenome_1x_344	0.6786570743405276	0.9785100286532952	epigenome_1x
epigenome_1x_345	0.6786570743405276	0.9792263610315186	epigenome_1x
epigenome_1x_346	0.6834532374100719	0.9792263610315186	epigenome_1x
epigenome_1x_347	0.6834532374100719	0.9799426934097422	epigenome_1x
epigenome_1x_348	0.6930455635491607	0.9799426934097422	epigenome_1x
epigenome_1x_349	0.6930455635491607	0.9806590257879656	epigenome_1x
epigenome_1x_350	0.709832134292566	0.9806590257879656	epigenome_1x
epigenome_1x_351	0.709832134292566	0.9813753581661891	epigenome_1x
epigenome_1x_352	0.7170263788968825	0.9813753581661891	epigenome_1x
epigenome_1x_353	0.7170263788968825	0.982808022922636	epigenome_1x
epigenome_1x_354	0.7266187050359713	0.982808022922636	epigenome_1x
epigenome_1x_355	0.7266187050359713	0.9842406876790832	epigenome_1x
epigenome_1x_356	0.7482014388489209	0.9842406876790832	epigenome_1x
epigenome_1x_357	0.7482014388489209	0.9849570200573066	epigenome_1x
epigenome_1x_358	0.7601918465227818	0.9849570200573066	epigenome_1x
epigenome_1x_359	0.7601918465227818	0.9863896848137536	epigenome_1x
epigenome_1x_360	0.7745803357314148	0.9863896848137536	epigenome_1x
epigenome_1x_361	0.7745803357314148	0.9871060171919772	epigenome_1x
epigenome_1x_362	0.7913669064748201	0.9871060171919772	epigenome_1x
epigenome_1x_363	0.7913669064748201	0.9878223495702004	epigenome_1x
epigenome_1x_364	0.8105515587529976	0.9878223495702004	epigenome_1x
epigenome_1x_365	0.8105515587529976	0.988538681948424	epigenome_1x
epigenome_1x_366	0.8129496402877698	0.988538681948424	epigenome_1x
epigenome_1x_367	0.8129496402877698	0.9899713467048712	epigenome_1x
epigenome_1x_368	0.815347721822542	0.9899713467048712	epigenome_1x
epigenome_1x_369	0.815347721822542	0.9921203438395416	epigenome_1x
epigenome_1x_370	0.8201438848920863	0.9921203438395416	epigenome_1x
epigenome_1x_371	0.8201438848920863	0.9935530085959884	epigenome_1x
epigenome_1x_372	0.8249400479616307	0.9935530085959884	epigenome_1x
epigenome_1x_373	0.8249400479616307	0.994269340974212	epigenome_1x
epigenome_1x_374	0.8393285371702638	0.994269340974212	epigenome_1x
epigenome_1x_375	0.8393285371702638	0.9949856733524356	epigenome_1x
epigenome_1x_376	0.8537170263788969	0.9949856733524356	epigenome_1x
epigenome_1x_377	0.8537170263788969	0.995702005730659	epigenome_1x
epigenome_1x_378	0.8609112709832134	0.995702005730659	epigenome_1x
epigenome_1x_379	0.8609112709832134	0.9964183381088824	epigenome_1x
epigenome_1x_380	0.8729016786570744	0.9964183381088824	epigenome_1x
epigenome_1x_381	0.8729016786570744	0.997134670487106	epigenome_1x
epigenome_1x_382	0.8872901678657075	0.997134670487106	epigenome_1x
epigenome_1x_383	0.8872901678657075	0.9978510028653296	epigenome_1x
epigenome_1x_384	0.9328537170263788	0.9978510028653296	epigenome_1x
epigenome_1x_385	0.9328537170263788	0.998567335243553	epigenome_1x
epigenome_1x_386	0.947242206235012	0.998567335243553	epigenome_1x
epigenome_1x_387	0.947242206235012	0.9992836676217765	epigenome_1x
epigenome_1x_388	1.0	0.9992836676217765	epigenome_1x
epigenome_1x_389	1.0	1.0	epigenome_1x
