# Supplementary material for: Integrative modeling of tumor genomes and epigenomes for enhanced cancer diagnosis by cell-free DNA
Source: Nat Commun. 2023 Apr 10;14:2017. doi: 10.1038/s41467-023-37768-3 (PMC10085982; doi:10.1038/s41467-023-37768-3)
Supplement: Supplementary file 6 — Source Data [file 41467_2023_37768_MOESM6_ESM.zip › sourcedata/fig3_b_left.txt]

index	Accuracy
combined	0.6893542757417103
genome	0.6474694589877836
epigenome	0.5776614310645725
cnv	0.5724258289703316
fragpattern	0.5532286212914486
fragsize	0.493891797556719
