# Supplementary material for: Integrative modeling of tumor genomes and epigenomes for enhanced cancer diagnosis by cell-free DNA
Source: Nat Commun. 2023 Apr 10;14:2017. doi: 10.1038/s41467-023-37768-3 (PMC10085982; doi:10.1038/s41467-023-37768-3)
Supplement: Supplementary file 6 — Source Data [file 41467_2023_37768_MOESM6_ESM.zip › sourcedata/sup9_d_epigenome.txt]

label	liver	esophagus	ovary	pancreas	lung	colon
breast	95	4	7	4	2	1
liver	16	7	11	3	0	0
esophagus	8	4	37	3	1	1
ovary	3	0	5	72	0	1
pancreas	6	2	13	2	4	2
lung	9	0	6	0	0	4
