# Supplementary material for: Integrative modeling of tumor genomes and epigenomes for enhanced cancer diagnosis by cell-free DNA
Source: Nat Commun. 2023 Apr 10;14:2017. doi: 10.1038/s41467-023-37768-3 (PMC10085982; doi:10.1038/s41467-023-37768-3)
Supplement: Supplementary file 6 — Source Data [file 41467_2023_37768_MOESM6_ESM.zip › sourcedata/sup12_e.txt]

index	variable	value	type
-500	matching	-5.7079425e-05	liver
-496	matching	-2.6316196e-05	liver
-492	matching	8.312813e-06	liver
-488	matching	-1.8705117e-05	liver
-484	matching	-7.100967e-05	liver
-480	matching	-4.3751876e-05	liver
-476	matching	-5.3998665e-05	liver
-472	matching	-1.9731277e-05	liver
-468	matching	-4.2373536e-05	liver
-464	matching	-6.243822e-05	liver
-460	matching	-6.92282e-05	liver
-456	matching	-8.032735e-06	liver
-452	matching	-2.405701e-05	liver
-448	matching	-1.8717512e-05	liver
-444	matching	-5.4170447e-05	liver
-440	matching	-2.237857e-05	liver
-436	matching	3.86567e-05	liver
-432	matching	-2.274718e-05	liver
-428	matching	5.804888e-05	liver
-424	matching	-2.6117736e-05	liver
-420	matching	1.1654956e-05	liver
-416	matching	-1.0748412e-05	liver
-412	matching	-6.026793e-05	liver
-408	matching	-1.5577516e-05	liver
-404	matching	2.149691e-05	liver
-400	matching	3.1669166e-05	liver
-396	matching	-9.059954e-06	liver
-392	matching	-1.7759474e-05	liver
-388	matching	3.0268762e-07	liver
-384	matching	-3.8707254e-05	liver
-380	matching	-6.687875e-05	liver
-376	matching	1.4618703e-05	liver
-372	matching	-9.82001e-07	liver
-368	matching	-9.823831e-06	liver
-364	matching	2.8528122e-05	liver
-360	matching	-4.1571428e-05	liver
-356	matching	-0.00011004711	liver
-352	matching	-3.6298756e-05	liver
-348	matching	-8.594897e-05	liver
-344	matching	9.1169695e-06	liver
-340	matching	-1.2723684e-05	liver
-336	matching	-9.361362e-06	liver
-332	matching	-6.0429546e-05	liver
-328	matching	-1.7511782e-05	liver
-324	matching	-1.5598467e-05	liver
-320	matching	-7.9130565e-05	liver
-316	matching	-6.263887e-05	liver
-312	matching	-4.868537e-05	liver
-308	matching	-4.2337197e-05	liver
-304	matching	6.8814975e-06	liver
-300	matching	1.8257546e-05	liver
-296	matching	-2.6624159e-05	liver
-292	matching	-4.0654246e-05	liver
-288	matching	-1.6165047e-06	liver
-284	matching	-6.0652215e-05	liver
-280	matching	-3.8827056e-05	liver
-276	matching	-3.359418e-05	liver
-272	matching	-3.2661097e-05	liver
-268	matching	-8.836066e-05	liver
-264	matching	-4.345561e-05	liver
-260	matching	-8.634899e-05	liver
-256	matching	-2.800876e-06	liver
-252	matching	-4.127605e-05	liver
-248	matching	-2.7454153e-05	liver
-244	matching	-4.9842452e-05	liver
-240	matching	-5.3157153e-05	liver
-236	matching	-5.7252626e-05	liver
-232	matching	-7.995707e-05	liver
-228	matching	-3.6443595e-05	liver
-224	matching	1.0550335e-05	liver
-220	matching	-1.0355862e-05	liver
-216	matching	4.134448e-05	liver
-212	matching	2.9436e-05	liver
-208	matching	-1.2595191e-05	liver
-204	matching	1.012645e-05	liver
-200	matching	-1.9233681e-05	liver
-196	matching	3.9960472e-05	liver
-192	matching	-1.062366e-05	liver
-188	matching	7.282265e-05	liver
-184	matching	4.1386196e-05	liver
-180	matching	5.8351343e-06	liver
-176	matching	2.6208847e-05	liver
-172	matching	2.7527203e-05	liver
-168	matching	1.0203176e-05	liver
-164	matching	5.9237034e-05	liver
-160	matching	6.301697e-05	liver
-156	matching	7.187641e-05	liver
-152	matching	6.3349595e-05	liver
-148	matching	3.8084512e-05	liver
-144	matching	-1.8933382e-05	liver
-140	matching	5.2508287e-05	liver
-136	matching	0.00010656578	liver
-132	matching	4.7218055e-05	liver
-128	matching	6.27157e-05	liver
-124	matching	3.7566601e-06	liver
-120	matching	2.7420072e-05	liver
-116	matching	-9.2611335e-06	liver
-112	matching	1.8532875e-05	liver
-108	matching	3.0092959e-05	liver
-104	matching	-4.7485108e-05	liver
-100	matching	-3.6229547e-05	liver
-96	matching	-2.763424e-05	liver
-92	matching	-0.000102632155	liver
-88	matching	-5.3657383e-05	liver
-84	matching	-4.958787e-05	liver
-80	matching	-3.5791305e-05	liver
-76	matching	-4.3620134e-05	liver
-72	matching	-6.420903e-06	liver
-68	matching	-7.7295e-05	liver
-64	matching	-0.000130095	liver
-60	matching	-0.000116396994	liver
-56	matching	-7.0130154e-05	liver
-52	matching	-3.8205228e-05	liver
-48	matching	-5.3716194e-05	liver
-44	matching	-3.2215325e-05	liver
-40	matching	-6.862357e-05	liver
-36	matching	-6.874397e-05	liver
-32	matching	-0.00017993657	liver
-28	matching	-0.0001492494	liver
-24	matching	-8.9379515e-05	liver
-20	matching	-9.155375e-05	liver
-16	matching	-0.00010041408	liver
-12	matching	-8.3577186e-05	liver
-8	matching	-0.00011158607	liver
-4	matching	-0.00012324935	liver
0	matching	-0.00013290891	liver
4	matching	-6.970315e-05	liver
8	matching	-0.00012462596	liver
12	matching	-0.000105308376	liver
16	matching	-8.0347054e-05	liver
20	matching	-5.4743305e-05	liver
24	matching	-3.4474782e-05	liver
28	matching	-0.00012971571	liver
32	matching	-0.00011883039	liver
36	matching	-8.8618006e-05	liver
40	matching	-0.00013476769	liver
44	matching	-7.980082e-05	liver
48	matching	-0.00011807646	liver
52	matching	-0.00010095052	liver
56	matching	-8.591705e-05	liver
60	matching	-0.00012312933	liver
64	matching	-0.00010309519	liver
68	matching	-7.613083e-05	liver
72	matching	-0.00012296283	liver
76	matching	-0.00011737393	liver
80	matching	-0.00015527548	liver
84	matching	-3.3865766e-05	liver
88	matching	-6.447953e-05	liver
92	matching	-4.3233125e-05	liver
96	matching	-4.1320644e-05	liver
100	matching	-7.368529e-05	liver
104	matching	-1.6004466e-05	liver
108	matching	9.612393e-06	liver
112	matching	-2.9237002e-05	liver
116	matching	-1.6214935e-05	liver
120	matching	6.717217e-05	liver
124	matching	-5.9272657e-05	liver
128	matching	-3.204175e-06	liver
132	matching	-3.24559e-07	liver
136	matching	1.2285373e-05	liver
140	matching	-5.6105448e-05	liver
144	matching	-1.3905414e-05	liver
148	matching	-7.045627e-05	liver
152	matching	4.194951e-05	liver
156	matching	2.7495571e-05	liver
160	matching	4.746484e-05	liver
164	matching	4.0432216e-05	liver
168	matching	4.021664e-05	liver
172	matching	-5.8528763e-06	liver
176	matching	6.473159e-05	liver
180	matching	-9.145102e-06	liver
184	matching	-9.730037e-07	liver
188	matching	-1.5751015e-05	liver
192	matching	-2.7360675e-05	liver
196	matching	8.192649e-06	liver
200	matching	-2.3965136e-05	liver
204	matching	5.9245067e-06	liver
208	matching	-3.506439e-05	liver
212	matching	-3.8716473e-05	liver
216	matching	1.4680909e-05	liver
220	matching	6.2949235e-05	liver
224	matching	-4.737686e-05	liver
228	matching	-9.419417e-05	liver
232	matching	-2.0320926e-05	liver
236	matching	-1.9944575e-05	liver
240	matching	-5.9841936e-05	liver
244	matching	-4.225605e-05	liver
248	matching	-5.053188e-05	liver
252	matching	1.8650219e-06	liver
256	matching	-6.3577834e-05	liver
260	matching	-1.1062342e-05	liver
264	matching	4.28961e-06	liver
268	matching	-0.00011674941	liver
272	matching	-1.9301551e-05	liver
276	matching	-3.249493e-05	liver
280	matching	4.783143e-06	liver
284	matching	-6.825713e-05	liver
288	matching	-2.9317975e-05	liver
292	matching	-6.831991e-06	liver
296	matching	-4.2207623e-05	liver
300	matching	-3.3520933e-05	liver
304	matching	-9.467346e-05	liver
308	matching	-2.9516026e-05	liver
312	matching	-6.6865854e-05	liver
316	matching	-4.62172e-05	liver
320	matching	-2.6883832e-05	liver
324	matching	-3.136799e-05	liver
328	matching	-2.7059928e-05	liver
332	matching	-2.5367388e-05	liver
336	matching	-1.8887036e-05	liver
340	matching	-1.1179702e-05	liver
344	matching	-8.394138e-05	liver
348	matching	-3.2662658e-05	liver
352	matching	-5.9462574e-05	liver
356	matching	-4.7107093e-05	liver
360	matching	-2.6813306e-05	liver
364	matching	-0.00010519354	liver
368	matching	-2.4861949e-05	liver
372	matching	-6.987663e-05	liver
376	matching	-5.0471146e-05	liver
380	matching	-6.9644855e-05	liver
384	matching	-5.4493114e-05	liver
388	matching	-8.8600566e-05	liver
392	matching	-1.2092676e-05	liver
396	matching	-7.521812e-05	liver
400	matching	-1.716105e-05	liver
404	matching	-9.3165145e-05	liver
408	matching	1.7117034e-05	liver
412	matching	1.51255235e-05	liver
416	matching	-7.138748e-05	liver
420	matching	7.85593e-06	liver
424	matching	-2.5868265e-05	liver
428	matching	-9.131038e-05	liver
432	matching	4.54041e-06	liver
436	matching	-9.361576e-05	liver
440	matching	-1.6489768e-05	liver
444	matching	-6.798042e-05	liver
448	matching	-4.0426123e-05	liver
452	matching	-6.532674e-05	liver
456	matching	-4.0141993e-05	liver
460	matching	-3.5874068e-06	liver
464	matching	-3.0774216e-05	liver
468	matching	-9.050087e-05	liver
472	matching	-3.742553e-05	liver
476	matching	4.744712e-06	liver
480	matching	-3.530835e-05	liver
484	matching	3.0123045e-05	liver
488	matching	-2.8001226e-05	liver
492	matching	-2.9633786e-05	liver
496	matching	-3.7176842e-06	liver
-500	unmatching	-5.8287037e-06	liver
-496	unmatching	4.5188394e-06	liver
-492	unmatching	-1.6838269e-06	liver
-488	unmatching	4.638039e-06	liver
-484	unmatching	-1.7564946e-05	liver
-480	unmatching	-9.547635e-07	liver
-476	unmatching	1.233254e-06	liver
-472	unmatching	2.3444268e-06	liver
-468	unmatching	-1.2941021e-05	liver
-464	unmatching	-1.3078436e-05	liver
-460	unmatching	-1.4948289e-05	liver
-456	unmatching	-9.69224e-06	liver
-452	unmatching	-7.2976404e-06	liver
-448	unmatching	-5.8020105e-06	liver
-444	unmatching	-8.68705e-06	liver
-440	unmatching	-7.1324466e-06	liver
-436	unmatching	1.604298e-05	liver
-432	unmatching	6.6323464e-06	liver
-428	unmatching	5.717612e-06	liver
-424	unmatching	4.707128e-06	liver
-420	unmatching	-5.036267e-06	liver
-416	unmatching	2.215653e-05	liver
-412	unmatching	-2.7703843e-06	liver
-408	unmatching	1.0020417e-05	liver
-404	unmatching	1.3045622e-05	liver
-400	unmatching	1.5902118e-05	liver
-396	unmatching	1.2146188e-05	liver
-392	unmatching	2.179467e-05	liver
-388	unmatching	2.8941475e-05	liver
-384	unmatching	3.5954992e-05	liver
-380	unmatching	1.877941e-05	liver
-376	unmatching	3.6704787e-06	liver
-372	unmatching	1.963462e-06	liver
-368	unmatching	1.0717326e-05	liver
-364	unmatching	2.2023207e-05	liver
-360	unmatching	2.3894934e-06	liver
-356	unmatching	1.22453075e-05	liver
-352	unmatching	-3.759886e-07	liver
-348	unmatching	1.2841707e-05	liver
-344	unmatching	2.1420876e-05	liver
-340	unmatching	1.6130682e-05	liver
-336	unmatching	4.554409e-06	liver
-332	unmatching	5.303304e-06	liver
-328	unmatching	6.5113236e-06	liver
-324	unmatching	-2.3682633e-06	liver
-320	unmatching	-1.6556951e-06	liver
-316	unmatching	8.19733e-06	liver
-312	unmatching	7.509751e-06	liver
-308	unmatching	-5.842789e-06	liver
-304	unmatching	7.711766e-06	liver
-300	unmatching	4.25501e-06	liver
-296	unmatching	8.833986e-07	liver
-292	unmatching	1.0965599e-05	liver
-288	unmatching	4.94066e-06	liver
-284	unmatching	-3.3254785e-06	liver
-280	unmatching	4.9910186e-06	liver
-276	unmatching	-4.439532e-06	liver
-272	unmatching	-9.5197413e-07	liver
-268	unmatching	-6.0229886e-06	liver
-264	unmatching	-1.3135701e-05	liver
-260	unmatching	-7.5669127e-06	liver
-256	unmatching	-9.183732e-06	liver
-252	unmatching	-7.305549e-07	liver
-248	unmatching	-1.0592972e-05	liver
-244	unmatching	8.27058e-06	liver
-240	unmatching	6.1848127e-06	liver
-236	unmatching	2.4381492e-05	liver
-232	unmatching	4.0778295e-06	liver
-228	unmatching	-1.0374241e-06	liver
-224	unmatching	1.3631416e-05	liver
-220	unmatching	-9.115371e-07	liver
-216	unmatching	1.02698095e-05	liver
-212	unmatching	1.841618e-05	liver
-208	unmatching	1.5889855e-05	liver
-204	unmatching	3.7282587e-06	liver
-200	unmatching	1.6599879e-05	liver
-196	unmatching	1.7938974e-05	liver
-192	unmatching	1.9839268e-05	liver
-188	unmatching	2.1519429e-05	liver
-184	unmatching	2.6727514e-05	liver
-180	unmatching	1.5585007e-05	liver
-176	unmatching	2.12007e-05	liver
-172	unmatching	1.6123136e-05	liver
-168	unmatching	1.7570612e-05	liver
-164	unmatching	2.4506098e-05	liver
-160	unmatching	7.5212347e-06	liver
-156	unmatching	1.9397135e-05	liver
-152	unmatching	2.4023244e-05	liver
-148	unmatching	1.2809852e-05	liver
-144	unmatching	2.0808271e-05	liver
-140	unmatching	3.0057472e-05	liver
-136	unmatching	1.9700556e-05	liver
-132	unmatching	2.0278334e-05	liver
-128	unmatching	2.1534304e-05	liver
-124	unmatching	6.0341686e-06	liver
-120	unmatching	8.188897e-06	liver
-116	unmatching	5.6301815e-06	liver
-112	unmatching	8.920048e-06	liver
-108	unmatching	-6.9982525e-07	liver
-104	unmatching	8.560283e-06	liver
-100	unmatching	-6.0076786e-06	liver
-96	unmatching	-3.0133713e-06	liver
-92	unmatching	-1.5657348e-06	liver
-88	unmatching	1.961359e-06	liver
-84	unmatching	-8.760246e-06	liver
-80	unmatching	-4.5788843e-06	liver
-76	unmatching	-7.12645e-06	liver
-72	unmatching	-5.763666e-06	liver
-68	unmatching	-1.4505539e-05	liver
-64	unmatching	-1.0761894e-05	liver
-60	unmatching	-1.5435702e-05	liver
-56	unmatching	-1.9201125e-05	liver
-52	unmatching	-1.7679553e-05	liver
-48	unmatching	-2.183389e-05	liver
-44	unmatching	-1.748481e-05	liver
-40	unmatching	-2.620607e-05	liver
-36	unmatching	-2.56481e-05	liver
-32	unmatching	-3.6735833e-05	liver
-28	unmatching	-2.6139114e-05	liver
-24	unmatching	-1.51362365e-05	liver
-20	unmatching	-2.7226773e-05	liver
-16	unmatching	-2.7892867e-05	liver
-12	unmatching	-2.1229956e-05	liver
-8	unmatching	-3.4372475e-05	liver
-4	unmatching	-2.0859232e-05	liver
0	unmatching	-3.628522e-05	liver
4	unmatching	-2.6929718e-05	liver
8	unmatching	-2.6282927e-05	liver
12	unmatching	-1.4458784e-05	liver
16	unmatching	-1.962858e-05	liver
20	unmatching	-2.5704496e-05	liver
24	unmatching	-1.7908804e-05	liver
28	unmatching	-1.94856e-05	liver
32	unmatching	-3.3189972e-05	liver
36	unmatching	-2.076199e-05	liver
40	unmatching	-1.2743616e-05	liver
44	unmatching	-1.3717784e-05	liver
48	unmatching	-2.2481534e-05	liver
52	unmatching	-9.6931735e-06	liver
56	unmatching	-1.7387549e-05	liver
60	unmatching	-1.3895658e-05	liver
64	unmatching	-7.8115613e-07	liver
68	unmatching	8.238125e-06	liver
72	unmatching	-2.9239245e-06	liver
76	unmatching	-8.746221e-06	liver
80	unmatching	2.711795e-06	liver
84	unmatching	3.9680704e-06	liver
88	unmatching	1.9571946e-05	liver
92	unmatching	8.80703e-06	liver
96	unmatching	-8.051638e-07	liver
100	unmatching	1.2061431e-05	liver
104	unmatching	-6.4878027e-06	liver
108	unmatching	7.894617e-06	liver
112	unmatching	1.46628245e-05	liver
116	unmatching	4.8127263e-06	liver
120	unmatching	2.042519e-05	liver
124	unmatching	2.3930774e-05	liver
128	unmatching	9.70921e-06	liver
132	unmatching	1.0560588e-05	liver
136	unmatching	1.3862752e-05	liver
140	unmatching	1.7885519e-05	liver
144	unmatching	5.7546176e-06	liver
148	unmatching	1.013029e-05	liver
152	unmatching	6.852044e-06	liver
156	unmatching	2.5183268e-05	liver
160	unmatching	2.0395464e-05	liver
164	unmatching	2.1520202e-06	liver
168	unmatching	8.467902e-06	liver
172	unmatching	1.1805153e-05	liver
176	unmatching	2.206293e-06	liver
180	unmatching	1.5897231e-06	liver
184	unmatching	1.5883126e-05	liver
188	unmatching	1.1063483e-05	liver
192	unmatching	-2.3343696e-06	liver
196	unmatching	-9.219483e-06	liver
200	unmatching	2.54114e-06	liver
204	unmatching	4.7964168e-06	liver
208	unmatching	-3.4529916e-07	liver
212	unmatching	7.740733e-06	liver
216	unmatching	2.748571e-05	liver
220	unmatching	2.4173194e-05	liver
224	unmatching	-2.163969e-06	liver
228	unmatching	1.7090782e-05	liver
232	unmatching	-1.2181175e-06	liver
236	unmatching	8.1682565e-06	liver
240	unmatching	2.1142056e-05	liver
244	unmatching	-2.2002944e-06	liver
248	unmatching	9.560867e-06	liver
252	unmatching	3.7831958e-06	liver
256	unmatching	7.4701065e-06	liver
260	unmatching	1.3044176e-05	liver
264	unmatching	1.5857226e-05	liver
268	unmatching	1.102221e-05	liver
272	unmatching	1.1142908e-05	liver
276	unmatching	6.7250157e-06	liver
280	unmatching	-8.1541407e-07	liver
284	unmatching	-9.021394e-06	liver
288	unmatching	-1.7932023e-06	liver
292	unmatching	-1.5534195e-06	liver
296	unmatching	9.396333e-06	liver
300	unmatching	1.8729252e-06	liver
304	unmatching	1.1167842e-05	liver
308	unmatching	3.816023e-07	liver
312	unmatching	7.8418925e-06	liver
316	unmatching	-1.4175e-06	liver
320	unmatching	3.973937e-06	liver
324	unmatching	5.9279528e-06	liver
328	unmatching	-1.2954155e-06	liver
332	unmatching	-7.906897e-06	liver
336	unmatching	-4.7199983e-06	liver
340	unmatching	-8.672887e-06	liver
344	unmatching	-9.739554e-07	liver
348	unmatching	-1.838646e-06	liver
352	unmatching	1.372493e-05	liver
356	unmatching	6.023063e-06	liver
360	unmatching	9.25634e-06	liver
364	unmatching	1.4843612e-05	liver
368	unmatching	-2.9870903e-06	liver
372	unmatching	1.3024042e-05	liver
376	unmatching	-2.3157767e-07	liver
380	unmatching	-4.9612036e-06	liver
384	unmatching	-1.6891361e-06	liver
388	unmatching	6.196378e-06	liver
392	unmatching	7.995648e-06	liver
396	unmatching	-2.1253247e-06	liver
400	unmatching	-2.6879816e-06	liver
404	unmatching	1.2806787e-05	liver
408	unmatching	6.890108e-06	liver
412	unmatching	-2.461532e-07	liver
416	unmatching	-1.0559375e-05	liver
420	unmatching	-4.2905876e-06	liver
424	unmatching	9.2168975e-06	liver
428	unmatching	-6.530512e-06	liver
432	unmatching	-1.5821849e-08	liver
436	unmatching	-1.8897928e-06	liver
440	unmatching	1.1354327e-05	liver
444	unmatching	1.115628e-05	liver
448	unmatching	1.24490725e-05	liver
452	unmatching	-1.07745e-06	liver
456	unmatching	5.031685e-06	liver
460	unmatching	3.4882482e-06	liver
464	unmatching	1.0304062e-05	liver
468	unmatching	-1.2957088e-06	liver
472	unmatching	-6.1454793e-06	liver
476	unmatching	9.02873e-06	liver
480	unmatching	2.2223395e-07	liver
484	unmatching	-6.4249944e-06	liver
488	unmatching	5.068336e-06	liver
492	unmatching	1.5347689e-05	liver
496	unmatching	-7.338695e-06	liver
-500	matching	-2.8645027e-06	esophagus
-496	matching	-7.402439e-06	esophagus
-492	matching	7.667925e-06	esophagus
-488	matching	2.1440299e-05	esophagus
-484	matching	2.043582e-06	esophagus
-480	matching	-2.8394035e-05	esophagus
-476	matching	-2.0721294e-05	esophagus
-472	matching	-1.558789e-05	esophagus
-468	matching	-1.993851e-05	esophagus
-464	matching	-3.413812e-05	esophagus
-460	matching	-4.1879874e-05	esophagus
-456	matching	-2.751401e-05	esophagus
-452	matching	-9.706062e-06	esophagus
-448	matching	-1.3955844e-05	esophagus
-444	matching	-5.7145906e-05	esophagus
-440	matching	-4.7669546e-05	esophagus
-436	matching	-4.169346e-05	esophagus
-432	matching	-3.1603293e-05	esophagus
-428	matching	-4.6027028e-05	esophagus
-424	matching	-5.5129905e-05	esophagus
-420	matching	-2.7109381e-05	esophagus
-416	matching	-2.152968e-05	esophagus
-412	matching	-4.300014e-06	esophagus
-408	matching	-4.456546e-05	esophagus
-404	matching	-5.539577e-06	esophagus
-400	matching	-2.0873718e-05	esophagus
-396	matching	-4.3774828e-05	esophagus
-392	matching	-2.2111246e-05	esophagus
-388	matching	-3.273225e-05	esophagus
-384	matching	-1.8208215e-05	esophagus
-380	matching	-7.966924e-06	esophagus
-376	matching	-9.682845e-06	esophagus
-372	matching	-5.1379724e-05	esophagus
-368	matching	-1.6013939e-05	esophagus
-364	matching	-1.2955657e-05	esophagus
-360	matching	-2.8927463e-05	esophagus
-356	matching	-3.0139212e-05	esophagus
-352	matching	-2.6544778e-05	esophagus
-348	matching	-5.1712723e-05	esophagus
-344	matching	-8.344936e-06	esophagus
-340	matching	-3.8143622e-05	esophagus
-336	matching	6.329249e-07	esophagus
-332	matching	-3.899023e-05	esophagus
-328	matching	-8.630811e-06	esophagus
-324	matching	-4.4506494e-05	esophagus
-320	matching	-3.6463084e-06	esophagus
-316	matching	-1.8333874e-05	esophagus
-312	matching	-8.02718e-06	esophagus
-308	matching	-3.5288354e-05	esophagus
-304	matching	-2.6339272e-05	esophagus
-300	matching	1.8522358e-05	esophagus
-296	matching	-4.89097e-05	esophagus
-292	matching	-5.3293743e-06	esophagus
-288	matching	-2.4407414e-05	esophagus
-284	matching	-3.9313167e-05	esophagus
-280	matching	4.6802754e-05	esophagus
-276	matching	-1.5110514e-05	esophagus
-272	matching	-2.1352052e-05	esophagus
-268	matching	1.5420548e-05	esophagus
-264	matching	-2.8027236e-05	esophagus
-260	matching	-1.5019987e-05	esophagus
-256	matching	-3.710514e-05	esophagus
-252	matching	-3.3252112e-05	esophagus
-248	matching	-4.5398363e-05	esophagus
-244	matching	2.8644647e-06	esophagus
-240	matching	-3.273935e-05	esophagus
-236	matching	-8.885035e-06	esophagus
-232	matching	-2.694263e-05	esophagus
-228	matching	2.7866532e-05	esophagus
-224	matching	-2.5937898e-05	esophagus
-220	matching	-2.7105216e-06	esophagus
-216	matching	-5.7935486e-05	esophagus
-212	matching	-4.7849277e-05	esophagus
-208	matching	5.166036e-06	esophagus
-204	matching	-1.756543e-06	esophagus
-200	matching	-3.0796804e-05	esophagus
-196	matching	-4.3926775e-05	esophagus
-192	matching	-1.1059962e-05	esophagus
-188	matching	-8.315597e-06	esophagus
-184	matching	1.002822e-06	esophagus
-180	matching	-8.2247585e-05	esophagus
-176	matching	-5.425042e-05	esophagus
-172	matching	-2.1857233e-05	esophagus
-168	matching	-9.395165e-06	esophagus
-164	matching	-1.142183e-05	esophagus
-160	matching	-3.4401222e-05	esophagus
-156	matching	-3.880517e-05	esophagus
-152	matching	-1.9649699e-05	esophagus
-148	matching	4.5032757e-05	esophagus
-144	matching	-3.581674e-05	esophagus
-140	matching	-4.2231855e-05	esophagus
-136	matching	-5.4483153e-05	esophagus
-132	matching	4.1514813e-06	esophagus
-128	matching	-1.4960831e-05	esophagus
-124	matching	-5.412594e-06	esophagus
-120	matching	-1.2476759e-05	esophagus
-116	matching	-2.4337009e-05	esophagus
-112	matching	-6.3800144e-05	esophagus
-108	matching	1.2277745e-06	esophagus
-104	matching	-3.2958633e-05	esophagus
-100	matching	-2.4800653e-05	esophagus
-96	matching	2.496929e-06	esophagus
-92	matching	-3.9543986e-05	esophagus
-88	matching	-6.234796e-05	esophagus
-84	matching	-5.5656525e-05	esophagus
-80	matching	-9.1094116e-05	esophagus
-76	matching	-4.875666e-05	esophagus
-72	matching	-6.267137e-05	esophagus
-68	matching	-6.0185834e-05	esophagus
-64	matching	-7.647698e-05	esophagus
-60	matching	-7.1473e-05	esophagus
-56	matching	-9.504795e-05	esophagus
-52	matching	-5.8935424e-05	esophagus
-48	matching	-0.000115545125	esophagus
-44	matching	-0.00010012992	esophagus
-40	matching	-8.776886e-05	esophagus
-36	matching	-8.899509e-05	esophagus
-32	matching	-7.634317e-05	esophagus
-28	matching	-9.8228724e-05	esophagus
-24	matching	-8.850152e-05	esophagus
-20	matching	-8.80822e-05	esophagus
-16	matching	-4.3905246e-05	esophagus
-12	matching	-6.670193e-05	esophagus
-8	matching	-4.749204e-05	esophagus
-4	matching	-6.628668e-05	esophagus
0	matching	-8.271558e-06	esophagus
4	matching	-3.652452e-05	esophagus
8	matching	7.2698394e-06	esophagus
12	matching	-4.928654e-05	esophagus
16	matching	-3.3974717e-05	esophagus
20	matching	-1.1745732e-05	esophagus
24	matching	-8.698212e-05	esophagus
28	matching	-8.146369e-05	esophagus
32	matching	2.7559401e-05	esophagus
36	matching	-1.2983542e-05	esophagus
40	matching	-6.593011e-06	esophagus
44	matching	-1.5887657e-05	esophagus
48	matching	-6.956842e-05	esophagus
52	matching	-4.7337766e-05	esophagus
56	matching	9.627852e-06	esophagus
60	matching	-3.919558e-05	esophagus
64	matching	-1.5046356e-05	esophagus
68	matching	-3.2091473e-05	esophagus
72	matching	1.3479282e-05	esophagus
76	matching	-3.8810126e-06	esophagus
80	matching	1.6508071e-05	esophagus
84	matching	-2.7860131e-05	esophagus
88	matching	-4.8401802e-05	esophagus
92	matching	-5.2631323e-05	esophagus
96	matching	-2.593135e-05	esophagus
100	matching	-1.7065949e-07	esophagus
104	matching	-1.3925238e-05	esophagus
108	matching	-8.594512e-06	esophagus
112	matching	-3.3045584e-05	esophagus
116	matching	-3.144533e-05	esophagus
120	matching	-2.0337355e-05	esophagus
124	matching	-2.1165642e-05	esophagus
128	matching	-3.115385e-05	esophagus
132	matching	-4.5341218e-05	esophagus
136	matching	-2.6036645e-05	esophagus
140	matching	-2.9643366e-05	esophagus
144	matching	-1.557952e-05	esophagus
148	matching	-3.896345e-05	esophagus
152	matching	7.4725194e-06	esophagus
156	matching	-8.3981526e-05	esophagus
160	matching	-3.962737e-05	esophagus
164	matching	2.0631043e-05	esophagus
168	matching	-3.1721505e-05	esophagus
172	matching	-1.9772046e-05	esophagus
176	matching	-1.2672078e-06	esophagus
180	matching	-8.220675e-05	esophagus
184	matching	-5.1814433e-05	esophagus
188	matching	3.3572014e-06	esophagus
192	matching	-5.7146935e-05	esophagus
196	matching	-1.8103652e-05	esophagus
200	matching	-1.1365041e-05	esophagus
204	matching	-6.5391156e-05	esophagus
208	matching	-6.829163e-05	esophagus
212	matching	3.5735375e-05	esophagus
216	matching	1.8201112e-05	esophagus
220	matching	1.18477365e-05	esophagus
224	matching	-2.3552642e-05	esophagus
228	matching	2.9194569e-05	esophagus
232	matching	1.9446079e-05	esophagus
236	matching	-3.737145e-05	esophagus
240	matching	3.6120537e-06	esophagus
244	matching	-2.8771989e-05	esophagus
248	matching	1.1002983e-05	esophagus
252	matching	3.1748925e-05	esophagus
256	matching	2.4117695e-05	esophagus
260	matching	-2.080145e-05	esophagus
264	matching	1.7871651e-05	esophagus
268	matching	-6.034968e-05	esophagus
272	matching	-2.3821956e-05	esophagus
276	matching	1.747903e-05	esophagus
280	matching	-1.7531387e-05	esophagus
284	matching	-8.697895e-06	esophagus
288	matching	-1.6250733e-05	esophagus
292	matching	-5.2954165e-06	esophagus
296	matching	1.9549043e-05	esophagus
300	matching	-2.2934806e-05	esophagus
304	matching	1.9495115e-05	esophagus
308	matching	-3.0356336e-05	esophagus
312	matching	1.9412473e-05	esophagus
316	matching	3.2884804e-05	esophagus
320	matching	-4.342114e-05	esophagus
324	matching	-3.2956745e-05	esophagus
328	matching	-1.5071209e-05	esophagus
332	matching	4.7682433e-06	esophagus
336	matching	2.5916002e-05	esophagus
340	matching	-1.9238914e-05	esophagus
344	matching	-3.4941055e-05	esophagus
348	matching	-1.4957187e-05	esophagus
352	matching	-5.3519834e-05	esophagus
356	matching	1.2982101e-06	esophagus
360	matching	-8.494006e-06	esophagus
364	matching	1.7683633e-06	esophagus
368	matching	-2.1055226e-05	esophagus
372	matching	-2.4654975e-05	esophagus
376	matching	-7.2380963e-06	esophagus
380	matching	-3.9312225e-05	esophagus
384	matching	-3.4041735e-05	esophagus
388	matching	-7.5503216e-05	esophagus
392	matching	-6.4116284e-05	esophagus
396	matching	-7.4824875e-06	esophagus
400	matching	-4.5671743e-05	esophagus
404	matching	2.3439812e-05	esophagus
408	matching	-2.4145102e-05	esophagus
412	matching	1.6803294e-06	esophagus
416	matching	4.002184e-05	esophagus
420	matching	-5.329862e-06	esophagus
424	matching	-3.561027e-05	esophagus
428	matching	1.8730942e-05	esophagus
432	matching	1.8913259e-05	esophagus
436	matching	-2.9693367e-05	esophagus
440	matching	-2.5779309e-05	esophagus
444	matching	3.2280208e-05	esophagus
448	matching	-9.014441e-06	esophagus
452	matching	-3.205419e-05	esophagus
456	matching	-8.220854e-06	esophagus
460	matching	3.600823e-05	esophagus
464	matching	-5.0871604e-05	esophagus
468	matching	-7.199542e-07	esophagus
472	matching	-4.712397e-05	esophagus
476	matching	-3.5275032e-05	esophagus
480	matching	-2.1972266e-06	esophagus
484	matching	4.7181157e-07	esophagus
488	matching	-2.9936997e-05	esophagus
492	matching	-3.95858e-05	esophagus
496	matching	-7.4336062e-06	esophagus
-500	unmatching	1.6432437e-05	esophagus
-496	unmatching	5.8462647e-06	esophagus
-492	unmatching	-2.1954274e-06	esophagus
-488	unmatching	-3.3120774e-08	esophagus
-484	unmatching	3.4257828e-06	esophagus
-480	unmatching	-8.780833e-06	esophagus
-476	unmatching	-5.873766e-07	esophagus
-472	unmatching	-2.1998953e-06	esophagus
-468	unmatching	6.470222e-06	esophagus
-464	unmatching	1.3053075e-06	esophagus
-460	unmatching	4.390359e-06	esophagus
-456	unmatching	3.2749888e-06	esophagus
-452	unmatching	4.4726735e-06	esophagus
-448	unmatching	7.895132e-06	esophagus
-444	unmatching	-8.718958e-06	esophagus
-440	unmatching	6.046699e-06	esophagus
-436	unmatching	-2.012242e-06	esophagus
-432	unmatching	-4.9555783e-06	esophagus
-428	unmatching	-2.3349297e-07	esophagus
-424	unmatching	-5.6604067e-06	esophagus
-420	unmatching	4.0737636e-06	esophagus
-416	unmatching	-2.8788752e-06	esophagus
-412	unmatching	5.2595647e-06	esophagus
-408	unmatching	-1.4017668e-05	esophagus
-404	unmatching	-1.35634045e-05	esophagus
-400	unmatching	5.168744e-06	esophagus
-396	unmatching	-7.8717985e-06	esophagus
-392	unmatching	-5.175971e-06	esophagus
-388	unmatching	-7.281489e-06	esophagus
-384	unmatching	-2.8710501e-06	esophagus
-380	unmatching	-3.952187e-06	esophagus
-376	unmatching	-8.8369825e-06	esophagus
-372	unmatching	-6.171027e-06	esophagus
-368	unmatching	-3.6359013e-06	esophagus
-364	unmatching	-6.648642e-06	esophagus
-360	unmatching	8.173449e-06	esophagus
-356	unmatching	-1.420289e-05	esophagus
-352	unmatching	2.2458075e-06	esophagus
-348	unmatching	-5.0525905e-06	esophagus
-344	unmatching	-2.1013662e-05	esophagus
-340	unmatching	-7.3185224e-06	esophagus
-336	unmatching	-1.0798753e-05	esophagus
-332	unmatching	-3.6929737e-06	esophagus
-328	unmatching	-1.3725742e-06	esophagus
-324	unmatching	-3.740383e-06	esophagus
-320	unmatching	-2.1213518e-06	esophagus
-316	unmatching	6.64817e-06	esophagus
-312	unmatching	3.0298374e-06	esophagus
-308	unmatching	2.977793e-06	esophagus
-304	unmatching	1.7650325e-06	esophagus
-300	unmatching	8.231239e-07	esophagus
-296	unmatching	-8.7938366e-07	esophagus
-292	unmatching	2.2303936e-06	esophagus
-288	unmatching	4.6862547e-06	esophagus
-284	unmatching	5.571529e-06	esophagus
-280	unmatching	3.0701415e-06	esophagus
-276	unmatching	3.1052556e-07	esophagus
-272	unmatching	2.683862e-06	esophagus
-268	unmatching	7.56162e-06	esophagus
-264	unmatching	9.711269e-06	esophagus
-260	unmatching	6.547512e-06	esophagus
-256	unmatching	1.1722624e-06	esophagus
-252	unmatching	-6.141563e-07	esophagus
-248	unmatching	4.892132e-06	esophagus
-244	unmatching	-1.0811736e-05	esophagus
-240	unmatching	-1.734924e-06	esophagus
-236	unmatching	-9.5524665e-06	esophagus
-232	unmatching	7.375797e-06	esophagus
-228	unmatching	9.219577e-06	esophagus
-224	unmatching	6.442345e-06	esophagus
-220	unmatching	6.305532e-06	esophagus
-216	unmatching	-8.293515e-06	esophagus
-212	unmatching	-7.1241625e-06	esophagus
-208	unmatching	3.4513162e-06	esophagus
-204	unmatching	-3.932205e-06	esophagus
-200	unmatching	-3.8402773e-06	esophagus
-196	unmatching	-8.569135e-06	esophagus
-192	unmatching	-4.643325e-06	esophagus
-188	unmatching	-7.460832e-06	esophagus
-184	unmatching	-1.5379383e-06	esophagus
-180	unmatching	7.554934e-06	esophagus
-176	unmatching	-4.8327315e-06	esophagus
-172	unmatching	-1.23405725e-05	esophagus
-168	unmatching	-2.4261929e-06	esophagus
-164	unmatching	-3.4834304e-06	esophagus
-160	unmatching	-3.753931e-07	esophagus
-156	unmatching	-9.377792e-06	esophagus
-152	unmatching	-2.7634524e-06	esophagus
-148	unmatching	3.1209204e-06	esophagus
-144	unmatching	-7.379581e-07	esophagus
-140	unmatching	-1.40831135e-05	esophagus
-136	unmatching	-5.5090363e-06	esophagus
-132	unmatching	-2.3887033e-06	esophagus
-128	unmatching	-1.1037098e-05	esophagus
-124	unmatching	1.4770897e-06	esophagus
-120	unmatching	-9.644507e-06	esophagus
-116	unmatching	-9.576112e-07	esophagus
-112	unmatching	-2.3049601e-07	esophagus
-108	unmatching	-7.311513e-07	esophagus
-104	unmatching	1.2069028e-06	esophagus
-100	unmatching	3.706358e-06	esophagus
-96	unmatching	6.039823e-06	esophagus
-92	unmatching	8.524454e-06	esophagus
-88	unmatching	6.1434416e-06	esophagus
-84	unmatching	1.5179123e-05	esophagus
-80	unmatching	1.5239453e-05	esophagus
-76	unmatching	1.9275596e-05	esophagus
-72	unmatching	1.1442582e-05	esophagus
-68	unmatching	6.650122e-06	esophagus
-64	unmatching	9.993215e-06	esophagus
-60	unmatching	2.5147207e-05	esophagus
-56	unmatching	2.3735782e-05	esophagus
-52	unmatching	1.4506444e-05	esophagus
-48	unmatching	1.6383092e-05	esophagus
-44	unmatching	2.43517e-05	esophagus
-40	unmatching	1.2957429e-05	esophagus
-36	unmatching	1.4832114e-05	esophagus
-32	unmatching	1.690908e-05	esophagus
-28	unmatching	2.196017e-05	esophagus
-24	unmatching	2.458162e-05	esophagus
-20	unmatching	1.4621277e-05	esophagus
-16	unmatching	1.8572237e-05	esophagus
-12	unmatching	1.8324728e-05	esophagus
-8	unmatching	1.2532892e-05	esophagus
-4	unmatching	1.991064e-05	esophagus
0	unmatching	1.1312884e-05	esophagus
4	unmatching	8.6231075e-06	esophagus
8	unmatching	1.23394175e-05	esophagus
12	unmatching	1.2076839e-05	esophagus
16	unmatching	1.1223834e-05	esophagus
20	unmatching	1.2094102e-05	esophagus
24	unmatching	1.2551201e-05	esophagus
28	unmatching	2.772699e-06	esophagus
32	unmatching	1.49780335e-05	esophagus
36	unmatching	1.8540562e-05	esophagus
40	unmatching	9.958209e-07	esophagus
44	unmatching	3.6901176e-06	esophagus
48	unmatching	8.10215e-06	esophagus
52	unmatching	4.2974907e-06	esophagus
56	unmatching	1.3012974e-05	esophagus
60	unmatching	7.3350493e-06	esophagus
64	unmatching	8.459833e-06	esophagus
68	unmatching	-8.885968e-06	esophagus
72	unmatching	1.0584092e-05	esophagus
76	unmatching	6.550227e-06	esophagus
80	unmatching	4.023008e-06	esophagus
84	unmatching	-1.7952857e-06	esophagus
88	unmatching	1.7790071e-06	esophagus
92	unmatching	7.5177873e-06	esophagus
96	unmatching	2.571794e-06	esophagus
100	unmatching	6.998582e-06	esophagus
104	unmatching	6.255138e-06	esophagus
108	unmatching	9.2285313e-07	esophagus
112	unmatching	-3.4780983e-06	esophagus
116	unmatching	-1.9428537e-06	esophagus
120	unmatching	-4.478894e-06	esophagus
124	unmatching	-3.0608235e-06	esophagus
128	unmatching	8.313311e-06	esophagus
132	unmatching	-4.949848e-06	esophagus
136	unmatching	-6.447482e-06	esophagus
140	unmatching	4.112544e-06	esophagus
144	unmatching	-1.1594355e-05	esophagus
148	unmatching	8.694961e-07	esophagus
152	unmatching	4.3953028e-06	esophagus
156	unmatching	-9.920079e-06	esophagus
160	unmatching	-8.1167955e-06	esophagus
164	unmatching	-3.5447954e-06	esophagus
168	unmatching	-8.195418e-06	esophagus
172	unmatching	-6.6541174e-06	esophagus
176	unmatching	-5.2663213e-06	esophagus
180	unmatching	-5.789686e-06	esophagus
184	unmatching	-4.1046956e-06	esophagus
188	unmatching	-3.6217075e-06	esophagus
192	unmatching	-2.9770872e-06	esophagus
196	unmatching	1.6369875e-06	esophagus
200	unmatching	-1.2466487e-06	esophagus
204	unmatching	-4.1111457e-07	esophagus
208	unmatching	-6.0921354e-07	esophagus
212	unmatching	-7.868811e-06	esophagus
216	unmatching	-1.9433413e-05	esophagus
220	unmatching	2.4139572e-06	esophagus
224	unmatching	-5.0917297e-06	esophagus
228	unmatching	-5.571873e-06	esophagus
232	unmatching	-3.5827686e-06	esophagus
236	unmatching	4.461172e-06	esophagus
240	unmatching	-8.677208e-06	esophagus
244	unmatching	-8.555965e-06	esophagus
248	unmatching	-8.471405e-06	esophagus
252	unmatching	3.3185363e-06	esophagus
256	unmatching	-6.8677616e-07	esophagus
260	unmatching	3.055878e-06	esophagus
264	unmatching	-3.143405e-06	esophagus
268	unmatching	-4.5709307e-06	esophagus
272	unmatching	1.0971487e-05	esophagus
276	unmatching	-2.3169599e-07	esophagus
280	unmatching	7.753097e-06	esophagus
284	unmatching	1.862839e-07	esophagus
288	unmatching	1.1598881e-05	esophagus
292	unmatching	9.513992e-06	esophagus
296	unmatching	4.7503e-06	esophagus
300	unmatching	-2.3959904e-06	esophagus
304	unmatching	1.4335944e-05	esophagus
308	unmatching	-1.9451809e-06	esophagus
312	unmatching	8.0385125e-06	esophagus
316	unmatching	-1.8458995e-06	esophagus
320	unmatching	-4.463596e-06	esophagus
324	unmatching	-5.6246326e-06	esophagus
328	unmatching	9.744469e-06	esophagus
332	unmatching	5.642205e-06	esophagus
336	unmatching	6.0159273e-06	esophagus
340	unmatching	6.636732e-06	esophagus
344	unmatching	-4.1246744e-06	esophagus
348	unmatching	2.064099e-06	esophagus
352	unmatching	-3.0733138e-06	esophagus
356	unmatching	-1.8187413e-07	esophagus
360	unmatching	8.376198e-06	esophagus
364	unmatching	-1.2147299e-06	esophagus
368	unmatching	-3.4996629e-06	esophagus
372	unmatching	-3.4973157e-06	esophagus
376	unmatching	4.338517e-06	esophagus
380	unmatching	2.207638e-06	esophagus
384	unmatching	8.636617e-06	esophagus
388	unmatching	1.3570957e-06	esophagus
392	unmatching	1.0810748e-05	esophagus
396	unmatching	3.1364214e-06	esophagus
400	unmatching	2.1770293e-06	esophagus
404	unmatching	-5.191816e-06	esophagus
408	unmatching	-2.343489e-06	esophagus
412	unmatching	-8.080129e-06	esophagus
416	unmatching	5.984307e-07	esophagus
420	unmatching	3.2372805e-06	esophagus
424	unmatching	1.6296956e-06	esophagus
428	unmatching	-7.3316454e-07	esophagus
432	unmatching	-1.0415977e-05	esophagus
436	unmatching	1.0789816e-05	esophagus
440	unmatching	-1.4036932e-06	esophagus
444	unmatching	-3.5156006e-06	esophagus
448	unmatching	-1.1732572e-05	esophagus
452	unmatching	-1.882771e-07	esophagus
456	unmatching	-1.677312e-06	esophagus
460	unmatching	2.4624087e-06	esophagus
464	unmatching	-1.5660008e-06	esophagus
468	unmatching	-9.5984815e-06	esophagus
472	unmatching	-3.9146903e-06	esophagus
476	unmatching	1.1718448e-06	esophagus
480	unmatching	9.260133e-06	esophagus
484	unmatching	1.2719294e-05	esophagus
488	unmatching	2.6322166e-06	esophagus
492	unmatching	6.096703e-06	esophagus
496	unmatching	-1.5863174e-06	esophagus
-500	matching	1.1394564e-05	ovary
-496	matching	4.7250207e-05	ovary
-492	matching	-2.335107e-05	ovary
-488	matching	-5.496897e-06	ovary
-484	matching	-1.7870263e-05	ovary
-480	matching	-3.0069207e-06	ovary
-476	matching	-1.2446394e-05	ovary
-472	matching	-3.0048092e-05	ovary
-468	matching	3.84897e-05	ovary
-464	matching	-4.4891563e-06	ovary
-460	matching	5.4174863e-05	ovary
-456	matching	3.595413e-05	ovary
-452	matching	5.1872932e-05	ovary
-448	matching	3.8151007e-05	ovary
-444	matching	6.735457e-05	ovary
-440	matching	3.6109643e-06	ovary
-436	matching	3.310609e-05	ovary
-432	matching	1.1956564e-05	ovary
-428	matching	6.5728404e-06	ovary
-424	matching	5.045581e-05	ovary
-420	matching	2.038394e-06	ovary
-416	matching	5.0321523e-05	ovary
-412	matching	1.9865865e-05	ovary
-408	matching	2.268744e-05	ovary
-404	matching	1.1058587e-05	ovary
-400	matching	5.00432e-05	ovary
-396	matching	-4.2964355e-05	ovary
-392	matching	-3.7934813e-05	ovary
-388	matching	-3.058469e-05	ovary
-384	matching	-2.61848e-05	ovary
-380	matching	-5.415192e-05	ovary
-376	matching	5.3713993e-06	ovary
-372	matching	-1.9610376e-05	ovary
-368	matching	3.5717727e-05	ovary
-364	matching	-5.6725294e-05	ovary
-360	matching	-2.0551604e-05	ovary
-356	matching	-1.2216051e-05	ovary
-352	matching	4.6074154e-05	ovary
-348	matching	-5.795682e-05	ovary
-344	matching	-3.480995e-05	ovary
-340	matching	3.638626e-05	ovary
-336	matching	4.122341e-05	ovary
-332	matching	2.480691e-05	ovary
-328	matching	2.6548454e-05	ovary
-324	matching	-1.2620996e-05	ovary
-320	matching	2.3944553e-05	ovary
-316	matching	2.1926891e-05	ovary
-312	matching	6.2787636e-05	ovary
-308	matching	3.5489575e-05	ovary
-304	matching	-1.9744082e-06	ovary
-300	matching	1.2370321e-05	ovary
-296	matching	-5.0231633e-06	ovary
-292	matching	5.6661993e-05	ovary
-288	matching	2.8509556e-05	ovary
-284	matching	-7.611351e-09	ovary
-280	matching	2.7720891e-05	ovary
-276	matching	2.9868937e-05	ovary
-272	matching	1.8977265e-05	ovary
-268	matching	4.5556364e-05	ovary
-264	matching	3.340732e-05	ovary
-260	matching	6.4834494e-05	ovary
-256	matching	2.5359688e-05	ovary
-252	matching	-1.5965872e-05	ovary
-248	matching	6.129879e-05	ovary
-244	matching	-3.6180787e-05	ovary
-240	matching	4.2942554e-07	ovary
-236	matching	-3.0764122e-06	ovary
-232	matching	-1.4415407e-05	ovary
-228	matching	-9.626899e-06	ovary
-224	matching	3.7310576e-05	ovary
-220	matching	4.259247e-05	ovary
-216	matching	2.8037286e-05	ovary
-212	matching	-5.6694716e-05	ovary
-208	matching	-6.6295224e-06	ovary
-204	matching	-3.6235273e-05	ovary
-200	matching	-2.1803335e-05	ovary
-196	matching	1.6014885e-05	ovary
-192	matching	-1.629596e-05	ovary
-188	matching	-1.5351665e-05	ovary
-184	matching	-2.7817265e-05	ovary
-180	matching	-2.8145754e-05	ovary
-176	matching	-1.8696115e-06	ovary
-172	matching	2.4598607e-05	ovary
-168	matching	-2.5299702e-05	ovary
-164	matching	-4.30303e-06	ovary
-160	matching	-6.451667e-06	ovary
-156	matching	3.0690207e-06	ovary
-152	matching	-3.0394993e-05	ovary
-148	matching	2.7773262e-05	ovary
-144	matching	-2.7015622e-05	ovary
-140	matching	7.1387905e-05	ovary
-136	matching	9.79544e-06	ovary
-132	matching	-8.264503e-06	ovary
-128	matching	4.9995222e-05	ovary
-124	matching	6.0565624e-05	ovary
-120	matching	3.7839254e-06	ovary
-116	matching	2.4803332e-05	ovary
-112	matching	1.8533581e-05	ovary
-108	matching	3.3042805e-05	ovary
-104	matching	1.415302e-06	ovary
-100	matching	4.2062107e-05	ovary
-96	matching	-6.2293543e-07	ovary
-92	matching	4.439646e-05	ovary
-88	matching	5.41611e-05	ovary
-84	matching	3.3168737e-05	ovary
-80	matching	6.242806e-05	ovary
-76	matching	1.4907435e-05	ovary
-72	matching	4.8434693e-05	ovary
-68	matching	6.57598e-05	ovary
-64	matching	7.666544e-05	ovary
-60	matching	7.8716876e-05	ovary
-56	matching	0.00010832698	ovary
-52	matching	4.9874852e-05	ovary
-48	matching	0.00012802896	ovary
-44	matching	6.228118e-05	ovary
-40	matching	0.00012480776	ovary
-36	matching	3.4209035e-05	ovary
-32	matching	4.934822e-05	ovary
-28	matching	9.146377e-05	ovary
-24	matching	5.811332e-05	ovary
-20	matching	7.420612e-05	ovary
-16	matching	0.0001267948	ovary
-12	matching	0.00010164728	ovary
-8	matching	0.00010961648	ovary
-4	matching	8.960412e-05	ovary
0	matching	8.573808e-05	ovary
4	matching	5.6866673e-05	ovary
8	matching	0.00013196873	ovary
12	matching	8.2467624e-05	ovary
16	matching	0.000114354494	ovary
20	matching	0.00011543248	ovary
24	matching	8.0452526e-05	ovary
28	matching	6.5545406e-05	ovary
32	matching	2.9533428e-05	ovary
36	matching	5.471779e-05	ovary
40	matching	7.3947245e-05	ovary
44	matching	9.6848926e-05	ovary
48	matching	7.439945e-05	ovary
52	matching	5.7574496e-05	ovary
56	matching	7.789558e-05	ovary
60	matching	1.7109009e-05	ovary
64	matching	4.625454e-05	ovary
68	matching	4.4713393e-05	ovary
72	matching	2.529271e-05	ovary
76	matching	1.551315e-05	ovary
80	matching	2.3327144e-05	ovary
84	matching	5.3044587e-06	ovary
88	matching	2.8000844e-05	ovary
92	matching	2.2093707e-05	ovary
96	matching	-1.8360417e-05	ovary
100	matching	3.510022e-05	ovary
104	matching	-2.6987826e-05	ovary
108	matching	7.199541e-06	ovary
112	matching	-1.6686982e-06	ovary
116	matching	-1.2503096e-05	ovary
120	matching	-7.941121e-06	ovary
124	matching	-2.3040751e-05	ovary
128	matching	4.2358286e-05	ovary
132	matching	-3.3864286e-05	ovary
136	matching	3.721425e-06	ovary
140	matching	-4.0260325e-05	ovary
144	matching	-1.4360649e-05	ovary
148	matching	-1.746595e-05	ovary
152	matching	-1.7652885e-05	ovary
156	matching	1.8898847e-05	ovary
160	matching	-1.291483e-05	ovary
164	matching	-2.023301e-05	ovary
168	matching	-1.909228e-05	ovary
172	matching	9.4281895e-06	ovary
176	matching	2.384171e-05	ovary
180	matching	-4.0439492e-05	ovary
184	matching	-2.1885231e-05	ovary
188	matching	-1.7763706e-06	ovary
192	matching	-9.667525e-06	ovary
196	matching	-1.5656738e-05	ovary
200	matching	-3.4837783e-05	ovary
204	matching	-1.7071503e-05	ovary
208	matching	-1.4232071e-06	ovary
212	matching	6.051633e-05	ovary
216	matching	1.7665661e-05	ovary
220	matching	2.1414617e-05	ovary
224	matching	1.9462545e-05	ovary
228	matching	5.400156e-05	ovary
232	matching	4.5220462e-05	ovary
236	matching	2.7941389e-05	ovary
240	matching	3.7484006e-05	ovary
244	matching	3.8283488e-05	ovary
248	matching	6.104671e-05	ovary
252	matching	5.444044e-05	ovary
256	matching	5.040668e-05	ovary
260	matching	3.42877e-05	ovary
264	matching	4.8385555e-05	ovary
268	matching	7.427267e-05	ovary
272	matching	3.963574e-05	ovary
276	matching	2.5708994e-05	ovary
280	matching	1.1810439e-06	ovary
284	matching	2.8472117e-05	ovary
288	matching	7.28303e-06	ovary
292	matching	-4.1377065e-05	ovary
296	matching	1.07792475e-05	ovary
300	matching	7.651946e-05	ovary
304	matching	1.6645601e-05	ovary
308	matching	-1.9014407e-05	ovary
312	matching	3.2278633e-05	ovary
316	matching	3.2988646e-05	ovary
320	matching	-1.9579287e-05	ovary
324	matching	-4.74885e-05	ovary
328	matching	-1.9302153e-05	ovary
332	matching	3.0037718e-06	ovary
336	matching	-2.8025292e-05	ovary
340	matching	1.8572442e-05	ovary
344	matching	2.6292713e-05	ovary
348	matching	-2.0947773e-05	ovary
352	matching	-4.785964e-05	ovary
356	matching	-5.106444e-06	ovary
360	matching	1.6609336e-05	ovary
364	matching	2.9378829e-05	ovary
368	matching	8.532797e-07	ovary
372	matching	2.820099e-05	ovary
376	matching	1.4943242e-05	ovary
380	matching	1.4342753e-05	ovary
384	matching	-2.4793515e-06	ovary
388	matching	1.7258935e-05	ovary
392	matching	-3.2449905e-05	ovary
396	matching	4.345752e-06	ovary
400	matching	1.9711777e-05	ovary
404	matching	-1.1446477e-05	ovary
408	matching	1.5551122e-05	ovary
412	matching	4.3604527e-05	ovary
416	matching	5.4016265e-05	ovary
420	matching	6.515347e-05	ovary
424	matching	3.9163224e-05	ovary
428	matching	4.5765606e-05	ovary
432	matching	6.952344e-06	ovary
436	matching	-1.0288603e-05	ovary
440	matching	6.408677e-05	ovary
444	matching	-8.6775435e-06	ovary
448	matching	-1.6277732e-05	ovary
452	matching	-3.316074e-05	ovary
456	matching	-1.2562467e-05	ovary
460	matching	-7.2563653e-06	ovary
464	matching	-4.1613217e-05	ovary
468	matching	-6.711053e-05	ovary
472	matching	-4.0917603e-05	ovary
476	matching	-5.1908366e-05	ovary
480	matching	-2.0911053e-05	ovary
484	matching	4.790998e-06	ovary
488	matching	-2.6006117e-05	ovary
492	matching	-4.3309363e-05	ovary
496	matching	-2.7094104e-05	ovary
-500	unmatching	-3.0572098e-06	ovary
-496	unmatching	-5.949523e-06	ovary
-492	unmatching	5.4410257e-06	ovary
-488	unmatching	-3.0740546e-06	ovary
-484	unmatching	6.183995e-06	ovary
-480	unmatching	-9.578491e-07	ovary
-476	unmatching	-1.29793425e-05	ovary
-472	unmatching	-5.9677827e-06	ovary
-468	unmatching	-6.2996282e-06	ovary
-464	unmatching	1.0842731e-05	ovary
-460	unmatching	3.8916496e-06	ovary
-456	unmatching	4.585144e-06	ovary
-452	unmatching	4.895649e-06	ovary
-448	unmatching	-8.458563e-06	ovary
-444	unmatching	1.1920763e-05	ovary
-440	unmatching	1.4103696e-06	ovary
-436	unmatching	-1.3843989e-05	ovary
-432	unmatching	-3.6121335e-06	ovary
-428	unmatching	-5.184746e-06	ovary
-424	unmatching	-8.5482645e-07	ovary
-420	unmatching	5.5418764e-06	ovary
-416	unmatching	-5.5640053e-06	ovary
-412	unmatching	5.975083e-06	ovary
-408	unmatching	4.2601923e-06	ovary
-404	unmatching	5.1373115e-07	ovary
-400	unmatching	-1.989673e-07	ovary
-396	unmatching	-3.3349265e-06	ovary
-392	unmatching	-3.8756857e-06	ovary
-388	unmatching	-4.754714e-06	ovary
-384	unmatching	-1.0722974e-05	ovary
-380	unmatching	-5.22869e-06	ovary
-376	unmatching	-7.782473e-06	ovary
-372	unmatching	4.5772035e-06	ovary
-368	unmatching	6.47742e-06	ovary
-364	unmatching	-6.234697e-06	ovary
-360	unmatching	-5.8054216e-06	ovary
-356	unmatching	-3.4964708e-06	ovary
-352	unmatching	-5.978474e-06	ovary
-348	unmatching	5.979407e-06	ovary
-344	unmatching	-4.4307913e-06	ovary
-340	unmatching	-4.374227e-06	ovary
-336	unmatching	-5.706851e-06	ovary
-332	unmatching	1.1550239e-06	ovary
-328	unmatching	-8.0713535e-06	ovary
-324	unmatching	1.74941e-06	ovary
-320	unmatching	-5.056188e-06	ovary
-316	unmatching	-1.6607837e-05	ovary
-312	unmatching	-5.982111e-06	ovary
-308	unmatching	3.7853733e-06	ovary
-304	unmatching	-5.9456074e-06	ovary
-300	unmatching	-3.2659748e-06	ovary
-296	unmatching	-3.9017955e-06	ovary
-292	unmatching	-1.1942245e-05	ovary
-288	unmatching	6.2277627e-06	ovary
-284	unmatching	5.001038e-06	ovary
-280	unmatching	-9.141306e-06	ovary
-276	unmatching	7.983587e-06	ovary
-272	unmatching	1.3343357e-05	ovary
-268	unmatching	2.1027672e-06	ovary
-264	unmatching	3.1502609e-07	ovary
-260	unmatching	1.00254965e-05	ovary
-256	unmatching	2.2566078e-06	ovary
-252	unmatching	9.581211e-06	ovary
-248	unmatching	9.784611e-06	ovary
-244	unmatching	3.991008e-06	ovary
-240	unmatching	2.0113484e-06	ovary
-236	unmatching	-1.806741e-06	ovary
-232	unmatching	-3.1680756e-07	ovary
-228	unmatching	3.092727e-06	ovary
-224	unmatching	4.456753e-06	ovary
-220	unmatching	2.2138793e-06	ovary
-216	unmatching	7.793121e-06	ovary
-212	unmatching	-2.4700641e-06	ovary
-208	unmatching	-2.212545e-06	ovary
-204	unmatching	-2.965362e-06	ovary
-200	unmatching	-2.5440822e-06	ovary
-196	unmatching	-3.8510666e-06	ovary
-192	unmatching	-5.4241154e-06	ovary
-188	unmatching	-1.722707e-05	ovary
-184	unmatching	-1.6405573e-05	ovary
-180	unmatching	-2.3753369e-06	ovary
-176	unmatching	-1.5990692e-05	ovary
-172	unmatching	-7.749686e-06	ovary
-168	unmatching	6.5397796e-07	ovary
-164	unmatching	-1.1333219e-05	ovary
-160	unmatching	5.4203074e-06	ovary
-156	unmatching	-3.578716e-06	ovary
-152	unmatching	-1.4270734e-05	ovary
-148	unmatching	-9.277656e-06	ovary
-144	unmatching	-1.0091791e-05	ovary
-140	unmatching	-1.6761936e-05	ovary
-136	unmatching	-6.202492e-06	ovary
-132	unmatching	-5.9926942e-06	ovary
-128	unmatching	-8.358278e-06	ovary
-124	unmatching	1.7269155e-06	ovary
-120	unmatching	-2.1341016e-06	ovary
-116	unmatching	-5.9371705e-06	ovary
-112	unmatching	1.2814771e-06	ovary
-108	unmatching	3.2011883e-06	ovary
-104	unmatching	3.3933763e-06	ovary
-100	unmatching	7.5032854e-06	ovary
-96	unmatching	6.6652365e-06	ovary
-92	unmatching	2.9265775e-06	ovary
-88	unmatching	7.2835705e-06	ovary
-84	unmatching	1.3938341e-05	ovary
-80	unmatching	1.0040506e-05	ovary
-76	unmatching	1.7959466e-05	ovary
-72	unmatching	1.5655749e-05	ovary
-68	unmatching	7.558876e-06	ovary
-64	unmatching	1.3683632e-05	ovary
-60	unmatching	1.8994837e-05	ovary
-56	unmatching	1.8450799e-05	ovary
-52	unmatching	1.4769911e-05	ovary
-48	unmatching	1.018371e-05	ovary
-44	unmatching	8.317406e-06	ovary
-40	unmatching	1.1440837e-05	ovary
-36	unmatching	1.2936573e-05	ovary
-32	unmatching	1.0970735e-05	ovary
-28	unmatching	8.43501e-06	ovary
-24	unmatching	6.6726416e-06	ovary
-20	unmatching	7.569868e-06	ovary
-16	unmatching	1.2506476e-05	ovary
-12	unmatching	1.6117011e-06	ovary
-8	unmatching	2.4675228e-05	ovary
-4	unmatching	1.1947006e-05	ovary
0	unmatching	1.2996772e-05	ovary
4	unmatching	6.5849686e-06	ovary
8	unmatching	1.1191686e-05	ovary
12	unmatching	1.50014685e-05	ovary
16	unmatching	-2.684982e-06	ovary
20	unmatching	1.8234376e-05	ovary
24	unmatching	8.628584e-06	ovary
28	unmatching	1.8588087e-05	ovary
32	unmatching	2.0247835e-05	ovary
36	unmatching	2.0100497e-05	ovary
40	unmatching	1.1195825e-05	ovary
44	unmatching	1.3666173e-05	ovary
48	unmatching	2.9946103e-05	ovary
52	unmatching	2.589106e-05	ovary
56	unmatching	1.4819776e-05	ovary
60	unmatching	2.7430162e-05	ovary
64	unmatching	1.3392003e-05	ovary
68	unmatching	1.5462198e-05	ovary
72	unmatching	3.2633166e-06	ovary
76	unmatching	1.6731537e-05	ovary
80	unmatching	2.7372773e-06	ovary
84	unmatching	8.254721e-06	ovary
88	unmatching	-1.7402837e-06	ovary
92	unmatching	-1.456115e-06	ovary
96	unmatching	5.7618327e-06	ovary
100	unmatching	-1.1580551e-05	ovary
104	unmatching	3.4395e-06	ovary
108	unmatching	-9.872306e-06	ovary
112	unmatching	-6.245495e-07	ovary
116	unmatching	-5.7990965e-06	ovary
120	unmatching	-7.847937e-06	ovary
124	unmatching	-3.936826e-06	ovary
128	unmatching	-1.3688335e-06	ovary
132	unmatching	2.1918123e-07	ovary
136	unmatching	-2.4614028e-06	ovary
140	unmatching	6.037272e-06	ovary
144	unmatching	8.997665e-06	ovary
148	unmatching	-3.7507255e-07	ovary
152	unmatching	2.7240549e-06	ovary
156	unmatching	2.3881132e-06	ovary
160	unmatching	-9.192858e-06	ovary
164	unmatching	1.3007854e-06	ovary
168	unmatching	1.4454046e-05	ovary
172	unmatching	5.744094e-07	ovary
176	unmatching	3.0978458e-06	ovary
180	unmatching	2.9797811e-06	ovary
184	unmatching	-8.0905085e-07	ovary
188	unmatching	-3.5704225e-06	ovary
192	unmatching	4.347905e-06	ovary
196	unmatching	4.803387e-06	ovary
200	unmatching	4.452513e-06	ovary
204	unmatching	5.8698056e-06	ovary
208	unmatching	7.457959e-06	ovary
212	unmatching	-4.2398715e-06	ovary
216	unmatching	-3.5921717e-06	ovary
220	unmatching	-4.4344924e-06	ovary
224	unmatching	1.3038691e-05	ovary
228	unmatching	-2.6937387e-06	ovary
232	unmatching	1.3079634e-05	ovary
236	unmatching	-7.353239e-06	ovary
240	unmatching	1.4577371e-07	ovary
244	unmatching	9.636386e-06	ovary
248	unmatching	8.840668e-07	ovary
252	unmatching	8.417039e-06	ovary
256	unmatching	5.237849e-06	ovary
260	unmatching	4.4705494e-06	ovary
264	unmatching	-9.589779e-07	ovary
268	unmatching	-1.9198379e-07	ovary
272	unmatching	-3.7807235e-06	ovary
276	unmatching	-4.3733153e-06	ovary
280	unmatching	-3.0444426e-06	ovary
284	unmatching	-1.2466421e-06	ovary
288	unmatching	-7.811847e-06	ovary
292	unmatching	-1.10039e-05	ovary
296	unmatching	-6.189403e-06	ovary
300	unmatching	-7.135237e-06	ovary
304	unmatching	-9.406514e-06	ovary
308	unmatching	-7.1475206e-06	ovary
312	unmatching	-1.8407925e-05	ovary
316	unmatching	2.6792259e-06	ovary
320	unmatching	-2.0705698e-05	ovary
324	unmatching	-1.2132012e-05	ovary
328	unmatching	-1.3007528e-05	ovary
332	unmatching	-6.293054e-06	ovary
336	unmatching	-1.0328947e-05	ovary
340	unmatching	-1.3103718e-05	ovary
344	unmatching	-3.0098236e-06	ovary
348	unmatching	-1.5632815e-05	ovary
352	unmatching	-1.3979673e-06	ovary
356	unmatching	-1.2597508e-05	ovary
360	unmatching	-6.6023895e-06	ovary
364	unmatching	-1.6186845e-05	ovary
368	unmatching	-7.528726e-06	ovary
372	unmatching	1.0956645e-06	ovary
376	unmatching	-1.12448e-05	ovary
380	unmatching	-3.3593228e-06	ovary
384	unmatching	2.0074265e-06	ovary
388	unmatching	2.5906286e-06	ovary
392	unmatching	-2.6221114e-06	ovary
396	unmatching	-4.7217454e-06	ovary
400	unmatching	-8.232223e-06	ovary
404	unmatching	-2.5757038e-06	ovary
408	unmatching	-8.815639e-06	ovary
412	unmatching	6.372277e-06	ovary
416	unmatching	-3.315083e-06	ovary
420	unmatching	5.3899853e-06	ovary
424	unmatching	-6.184782e-06	ovary
428	unmatching	-3.3094434e-06	ovary
432	unmatching	-3.4602585e-06	ovary
436	unmatching	-1.4773661e-05	ovary
440	unmatching	-9.039607e-06	ovary
444	unmatching	-1.4253501e-05	ovary
448	unmatching	-1.4084045e-05	ovary
452	unmatching	-5.592399e-06	ovary
456	unmatching	-2.2399827e-05	ovary
460	unmatching	-1.2500557e-05	ovary
464	unmatching	-2.0734476e-05	ovary
468	unmatching	-1.7736887e-05	ovary
472	unmatching	-7.83625e-06	ovary
476	unmatching	-1.8642655e-05	ovary
480	unmatching	-1.5610281e-05	ovary
484	unmatching	-2.0293821e-06	ovary
488	unmatching	-1.52492985e-05	ovary
492	unmatching	-1.9591222e-05	ovary
496	unmatching	-8.706386e-06	ovary
-500	matching	4.832405e-05	pancreas
-496	matching	4.605711e-05	pancreas
-492	matching	-5.1424595e-06	pancreas
-488	matching	-2.3998386e-06	pancreas
-484	matching	2.1308057e-05	pancreas
-480	matching	3.8670473e-06	pancreas
-476	matching	3.3891024e-06	pancreas
-472	matching	3.358799e-05	pancreas
-468	matching	2.2938952e-05	pancreas
-464	matching	3.4162629e-06	pancreas
-460	matching	2.5696754e-05	pancreas
-456	matching	-2.9151619e-05	pancreas
-452	matching	7.9777026e-05	pancreas
-448	matching	3.2898966e-05	pancreas
-444	matching	4.3573957e-05	pancreas
-440	matching	6.0958304e-05	pancreas
-436	matching	-6.1914384e-06	pancreas
-432	matching	-5.641329e-06	pancreas
-428	matching	4.4889155e-05	pancreas
-424	matching	-2.59179e-05	pancreas
-420	matching	-2.6058937e-05	pancreas
-416	matching	7.743555e-06	pancreas
-412	matching	-2.6447024e-05	pancreas
-408	matching	-2.0736947e-05	pancreas
-404	matching	-2.8346915e-06	pancreas
-400	matching	9.186065e-06	pancreas
-396	matching	5.1607913e-05	pancreas
-392	matching	1.0353897e-05	pancreas
-388	matching	-1.7943894e-06	pancreas
-384	matching	-1.1672649e-06	pancreas
-380	matching	2.5036277e-05	pancreas
-376	matching	-4.601454e-05	pancreas
-372	matching	-2.422613e-05	pancreas
-368	matching	3.0528412e-05	pancreas
-364	matching	-6.237072e-06	pancreas
-360	matching	1.6031016e-05	pancreas
-356	matching	-1.9730358e-05	pancreas
-352	matching	-5.848471e-05	pancreas
-348	matching	-1.940835e-05	pancreas
-344	matching	3.4881938e-05	pancreas
-340	matching	3.880079e-05	pancreas
-336	matching	-6.920591e-06	pancreas
-332	matching	6.695549e-06	pancreas
-328	matching	-9.0385265e-06	pancreas
-324	matching	8.633354e-06	pancreas
-320	matching	3.0402283e-05	pancreas
-316	matching	-7.275743e-06	pancreas
-312	matching	4.355417e-05	pancreas
-308	matching	4.213426e-05	pancreas
-304	matching	-5.2179013e-05	pancreas
-300	matching	3.4350425e-05	pancreas
-296	matching	2.2742539e-05	pancreas
-292	matching	4.6318833e-05	pancreas
-288	matching	9.7213044e-05	pancreas
-284	matching	2.0805259e-05	pancreas
-280	matching	-1.7214184e-05	pancreas
-276	matching	5.0329305e-05	pancreas
-272	matching	4.346085e-05	pancreas
-268	matching	1.5722819e-05	pancreas
-264	matching	3.8315997e-05	pancreas
-260	matching	0.00010707767	pancreas
-256	matching	3.0828356e-05	pancreas
-252	matching	2.3874054e-05	pancreas
-248	matching	1.3130497e-05	pancreas
-244	matching	3.3486696e-05	pancreas
-240	matching	9.743816e-05	pancreas
-236	matching	4.6865644e-05	pancreas
-232	matching	2.9099463e-05	pancreas
-228	matching	2.6469399e-05	pancreas
-224	matching	7.748637e-05	pancreas
-220	matching	6.79437e-05	pancreas
-216	matching	6.06912e-05	pancreas
-212	matching	2.8236713e-05	pancreas
-208	matching	6.663812e-05	pancreas
-204	matching	1.1059831e-05	pancreas
-200	matching	6.200578e-05	pancreas
-196	matching	5.8245823e-05	pancreas
-192	matching	5.851354e-05	pancreas
-188	matching	9.712466e-05	pancreas
-184	matching	6.2156665e-05	pancreas
-180	matching	8.4129955e-05	pancreas
-176	matching	2.5132187e-05	pancreas
-172	matching	4.007178e-05	pancreas
-168	matching	8.322811e-05	pancreas
-164	matching	-9.25194e-06	pancreas
-160	matching	3.3929743e-06	pancreas
-156	matching	4.3548755e-07	pancreas
-152	matching	-1.3162449e-05	pancreas
-148	matching	5.2711846e-05	pancreas
-144	matching	1.2496905e-05	pancreas
-140	matching	5.511876e-05	pancreas
-136	matching	9.04792e-06	pancreas
-132	matching	5.2434265e-05	pancreas
-128	matching	4.2289328e-05	pancreas
-124	matching	7.062827e-05	pancreas
-120	matching	1.0180312e-05	pancreas
-116	matching	6.622069e-05	pancreas
-112	matching	2.6936403e-05	pancreas
-108	matching	-2.6544372e-05	pancreas
-104	matching	2.9581111e-05	pancreas
-100	matching	6.946845e-06	pancreas
-96	matching	6.0156583e-07	pancreas
-92	matching	8.761707e-06	pancreas
-88	matching	3.2949833e-05	pancreas
-84	matching	-1.0447897e-05	pancreas
-80	matching	4.1851108e-05	pancreas
-76	matching	3.5894263e-05	pancreas
-72	matching	4.816991e-06	pancreas
-68	matching	6.171628e-06	pancreas
-64	matching	-1.7864071e-05	pancreas
-60	matching	-2.193008e-05	pancreas
-56	matching	1.4051299e-05	pancreas
-52	matching	-2.7532922e-05	pancreas
-48	matching	3.5008205e-05	pancreas
-44	matching	7.152113e-06	pancreas
-40	matching	2.600932e-05	pancreas
-36	matching	3.6029192e-05	pancreas
-32	matching	-6.552541e-06	pancreas
-28	matching	4.708467e-05	pancreas
-24	matching	-2.3133656e-05	pancreas
-20	matching	-1.1209231e-05	pancreas
-16	matching	-1.538112e-05	pancreas
-12	matching	2.4123385e-05	pancreas
-8	matching	6.386218e-06	pancreas
-4	matching	1.1856726e-05	pancreas
0	matching	4.5162383e-06	pancreas
4	matching	3.948815e-05	pancreas
8	matching	1.35514465e-05	pancreas
12	matching	-1.1467303e-05	pancreas
16	matching	4.367563e-05	pancreas
20	matching	-4.2889245e-05	pancreas
24	matching	3.0284065e-05	pancreas
28	matching	6.226069e-05	pancreas
32	matching	6.7385576e-05	pancreas
36	matching	3.101496e-05	pancreas
40	matching	3.8688536e-06	pancreas
44	matching	-3.3137007e-05	pancreas
48	matching	4.924799e-05	pancreas
52	matching	2.3201006e-05	pancreas
56	matching	3.5566132e-05	pancreas
60	matching	-6.87725e-06	pancreas
64	matching	-3.1221465e-05	pancreas
68	matching	2.0697405e-05	pancreas
72	matching	-7.872099e-06	pancreas
76	matching	-5.4274633e-06	pancreas
80	matching	-3.000428e-05	pancreas
84	matching	-2.0058184e-05	pancreas
88	matching	-3.5830253e-05	pancreas
92	matching	2.0999147e-05	pancreas
96	matching	-1.9895526e-05	pancreas
100	matching	9.3015215e-06	pancreas
104	matching	-5.7505815e-05	pancreas
108	matching	5.2458025e-05	pancreas
112	matching	5.0230283e-05	pancreas
116	matching	-1.3419176e-05	pancreas
120	matching	2.3762406e-05	pancreas
124	matching	7.902549e-06	pancreas
128	matching	3.5928108e-05	pancreas
132	matching	2.532612e-05	pancreas
136	matching	5.5607226e-05	pancreas
140	matching	1.5963964e-05	pancreas
144	matching	5.425498e-05	pancreas
148	matching	5.2910827e-06	pancreas
152	matching	3.4660985e-05	pancreas
156	matching	1.1652094e-05	pancreas
160	matching	-3.6955593e-05	pancreas
164	matching	-2.8661534e-05	pancreas
168	matching	-5.9001337e-05	pancreas
172	matching	-1.812892e-05	pancreas
176	matching	1.7403803e-05	pancreas
180	matching	3.3852542e-05	pancreas
184	matching	2.1552483e-05	pancreas
188	matching	1.0570213e-05	pancreas
192	matching	1.5359976e-05	pancreas
196	matching	7.509915e-05	pancreas
200	matching	-2.0268511e-05	pancreas
204	matching	-4.687145e-05	pancreas
208	matching	4.049629e-06	pancreas
212	matching	2.140438e-05	pancreas
216	matching	-7.786406e-06	pancreas
220	matching	-9.245076e-06	pancreas
224	matching	-1.0918647e-05	pancreas
228	matching	-1.7274118e-05	pancreas
232	matching	-8.9891355e-06	pancreas
236	matching	-1.0350948e-05	pancreas
240	matching	3.2896933e-05	pancreas
244	matching	2.5087816e-06	pancreas
248	matching	1.9918352e-05	pancreas
252	matching	5.4837933e-06	pancreas
256	matching	1.2744509e-05	pancreas
260	matching	-3.223388e-05	pancreas
264	matching	-4.0331113e-05	pancreas
268	matching	2.7665843e-05	pancreas
272	matching	-4.1011415e-05	pancreas
276	matching	1.6845654e-05	pancreas
280	matching	-5.4502714e-05	pancreas
284	matching	-3.1153875e-06	pancreas
288	matching	-3.0932366e-05	pancreas
292	matching	3.5269277e-05	pancreas
296	matching	3.4351466e-05	pancreas
300	matching	1.1861947e-05	pancreas
304	matching	-5.071928e-06	pancreas
308	matching	4.9852915e-05	pancreas
312	matching	1.22276615e-05	pancreas
316	matching	-6.876264e-06	pancreas
320	matching	-9.27605e-05	pancreas
324	matching	-2.231435e-06	pancreas
328	matching	-1.5301443e-05	pancreas
332	matching	-3.6692218e-05	pancreas
336	matching	1.0802905e-05	pancreas
340	matching	-1.449695e-05	pancreas
344	matching	9.235322e-06	pancreas
348	matching	-3.570011e-05	pancreas
352	matching	-2.764735e-05	pancreas
356	matching	5.2275755e-06	pancreas
360	matching	2.869656e-05	pancreas
364	matching	2.7617596e-05	pancreas
368	matching	-3.979799e-05	pancreas
372	matching	-1.0314297e-05	pancreas
376	matching	-1.0190532e-05	pancreas
380	matching	-3.7298967e-05	pancreas
384	matching	-1.3347714e-05	pancreas
388	matching	-1.9435816e-05	pancreas
392	matching	-2.5877096e-05	pancreas
396	matching	1.0065906e-05	pancreas
400	matching	-4.725473e-06	pancreas
404	matching	-4.9550647e-05	pancreas
408	matching	-3.555139e-05	pancreas
412	matching	2.7700982e-05	pancreas
416	matching	1.5624617e-05	pancreas
420	matching	2.1258269e-05	pancreas
424	matching	-2.5059437e-05	pancreas
428	matching	-3.3505607e-06	pancreas
432	matching	2.1150495e-06	pancreas
436	matching	4.3736286e-06	pancreas
440	matching	-1.9743955e-05	pancreas
444	matching	1.3251003e-05	pancreas
448	matching	4.0707888e-05	pancreas
452	matching	2.4420287e-06	pancreas
456	matching	4.542888e-05	pancreas
460	matching	2.2044896e-05	pancreas
464	matching	-2.782509e-05	pancreas
468	matching	-1.3012215e-05	pancreas
472	matching	-4.582314e-06	pancreas
476	matching	3.0617117e-05	pancreas
480	matching	-4.8371297e-05	pancreas
484	matching	-2.0650936e-05	pancreas
488	matching	-6.010933e-06	pancreas
492	matching	-2.0277808e-05	pancreas
496	matching	4.616565e-05	pancreas
-500	unmatching	-6.4156466e-06	pancreas
-496	unmatching	-7.89608e-06	pancreas
-492	unmatching	-7.2966363e-06	pancreas
-488	unmatching	1.8357771e-06	pancreas
-484	unmatching	-1.1676738e-06	pancreas
-480	unmatching	5.3733693e-06	pancreas
-476	unmatching	1.995448e-06	pancreas
-472	unmatching	1.7880358e-06	pancreas
-468	unmatching	-4.205184e-06	pancreas
-464	unmatching	-7.562713e-06	pancreas
-460	unmatching	-8.519399e-06	pancreas
-456	unmatching	6.7473816e-06	pancreas
-452	unmatching	8.42359e-06	pancreas
-448	unmatching	-3.6684617e-06	pancreas
-444	unmatching	6.7211436e-06	pancreas
-440	unmatching	6.2459276e-06	pancreas
-436	unmatching	9.601874e-06	pancreas
-432	unmatching	-6.5457543e-06	pancreas
-428	unmatching	5.9367326e-06	pancreas
-424	unmatching	1.1088411e-05	pancreas
-420	unmatching	8.118159e-06	pancreas
-416	unmatching	-3.8510757e-06	pancreas
-412	unmatching	4.6413884e-06	pancreas
-408	unmatching	5.119221e-06	pancreas
-404	unmatching	-1.03575e-05	pancreas
-400	unmatching	-8.648785e-06	pancreas
-396	unmatching	-4.2242095e-06	pancreas
-392	unmatching	-3.6118893e-06	pancreas
-388	unmatching	-4.9187215e-06	pancreas
-384	unmatching	6.2595694e-07	pancreas
-380	unmatching	7.408883e-06	pancreas
-376	unmatching	-1.9677125e-07	pancreas
-372	unmatching	-1.9091472e-06	pancreas
-368	unmatching	2.6289004e-07	pancreas
-364	unmatching	-1.6643186e-05	pancreas
-360	unmatching	-4.6824543e-06	pancreas
-356	unmatching	5.0843983e-06	pancreas
-352	unmatching	-4.014868e-06	pancreas
-348	unmatching	7.2146304e-06	pancreas
-344	unmatching	1.0094764e-05	pancreas
-340	unmatching	1.2028575e-05	pancreas
-336	unmatching	1.0488806e-05	pancreas
-332	unmatching	-2.9933983e-06	pancreas
-328	unmatching	-2.4669237e-06	pancreas
-324	unmatching	-2.602142e-06	pancreas
-320	unmatching	-5.1900593e-06	pancreas
-316	unmatching	5.579596e-06	pancreas
-312	unmatching	-7.392704e-06	pancreas
-308	unmatching	-1.18427785e-07	pancreas
-304	unmatching	-4.126343e-06	pancreas
-300	unmatching	5.3683766e-06	pancreas
-296	unmatching	7.2470602e-06	pancreas
-292	unmatching	-7.5762487e-06	pancreas
-288	unmatching	-1.5716314e-07	pancreas
-284	unmatching	-6.1792616e-06	pancreas
-280	unmatching	2.608865e-06	pancreas
-276	unmatching	-1.8266063e-06	pancreas
-272	unmatching	1.1392866e-06	pancreas
-268	unmatching	4.6120454e-06	pancreas
-264	unmatching	6.088768e-07	pancreas
-260	unmatching	7.25333e-06	pancreas
-256	unmatching	6.326121e-06	pancreas
-252	unmatching	1.1946223e-05	pancreas
-248	unmatching	-5.4656215e-07	pancreas
-244	unmatching	4.7493477e-06	pancreas
-240	unmatching	1.2376401e-05	pancreas
-236	unmatching	8.646283e-06	pancreas
-232	unmatching	6.572729e-07	pancreas
-228	unmatching	-1.2477361e-05	pancreas
-224	unmatching	-5.0605663e-06	pancreas
-220	unmatching	1.3023007e-06	pancreas
-216	unmatching	-1.4710405e-06	pancreas
-212	unmatching	-1.7733057e-05	pancreas
-208	unmatching	2.6518165e-07	pancreas
-204	unmatching	-5.537545e-06	pancreas
-200	unmatching	2.152057e-06	pancreas
-196	unmatching	-5.326283e-06	pancreas
-192	unmatching	-6.3241004e-07	pancreas
-188	unmatching	-1.607896e-05	pancreas
-184	unmatching	-1.13513215e-05	pancreas
-180	unmatching	-1.2074584e-05	pancreas
-176	unmatching	-1.3185901e-05	pancreas
-172	unmatching	-3.5881117e-06	pancreas
-168	unmatching	-4.312679e-06	pancreas
-164	unmatching	-5.0169197e-06	pancreas
-160	unmatching	-7.1532877e-06	pancreas
-156	unmatching	-6.1239552e-06	pancreas
-152	unmatching	-9.377888e-06	pancreas
-148	unmatching	-2.9206337e-06	pancreas
-144	unmatching	-1.3176207e-05	pancreas
-140	unmatching	-1.236566e-05	pancreas
-136	unmatching	-1.0638468e-05	pancreas
-132	unmatching	-8.355773e-06	pancreas
-128	unmatching	7.571868e-07	pancreas
-124	unmatching	-1.15627945e-05	pancreas
-120	unmatching	1.3811618e-06	pancreas
-116	unmatching	-2.5989743e-06	pancreas
-112	unmatching	2.0104706e-07	pancreas
-108	unmatching	2.341414e-06	pancreas
-104	unmatching	-9.67299e-06	pancreas
-100	unmatching	-2.4944427e-07	pancreas
-96	unmatching	-3.2534047e-06	pancreas
-92	unmatching	-3.0551345e-07	pancreas
-88	unmatching	1.8896915e-07	pancreas
-84	unmatching	-3.1688405e-06	pancreas
-80	unmatching	6.2996382e-06	pancreas
-76	unmatching	-3.7854602e-06	pancreas
-72	unmatching	-7.889312e-06	pancreas
-68	unmatching	-4.353265e-06	pancreas
-64	unmatching	-9.531014e-07	pancreas
-60	unmatching	9.150893e-06	pancreas
-56	unmatching	-1.4526071e-06	pancreas
-52	unmatching	4.0946416e-06	pancreas
-48	unmatching	-4.621086e-06	pancreas
-44	unmatching	8.857237e-07	pancreas
-40	unmatching	3.198728e-07	pancreas
-36	unmatching	1.1198606e-05	pancreas
-32	unmatching	1.8164546e-05	pancreas
-28	unmatching	9.927155e-06	pancreas
-24	unmatching	5.9377558e-06	pancreas
-20	unmatching	1.6862377e-05	pancreas
-16	unmatching	1.7629989e-05	pancreas
-12	unmatching	1.6727703e-05	pancreas
-8	unmatching	2.1073653e-05	pancreas
-4	unmatching	2.1240638e-05	pancreas
0	unmatching	1.7559849e-05	pancreas
4	unmatching	3.8380094e-06	pancreas
8	unmatching	2.136573e-05	pancreas
12	unmatching	1.3850018e-05	pancreas
16	unmatching	1.4866797e-05	pancreas
20	unmatching	1.0115603e-05	pancreas
24	unmatching	-1.645682e-06	pancreas
28	unmatching	1.3184722e-05	pancreas
32	unmatching	1.1034932e-05	pancreas
36	unmatching	9.873194e-06	pancreas
40	unmatching	-6.8739814e-06	pancreas
44	unmatching	-9.082049e-06	pancreas
48	unmatching	-8.658809e-06	pancreas
52	unmatching	-1.5040205e-06	pancreas
56	unmatching	-7.0582837e-06	pancreas
60	unmatching	-9.07321e-06	pancreas
64	unmatching	1.7319353e-06	pancreas
68	unmatching	1.2138411e-05	pancreas
72	unmatching	1.5078716e-05	pancreas
76	unmatching	4.926247e-06	pancreas
80	unmatching	-1.4861657e-06	pancreas
84	unmatching	-6.2646245e-06	pancreas
88	unmatching	1.6554491e-06	pancreas
92	unmatching	7.953288e-07	pancreas
96	unmatching	2.842681e-07	pancreas
100	unmatching	3.919984e-07	pancreas
104	unmatching	4.1339326e-06	pancreas
108	unmatching	-3.2964654e-06	pancreas
112	unmatching	1.0941419e-06	pancreas
116	unmatching	-7.6487777e-07	pancreas
120	unmatching	7.3428237e-06	pancreas
124	unmatching	-4.809775e-06	pancreas
128	unmatching	9.735599e-06	pancreas
132	unmatching	-7.595322e-06	pancreas
136	unmatching	2.7893194e-07	pancreas
140	unmatching	-1.0558725e-06	pancreas
144	unmatching	-6.59497e-06	pancreas
148	unmatching	2.3229786e-06	pancreas
152	unmatching	-8.948089e-06	pancreas
156	unmatching	2.2479983e-06	pancreas
160	unmatching	-1.1709116e-05	pancreas
164	unmatching	-4.6851123e-06	pancreas
168	unmatching	-9.843132e-06	pancreas
172	unmatching	2.5615254e-06	pancreas
176	unmatching	-5.045247e-06	pancreas
180	unmatching	-2.0806754e-05	pancreas
184	unmatching	-3.8057108e-06	pancreas
188	unmatching	-1.3750631e-05	pancreas
192	unmatching	-4.31081e-06	pancreas
196	unmatching	-4.3651144e-06	pancreas
200	unmatching	-7.1044637e-06	pancreas
204	unmatching	8.849774e-07	pancreas
208	unmatching	-2.238762e-05	pancreas
212	unmatching	4.421784e-07	pancreas
216	unmatching	-8.475925e-07	pancreas
220	unmatching	-1.1140365e-05	pancreas
224	unmatching	2.3135033e-06	pancreas
228	unmatching	-1.0006741e-05	pancreas
232	unmatching	-1.0427648e-05	pancreas
236	unmatching	-8.329482e-06	pancreas
240	unmatching	-2.4935322e-05	pancreas
244	unmatching	-1.2844265e-05	pancreas
248	unmatching	-2.223941e-06	pancreas
252	unmatching	-3.8070416e-06	pancreas
256	unmatching	-6.8680697e-06	pancreas
260	unmatching	-8.589947e-06	pancreas
264	unmatching	6.1375016e-07	pancreas
268	unmatching	-2.3245043e-06	pancreas
272	unmatching	-1.6819391e-06	pancreas
276	unmatching	4.3894865e-06	pancreas
280	unmatching	1.16004e-06	pancreas
284	unmatching	1.0169565e-05	pancreas
288	unmatching	8.281703e-06	pancreas
292	unmatching	9.465908e-06	pancreas
296	unmatching	9.513363e-06	pancreas
300	unmatching	7.2617568e-06	pancreas
304	unmatching	1.7955639e-06	pancreas
308	unmatching	3.821227e-06	pancreas
312	unmatching	9.706406e-06	pancreas
316	unmatching	5.3318117e-06	pancreas
320	unmatching	1.3051234e-05	pancreas
324	unmatching	8.6232e-06	pancreas
328	unmatching	2.570554e-06	pancreas
332	unmatching	4.481159e-06	pancreas
336	unmatching	9.287882e-06	pancreas
340	unmatching	6.5057657e-06	pancreas
344	unmatching	8.506486e-06	pancreas
348	unmatching	4.232592e-06	pancreas
352	unmatching	2.9102166e-06	pancreas
356	unmatching	8.166032e-06	pancreas
360	unmatching	1.8510327e-07	pancreas
364	unmatching	7.1985055e-06	pancreas
368	unmatching	1.3529995e-05	pancreas
372	unmatching	1.152612e-05	pancreas
376	unmatching	1.3249341e-05	pancreas
380	unmatching	6.9463604e-06	pancreas
384	unmatching	8.563444e-06	pancreas
388	unmatching	4.3521386e-06	pancreas
392	unmatching	9.2545815e-07	pancreas
396	unmatching	-8.617957e-06	pancreas
400	unmatching	-4.240278e-06	pancreas
404	unmatching	2.3587181e-06	pancreas
408	unmatching	-2.7038839e-06	pancreas
412	unmatching	8.8437555e-06	pancreas
416	unmatching	1.5023801e-05	pancreas
420	unmatching	8.344202e-06	pancreas
424	unmatching	-5.820638e-06	pancreas
428	unmatching	5.9113254e-06	pancreas
432	unmatching	-1.647651e-06	pancreas
436	unmatching	7.4396316e-06	pancreas
440	unmatching	7.618611e-06	pancreas
444	unmatching	2.9416708e-06	pancreas
448	unmatching	6.721314e-06	pancreas
452	unmatching	6.666039e-06	pancreas
456	unmatching	-4.0367527e-06	pancreas
460	unmatching	4.1245661e-07	pancreas
464	unmatching	7.745746e-06	pancreas
468	unmatching	3.913321e-06	pancreas
472	unmatching	9.961073e-06	pancreas
476	unmatching	3.7359848e-07	pancreas
480	unmatching	-1.2812153e-07	pancreas
484	unmatching	5.5844557e-06	pancreas
488	unmatching	2.414714e-06	pancreas
492	unmatching	-1.5251479e-06	pancreas
[truncated: 1,001 more rows]
