# Supplementary material for: Integrative modeling of tumor genomes and epigenomes for enhanced cancer diagnosis by cell-free DNA
Source: Nat Commun. 2023 Apr 10;14:2017. doi: 10.1038/s41467-023-37768-3 (PMC10085982; doi:10.1038/s41467-023-37768-3)
Supplement: Supplementary file 6 — Source Data [file 41467_2023_37768_MOESM6_ESM.zip › sourcedata/sup10_a_genome.txt]

sample	combined	genome	epigenome	tumorfraction
sample_0	0.8827665499999999	0.9979686	0.7675645	0.01072
sample_1	0.84842062	0.99345464	0.7033866	0.01963
sample_2	0.171898148	0.055218976	0.28857732	0.0
sample_3	0.95263737	0.9390335	0.96624124	0.007519
sample_4	0.992380425	0.9859167	0.99884415	0.00755
sample_5	0.99895349	0.99800235	0.99990463	0.009079
sample_6	0.8207113749999999	0.7101413	0.93128145	0.009107
sample_7	0.444940015	0.3903569	0.49952313	0.007562
sample_8	0.69570377	0.9529176	0.43848994	0.01746
sample_9	0.9866792	0.9979119	0.9754465	0.01041
sample_10	0.562892625	0.72042465	0.4053606	0.00949
sample_11	0.962713775	0.9904102	0.93501735	0.008854
sample_12	0.66878367	0.6060505	0.73151684	0.01161
sample_13	0.353315491	0.69169575	0.014935232	0.007123
sample_14	0.86622687	0.93237764	0.8000761	0.02241
sample_15	0.885626225	0.94777495	0.8234775	0.01131
sample_16	0.995752245	0.99151105	0.99999344	0.01291
sample_17	0.76915395	0.90787816	0.63042974	0.005892
sample_18	0.321291266	0.058073692	0.58450884	0.01108
sample_19	0.86049385	0.9965486	0.7244391	0.005891
sample_20	0.9924618	0.9929056	0.992018	0.01609
sample_21	0.983630015	0.99161583	0.9756442	0.00948
sample_22	0.9253688	0.9720365	0.8787011	0.007627
sample_23	0.3726542599999999	0.5667239	0.17858462	0.01058
sample_24	0.9094134	0.9954651	0.8233617	0.01072
sample_25	0.986986185	0.9964401	0.97753227	0.01304
sample_26	0.388832085	0.2178639	0.55980027	0.02676
sample_27	0.658943175	0.99630105	0.3215853	0.01012
sample_28	0.5004979475	0.97375077	0.027245125	0.009134
sample_29	0.32055319	0.45169225	0.18941413	0.01216
sample_30	0.307330747	0.006464494	0.608197	0.009759
sample_31	0.94946922	0.90790784	0.9910306	0.01343
sample_32	0.53466914	0.9712644	0.09807388	0.01292
sample_33	0.55981712	0.6064792	0.51315504	0.01012
sample_34	0.9862211	0.9729189	0.9995233	0.02477
sample_35	0.81759143	0.9964484	0.63873446	0.01159
sample_36	0.99654603	0.9966259	0.99646616	0.08198
sample_37	0.99021077	0.9805572	0.99986434	0.0
sample_38	0.479608907	0.9236965	0.035521314	0.00763
sample_39	0.9999043	0.9998086	1.0	0.4637
sample_40	0.46020018	0.5010717	0.41932866	0.009418
sample_41	0.8781538	0.85945064	0.89685696	0.006967
sample_42	0.81378978	0.9803295	0.64725006	0.006829
sample_43	0.6177351	0.9975292	0.237941	0.009839
sample_44	0.916270275	0.91163975	0.9209008	0.009859
sample_45	0.432091207	0.034321964	0.82986045	0.007576
sample_46	0.894644585	0.99118817	0.798101	0.0098
sample_47	0.48100741	0.61114055	0.35087427	0.01071
sample_48	0.486080215	0.31131616	0.66084427	0.01128
sample_49	0.912861225	0.88380295	0.9419195	0.01213
sample_50	0.81978915	0.9964814	0.6430969	0.01257
sample_51	0.99482325	0.9896465	1.0	0.008866
sample_52	0.9923523	0.9860935	0.9986111	0.01004
sample_53	0.866681755	0.96758336	0.76578015	0.005712
sample_54	0.346280315	0.24313203	0.4494286	0.00631
sample_55	0.99995475	0.9999095	1.0	0.1927
sample_56	0.8573553	0.9737032	0.7410074	0.009723
sample_57	0.8102239	0.8751036	0.7453442	0.01566
sample_58	0.941160945	0.97632843	0.90599346	0.006201
sample_59	0.8895803950000001	0.94281965	0.83634114	0.00818
sample_60	0.9995417	0.9990834	1.0	0.1105
sample_61	0.847895505	0.90935016	0.78644085	0.01317
sample_62	0.914509725	0.96785575	0.8611637	0.01346
sample_63	0.8131367650000001	0.9963121	0.62996143	0.01029
sample_64	0.9881992	0.9851741	0.9912243	0.01037
sample_65	0.99542825	0.9908565	1.0	0.01061
sample_66	0.518920637	0.999997	0.037844274	0.01222
sample_67	0.6903977299999999	0.94978076	0.4310147	0.01023
sample_68	0.9717063	0.99293244	0.95048016	0.009657
sample_69	0.868949745	0.89712054	0.84077895	0.01172
sample_70	0.751865	0.9419745	0.5617555	0.0179
sample_71	0.919126225	0.97901595	0.8592365	0.009078
sample_72	0.97523008	0.9510236	0.99943656	0.02851
sample_73	0.9997019	0.9994056	0.9999982	0.01672
sample_74	0.99730435	0.9999913	0.9946174	0.2883
sample_75	0.94016005	0.9908698	0.8894503	0.03001
sample_76	0.559096225	0.11924455	0.9989479	0.008468
sample_77	0.68650459	0.9225283	0.45048088	0.01114
sample_78	0.594154275	0.20874555	0.979563	0.01851
sample_79	0.3108707	0.18685912	0.43488228	0.01135
sample_80	0.7401728249999999	0.5799645	0.90038115	0.06517
sample_81	0.908293315	0.85714203	0.9594446	0.01195
sample_82	0.98597862	0.977671	0.99428624	0.05159
sample_83	0.72937773	0.5524517	0.90630376	0.009208
sample_84	0.9987332	0.9995883	0.9978781	0.1029
sample_85	0.946401365	0.9615338	0.93126893	0.01101
sample_86	0.284525845	0.30143917	0.26761252	0.005601
sample_87	0.99239093	0.98478186	1.0	0.005153
sample_88	0.0932124679999999	0.13489203	0.051532906	0.004926
sample_89	0.91741228	0.91516936	0.9196552	0.007613
sample_90	0.884490415	0.7760531	0.99292773	0.00803
sample_91	0.330522455	0.06992601	0.5911189	0.007358
sample_92	0.8799334	0.959819	0.8000478	0.009177
sample_93	0.938255275	0.97631925	0.9001913	0.008368
sample_94	0.74697052	0.9999933	0.49394774	0.01743
sample_95	0.31165465	0.38543847	0.23787083	0.0
sample_96	0.71381451	0.9688704	0.45875862	0.01053
sample_97	0.4635354639999999	0.8972121	0.029858828	0.008397
sample_98	0.847046885	0.99790937	0.6961844	0.01684
sample_99	0.905340915	0.99481493	0.8158669	0.01268
sample_100	0.3869504849999999	0.2844115	0.48948947	0.008108
sample_101	0.8210941350000001	0.9998882	0.64230007	0.03177
sample_102	0.9973879	0.9947758	1.0	0.009343
sample_103	0.967975515	0.99679273	0.9391583	0.009592
sample_104	0.6075425799999999	0.42218626	0.7928989	0.01068
sample_105	0.83997287	0.99798954	0.6819562	0.0144
sample_106	0.98131977	0.99982834	0.9628112	0.01236
sample_107	0.98944683	0.99970466	0.979189	0.03272
sample_108	0.5339676	0.850741	0.2171942	0.01077
sample_109	0.98447975	0.9807731	0.9881864	0.009159
sample_110	0.8779607700000001	0.95893884	0.7969827	0.01115
sample_111	0.0802094625	0.06347238	0.096946545	0.0
sample_112	0.93087577	0.92702854	0.934723	0.0191
sample_113	0.2173327865	0.3855428	0.049122773	0.00894
sample_114	0.95061045	0.9949439	0.906277	0.01104
sample_115	0.9985298	0.9987956	0.998264	0.01182
sample_116	0.92302704	0.95711744	0.88893664	0.05366
sample_117	0.99915308	0.99830616	1.0	0.006773
sample_118	0.7970248200000001	0.76684564	0.827204	0.008793
sample_119	0.256303485	0.3337049	0.17890207	0.01002
sample_120	0.511185448	0.9620441	0.060326796	0.009621
sample_121	0.988178845	0.98429304	0.99206465	0.03322
sample_122	0.95905692	0.92103744	0.9970764	0.01358
sample_123	0.67358462	0.86843574	0.4787335	0.01598
sample_124	0.5578116399999999	0.728231	0.38739228	0.009035
sample_125	0.5405887	0.87790656	0.20327084	0.01258
sample_126	0.99845718	0.99849796	0.9984164	0.0098
sample_127	0.987030175	0.9984492	0.97561115	0.007846
sample_128	0.99457035	0.9949384	0.9942023	0.01204
sample_129	0.984722225	0.99540365	0.9740408	0.04944
sample_130	0.6510609	0.4314524	0.8706694	0.01137
sample_131	0.96336292	0.99879444	0.9279314	0.03614
sample_132	0.999387425	0.99877805	0.9999968	0.009969
sample_133	0.594899025	0.7805547	0.40924335	0.006834
sample_134	0.99335465	0.986969	0.9997403	0.04197
sample_135	0.69997444	0.949468	0.45048088	0.005708
sample_136	0.61211174	0.99669325	0.22753023	0.01702
sample_137	0.91047055	0.9839987	0.8369424	0.008986
sample_138	0.7115223399999999	0.9725638	0.45048088	0.0092
sample_139	0.7677846500000001	0.6803799	0.8551894	0.01235
sample_140	0.99787515	0.9957503	1.0	0.05872
sample_141	0.79600535	0.9961462	0.5958645	0.01227
sample_142	0.8447357200000001	0.99584264	0.6936288	0.01404
sample_143	0.95954742	0.96659374	0.9525011	0.01219
sample_144	0.941633385	0.96508527	0.9181815	0.01006
sample_145	0.040754052	0.055125874	0.02638223	0.0039
sample_146	0.982424945	0.96617293	0.99867696	0.01215
sample_147	0.8218487999999999	0.99848	0.6452176	0.01833
sample_148	0.99326863	0.99761176	0.9889255	0.01579
sample_149	0.95458215	0.9753651	0.9337992	0.009245
sample_150	0.940232415	0.8996288	0.98083603	0.01878
sample_151	0.635616335	0.71632737	0.5549053	0.01151
sample_152	0.994534365	0.99832493	0.9907438	0.04017
sample_153	0.93959845	0.9708072	0.9083897	0.04299
sample_154	0.9804703	0.98084164	0.98009896	0.005906
sample_155	0.959962265	0.9873052	0.93261933	0.01009
sample_156	0.7556012999999999	0.8801348	0.6310678	0.0
sample_157	0.556335535	0.7621107	0.35056037	0.00935
sample_158	0.3459148549999999	0.06705621	0.6247735	0.008095
sample_159	0.45999635	0.1355754	0.7844173	0.01545
sample_160	0.98518597	0.9739028	0.99646914	0.01002
sample_161	0.2467512415	0.026103903	0.46739858	0.006685
sample_162	0.88160677	0.97612214	0.7870914	0.01257
sample_163	0.997408635	0.99831957	0.9964977	0.07449
sample_164	0.7002737800000001	0.5175482	0.88299936	0.023
sample_165	0.60052665	0.8622193	0.338834	0.006691
sample_166	0.99192895	0.9996984	0.9841595	0.01677
sample_167	0.90731898	0.9472087	0.86742926	0.0105
sample_168	0.7680646	0.7056121	0.8305171	0.01196
sample_169	0.86809486	0.98329216	0.75289756	0.006579
sample_170	0.99202705	0.9980482	0.9860059	0.05133
sample_171	0.2826082425	0.50519466	0.060021825	0.01296
sample_172	0.95674045	0.9665981	0.9468828	0.009475
sample_173	0.46580768	0.8284299	0.10318546	0.007353
sample_174	0.69962567	0.99847966	0.40077168	0.00894
sample_175	0.609362315	0.9246062	0.29411843	0.01212
sample_176	0.53082301	0.63070655	0.43093947	0.00674
sample_177	0.54857406	0.95771855	0.13942957	0.01125
sample_178	0.43610269	0.4217245	0.45048088	0.008989
sample_179	0.984846215	0.98955613	0.9801363	0.01772
sample_180	0.9978523	1.0	0.9957046	0.1467
sample_181	0.52100747	0.95115364	0.0908613	0.009605
sample_182	0.66888483	0.89761996	0.4401497	0.008581
sample_183	0.533780915	0.98004395	0.08751788	0.01024
sample_184	0.985464175	0.9938036	0.97712475	0.0114
sample_185	0.871012475	0.778068	0.96395695	0.008
sample_186	0.3626382849999999	0.52849865	0.19677792	0.009179
sample_187	0.3930826295	0.018362159	0.7678031	0.01753
sample_188	0.7037642399999999	0.9570476	0.45048088	0.009517
sample_189	0.878762835	0.98826677	0.7692589	0.01052
sample_190	0.69073289	0.9309849	0.45048088	0.009951
sample_191	0.107795625	0.10449394	0.11109731	0.0051
sample_192	0.124815058	0.083792366	0.16583775	0.007621
sample_193	0.94360485	0.996786	0.8904237	0.02637
sample_194	0.98032625	0.9630253	0.9976272	0.009636
sample_195	0.64732175	0.9985343	0.2961092	0.01197
sample_196	0.0373862793	0.0077722436	0.067000315	0.006969
sample_197	0.986592635	0.9993048	0.97388047	0.007638
sample_198	0.996575475	0.99315095	1.0	0.01001
sample_199	0.6585520499999999	0.90776813	0.40933597	0.0
sample_200	0.98614135	0.9786451	0.9936376	0.01322
sample_201	0.997110755	0.99992776	0.99429375	0.08333
sample_202	0.9959464	0.9994499	0.9924429	0.09303
sample_203	0.971266035	0.9944194	0.94811267	0.0
sample_204	0.421516281	0.056445062	0.7865875	0.0067
sample_205	0.729807535	0.8770857	0.58252937	0.01168
sample_206	0.9259697	0.9786945	0.8732449	0.01016
sample_207	0.374703485	0.15890227	0.5905047	0.009233
sample_208	0.35739613	0.60812086	0.1066714	0.009349
sample_209	0.86907375	0.98804724	0.75010026	0.01035
sample_210	0.9128605	0.9980294	0.8276916	0.01521
sample_211	0.944934635	0.9812774	0.90859187	0.007577
sample_212	0.99607065	0.9922592	0.9998821	0.01062
sample_213	0.2944141	0.2765199	0.3123083	0.02258
sample_214	0.92104673	0.98192686	0.8601666	0.01194
sample_215	0.7873812849999999	0.9774106	0.59735197	0.01121
sample_216	0.448737135	0.75762093	0.13985334	0.008229
sample_217	0.73390493	0.9668842	0.50092566	0.01588
sample_218	0.82717985	0.9923929	0.6619668	0.01317
sample_219	0.47775845	0.53808343	0.41743347	0.0
sample_220	0.82213337	0.9544784	0.68978834	0.01025
sample_221	0.9157263	0.85568064	0.97577196	0.07571
sample_222	0.969513295	0.94178164	0.99724495	0.007284
sample_223	0.590043485	0.34780157	0.8322854	0.01879
sample_224	0.316551205	0.12063735	0.51246506	0.009186
sample_225	0.91508125	0.836265	0.9938975	0.07315
sample_226	0.560459965	0.13763987	0.98328006	0.006678
sample_227	0.60955303	0.99579525	0.22331081	0.0105
sample_228	0.97543097	0.95086694	0.999995	0.02159
sample_229	0.892531575	0.9313708	0.85369235	0.01218
sample_230	0.99749315	0.9989172	0.9960691	0.1129
sample_231	0.2405176905	0.030554501	0.45048088	0.0202
sample_232	0.888004665	0.9874642	0.78854513	0.02629
sample_233	0.999544785	0.99996567	0.9991239	0.1712
sample_234	0.62727683	0.33640236	0.9181513	0.00902
sample_235	0.9944776	0.9889552	1.0	0.07467
sample_236	0.99998075	0.9999981	0.9999634	0.03825
sample_237	0.1642294789999999	0.27887616	0.049582798	0.008785
sample_238	0.6400795499999999	0.794148	0.4860111	0.009243
sample_239	0.737846225	0.8949306	0.58076185	0.007912
sample_240	0.10696299	0.0643078	0.14961818	0.00595
sample_241	0.7738508	0.90608126	0.64162034	0.0
sample_242	0.52222435	0.91529715	0.12915155	0.01124
sample_243	0.0963042532	0.0071358364	0.18547267	0.01386
sample_244	0.7611025650000001	0.7354904	0.78671473	0.008169
sample_245	0.515004575	0.5486671	0.48134205	0.01668
sample_246	0.1867839	0.33682588	0.03674192	0.008494
sample_247	0.8910650499999999	0.9320282	0.8501019	0.01537
sample_248	0.96027045	0.9651176	0.9554233	0.0
sample_249	0.99838382	0.9983297	0.99843794	0.077
sample_250	0.9269701	0.9997991	0.8541411	0.0342
sample_251	0.6407374	0.6869013	0.5945735	0.01631
sample_252	0.999665625	0.9997818	0.99954945	0.1229
sample_253	0.534461895	0.99584705	0.07307674	0.005996
sample_254	0.049125453	0.057911634	0.040339272	0.007792
sample_255	0.99054015	0.9981346	0.9829457	0.007566
sample_256	0.447622475	0.8314337	0.06381125	0.008283
sample_257	0.324879255	0.5636022	0.08615631	0.009761
sample_258	0.62717812	0.95958847	0.29476777	0.007797
sample_259	0.62815395	0.8560428	0.4002651	0.009583
sample_260	0.9168629	0.9982278	0.835498	0.0
sample_261	0.9987798	0.9999083	0.9976513	0.1253
sample_262	0.8073833749999999	0.70937955	0.9053872	0.01211
sample_263	0.84838798	0.9478036	0.74897236	0.007432
sample_264	0.715766935	0.90134513	0.53018874	0.01046
sample_265	0.1318851	0.01022158	0.25354862	0.008939
sample_266	0.987809135	0.99989057	0.9757277	0.1244
sample_267	0.921324875	0.99689925	0.8457505	0.009382
sample_268	0.54266501	0.84985125	0.23547877	0.008912
sample_269	0.7014852	0.994393	0.4085774	0.009855
sample_270	0.90757765	0.8157689	0.9993864	0.01515
sample_271	0.95590715	0.9778686	0.9339457	0.006487
sample_272	0.996733825	0.9982185	0.99524915	0.0
sample_273	0.98383753	0.99969876	0.9679763	0.01145
sample_274	0.681390575	0.81356645	0.5492147	0.0112
sample_275	0.9513542	0.9038374	0.998871	0.05904
sample_276	0.994428435	0.9999689	0.98888797	0.1683
sample_277	0.969017	0.99587953	0.94215447	0.01296
sample_278	0.7250078799999999	0.5085995	0.94141626	0.008902
sample_279	0.961353985	0.99639773	0.92631024	0.0
sample_280	0.994557225	0.99825805	0.9908564	0.03047
sample_281	0.99647223	0.9958146	0.99712986	0.01769
sample_282	0.99811245	0.9962262	0.9999987	0.007001
sample_283	0.475915265	0.04895457	0.90287596	0.01576
sample_284	0.2549048499999999	0.33854228	0.17126742	0.007043
sample_285	0.9943404	0.9964307	0.9922501	0.04265
sample_286	0.9561421	0.9122842	1.0	0.01013
sample_287	0.998553365	0.999699	0.99740773	0.03009
sample_288	0.98387373	0.98692036	0.9808271	0.01619
sample_289	0.89750475	0.9936014	0.8014081	0.01415
sample_290	0.985695435	0.9828771	0.98851377	0.04343
sample_291	0.867146075	0.99770075	0.7365914	0.0
sample_292	0.7604417	0.801989	0.7188944	0.005641
sample_293	0.862027875	0.9834864	0.74056935	0.01123
sample_294	0.9378628	0.999464	0.8762616	0.008751
sample_295	0.969007935	0.93822753	0.99978834	0.008346
sample_296	0.98084402	0.9827581	0.97892994	0.01219
sample_297	0.9987166	0.9985085	0.9989247	0.0
sample_298	0.261623135	0.1702132	0.35303307	0.01064
sample_299	0.99615662	0.99998724	0.992326	0.0126
sample_300	0.5844104299999999	0.17587489	0.99294597	0.01123
sample_301	0.9663188	0.9434882	0.9891494	0.0114
sample_302	0.85479998	0.7108274	0.99877256	0.0125
sample_303	0.8892291	0.9636084	0.8148498	0.0
sample_304	0.78622295	0.8074726	0.7649733	0.008522
sample_305	0.770763925	0.8262196	0.71530825	0.01694
sample_306	0.996066935	0.99661607	0.9955178	0.06831
sample_307	0.8678652849999999	0.8974211	0.83830947	0.01037
sample_308	0.51170258	0.3708485	0.65255666	0.0222
sample_309	0.1884095	0.13172428	0.24509472	0.007194
sample_310	0.370129357	0.071443714	0.668815	0.007121
sample_311	0.98294136	0.96869576	0.99718696	0.01204
sample_312	0.506528725	0.91562706	0.09743039	0.01126
sample_313	0.222761875	0.2849407	0.16058305	0.007628
sample_314	0.9002605699999999	0.98505974	0.8154614	0.01023
sample_315	0.88289695	0.994352	0.7714419	0.04317
sample_316	0.8949596	0.85659987	0.93331933	0.03454
sample_317	0.68642664	0.895751	0.47710228	0.01286
sample_318	0.87913885	0.982415	0.7758627	0.0103
sample_319	0.99888432	0.99776864	1.0	0.0
sample_320	0.254014295	0.25917765	0.24885094	0.007018
sample_321	0.46656084	0.04541628	0.8877054	0.008557
sample_322	0.99382402	0.9903852	0.99726284	0.01245
sample_323	0.695313665	0.94014645	0.45048088	0.008489
sample_324	0.9774229	0.9548478	0.999998	0.01018
sample_325	0.8114145749999999	0.91451955	0.7083096	0.02795
sample_326	0.661431205	0.90822875	0.41463366	0.01127
sample_327	0.32272113	0.24033211	0.40511015	0.01122
sample_328	0.955594215	0.9297402	0.98144823	0.01398
sample_329	0.989599705	0.99920064	0.97999877	0.01085
sample_330	0.95941312	0.9617721	0.95705414	0.009118
sample_331	0.9944828	0.9998274	0.9891382	0.01107
sample_332	0.448522355	0.19388305	0.70316166	0.01472
sample_333	0.440325795	0.68658954	0.19406205	0.01138
sample_334	0.86543283	0.7806595	0.95020616	0.008498
sample_335	0.9990353	0.99980885	0.99826175	0.007714
sample_336	0.99989645	0.9997929	1.0	0.0596
sample_337	0.9870079	0.9753482	0.9986676	0.01146
sample_338	0.986320105	0.97366875	0.99897146	0.0
sample_339	0.94276884	0.93589544	0.94964224	0.009659
sample_340	0.0619968585	0.030801537	0.09319218	0.01028
sample_341	0.9873949	0.9899386	0.9848512	0.01024
sample_342	0.5181032250000001	0.81423336	0.22197309	0.007369
sample_343	0.99758498	0.9998348	0.99533516	0.06688
sample_344	0.82331838	0.9407225	0.70591426	0.009334
sample_345	0.54682464	0.9696238	0.12402548	0.01089
sample_346	0.2987583164999999	0.5573689	0.040147733	0.00802
sample_347	0.48083423	0.7674022	0.19426626	0.01303
sample_348	0.31046574	0.31359893	0.30733255	0.0103
sample_349	0.89204785	0.98605597	0.79803973	0.00828
sample_350	0.99310345	0.9998092	0.9863977	0.01584
sample_351	0.9567955	0.9812553	0.9323357	0.01512
sample_352	0.824583275	0.90883195	0.7403346	0.01021
sample_353	0.92945228	0.89410496	0.9647996	0.01375
sample_354	0.87736605	0.9811685	0.7735636	0.01033
sample_355	0.97736635	0.9909496	0.9637831	0.008228
sample_356	0.85947725	0.943248	0.7757065	0.009214
sample_357	0.6555891	0.8478409	0.4633373	0.0105
sample_358	0.97269875	0.9835783	0.9618192	0.07609
sample_359	0.675846665	0.9963229	0.35537043	0.008427
sample_360	0.72661601	0.95780355	0.49542847	0.01038
sample_361	0.497941465	0.6017012	0.39418173	0.00455
sample_362	0.98504435	0.9987226	0.9713661	0.01169
sample_363	0.98966995	0.9830641	0.9962758	0.04085
sample_364	0.505794895	0.21355435	0.79803544	0.008814
sample_365	0.286764421	0.016661782	0.55686706	0.008471
sample_366	0.930796445	0.98942894	0.87216395	0.009499
sample_367	0.67346705	0.6015398	0.7453943	0.01375
sample_368	0.99839753	0.9993611	0.99743396	0.02742
sample_369	0.94741447	0.9999769	0.89485204	0.06016
sample_370	0.99992985	0.9998597	1.0	0.001613
sample_371	0.970682235	0.94263864	0.99872583	0.009493
sample_372	0.84583772	0.69740474	0.9942707	0.0595
sample_373	0.6624956399999999	0.8745104	0.45048088	0.01358
sample_374	0.4918009459999999	0.010371092	0.9732308	0.01024
sample_375	0.3372271	0.47003892	0.20441528	0.007442
sample_376	0.96496925	0.93374676	0.99619174	0.0
sample_377	0.876098775	0.9983608	0.75383675	0.0109
sample_378	0.3705580625	0.124404095	0.61671203	0.008418
sample_379	0.7151731299999999	0.9222836	0.50806266	0.01014
sample_380	0.991264365	0.98421973	0.998309	0.009141
sample_381	0.924139825	0.99853015	0.8497495	0.01207
sample_382	0.90897247	0.98900294	0.828942	0.0087
sample_383	0.65657	0.9979286	0.3152114	0.01196
sample_384	0.989956885	0.9868955	0.99301827	0.0137
sample_385	0.5514705	0.674079	0.428862	0.02772
sample_386	0.7804201	0.9788269	0.5820133	0.009556
sample_387	0.8446172000000001	0.9990061	0.6902283	0.008208
sample_388	0.99217785	0.9995988	0.9847569	0.08949
sample_389	0.65572402	0.86096716	0.45048088	0.01072
sample_390	0.5719256	0.6890777	0.4547735	0.01117
sample_391	0.357350725	0.39619768	0.31850377	0.0124
sample_392	0.99772221	0.99936706	0.99607736	0.05845
sample_393	0.81673888	0.87118906	0.7622887	0.007087
sample_394	0.97050005	0.9493546	0.9916455	0.01044
sample_395	0.976870715	0.97551733	0.9782241	0.00826
sample_396	0.7305373150000001	0.94918793	0.5118867	0.008547
sample_397	0.98171237	0.96894014	0.9944846	0.09099
sample_398	0.569213325	0.23071401	0.90771264	0.007377
sample_399	0.84720833	0.94942236	0.7449943	0.009375
sample_400	0.8686943149999999	0.99714583	0.7402428	0.04716
sample_401	0.991580025	0.98608065	0.9970794	0.01531
sample_402	0.9233051	0.8556112	0.990999	0.008956
sample_403	0.98257169	0.99445665	0.97068673	0.007535
sample_404	0.6817622999999999	0.9553752	0.4081494	0.006657
sample_405	0.844139875	0.81356955	0.8747102	0.01688
sample_406	0.9702313	0.9802837	0.9601789	0.01262
sample_407	0.95358026	0.91854995	0.98861057	0.009464
sample_408	0.8367545750000001	0.99916255	0.6743466	0.01086
sample_409	0.94382465	0.9965049	0.8911444	0.006467
sample_410	0.999912275	0.99996245	0.9998621	0.07188
sample_411	0.67441783	0.39490646	0.9539292	0.01226
sample_412	0.9352822	0.9497042	0.9208602	0.01845
sample_413	0.562465635	0.9876345	0.13729677	0.0
sample_414	0.9006860999999999	0.9862714	0.8151008	0.0207
sample_415	0.986867245	0.97572654	0.99800795	0.09554
sample_416	0.7777695499999999	0.9866273	0.5689118	0.01003
sample_417	0.5760462399999999	0.7016116	0.45048088	0.00757
sample_418	0.98332195	0.9759291	0.9907148	0.02347
sample_419	0.99458599	0.99664813	0.99252385	0.01099
sample_420	0.91737912	0.9614475	0.87331074	0.02369
sample_421	0.94384842	0.94950134	0.9381955	0.01434
sample_422	0.998593505	0.99722075	0.99996626	0.006677
sample_423	0.97817615	0.996157	0.9601953	0.097
sample_424	0.73969874	0.92432714	0.55507034	0.01139
sample_425	0.98151277	0.9964923	0.96653324	0.01197
sample_426	0.7111315149999999	0.97178215	0.45048088	0.008206
sample_427	0.41372323	0.40016028	0.42728618	0.005948
sample_428	0.96130085	0.9563019	0.9662998	0.007611
sample_429	0.9078206	0.9818757	0.8337655	0.008918
sample_430	0.73997975	0.9971727	0.4827868	0.01663
sample_431	0.79428697	0.5985787	0.98999524	0.009844
sample_432	0.386628425	0.5999795	0.17327735	0.006044
sample_433	0.57481165	0.5785605	0.5710628	0.008606
sample_434	0.94346109	0.92945373	0.95746845	0.009219
sample_435	0.446316365	0.17101008	0.72162265	0.01798
sample_436	0.622292995	0.98495805	0.25962794	0.01117
sample_437	0.93808761	0.90167886	0.97449636	0.03661
sample_438	0.8655215	0.7635035	0.9675395	0.01522
sample_439	0.96393032	0.99975044	0.9281102	0.1231
sample_440	0.64100908	0.9869912	0.29502696	0.008003
sample_441	0.7830536349999999	0.9476121	0.61849517	0.009087
sample_442	0.924065025	0.9990589	0.84907115	0.07768
sample_443	0.7522168499999999	0.6583408	0.8460929	0.007841
sample_444	0.42730799	0.78640467	0.06821131	0.01172
sample_445	0.39651444	0.3579592	0.43506968	0.009918
sample_446	0.597484125	0.5185776	0.67639065	0.01058
sample_447	0.99045525	0.9866919	0.9942186	0.01484
sample_448	0.061935567	0.039303344	0.08456779	0.01071
sample_449	0.66186045	0.5926968	0.7310241	0.01012
sample_450	0.9825705	0.96548337	0.99965763	0.008497
sample_451	0.867515445	0.75830674	0.97672415	0.01108
sample_452	0.67347846	0.9962676	0.35068932	0.009096
sample_453	0.99706808	0.99765116	0.996485	0.05717
sample_454	0.98855072	0.9891628	0.98793864	0.08121
sample_455	0.54380217	0.8230046	0.26459974	0.009119
sample_456	0.169192485	0.19915007	0.1392349	0.008309
sample_457	0.999372425	0.99874485	1.0	0.2186
sample_458	0.71981235	0.8895034	0.5501213	0.008748
sample_459	0.4569065885	0.85750395	0.056309227	0.0082
sample_460	0.266563139	0.046847418	0.48627886	0.01388
sample_461	0.991407455	0.98695415	0.99586076	0.03239
sample_462	0.15365262	0.14399941	0.16330583	0.01185
sample_463	0.9996005	1.0	0.999201	0.1778
sample_464	0.96189788	0.98199826	0.9417975	0.008849
sample_465	0.5008726891999999	0.99610126	0.0056441184	0.04213
sample_466	0.409744585	0.3561001	0.46338907	0.006606
sample_467	0.77497327	0.83827674	0.7116698	0.01093
sample_468	0.99319775	0.9916072	0.9947883	0.06405
sample_469	0.70940659	0.9244406	0.49437258	0.007545
sample_470	0.980672895	0.96243584	0.99890995	0.02338
sample_471	0.87045622	0.8105259	0.93038654	0.009413
sample_472	0.861025575	0.97262925	0.7494219	0.01042
sample_473	0.98916608	0.9966619	0.98167026	0.09616
sample_474	0.61440411	0.8208844	0.40792382	0.01022
sample_475	0.0546230515	0.06928139	0.039964713	0.01081
sample_476	0.98747796	0.99994576	0.97501016	0.08485
sample_477	0.7842763349999999	0.96575123	0.60280144	0.007611
sample_478	0.6925298	0.8683141	0.5167455	0.0
sample_479	0.99896888	0.99996936	0.9979684	0.2035
sample_480	0.835023495	0.88579035	0.78425664	0.0115
sample_481	0.992312915	0.98698133	0.9976445	0.008941
sample_482	0.7496267999999999	0.8489745	0.6502791	0.01018
sample_483	0.899085775	0.92869055	0.869481	0.005712
sample_484	0.6945299300000001	0.9001282	0.48893166	0.01039
sample_485	0.97239195	0.9998759	0.944908	0.009156
sample_486	0.837261435	0.9700061	0.70451677	0.01145
sample_487	0.988552285	0.9958609	0.98124367	0.02633
sample_488	0.2840372255	0.028295381	0.53977907	0.01855
sample_489	0.94836727	0.92722374	0.9695108	0.01844
sample_490	0.8189027	0.9782307	0.6595747	0.01371
sample_491	0.66442205	0.99288905	0.33595505	0.01472
sample_492	0.9654287	0.9697383	0.9611191	0.009787
sample_493	0.357805485	0.565476	0.15013497	0.006516
sample_494	0.99995375	0.9999075	1.0	0.1775
sample_495	0.99015387	0.99939764	0.9809101	0.0472
sample_496	0.96661785	0.99277484	0.94046086	0.07347
sample_497	0.99888405	0.99777275	0.99999535	0.008824
sample_498	0.89969043	0.8350661	0.96431476	0.008836
sample_499	0.9180304	0.8405039	0.9955569	0.02949
sample_500	0.294446635	0.13841239	0.45048088	0.01065
sample_501	0.954313365	0.97318053	0.9354462	0.008928
sample_502	0.9996172	0.9996517	0.9995827	0.01035
sample_503	0.81009376	0.98897856	0.63120896	0.01131
sample_504	0.37960392	0.44754434	0.3116635	0.01281
sample_505	0.76773187	0.748605	0.78685874	0.0
sample_506	0.8687597499999999	0.9980026	0.7395169	0.008732
sample_507	0.531674378	0.087913156	0.9754356	0.01082
sample_508	0.96002842	0.9822342	0.93782264	0.01098
sample_509	0.43333447	0.40010318	0.46656576	0.008785
sample_510	0.994141995	0.99596244	0.99232155	0.01135
sample_511	0.997553495	0.99544686	0.99966013	0.01063
sample_512	0.445706555	0.09771801	0.7936951	0.005243
sample_513	0.90920325	0.8184077	0.9999988	0.01397
sample_514	0.4394484549999999	0.6882729	0.19062401	0.01189
sample_515	0.664787335	0.88485765	0.44471702	0.01186
sample_516	0.3675683425	0.7070126	0.028124085	0.008928
sample_517	0.57031763	0.52170116	0.6189341	0.006232
sample_518	0.219003125	0.15602575	0.2819805	0.0
sample_519	0.91016025	0.9981517	0.8221688	0.01194
sample_520	0.939927715	0.9888194	0.89103603	0.0
sample_521	0.96583823	0.99296206	0.9387144	0.01884
sample_522	0.99661535	0.9999666	0.9932641	0.0
sample_523	0.99640775	0.9998815	0.992934	0.007791
sample_524	0.80993143	0.98208046	0.6377824	0.0136
sample_525	0.9976198	1.0	0.9952396	0.03165
sample_526	0.99059342	0.99900824	0.9821786	0.06752
sample_527	0.8987343	0.97790754	0.81956106	0.02787
sample_528	0.9471899	0.90199125	0.99238855	0.01504
sample_529	0.9127508	0.8255016	1.0	0.007771
sample_530	0.96943965	0.9604631	0.9784162	0.01216
sample_531	0.71694509	0.48500788	0.9488823	0.008955
sample_532	0.998107515	0.99622923	0.9999858	0.01449
sample_533	0.98475325	0.99850696	0.97099954	0.008424
sample_534	0.29979726	0.1273257	0.47226882	0.006864
sample_535	0.514470255	0.94910324	0.07983727	0.01925
sample_536	0.975688435	0.95248437	0.9988925	0.0108
sample_537	0.9916265	0.999925	0.983328	0.00884
sample_538	0.9074804	0.8149608	1.0	0.007745
sample_539	0.671135585	0.79976267	0.5425085	0.01252
sample_540	0.97615707	0.9987424	0.95357174	0.01062
sample_541	0.771012685	0.9572889	0.58473647	0.008743
sample_542	0.99715173	0.99430346	1.0	0.01229
sample_543	0.99805155	0.9997526	0.9963505	0.1018
sample_544	0.99984455	0.9996891	1.0	0.08899
sample_545	0.923726515	0.97542363	0.8720294	0.01015
sample_546	0.64690889	0.8433369	0.45048088	0.01006
sample_547	0.473239955	0.83137816	0.11510175	0.008292
sample_548	0.98334762	0.975811	0.99088424	0.009962
sample_549	0.951354445	0.90600234	0.99670655	0.0
sample_550	0.9573873	0.9658147	0.9489599	0.05347
sample_551	0.97068375	0.9413837	0.9999838	0.007265
sample_552	0.7552043500000001	0.6966445	0.8137642	0.01207
sample_553	0.820978065	0.77623343	0.8657227	0.01335
sample_554	0.94620142	0.96285474	0.9295481	0.01496
sample_555	0.5723762299999999	0.40490726	0.7398452	0.01169
sample_556	0.991989965	0.9994862	0.98449373	0.04293
sample_557	0.998573815	0.9999174	0.99723023	0.04961
sample_558	0.94493828	0.891064	0.99881256	0.03452
sample_559	0.9439368	0.9994863	0.8883873	0.0473
sample_560	0.827229125	0.9724262	0.68203205	0.007455
sample_561	0.835619875	0.99694425	0.6742955	0.01185
sample_562	0.99471355	0.9997625	0.9896646	0.04984
sample_563	0.36459714	0.43879458	0.2903997	0.01018
sample_564	0.889321505	0.87262577	0.90601724	0.006469
sample_565	0.9988224	0.9995586	0.9980862	0.01071
sample_566	0.664668205	0.55081195	0.77852446	0.006567
sample_567	0.995115185	0.9972844	0.99294597	0.02705
sample_568	0.91860072	0.8446972	0.99250424	0.009049
sample_569	0.98948675	0.99530005	0.98367345	0.04031
sample_570	0.968510815	0.97265863	0.964363	0.008154
sample_571	0.167910804	0.31062746	0.025194148	0.008414
sample_572	0.9841685	0.9928635	0.9754735	0.008084
sample_573				0.0116
sample_574				0.009864
sample_575				0.0
sample_576				0.00848
sample_577				0.01023
sample_578				0.09982
sample_579				0.1831
sample_580				0.01012
sample_581				0.01097
sample_582				0.01918
sample_583				0.02505
sample_584				0.04976
sample_585				0.1192
sample_586				0.05711
sample_587				0.01175
sample_588				0.06522
sample_589				0.007776
sample_590				0.009584
sample_591				0.01163
sample_592				0.0166
sample_593				0.0102
sample_594				0.1119
sample_595				0.01755
sample_596				0.00999
sample_597				0.00961
sample_598				0.02205
sample_599				0.006737
sample_600				0.01783
sample_601				0.01251
sample_602				0.02381
sample_603				0.02345
sample_604				0.02424
sample_605				0.04588
sample_606				0.08973
sample_607				0.01063
sample_608				0.007056
sample_609				0.01731
sample_610				0.01223
sample_611				0.01332
sample_612				0.01619
sample_613				0.0142
sample_614				0.02353
sample_615				0.1582
sample_616				0.008797
sample_617				0.0301
sample_618				0.01379
sample_619				0.005706
sample_620				0.01838
sample_621				0.01823
sample_622				0.01041
sample_623				0.01098
sample_624				0.01106
sample_625				0.009062
sample_626				0.008612
sample_627				0.005822
sample_628				0.007352
sample_629				0.008335
sample_630				0.0
sample_631				0.007214
sample_632				0.01438
sample_633				0.01193
sample_634				0.001597
sample_635				0.007457
sample_636				0.0
sample_637				0.07856
sample_638				0.06742
sample_639				0.009062
sample_640				0.03488
sample_641				0.04719
sample_642				0.01336
sample_643				0.03914
sample_644				0.01087
sample_645				0.04853
sample_646				0.02728
sample_647				0.01067
sample_648				0.01197
sample_649				0.01296
sample_650				0.07659
sample_651				0.01349
sample_652				0.008036
sample_653				0.005576
sample_654				0.01092
sample_655				0.009747
sample_656				0.09659
sample_657				0.01067
sample_658				0.0374
sample_659				0.009848
sample_660				0.0
sample_661				0.03307
sample_662				0.003835
sample_663				0.007256
sample_664				0.00668
sample_665				0.007668
sample_666				0.01114
sample_667				0.01179
sample_668				0.008052
sample_669				0.005652
sample_670				0.006905
sample_671				0.008611
sample_672				0.01306
sample_673				0.02012
sample_674				0.009939
sample_675				0.005054
sample_676				0.008758
sample_677				0.008124
sample_678				0.009259
sample_679				0.009
sample_680				0.006142
sample_681				0.006998
sample_682				0.006346
sample_683				0.007887
sample_684				0.006195
sample_685				0.01107
sample_686				0.008887
sample_687				0.01051
sample_688				0.006631
sample_689				0.008093
sample_690				0.005339
sample_691				0.007391
sample_692				0.01221
sample_693				0.008325
sample_694				0.007428
sample_695				0.0
sample_696				0.008143
sample_697				0.005879
sample_698				0.01111
sample_699				0.009944
sample_700				0.01299
sample_701				0.01565
sample_702				0.005975
sample_703				0.01104
sample_704				0.0091
sample_705				0.01429
sample_706				0.004911
sample_707				0.007577
sample_708				0.008447
sample_709				0.009076
sample_710				0.0086
sample_711				0.008091
sample_712				0.0423
sample_713				0.007594
sample_714				0.01086
sample_715				0.01096
sample_716				0.0
sample_717				0.007263
sample_718				0.008516
sample_719				0.007392
sample_720				0.01229
sample_721				0.009536
sample_722				0.006281
sample_723				0.007408
sample_724				0.008636
sample_725				0.01051
sample_726				0.007731
sample_727				0.00944
sample_728				0.004708
sample_729				0.009303
sample_730				0.01062
sample_731				0.009763
sample_732				0.008459
sample_733				0.008557
sample_734				0.008772
sample_735				0.007434
sample_736				0.008531
sample_737				0.008079
sample_738				0.01014
sample_739				0.006587
sample_740				0.01032
sample_741				0.006613
sample_742				0.005959
sample_743				0.01052
sample_744				0.00794
sample_745				0.007099
sample_746				0.01596
sample_747				0.171
sample_748				0.006533
sample_749				0.008992
sample_750				0.01218
sample_751				0.009183
sample_752				0.0
sample_753				0.0
sample_754				0.009807
sample_755				0.006218
sample_756				0.006783
sample_757				0.008779
sample_758				0.005637
sample_759				0.009663
sample_760				0.008837
sample_761				0.01322
sample_762				0.01025
sample_763				0.007505
sample_764				0.008214
sample_765				0.0
sample_766				0.009313
sample_767				0.009054
sample_768				0.008892
sample_769				0.005593
sample_770				0.009434
sample_771				0.01159
sample_772				0.00857
sample_773				0.007601
sample_774				0.007866
sample_775				0.00912
sample_776				0.009492
sample_777				0.01043
sample_778				0.007481
sample_779				0.01306
sample_780				0.006644
sample_781				0.008107
sample_782				0.008845
sample_783				0.009964
sample_784				0.007239
sample_785				0.01271
sample_786				0.01105
sample_787				0.00779
sample_788				0.01008
sample_789				0.006632
sample_790				0.008277
sample_791				0.009817
sample_792				0.007353
sample_793				0.008761
sample_794				0.007572
sample_795				0.005565
sample_796				0.02431
sample_797				0.0
sample_798				0.005338
sample_799				0.0
sample_800				0.007094
sample_801				0.006178
sample_802				0.008137
sample_803				0.005884
sample_804				0.01884
sample_805				0.01951
sample_806				0.01048
sample_807				0.006443
sample_808				0.006408
sample_809				0.008202
sample_810				0.0
sample_811				0.008991
sample_812				0.008915
sample_813				0.007631
sample_814				0.009538
sample_815				0.008378
sample_816				0.009839
sample_817				0.02265
sample_818				0.01484
sample_819				0.01105
sample_820				0.004423
sample_821				0.008579
sample_822				0.006483
sample_823				0.009654
sample_824				0.006025
sample_825				0.009783
sample_826				0.005651
sample_827				0.01207
sample_828				0.007137
sample_829				0.008514
sample_830				0.01425
sample_831				0.01045
sample_832				0.0
sample_833				0.0
sample_834				0.008281
sample_835				0.007832
sample_836				0.006888
sample_837				0.009875
sample_838				0.0
sample_839				0.006673
sample_840				0.00837
sample_841				0.007792
sample_842				0.008413
sample_843				0.008857
sample_844				0.02337
sample_845				0.01889
sample_846				0.01048
sample_847				0.0
sample_848				0.01154
sample_849				0.01441
sample_850				0.006317
sample_851				0.01131
sample_852				0.0
sample_853				0.008129
sample_854				0.006736
sample_855				0.01037
sample_856				0.01037
sample_857				0.0
sample_858				0.01032
sample_859				0.006355
sample_860				0.007374
sample_861				0.007694
sample_862				0.009024
sample_863				0.0
sample_864				0.005709
sample_865				0.008547
sample_866				0.005597
sample_867				0.009216
sample_868				0.008556
sample_869				0.0
sample_870				0.007008
sample_871				0.007158
sample_872				0.01677
sample_873				0.01301
sample_874				0.01392
sample_875				0.01201
sample_876				0.007858
sample_877				0.02132
sample_878				0.008702
sample_879				0.01139
sample_880				0.007329
sample_881				0.007027
sample_882				0.02199
sample_883				0.008299
sample_884				0.006477
sample_885				0.007369
sample_886				0.005631
sample_887				0.008112
sample_888				0.00938
sample_889				0.008763
sample_890				0.009995
sample_891				0.007842
sample_892				0.01374
sample_893				0.03556
sample_894				0.01436
sample_895				0.01106
sample_896				0.01071
sample_897				0.01056
sample_898				0.01282
sample_899				0.00725
sample_900				0.008998
sample_901				0.006083
sample_902				0.01175
sample_903				0.01351
sample_904				0.0106
sample_905				0.01653
sample_906				0.01185
sample_907				0.01113
sample_908				0.01041
sample_909				0.0
sample_910				0.01041
sample_911				0.01054
sample_912				0.00886
sample_913				0.004759
sample_914				0.008724
sample_915				0.008277
sample_916				0.01023
sample_917				0.007735
sample_918				0.01232
sample_919				0.008192
sample_920				0.007495
sample_921				0.006538
sample_922				0.0
sample_923				0.006705
sample_924				0.01248
sample_925				0.008925
sample_926				0.007144
sample_927				0.01206
sample_928				0.01139
sample_929				0.01509
sample_930				0.006068
sample_931				0.01275
sample_932				0.007721
sample_933				0.01231
sample_934				0.01606
sample_935				0.01231
sample_936				0.01302
sample_937				0.008362
sample_938				0.008691
sample_939				0.01006
sample_940				0.01094
sample_941				0.008105
sample_942				0.004856
sample_943				0.007549
sample_944				0.01052
sample_945				0.01264
sample_946				0.005522
sample_947				0.009914
sample_948				0.009311
sample_949				0.0
sample_950				0.008685
sample_951				0.008114
sample_952				0.0169
sample_953				0.02118
sample_954				0.006709
sample_955				0.007785
sample_956				0.005727
sample_957				0.007361
sample_958				0.01279
sample_959				0.0
sample_960				0.007096
sample_961				0.00721
sample_962				0.008413
sample_963				0.007938
sample_964				0.009057
sample_965				0.0
sample_966				0.01567
sample_967				0.005714
sample_968				0.005576
sample_969				0.007902
sample_970				0.001362
sample_971				0.007881
sample_972				0.0
sample_973				0.007827
sample_974				0.009914
sample_975				0.006765
sample_976				0.005179
sample_977				0.008401
sample_978				0.005961
sample_979				0.006928
sample_980				0.01059
sample_981				0.005569
sample_982				0.007881
sample_983				0.008722
sample_984				0.01284
sample_985				0.006681
sample_986				0.009662
sample_987				0.00888
sample_988				0.007148
sample_989				0.006698
sample_990				0.0
sample_991				0.007148
sample_992				0.01021
sample_993				0.01759
sample_994				0.01159
sample_995				0.007739
sample_996				0.00877
sample_997				0.007279
sample_998				0.005031
sample_999				0.009759
sample_1000				0.003376
sample_1001				0.007326
sample_1002				0.01044
sample_1003				0.008388
sample_1004				0.009041
sample_1005				0.009636
sample_1006				0.009076
sample_1007				0.007575
sample_1008				0.008788
sample_1009				0.01361
sample_1010				0.01018
sample_1011				0.01166
sample_1012				0.01102
sample_1013				0.008436
sample_1014				0.008426
sample_1015				0.01195
sample_1016				0.00897
sample_1017				0.007237
sample_1018				0.01124
sample_1019				0.009314
sample_1020				0.01002
sample_1021				0.009009
sample_1022				0.009477
sample_1023				0.01031
sample_1024				0.008487
sample_1025				0.01054
sample_1026				0.01816
sample_1027				0.01186
sample_1028				0.008479
sample_1029				0.01318
sample_1030				0.009269
sample_1031				0.01342
sample_1032				0.01023
sample_1033				0.008552
sample_1034				0.01114
sample_1035				0.00776
sample_1036				0.01109
sample_1037				0.01309
sample_1038				0.009465
sample_1039				0.02108
sample_1040				0.03863
sample_1041				0.01183
sample_1042				0.008609
sample_1043				0.009754
sample_1044				0.007034
sample_1045				0.009215
sample_1046				0.006661
sample_1047				0.0
sample_1048				0.009421
sample_1049				0.00996
sample_1050				0.008368
sample_1051				0.01033
sample_1052				0.006525
sample_1053				0.01102
sample_1054				0.01043
sample_1055				0.008516
sample_1056				0.01223
sample_1057				0.01003
sample_1058				0.01178
sample_1059				0.0
sample_1060				0.01104
sample_1061				0.009794
sample_1062				0.01515
sample_1063				0.01301
sample_1064				0.008348
sample_1065				0.01413
sample_1066				0.009058
sample_1067				0.00899
sample_1068				0.008749
sample_1069				0.008054
sample_1070				0.01277
sample_1071				0.009054
sample_1072				0.007895
sample_1073				0.006982
sample_1074				0.01311
sample_1075				0.1694
sample_1076				0.01061
sample_1077				0.005981
sample_1078				0.03339
sample_1079				0.03048
sample_1080				0.007793
sample_1081				0.01678
sample_1082				0.009503
sample_1083				0.1345
sample_1084				0.01878
sample_1085				0.04294
sample_1086				0.01206
sample_1087				0.04254
