# Supplementary material for: Integrative modeling of tumor genomes and epigenomes for enhanced cancer diagnosis by cell-free DNA
Source: Nat Commun. 2023 Apr 10;14:2017. doi: 10.1038/s41467-023-37768-3 (PMC10085982; doi:10.1038/s41467-023-37768-3)
Supplement: Supplementary file 6 — Source Data [file 41467_2023_37768_MOESM6_ESM.zip › sourcedata/sup12_d.txt]

index	variable	value
-500	matching type	-1.4044672e-06
-496	matching type	6.35426e-06
-492	matching type	-1.8300591e-06
-488	matching type	4.8785987e-06
-484	matching type	-2.3752791e-05
-480	matching type	-1.3516109e-05
-476	matching type	-2.2980332e-05
-472	matching type	-1.0123965e-05
-468	matching type	8.149692e-06
-464	matching type	-1.7558905e-05
-460	matching type	-8.692354e-06
-456	matching type	-8.739839e-06
-452	matching type	9.756937e-06
-448	matching type	1.2842636e-05
-444	matching type	-5.452929e-06
-440	matching type	-1.0568576e-05
-436	matching type	-5.9858257e-06
-432	matching type	-1.3143667e-05
-428	matching type	6.5113272e-06
-424	matching type	-2.824216e-06
-420	matching type	-1.2907706e-05
-416	matching type	7.558067e-06
-412	matching type	-5.9134395e-06
-408	matching type	-1.2219816e-05
-404	matching type	-5.595714e-07
-400	matching type	5.302543e-06
-396	matching type	-2.7615017e-06
-392	matching type	-1.4860985e-05
-388	matching type	-1.5426136e-05
-384	matching type	-1.5869491e-05
-380	matching type	-2.3485914e-05
-376	matching type	-9.620879e-07
-372	matching type	-1.988964e-05
-368	matching type	-2.26387e-06
-364	matching type	-1.2490567e-05
-360	matching type	-8.9343275e-06
-356	matching type	-2.2661347e-05
-352	matching type	-1.7543149e-05
-348	matching type	-4.5977376e-05
-344	matching type	9.683012e-06
-340	matching type	-6.449753e-07
-336	matching type	1.0162669e-05
-332	matching type	4.470034e-07
-328	matching type	-1.4915595e-06
-324	matching type	-1.493587e-05
-320	matching type	-1.4220753e-05
-316	matching type	-1.553855e-05
-312	matching type	8.63811e-06
-308	matching type	2.3643659e-06
-304	matching type	-2.2548114e-05
-300	matching type	1.8098493e-05
-296	matching type	-1.7881786e-05
-292	matching type	2.3330867e-06
-288	matching type	1.538283e-05
-284	matching type	-1.9540945e-05
-280	matching type	-1.0008593e-05
-276	matching type	5.536024e-08
-272	matching type	-1.03867915e-05
-268	matching type	-7.0306714e-06
-264	matching type	-5.487256e-06
-260	matching type	9.606281e-07
-256	matching type	3.6754557e-06
-252	matching type	-2.7206577e-05
-248	matching type	2.7364715e-06
-244	matching type	-8.477526e-06
-240	matching type	-4.180445e-06
-236	matching type	-1.719966e-05
-232	matching type	-1.725078e-05
-228	matching type	4.1593605e-08
-224	matching type	8.375699e-06
-220	matching type	1.9871146e-05
-216	matching type	8.975286e-06
-212	matching type	-4.5667707e-06
-208	matching type	1.6052962e-06
-204	matching type	-3.636237e-06
-200	matching type	-1.5780148e-05
-196	matching type	1.1064467e-05
-192	matching type	-1.0092631e-06
-188	matching type	1.6588234e-05
-184	matching type	1.807704e-05
-180	matching type	-6.8850086e-06
-176	matching type	-1.2293535e-06
-172	matching type	1.5386939e-05
-168	matching type	9.866107e-06
-164	matching type	1.5945694e-06
-160	matching type	1.7914681e-07
-156	matching type	4.995481e-06
-152	matching type	5.718895e-08
-148	matching type	1.0699765e-05
-144	matching type	-1.51178165e-05
-140	matching type	2.1227794e-05
-136	matching type	1.6725051e-05
-132	matching type	9.81702e-06
-128	matching type	2.0052643e-05
-124	matching type	2.5731693e-05
-120	matching type	9.89906e-06
-116	matching type	1.8345685e-05
-112	matching type	-2.8297968e-06
-108	matching type	2.4342824e-06
-104	matching type	-1.0409082e-05
-100	matching type	-5.7725e-06
-96	matching type	-1.1193048e-05
-92	matching type	-5.690848e-06
-88	matching type	-8.6139016e-07
-84	matching type	-1.9727484e-05
-80	matching type	-5.970287e-06
-76	matching type	-5.466767e-06
-72	matching type	-8.9804125e-06
-68	matching type	-1.6543687e-05
-64	matching type	-2.893288e-05
-60	matching type	-2.8045048e-05
-56	matching type	-1.6950356e-05
-52	matching type	-6.558594e-06
-48	matching type	-5.963117e-06
-44	matching type	-1.575667e-05
-40	matching type	-3.3376602e-06
-36	matching type	-2.0328962e-05
-32	matching type	-4.0170915e-05
-28	matching type	-1.748861e-05
-24	matching type	-2.2055005e-05
-20	matching type	-3.0195008e-05
-16	matching type	-1.5252052e-05
-12	matching type	-9.114703e-06
-8	matching type	-1.5999733e-05
-4	matching type	-2.2897873e-05
0	matching type	-1.6038073e-05
4	matching type	-9.863262e-06
8	matching type	-9.113006e-06
12	matching type	-1.8050361e-05
16	matching type	1.948103e-08
20	matching type	-2.9089654e-06
24	matching type	-1.338631e-05
28	matching type	-1.9773948e-05
32	matching type	-1.051901e-06
36	matching type	-7.686379e-06
40	matching type	-1.6803735e-05
44	matching type	-4.598305e-06
48	matching type	-1.911224e-05
52	matching type	-1.2852906e-05
56	matching type	2.775898e-06
60	matching type	-2.9724066e-05
64	matching type	-2.013869e-05
68	matching type	-1.1760641e-05
72	matching type	-2.2190918e-05
76	matching type	-2.2586748e-05
80	matching type	-3.437365e-05
84	matching type	-1.0103054e-05
88	matching type	-3.0121868e-05
92	matching type	-1.9855568e-05
96	matching type	-2.4571718e-05
100	matching type	-6.231641e-06
104	matching type	-1.5682483e-05
108	matching type	1.4791733e-05
112	matching type	-4.7726858e-06
116	matching type	-1.7337083e-05
120	matching type	5.371149e-06
124	matching type	-1.2042155e-05
128	matching type	2.092432e-06
132	matching type	-1.0107649e-05
136	matching type	-2.5183535e-06
140	matching type	-2.5477439e-05
144	matching type	-4.257084e-06
148	matching type	-1.9985007e-05
152	matching type	1.50385185e-05
156	matching type	1.5497845e-06
160	matching type	-5.3310073e-06
164	matching type	4.6630853e-06
168	matching type	-2.0881278e-05
172	matching type	-6.532621e-06
176	matching type	1.171677e-05
180	matching type	-1.9650965e-05
184	matching type	-1.4824026e-05
188	matching type	3.0881984e-07
192	matching type	-1.9433184e-05
196	matching type	9.583344e-06
200	matching type	-2.461565e-05
204	matching type	-3.0889696e-05
208	matching type	-2.662636e-05
212	matching type	7.4224017e-06
216	matching type	4.8776888e-06
220	matching type	1.3601068e-05
224	matching type	3.01475e-07
228	matching type	-3.9727493e-06
232	matching type	7.641327e-06
236	matching type	-5.6603903e-06
240	matching type	-4.6129185e-06
244	matching type	-1.8602748e-06
248	matching type	4.119627e-06
252	matching type	1.4922968e-05
256	matching type	1.2062774e-06
260	matching type	-3.6654694e-06
264	matching type	3.8769895e-06
268	matching type	-1.5752006e-05
272	matching type	-1.3743773e-05
276	matching type	2.5164964e-06
280	matching type	-1.3845336e-05
284	matching type	-8.652788e-06
288	matching type	-4.699171e-06
292	matching type	1.0499316e-06
296	matching type	5.5890946e-06
300	matching type	4.683983e-07
304	matching type	-1.3765892e-05
308	matching type	-4.155434e-06
312	matching type	1.0967043e-06
316	matching type	9.925537e-06
320	matching type	-2.1478061e-05
324	matching type	-2.114997e-05
328	matching type	-1.4425046e-05
332	matching type	-9.83469e-06
336	matching type	-5.471203e-07
340	matching type	-4.508841e-06
344	matching type	-1.5592364e-05
348	matching type	-1.8633635e-05
352	matching type	-3.983504e-05
356	matching type	-8.282857e-06
360	matching type	-9.071146e-06
364	matching type	-1.5798045e-05
368	matching type	-1.5531921e-05
372	matching type	-8.228841e-06
376	matching type	-1.4415116e-05
380	matching type	-1.2500713e-05
384	matching type	-1.9809626e-05
388	matching type	-3.6188696e-05
392	matching type	-2.7414213e-05
396	matching type	-9.282833e-06
400	matching type	-1.1995633e-05
404	matching type	-2.8960574e-05
408	matching type	-2.1745902e-06
412	matching type	3.3031552e-06
416	matching type	-2.6616901e-06
420	matching type	1.0366948e-05
424	matching type	-1.0913204e-05
428	matching type	-4.7090493e-06
432	matching type	2.9333173e-06
436	matching type	-3.340522e-05
440	matching type	-2.8538443e-06
444	matching type	-6.152881e-06
448	matching type	-5.568759e-06
452	matching type	-2.9123717e-05
456	matching type	-4.226901e-06
460	matching type	7.974924e-06
464	matching type	-3.630631e-05
468	matching type	-3.0144689e-05
472	matching type	-1.7018188e-05
476	matching type	-1.4589328e-05
480	matching type	-1.3051102e-05
484	matching type	4.5254205e-06
488	matching type	-1.7172626e-05
492	matching type	-2.6513726e-05
496	matching type	4.7881636e-06
-500	other type	1.9688057e-06
-496	other type	1.4232891e-06
-492	other type	6.236791e-07
-488	other type	1.0323702e-06
-484	other type	9.768407e-07
-480	other type	2.2147663e-06
-476	other type	1.2834481e-06
-472	other type	1.4864844e-06
-468	other type	-1.751415e-06
-464	other type	-4.959447e-07
-460	other type	-7.717868e-07
-456	other type	1.8338881e-06
-452	other type	3.5127814e-06
-448	other type	6.638693e-07
-444	other type	2.3770078e-06
-440	other type	4.268285e-06
-436	other type	3.265099e-06
-432	other type	-1.127337e-06
-428	other type	2.2898153e-06
-424	other type	3.2031276e-06
-420	other type	1.3342597e-06
-416	other type	4.8246096e-07
-412	other type	5.3249886e-07
-408	other type	-4.919068e-07
-404	other type	-3.126065e-06
-400	other type	1.2333145e-06
-396	other type	-1.3339763e-06
-392	other type	4.6751762e-07
-388	other type	5.435615e-07
-384	other type	3.6380925e-06
-380	other type	2.5359075e-06
-376	other type	-2.5502773e-06
-372	other type	-9.1854844e-07
-368	other type	2.0378202e-06
-364	other type	-2.541193e-06
-360	other type	1.5078638e-06
-356	other type	-1.9366244e-07
-352	other type	-1.7103513e-07
-348	other type	3.4247319e-06
-344	other type	2.389304e-06
-340	other type	3.6242016e-06
-336	other type	8.9869405e-07
-332	other type	-1.3527937e-06
-328	other type	1.5765832e-07
-324	other type	1.0437612e-07
-320	other type	-1.4859734e-06
-316	other type	1.7540355e-06
-312	other type	-1.516064e-07
-308	other type	6.769807e-07
-304	other type	2.1039843e-07
-300	other type	2.6186183e-06
-296	other type	2.1946703e-06
-292	other type	1.0114127e-06
-288	other type	2.0114528e-06
-284	other type	1.1544049e-06
-280	other type	1.7315804e-06
-276	other type	1.1281688e-06
-272	other type	2.1577805e-06
-268	other type	1.7232685e-06
-264	other type	-7.9475205e-07
-260	other type	2.5759298e-06
-256	other type	7.5492366e-08
-252	other type	5.064619e-06
-248	other type	1.2762164e-06
-244	other type	1.6904669e-06
-240	other type	3.0453311e-06
-236	other type	2.7224157e-06
-232	other type	1.1749656e-06
-228	other type	-1.0376849e-07
-224	other type	1.935248e-06
-220	other type	1.3187429e-06
-216	other type	-4.904465e-07
-212	other type	-3.4364473e-06
-208	other type	2.8732204e-06
-204	other type	-1.1121516e-06
-200	other type	1.0846796e-06
-196	other type	-8.704004e-07
-192	other type	-1.0065971e-06
-188	other type	-6.38643e-06
-184	other type	-2.408672e-06
-180	other type	-8.582218e-07
-176	other type	-4.261453e-06
-172	other type	-1.948134e-06
-168	other type	1.10850344e-07
-164	other type	-1.6154553e-06
-160	other type	-1.5303735e-07
-156	other type	-1.9427634e-06
-152	other type	-2.40948e-06
-148	other type	-9.609587e-07
-144	other type	-2.7702076e-06
-140	other type	-4.599054e-06
-136	other type	-3.1392144e-06
-132	other type	-2.8914253e-06
-128	other type	-8.5217744e-07
-124	other type	-2.4685082e-06
-120	other type	-1.9194092e-06
-116	other type	-2.704295e-06
-112	other type	1.6164163e-06
-108	other type	4.9552006e-07
-104	other type	-5.8453116e-07
-100	other type	9.84474e-07
-96	other type	3.8416007e-07
-92	other type	3.2296293e-06
-88	other type	3.160665e-06
-84	other type	2.1149688e-06
-80	other type	4.9601e-06
-76	other type	3.953659e-06
-72	other type	2.3473735e-06
-68	other type	8.28597e-07
-64	other type	2.3473249e-06
-60	other type	8.046703e-06
-56	other type	4.6540317e-06
-52	other type	3.6603046e-06
-48	other type	3.187417e-06
-44	other type	3.8419416e-06
-40	other type	3.7229931e-06
-36	other type	5.2254372e-06
-32	other type	6.544127e-06
-28	other type	6.9384446e-06
-24	other type	6.399657e-06
-20	other type	5.903789e-06
-16	other type	6.235328e-06
-12	other type	6.16247e-06
-8	other type	7.3363576e-06
-4	other type	8.498804e-06
0	other type	4.7219078e-06
4	other type	1.9290508e-06
8	other type	6.156535e-06
12	other type	6.892148e-06
16	other type	3.00411e-06
20	other type	3.7499326e-06
24	other type	1.5563727e-06
28	other type	2.7168567e-06
32	other type	5.130369e-06
36	other type	5.8592814e-06
40	other type	3.830099e-07
44	other type	2.2873222e-07
48	other type	2.1981357e-06
52	other type	1.806815e-06
56	other type	2.1901785e-07
60	other type	1.9683628e-06
64	other type	3.7710606e-06
68	other type	4.569877e-06
72	other type	5.069188e-06
76	other type	4.413053e-06
80	other type	1.950737e-06
84	other type	-7.282306e-07
88	other type	3.6515078e-06
92	other type	1.9097126e-06
96	other type	1.3692767e-06
100	other type	1.6011119e-06
104	other type	1.7716693e-06
108	other type	-1.5748587e-06
112	other type	2.4145393e-06
116	other type	-4.369457e-07
120	other type	9.515972e-07
124	other type	-3.0657194e-08
128	other type	3.314566e-06
132	other type	-2.1858032e-06
136	other type	2.879817e-07
140	other type	2.825542e-06
144	other type	-2.1140002e-06
148	other type	1.0560315e-07
152	other type	-1.8832246e-06
156	other type	1.9008259e-06
160	other type	-5.079579e-06
164	other type	-7.995518e-07
168	other type	3.865641e-07
172	other type	-1.5606982e-07
176	other type	-2.0787568e-06
180	other type	-5.093859e-06
184	other type	-4.0619398e-07
188	other type	-3.3788272e-06
192	other type	-1.6651935e-06
196	other type	-2.5852141e-06
200	other type	-4.9847347e-07
204	other type	3.6537872e-07
208	other type	-3.798368e-06
212	other type	-4.3271817e-07
216	other type	-2.1282103e-06
220	other type	-5.2788135e-07
224	other type	1.8243845e-06
228	other type	-1.6329616e-06
232	other type	-2.2569518e-06
236	other type	-4.2830743e-07
240	other type	-3.6953497e-06
244	other type	-3.0934743e-06
248	other type	-6.8885754e-07
252	other type	8.655513e-07
256	other type	-1.9378194e-06
260	other type	1.1181008e-06
264	other type	1.3415486e-07
268	other type	-1.1064188e-06
272	other type	2.6232715e-06
276	other type	1.13506246e-07
280	other type	1.9941135e-06
284	other type	1.4558144e-06
288	other type	3.1541886e-06
292	other type	2.6902035e-06
296	other type	4.413901e-06
300	other type	7.5463686e-07
304	other type	3.4490943e-06
308	other type	-3.1306584e-07
312	other type	3.2325959e-06
316	other type	8.7908904e-07
320	other type	9.708688e-07
324	other type	1.3306222e-06
328	other type	2.5089064e-06
332	other type	8.404221e-08
336	other type	2.3408838e-06
340	other type	1.4142242e-06
344	other type	1.9088236e-06
348	other type	-1.3178723e-06
352	other type	1.1173344e-06
356	other type	2.566811e-06
360	other type	7.374827e-07
364	other type	2.8322515e-07
368	other type	1.4167964e-06
372	other type	3.985649e-06
376	other type	3.7354437e-06
380	other type	1.653278e-06
384	other type	3.1967706e-06
388	other type	2.8138645e-06
392	other type	1.7744726e-06
396	other type	-7.718652e-07
400	other type	-1.0240101e-06
404	other type	2.1400474e-06
408	other type	-9.665264e-07
412	other type	9.983173e-07
416	other type	2.9654661e-06
420	other type	3.4497787e-06
424	other type	-4.1775664e-07
428	other type	1.4244209e-06
432	other type	-1.0547225e-06
436	other type	2.4888811e-06
440	other type	2.3981613e-06
444	other type	9.778739e-07
448	other type	-1.0417289e-06
452	other type	2.111173e-06
456	other type	-1.8610093e-06
460	other type	-1.7861488e-07
464	other type	7.7351746e-07
468	other type	-1.4123946e-06
472	other type	1.249729e-06
476	other type	-4.130408e-07
480	other type	5.279899e-07
484	other type	2.8882848e-06
488	other type	-8.794565e-08
492	other type	1.6830696e-06
496	other type	-5.8653495e-08
