# Supplementary material for: Integrative modeling of tumor genomes and epigenomes for enhanced cancer diagnosis by cell-free DNA
Source: Nat Commun. 2023 Apr 10;14:2017. doi: 10.1038/s41467-023-37768-3 (PMC10085982; doi:10.1038/s41467-023-37768-3)
Supplement: Supplementary file 6 — Source Data [file 41467_2023_37768_MOESM6_ESM.zip › sourcedata/sup10_f.txt]

mean	lower	upper	Type	model	down
0.918284233353416	0.8756271366552194	0.9533016934477344	95% specificity	combined	original
0.8370043448069795	0.7301659496464405	0.9006447350228239	98% specificity	combined	original
0.74380595199497	0.5034733436449386	0.8823196703434862	99% specificity	combined	original
0.9184003542699456	0.8553813342980222	0.9520095238095236	95% specificity	combined	3x
0.7977098585582509	0.577146264588125	0.895123541390084	98% specificity	combined	3x
0.652345559572124	0.4001404730845274	0.8484296101587935	99% specificity	combined	3x
0.8538920623675398	0.794052092651111	0.904972088997586	95% specificity	combined	1x
0.7250703276970062	0.5519260660599243	0.8273418743011456	98% specificity	combined	1x
0.6089610527885418	0.3010892291457513	0.7897807770385304	99% specificity	combined	1x
0.82977043339429	0.7646188030801688	0.911018505221783	95% specificity	genome	original
0.6515436369794427	0.2435320084245586	0.7903963770887807	98% specificity	genome	original
0.4500852086613301	0.1313984539704849	0.7484757442884505	99% specificity	genome	original
0.8598197709514596	0.7845594373865699	0.9175241489959972	95% specificity	genome	3x
0.7053235368315418	0.5608741785676659	0.8352344864479315	98% specificity	genome	3x
0.596242558236529	0.2778071428571428	0.7694229528412186	99% specificity	genome	3x
0.6946452331126286	0.550173487544484	0.7911102874054888	95% specificity	genome	1x
0.4115538022967356	0.2430454457439292	0.6435352123040695	98% specificity	genome	1x
0.2880749862114451	0.1439769238473677	0.469191973249008	99% specificity	genome	1x
0.7006741243853316	0.641978774783935	0.7755355688744424	95% specificity	epigenome	original
0.5968777327486762	0.5195181414711758	0.6782433742031997	98% specificity	epigenome	original
0.5345927445128685	0.2488991800270475	0.6257275582573454	99% specificity	epigenome	original
0.6816954464078853	0.605271761789339	0.7627947906267549	95% specificity	epigenome	3x
0.531670642082372	0.4330956581067676	0.6563426639558644	98% specificity	epigenome	3x
0.4424963454683395	0.2758153887191426	0.5652819003105017	99% specificity	epigenome	3x
0.6067683845008701	0.5282228459945851	0.6751299665223629	95% specificity	epigenome	1x
0.4042086690985791	0.2574524381625441	0.572347214707857	98% specificity	epigenome	1x
0.2986707522814256	0.2225388802367474	0.5184983371438818	99% specificity	epigenome	1x
