# Supplementary material for: Integrative modeling of tumor genomes and epigenomes for enhanced cancer diagnosis by cell-free DNA
Source: Nat Commun. 2023 Apr 10;14:2017. doi: 10.1038/s41467-023-37768-3 (PMC10085982; doi:10.1038/s41467-023-37768-3)
Supplement: Supplementary file 6 — Source Data [file 41467_2023_37768_MOESM6_ESM.zip › sourcedata/sup8_a_genome.txt]

breast	liver	esophagus	ovary	pancreas	lung
655	18	11	8	6	4
18	173	7	9	6	0
4	6	132	5	1	7
8	1	2	139	0	1
5	9	2	0	65	4
0	1	4	4	2	42
