# Supplementary material for: Integrative modeling of tumor genomes and epigenomes for enhanced cancer diagnosis by cell-free DNA
Source: Nat Commun. 2023 Apr 10;14:2017. doi: 10.1038/s41467-023-37768-3 (PMC10085982; doi:10.1038/s41467-023-37768-3)
Supplement: Supplementary file 6 — Source Data [file 41467_2023_37768_MOESM6_ESM.zip › sourcedata/sup2_c.txt]

position	MACS2	HHMRATAC	type
-1000	0.0003190289432844	0.0003048670937894	H3K27ac
-999	0.0003190244757802	0.0003052766023699	H3K27ac
-998	0.0003194042136382	0.0003055576376702	H3K27ac
-997	0.0003198464965552	0.0003061116786908	H3K27ac
-996	0.000320199429388	0.0003064328618912	H3K27ac
-995	0.0003204808821533	0.0003065613351714	H3K27ac
-994	0.0003207489324061	0.0003067861634116	H3K27ac
-993	0.0003211510077851	0.0003070190212319	H3K27ac
-992	0.0003215039406179	0.0003070029620719	H3K27ac
-991	0.0003217407183411	0.0003074927664524	H3K27ac
-990	0.0003220713136528	0.000307982570833	H3K27ac
-989	0.000322348298914	0.0003080628666331	H3K27ac
-988	0.0003224689215277	0.0003084804047936	H3K27ac
-987	0.0003228531268899	0.0003082876948733	H3K27ac
-986	0.0003232954098069	0.0003084643456335	H3K27ac
-985	0.0003235947325891	0.0003089300612741	H3K27ac
-984	0.0003240995605651	0.0003094519839747	H3K27ac
-983	0.0003244927009357	0.000309773167175	H3K27ac
-982	0.0003248679712895	0.000309749078435	H3K27ac
-981	0.0003251226190296	0.0003102549419756	H3K27ac
-980	0.0003253236567192	0.0003105520364359	H3K27ac
-979	0.0003253549292486	0.0003107126280361	H3K27ac
-978	0.0003257167970898	0.0003105038589559	H3K27ac
-977	0.000325783809653	0.0003107688350962	H3K27ac
-976	0.0003259223022836	0.0003111381957766	H3K27ac
-975	0.0003264852078143	0.0003113148465368	H3K27ac
-974	0.0003265254153522	0.000311459378977	H3K27ac
-973	0.0003267219855375	0.0003116520888972	H3K27ac
-972	0.0003271240609166	0.0003119813016776	H3K27ac
-971	0.0003277093039684	0.0003125674610182	H3K27ac
-970	0.0003280354317759	0.0003127601709385	H3K27ac
-969	0.0003281069118432	0.0003131616499389	H3K27ac
-968	0.0003279282116748	0.0003132820936391	H3K27ac
-967	0.0003284196371381	0.0003136434247395	H3K27ac
-966	0.0003290182827025	0.0003143660869403	H3K27ac
-965	0.0003292729304426	0.0003147193884607	H3K27ac
-964	0.0003295409806953	0.0003147755955208	H3K27ac
-963	0.0003298805110154	0.0003150807195611	H3K27ac
-962	0.0003299385885702	0.0003154581098216	H3K27ac
-961	0.0003301128212344	0.0003161085058023	H3K27ac
-960	0.0003304478840503	0.0003162209199224	H3K27ac
-959	0.0003306623242525	0.000316734813043	H3K27ac
-958	0.0003310420621105	0.0003169596412833	H3K27ac
-957	0.0003311671522285	0.0003173370315437	H3K27ac
-956	0.0003314128649601	0.000317626096424	H3K27ac
-955	0.0003314888125317	0.0003180436345845	H3K27ac
-954	0.0003320115105246	0.0003185254093851	H3K27ac
-953	0.000332485065971	0.000318501320645	H3K27ac
-952	0.0003326146235932	0.0003190874799857	H3K27ac
-951	0.0003329541539133	0.0003194889589862	H3K27ac
-950	0.0003329318163922	0.0003193926040261	H3K27ac
-949	0.0003335036569314	0.0003196816689064	H3K27ac
-948	0.0003338253172346	0.0003201473845469	H3K27ac
-947	0.0003341514450421	0.0003202919169871	H3K27ac
-946	0.0003340888999831	0.0003206612776675	H3K27ac
-945	0.0003346294679928	0.0003206532480875	H3K27ac
-944	0.0003349555958003	0.0003209583721279	H3K27ac
-943	0.0003351119584477	0.0003212634961682	H3K27ac
-942	0.0003353308661541	0.0003214883244085	H3K27ac
-941	0.0003355989164068	0.0003214240877684	H3K27ac
-940	0.0003358937716848	0.0003218657146689	H3K27ac
-939	0.0003361752244502	0.0003219941879491	H3K27ac
-938	0.0003365013522576	0.0003222752232494	H3K27ac
-937	0.0003363673271313	0.0003225803472897	H3K27ac
-936	0.000336487949745	0.0003230460629303	H3K27ac
-935	0.0003368632200988	0.0003235198081508	H3K27ac
-934	0.0003374305931337	0.0003237847842911	H3K27ac
-933	0.0003378952135718	0.0003240738491714	H3K27ac
-932	0.0003380962512613	0.0003239373463113	H3K27ac
-931	0.0003384759891193	0.0003247001564122	H3K27ac
-930	0.0003386859618173	0.000324603801452	H3K27ac
-929	0.0003390433621543	0.0003251739016327	H3K27ac
-928	0.0003393158799112	0.0003259206525736	H3K27ac
-927	0.000339606267685	0.0003260732145937	H3K27ac
-926	0.0003400619531146	0.0003266674035144	H3K27ac
-925	0.0003403836134179	0.0003275586868954	H3K27ac
-924	0.0003409241814275	0.0003280083433759	H3K27ac
-923	0.0003411832966718	0.0003282974082563	H3K27ac
-922	0.0003415853720509	0.0003287310055768	H3K27ac
-921	0.0003419472398921	0.0003291405141572	H3K27ac
-920	0.0003424610028765	0.0003293814015575	H3K27ac
-919	0.0003426486380534	0.0003297427326579	H3K27ac
-918	0.0003430596484409	0.0003298952946781	H3K27ac
-917	0.0003433232311894	0.0003301040637583	H3K27ac
-916	0.0003433411012062	0.0003303610103186	H3K27ac
-915	0.0003438727342075	0.0003305778089789	H3K27ac
-914	0.0003442077970234	0.0003310756429395	H3K27ac
-913	0.0003445115873098	0.00033154938816	H3K27ac
-912	0.0003447573000414	0.0003322319024608	H3K27ac
-911	0.0003449404677141	0.0003324727898611	H3K27ac
-910	0.000345253193009	0.0003327939730614	H3K27ac
-909	0.0003453693481185	0.0003328501801215	H3K27ac
-908	0.0003458071635313	0.0003339100846827	H3K27ac
-907	0.0003461556288598	0.000334142942503	H3K27ac
-906	0.0003465755742557	0.0003349378709239	H3K27ac
-905	0.0003472367648791	0.0003358532430449	H3K27ac
-904	0.0003473439849802	0.0003362547220454	H3K27ac
-903	0.0003478577479646	0.000336768615166	H3K27ac
-902	0.0003482374858226	0.0003368248222261	H3K27ac
-901	0.0003483536409321	0.0003371540350064	H3K27ac
-900	0.0003487780538323	0.0003375073365268	H3K27ac
-899	0.0003495285945399	0.0003381095550275	H3K27ac
-898	0.0003499842799695	0.000338511034028	H3K27ac
-897	0.0003500915000706	0.0003392818737089	H3K27ac
-896	0.0003502836027517	0.0003400527133898	H3K27ac
-895	0.0003509135208456	0.0003404943402903	H3K27ac
-894	0.0003516461915364	0.0003410242925709	H3K27ac
-893	0.000351744476629	0.000341176854591	H3K27ac
-892	0.0003519321118059	0.0003416104519115	H3K27ac
-891	0.0003523788622271	0.0003418834576319	H3K27ac
-890	0.0003528970927157	0.0003422206999922	H3K27ac
-889	0.0003531249354306	0.0003423652324324	H3K27ac
-888	0.0003537280484992	0.0003425499127726	H3K27ac
-887	0.0003542284089709	0.000342847007233	H3K27ac
-886	0.0003544964592236	0.0003432404566534	H3K27ac
-885	0.0003549834171828	0.0003436981427139	H3K27ac
-884	0.0003553363500155	0.0003440514442343	H3K27ac
-883	0.0003560511506894	0.0003443324795347	H3K27ac
-882	0.0003565068361191	0.0003448704613953	H3K27ac
-881	0.0003570786766582	0.0003453682953558	H3K27ac
-880	0.0003573199218856	0.0003459143067965	H3K27ac
-879	0.0003575879721384	0.0003464362294971	H3K27ac
-878	0.000358065995089	0.000346396081597	H3K27ac
-877	0.0003582804352912	0.0003464442590771	H3K27ac
-876	0.0003586601731492	0.000347215098758	H3K27ac
-875	0.0003590041709736	0.0003475924890184	H3K27ac
-874	0.0003595000639411	0.0003479939680189	H3K27ac
-873	0.0003603086822035	0.0003487648076997	H3K27ac
-872	0.0003606616150362	0.0003485560386195	H3K27ac
-871	0.0003607733026415	0.0003491020500601	H3K27ac
-870	0.0003612289880712	0.0003494714107405	H3K27ac
-869	0.0003616757384924	0.0003500334813412	H3K27ac
-868	0.0003618946461987	0.000350780232282	H3K27ac
-867	0.0003620197363167	0.0003514707761628	H3K27ac
-866	0.0003621403589304	0.0003515028944829	H3K27ac
-865	0.0003626987969569	0.0003521773792037	H3K27ac
-864	0.0003629802497223	0.0003525306807241	H3K27ac
-863	0.0003636503753541	0.0003529321597245	H3K27ac
-862	0.0003642043458764	0.0003532212246048	H3K27ac
-861	0.000364597486247	0.0003530847217447	H3K27ac
-860	0.0003651112492314	0.0003534621120051	H3K27ac
-859	0.0003653658969715	0.000354192803786	H3K27ac
-858	0.0003654150395178	0.0003545621644664	H3K27ac
-857	0.0003656741547621	0.0003547227560666	H3K27ac
-856	0.0003662102552676	0.0003554775365874	H3K27ac
-855	0.0003666525381845	0.0003553731520473	H3K27ac
-854	0.0003672154437153	0.0003554373886874	H3K27ac
-853	0.0003679302443892	0.0003560797550881	H3K27ac
-852	0.000368242969684	0.0003564250270285	H3K27ac
-851	0.0003686361100547	0.0003562885241684	H3K27ac
-850	0.0003688684202737	0.0003564410861885	H3K27ac
-849	0.0003692034830896	0.0003562724650083	H3K27ac
-848	0.0003692973006781	0.0003566900031688	H3K27ac
-847	0.0003693464432244	0.0003572520737695	H3K27ac
-846	0.0003697574536119	0.0003577820260501	H3K27ac
-845	0.0003699718938141	0.0003582236529506	H3K27ac
-844	0.0003700657114025	0.000358617102371	H3K27ac
-843	0.0003702354765626	0.0003590185813715	H3K27ac
-842	0.0003712361975061	0.0003598295689524	H3K27ac
-841	0.0003716427403894	0.0003607288819135	H3K27ac
-840	0.0003719018556337	0.0003614997215943	H3K27ac
-839	0.0003722503209622	0.0003623749458153	H3K27ac
-838	0.0003726523963413	0.0003625515965755	H3K27ac
-837	0.0003730366017035	0.0003630253417961	H3K27ac
-836	0.0003735369621753	0.0003636677081968	H3K27ac
-835	0.0003740328551428	0.0003644706661977	H3K27ac
-834	0.0003743723854629	0.0003645830803179	H3K27ac
-833	0.0003748414734052	0.0003648721451982	H3K27ac
-832	0.0003754758590033	0.0003649685001583	H3K27ac
-831	0.0003758555968613	0.0003652896833587	H3K27ac
-830	0.0003764855149552	0.0003660685526196	H3K27ac
-829	0.0003770171479564	0.00036640579498	H3K27ac
-828	0.0003773388082597	0.0003669196881006	H3K27ac
-827	0.0003778749087651	0.0003672328417209	H3K27ac
-826	0.0003782323091021	0.0003679956518218	H3K27ac
-825	0.0003783663342285	0.0003683409237622	H3K27ac
-824	0.0003787684096075	0.0003691599409231	H3K27ac
-823	0.0003792777050877	0.0003688869352028	H3K27ac
-822	0.0003796485079373	0.000369063585963	H3K27ac
-821	0.0003801801409385	0.0003691117634431	H3K27ac
-820	0.000380063985829	0.0003699789580841	H3K27ac
-819	0.0003803096985607	0.0003702439342244	H3K27ac
-818	0.0003807028389313	0.0003705008807847	H3K27ac
-817	0.0003807028389313	0.000370830093565	H3K27ac
-816	0.0003812925494873	0.0003712717204655	H3K27ac
-815	0.0003816946248664	0.0003720827080465	H3K27ac
-814	0.0003822575303971	0.0003726287194871	H3K27ac
-813	0.0003824630355909	0.000372580542007	H3K27ac
-812	0.00038294999355	0.0003728294589873	H3K27ac
-811	0.0003835531066186	0.0003731747309277	H3K27ac
-810	0.0003838211568713	0.0003736645353083	H3K27ac
-809	0.0003843215173431	0.0003741463101088	H3K27ac
-808	0.0003848352803275	0.0003746361144894	H3K27ac
-807	0.0003853043682697	0.0003753507471102	H3K27ac
-806	0.0003858315337667	0.0003752865104701	H3K27ac
-805	0.0003860504414731	0.0003752945400502	H3K27ac
-804	0.0003863140242216	0.000376057350151	H3K27ac
-803	0.0003865820744744	0.000376876367312	H3K27ac
-802	0.0003870020198703	0.000376932574372	H3K27ac
-801	0.0003874264327704	0.0003774223787526	H3K27ac
-800	0.0003877704305948	0.0003781370113734	H3K27ac
-799	0.0003877838331074	0.0003783297212936	H3K27ac
-798	0.0003881322984359	0.0003792531229947	H3K27ac
-797	0.0003884896987729	0.0003798633710754	H3K27ac
-796	0.0003889230466815	0.0003801765246957	H3K27ac
-795	0.0003894904197164	0.0003809875122767	H3K27ac
-794	0.0003902811679619	0.000381228399677	H3K27ac
-793	0.0003908976835432	0.000381284606737	H3K27ac
-792	0.0003914650565781	0.0003820072689378	H3K27ac
-791	0.0003917331068308	0.0003829306706389	H3K27ac
-790	0.00039247471253	0.0003836533328397	H3K27ac
-789	0.0003928231778586	0.0003844000837806	H3K27ac
-788	0.0003932163182292	0.0003853395446417	H3K27ac
-787	0.0003933905508935	0.0003860622068425	H3K27ac
-786	0.0003937077436925	0.0003866483661832	H3K27ac
-785	0.0003941723641306	0.0003868571352634	H3K27ac
-784	0.0003948067497287	0.0003876038862043	H3K27ac
-783	0.000395088202494	0.0003881820159649	H3K27ac
-782	0.0003956868480585	0.0003888163527857	H3K27ac
-781	0.0003961961435386	0.000389097388086	H3K27ac
-780	0.0003962586885976	0.0003898039911268	H3K27ac
-779	0.0003962944286313	0.0003900689672671	H3K27ac
-778	0.0003968081916157	0.0003905908899677	H3K27ac
-777	0.0003972817470621	0.000390904043588	H3K27ac
-776	0.0003974783172475	0.0003916106466289	H3K27ac
-775	0.0003979384701813	0.0003926946399301	H3K27ac
-774	0.0003986756083763	0.0003934092725509	H3K27ac
-773	0.0003995869792355	0.0003941560234918	H3K27ac
-772	0.0003999488470767	0.0003945253841722	H3K27ac
-771	0.0004004894150864	0.0003948465673726	H3K27ac
-770	0.0004011908132477	0.0003956334662135	H3K27ac
-769	0.0004017358487615	0.000396107211434	H3K27ac
-768	0.0004017269137531	0.0003968941102749	H3K27ac
-767	0.0004018966789132	0.0003969021398549	H3K27ac
-766	0.0004026248820997	0.0003971510568352	H3K27ac
-765	0.0004029376073946	0.0003974160329755	H3K27ac
-764	0.0004033084102442	0.0003980102218962	H3K27ac
-763	0.000403768563178	0.000398692736197	H3K27ac
-762	0.0004041929760781	0.0003993591913377	H3K27ac
-761	0.0004045637789277	0.0003994073688178	H3K27ac
-760	0.0004048988417436	0.0003999292915184	H3K27ac
-759	0.0004049167117605	0.0004008848115395	H3K27ac
-758	0.0004050373343742	0.0004014388525601	H3K27ac
-757	0.0004053053846269	0.0004018644203006	H3K27ac
-756	0.0004057476675439	0.0004025790529214	H3K27ac
-755	0.000405832550124	0.0004032455080622	H3K27ac
-754	0.0004065384157895	0.0004036871349627	H3K27ac
-753	0.0004067751935127	0.0004042813238834	H3K27ac
-752	0.0004071415288581	0.000404819305744	H3K27ac
-751	0.0004076686943551	0.0004054616721447	H3K27ac
-750	0.0004084415725838	0.0004060237427454	H3K27ac
-749	0.0004086470777775	0.0004068588190663	H3K27ac
-748	0.0004094199560062	0.0004073646826069	H3K27ac
-747	0.0004096343962084	0.0004081676406078	H3K27ac
-746	0.000410742337253	0.0004082238476679	H3K27ac
-745	0.0004116135005743	0.000409203456429	H3K27ac
-744	0.0004120736535081	0.0004092757226491	H3K27ac
-743	0.0004128241942158	0.0004096852312296	H3K27ac
-742	0.0004130565044348	0.0004105363667105	H3K27ac
-741	0.0004135166573686	0.0004110904077312	H3K27ac
-740	0.0004135345273855	0.000411772922032	H3K27ac
-739	0.0004140974329162	0.0004128328265932	H3K27ac
-738	0.0004148658436407	0.0004131138618935	H3K27ac
-737	0.0004148792461533	0.0004136919916542	H3K27ac
-736	0.0004153259965745	0.0004141496777147	H3K27ac
-735	0.0004156253193567	0.000414382535535	H3K27ac
-734	0.0004157772144999	0.0004144788904951	H3K27ac
-733	0.0004160363297442	0.0004149446061356	H3K27ac
-732	0.0004161926923916	0.000416149043137	H3K27ac
-731	0.0004166573128297	0.0004167994391177	H3K27ac
-730	0.0004171040632509	0.0004174418055185	H3K27ac
-729	0.0004176848387984	0.0004181484085593	H3K27ac
-728	0.000418033304127	0.0004191681652204	H3K27ac
-727	0.0004180467066396	0.0004194732892608	H3K27ac
-726	0.0004184845220524	0.0004199791528014	H3K27ac
-725	0.0004189446749862	0.0004207981699623	H3K27ac
-724	0.0004197086182065	0.0004214967434231	H3K27ac
-723	0.0004204904314436	0.0004218580745235	H3K27ac
-722	0.0004208701693016	0.0004225807367244	H3K27ac
-721	0.0004211560895712	0.0004223719676441	H3K27ac
-720	0.0004210756744954	0.0004230544819449	H3K27ac
-719	0.0004215670999587	0.000423977883646	H3K27ac
-718	0.0004221568105147	0.0004246764571068	H3K27ac
-717	0.0004225365483727	0.0004248450782869	H3K27ac
-716	0.000422965428777	0.0004255356221677	H3K27ac
-715	0.0004232424140382	0.0004258808941081	H3K27ac
-714	0.0004235998143752	0.0004262181364685	H3K27ac
-713	0.0004241046423511	0.000426675822529	H3K27ac
-712	0.0004245379902597	0.0004272298635497	H3K27ac
-711	0.0004247792354871	0.0004277839045703	H3K27ac
-710	0.000425261725942	0.0004286189808913	H3K27ac
-709	0.0004260256691623	0.0004293416430921	H3K27ac
-708	0.0004262579793813	0.0004299920390728	H3K27ac
-707	0.0004267181323151	0.0004311964760742	H3K27ac
-706	0.0004273123103753	0.0004320154932352	H3K27ac
-705	0.0004278171383513	0.0004325534750958	H3K27ac
-704	0.0004282504862599	0.0004332520485566	H3K27ac
-703	0.0004288357293116	0.0004339827403374	H3K27ac
-702	0.0004291261170854	0.0004343601305979	H3K27ac
-701	0.0004296398800698	0.0004350506744786	H3K27ac
-700	0.0004301983180963	0.0004349382603585	H3K27ac
-699	0.0004306003934754	0.0004355083605392	H3K27ac
-698	0.0004309220537786	0.0004363514664401	H3K27ac
-697	0.000431498361822	0.000437130335701	H3K27ac
-696	0.0004318736321758	0.0004378690570619	H3K27ac
-695	0.0004323650576391	0.0004385756601027	H3K27ac
-694	0.0004327805355308	0.0004386559559028	H3K27ac
-693	0.0004333836485995	0.0004393464997836	H3K27ac
-692	0.0004340761117523	0.0004394027068436	H3K27ac
-691	0.000434639017283	0.0004400691619844	H3K27ac
-690	0.0004353493504528	0.0004406633509051	H3K27ac
-689	0.0004357648283445	0.0004410327115855	H3K27ac
-688	0.0004363679414131	0.0004413619243659	H3K27ac
-687	0.000436703004229	0.0004417634033663	H3K27ac
-686	0.0004373507923397	0.0004424298585071	H3K27ac
-685	0.0004382130206527	0.0004429517812077	H3K27ac
-684	0.0004388697437718	0.0004439635082889	H3K27ac
-683	0.0004394594543278	0.0004447825254498	H3K27ac
-682	0.0004397543096058	0.0004456176017708	H3K27ac
-681	0.0004402412675649	0.0004462037611114	H3K27ac
-680	0.0004403886952039	0.0004469103641522	H3K27ac
-679	0.0004410722233484	0.0004477052925732	H3K27ac
-678	0.0004415368437864	0.0004477936179533	H3K27ac
-677	0.0004419478541739	0.0004483797772939	H3K27ac
-676	0.0004416887389296	0.0004487009604943	H3K27ac
-675	0.0004419433866697	0.0004490863803347	H3K27ac
-674	0.0004418361665686	0.0004499214566557	H3K27ac
-673	0.0004423052545109	0.0004503149060761	H3K27ac
-672	0.0004420952818129	0.0004511339232371	H3K27ac
-671	0.0004423633320656	0.0004512945148373	H3K27ac
-670	0.0004427430699237	0.0004524347151986	H3K27ac
-669	0.0004431987553533	0.0004536311226199	H3K27ac
-668	0.0004437527258756	0.0004538559508602	H3K27ac
-667	0.0004441056587083	0.0004548516187813	H3K27ac
-666	0.000444941081996	0.0004558633458625	H3K27ac
-665	0.0004455620650814	0.0004559436416626	H3K27ac
-664	0.0004459686079647	0.0004569071912637	H3K27ac
-663	0.0004465627860249	0.0004577101492646	H3K27ac
-662	0.0004471346265641	0.0004584167523054	H3K27ac
-661	0.0004475992470021	0.0004594605977066	H3K27ac
-660	0.0004483051126676	0.000460681093868	H3K27ac
-659	0.0004486759155172	0.0004612913419487	H3K27ac
-658	0.0004493371061406	0.000461556318089	H3K27ac
-657	0.0004501189193777	0.0004624476014701	H3K27ac
-656	0.0004504003721431	0.0004629775537507	H3K27ac
-655	0.0004510168877243	0.0004631622340909	H3K27ac
-654	0.0004519103885667	0.0004633629735911	H3K27ac
-653	0.0004525447741648	0.0004638126300716	H3K27ac
-652	0.0004533087173851	0.0004642060794921	H3K27ac
-651	0.0004537465327979	0.0004645192331124	H3K27ac
-650	0.0004543451783623	0.0004652017474132	H3K27ac
-649	0.0004547651237582	0.0004659806166741	H3K27ac
-648	0.0004553190942805	0.0004661171195343	H3K27ac
-647	0.0004557971172312	0.0004669200775352	H3K27ac
-646	0.0004565789304683	0.0004678354496562	H3K27ac
-645	0.0004567084880904	0.0004684456977369	H3K27ac
-644	0.0004569765383431	0.000469353040278	H3K27ac
-643	0.0004574456262854	0.0004705012702193	H3K27ac
-642	0.000457731546555	0.0004709991041799	H3K27ac
-641	0.0004583659321531	0.0004717458551207	H3K27ac
-640	0.000459165615407	0.0004725407835416	H3K27ac
-639	0.0004597642609714	0.0004733035936425	H3K27ac
-638	0.0004599697661652	0.0004738496050831	H3K27ac
-637	0.0004605594767212	0.0004743474390437	H3K27ac
-636	0.0004610464346803	0.0004750701012445	H3K27ac
-635	0.0004615825351857	0.0004758007930254	H3K27ac
-634	0.0004620605581364	0.000476354834046	H3K27ac
-633	0.0004624581660113	0.0004768526680066	H3K27ac
-632	0.0004629897990125	0.0004776235076874	H3K27ac
-631	0.0004634454844421	0.0004783060219882	H3K27ac
-630	0.0004637760797538	0.0004791812462092	H3K27ac
-629	0.0004643434527888	0.0004799761746301	H3K27ac
-628	0.0004652414211354	0.0004806586889309	H3K27ac
-627	0.0004658221966829	0.0004811083454114	H3K27ac
-626	0.0004660008968514	0.0004820718950125	H3K27ac
-625	0.000466666554979	0.0004826901726733	H3K27ac
-624	0.0004671177729044	0.0004834369236141	H3K27ac
-623	0.0004676717434267	0.0004839427871547	H3K27ac
-622	0.0004681095588395	0.000484215792875	H3K27ac
-621	0.0004685607767649	0.0004847296859956	H3K27ac
-620	0.0004686545943534	0.0004854041707164	H3K27ac
-619	0.0004688958395808	0.0004858377680369	H3K27ac
-618	0.0004690656047409	0.0004874195952987	H3K27ac
-617	0.0004693783300357	0.0004885035885999	H3K27ac
-616	0.0004699278330538	0.0004893948719809	H3K27ac
-615	0.0004705488161393	0.0004906635456224	H3K27ac
-614	0.0004708258014004	0.0004912898528631	H3K27ac
-613	0.0004714467844859	0.0004925826152446	H3K27ac
-612	0.0004714869920238	0.0004935301056857	H3K27ac
-611	0.0004719828849913	0.0004939476438462	H3K27ac
-610	0.000472376025362	0.0004946221285669	H3K27ac
-609	0.0004726172705894	0.0004951681400076	H3K27ac
-608	0.0004731310335738	0.0004957864176683	H3K27ac
-607	0.0004741719620552	0.0004961397191887	H3K27ac
-606	0.0004746767900312	0.0004966295235692	H3K27ac
-605	0.0004747616726112	0.0004968463222295	H3K27ac
-604	0.0004754988108062	0.0004978339605706	H3K27ac
-603	0.0004762984940601	0.0004987172143716	H3K27ac
-602	0.0004770892423057	0.0004993676103524	H3K27ac
-601	0.0004779246655933	0.0005003793374335	H3K27ac
-600	0.0004786796738051	0.0005012144137545	H3K27ac
-599	0.000479014736621	0.0005022261408357	H3K27ac
-598	0.0004798501599087	0.0005027641226963	H3K27ac
-597	0.0004802879753215	0.0005040087075977	H3K27ac
-596	0.0004808151408185	0.0005043218612181	H3K27ac
-595	0.0004812618912397	0.0005048999909787	H3K27ac
-594	0.0004816103565682	0.0005057752151997	H3K27ac
-593	0.0004823251572421	0.0005062409308403	H3K27ac
-592	0.0004828210502097	0.0005070760071612	H3K27ac
-591	0.0004828746602602	0.000508633745683	H3K27ac
-590	0.000483102502975	0.0005093644374638	H3K27ac
-589	0.0004837279535647	0.0005100790700847	H3K27ac
-588	0.0004842283140365	0.0005108258210255	H3K27ac
-587	0.000484661661945	0.000511291536666	H3K27ac
-586	0.0004848626996346	0.0005117893706266	H3K27ac
-585	0.0004852960475431	0.0005126083877876	H3K27ac
-584	0.0004857249279475	0.0005135317894886	H3K27ac
-583	0.000486135938335	0.0005145033686697	H3K27ac
-582	0.0004867167138826	0.0005150975575904	H3K27ac
-581	0.0004872170743543	0.0005166954440122	H3K27ac
-580	0.0004874047095312	0.0005177071710934	H3K27ac
-579	0.0004878112524145	0.0005187269277546	H3K27ac
-578	0.0004880793026672	0.0005196503294556	H3K27ac
-577	0.0004889013234422	0.0005202445183763	H3K27ac
-576	0.0004891157636444	0.0005211277721773	H3K27ac
-575	0.0004896563316541	0.0005221154105185	H3K27ac
-574	0.0004900896795626	0.0005236570898802	H3K27ac
-573	0.0004903979373533	0.0005246045803213	H3K27ac
-572	0.0004909206353461	0.0005251505917619	H3K27ac
-571	0.0004915862934737	0.0005260017272429	H3K27ac
-570	0.0004917560586337	0.0005264513837234	H3K27ac
-569	0.0004923636392065	0.0005267484781838	H3K27ac
-568	0.0004929310122415	0.0005273908445845	H3K27ac
-567	0.0004936949554617	0.0005285872520059	H3K27ac
-566	0.0004937709030333	0.0005289244943663	H3K27ac
-565	0.0004944991062199	0.0005296953340471	H3K27ac
-564	0.0004946822738926	0.0005298880439674	H3K27ac
-563	0.0004950798817675	0.0005309559781086	H3K27ac
-562	0.0004957410723908	0.0005309318893686	H3K27ac
-561	0.0004959465775846	0.0005316465219894	H3K27ac
-560	0.0004962771728963	0.0005325699236904	H3K27ac
-559	0.0004966881832838	0.0005333809112714	H3K27ac
-558	0.0004971706737387	0.0005341276622122	H3K27ac
-557	0.0004978229293536	0.0005348583539931	H3K27ac
-556	0.0004981133171274	0.0005354926908138	H3K27ac
-555	0.0004985019899939	0.0005359905247744	H3K27ac
-554	0.0004985421975318	0.0005368898377354	H3K27ac
-553	0.0004990470255077	0.0005375161449761	H3K27ac
-552	0.0004997350211564	0.000538327132557	H3K27ac
-551	0.0004999092538206	0.0005386563453374	H3K27ac
-550	0.0005004274843092	0.0005392425046781	H3K27ac
-549	0.0005008831697389	0.0005402943796593	H3K27ac
-548	0.0005015086203285	0.0005410893080802	H3K27ac
-547	0.0005023083035825	0.0005419725618812	H3K27ac
-546	0.0005032286094502	0.0005425426620619	H3K27ac
-545	0.000503836190023	0.0005438113357033	H3K27ac
-544	0.0005043990955537	0.0005438273948633	H3K27ac
-543	0.000505542776632	0.0005445259683241	H3K27ac
-542	0.0005056097891952	0.0005450157727047	H3K27ac
-541	0.0005061860972385	0.0005446544416043	H3K27ac
-540	0.0005065077575418	0.0005451843938849	H3K27ac
-539	0.0005069455729546	0.0005454011925451	H3K27ac
-538	0.0005077943987549	0.0005460194702059	H3K27ac
-537	0.0005085672769835	0.0005469027240069	H3K27ac
-536	0.0005090184949089	0.0005476655341077	H3K27ac
-535	0.0005097377630871	0.0005482838117684	H3K27ac
-534	0.000510452563761	0.0005488699711091	H3K27ac
-533	0.0005103453436599	0.0005497371657501	H3K27ac
-532	0.0005107340165264	0.0005507729815713	H3K27ac
-531	0.0005111450269139	0.0005517124424324	H3K27ac
-530	0.0005114086096624	0.0005525796370734	H3K27ac
-529	0.0005119045026299	0.0005530453527139	H3K27ac
-528	0.0005120161902352	0.000553992843155	H3K27ac
-527	0.0005128382110102	0.000554835949056	H3K27ac
-526	0.0005132849614314	0.0005552936351165	H3K27ac
-525	0.0005137674518863	0.0005564338354778	H3K27ac
-524	0.0005142946173833	0.0005573331484388	H3K27ac
-523	0.0005146386152077	0.00055832078678	H3K27ac
-522	0.0005151747157131	0.0005593485730211	H3K27ac
-521	0.0005157063487143	0.000560127442282	H3K27ac
-520	0.0005162826567577	0.0005606975424627	H3K27ac
-519	0.0005166400570947	0.0005613077905434	H3K27ac
-518	0.000516899172339	0.0005617654766039	H3K27ac
-517	0.0005176541805508	0.000561893949884	H3K27ac
-516	0.000517953503333	0.0005627852332651	H3K27ac
-515	0.000518038385913	0.0005636845462261	H3K27ac
-514	0.0005187621215954	0.0005647203620473	H3K27ac
-513	0.0005193384296387	0.0005654912017282	H3K27ac
-512	0.0005199951527579	0.0005661255385489	H3K27ac
-511	0.0005209065236171	0.0005668321415897	H3K27ac
-510	0.0005216749343416	0.0005672898276502	H3K27ac
-509	0.000522273579906	0.0005674825375705	H3K27ac
-508	0.0005229705105631	0.0005687833295319	H3K27ac
-507	0.000523305573379	0.0005690081577722	H3K27ac
-506	0.0005236987137496	0.0005699155003132	H3K27ac
-505	0.0005242571517761	0.0005707184583142	H3K27ac
-504	0.0005245743445752	0.0005710637302546	H3K27ac
-503	0.0005247575122479	0.0005718506290955	H3K27ac
-502	0.0005254365728881	0.000572292255996	H3K27ac
-501	0.0005256331430734	0.0005724207292761	H3K27ac
-500	0.0005262630611673	0.0005726776758364	H3K27ac
-499	0.0005270538094129	0.0005734404859373	H3K27ac
-498	0.0005273799372203	0.0005738178761977	H3K27ac
-497	0.0005279115702216	0.0005746690116787	H3K27ac
-496	0.0005288318760893	0.0005754719696796	H3K27ac
-495	0.0005290731213167	0.0005759376853201	H3K27ac
-494	0.0005296360268474	0.0005767727616411	H3K27ac
-493	0.0005299353496296	0.0005768289687012	H3K27ac
-492	0.0005303686975382	0.0005780012873825	H3K27ac
-491	0.0005304848526477	0.0005785392692431	H3K27ac
-490	0.0005312800683974	0.0005797437062445	H3K27ac
-489	0.0005319904015672	0.0005805225755054	H3K27ac
-488	0.0005322807893409	0.0005822569647874	H3K27ac
-487	0.0005328124223422	0.0005826343550478	H3K27ac
-486	0.0005334557429487	0.0005828832720281	H3K27ac
-485	0.0005341348035889	0.0005832606622885	H3K27ac
-484	0.0005347423841618	0.0005840074132294	H3K27ac
-483	0.0005352427446335	0.0005848264303903	H3K27ac
-482	0.0005359575453074	0.000585428648891	H3K27ac
-481	0.0005363506856781	0.000586255695632	H3K27ac
-480	0.0005368778511751	0.0005874922509534	H3K27ac
-479	0.0005373648091342	0.0005886404808947	H3K27ac
-478	0.0005377713520175	0.0005893631430955	H3K27ac
-477	0.0005380840773123	0.0005901661010965	H3K27ac
-476	0.0005386961253894	0.0005908405858172	H3K27ac
-475	0.0005390356557095	0.0005918041354183	H3K27ac
-474	0.0005393975235507	0.0005929282766196	H3K27ac
-473	0.0005396521712908	0.0005939801516008	H3K27ac
-472	0.0005399827666025	0.0005949035533019	H3K27ac
-471	0.0005407154372932	0.0005951604998622	H3K27ac
-470	0.0005412426027902	0.0005962123748434	H3K27ac
-469	0.000541153252706	0.0005970956286444	H3K27ac
-468	0.0005418099758252	0.0005983321839658	H3K27ac
-467	0.0005423818163643	0.0006001227803079	H3K27ac
-466	0.0005428866443403	0.0006013191877292	H3K27ac
-465	0.0005433691347952	0.000602876926251	H3K27ac
-464	0.0005440169229059	0.0006031338728113	H3K27ac
-463	0.0005439052353006	0.0006039769787123	H3K27ac
-462	0.0005443073106797	0.0006047317592332	H3K27ac
-461	0.0005445128158734	0.0006056310721942	H3K27ac
-460	0.0005445574909156	0.0006064902372552	H3K27ac
-459	0.0005456609644559	0.0006074377276963	H3K27ac
-458	0.0005462417400035	0.0006080399461969	H3K27ac
-457	0.0005467465679794	0.0006088348746179	H3K27ac
-456	0.0005469163331395	0.0006091239394982	H3K27ac
-455	0.0005475060436955	0.0006099268974991	H3K27ac
-454	0.0005484665571011	0.00061073788508	H3K27ac
-453	0.0005485022971348	0.0006111795119805	H3K27ac
-452	0.0005490830726823	0.0006122233573817	H3K27ac
-451	0.0005495968356667	0.0006126890730223	H3K27ac
-450	0.0005501240011637	0.0006134840014432	H3K27ac
-449	0.0005506377641481	0.0006138292733836	H3K27ac
-448	0.0005510130345019	0.000615049769545	H3K27ac
-447	0.0005517054976548	0.0006157563725858	H3K27ac
-446	0.0005520584304875	0.0006163666206665	H3K27ac
-445	0.0005524828433877	0.0006170973124473	H3K27ac
-444	0.0005528804512626	0.0006182214536486	H3K27ac
-443	0.0005532914616501	0.0006187273171892	H3K27ac
-442	0.0005540375348535	0.00061944194981	H3K27ac
-441	0.0005549265681917	0.0006204857952112	H3K27ac
-440	0.0005550963333517	0.0006210398362318	H3K27ac
-439	0.0005552392934865	0.0006219873266729	H3K27ac
-438	0.0005552973710413	0.0006231275270342	H3K27ac
-437	0.0005553018385455	0.0006236494497348	H3K27ac
-436	0.0005553286435707	0.0006248538867362	H3K27ac
-435	0.0005555922263192	0.0006259780279375	H3K27ac
-434	0.0005561864043794	0.0006260422645776	H3K27ac
-433	0.0005568788675323	0.0006264838914781	H3K27ac
-432	0.0005578170434168	0.0006279211862997	H3K27ac
-431	0.000558411221477	0.0006287241443007	H3K27ac
-430	0.0005584961040571	0.0006295913389417	H3K27ac
-429	0.0005588490368898	0.0006309001604832	H3K27ac
-428	0.0005590411395709	0.0006317512959641	H3K27ac
-427	0.0005595727725722	0.0006330440583456	H3K27ac
-426	0.0005598184853038	0.0006338951938266	H3K27ac
-425	0.0005600597305313	0.0006347142109875	H3K27ac
-424	0.0005607253886589	0.0006354288436083	H3K27ac
-423	0.0005613374367359	0.0006359266775689	H3K27ac
-422	0.0005618958747624	0.0006364405706895	H3K27ac
-421	0.0005625749354026	0.0006374201794506	H3K27ac
-420	0.000563213788505	0.0006376450076909	H3K27ac
-419	0.0005639196541704	0.000638584468552	H3K27ac
-418	0.0005645048972222	0.0006391786574726	H3K27ac
-417	0.0005650856727698	0.0006400699408537	H3K27ac
-416	0.0005654430731067	0.0006411057566748	H3K27ac
-415	0.0005658451484858	0.0006422780753562	H3K27ac
-414	0.0005665956891934	0.0006427999980568	H3K27ac
-413	0.0005670692446399	0.000643819754718	H3K27ac
-412	0.0005672077372705	0.0006449920733993	H3K27ac
-411	0.0005675517350948	0.0006457789722402	H3K27ac
-410	0.000567828720356	0.0006460680371205	H3K27ac
-409	0.0005682352632393	0.000646453456961	H3K27ac
-408	0.0005688160387868	0.0006476900122824	H3K27ac
-407	0.0005690036739637	0.0006487338576836	H3K27ac
-406	0.0005700535374536	0.0006488703605438	H3K27ac
-405	0.0005704109377905	0.0006490148929839	H3K27ac
-404	0.0005709515058002	0.0006492156324841	H3K27ac
-403	0.0005712910361203	0.0006507251935259	H3K27ac
-402	0.0005714473987677	0.0006521865770876	H3K27ac
-401	0.0005722202769964	0.0006526522927281	H3K27ac
-400	0.0005725508723081	0.000653479339469	H3K27ac
-399	0.0005730199602503	0.0006539771734296	H3K27ac
-398	0.0005733818280915	0.0006548604272306	H3K27ac
-397	0.0005735918007895	0.0006559363909518	H3K27ac
-396	0.00057373029342	0.0006566349644127	H3K27ac
-395	0.0005740564212275	0.0006567794968528	H3K27ac
-394	0.0005745076391529	0.0006576788098138	H3K27ac
-393	0.000574614859254	0.0006579357563741	H3K27ac
-392	0.000575142024751	0.0006582489099945	H3K27ac
-391	0.0005756245152059	0.0006581364958744	H3K27ac
-390	0.000575941708005	0.0006593569920358	H3K27ac
-389	0.0005766699111916	0.0006599752696965	H3K27ac
-388	0.0005767369237547	0.0006605855177772	H3K27ac
-387	0.0005771881416801	0.0006615169490582	H3K27ac
-386	0.0005774606594371	0.0006616454223384	H3K27ac
-385	0.0005772328167223	0.0006628016818597	H3K27ac
-384	0.0005777644497235	0.0006634119299404	H3K27ac
-383	0.0005782960827247	0.0006640623259212	H3K27ac
-382	0.0005787428331459	0.0006650339051023	H3K27ac
-381	0.0005784167053385	0.0006654996207428	H3K27ac
-380	0.0005788768582723	0.000665644153183	H3K27ac
-379	0.0005791047009871	0.0006666077027841	H3K27ac
-378	0.0005794218937862	0.0006667843535443	H3K27ac
-377	0.0005799624617958	0.0006674909565851	H3K27ac
-376	0.0005803198621328	0.0006677479031454	H3K27ac
-375	0.0005806772624697	0.0006684063287061	H3K27ac
-374	0.0005810793378488	0.0006685669203063	H3K27ac
-373	0.0005811597529246	0.0006689282514067	H3K27ac
-372	0.0005817226584553	0.0006697472685677	H3K27ac
-371	0.0005821113313218	0.0006704378124485	H3K27ac
-370	0.0005824910691798	0.0006707670252289	H3K27ac
-369	0.0005830629097189	0.0006718429889501	H3K27ac
-368	0.0005828842095505	0.0006721240242504	H3K27ac
-367	0.0005832907524338	0.0006719634326502	H3K27ac
-366	0.0005834739201065	0.0006726860948511	H3K27ac
-365	0.0005839385405445	0.0006732722541917	H3K27ac
-364	0.0005846265361932	0.0006737058515122	H3K27ac
-363	0.0005854574919766	0.0006745088095131	H3K27ac
-362	0.0005857746847756	0.0006749022589336	H3K27ac
-361	0.0005859846574736	0.0006758176310546	H3K27ac
-360	0.0005859578524483	0.0006767731510757	H3K27ac
-359	0.0005858908398852	0.0006769498018359	H3K27ac
-358	0.0005855647120777	0.0006767651214957	H3K27ac
-357	0.0005859489174399	0.0006772629554563	H3K27ac
-356	0.0005865207579791	0.0006785396586778	H3K27ac
-355	0.0005867217956686	0.0006791338475984	H3K27ac
-354	0.0005870211184508	0.0006796878886191	H3K27ac
-353	0.0005875259464268	0.0006802499592197	H3K27ac
-352	0.0005880084368817	0.0006809164143605	H3K27ac
-351	0.0005881737345375	0.000681366070841	H3K27ac
-350	0.0005881379945038	0.0006824500641422	H3K27ac
-349	0.0005881871370501	0.0006832128742431	H3K27ac
-348	0.0005881111894785	0.0006841202167842	H3K27ac
-347	0.0005885445373871	0.000684818790245	H3K27ac
-346	0.0005885490048913	0.0006853567721056	H3K27ac
-345	0.0005885356023787	0.0006863684991867	H3K27ac
-344	0.0005889153402367	0.0006871875163477	H3K27ac
-343	0.0005890225603378	0.0006878459419084	H3K27ac
-342	0.0005895765308601	0.0006879904743486	H3K27ac
-341	0.0005895899333727	0.0006879583560286	H3K27ac
-340	0.0005894425057337	0.0006882715096489	H3K27ac
-339	0.0005896524784317	0.0006894839762303	H3K27ac
-338	0.0005902153839624	0.0006895321537104	H3K27ac
-337	0.000590206448954	0.0006900460468309	H3K27ac
-336	0.0005906844719047	0.0006908650639919	H3K27ac
-335	0.0005907782894931	0.0006916680219928	H3K27ac
-334	0.0005909480546532	0.0006916359036728	H3K27ac
-333	0.0005913143899985	0.0006919089093931	H3K27ac
-332	0.0005910865472837	0.0006924629504137	H3K27ac
-331	0.0005910195347206	0.0006932819675747	H3K27ac
-330	0.0005910061322079	0.0006942696059158	H3K27ac
-329	0.000591703062865	0.0006946791144963	H3K27ac
-328	0.0005922436308746	0.0006948637948365	H3K27ac
-327	0.0005921408782778	0.0006957069007374	H3K27ac
-326	0.0005923419159673	0.0006957791669575	H3K27ac
-325	0.0005925831611948	0.0006965018291584	H3K27ac
-324	0.0005930120415991	0.0006967105982386	H3K27ac
-323	0.0005929584315486	0.0006971281363991	H3K27ac
-322	0.0005930477816328	0.0006975376449795	H3K27ac
-321	0.0005932175467929	0.0006976741478397	H3K27ac
-320	0.0005930477816328	0.0006977624732198	H3K27ac
-319	0.000593177339255	0.0006979712423	H3K27ac
-318	0.0005934230519866	0.0006985413424807	H3K27ac
-317	0.000593494532054	0.0006990793243413	H3K27ac
-316	0.0005938161923573	0.0006991435609814	H3K27ac
-315	0.0005942718777869	0.0006995691287219	H3K27ac
-314	0.0005946069406028	0.0006993523300616	H3K27ac
-313	0.0005950670935366	0.0006994486850217	H3K27ac
-312	0.0005953664163188	0.0007003479979828	H3K27ac
-311	0.0005955987265379	0.0007000107556224	H3K27ac
-310	0.0005955629865042	0.0007007896248833	H3K27ac
-309	0.0005959784643959	0.0007013276067439	H3K27ac
-308	0.0005961303595391	0.0007013757842239	H3K27ac
-307	0.0005964118123045	0.0007019619435646	H3K27ac
-306	0.0005965100973971	0.0007027488424055	H3K27ac
-305	0.000596822822692	0.0007028612565256	H3K27ac
-304	0.0005967647451372	0.0007036160370465	H3K27ac
-303	0.0005971846905331	0.0007033831792262	H3K27ac
-302	0.0005972606381047	0.000704049634367	H3K27ac
-301	0.0005973901957269	0.0007045715570676	H3K27ac
-300	0.0005973053131469	0.0007047241190878	H3K27ac
-299	0.0005975912334164	0.0007052299826284	H3K27ac
-298	0.0005974840133153	0.0007059365856692	H3K27ac
-297	0.000597729726047	0.0007060570293693	H3K27ac
-296	0.0005977654660807	0.0007059044673491	H3K27ac
-295	0.0005976627134838	0.0007055270770887	H3K27ac
-294	0.0005981943464851	0.0007057037278489	H3K27ac
-293	0.0005979575687618	0.0007065468337499	H3K27ac
-292	0.0005982166840061	0.0007062176209695	H3K27ac
-291	0.0005985472793178	0.0007065709224899	H3K27ac
-290	0.0005987438495031	0.0007065147154298	H3K27ac
-289	0.0005982300865188	0.0007061774730694	H3K27ac
-288	0.0005987751220326	0.0007060409702093	H3K27ac
-287	0.0005992129374454	0.0007059446152492	H3K27ac
-286	0.0005996418178498	0.0007062417097095	H3K27ac
-285	0.0005995480002613	0.0007074300875509	H3K27ac
-284	0.0005999188031109	0.0007072694959507	H3K27ac
-283	0.0005996194803287	0.0007078717144514	H3K27ac
-282	0.0005999054005983	0.0007072454072107	H3K27ac
-281	0.0006000751657583	0.0007070526972904	H3K27ac
-280	0.0006003298134984	0.0007071008747705	H3K27ac
-279	0.0006004280985911	0.00070669939577	H3K27ac
-278	0.0006005397861964	0.0007072935846907	H3K27ac
-277	0.0006007676289112	0.0007069964902304	H3K27ac
-276	0.0006010714191976	0.0007068760465302	H3K27ac
-275	0.0006012233143408	0.0007067556028301	H3K27ac
-274	0.0006017013372915	0.0007067877211501	H3K27ac
-273	0.0006016834672746	0.0007072614663707	H3K27ac
-272	0.000601902374981	0.0007078717144514	H3K27ac
-271	0.0006021659577295	0.0007079600398315	H3K27ac
-270	0.0006022240352843	0.0007076067383111	H3K27ac
-269	0.0006023714629233	0.0007074862946109	H3K27ac
-268	0.0006024384754865	0.0007077191524312	H3K27ac
-267	0.0006027601357897	0.0007080162468915	H3K27ac
-266	0.0006030147835298	0.0007076950636912	H3K27ac
-265	0.0006034079239005	0.0007069483127503	H3K27ac
-264	0.0006033096388078	0.0007070045198104	H3K27ac
-263	0.0006034838714721	0.0007073257030108	H3K27ac
-262	0.0006035508840353	0.0007074140283909	H3K27ac
-261	0.0006037206491953	0.0007070045198104	H3K27ac
-260	0.0006040467770028	0.0007070366381304	H3K27ac
-259	0.0006040869845407	0.0007076870341112	H3K27ac
-258	0.0006041227245744	0.000707566590411	H3K27ac
-257	0.0006042165421629	0.0007079680694115	H3K27ac
-256	0.000604283554726	0.000707558560831	H3K27ac
-255	0.0006040735820281	0.0007074622058709	H3K27ac
-254	0.0006041495295997	0.0007071972297306	H3K27ac
-253	0.0006041808021292	0.0007068921056903	H3K27ac
-252	0.0006038725443385	0.0007071892001506	H3K27ac
-251	0.0006037876617585	0.0007073176734307	H3K27ac
-250	0.0006039752969354	0.0007070848156105	H3K27ac
-249	0.0006041629321123	0.0007068519577902	H3K27ac
-248	0.0006042344121797	0.00070665924787	H3K27ac
-247	0.0006042790872218	0.0007070526972904	H3K27ac
-246	0.0006047839151978	0.0007065869816499	H3K27ac
-245	0.0006051591855516	0.0007069804310704	H3K27ac
-244	0.0006051547180474	0.0007069483127503	H3K27ac
-243	0.0006053289507117	0.0007064986562698	H3K27ac
-242	0.0006050519654505	0.0007062979167696	H3K27ac
-241	0.0006044175798524	0.0007060971772693	H3K27ac
-240	0.0006046454225672	0.0007060088518892	H3K27ac
-239	0.0006044175798524	0.0007060088518892	H3K27ac
-238	0.0006043148272555	0.0007056716095289	H3K27ac
-237	0.0006044220473566	0.0007059446152492	H3K27ac
-236	0.0006045426699703	0.0007054387517086	H3K27ac
-235	0.0006043371647766	0.0007047562374078	H3K27ac
-234	0.0006046275525504	0.0007045474683276	H3K27ac
-233	0.0006047481751641	0.0007044992908475	H3K27ac
-232	0.0006047124351304	0.0007038488948668	H3K27ac
-231	0.0006048330577441	0.0007033671200662	H3K27ac
-230	0.0006048956028031	0.0007030539664459	H3K27ac
-229	0.0006045918125167	0.0007027970198856	H3K27ac
-228	0.0006046141500377	0.0007019137660846	H3K27ac
-227	0.0006046811626009	0.0007010546010236	H3K27ac
-226	0.0006052887431737	0.0007007334178232	H3K27ac
-225	0.0006049983554	0.000700540707903	H3K27ac
-224	0.0006052351331232	0.0006990552356013	H3K27ac
-223	0.000605020692921	0.0006983887804605	H3K27ac
-222	0.0006052887431737	0.00069790700566	H3K27ac
-221	0.0006053378857201	0.0006978267098599	H3K27ac
-220	0.0006055925334602	0.00069794715356	H3K27ac
-219	0.000605990141335	0.0006965981841185	H3K27ac
-218	0.0006058784537297	0.0006959317289777	H3K27ac
-217	0.0006057622986202	0.0006954740429172	H3K27ac
-216	0.000605440638317	0.0006950083272766	H3K27ac
-215	0.0006057980386539	0.0006952090667769	H3K27ac
-214	0.0006055835984517	0.0006950645343367	H3K27ac
-213	0.0006049760178789	0.0006948959131565	H3K27ac
-212	0.000604430982365	0.0006942535467558	H3K27ac
-211	0.0006049715503747	0.0006934024112748	H3K27ac
-210	0.0006048643302736	0.0006928724589942	H3K27ac
-209	0.0006047526426683	0.0006919249685531	H3K27ac
-208	0.0006047169026346	0.0006916359036728	H3K27ac
-207	0.0006046320200546	0.000690937330212	H3K27ac
-206	0.0006044667223987	0.000690118313051	H3K27ac
-205	0.0006040646470197	0.0006895241241304	H3K27ac
-204	0.0006037519217248	0.0006882795392289	H3K27ac
-203	0.0006037787267501	0.0006880065335086	H3K27ac
-202	0.0006041271920786	0.0006870991909676	H3K27ac
-201	0.0006043014247429	0.0006862319963266	H3K27ac
-200	0.0006040155044733	0.0006847224352848	H3K27ac
-199	0.0006036581041364	0.0006831727263431	H3K27ac
-198	0.0006037787267501	0.0006820485851418	H3K27ac
-197	0.0006034302614215	0.0006809083847805	H3K27ac
-196	0.0006032158212194	0.000679663799879	H3K27ac
-195	0.000603144341152	0.0006789009897782	H3K27ac
-194	0.0006026439806802	0.0006785235995177	H3K27ac
-193	0.0006026216431592	0.0006772549258763	H3K27ac
-192	0.0006025948381339	0.000676162902995	H3K27ac
-191	0.0006022016977632	0.0006750227026337	H3K27ac
-190	0.0006021168151832	0.0006737861473123	H3K27ac
-189	0.000602197230259	0.0006721882608905	H3K27ac
-188	0.0006017683498547	0.0006709757943091	H3K27ac
-187	0.0006016343247283	0.0006695866769675	H3K27ac
-186	0.0006014511570556	0.0006681895300459	H3K27ac
-185	0.0006012769243914	0.0006664471111839	H3K27ac
-184	0.0006014511570556	0.0006648411951821	H3K27ac
-183	0.0006011965093155	0.0006628177410197	H3K27ac
-182	0.0006013573394672	0.0006616534519184	H3K27ac
-181	0.0006012679893829	0.0006593730511958	H3K27ac
-180	0.000601352871963	0.0006575824548537	H3K27ac
-179	0.0006014466895514	0.0006554144682513	H3K27ac
-178	0.0006016298572241	0.000653487369049	H3K27ac
-177	0.0006014332870388	0.0006514639148867	H3K27ac
-176	0.0006011160942397	0.0006503558328455	H3K27ac
-175	0.0006015941171904	0.0006485812956634	H3K27ac
-174	0.0006018621674431	0.0006466060189812	H3K27ac
-173	0.0006019515175274	0.0006445665056588	H3K27ac
-172	0.0006017951548799	0.0006423021640962	H3K27ac
-171	0.0006013350019461	0.0006400378225336	H3K27ac
-170	0.0006009239915586	0.0006382311670316	H3K27ac
-169	0.0006004549036163	0.0006365690439696	H3K27ac
-168	0.0006005353186922	0.0006345134714873	H3K27ac
-167	0.0006008659140038	0.0006326987864052	H3K27ac
-166	0.0006009373940712	0.0006305307998027	H3K27ac
-165	0.000601080354206	0.0006279051271397	H3K27ac
-164	0.0006013841444924	0.0006258094067573	H3K27ac
-163	0.0006011831068029	0.000622894669214	H3K27ac
-162	0.0006009418615754	0.0006202529373909	H3K27ac
-161	0.0006009150565502	0.0006182375128086	H3K27ac
-160	0.0006007542263985	0.0006156439584657	H3K27ac
-159	0.0006004325660953	0.0006127773984024	H3K27ac
-158	0.0006003878910532	0.0006099028087591	H3K27ac
-157	0.0006006514738017	0.0006075180234963	H3K27ac
-156	0.0006007944339365	0.0006044105760328	H3K27ac
-155	0.0006004012935658	0.00060196155413	H3K27ac
-154	0.0006007095513564	0.000600211105688	H3K27ac
-153	0.0006005889287427	0.0005977540542052	H3K27ac
-152	0.0006003164109858	0.0005951926181822	H3K27ac
-151	0.0006005129811711	0.0005922859102189	H3K27ac
-150	0.0006004504361121	0.0005902303377365	H3K27ac
-149	0.0006005308511879	0.0005872674227131	H3K27ac
-148	0.0006002315284057	0.0005847541641703	H3K27ac
-147	0.0005999813481699	0.0005819919886471	H3K27ac
-146	0.0006001600483383	0.0005784750326031	H3K27ac
-145	0.000599878595573	0.0005759537444802	H3K27ac
-144	0.0005996820253877	0.0005732718647571	H3K27ac
-143	0.0005996507528582	0.0005703571272138	H3K27ac
-142	0.0005995033252192	0.0005672978572302	H3K27ac
-141	0.0005996105453203	0.0005637568124462	H3K27ac
-140	0.0005994184426392	0.0005607938974228	H3K27ac
-139	0.0005996864928919	0.0005572930005388	H3K27ac
-138	0.0006001868533636	0.0005537760444947	H3K27ac
-137	0.0005997624404635	0.000550475887111	H3K27ac
-136	0.0005996820253877	0.0005475370608276	H3K27ac
-135	0.0005998026480014	0.0005439879864635	H3K27ac
-134	0.0005994899227065	0.0005403666458794	H3K27ac
-133	0.000599436312656	0.0005372270800958	H3K27ac
-132	0.0005995345977487	0.0005340794847322	H3K27ac
-131	0.0005992442099749	0.0005311326288688	H3K27ac
-130	0.0005992129374454	0.0005278726193851	H3K27ac
-129	0.0005990967823359	0.0005245885211613	H3K27ac
-128	0.0005983507091325	0.0005211598904974	H3K27ac
-127	0.000598109463905	0.0005178677626936	H3K27ac
-126	0.000597729726047	0.0005148727293501	H3K27ac
-125	0.0005976225059459	0.0005113156254061	H3K27ac
-124	0.000597497415828	0.0005076139890218	H3K27ac
-123	0.0005973410531806	0.0005041933879379	H3K27ac
-122	0.0005972963781384	0.0005008530826541	H3K27ac
-121	0.0005970730029278	0.0004970470617297	H3K27ac
-120	0.0005972606381047	0.0004927271476848	H3K27ac
-119	0.0005969166402804	0.000489451079041	H3K27ac
-118	0.0005968585627257	0.0004865122527576	H3K27ac
-117	0.000596697732574	0.0004830595333537	H3K27ac
-116	0.0005966396550193	0.0004799119379901	H3K27ac
-115	0.0005968764327425	0.0004766117806063	H3K27ac
-114	0.0005969791853394	0.000472829848422	H3K27ac
-113	0.0005968362252046	0.0004698508742385	H3K27ac
-112	0.000596527967414	0.0004663981548346	H3K27ac
-111	0.0005967960176667	0.0004630498199707	H3K27ac
-110	0.0005967111350867	0.0004596051301468	H3K27ac
-109	0.000596992587852	0.0004560159078827	H3K27ac
-108	0.0005968406927088	0.0004527398392389	H3K27ac
-107	0.0005969434453057	0.0004497046579954	H3K27ac
-106	0.0005966039149856	0.0004465088851518	H3K27ac
-105	0.0005967379401119	0.0004434977926483	H3K27ac
-104	0.0005966932650698	0.0004404144339248	H3K27ac
-103	0.0005967066675825	0.0004370339807409	H3K27ac
-102	0.0005964207473129	0.0004331878119165	H3K27ac
-101	0.0005955406489831	0.0004299759799128	H3K27ac
-100	0.000595495973941	0.0004267400591691	H3K27ac
-99	0.0005954021563525	0.0004230625115249	H3K27ac
-98	0.0005951609111251	0.0004201798923016	H3K27ac
-97	0.0005954691689157	0.000417064415258	H3K27ac
-96	0.0005954691689157	0.0004136679029141	H3K27ac
-95	0.0005958846468074	0.0004108093724309	H3K27ac
-94	0.0005958086992358	0.0004076376883272	H3K27ac
-93	0.0005955629865042	0.0004044499450636	H3K27ac
-92	0.0005951564436209	0.0004015914145803	H3K27ac
-91	0.0005949777434524	0.0003985963812369	H3K27ac
-90	0.0005948794583597	0.000395231987213	H3K27ac
-89	0.0005948079782923	0.0003926946399301	H3K27ac
-88	0.0005946158756112	0.0003897477840667	H3K27ac
-87	0.0005941601901816	0.0003868169873634	H3K27ac
-86	0.0005939546849879	0.0003844964387407	H3K27ac
-85	0.0005938385298783	0.000382135742218	H3K27ac
-84	0.0005938966074331	0.000379485980815	H3K27ac
-83	0.0005931862742634	0.0003767398644518	H3K27ac
-82	0.0005930165091033	0.000374290842549	H3K27ac
-81	0.0005930701191539	0.0003715768445059	H3K27ac
-80	0.0005923285134547	0.0003684613674623	H3K27ac
-79	0.0005921185407567	0.0003659561384994	H3K27ac
-78	0.0005918102829661	0.0003633465249965	H3K27ac
-77	0.0005917209328818	0.0003606405565334	H3K27ac
-76	0.0005914796876544	0.0003578703514302	H3K27ac
-75	0.0005914618176375	0.0003558549268479	H3K27ac
-74	0.000591787945445	0.000353373786625	H3K27ac
-73	0.0005920693982104	0.0003507962914421	H3K27ac
-72	0.0005915511677218	0.0003484596836594	H3K27ac
-71	0.0005916941278566	0.000346347904117	H3K27ac
-70	0.0005916896603524	0.0003441477991944	H3K27ac
-69	0.0005916226477892	0.0003413775940913	H3K27ac
-68	0.000592020255664	0.0003392015779088	H3K27ac
-67	0.0005917343353945	0.0003369292067662	H3K27ac
-66	0.0005918728280251	0.0003344159482233	H3K27ac
-65	0.0005917700754282	0.0003318625417804	H3K27ac
-64	0.0005918460229998	0.0003297106143379	H3K27ac
-63	0.0005919934506388	0.0003274944502554	H3K27ac
-62	0.000592207890841	0.0003255352327331	H3K27ac
-61	0.0005923865910094	0.0003237606955511	H3K27ac
-60	0.0005922659683957	0.0003220263062691	H3K27ac
-59	0.0005924536035726	0.0003196656097464	H3K27ac
-58	0.0005924178635389	0.0003179472796244	H3K27ac
-57	0.0005926278362369	0.0003160121508422	H3K27ac
-56	0.0005925786936905	0.0003144624419004	H3K27ac
-55	0.0005921989558325	0.0003129127329586	H3K27ac
-54	0.0005920649307062	0.0003110338112365	H3K27ac
-53	0.0005922972409252	0.0003093716881746	H3K27ac
-52	0.0005923597859842	0.000307998629993	H3K27ac
-51	0.0005925161486316	0.0003068744887917	H3K27ac
-50	0.0005921855533199	0.0003056138447303	H3K27ac
-49	0.0005921185407567	0.0003037349230081	H3K27ac
-48	0.0005919309055798	0.0003023779239866	H3K27ac
-47	0.0005920649307062	0.0003008442742048	H3K27ac
-46	0.0005922972409252	0.0003000011683038	H3K27ac
-45	0.0005922615008915	0.0002980339212016	H3K27ac
-44	0.0005921766183115	0.0002964119460397	H3K27ac
-43	0.0005923865910094	0.0002948542075179	H3K27ac
-42	0.0005924893436063	0.0002936176521965	H3K27ac
-41	0.0005922972409252	0.0002922205052749	H3K27ac
-40	0.0005925384861526	0.0002912007486138	H3K27ac
-39	0.0005924536035726	0.0002902131102726	H3K27ac
-38	0.0005925518886653	0.0002891210873914	H3K27ac
-37	0.000591997918143	0.0002876918221497	H3K27ac
-36	0.000591765607924	0.0002866640359086	H3K27ac
-35	0.0005914796876544	0.0002858771370677	H3K27ac
-34	0.0005914305451081	0.0002845121084661	H3K27ac
-33	0.0005915511677218	0.000283596736345	H3K27ac
-32	0.0005915109601839	0.000282649245904	H3K27ac
-31	0.0005910418722416	0.0002820871753033	H3K27ac
-30	0.0005909748596784	0.0002808425904019	H3K27ac
-29	0.0005911803648722	0.0002797104196206	H3K27ac
-28	0.0005911088848048	0.0002791162306999	H3K27ac
-27	0.0005914037400828	0.000278337361439	H3K27ac
-26	0.0005910865472837	0.0002776387879782	H3K27ac
-25	0.0005910865472837	0.0002773738118379	H3K27ac
-24	0.0005912875849733	0.0002767394750172	H3K27ac
-23	0.0005910105997121	0.0002759445465963	H3K27ac
-22	0.0005911490923427	0.0002751255294353	H3K27ac
-21	0.000590648731871	0.0002741940981543	H3K27ac
-20	0.0005905102392404	0.0002734874951134	H3K27ac
-19	0.0005910463397458	0.0002729896611529	H3K27ac
-18	0.00059105080725	0.0002725801525724	H3K27ac
-17	0.0005909301846363	0.0002721304960919	H3K27ac
-16	0.000590523641753	0.0002720341411318	H3K27ac
-15	0.0005906666018878	0.000271359656411	H3K27ac
-14	0.0005909480546532	0.0002711990648108	H3K27ac
-13	0.0005911937673848	0.0002708297041304	H3K27ac
-12	0.000591323325007	0.0002702836926898	H3K27ac
-11	0.0005917834779408	0.0002696975333491	H3K27ac
-10	0.0005917075303692	0.0002700106869695	H3K27ac
-9	0.0005920962032357	0.0002698179770492	H3K27ac
-8	0.0005922168258494	0.000269649355869	H3K27ac
-7	0.0005922391633704	0.0002694887642689	H3K27ac
-6	0.0005925206161358	0.0002694566459488	H3K27ac
-5	0.0005925608236737	0.0002692237881286	H3K27ac
-4	0.0005927707963717	0.0002691836402285	H3K27ac
-3	0.0005924178635389	0.0002693281726687	H3K27ac
-2	0.0005924178635389	0.0002693522614087	H3K27ac
-1	0.00059252508364	0.0002694084684688	H3K27ac
0	0.0005919755806219	0.0002691194035884	H3K27ac
1	0.0005916360503018	0.0002690551669484	H3K27ac
2	0.0005917477379071	0.0002695530009089	H3K27ac
3	0.0005915064926797	0.0002694646755288	H3K27ac
4	0.0005918192179745	0.0002699544799094	H3K27ac
5	0.0005916583878229	0.0002700749236095	H3K27ac
6	0.0005915601027302	0.0002701391602496	H3K27ac
7	0.000591470752646	0.0002703880772299	H3K27ac
8	0.0005912161049059	0.00027051655051	H3K27ac
9	0.0005911222873174	0.0002710465027907	H3K27ac
10	0.0005905281092572	0.0002714238930511	H3K27ac
11	0.0005903360065761	0.0002717852241515	H3K27ac
12	0.0005899830737434	0.000272210791892	H3K27ac
13	0.0005893710256663	0.0002725400046724	H3K27ac
14	0.0005895139858011	0.0002728210399727	H3K27ac
15	0.00058949164828	0.0002734071993134	H3K27ac
16	0.0005893710256663	0.0002737605008338	H3K27ac
17	0.0005895899333727	0.0002741138023542	H3K27ac
18	0.000589701620978	0.0002740816840341	H3K27ac
19	0.0005903181365593	0.0002743627193345	H3K27ac
20	0.0005906263943499	0.0002750773519553	H3K27ac
21	0.0005903449415845	0.0002755109492758	H3K27ac
22	0.0005907023419215	0.0002762014931566	H3K27ac
23	0.0005907514844678	0.0002768117412373	H3K27ac
24	0.0005913277925112	0.000277438048478	H3K27ac
25	0.0005915511677218	0.0002781526810988	H3K27ac
26	0.0005919487755967	0.0002787789883395	H3K27ac
27	0.0005921274757651	0.0002798629816408	H3K27ac
28	0.0005919532431009	0.0002804892888815	H3K27ac
29	0.0005917790104366	0.0002814849568026	H3K27ac
30	0.000591493090167	0.0002822477669035	H3K27ac
31	0.000590943587149	0.000283588706765	H3K27ac
32	0.00059088104209	0.0002846566409063	H3K27ac
33	0.0005909480546532	0.0002861260540479	H3K27ac
34	0.0005907425494594	0.0002874268460094	H3K27ac
35	0.00059088104209	0.0002882860110704	H3K27ac
36	0.0005906219268457	0.0002888641408311	H3K27ac
37	0.0005907738219889	0.0002901729623726	H3K27ac
38	0.0005906889394089	0.0002918912924945	H3K27ac
39	0.0005911044173006	0.0002932242027761	H3K27ac
40	0.0005910374047374	0.0002944446989375	H3K27ac
41	0.000590523641753	0.0002954885443387	H3K27ac
42	0.0005906263943499	0.0002968535729402	H3K27ac
43	0.000591113352309	0.0002977850042213	H3K27ac
44	0.0005913635325449	0.0002993347131631	H3K27ac
45	0.0005912071698975	0.0003011815165652	H3K27ac
46	0.0005915824402513	0.0003023377760865	H3K27ac
47	0.000591640517806	0.0003037028046881	H3K27ac
48	0.0005918147504703	0.0003050919220297	H3K27ac
49	0.0005922034233367	0.0003065372464313	H3K27ac
50	0.0005917209328818	0.0003082154286533	H3K27ac
51	0.0005916226477892	0.0003103753856757	H3K27ac
52	0.0005914439476207	0.0003126316976583	H3K27ac
53	0.0005918058154619	0.0003143419982003	H3K27ac
54	0.0005919175030672	0.0003160844170623	H3K27ac
55	0.0005911892998806	0.0003179151613044	H3K27ac
56	0.0005914573501333	0.0003194809294062	H3K27ac
57	0.0005915377652091	0.0003216649751687	H3K27ac
58	0.0005918013479577	0.0003238088730311	H3K27ac
59	0.0005916449853102	0.0003257680905534	H3K27ac
60	0.0005913367275196	0.000328032432116	H3K27ac
61	0.0005913545975365	0.0003298952946781	H3K27ac
62	0.0005915154276881	0.0003322479616208	H3K27ac
63	0.0005910463397458	0.0003344079186433	H3K27ac
64	0.0005907291469468	0.0003366160531458	H3K27ac
65	0.0005905459792741	0.0003384628565479	H3K27ac
66	0.0005905817193078	0.0003406388727304	H3K27ac
67	0.0005909927296953	0.0003426944452128	H3K27ac
68	0.000590903379611	0.0003447178993751	H3K27ac
69	0.0005912384424269	0.0003469340634576	H3K27ac
70	0.000590943587149	0.0003491662867002	H3K27ac
71	0.0005911669623596	0.0003511335338025	H3K27ac
72	0.0005908140295268	0.0003537511768855	H3K27ac
73	0.0005904789667109	0.0003561600508882	H3K27ac
74	0.0005906666018878	0.0003588178418713	H3K27ac
75	0.0005908229645352	0.0003616041061345	H3K27ac
76	0.0005907827569973	0.0003637640631569	H3K27ac
77	0.0005909301846363	0.0003667350077603	H3K27ac
78	0.0005908631720731	0.0003691679705031	H3K27ac
79	0.0005911535598469	0.0003720024122464	H3K27ac
80	0.0005907604194763	0.0003746200553294	H3K27ac
81	0.000590671069392	0.0003771814913523	H3K27ac
82	0.0005906219268457	0.0003798633710754	H3K27ac
83	0.0005907738219889	0.0003829467297989	H3K27ac
84	0.0005913724675533	0.0003855563433019	H3K27ac
85	0.0005913903375702	0.000388286400505	H3K27ac
86	0.0005915154276881	0.0003913135521685	H3K27ac
87	0.0005919532431009	0.0003939311952515	H3K27ac
88	0.0005920247231683	0.0003975284470956	H3K27ac
89	0.0005923195784463	0.0004003869775789	H3K27ac
90	0.0005922570333873	0.0004032455080622	H3K27ac
91	0.0005921944883283	0.0004066821683061	H3K27ac
92	0.0005920559956977	0.0004099662665299	H3K27ac
93	0.0005918013479577	0.0004128649449132	H3K27ac
94	0.000591935373084	0.0004157877120366	H3K27ac
95	0.0005921632157988	0.0004194170822007	H3K27ac
96	0.0005922168258494	0.0004221872873039	H3K27ac
97	0.0005918638930166	0.0004252786756074	H3K27ac
98	0.0005912161049059	0.0004287956316515	H3K27ac
99	0.0005910686772669	0.0004317103691948	H3K27ac
100	0.0005909078471153	0.0004349302307785	H3K27ac
101	0.0005904789667109	0.000437973441602	H3K27ac
102	0.0005904208891561	0.0004411370961256	H3K27ac
103	0.000590818497031	0.0004446701113297	H3K27ac
104	0.0005912786499649	0.0004480264757735	H3K27ac
105	0.0005917700754282	0.0004509813612169	H3K27ac
106	0.000592230228362	0.0004543056073407	H3K27ac
107	0.0005919041005545	0.0004575495576644	H3K27ac
108	0.000591913035563	0.0004614599631289	H3K27ac
109	0.0005919398405882	0.0004651214516131	H3K27ac
110	0.000592145345782	0.0004686223484971	H3K27ac
111	0.0005923999935221	0.0004717779734407	H3K27ac
112	0.0005929539640444	0.0004750620716645	H3K27ac
113	0.0005928065364054	0.0004787075009887	H3K27ac
114	0.0005928467439433	0.0004820558358525	H3K27ac
115	0.0005932041442802	0.0004860465371171	H3K27ac
116	0.0005929182240107	0.0004893065466008	H3K27ac
117	0.000592672511279	0.0004926147335646	H3K27ac
118	0.0005924267985473	0.0004955053823679	H3K27ac
119	0.0005925608236737	0.0004989340130319	H3K27ac
120	0.0005925384861526	0.0005024509690759	H3K27ac
121	0.000592377656001	0.0005059197476399	H3K27ac
122	0.0005920962032357	0.0005091717275436	H3K27ac
123	0.0005919264380756	0.0005122872045872	H3K27ac
124	0.0005921810858157	0.0005157881014712	H3K27ac
125	0.0005926903812959	0.0005184940699343	H3K27ac
126	0.000592735056338	0.0005212401862974	H3K27ac
127	0.0005930433141286	0.0005250301480618	H3K27ac
128	0.0005931505342297	0.0005284828674657	H3K27ac
129	0.0005935704796256	0.0005311567176088	H3K27ac
130	0.0005938474648868	0.0005342400763323	H3K27ac
131	0.0005939010749373	0.0005372431392558	H3K27ac
132	0.0005937089722562	0.0005398607823388	H3K27ac
133	0.0005936374921888	0.0005436105962031	H3K27ac
134	0.0005940261650552	0.0005469027240069	H3K27ac
135	0.0005941869952069	0.0005501787926506	H3K27ac
136	0.0005939770225089	0.0005532059443141	H3K27ac
137	0.0005941825277027	0.0005561046226974	H3K27ac
138	0.0005944550454596	0.0005588105911605	H3K27ac
139	0.0005946382131323	0.0005619260682041	H3K27ac
140	0.0005944684479722	0.0005652021368478	H3K27ac
141	0.0005940797751058	0.0005684862350716	H3K27ac
142	0.0005942361377532	0.0005710797894146	H3K27ac
143	0.0005936911022393	0.0005739704382179	H3K27ac
144	0.0005939100099457	0.0005769172940813	H3K27ac
145	0.0005940440350721	0.0005804583388653	H3K27ac
146	0.000594758835746	0.0005835015496888	H3K27ac
147	0.0005953664163188	0.0005861031336118	H3K27ac
148	0.0005954021563525	0.0005890018119951	H3K27ac
149	0.0005954736364199	0.0005919727565985	H3K27ac
150	0.0005953708838231	0.0005951604998622	H3K27ac
151	0.0005950581585282	0.0005976737584051	H3K27ac
152	0.0005949777434524	0.0006003395789681	H3K27ac
153	0.0005950000809735	0.0006030696361712	H3K27ac
154	0.0005953530138062	0.0006055347172341	H3K27ac
155	0.0005956076615463	0.0006084655139374	H3K27ac
156	0.0005957818942106	0.000611548872661	H3K27ac
157	0.0005962063071107	0.0006137971550635	H3K27ac
158	0.0005959427243622	0.0006168965729471	H3K27ac
159	0.0005959918669085	0.0006195463343501	H3K27ac
160	0.0005960588794717	0.0006216099364125	H3K27ac
161	0.0005963984097918	0.0006242677273955	H3K27ac
162	0.0005964073448002	0.0006263393590379	H3K27ac
163	0.0005960052694212	0.0006286438485006	H3K27ac
164	0.0005961839695896	0.0006310848408234	H3K27ac
165	0.0005964073448002	0.0006326345497651	H3K27ac
166	0.0005965413699266	0.0006345937672874	H3K27ac
167	0.0005966709275488	0.00063689825675	H3K27ac
168	0.0005968809002467	0.0006391304799926	H3K27ac
169	0.0005967290051035	0.0006407926030545	H3K27ac
170	0.0005967156025909	0.0006428401459568	H3K27ac
171	0.0005971891580374	0.0006449519254993	H3K27ac
172	0.000597729726047	0.0006465417823411	H3K27ac
173	0.0005979218287281	0.0006493601649243	H3K27ac
174	0.0005980379838376	0.0006515522402668	H3K27ac
175	0.0005985428118136	0.0006536158423292	H3K27ac
176	0.0005986947069568	0.0006553903795112	H3K27ac
177	0.0005988063945621	0.0006569962955131	H3K27ac
178	0.000598529409301	0.0006589956609354	H3K27ac
179	0.0005985606818304	0.0006610432038377	H3K27ac
180	0.000598784057041	0.0006628498593398	H3K27ac
181	0.0005993112225381	0.000663893704741	H3K27ac
182	0.0005993827026055	0.0006646404556818	H3K27ac
183	0.0005997132979171	0.0006657967152032	H3K27ac
184	0.0005997267004298	0.000667378542465	H3K27ac
185	0.0005996909603961	0.0006690406655269	H3K27ac
186	0.0005994005726223	0.0006701969250482	H3K27ac
187	0.0005997535054551	0.0006710962380092	H3K27ac
188	0.0005997669079677	0.0006728466864512	H3K27ac
189	0.0005997713754719	0.0006730233372114	H3K27ac
190	0.000599816050514	0.0006742036854728	H3K27ac
191	0.0005998249855224	0.0006756570394545	H3K27ac
192	0.0006003655535321	0.0006774074878965	H3K27ac
193	0.0006004325660953	0.0006788447827181	H3K27ac
194	0.0006007497588943	0.0006801616338396	H3K27ac
195	0.0006009061215418	0.0006809565622605	H3K27ac
196	0.0006011473667692	0.0006827070107025	H3K27ac
197	0.0006009865366176	0.0006843209562844	H3K27ac
198	0.0006013305344419	0.0006847706127649	H3K27ac
199	0.0006010401466681	0.0006862319963266	H3K27ac
200	0.0006014645595683	0.0006878379123284	H3K27ac
201	0.000601227781845	0.0006884561899891	H3K27ac
202	0.0006009239915586	0.0006895963903504	H3K27ac
203	0.0006007542263985	0.000690953389372	H3K27ac
204	0.0006006782788269	0.0006921658559534	H3K27ac
205	0.0006006961488438	0.0006930972872344	H3K27ac
206	0.0006013394694503	0.0006942133988557	H3K27ac
207	0.0006020810751495	0.0006944061087759	H3K27ac
208	0.000602259775318	0.0006947272919763	H3K27ac
209	0.0006023580604107	0.0006951127118168	H3K27ac
210	0.0006024608130075	0.0006959397585577	H3K27ac
211	0.0006025099555539	0.0006966865094986	H3K27ac
212	0.0006022642428222	0.0006975777928796	H3K27ac
213	0.0006023357228896	0.0006983406029805	H3K27ac
214	0.000602407202957	0.0006985654312207	H3K27ac
215	0.0006024608130075	0.0006989026735811	H3K27ac
216	0.0006025814356213	0.0007000348443624	H3K27ac
217	0.0006031354061436	0.0007001472584825	H3K27ac
218	0.0006028628883866	0.0007005085895829	H3K27ac
219	0.0006032783662783	0.0007006691811831	H3K27ac
220	0.0006029299009498	0.0007009662756435	H3K27ac
221	0.0006023625279149	0.0007016809082643	H3K27ac
222	0.0006021302176958	0.0007018414998645	H3K27ac
223	0.0006022463728054	0.0007024758366852	H3K27ac
224	0.0006023357228896	0.0007027568719855	H3K27ac
225	0.0006025010205454	0.0007037766286467	H3K27ac
226	0.0006025144230581	0.0007044832316875	H3K27ac
227	0.0006024340079823	0.0007053263375885	H3K27ac
228	0.0006024116704612	0.0007061694434894	H3K27ac
229	0.0006024518779991	0.0007065066858498	H3K27ac
230	0.0006022865803433	0.0007061212660094	H3K27ac
231	0.0006019247125021	0.00070662712955	H3K27ac
232	0.0006020319326032	0.00070669136619	H3K27ac
233	0.0006021659577295	0.0007067475732501	H3K27ac
234	0.000602469748016	0.0007071892001506	H3K27ac
235	0.0006022285027885	0.000707494324191	H3K27ac
236	0.0006022151002759	0.0007073016142707	H3K27ac
237	0.0006024116704612	0.000707526442511	H3K27ac
238	0.0006027288632603	0.0007077673299113	H3K27ac
239	0.0006026886557223	0.0007082089568118	H3K27ac
240	0.0006028673558908	0.0007085301400121	H3K27ac
241	0.0006028941609161	0.0007088272344725	H3K27ac
242	0.0006024384754865	0.0007093732459131	H3K27ac
243	0.0006023669954191	0.0007094133938132	H3K27ac
244	0.0006021168151832	0.0007096863995335	H3K27ac
245	0.0006020140625863	0.0007095338375133	H3K27ac
246	0.0006014824295851	0.0007096061037334	H3K27ac
247	0.000601585182182	0.000709276890953	H3K27ac
248	0.0006013484044587	0.0007086024062322	H3K27ac
249	0.0006012635218787	0.000708385607572	H3K27ac
250	0.0006014243520303	0.000708449844212	H3K27ac
251	0.0006010758867018	0.0007086827020323	H3K27ac
252	0.000600995471626	0.0007083615188319	H3K27ac
253	0.0006008882515249	0.0007079680694115	H3K27ac
254	0.0006001466458257	0.0007076468862111	H3K27ac
255	0.0005997892454887	0.0007080001877315	H3K27ac
256	0.0005996954279003	0.0007080804835316	H3K27ac
257	0.0005997981804972	0.000708417725892	H3K27ac
258	0.000599646285354	0.0007082812230319	H3K27ac
259	0.0005994809876981	0.000708401666732	H3K27ac
260	0.0005996507528582	0.0007079921581515	H3K27ac
261	0.0005993424950675	0.0007076870341112	H3K27ac
262	0.0005995256627402	0.0007077111228512	H3K27ac
263	0.0005997981804972	0.0007083534892519	H3K27ac
264	0.000600258333431	0.0007089958556527	H3K27ac
265	0.00060032087849	0.0007088995006926	H3K27ac
266	0.0006001332433131	0.0007085461991722	H3K27ac
267	0.0006000572957415	0.0007077432411712	H3K27ac
268	0.0005998517905477	0.0007073176734307	H3K27ac
269	0.0005997445704466	0.0007073899396508	H3K27ac
270	0.0005999054005983	0.0007067234845101	H3K27ac
271	0.0005996998954045	0.00070668333661	H3K27ac
272	0.0005996730903792	0.0007072373776307	H3K27ac
273	0.0005994720526897	0.0007071169339305	H3K27ac
274	0.0005995345977487	0.0007065307745898	H3K27ac
275	0.0005993022875296	0.0007063220055096	H3K27ac
276	0.0005995614027739	0.0007061212660094	H3K27ac
277	0.0005995167277318	0.0007060650589493	H3K27ac
278	0.0005991727299075	0.0007056555503688	H3K27ac
279	0.0005988600046126	0.0007051737755683	H3K27ac
280	0.0005985428118136	0.0007051496868283	H3K27ac
281	0.0005979977762997	0.000704924858588	H3K27ac
282	0.0005978860886944	0.0007044832316875	H3K27ac
283	0.0005977163235344	0.0007044430837875	H3K27ac
284	0.0005975644283912	0.0007038328357068	H3K27ac
285	0.0005975286883575	0.0007039051019268	H3K27ac
286	0.0005974527407859	0.0007037685990667	H3K27ac
287	0.0005970998079531	0.0007039372202469	H3K27ac
288	0.0005970372628941	0.000704025545627	H3K27ac
289	0.0005969970553562	0.0007044511133675	H3K27ac
290	0.0005966217850024	0.0007045474683276	H3K27ac
291	0.0005961660995728	0.0007043386992473	H3K27ac
292	0.0005965949799772	0.0007034715046063	H3K27ac
293	0.0005961616320686	0.0007029415523257	H3K27ac
294	0.0005963358647329	0.0007022590380249	H3K27ac
295	0.0005965815774645	0.0007019539139846	H3K27ac
296	0.0005968853677509	0.0007017130265843	H3K27ac
297	0.000596612849994	0.0007009582460635	H3K27ac
298	0.0005966441225235	0.0007002757317627	H3K27ac
299	0.0005963492672455	0.0006998100161221	H3K27ac
300	0.0005964698898592	0.0006994486850217	H3K27ac
301	0.0005962107746149	0.000698822377781	H3K27ac
302	0.0005960276069422	0.0006984690762606	H3K27ac
303	0.0005957550891853	0.0006981960705403	H3K27ac
304	0.00059564340158	0.0006981398634802	H3K27ac
305	0.0005953932213441	0.0006978668577599	H3K27ac
306	0.0005950938985619	0.000697087988499	H3K27ac
307	0.0005950670935366	0.0006969113377388	H3K27ac
308	0.0005944818504849	0.0006967346869786	H3K27ac
309	0.0005942093327279	0.0006964937995783	H3K27ac
310	0.0005941021126268	0.000696212764278	H3K27ac
311	0.0005937089722562	0.000696172616378	H3K27ac
312	0.0005930656516497	0.0006959477881377	H3K27ac
313	0.0005928512114475	0.0006958514331776	H3K27ac
314	0.0005925920962032	0.000695297392157	H3K27ac
315	0.0005924178635389	0.0006948878835765	H3K27ac
316	0.0005919711131177	0.0006946550257562	H3K27ac
317	0.000592060463202	0.000694438227096	H3K27ac
318	0.0005917968804534	0.0006940929551556	H3K27ac
319	0.0005917119978734	0.0006938681269153	H3K27ac
320	0.0005919443080924	0.0006940046297755	H3K27ac
321	0.000591618180285	0.0006936995057351	H3K27ac
322	0.0005916583878229	0.0006939403931354	H3K27ac
323	0.0005917254003861	0.0006937798015352	H3K27ac
324	0.0005912027023932	0.0006937717719552	H3K27ac
325	0.0005915690377386	0.000693571032455	H3K27ac
326	0.0005913769350575	0.0006937637423752	H3K27ac
327	0.0005909703921742	0.0006932739379946	H3K27ac
328	0.0005908989121068	0.0006931615238745	H3K27ac
329	0.0005907425494594	0.0006926074828539	H3K27ac
330	0.0005904610966941	0.0006920695009933	H3K27ac
331	0.0005897328935075	0.0006910336851721	H3K27ac
332	0.0005895050507927	0.0006910256555921	H3K27ac
333	0.0005894067657	0.0006903672300313	H3K27ac
334	0.0005889108727325	0.0006901825496911	H3K27ac
335	0.0005884462522944	0.0006901986088511	H3K27ac
336	0.0005881156569827	0.0006891226451299	H3K27ac
337	0.0005877225166121	0.0006885926928493	H3K27ac
338	0.0005874008563088	0.0006876291432482	H3K27ac
339	0.0005871417410645	0.0006876130840882	H3K27ac
340	0.0005869943134255	0.0006873802262679	H3K27ac
341	0.000586435875399	0.0006876371728282	H3K27ac
342	0.0005863867328527	0.0006874043150079	H3K27ac
343	0.0005861633576421	0.0006872035755077	H3K27ac
344	0.0005857478797504	0.0006868502739873	H3K27ac
345	0.0005856272571366	0.0006861195822064	H3K27ac
346	0.000585149234186	0.0006853567721056	H3K27ac
347	0.000585086689127	0.0006846903169648	H3K27ac
348	0.0005847203537816	0.0006845698732647	H3K27ac
349	0.0005846220686889	0.0006841603646842	H3K27ac
350	0.0005841842532762	0.0006835982940836	H3K27ac
351	0.0005840457606456	0.0006824420345622	H3K27ac
352	0.0005838179179308	0.0006824500641422	H3K27ac
353	0.0005836704902918	0.0006823777979222	H3K27ac
354	0.0005832818174253	0.0006817755794215	H3K27ac
355	0.0005832192723664	0.0006819201118616	H3K27ac
356	0.0005826474318272	0.0006816390765613	H3K27ac
357	0.0005825982892809	0.0006806755269602	H3K27ac
358	0.0005825714842556	0.0006801536042596	H3K27ac
359	0.0005820219812375	0.0006793104983586	H3K27ac
360	0.00058152608827	0.000678740398178	H3K27ac
361	0.0005813116480678	0.0006780498542972	H3K27ac
362	0.000580766612554	0.000677006008896	H3K27ac
363	0.0005806951324866	0.0006758738381147	H3K27ac
364	0.0005801590319811	0.0006754402407942	H3K27ac
365	0.0005800875519137	0.0006751431463339	H3K27ac
366	0.0005794263612904	0.0006753599449941	H3K27ac
367	0.0005792655311387	0.0006747015194334	H3K27ac
368	0.0005786981581038	0.000674356247493	H3K27ac
369	0.0005780816425225	0.0006738102360523	H3K27ac
370	0.000577648294614	0.0006734649641119	H3K27ac
371	0.0005776438271098	0.0006728466864512	H3K27ac
372	0.000577438321916	0.0006723327933306	H3K27ac
373	0.0005775142694876	0.0006713130366695	H3K27ac
374	0.0005768709488811	0.0006705743153086	H3K27ac
375	0.0005765001460315	0.0006702691912683	H3K27ac
376	0.0005764867435189	0.0006698034756277	H3K27ac
377	0.000576111473165	0.0006692173162871	H3K27ac
378	0.0005760444606019	0.0006684063287061	H3K27ac
379	0.0005761338106861	0.0006676274594453	H3K27ac
380	0.0005759059679713	0.0006672580987648	H3K27ac
381	0.0005756781252565	0.0006668967676644	H3K27ac
382	0.0005754592175501	0.000665668241923	H3K27ac
383	0.0005751911672974	0.0006652105558625	H3K27ac
384	0.0005746371967751	0.0006645280415617	H3K27ac
385	0.0005742217188834	0.0006635243440605	H3K27ac
386	0.0005742485239086	0.0006624965578194	H3K27ac
387	0.0005734801131842	0.0006610191150977	H3K27ac
388	0.0005731271803514	0.0006603205416369	H3K27ac
389	0.0005732299329483	0.0006599511809565	H3K27ac
390	0.0005735158532179	0.0006590197496754	H3K27ac
391	0.0005734488406547	0.0006584737382348	H3K27ac
392	0.0005732165304357	0.0006581927029344	H3K27ac
393	0.0005728010525439	0.0006576145731738	H3K27ac
394	0.0005721532644332	0.0006564502840724	H3K27ac
395	0.0005717645915668	0.0006553582611912	H3K27ac
396	0.000571474203793	0.0006548122497506	H3K27ac
397	0.0005707057930685	0.0006541618537698	H3K27ac
398	0.0005703617952442	0.0006532705703888	H3K27ac
399	0.000569999927403	0.0006528369730683	H3K27ac
400	0.0005700311999325	0.0006514639148867	H3K27ac
401	0.0005698301622429	0.000650805489326	H3K27ac
402	0.0005698033572177	0.0006500988862852	H3K27ac
403	0.0005693968143344	0.0006497455847648	H3K27ac
404	0.0005691421665943	0.0006490389817239	H3K27ac
405	0.0005687937012658	0.0006486937097835	H3K27ac
406	0.0005686284036099	0.0006480111954828	H3K27ac
407	0.0005685122485004	0.0006470315867216	H3K27ac
408	0.0005680699655834	0.0006461643920806	H3K27ac
409	0.0005680386930539	0.0006450161621393	H3K27ac
410	0.0005677617077928	0.0006447913338991	H3K27ac
411	0.0005671496597157	0.0006436190152177	H3K27ac
412	0.0005664527290587	0.0006433540390774	H3K27ac
413	0.0005661712762933	0.0006424065486363	H3K27ac
414	0.0005658004734437	0.0006412824074351	H3K27ac
415	0.0005651839578625	0.0006402546211939	H3K27ac
416	0.0005646121173233	0.0006391706278926	H3K27ac
417	0.0005644736246927	0.0006385523502319	H3K27ac
418	0.0005645317022475	0.0006379260429912	H3K27ac
419	0.0005643083270369	0.0006371792920503	H3K27ac
420	0.0005641296268684	0.0006365690439696	H3K27ac
421	0.0005639687967168	0.0006356135239486	H3K27ac
422	0.0005632629310513	0.0006346981518275	H3K27ac
423	0.0005627134280332	0.0006336623360063	H3K27ac
424	0.0005624945203268	0.0006324257806849	H3K27ac
425	0.0005620388348972	0.0006320564200045	H3K27ac
426	0.0005618109921824	0.0006308680421631	H3K27ac
427	0.0005612927616938	0.000629936610882	H3K27ac
428	0.0005609845039032	0.000629045327501	H3K27ac
429	0.0005602518332124	0.0006280416299999	H3K27ac
430	0.0005601669506324	0.0006270459620787	H3K27ac
431	0.0005596576551522	0.0006269094592186	H3K27ac
432	0.0005594744874795	0.0006260984716376	H3K27ac
433	0.0005593091898236	0.0006249261529563	H3K27ac
434	0.0005587954268393	0.0006243319640356	H3K27ac
435	0.0005585541816118	0.0006231997932543	H3K27ac
436	0.0005585407790992	0.000622918757954	H3K27ac
437	0.0005579957435853	0.0006224450127335	H3K27ac
438	0.0005580225486106	0.000621192398252	H3K27ac
439	0.0005576919532989	0.0006207507713515	H3K27ac
440	0.0005574328380546	0.0006200200795707	H3K27ac
441	0.0005567939849523	0.0006195543639301	H3K27ac
442	0.0005563740395563	0.0006188156425693	H3K27ac
443	0.0005562668194553	0.0006182375128086	H3K27ac
444	0.0005559272891351	0.0006178280042282	H3K27ac
445	0.000555355448596	0.0006170571645473	H3K27ac
446	0.0005548327506032	0.0006166396263868	H3K27ac
447	0.0005543547276525	0.0006154432189654	H3K27ac
448	0.0005540688073829	0.0006141263678439	H3K27ac
449	0.0005537784196092	0.0006131306999228	H3K27ac
450	0.0005532244490869	0.0006125365110021	H3K27ac
451	0.0005528715162541	0.0006113401035807	H3K27ac
452	0.0005524247658329	0.0006107700034001	H3K27ac
453	0.0005515223299821	0.000609870690439	H3K27ac
454	0.0005510443070314	0.0006100473411992	H3K27ac
455	0.0005500480535921	0.0006088268450378	H3K27ac
456	0.0005494315380109	0.0006087706379778	H3K27ac
457	0.0005491277477245	0.0006073975797962	H3K27ac
458	0.0005488909700012	0.0006067230950754	H3K27ac
459	0.0005488507624633	0.0006062493498549	H3K27ac
460	0.0005483369994789	0.0006050609720135	H3K27ac
461	0.0005477428214187	0.0006048682620933	H3K27ac
462	0.0005474613686534	0.0006044186056128	H3K27ac
463	0.0005463712976256	0.0006032703756715	H3K27ac
464	0.0005455671468675	0.0006025155951506	H3K27ac
465	0.0005445396208987	0.0006012388919292	H3K27ac
466	0.0005441822205617	0.0006001067211479	H3K27ac
467	0.0005437712101742	0.0005987497221263	H3K27ac
468	0.0005436773925858	0.0005980270599255	H3K27ac
469	0.0005434272123499	0.0005976978471451	H3K27ac
470	0.0005426141265833	0.0005970153328443	H3K27ac
471	0.0005426007240707	0.0005962043452634	H3K27ac
472	0.0005422835312716	0.0005953130618824	H3K27ac
473	0.0005414257704629	0.0005935786726004	H3K27ac
474	0.0005406350222174	0.0005929443357796	H3K27ac
475	0.0005400587141741	0.0005927998033395	H3K27ac
476	0.0005395538861981	0.0005921172890387	H3K27ac
477	0.0005391652133317	0.0005912581239777	H3K27ac
478	0.0005389686431463	0.0005906880237971	H3K27ac
479	0.0005387944104821	0.0005902544264766	H3K27ac
480	0.0005380662072955	0.0005895076755357	H3K27ac
481	0.00053744522421	0.0005887609245948	H3K27ac
482	0.0005371905764699	0.0005886404808947	H3K27ac
483	0.000536475775796	0.0005883514160144	H3K27ac
484	0.0005358056501642	0.0005880703807141	H3K27ac
485	0.0005358726627274	0.0005879740257539	H3K27ac
486	0.0005352695496588	0.0005865608196723	H3K27ac
487	0.0005350149019187	0.0005857418025114	H3K27ac
488	0.000534389451329	0.0005857980095715	H3K27ac
489	0.0005346172940438	0.0005852439685508	H3K27ac
490	0.0005344207238585	0.0005847059866902	H3K27ac
491	0.0005341258685805	0.0005840234723894	H3K27ac
492	0.0005333440553434	0.0005834373130487	H3K27ac
493	0.0005329553824769	0.0005824898226077	H3K27ac
494	0.0005322495168114	0.0005814861251065	H3K27ac
495	0.0005315793911796	0.0005811488827461	H3K27ac
496	0.0005313649509775	0.0005802495697851	H3K27ac
497	0.0005311594457837	0.0005795108484242	H3K27ac
498	0.0005308467204889	0.0005790692215237	H3K27ac
499	0.0005304357101014	0.0005785633579832	H3K27ac
500	0.0005300783097644	0.000578402766383	H3K27ac
501	0.0005298013245033	0.0005776238971221	H3K27ac
502	0.0005295734817884	0.0005772143885416	H3K27ac
503	0.0005293679765947	0.0005763712826406	H3K27ac
504	0.0005287246559882	0.0005757369458199	H3K27ac
505	0.0005280009203058	0.0005752632005994	H3K27ac
506	0.0005271788995308	0.0005750544315191	H3K27ac
507	0.0005268483042191	0.000574901869499	H3K27ac
508	0.0005269599918244	0.0005742755622582	H3K27ac
509	0.0005266919415717	0.0005733842788772	H3K27ac
510	0.0005259860759062	0.0005727820603765	H3K27ac
511	0.0005254231703755	0.0005720031911156	H3K27ac
512	0.0005250479000217	0.000571457179675	H3K27ac
513	0.0005243554368688	0.0005706301329341	H3K27ac
514	0.0005239935690276	0.0005700600327534	H3K27ac
515	0.0005239533614897	0.0005694176663527	H3K27ac
516	0.0005235289485896	0.0005689037732321	H3K27ac
517	0.0005228409529409	0.0005682132293513	H3K27ac
518	0.0005219072445606	0.0005676913066507	H3K27ac
519	0.0005213264690131	0.0005666153429295	H3K27ac
520	0.0005209377961466	0.0005656036158483	H3K27ac
521	0.0005206161358434	0.0005652422847479	H3K27ac
522	0.0005200979053548	0.0005647845986874	H3K27ac
523	0.0005197271025052	0.0005639414927864	H3K27ac
524	0.0005190614443776	0.0005625282867048	H3K27ac
525	0.0005184717338216	0.0005616932103838	H3K27ac
526	0.0005177479981392	0.0005610588735631	H3K27ac
527	0.0005173905978023	0.0005601916789221	H3K27ac
528	0.0005169081073474	0.0005585616741802	H3K27ac
529	0.0005165373044978	0.0005579032486195	H3K27ac
530	0.0005164613569262	0.0005567791074182	H3K27ac
531	0.0005158716463702	0.0005567630482582	H3K27ac
532	0.0005150898331331	0.0005559440310972	H3K27ac
533	0.0005145760701487	0.0005552374280564	H3K27ac
534	0.0005141739947696	0.0005549563927561	H3K27ac
535	0.0005137853219032	0.0005539366360949	H3K27ac
536	0.0005133921815325	0.0005529650569138	H3K27ac
537	0.0005130526512124	0.000552282542613	H3K27ac
538	0.0005130035086661	0.0005516722945323	H3K27ac
539	0.0005127533284302	0.000551351111332	H3K27ac
540	0.0005121948904037	0.0005512949042719	H3K27ac
541	0.0005119313076552	0.0005508773661114	H3K27ac
542	0.0005110556768296	0.0005502510588707	H3K27ac
543	0.0005100504883819	0.0005493276571696	H3K27ac
544	0.0005096796855323	0.0005482436638684	H3K27ac
545	0.0005088353272363	0.0005476976524278	H3K27ac
546	0.0005086432245551	0.0005467662211467	H3K27ac
547	0.0005083617717898	0.0005464691266864	H3K27ac
548	0.0005078569438138	0.000546115825166	H3K27ac
549	0.0005077541912169	0.0005449435064846	H3K27ac
550	0.000507186818182	0.0005439799568835	H3K27ac
551	0.0005069008979125	0.0005433697088028	H3K27ac
552	0.0005061726947259	0.0005427112832421	H3K27ac
553	0.0005052836613877	0.0005422375380215	H3K27ac
554	0.0005048592484876	0.0005411615743003	H3K27ac
555	0.0005040640327378	0.0005411294559802	H3K27ac
556	0.0005036306848293	0.0005404710304195	H3K27ac
557	0.0005033671020807	0.0005397804865387	H3K27ac
558	0.0005028131315585	0.000538335162137	H3K27ac
559	0.0005019643057582	0.000537387671696	H3K27ac
560	0.000501897293195	0.0005370745180756	H3K27ac
561	0.0005010529348989	0.0005362715600747	H3K27ac
562	0.0005006419245114	0.0005352357442535	H3K27ac
563	0.0004998511762659	0.0005341999284323	H3K27ac
564	0.0004990961680541	0.0005333086450513	H3K27ac
565	0.0004984037049012	0.0005323210067101	H3K27ac
566	0.0004979346169589	0.0005316465219894	H3K27ac
567	0.0004975191390672	0.0005308515935685	H3K27ac
568	0.0004971930112597	0.0005299763693475	H3K27ac
569	0.0004965764956785	0.0005289807014263	H3K27ac
570	0.0004962414328626	0.0005283543941856	H3K27ac
571	0.000495660657315	0.000527792323585	H3K27ac
572	0.0004946465338589	0.0005270536022241	H3K27ac
573	0.0004940478882945	0.0005258732539628	H3K27ac
574	0.0004933464901332	0.0005247250240214	H3K27ac
575	0.0004929086747204	0.0005239622139206	H3K27ac
576	0.0004923457691897	0.0005229504868394	H3K27ac
577	0.00049180520118	0.0005219227005982	H3K27ac
578	0.0004911484780609	0.0005216416652979	H3K27ac
579	0.0004905989750428	0.0005205255536766	H3K27ac
580	0.000490433677387	0.0005195860928156	H3K27ac
581	0.0004899511869321	0.0005189276672548	H3K27ac
582	0.0004889459984843	0.0005180845613538	H3K27ac
583	0.0004883026778778	0.0005178195852135	H3K27ac
584	0.0004879765500703	0.0005171852483928	H3K27ac
585	0.000487400242027	0.000516518793252	H3K27ac
586	0.0004869266865805	0.0005156756873511	H3K27ac
587	0.0004865112086888	0.0005148727293501	H3K27ac
588	0.0004860197832255	0.0005139573572291	H3K27ac
589	0.0004850682048283	0.0005133551387284	H3K27ac
590	0.0004846795319619	0.000513009866788	H3K27ac
591	0.0004842997941038	0.0005122309975271	H3K27ac
592	0.0004840451463638	0.0005111470042259	H3K27ac
593	0.0004835090458583	0.0005108659689256	H3K27ac
594	0.0004828612577476	0.000510392223705	H3K27ac
595	0.0004820794445105	0.000509476851584	H3K27ac
596	0.0004815969540556	0.0005088826626633	H3K27ac
597	0.0004810653210543	0.0005080074384423	H3K27ac
598	0.0004806766481879	0.0005076701960819	H3K27ac
599	0.0004804711429941	0.0005073088649815	H3K27ac
600	0.0004803237153552	0.0005065942323607	H3K27ac
601	0.0004797429398076	0.0005060803392401	H3K27ac
602	0.0004793185269074	0.0005052934403992	H3K27ac
603	0.0004788092314273	0.0005046671331584	H3K27ac
604	0.0004781212357786	0.0005037276722974	H3K27ac
605	0.0004777817054585	0.000502547324036	H3K27ac
606	0.0004776700178532	0.000501664070235	H3K27ac
607	0.0004773483575499	0.0005006764318939	H3K27ac
608	0.000476401246657	0.0005002749528934	H3K27ac
609	0.0004761108588832	0.0004997530301928	H3K27ac
610	0.0004753379806545	0.000499022338412	H3K27ac
611	0.0004749716453092	0.0004986610073116	H3K27ac
612	0.0004743908697616	0.0004977054872905	H3K27ac
613	0.0004738458342477	0.0004969908546697	H3K27ac
614	0.0004739396518362	0.000495585678168	H3K27ac
615	0.0004731086960527	0.0004954170569878	H3K27ac
616	0.0004725636605389	0.0004945980398269	H3K27ac
617	0.0004724966479757	0.0004943491228466	H3K27ac
618	0.0004719650149745	0.000493795081826	H3K27ac
619	0.0004713350968806	0.0004923738461644	H3K27ac
620	0.0004707185812993	0.0004922534024642	H3K27ac
621	0.0004702628958697	0.000492044633384	H3K27ac
622	0.0004698608204906	0.0004911051725229	H3K27ac
623	0.0004691281497998	0.0004906153681423	H3K27ac
624	0.0004687618144544	0.0004896999960213	H3K27ac
625	0.0004678325735783	0.0004887364464202	H3K27ac
626	0.0004672875380645	0.0004878291038791	H3K27ac
627	0.0004672339280139	0.0004866086077177	H3K27ac
628	0.0004670820328707	0.0004862312174573	H3K27ac
629	0.0004667380350464	0.000485099046676	H3K27ac
630	0.0004663136221463	0.0004837902251345	H3K27ac
631	0.0004656881715566	0.0004829390896535	H3K27ac
632	0.0004652190836143	0.000482489433173	H3K27ac
633	0.0004644059978477	0.0004820558358525	H3K27ac
634	0.0004637269372075	0.0004810360791914	H3K27ac
635	0.0004631372266515	0.0004801849437104	H3K27ac
636	0.0004623152058765	0.0004793980448695	H3K27ac
637	0.0004620650256406	0.0004784585840084	H3K27ac
638	0.0004613457574625	0.0004783220811483	H3K27ac
639	0.0004607962544444	0.0004774388273472	H3K27ac
640	0.0004601797388632	0.0004764833073261	H3K27ac
641	0.0004591924204323	0.0004762424199259	H3K27ac
642	0.000458700994969	0.0004760095621056	H3K27ac
643	0.0004584240097078	0.000475487639405	H3K27ac
644	0.0004574992363359	0.0004747328588841	H3K27ac
645	0.0004569676033347	0.0004742832024036	H3K27ac
646	0.0004568023056789	0.0004736970430629	H3K27ac
647	0.0004561366475513	0.0004736809839029	H3K27ac
648	0.0004555290669784	0.0004734641852427	H3K27ac
649	0.0004551895366583	0.0004729743808621	H3K27ac
650	0.0004544166584297	0.0004726210793417	H3K27ac
651	0.000454023518059	0.0004722276299213	H3K27ac
652	0.0004538224803695	0.0004715932931005	H3K27ac
653	0.0004535678326294	0.0004708947196397	H3K27ac
654	0.000452969187065	0.0004705253589593	H3K27ac
655	0.0004520667512141	0.0004697866375985	H3K27ac
656	0.0004518433760035	0.0004689114133775	H3K27ac
657	0.000451494910675	0.0004680201299964	H3K27ac
658	0.0004508828625979	0.0004673215565356	H3K27ac
659	0.000450440579681	0.0004667032788749	H3K27ac
660	0.0004496811039649	0.0004660930307942	H3K27ac
661	0.0004493817811827	0.0004654506643935	H3K27ac
662	0.0004485016828529	0.000464976919173	H3K27ac
663	0.0004482157625834	0.0004644951443724	H3K27ac
664	0.0004478092197001	0.0004634673581312	H3K27ac
665	0.0004472999242199	0.0004628169621505	H3K27ac
666	0.0004471033540346	0.0004619658266695	H3K27ac
667	0.0004464913059575	0.0004613555785888	H3K27ac
668	0.0004459775429732	0.0004604080881477	H3K27ac
669	0.0004454548449803	0.0004600306978873	H3K27ac
670	0.0004450840421307	0.0004593722723265	H3K27ac
671	0.0004445256041042	0.0004589868524861	H3K27ac
672	0.0004442754238684	0.0004585853734856	H3K27ac
673	0.0004438867510019	0.0004580875395251	H3K27ac
674	0.0004431674828238	0.0004574451731243	H3K27ac
675	0.0004431362102943	0.0004567144813435	H3K27ac
676	0.0004426045772931	0.0004563451206631	H3K27ac
677	0.0004423320595361	0.000455453837282	H3K27ac
678	0.0004421712293845	0.0004551888611417	H3K27ac
679	0.0004415323762822	0.0004547552638212	H3K27ac
680	0.00044114817092	0.0004543216665007	H3K27ac
681	0.0004402725400944	0.0004538880691802	H3K27ac
682	0.0004400670349007	0.0004531252590794	H3K27ac
683	0.0004396962320511	0.0004526515138588	H3K27ac
684	0.0004393477667225	0.0004528602829391	H3K27ac
685	0.0004387982637044	0.0004516478163577	H3K27ac
686	0.0004383202407538	0.0004507725921367	H3K27ac
687	0.0004377171276851	0.000450186432796	H3K27ac
688	0.0004367253417501	0.0004497849537955	H3K27ac
689	0.0004362919938415	0.0004491586465548	H3K27ac
690	0.0004361624362193	0.0004485002209941	H3K27ac
691	0.0004356218682097	0.000447576819293	H3K27ac
692	0.000435291272898	0.0004470147486924	H3K27ac
693	0.0004350366251579	0.0004469424824723	H3K27ac
694	0.0004342548119208	0.0004460110511912	H3K27ac
695	0.0004337812564743	0.0004452080931903	H3K27ac
696	0.000433669568869	0.0004445817859496	H3K27ac
697	0.0004332719609942	0.0004441883365291	H3K27ac
698	0.0004323784601518	0.0004437467096286	H3K27ac
699	0.0004319227747221	0.0004430079882678	H3K27ac
700	0.000431266051603	0.0004424057697671	H3K27ac
701	0.0004307522886186	0.0004419079358065	H3K27ac
702	0.0004302027856005	0.0004412816285658	H3K27ac
703	0.0004299481378604	0.0004410407411655	H3K27ac
704	0.000429474582414	0.0004406553213251	H3K27ac
705	0.0004291439871023	0.0004399487182843	H3K27ac
706	0.0004287195742021	0.0004393384702036	H3K27ac
707	0.0004285721465631	0.0004385274826226	H3K27ac
708	0.0004280539160745	0.000437973441602	H3K27ac
709	0.0004277724633092	0.0004373872822613	H3K27ac
710	0.000427620568166	0.0004368974778808	H3K27ac
711	0.0004268566249457	0.0004365200876203	H3K27ac
712	0.0004264143420287	0.0004356368338193	H3K27ac
713	0.0004258916440359	0.0004354923013792	H3K27ac
714	0.0004256503988085	0.0004350105265786	H3K27ac
715	0.0004254180885894	0.0004344404263979	H3K27ac
716	0.0004251366358241	0.0004335009655369	H3K27ac
717	0.0004247568979661	0.000432754214596	H3K27ac
718	0.0004243905626207	0.0004319432270151	H3K27ac
719	0.0004237606445268	0.0004312045056542	H3K27ac
720	0.000423112856416	0.0004311563281742	H3K27ac
721	0.000423112856416	0.0004305219913535	H3K27ac
722	0.0004229475587602	0.0004297993291526	H3K27ac
723	0.0004225365483727	0.0004287474541714	H3K27ac
724	0.0004224740033137	0.0004278882891104	H3K27ac
725	0.0004220317203967	0.000426667792949	H3K27ac
726	0.0004211962971091	0.0004259371011682	H3K27ac
727	0.0004206825341247	0.0004255516813278	H3K27ac
728	0.0004199856034676	0.0004247969008069	H3K27ac
729	0.0004197175532149	0.0004242749781063	H3K27ac
730	0.0004194897105001	0.0004234077834653	H3K27ac
731	0.000418855324902	0.0004229340382448	H3K27ac
732	0.0004183996394724	0.0004224040859642	H3K27ac
733	0.0004179216165217	0.0004218339857835	H3K27ac
734	0.0004176625012774	0.000421360240563	H3K27ac
735	0.0004170951282425	0.0004206456079421	H3K27ac
736	0.0004165634952412	0.0004198667386812	H3K27ac
737	0.0004159871871979	0.0004190477215203	H3K27ac
738	0.0004152902565408	0.0004184455030196	H3K27ac
739	0.0004148837136575	0.0004175461900586	H3K27ac
740	0.0004145307808248	0.0004169359419779	H3K27ac
741	0.00041438782069	0.0004164140192773	H3K27ac
742	0.0004137757726129	0.0004162935755771	H3K27ac
743	0.0004136417474866	0.0004159804219568	H3K27ac
744	0.0004131815945527	0.0004155709133763	H3K27ac
745	0.0004130028943842	0.0004146475116753	H3K27ac
746	0.000412533806442	0.0004137722874543	H3K27ac
747	0.0004119485633902	0.0004133226309737	H3K27ac
748	0.0004117877332386	0.0004129131223933	H3K27ac
749	0.0004111086725983	0.0004126079983529	H3K27ac
750	0.0004104876895129	0.0004121904601924	H3K27ac
751	0.0004101213541675	0.000411788981192	H3K27ac
752	0.0004094646310483	0.0004114276500916	H3K27ac
753	0.0004090848931903	0.0004107772541108	H3K27ac
754	0.000408678350307	0.0004104078934304	H3K27ac
755	0.000408593467727	0.0004098859707298	H3K27ac
756	0.0004081109772721	0.0004092516339091	H3K27ac
757	0.0004078027194815	0.000408288084308	H3K27ac
758	0.0004071504638665	0.0004079990194276	H3K27ac
759	0.0004065339482852	0.0004075734516872	H3K27ac
760	0.0004062167554862	0.0004072683276468	H3K27ac
761	0.0004061140028893	0.0004067062570462	H3K27ac
762	0.0004056493824513	0.0004060076835854	H3K27ac
763	0.0004052696445932	0.0004051886664244	H3K27ac
764	0.0004048675692142	0.0004050200452442	H3K27ac
765	0.0004044922988603	0.0004041769393433	H3K27ac
766	0.0004040321459265	0.0004037674307628	H3K27ac
767	0.0004033798903116	0.0004030046206619	H3K27ac
768	0.0004028795298398	0.0004022578697211	H3K27ac
769	0.0004023210918133	0.0004015753554203	H3K27ac
770	0.0004016018236352	0.0004007884565794	H3K27ac
771	0.0004012980333488	0.0004003147113588	H3K27ac
772	0.0004012086832645	0.0003998811140383	H3K27ac
773	0.0004009808405497	0.0003999292915184	H3K27ac
774	0.0004009495680202	0.0003995358420979	H3K27ac
775	0.0004007038552886	0.0003988292390571	H3K27ac
776	0.0004001900923042	0.0003981627839164	H3K27ac
777	0.0003998639644967	0.0003970787906151	H3K27ac
778	0.0003991089562849	0.0003963159805142	H3K27ac
779	0.0003984120256278	0.0003959225310938	H3K27ac
780	0.0003983450130646	0.0003953604604932	H3K27ac
781	0.0003978580551055	0.000394348733412	H3K27ac
782	0.0003973264221043	0.0003938027219714	H3K27ac
783	0.0003969332817336	0.0003929917343904	H3K27ac
784	0.0003965133363377	0.0003923252792497	H3K27ac
785	0.0003961470009923	0.000391779267809	H3K27ac
786	0.000395655575529	0.0003912011380484	H3K27ac
787	0.0003953339152257	0.0003907354224079	H3K27ac
788	0.000394538699476	0.0003903178842474	H3K27ac
789	0.0003941142865758	0.000389097388086	H3K27ac
790	0.0003935781860704	0.0003886477316055	H3K27ac
791	0.0003929840080102	0.0003880856610048	H3K27ac
792	0.0003925908676395	0.0003879411285646	H3K27ac
793	0.0003923987649584	0.0003877564482244	H3K27ac
794	0.0003921977272689	0.0003867045732432	H3K27ac
795	0.0003916437567466	0.0003862308280227	H3K27ac
796	0.0003909825661232	0.0003854921066618	H3K27ac
797	0.0003904464656178	0.0003851789530415	H3K27ac
798	0.0003898522875576	0.0003844000837806	H3K27ac
799	0.0003892938495311	0.0003843037288205	H3K27ac
800	0.0003891196168668	0.0003836372736797	H3K27ac
801	0.0003889275141857	0.0003830752030791	H3K27ac
802	0.0003885388413192	0.0003823926887783	H3K27ac
803	0.0003882752585707	0.0003817503223776	H3K27ac
804	0.0003878553131748	0.0003814853462372	H3K27ac
805	0.0003872298625851	0.000381260517997	H3K27ac
806	0.000386827787206	0.0003802889388159	H3K27ac
807	0.000386595476987	0.0003794699216549	H3K27ac
808	0.0003862202066332	0.0003785946974339	H3K27ac
809	0.0003857466511867	0.0003783136621336	H3K27ac
810	0.0003854562634129	0.0003779202127132	H3K27ac
811	0.0003851882131602	0.0003773260237925	H3K27ac
812	0.0003851882131602	0.0003770128701721	H3K27ac
813	0.0003845493600579	0.0003764668587315	H3K27ac
814	0.0003841026096367	0.000376065379731	H3K27ac
815	0.0003834860940554	0.0003756237528305	H3K27ac
816	0.0003832269788111	0.0003747886765096	H3K27ac
817	0.0003825747231962	0.000374266753809	H3K27ac
818	0.000381770572438	0.0003736805944683	H3K27ac
819	0.0003812166019157	0.0003738010381684	H3K27ac
820	0.0003805018012418	0.0003733433521079	H3K27ac
821	0.0003800193107869	0.0003726849265472	H3K27ac
822	0.0003792598350709	0.0003721469446865	H3K27ac
823	0.0003788711622044	0.0003716009332459	H3K27ac
824	0.0003789113697423	0.000370830093565	H3K27ac
825	0.000378629916977	0.0003704527033046	H3K27ac
826	0.0003782010365726	0.0003693767395834	H3K27ac
827	0.0003782859191526	0.0003688789056228	H3K27ac
828	0.0003777810911767	0.0003681321546819	H3K27ac
829	0.0003773075357302	0.0003677387052615	H3K27ac
830	0.0003773075357302	0.0003670481613807	H3K27ac
831	0.0003768563178048	0.0003666547119602	H3K27ac
832	0.0003763470223246	0.0003657553989992	H3K27ac
833	0.0003757573117686	0.0003651852988186	H3K27ac
834	0.0003751497311958	0.0003648400268782	H3K27ac
835	0.0003747655258336	0.0003641976604774	H3K27ac
836	0.000374332177925	0.0003639166251771	H3K27ac
837	0.0003739881801007	0.0003633224362564	H3K27ac
838	0.0003733582620068	0.0003628968685159	H3K27ac
839	0.0003731214842835	0.0003626800698557	H3K27ac
840	0.0003730500042162	0.0003621982950551	H3K27ac
841	0.0003727998239803	0.0003619493780749	H3K27ac
842	0.0003727149414003	0.0003617566681546	H3K27ac
843	0.0003722056459201	0.0003613070116741	H3K27ac
844	0.0003721386333569	0.0003613230708341	H3K27ac
845	0.000371423832683	0.0003605923790533	H3K27ac
846	0.0003711334449092	0.000360295284593	H3K27ac
847	0.0003704856567985	0.0003597733618924	H3K27ac
848	0.0003699361537804	0.0003595324744921	H3K27ac
849	0.0003695519484181	0.0003590346405315	H3K27ac
850	0.000369042652938	0.000358568924891	H3K27ac
851	0.0003686584475757	0.0003586893685911	H3K27ac
852	0.0003683323197683	0.0003584645403509	H3K27ac
853	0.0003681089445577	0.0003578382331101	H3K27ac
854	0.0003674790264638	0.0003575170499098	H3K27ac
855	0.0003670546135636	0.0003575893161299	H3K27ac
856	0.0003667686932941	0.0003574287245297	H3K27ac
857	0.0003660672951328	0.0003572601033495	H3K27ac
858	0.0003653882344925	0.0003568907426691	H3K27ac
859	0.0003649950941219	0.0003562242875283	H3K27ac
860	0.0003649727566008	0.0003560877846681	H3K27ac
861	0.0003644098510701	0.0003552205900271	H3K27ac
862	0.0003642400859101	0.0003544898982463	H3K27ac
863	0.0003639139581026	0.0003544979278263	H3K27ac
864	0.0003634493376645	0.0003541606854659	H3K27ac
865	0.0003632527674792	0.0003540643305058	H3K27ac
866	0.0003630874698234	0.0003535022599052	H3K27ac
867	0.0003628015495538	0.0003527474793843	H3K27ac
868	0.0003620956838883	0.000352450384924	H3K27ac
869	0.0003615551158786	0.000351615308603	H3K27ac
870	0.0003610324178858	0.0003513744212027	H3K27ac
871	0.0003604024997919	0.0003511094450624	H3K27ac
872	0.0003602193321192	0.0003508685576622	H3K27ac
873	0.0003599512818665	0.0003506276702619	H3K27ac
874	0.0003598440617654	0.0003506517590019	H3K27ac
875	0.0003591560661168	0.0003504108716016	H3K27ac
876	0.000358803133284	0.000349880919321	H3K27ac
877	0.0003584636029639	0.0003495597361207	H3K27ac
878	0.0003580615275848	0.00034901372468	H3K27ac
879	0.0003576996597437	0.0003483954470193	H3K27ac
880	0.000357306519373	0.000348098352559	H3K27ac
881	0.0003570071965908	0.0003478494355787	H3K27ac
882	0.0003565202386317	0.0003478092876786	H3K27ac
883	0.0003563415384632	0.000347279335398	H3K27ac
884	0.0003560198781599	0.0003464522886571	H3K27ac
885	0.000355599932764	0.0003462194308368	H3K27ac
886	0.0003549655471659	0.000345512827796	H3K27ac
887	0.0003549968196954	0.0003450230234154	H3K27ac
888	0.0003545053942321	0.000344605485255	H3K27ac
889	0.0003540675788193	0.0003438667638941	H3K27ac
890	0.0003537548535244	0.0003438185864141	H3K27ac
891	0.0003536029583812	0.0003433849890936	H3K27ac
892	0.0003535850883644	0.000342879125553	H3K27ac
893	0.0003533929856833	0.0003417951322517	H3K27ac
894	0.0003531204679263	0.0003413936532513	H3K27ac
895	0.0003528032751273	0.0003410965587909	H3K27ac
896	0.0003525798999167	0.0003407593164306	H3K27ac
897	0.0003521778245376	0.0003403498078501	H3K27ac
898	0.0003515568414521	0.0003400607429698	H3K27ac
899	0.000351217311132	0.0003399965063297	H3K27ac
900	0.0003507303531729	0.0003401811866699	H3K27ac
901	0.0003498725923642	0.0003398198555695	H3K27ac
902	0.0003494437119598	0.0003398439443095	H3K27ac
903	0.0003491354541692	0.0003394585244691	H3K27ac
904	0.0003487155087733	0.0003394424653091	H3K27ac
905	0.0003486306261933	0.000339394287829	H3K27ac
906	0.000348666366227	0.0003387278326882	H3K27ac
907	0.000348688703748	0.0003386234481481	H3K27ac
908	0.0003486172236806	0.0003379409338473	H3K27ac
909	0.0003479381630404	0.000337675957707	H3K27ac
910	0.000347424400056	0.0003372102420665	H3K27ac
911	0.0003469553121138	0.0003368489109661	H3K27ac
912	0.0003468570270211	0.0003363430474255	H3K27ac
913	0.0003464013415915	0.0003356605331247	H3K27ac
914	0.0003456597358923	0.0003351386104241	H3K27ac
915	0.0003453470105974	0.0003345765398235	H3K27ac
916	0.0003449985452689	0.0003342392974631	H3K27ac
917	0.0003448421826215	0.0003335005761022	H3K27ac
918	0.0003444490422508	0.0003328983576016	H3K27ac
919	0.0003445115873098	0.0003322800799408	H3K27ac
920	0.0003441318494518	0.00033158150648	H3K27ac
921	0.0003440335643591	0.0003311238204195	H3K27ac
922	0.0003436180864674	0.0003309471696593	H3K27ac
923	0.0003430730509535	0.0003309471696593	H3K27ac
924	0.0003428630782555	0.0003308186963792	H3K27ac
925	0.0003423091077333	0.0003302485961985	H3K27ac
926	0.0003418176822699	0.0003296624368578	H3K27ac
927	0.0003415987745635	0.0003293412536575	H3K27ac
928	0.0003412637117476	0.000328915685917	H3K27ac
929	0.000341040336537	0.0003283455857363	H3K27ac
930	0.0003405578460821	0.0003279681954759	H3K27ac
931	0.0003401825757283	0.0003274462727753	H3K27ac
932	0.0003400842906357	0.0003271170599949	H3K27ac
933	0.0003399279279882	0.0003268440542746	H3K27ac
934	0.0003394365025249	0.0003264345456941	H3K27ac
935	0.0003392131273143	0.0003260009483736	H3K27ac
936	0.0003388244544479	0.0003257359722333	H3K27ac
937	0.0003385787417162	0.0003252220791128	H3K27ac
938	0.0003384313140772	0.0003246439493521	H3K27ac
939	0.0003381275237908	0.0003240096125314	H3K27ac
940	0.0003375244107222	0.000323704488491	H3K27ac
941	0.0003371982829147	0.0003231183291503	H3K27ac
942	0.0003371312703515	0.00032282123469	H3K27ac
943	0.000336992777721	0.0003226365543498	H3K27ac
944	0.0003368364150735	0.0003221306908092	H3K27ac
945	0.0003367962075356	0.000321954040049	H3K27ac
946	0.000336255639526	0.0003214642356684	H3K27ac
947	0.0003359429142311	0.0003207094551476	H3K27ac
948	0.000335433618751	0.0003199145267267	H3K27ac
949	0.0003351432309772	0.0003193765448661	H3K27ac
950	0.0003346875455476	0.0003190473320857	H3K27ac
951	0.0003345535204212	0.000318437084005	H3K27ac
952	0.0003342631326474	0.0003180516641645	H3K27ac
953	0.0003342497301348	0.000317577918944	H3K27ac
954	0.000334129107521	0.0003173209723837	H3K27ac
955	0.0003336600195788	0.0003168472271632	H3K27ac
956	0.0003334947219229	0.0003164377185827	H3K27ac
957	0.0003333115542502	0.0003161807720224	H3K27ac
958	0.0003331194515691	0.0003160763874823	H3K27ac
959	0.0003326816361564	0.0003157873226019	H3K27ac
960	0.0003323823133741	0.0003155384056217	H3K27ac
961	0.0003317300577592	0.0003156267310018	H3K27ac
962	0.0003313056448591	0.0003152734294813	H3K27ac
963	0.0003309973870684	0.0003147755955208	H3K27ac
964	0.0003305953116893	0.0003139726375199	H3K27ac
965	0.0003300547436797	0.0003134025373392	H3K27ac
966	0.0003296973433427	0.000313193768259	H3K27ac
967	0.000329196982871	0.0003132820936391	H3K27ac
968	0.0003289736076604	0.0003132981527991	H3K27ac
969	0.0003285894022981	0.0003128966737986	H3K27ac
970	0.0003283928321128	0.0003125995793383	H3K27ac
971	0.0003282811445075	0.0003120053904176	H3K27ac
972	0.0003282051969359	0.0003117323846973	H3K27ac
973	0.0003276288888926	0.0003109454858564	H3K27ac
974	0.0003275886813547	0.0003102388828156	H3K27ac
975	0.0003273072285893	0.0003100060249953	H3K27ac
976	0.0003268426081512	0.0003093716881746	H3K27ac
977	0.0003264181952511	0.0003089220316941	H3K27ac
978	0.0003258597572246	0.000307966511673	H3K27ac
979	0.0003254755518624	0.0003075489735125	H3K27ac
980	0.0003251136840212	0.0003070671987119	H3K27ac
981	0.000324729478659	0.0003068102521516	H3K27ac
982	0.0003240548855229	0.0003067138971915	H3K27ac
983	0.000323992340464	0.0003063445365111	H3K27ac
984	0.0003239342629092	0.0003058707912906	H3K27ac
985	0.000323634940127	0.0003055094601902	H3K27ac
986	0.0003231390471595	0.0003047546796693	H3K27ac
987	0.000322897801932	0.0003049714783295	H3K27ac
988	0.0003227727118141	0.000304537881009	H3K27ac
989	0.0003226788942256	0.0003043210823488	H3K27ac
990	0.0003220713136528	0.0003037590117481	H3K27ac
991	0.000321696043299	0.0003037670413282	H3K27ac
992	0.000321106332743	0.0003034699468678	H3K27ac
993	0.0003204898171618	0.0003033254144277	H3K27ac
994	0.0003201904943796	0.000302779402987	H3K27ac
995	0.0003198598990679	0.0003023698944066	H3K27ac
996	0.0003195337712604	0.0003014143743855	H3K27ac
997	0.0003189038531665	0.0003006355051246	H3K27ac
998	0.0003188457756117	0.0002996558963634	H3K27ac
[truncated: 8,006 more rows]
