# Supplementary material for: Integrative modeling of tumor genomes and epigenomes for enhanced cancer diagnosis by cell-free DNA
Source: Nat Commun. 2023 Apr 10;14:2017. doi: 10.1038/s41467-023-37768-3 (PMC10085982; doi:10.1038/s41467-023-37768-3)
Supplement: Supplementary file 6 — Source Data [file 41467_2023_37768_MOESM6_ESM.zip › sourcedata/sup11_c_left.txt]

sample	sample_type	region_type	value	region	region_type2
sample_0	lung	Lung_down	0.00026072363444	Lung	low LMD
sample_1	lung	Lung_no_match	3.67937909390437e-05	Lung	other regions
sample_2	lung	Lung_up	-0.0001367930154166	Lung	high LMD
sample_3	lung	Lung_down	0.00022002772964	Lung	low LMD
sample_4	lung	Lung_no_match	2.91750798962159e-05	Lung	other regions
sample_5	lung	Lung_up	-9.10727310833333e-05	Lung	high LMD
sample_6	lung	Lung_down	0.0001066262576	Lung	low LMD
sample_7	lung	Lung_no_match	4.0985779849749e-05	Lung	other regions
sample_8	lung	Lung_up	0.00023593380375	Lung	high LMD
sample_9	lung	Lung_down	0.000160095122	Lung	low LMD
sample_10	lung	Lung_no_match	3.12928727593201e-05	Lung	other regions
sample_11	lung	Lung_up	-1.02172826666667e-05	Lung	high LMD
sample_12	lung	Lung_down	0.00010792198524	Lung	low LMD
sample_13	lung	Lung_no_match	3.47760638560702e-05	Lung	other regions
sample_14	lung	Lung_up	0.00025868220735	Lung	high LMD
sample_15	lung	Lung_down	-0.00022174199428	Lung	low LMD
sample_16	lung	Lung_no_match	3.74499306908965e-05	Lung	other regions
sample_17	lung	Lung_up	0.0001831057679166	Lung	high LMD
sample_18	lung	Lung_down	-0.00019845646788	Lung	low LMD
sample_19	lung	Lung_no_match	2.24465699345222e-05	Lung	other regions
sample_20	lung	Lung_up	0.0002152444772083	Lung	high LMD
sample_21	lung	Lung_down	-0.0004850493918	Lung	low LMD
sample_22	lung	Lung_no_match	-6.33541245002988e-06	Lung	other regions
sample_23	lung	Lung_up	0.000682768914375	Lung	high LMD
sample_24	lung	Lung_down	-0.0008251875404	Lung	low LMD
sample_25	lung	Lung_no_match	9.1710490912514e-05	Lung	other regions
sample_26	lung	Lung_up	0.0003939630139166	Lung	high LMD
sample_27	lung	Lung_down	-0.00048014268144	Lung	low LMD
sample_28	lung	Lung_no_match	4.81764669312477e-05	Lung	other regions
sample_29	lung	Lung_up	0.0002659748113333	Lung	high LMD
sample_30	lung	Lung_down	-0.0010443485889	Lung	low LMD
sample_31	lung	Lung_no_match	-4.32549145763355e-05	Lung	other regions
sample_32	lung	Lung_up	0.0012665901775	Lung	high LMD
sample_33	lung	Lung_down	-0.0017810797068	Lung	low LMD
sample_34	lung	Lung_no_match	6.42599089503922e-05	Lung	other regions
sample_35	lung	Lung_up	0.0008224029652916	Lung	high LMD
sample_36	lung	Lung_down	-0.0004644696586	Lung	low LMD
sample_37	lung	Lung_no_match	5.21936988243556e-05	Lung	other regions
sample_38	lung	Lung_up	0.0001297959827791	Lung	high LMD
sample_39	lung	Lung_down	-0.0008456941384	Lung	low LMD
sample_40	lung	Lung_no_match	8.20979892393351e-05	Lung	other regions
sample_41	lung	Lung_up	0.00060749785375	Lung	high LMD
sample_42	lung	Lung_down	-0.000434509313952	Lung	low LMD
sample_43	lung	Lung_no_match	1.8967612105734e-05	Lung	other regions
sample_44	lung	Lung_up	-1.86933619166667e-05	Lung	high LMD
sample_45	lung	Lung_down	-0.00018961323364	Lung	low LMD
sample_46	lung	Lung_no_match	-1.44651938932062e-05	Lung	other regions
sample_47	lung	Lung_up	9.70570284583333e-05	Lung	high LMD
sample_48	lung	Lung_down	-0.000746385062	Lung	low LMD
sample_49	lung	Lung_no_match	8.76491433019425e-05	Lung	other regions
sample_50	lung	Lung_up	0.0005986592891666	Lung	high LMD
sample_51	lung	Lung_down	-0.00015543865604	Lung	low LMD
sample_52	lung	Lung_no_match	-1.5178880773545e-05	Lung	other regions
sample_53	lung	Lung_up	9.03224063333333e-05	Lung	high LMD
sample_54	lung	Lung_down	-0.000379171612848	Lung	low LMD
sample_55	lung	Lung_no_match	4.53620010081061e-05	Lung	other regions
sample_56	lung	Lung_up	0.000141604326577	Lung	high LMD
sample_57	lung	Lung_down	-0.0004671200812	Lung	low LMD
sample_58	lung	Lung_no_match	3.99362518986465e-05	Lung	other regions
sample_59	lung	Lung_up	-0.000533741297625	Lung	high LMD
sample_60	lung	Lung_down	-0.00028194787348	Lung	low LMD
sample_61	lung	Lung_no_match	3.17078204993052e-05	Lung	other regions
sample_62	lung	Lung_up	8.08611605416667e-05	Lung	high LMD
sample_63	lung	Lung_down	-0.0005343579224	Lung	low LMD
sample_64	lung	Lung_no_match	4.85069101599477e-05	Lung	other regions
sample_65	lung	Lung_up	0.0002873814008333	Lung	high LMD
sample_66	lung	Lung_down	-0.00028717850336	Lung	low LMD
sample_67	lung	Lung_no_match	2.69297963918864e-05	Lung	other regions
sample_68	lung	Lung_up	0.0002081500229791	Lung	high LMD
sample_69	lung	Lung_down	-0.00079517080368	Lung	low LMD
sample_70	lung	Lung_no_match	5.93941297624206e-05	Lung	other regions
sample_71	lung	Lung_up	0.001786352633	Lung	high LMD
sample_72	lung	Lung_down	0.00024679017028	Lung	low LMD
sample_73	lung	Lung_no_match	2.56128433326149e-05	Lung	other regions
sample_74	lung	Lung_up	-6.83519518166667e-05	Lung	high LMD
sample_75	lung	Lung_down	0.00019656415428	Lung	low LMD
sample_76	lung	Lung_no_match	7.08493434946955e-06	Lung	other regions
sample_77	lung	Lung_up	0.0001945116212083	Lung	high LMD
sample_78	lung	Lung_down	0.00015477406656	Lung	low LMD
sample_79	lung	Lung_no_match	1.07040828692006e-05	Lung	other regions
sample_80	lung	Lung_up	0.000114250846375	Lung	high LMD
sample_81	lung	Lung_down	0.00011147473992	Lung	low LMD
sample_82	lung	Lung_no_match	4.33153742317669e-06	Lung	other regions
sample_83	lung	Lung_up	9.47682020833333e-05	Lung	high LMD
sample_84	lung	Lung_down	-0.0003075947454	Lung	low LMD
sample_85	lung	Lung_no_match	3.14040369127381e-05	Lung	other regions
sample_86	lung	Lung_up	0.0003643040258333	Lung	high LMD
sample_87	lung	Lung_down	0.00019597811212	Lung	low LMD
sample_88	lung	Lung_no_match	3.41155628463186e-05	Lung	other regions
sample_89	lung	Lung_up	-0.000239866905	Lung	high LMD
sample_90	lung	Lung_down	-0.0003868747932	Lung	low LMD
sample_91	lung	Lung_no_match	8.44347069704333e-06	Lung	other regions
sample_92	lung	Lung_up	0.0002014828266666	Lung	high LMD
sample_93	lung	Lung_down	-0.00018293859332	Lung	low LMD
sample_94	lung	Lung_no_match	-3.24804064037542e-06	Lung	other regions
sample_95	lung	Lung_up	0.0002039697390625	Lung	high LMD
sample_96	lung	Lung_down	0.00026905000904	Lung	low LMD
sample_97	lung	Lung_no_match	1.62342280271871e-05	Lung	other regions
sample_98	lung	Lung_up	-0.0001212186258333	Lung	high LMD
sample_99	lung	Lung_down	0.0002862454668	Lung	low LMD
sample_100	lung	Lung_no_match	2.14268638362271e-05	Lung	other regions
sample_101	lung	Lung_up	-9.28716602083333e-05	Lung	high LMD
sample_102	esophagus	Esophagus_down	0.00033877920416	Esophagus	low LMD
sample_103	esophagus	Esophagus_no_match	-1.73277429005112e-05	Esophagus	other regions
sample_104	esophagus	Esophagus_up	9.799700988e-05	Esophagus	high LMD
sample_105	esophagus	Esophagus_down	0.00066574111628	Esophagus	low LMD
sample_106	esophagus	Esophagus_no_match	4.62644017669058e-05	Esophagus	other regions
sample_107	esophagus	Esophagus_up	-0.000171324952	Esophagus	high LMD
sample_108	esophagus	Esophagus_down	4.21000658e-06	Esophagus	low LMD
sample_109	esophagus	Esophagus_no_match	4.82333327871682e-07	Esophagus	other regions
sample_110	esophagus	Esophagus_up	-8.014495648e-06	Esophagus	high LMD
sample_111	esophagus	Esophagus_down	0.00029799465336	Esophagus	low LMD
sample_112	esophagus	Esophagus_no_match	-5.94855471151607e-06	Esophagus	other regions
sample_113	esophagus	Esophagus_up	6.58752898e-05	Esophagus	high LMD
sample_114	esophagus	Esophagus_down	0.0002037267556	Esophagus	low LMD
sample_115	esophagus	Esophagus_no_match	2.09723145218984e-06	Esophagus	other regions
sample_116	esophagus	Esophagus_up	5.50092876e-05	Esophagus	high LMD
sample_117	esophagus	Esophagus_down	0.0002045674238	Esophagus	low LMD
sample_118	esophagus	Esophagus_no_match	1.97710641858744e-06	Esophagus	other regions
sample_119	esophagus	Esophagus_up	4.366373692e-05	Esophagus	high LMD
sample_120	esophagus	Esophagus_down	0.0007886317888	Esophagus	low LMD
sample_121	esophagus	Esophagus_no_match	6.48357612511136e-05	Esophagus	other regions
sample_122	esophagus	Esophagus_up	-0.0003078678878	Esophagus	high LMD
sample_123	esophagus	Esophagus_down	-0.00052971243484	Esophagus	low LMD
sample_124	esophagus	Esophagus_no_match	6.51733225653961e-05	Esophagus	other regions
sample_125	esophagus	Esophagus_up	-0.0008898826792	Esophagus	high LMD
sample_126	esophagus	Esophagus_down	0.0007484244596	Esophagus	low LMD
sample_127	esophagus	Esophagus_no_match	1.97285666200673e-05	Esophagus	other regions
sample_128	esophagus	Esophagus_up	-0.0002790810268	Esophagus	high LMD
sample_129	esophagus	Esophagus_down	-0.00063681721432	Esophagus	low LMD
sample_130	esophagus	Esophagus_no_match	-9.94503268923767e-06	Esophagus	other regions
sample_131	esophagus	Esophagus_up	-0.00128798010144	Esophagus	high LMD
sample_132	esophagus	Esophagus_down	0.00107189249228	Esophagus	low LMD
sample_133	esophagus	Esophagus_no_match	4.01496601458146e-05	Esophagus	other regions
sample_134	esophagus	Esophagus_up	-0.000423845852	Esophagus	high LMD
sample_135	esophagus	Esophagus_down	-0.00049716276064	Esophagus	low LMD
sample_136	esophagus	Esophagus_no_match	9.68038663600897e-05	Esophagus	other regions
sample_137	esophagus	Esophagus_up	-0.0013323452664	Esophagus	high LMD
sample_138	esophagus	Esophagus_down	0.000187623564	Esophagus	low LMD
sample_139	esophagus	Esophagus_no_match	-6.17539431122198e-06	Esophagus	other regions
sample_140	esophagus	Esophagus_up	0.00028660905092	Esophagus	high LMD
sample_141	esophagus	Esophagus_down	0.0008989533944	Esophagus	low LMD
sample_142	esophagus	Esophagus_no_match	2.34632464687907e-05	Esophagus	other regions
sample_143	esophagus	Esophagus_up	-0.0001805242484	Esophagus	high LMD
sample_144	esophagus	Esophagus_down	-0.0006092583924	Esophagus	low LMD
sample_145	esophagus	Esophagus_no_match	4.12116982458333e-05	Esophagus	other regions
sample_146	esophagus	Esophagus_up	-0.0006860723176	Esophagus	high LMD
sample_147	esophagus	Esophagus_down	0.001221260273592	Esophagus	low LMD
sample_148	esophagus	Esophagus_no_match	5.96127982810351e-05	Esophagus	other regions
sample_149	esophagus	Esophagus_up	-0.0005017584794	Esophagus	high LMD
sample_150	esophagus	Esophagus_down	-0.0001421122968	Esophagus	low LMD
sample_151	esophagus	Esophagus_no_match	6.70162724622496e-05	Esophagus	other regions
sample_152	esophagus	Esophagus_up	-0.000519534442	Esophagus	high LMD
sample_153	esophagus	Esophagus_down	0.0011740124044	Esophagus	low LMD
sample_154	esophagus	Esophagus_no_match	7.82756036596151e-05	Esophagus	other regions
sample_155	esophagus	Esophagus_up	-0.00040805889952	Esophagus	high LMD
sample_156	esophagus	Esophagus_down	0.001191130772	Esophagus	low LMD
sample_157	esophagus	Esophagus_no_match	6.86643996697683e-05	Esophagus	other regions
sample_158	esophagus	Esophagus_up	-0.000189634652472	Esophagus	high LMD
sample_159	esophagus	Esophagus_down	0.0002468387452	Esophagus	low LMD
sample_160	esophagus	Esophagus_no_match	2.55619093832683e-05	Esophagus	other regions
sample_161	esophagus	Esophagus_up	7.52909788e-05	Esophagus	high LMD
sample_162	esophagus	Esophagus_down	-2.215036308e-05	Esophagus	low LMD
sample_163	esophagus	Esophagus_no_match	5.61207385253528e-05	Esophagus	other regions
sample_164	esophagus	Esophagus_up	-0.0003371354436	Esophagus	high LMD
sample_165	esophagus	Esophagus_down	0.000340876036736	Esophagus	low LMD
sample_166	esophagus	Esophagus_no_match	3.44864561646973e-05	Esophagus	other regions
sample_167	esophagus	Esophagus_up	-0.0002049751584	Esophagus	high LMD
sample_168	esophagus	Esophagus_down	0.0008818070016	Esophagus	low LMD
sample_169	esophagus	Esophagus_no_match	6.53743487378326e-05	Esophagus	other regions
sample_170	esophagus	Esophagus_up	-0.00038378432	Esophagus	high LMD
sample_171	esophagus	Esophagus_down	0.0011132502128	Esophagus	low LMD
sample_172	esophagus	Esophagus_no_match	-3.1801994813864e-05	Esophagus	other regions
sample_173	esophagus	Esophagus_up	0.00128696691272	Esophagus	high LMD
sample_174	esophagus	Esophagus_down	-0.00034260762612	Esophagus	low LMD
sample_175	esophagus	Esophagus_no_match	9.52433137574738e-05	Esophagus	other regions
sample_176	esophagus	Esophagus_up	-0.0010850714292	Esophagus	high LMD
sample_177	esophagus	Esophagus_down	0.0010974480048	Esophagus	low LMD
sample_178	esophagus	Esophagus_no_match	6.42489243593049e-05	Esophagus	other regions
sample_179	esophagus	Esophagus_up	-0.0002090079688	Esophagus	high LMD
sample_180	esophagus	Esophagus_down	0.0007691214016	Esophagus	low LMD
sample_181	esophagus	Esophagus_no_match	-2.79378614153587e-05	Esophagus	other regions
sample_182	esophagus	Esophagus_up	0.00086901597868	Esophagus	high LMD
sample_183	esophagus	Esophagus_down	0.0008120776226	Esophagus	low LMD
sample_184	esophagus	Esophagus_no_match	6.60940215971226e-05	Esophagus	other regions
sample_185	esophagus	Esophagus_up	-9.7103912e-05	Esophagus	high LMD
sample_186	esophagus	Esophagus_down	0.00127750312	Esophagus	low LMD
sample_187	esophagus	Esophagus_no_match	-5.12344238453289e-05	Esophagus	other regions
sample_188	esophagus	Esophagus_up	0.000929966712	Esophagus	high LMD
sample_189	esophagus	Esophagus_down	0.0008000157668	Esophagus	low LMD
sample_190	esophagus	Esophagus_no_match	-2.893754572708e-05	Esophagus	other regions
sample_191	esophagus	Esophagus_up	0.00066792936448	Esophagus	high LMD
sample_192	esophagus	Esophagus_down	0.00129792257492	Esophagus	low LMD
sample_193	esophagus	Esophagus_no_match	-4.5739713756577e-05	Esophagus	other regions
sample_194	esophagus	Esophagus_up	0.001238110378	Esophagus	high LMD
sample_195	esophagus	Esophagus_down	0.0005030151688	Esophagus	low LMD
sample_196	esophagus	Esophagus_no_match	-2.23914132273543e-05	Esophagus	other regions
sample_197	esophagus	Esophagus_up	0.00044372696216	Esophagus	high LMD
sample_198	esophagus	Esophagus_down	0.000586420067064	Esophagus	low LMD
sample_199	esophagus	Esophagus_no_match	7.76189681244768e-05	Esophagus	other regions
sample_200	esophagus	Esophagus_up	-0.0002049638218692	Esophagus	high LMD
sample_201	esophagus	Esophagus_down	0.00087439037224	Esophagus	low LMD
sample_202	esophagus	Esophagus_no_match	1.4486473910796e-05	Esophagus	other regions
sample_203	esophagus	Esophagus_up	-9.22295196e-05	Esophagus	high LMD
sample_204	esophagus	Esophagus_down	0.0011655900244	Esophagus	low LMD
sample_205	esophagus	Esophagus_no_match	5.24898005747758e-05	Esophagus	other regions
sample_206	esophagus	Esophagus_up	-0.00064910928828	Esophagus	high LMD
sample_207	esophagus	Esophagus_down	0.00113252351192	Esophagus	low LMD
sample_208	esophagus	Esophagus_no_match	5.52411266075112e-05	Esophagus	other regions
sample_209	esophagus	Esophagus_up	-0.0003905878568	Esophagus	high LMD
sample_210	esophagus	Esophagus_down	0.0001379237506	Esophagus	low LMD
sample_211	esophagus	Esophagus_no_match	-8.2481468995142e-07	Esophagus	other regions
sample_212	esophagus	Esophagus_up	3.093804268e-05	Esophagus	high LMD
sample_213	esophagus	Esophagus_down	0.0003949348652	Esophagus	low LMD
sample_214	esophagus	Esophagus_no_match	-8.03762052877055e-06	Esophagus	other regions
sample_215	esophagus	Esophagus_up	0.00015442807	Esophagus	high LMD
sample_216	esophagus	Esophagus_down	0.0003392470162	Esophagus	low LMD
sample_217	esophagus	Esophagus_no_match	1.74877805964499e-05	Esophagus	other regions
sample_218	esophagus	Esophagus_up	9.76727116e-05	Esophagus	high LMD
sample_219	esophagus	Esophagus_down	2.23240539999999e-06	Esophagus	low LMD
sample_220	esophagus	Esophagus_no_match	1.93745491411726e-05	Esophagus	other regions
sample_221	esophagus	Esophagus_up	-0.00027089473088	Esophagus	high LMD
sample_222	esophagus	Esophagus_down	0.0010884226344	Esophagus	low LMD
sample_223	esophagus	Esophagus_no_match	-3.72562353921151e-05	Esophagus	other regions
sample_224	esophagus	Esophagus_up	0.00106779244554	Esophagus	high LMD
sample_225	esophagus	Esophagus_down	0.00092706523104	Esophagus	low LMD
sample_226	esophagus	Esophagus_no_match	6.2004160450299e-05	Esophagus	other regions
sample_227	esophagus	Esophagus_up	-0.0003032302244	Esophagus	high LMD
sample_228	esophagus	Esophagus_down	0.00120670680016	Esophagus	low LMD
sample_229	esophagus	Esophagus_no_match	6.38511202234305e-05	Esophagus	other regions
sample_230	esophagus	Esophagus_up	-0.000461209084	Esophagus	high LMD
sample_231	esophagus	Esophagus_down	-1.10907208000001e-05	Esophagus	low LMD
sample_232	esophagus	Esophagus_no_match	5.30369406081839e-05	Esophagus	other regions
sample_233	esophagus	Esophagus_up	-0.0007146618316	Esophagus	high LMD
sample_234	esophagus	Esophagus_down	0.000996062738	Esophagus	low LMD
sample_235	esophagus	Esophagus_no_match	-6.79535967301943e-05	Esophagus	other regions
sample_236	esophagus	Esophagus_up	0.00129462179	Esophagus	high LMD
sample_237	esophagus	Esophagus_down	0.00076452847488	Esophagus	low LMD
sample_238	esophagus	Esophagus_no_match	-2.72634514302765e-05	Esophagus	other regions
sample_239	esophagus	Esophagus_up	0.00085332057272	Esophagus	high LMD
sample_240	esophagus	Esophagus_down	0.00049185536472	Esophagus	low LMD
sample_241	esophagus	Esophagus_no_match	3.29446815208147e-05	Esophagus	other regions
sample_242	esophagus	Esophagus_up	-0.0001382224044	Esophagus	high LMD
sample_243	esophagus	Esophagus_down	-0.00061311395164	Esophagus	low LMD
sample_244	esophagus	Esophagus_no_match	0.0001070970613257	Esophagus	other regions
sample_245	esophagus	Esophagus_up	-0.00129311605336	Esophagus	high LMD
sample_246	esophagus	Esophagus_down	0.00023196266976	Esophagus	low LMD
sample_247	esophagus	Esophagus_no_match	5.15707860366069e-06	Esophagus	other regions
sample_248	esophagus	Esophagus_up	9.96540704e-05	Esophagus	high LMD
sample_249	esophagus	Esophagus_down	-0.000653607528496	Esophagus	low LMD
sample_250	esophagus	Esophagus_no_match	8.00303458446188e-05	Esophagus	other regions
sample_251	esophagus	Esophagus_up	-0.0013588322416	Esophagus	high LMD
sample_252	esophagus	Esophagus_down	0.00020226947032	Esophagus	low LMD
sample_253	esophagus	Esophagus_no_match	-9.39367563000747e-06	Esophagus	other regions
sample_254	esophagus	Esophagus_up	0.00021106495948	Esophagus	high LMD
sample_255	esophagus	Esophagus_down	0.0008200816648	Esophagus	low LMD
sample_256	esophagus	Esophagus_no_match	-3.31812841473319e-05	Esophagus	other regions
sample_257	esophagus	Esophagus_up	0.0007265512788	Esophagus	high LMD
sample_258	esophagus	Esophagus_down	0.00034093779568	Esophagus	low LMD
sample_259	esophagus	Esophagus_no_match	-1.75849455236211e-05	Esophagus	other regions
sample_260	esophagus	Esophagus_up	0.000356763690344	Esophagus	high LMD
sample_261	esophagus	Esophagus_down	0.00026745042764	Esophagus	low LMD
sample_262	esophagus	Esophagus_no_match	-2.04296641461883e-06	Esophagus	other regions
sample_263	esophagus	Esophagus_up	3.69671538e-05	Esophagus	high LMD
sample_264	esophagus	Esophagus_down	0.0002694764096	Esophagus	low LMD
sample_265	esophagus	Esophagus_no_match	-4.52828675419656e-06	Esophagus	other regions
sample_266	esophagus	Esophagus_up	7.66164834e-05	Esophagus	high LMD
sample_267	esophagus	Esophagus_down	0.0004929968172	Esophagus	low LMD
sample_268	esophagus	Esophagus_no_match	-1.29035339103662e-05	Esophagus	other regions
sample_269	esophagus	Esophagus_up	0.0006114328288	Esophagus	high LMD
sample_270	esophagus	Esophagus_down	-0.0014216307676	Esophagus	low LMD
sample_271	esophagus	Esophagus_no_match	-7.69278868884155e-05	Esophagus	other regions
sample_272	esophagus	Esophagus_up	-0.000977503692	Esophagus	high LMD
sample_273	esophagus	Esophagus_down	0.0003704040008	Esophagus	low LMD
sample_274	esophagus	Esophagus_no_match	-1.22299634240284e-05	Esophagus	other regions
sample_275	esophagus	Esophagus_up	0.0004406125596	Esophagus	high LMD
sample_276	esophagus	Esophagus_down	0.00049332897416	Esophagus	low LMD
sample_277	esophagus	Esophagus_no_match	-1.36473913557175e-05	Esophagus	other regions
sample_278	esophagus	Esophagus_up	0.00050518237972	Esophagus	high LMD
sample_279	esophagus	Esophagus_down	0.000650911844	Esophagus	low LMD
sample_280	esophagus	Esophagus_no_match	5.44641729896861e-05	Esophagus	other regions
sample_281	esophagus	Esophagus_up	-0.0003691196952	Esophagus	high LMD
sample_282	esophagus	Esophagus_down	-3.53740492e-05	Esophagus	low LMD
sample_283	esophagus	Esophagus_no_match	4.65484394885277e-05	Esophagus	other regions
sample_284	esophagus	Esophagus_up	-0.00036993537336	Esophagus	high LMD
sample_285	esophagus	Esophagus_down	0.0006837473172	Esophagus	low LMD
sample_286	esophagus	Esophagus_no_match	2.04801854302877e-05	Esophagus	other regions
sample_287	esophagus	Esophagus_up	-0.0004410564816	Esophagus	high LMD
sample_288	esophagus	Esophagus_down	-2.763588326e-05	Esophagus	low LMD
sample_289	esophagus	Esophagus_no_match	1.083111126071e-05	Esophagus	other regions
sample_290	esophagus	Esophagus_up	-9.5281385472e-05	Esophagus	high LMD
sample_291	esophagus	Esophagus_down	0.0012228252124	Esophagus	low LMD
sample_292	esophagus	Esophagus_no_match	6.71035684337706e-05	Esophagus	other regions
sample_293	esophagus	Esophagus_up	-0.0004611617972	Esophagus	high LMD
sample_294	esophagus	Esophagus_down	-0.000504464227	Esophagus	low LMD
sample_295	esophagus	Esophagus_no_match	0.0001039512365482	Esophagus	other regions
sample_296	esophagus	Esophagus_up	-0.0012169726512	Esophagus	high LMD
sample_297	esophagus	Esophagus_down	0.001024867917	Esophagus	low LMD
sample_298	esophagus	Esophagus_no_match	2.51094232448655e-05	Esophagus	other regions
sample_299	esophagus	Esophagus_up	-0.0005335956824	Esophagus	high LMD
sample_300	esophagus	Esophagus_down	0.0002025692944	Esophagus	low LMD
sample_301	esophagus	Esophagus_no_match	-9.24041341689088e-07	Esophagus	other regions
sample_302	esophagus	Esophagus_up	4.070954056e-05	Esophagus	high LMD
sample_303	esophagus	Esophagus_down	0.001030087919812	Esophagus	low LMD
sample_304	esophagus	Esophagus_no_match	3.52343387416031e-05	Esophagus	other regions
sample_305	esophagus	Esophagus_up	-0.0005279221936	Esophagus	high LMD
sample_306	esophagus	Esophagus_down	8.424555548e-05	Esophagus	low LMD
sample_307	esophagus	Esophagus_no_match	5.47971201412556e-06	Esophagus	other regions
sample_308	esophagus	Esophagus_up	-9.215694896e-05	Esophagus	high LMD
sample_309	esophagus	Esophagus_down	0.00011157373	Esophagus	low LMD
sample_310	esophagus	Esophagus_no_match	3.81778120444806e-05	Esophagus	other regions
sample_311	esophagus	Esophagus_up	-0.0002474411348	Esophagus	high LMD
sample_312	esophagus	Esophagus_down	-0.0007301316664	Esophagus	low LMD
sample_313	esophagus	Esophagus_no_match	5.88967628900972e-05	Esophagus	other regions
sample_314	esophagus	Esophagus_up	-0.001312400778	Esophagus	high LMD
sample_315	esophagus	Esophagus_down	0.00026937891	Esophagus	low LMD
sample_316	esophagus	Esophagus_no_match	2.5829160719731e-07	Esophagus	other regions
sample_317	esophagus	Esophagus_up	5.029027088e-05	Esophagus	high LMD
sample_318	esophagus	Esophagus_down	0.00116163604764	Esophagus	low LMD
sample_319	esophagus	Esophagus_no_match	3.35023941649813e-05	Esophagus	other regions
sample_320	esophagus	Esophagus_up	-0.00056590784648	Esophagus	high LMD
sample_321	esophagus	Esophagus_down	0.0001639061052	Esophagus	low LMD
sample_322	esophagus	Esophagus_no_match	-1.80738052057175e-06	Esophagus	other regions
sample_323	esophagus	Esophagus_up	4.7881742208e-05	Esophagus	high LMD
sample_324	esophagus	Esophagus_down	-0.0004953659524	Esophagus	low LMD
sample_325	esophagus	Esophagus_no_match	9.15413467572347e-05	Esophagus	other regions
sample_326	esophagus	Esophagus_up	-0.0013198359936	Esophagus	high LMD
sample_327	esophagus	Esophagus_down	-0.0002470664892	Esophagus	low LMD
sample_328	esophagus	Esophagus_no_match	0.0001381468100386	Esophagus	other regions
sample_329	esophagus	Esophagus_up	-0.0011640750784	Esophagus	high LMD
sample_330	esophagus	Esophagus_down	0.001308924544	Esophagus	low LMD
sample_331	esophagus	Esophagus_no_match	-6.44086818093797e-05	Esophagus	other regions
sample_332	esophagus	Esophagus_up	0.0013192667336	Esophagus	high LMD
sample_333	esophagus	Esophagus_down	-0.00042189543096	Esophagus	low LMD
sample_334	esophagus	Esophagus_no_match	8.95392352990284e-05	Esophagus	other regions
sample_335	esophagus	Esophagus_up	-0.001194762863	Esophagus	high LMD
sample_336	esophagus	Esophagus_down	-0.00083042686704	Esophagus	low LMD
sample_337	esophagus	Esophagus_no_match	5.91951132704409e-05	Esophagus	other regions
sample_338	esophagus	Esophagus_up	-0.0013744183432	Esophagus	high LMD
sample_339	esophagus	Esophagus_down	0.0002562961168	Esophagus	low LMD
sample_340	esophagus	Esophagus_no_match	-8.43947025074739e-07	Esophagus	other regions
sample_341	esophagus	Esophagus_up	9.2261639984e-05	Esophagus	high LMD
sample_342	esophagus	Esophagus_down	9.97627600000004e-07	Esophagus	low LMD
sample_343	esophagus	Esophagus_no_match	-5.17264789800822e-05	Esophagus	other regions
sample_344	esophagus	Esophagus_up	8.641502848e-05	Esophagus	high LMD
sample_345	esophagus	Esophagus_down	-0.0003175000376	Esophagus	low LMD
sample_346	esophagus	Esophagus_no_match	0.0001124049457534	Esophagus	other regions
sample_347	esophagus	Esophagus_up	-0.0012566990588	Esophagus	high LMD
sample_348	esophagus	Esophagus_down	6.463258124e-07	Esophagus	low LMD
sample_349	esophagus	Esophagus_no_match	1.43058319543535e-07	Esophagus	other regions
sample_350	esophagus	Esophagus_up	-6.69853036e-07	Esophagus	high LMD
sample_351	esophagus	Esophagus_down	4.67020278399999e-07	Esophagus	low LMD
sample_352	esophagus	Esophagus_no_match	-6.56289535766069e-08	Esophagus	other regions
sample_353	esophagus	Esophagus_up	-4.016673412e-06	Esophagus	high LMD
sample_354	esophagus	Esophagus_down	0.00016353581058	Esophagus	low LMD
sample_355	esophagus	Esophagus_no_match	8.8713157036136e-06	Esophagus	other regions
sample_356	esophagus	Esophagus_up	-3.845437788e-05	Esophagus	high LMD
sample_357	esophagus	Esophagus_down	0.0003407775304	Esophagus	low LMD
sample_358	esophagus	Esophagus_no_match	-1.4927007021435e-05	Esophagus	other regions
sample_359	esophagus	Esophagus_up	0.00039529645966	Esophagus	high LMD
sample_360	esophagus	Esophagus_down	1.2754867508e-06	Esophagus	low LMD
sample_361	esophagus	Esophagus_no_match	2.9792264666136e-07	Esophagus	other regions
sample_362	esophagus	Esophagus_up	-1.781274436e-06	Esophagus	high LMD
sample_363	esophagus	Esophagus_down	0.0002259924792	Esophagus	low LMD
sample_364	esophagus	Esophagus_no_match	-1.5081423293012e-06	Esophagus	other regions
sample_365	esophagus	Esophagus_up	8.106765548e-05	Esophagus	high LMD
sample_366	esophagus	Esophagus_down	0.000300671759204	Esophagus	low LMD
sample_367	esophagus	Esophagus_no_match	-1.39979212084664e-05	Esophagus	other regions
sample_368	esophagus	Esophagus_up	8.28109208e-05	Esophagus	high LMD
sample_369	esophagus	Esophagus_down	0.00032708763184	Esophagus	low LMD
sample_370	esophagus	Esophagus_no_match	-1.75305405064163e-05	Esophagus	other regions
sample_371	esophagus	Esophagus_up	0.00010063783948	Esophagus	high LMD
sample_372	esophagus	Esophagus_down	1.881583012e-05	Esophagus	low LMD
sample_373	esophagus	Esophagus_no_match	1.47106679913864e-05	Esophagus	other regions
sample_374	esophagus	Esophagus_up	-6.293665804e-05	Esophagus	high LMD
sample_375	esophagus	Esophagus_down	0.001263565892	Esophagus	low LMD
sample_376	esophagus	Esophagus_no_match	-3.70414802131166e-05	Esophagus	other regions
sample_377	esophagus	Esophagus_up	0.001178225434	Esophagus	high LMD
sample_378	esophagus	Esophagus_down	0.0008977318472	Esophagus	low LMD
sample_379	esophagus	Esophagus_no_match	5.58354551649851e-05	Esophagus	other regions
sample_380	esophagus	Esophagus_up	-0.000315039118	Esophagus	high LMD
sample_381	esophagus	Esophagus_down	0.0009675521056	Esophagus	low LMD
sample_382	esophagus	Esophagus_no_match	0.000118916316984	Esophagus	other regions
sample_383	esophagus	Esophagus_up	-0.000311277516	Esophagus	high LMD
sample_384	esophagus	Esophagus_down	-7.49649268e-05	Esophagus	low LMD
sample_385	esophagus	Esophagus_no_match	7.47438609240732e-05	Esophagus	other regions
sample_386	esophagus	Esophagus_up	-0.0005624508116	Esophagus	high LMD
sample_387	esophagus	Esophagus_down	0.00015930158964	Esophagus	low LMD
sample_388	esophagus	Esophagus_no_match	9.85276848726832e-07	Esophagus	other regions
sample_389	esophagus	Esophagus_up	7.182424248e-05	Esophagus	high LMD
sample_390	esophagus	Esophagus_down	0.000149388267	Esophagus	low LMD
sample_391	esophagus	Esophagus_no_match	-5.83951310169806e-06	Esophagus	other regions
sample_392	esophagus	Esophagus_up	3.799683868e-05	Esophagus	high LMD
sample_393	esophagus	Esophagus_down	0.0002798540588	Esophagus	low LMD
sample_394	esophagus	Esophagus_no_match	1.71748190018311e-06	Esophagus	other regions
sample_395	esophagus	Esophagus_up	8.2179976732e-05	Esophagus	high LMD
sample_396	esophagus	Esophagus_down	-0.000910932817	Esophagus	low LMD
sample_397	esophagus	Esophagus_no_match	8.77547237578102e-05	Esophagus	other regions
sample_398	esophagus	Esophagus_up	-0.0015756957424	Esophagus	high LMD
sample_399	esophagus	Esophagus_down	-0.001366534264	Esophagus	low LMD
sample_400	esophagus	Esophagus_no_match	-0.0001281540898589	Esophagus	other regions
sample_401	esophagus	Esophagus_up	-0.000752756831612	Esophagus	high LMD
sample_402	esophagus	Esophagus_down	0.000331729258708	Esophagus	low LMD
sample_403	esophagus	Esophagus_no_match	-4.12543987468296e-05	Esophagus	other regions
sample_404	esophagus	Esophagus_up	9.6803951e-05	Esophagus	high LMD
sample_405	esophagus	Esophagus_down	-0.001543649748	Esophagus	low LMD
sample_406	esophagus	Esophagus_no_match	-0.0001030218784642	Esophagus	other regions
sample_407	esophagus	Esophagus_up	-0.00087469931292	Esophagus	high LMD
sample_408	esophagus	Esophagus_down	0.00063280494248	Esophagus	low LMD
sample_409	esophagus	Esophagus_no_match	5.30744869883819e-05	Esophagus	other regions
sample_410	esophagus	Esophagus_up	-0.0003543583036	Esophagus	high LMD
sample_411	esophagus	Esophagus_down	3.71549384e-06	Esophagus	low LMD
sample_412	esophagus	Esophagus_no_match	-1.22892427460762e-07	Esophagus	other regions
sample_413	esophagus	Esophagus_up	1.960471588e-06	Esophagus	high LMD
sample_414	esophagus	Esophagus_down	5.178320756e-05	Esophagus	low LMD
sample_415	esophagus	Esophagus_no_match	-3.01024470374066e-06	Esophagus	other regions
sample_416	esophagus	Esophagus_up	2.135955132e-05	Esophagus	high LMD
sample_417	esophagus	Esophagus_down	0.0003427753604	Esophagus	low LMD
sample_418	esophagus	Esophagus_no_match	-2.98031073850635e-05	Esophagus	other regions
sample_419	esophagus	Esophagus_up	4.15724640000001e-06	Esophagus	high LMD
sample_420	esophagus	Esophagus_down	0.00056401409336	Esophagus	low LMD
sample_421	esophagus	Esophagus_no_match	6.71157391239376e-05	Esophagus	other regions
sample_422	esophagus	Esophagus_up	-0.0002385252808	Esophagus	high LMD
sample_423	esophagus	Esophagus_down	-0.00123704173496	Esophagus	low LMD
sample_424	esophagus	Esophagus_no_match	-4.77199243839088e-05	Esophagus	other regions
sample_425	esophagus	Esophagus_up	-0.001096956684	Esophagus	high LMD
sample_426	esophagus	Esophagus_down	-6.88071502e-05	Esophagus	low LMD
sample_427	esophagus	Esophagus_no_match	-1.89334351611734e-06	Esophagus	other regions
sample_428	esophagus	Esophagus_up	-0.00016744778376	Esophagus	high LMD
sample_429	esophagus	Esophagus_down	0.00065750512936	Esophagus	low LMD
sample_430	esophagus	Esophagus_no_match	4.33635769109081e-05	Esophagus	other regions
sample_431	esophagus	Esophagus_up	-0.000333062711256	Esophagus	high LMD
sample_432	esophagus	Esophagus_down	0.0002840239608	Esophagus	low LMD
sample_433	esophagus	Esophagus_no_match	3.36150891834716e-05	Esophagus	other regions
sample_434	esophagus	Esophagus_up	-0.000435288488	Esophagus	high LMD
sample_435	esophagus	Esophagus_down	0.0005734645868	Esophagus	low LMD
sample_436	esophagus	Esophagus_no_match	-1.39049910455456e-05	Esophagus	other regions
sample_437	esophagus	Esophagus_up	0.00015480155076	Esophagus	high LMD
sample_438	esophagus	Esophagus_down	0.0002205812348	Esophagus	low LMD
sample_439	esophagus	Esophagus_no_match	4.35672894304559e-05	Esophagus	other regions
sample_440	esophagus	Esophagus_up	-0.000306490151	Esophagus	high LMD
sample_441	esophagus	Esophagus_down	-8.929446768e-06	Esophagus	low LMD
sample_442	esophagus	Esophagus_no_match	-1.33843608033427e-06	Esophagus	other regions
sample_443	esophagus	Esophagus_up	-9.640740864e-06	Esophagus	high LMD
sample_444	esophagus	Esophagus_down	-0.00029014334	Esophagus	low LMD
sample_445	esophagus	Esophagus_no_match	-2.42552032426121e-05	Esophagus	other regions
sample_446	esophagus	Esophagus_up	-0.000265904369388	Esophagus	high LMD
sample_447	esophagus	Esophagus_down	0.00045256303424	Esophagus	low LMD
sample_448	esophagus	Esophagus_no_match	-3.30963203202803e-05	Esophagus	other regions
sample_449	esophagus	Esophagus_up	2.7699231288e-05	Esophagus	high LMD
sample_450	esophagus	Esophagus_down	-5.52153276e-06	Esophagus	low LMD
sample_451	esophagus	Esophagus_no_match	-3.01743702001495e-06	Esophagus	other regions
sample_452	esophagus	Esophagus_up	-4.826566116e-05	Esophagus	high LMD
sample_453	esophagus	Esophagus_down	0.0002210507278	Esophagus	low LMD
sample_454	esophagus	Esophagus_no_match	-3.29764884018401e-05	Esophagus	other regions
sample_455	esophagus	Esophagus_up	-0.0001363539262	Esophagus	high LMD
sample_456	esophagus	Esophagus_down	-0.001036286846	Esophagus	low LMD
sample_457	esophagus	Esophagus_no_match	-6.80378006701644e-05	Esophagus	other regions
sample_458	esophagus	Esophagus_up	-0.00139926389944	Esophagus	high LMD
sample_459	esophagus	Esophagus_down	-0.0010975090796	Esophagus	low LMD
sample_460	esophagus	Esophagus_no_match	4.13955931072496e-06	Esophagus	other regions
sample_461	esophagus	Esophagus_up	-0.00126685050276	Esophagus	high LMD
sample_462	esophagus	Esophagus_down	0.000266684435	Esophagus	low LMD
sample_463	esophagus	Esophagus_no_match	-5.03790380849178e-06	Esophagus	other regions
sample_464	esophagus	Esophagus_up	2.80718568e-05	Esophagus	high LMD
sample_465	esophagus	Esophagus_down	-0.0006360212848	Esophagus	low LMD
sample_466	esophagus	Esophagus_no_match	8.85803741647235e-05	Esophagus	other regions
sample_467	esophagus	Esophagus_up	-0.00121903105	Esophagus	high LMD
sample_468	esophagus	Esophagus_down	0.00023541743668	Esophagus	low LMD
sample_469	esophagus	Esophagus_no_match	-3.68800489657287e-05	Esophagus	other regions
sample_470	esophagus	Esophagus_up	4.258780016e-05	Esophagus	high LMD
sample_471	esophagus	Esophagus_down	0.00013910610944	Esophagus	low LMD
sample_472	esophagus	Esophagus_no_match	-4.52062628677504e-05	Esophagus	other regions
sample_473	esophagus	Esophagus_up	-5.93058447999999e-05	Esophagus	high LMD
sample_474	esophagus	Esophagus_down	-0.0001315649568	Esophagus	low LMD
sample_475	esophagus	Esophagus_no_match	8.18843500331091e-06	Esophagus	other regions
sample_476	esophagus	Esophagus_up	-0.0008388578478	Esophagus	high LMD
sample_477	esophagus	Esophagus_down	-0.000193454778	Esophagus	low LMD
sample_478	esophagus	Esophagus_no_match	5.78229448523169e-05	Esophagus	other regions
sample_479	esophagus	Esophagus_up	-0.0009393332972	Esophagus	high LMD
sample_480	esophagus	Esophagus_down	3.856576544e-05	Esophagus	low LMD
sample_481	esophagus	Esophagus_no_match	-1.56515103893423e-05	Esophagus	other regions
sample_482	esophagus	Esophagus_up	-1.899141052e-05	Esophagus	high LMD
sample_483	esophagus	Esophagus_down	0.00101995559876	Esophagus	low LMD
sample_484	esophagus	Esophagus_no_match	-3.1226007744006e-05	Esophagus	other regions
sample_485	esophagus	Esophagus_up	0.0010574015824	Esophagus	high LMD
sample_486	esophagus	Esophagus_down	-0.0001584490156	Esophagus	low LMD
sample_487	esophagus	Esophagus_no_match	5.39038360088565e-05	Esophagus	other regions
sample_488	esophagus	Esophagus_up	-0.0011451143264	Esophagus	high LMD
sample_489	esophagus	Esophagus_down	-0.0008450996108	Esophagus	low LMD
sample_490	esophagus	Esophagus_no_match	-1.595723436108e-05	Esophagus	other regions
sample_491	esophagus	Esophagus_up	-0.0006472370582	Esophagus	high LMD
sample_492	ovary	Ovary_down	-2.892383124e-05	Ovary	low LMD
sample_493	ovary	Ovary_no_match	4.15017597563528e-06	Ovary	other regions
sample_494	ovary	Ovary_up	0.00049006413692	Ovary	high LMD
sample_495	ovary	Ovary_down	0.0001974888336	Ovary	low LMD
sample_496	ovary	Ovary_no_match	-4.63750496441966e-05	Ovary	other regions
sample_497	ovary	Ovary_up	0.0009317674468	Ovary	high LMD
sample_498	ovary	Ovary_down	-0.0001686030664	Ovary	low LMD
sample_499	ovary	Ovary_no_match	7.0010281847272e-06	Ovary	other regions
sample_500	ovary	Ovary_up	0.0005967845028	Ovary	high LMD
sample_501	ovary	Ovary_down	0.00055010411824	Ovary	low LMD
sample_502	ovary	Ovary_no_match	-0.000103614601825	Ovary	other regions
sample_503	ovary	Ovary_up	0.0006156718352	Ovary	high LMD
sample_504	ovary	Ovary_down	-0.00012657302576	Ovary	low LMD
sample_505	ovary	Ovary_no_match	-1.74747090739447e-05	Ovary	other regions
sample_506	ovary	Ovary_up	0.00039646198518	Ovary	high LMD
sample_507	ovary	Ovary_down	0.0002672137132	Ovary	low LMD
sample_508	ovary	Ovary_no_match	-3.24524996367937e-05	Ovary	other regions
sample_509	ovary	Ovary_up	0.0009546769068	Ovary	high LMD
sample_510	ovary	Ovary_down	-0.0001447944418	Ovary	low LMD
sample_511	ovary	Ovary_no_match	-1.4540858088438e-05	Ovary	other regions
sample_512	ovary	Ovary_up	0.001436261006	Ovary	high LMD
sample_513	ovary	Ovary_down	-2.321305356e-05	Ovary	low LMD
sample_514	ovary	Ovary_no_match	-4.00021646605904e-05	Ovary	other regions
sample_515	ovary	Ovary_up	0.00132033249076	Ovary	high LMD
sample_516	ovary	Ovary_down	-0.0002650183822	Ovary	low LMD
sample_517	ovary	Ovary_no_match	-4.32992659285688e-05	Ovary	other regions
sample_518	ovary	Ovary_up	0.0012401913736	Ovary	high LMD
sample_519	ovary	Ovary_down	-0.00058138637832	Ovary	low LMD
sample_520	ovary	Ovary_no_match	-4.57312402352242e-05	Ovary	other regions
sample_521	ovary	Ovary_up	0.0014389225484	Ovary	high LMD
sample_522	ovary	Ovary_down	-2.38052932e-05	Ovary	low LMD
sample_523	ovary	Ovary_no_match	-6.29610742549215e-05	Ovary	other regions
sample_524	ovary	Ovary_up	0.0012540744752	Ovary	high LMD
sample_525	ovary	Ovary_down	-0.00042698694884	Ovary	low LMD
sample_526	ovary	Ovary_no_match	-2.18955293162201e-05	Ovary	other regions
sample_527	ovary	Ovary_up	0.0006302064306	Ovary	high LMD
sample_528	ovary	Ovary_down	-0.000137688293	Ovary	low LMD
sample_529	ovary	Ovary_no_match	-0.0001030047567953	Ovary	other regions
sample_530	ovary	Ovary_up	0.0018351509212	Ovary	high LMD
sample_531	ovary	Ovary_down	-2.51163866e-05	Ovary	low LMD
sample_532	ovary	Ovary_no_match	1.02228498623879e-05	Ovary	other regions
sample_533	ovary	Ovary_up	0.00060825210896	Ovary	high LMD
sample_534	ovary	Ovary_down	-0.0001367256008	Ovary	low LMD
sample_535	ovary	Ovary_no_match	5.7673640151719e-06	Ovary	other regions
sample_536	ovary	Ovary_up	0.0007248062604	Ovary	high LMD
sample_537	ovary	Ovary_down	-0.00048383224192	Ovary	low LMD
sample_538	ovary	Ovary_no_match	-3.1978152062343e-05	Ovary	other regions
sample_539	ovary	Ovary_up	0.0003469777732	Ovary	high LMD
sample_540	ovary	Ovary_down	-0.00027697499528	Ovary	low LMD
sample_541	ovary	Ovary_no_match	-8.75249755001121e-06	Ovary	other regions
sample_542	ovary	Ovary_up	0.000433717278	Ovary	high LMD
sample_543	ovary	Ovary_down	-0.00022199410748	Ovary	low LMD
sample_544	ovary	Ovary_no_match	-9.1047674825e-05	Ovary	other regions
sample_545	ovary	Ovary_up	0.001239957658	Ovary	high LMD
sample_546	ovary	Ovary_down	-0.0001940062184	Ovary	low LMD
sample_547	ovary	Ovary_no_match	-4.19749692706368e-05	Ovary	other regions
sample_548	ovary	Ovary_up	0.0011400838684	Ovary	high LMD
sample_549	ovary	Ovary_down	-0.00023686235856	Ovary	low LMD
sample_550	ovary	Ovary_no_match	-4.26229917877428e-06	Ovary	other regions
sample_551	ovary	Ovary_up	0.00052556285636	Ovary	high LMD
sample_552	ovary	Ovary_down	1.221785184e-05	Ovary	low LMD
sample_553	ovary	Ovary_no_match	1.47646380767564e-06	Ovary	other regions
sample_554	ovary	Ovary_up	0.0005440830812	Ovary	high LMD
sample_555	ovary	Ovary_down	-0.00028100805276	Ovary	low LMD
sample_556	ovary	Ovary_no_match	-3.09978860999223e-05	Ovary	other regions
sample_557	ovary	Ovary_up	3.5148166e-05	Ovary	high LMD
sample_558	ovary	Ovary_down	-5.16349780000001e-06	Ovary	low LMD
sample_559	ovary	Ovary_no_match	-3.59298318425635e-06	Ovary	other regions
sample_560	ovary	Ovary_up	0.0005084511354	Ovary	high LMD
sample_561	ovary	Ovary_down	-0.00023923834152	Ovary	low LMD
sample_562	ovary	Ovary_no_match	-7.06138601121075e-07	Ovary	other regions
sample_563	ovary	Ovary_up	0.000608921895	Ovary	high LMD
sample_564	ovary	Ovary_down	0.0001908982396	Ovary	low LMD
sample_565	ovary	Ovary_no_match	-7.27189517693498e-05	Ovary	other regions
sample_566	ovary	Ovary_up	0.0009288491572	Ovary	high LMD
sample_567	ovary	Ovary_down	0.0001909416858	Ovary	low LMD
sample_568	ovary	Ovary_no_match	-3.0077470846207e-05	Ovary	other regions
sample_569	ovary	Ovary_up	0.0012197956738	Ovary	high LMD
sample_570	ovary	Ovary_down	-0.00020792595944	Ovary	low LMD
sample_571	ovary	Ovary_no_match	1.08981065716741e-06	Ovary	other regions
sample_572	ovary	Ovary_up	0.00019360441728	Ovary	high LMD
sample_573	ovary	Ovary_down	4.97133464e-05	Ovary	low LMD
sample_574	ovary	Ovary_no_match	-2.17487905020553e-05	Ovary	other regions
sample_575	ovary	Ovary_up	0.00060125862768	Ovary	high LMD
sample_576	ovary	Ovary_down	0.0004068373578	Ovary	low LMD
sample_577	ovary	Ovary_no_match	-9.87392605237295e-05	Ovary	other regions
sample_578	ovary	Ovary_up	0.0007091143964	Ovary	high LMD
sample_579	ovary	Ovary_down	-1.79516056e-05	Ovary	low LMD
sample_580	ovary	Ovary_no_match	-3.97340829330344e-06	Ovary	other regions
sample_581	ovary	Ovary_up	0.0004555569076	Ovary	high LMD
sample_582	ovary	Ovary_down	0.00034521185048	Ovary	low LMD
sample_583	ovary	Ovary_no_match	-7.19482369061771e-05	Ovary	other regions
sample_584	ovary	Ovary_up	0.000464556546	Ovary	high LMD
sample_585	ovary	Ovary_down	0.00057607089944	Ovary	low LMD
sample_586	ovary	Ovary_no_match	-4.50112998206278e-05	Ovary	other regions
sample_587	ovary	Ovary_up	0.00071342714	Ovary	high LMD
sample_588	ovary	Ovary_down	0.00035178412484	Ovary	low LMD
sample_589	ovary	Ovary_no_match	-6.65094861120703e-05	Ovary	other regions
sample_590	ovary	Ovary_up	0.000239805986	Ovary	high LMD
sample_591	ovary	Ovary_down	-0.0002943652556	Ovary	low LMD
sample_592	ovary	Ovary_no_match	-8.00737337383408e-06	Ovary	other regions
sample_593	ovary	Ovary_up	0.00030321208048	Ovary	high LMD
sample_594	ovary	Ovary_down	-0.00026012533468	Ovary	low LMD
sample_595	ovary	Ovary_no_match	-2.32805554549701e-06	Ovary	other regions
sample_596	ovary	Ovary_up	0.000279049360576	Ovary	high LMD
sample_597	ovary	Ovary_down	-0.00014771333	Ovary	low LMD
sample_598	ovary	Ovary_no_match	-1.93223844684566e-05	Ovary	other regions
sample_599	ovary	Ovary_up	0.000739212362	Ovary	high LMD
sample_600	ovary	Ovary_down	-5.09975768e-05	Ovary	low LMD
sample_601	ovary	Ovary_no_match	7.38930070072122e-06	Ovary	other regions
sample_602	ovary	Ovary_up	0.00112862016904	Ovary	high LMD
sample_603	ovary	Ovary_down	-0.0001470360992	Ovary	low LMD
sample_604	ovary	Ovary_no_match	-1.60243288928737e-05	Ovary	other regions
sample_605	ovary	Ovary_up	0.00102621203928	Ovary	high LMD
sample_606	ovary	Ovary_down	-0.0003737160958	Ovary	low LMD
sample_607	ovary	Ovary_no_match	-2.18527726811659e-05	Ovary	other regions
sample_608	ovary	Ovary_up	0.0003262616792	Ovary	high LMD
sample_609	ovary	Ovary_down	0.0002073015873	Ovary	low LMD
sample_610	ovary	Ovary_no_match	-5.79244171017713e-05	Ovary	other regions
sample_611	ovary	Ovary_up	0.0009547461772	Ovary	high LMD
sample_612	ovary	Ovary_down	-1.95606120000002e-06	Ovary	low LMD
sample_613	ovary	Ovary_no_match	-2.64164380768311e-05	Ovary	other regions
sample_614	ovary	Ovary_up	0.0006714988536	Ovary	high LMD
sample_615	ovary	Ovary_down	-5.381237792e-05	Ovary	low LMD
sample_616	ovary	Ovary_no_match	-1.44581719203206e-05	Ovary	other regions
sample_617	ovary	Ovary_up	0.00021739726124	Ovary	high LMD
sample_618	ovary	Ovary_down	-0.00027348855084	Ovary	low LMD
sample_619	ovary	Ovary_no_match	-3.02904437798169e-05	Ovary	other regions
sample_620	ovary	Ovary_up	0.00089839014544	Ovary	high LMD
sample_621	ovary	Ovary_down	-0.00022767051664	Ovary	low LMD
sample_622	ovary	Ovary_no_match	-1.05621012125015e-05	Ovary	other regions
sample_623	ovary	Ovary_up	0.00035569238456	Ovary	high LMD
sample_624	ovary	Ovary_down	6.6416716e-06	Ovary	low LMD
sample_625	ovary	Ovary_no_match	-3.55694302091069e-05	Ovary	other regions
sample_626	ovary	Ovary_up	0.00024604305572	Ovary	high LMD
sample_627	ovary	Ovary_down	-0.0002708743108	Ovary	low LMD
sample_628	ovary	Ovary_no_match	-1.54540290088827e-05	Ovary	other regions
sample_629	ovary	Ovary_up	0.0007607827108	Ovary	high LMD
sample_630	ovary	Ovary_down	-0.0002428512836	Ovary	low LMD
sample_631	ovary	Ovary_no_match	-2.89695119358296e-05	Ovary	other regions
sample_632	ovary	Ovary_up	0.00038274981912	Ovary	high LMD
sample_633	ovary	Ovary_down	-0.000280070922	Ovary	low LMD
sample_634	ovary	Ovary_no_match	-5.29407966765022e-05	Ovary	other regions
sample_635	ovary	Ovary_up	0.0013677292952	Ovary	high LMD
sample_636	ovary	Ovary_down	-0.00035002622228	Ovary	low LMD
sample_637	ovary	Ovary_no_match	-1.317832556071e-05	Ovary	other regions
sample_638	ovary	Ovary_up	0.00036947598532	Ovary	high LMD
sample_639	ovary	Ovary_down	-0.0006305809108	Ovary	low LMD
sample_640	ovary	Ovary_no_match	-2.10778908595291e-06	Ovary	other regions
sample_641	ovary	Ovary_up	0.0006916656784	Ovary	high LMD
sample_642	ovary	Ovary_down	-0.00061835718492	Ovary	low LMD
sample_643	ovary	Ovary_no_match	-1.45530817827392e-05	Ovary	other regions
sample_644	ovary	Ovary_up	0.0006036965552	Ovary	high LMD
sample_645	ovary	Ovary_down	0.00014309841626	Ovary	low LMD
sample_646	ovary	Ovary_no_match	-4.85950478156016e-05	Ovary	other regions
sample_647	ovary	Ovary_up	0.0008463053072	Ovary	high LMD
sample_648	ovary	Ovary_down	1.50785302e-05	Ovary	low LMD
sample_649	ovary	Ovary_no_match	-5.29291757001495e-05	Ovary	other regions
sample_650	ovary	Ovary_up	0.0010143151744	Ovary	high LMD
sample_651	ovary	Ovary_down	-0.00037030712192	Ovary	low LMD
sample_652	ovary	Ovary_no_match	-8.12374706918161e-06	Ovary	other regions
sample_653	ovary	Ovary_up	0.0004636297628	Ovary	high LMD
sample_654	ovary	Ovary_down	-0.00015491270848	Ovary	low LMD
sample_655	ovary	Ovary_no_match	-1.09694765304671e-05	Ovary	other regions
sample_656	ovary	Ovary_up	0.00033119184324	Ovary	high LMD
sample_657	ovary	Ovary_down	-1.93651416e-05	Ovary	low LMD
sample_658	ovary	Ovary_no_match	-8.34994529541854e-06	Ovary	other regions
sample_659	ovary	Ovary_up	0.0004634251852	Ovary	high LMD
sample_660	ovary	Ovary_down	-0.00039952949408	Ovary	low LMD
sample_661	ovary	Ovary_no_match	-3.11485544785874e-05	Ovary	other regions
sample_662	ovary	Ovary_up	0.0004581877324	Ovary	high LMD
sample_663	ovary	Ovary_down	-1.77447432e-05	Ovary	low LMD
sample_664	ovary	Ovary_no_match	-1.49801427216592e-06	Ovary	other regions
sample_665	ovary	Ovary_up	0.00046420604588	Ovary	high LMD
sample_666	ovary	Ovary_down	2.086664476e-05	Ovary	low LMD
sample_667	ovary	Ovary_no_match	5.96667149699178e-06	Ovary	other regions
sample_668	ovary	Ovary_up	0.00042938655928	Ovary	high LMD
sample_669	ovary	Ovary_down	-0.000100373338	Ovary	low LMD
sample_670	ovary	Ovary_no_match	-4.45300509909567e-05	Ovary	other regions
sample_671	ovary	Ovary_up	0.0012954186224	Ovary	high LMD
sample_672	ovary	Ovary_down	0.00029648977376	Ovary	low LMD
sample_673	ovary	Ovary_no_match	-6.12746637022294e-05	Ovary	other regions
sample_674	ovary	Ovary_up	0.00070523799044	Ovary	high LMD
sample_675	ovary	Ovary_down	-7.814640464e-05	Ovary	low LMD
sample_676	ovary	Ovary_no_match	-3.19008016001495e-06	Ovary	other regions
sample_677	ovary	Ovary_up	0.00068079151308	Ovary	high LMD
sample_678	ovary	Ovary_down	-0.0003684027116	Ovary	low LMD
sample_679	ovary	Ovary_no_match	-3.08616821236435e-05	Ovary	other regions
sample_680	ovary	Ovary_up	0.0005013705568	Ovary	high LMD
sample_681	ovary	Ovary_down	-0.0001672581744	Ovary	low LMD
sample_682	ovary	Ovary_no_match	-5.34897409297832e-05	Ovary	other regions
sample_683	ovary	Ovary_up	0.0011746020988	Ovary	high LMD
sample_684	ovary	Ovary_down	-0.000242903025	Ovary	low LMD
sample_685	ovary	Ovary_no_match	-5.25029162172384e-05	Ovary	other regions
sample_686	ovary	Ovary_up	0.0012729434248	Ovary	high LMD
sample_687	ovary	Ovary_down	-0.00082156390916	Ovary	low LMD
sample_688	ovary	Ovary_no_match	-1.19274980210015e-05	Ovary	other regions
sample_689	ovary	Ovary_up	0.00128621450552	Ovary	high LMD
sample_690	ovary	Ovary_down	-7.023519656e-05	Ovary	low LMD
sample_691	ovary	Ovary_no_match	-1.91221127037743e-05	Ovary	other regions
sample_692	ovary	Ovary_up	0.001101470026708	Ovary	high LMD
sample_693	ovary	Ovary_down	0.0002629617268	Ovary	low LMD
sample_694	ovary	Ovary_no_match	-5.31103696012332e-05	Ovary	other regions
sample_695	ovary	Ovary_up	0.00085690959344	Ovary	high LMD
sample_696	ovary	Ovary_down	5.33182852e-05	Ovary	low LMD
sample_697	ovary	Ovary_no_match	-3.86148443603909e-05	Ovary	other regions
sample_698	ovary	Ovary_up	0.0010007072528	Ovary	high LMD
sample_699	ovary	Ovary_down	-0.000127301126	Ovary	low LMD
sample_700	ovary	Ovary_no_match	-6.87217903046039e-05	Ovary	other regions
sample_701	ovary	Ovary_up	0.0012459531144	Ovary	high LMD
sample_702	ovary	Ovary_down	-0.000221443265708	Ovary	low LMD
sample_703	ovary	Ovary_no_match	-1.08516370221973e-05	Ovary	other regions
sample_704	ovary	Ovary_up	0.00061296420224	Ovary	high LMD
sample_705	ovary	Ovary_down	0.0003478900396	Ovary	low LMD
sample_706	ovary	Ovary_no_match	-7.13693322814275e-05	Ovary	other regions
sample_707	ovary	Ovary_up	0.00099551627608	Ovary	high LMD
sample_708	ovary	Ovary_down	-0.00052929414244	Ovary	low LMD
sample_709	ovary	Ovary_no_match	-3.6211817915938e-05	Ovary	other regions
sample_710	ovary	Ovary_up	0.00038418631136	Ovary	high LMD
sample_711	ovary	Ovary_down	-7.3424558e-05	Ovary	low LMD
sample_712	ovary	Ovary_no_match	-2.25873194963752e-06	Ovary	other regions
sample_713	ovary	Ovary_up	0.00063343990384	Ovary	high LMD
sample_714	ovary	Ovary_down	-4.61502248e-05	Ovary	low LMD
sample_715	ovary	Ovary_no_match	3.29430500289985e-06	Ovary	other regions
sample_716	ovary	Ovary_up	0.000599637682	Ovary	high LMD
sample_717	ovary	Ovary_down	2.199403604e-05	Ovary	low LMD
sample_718	ovary	Ovary_no_match	-5.34103689707399e-05	Ovary	other regions
sample_719	ovary	Ovary_up	0.0011063401788	Ovary	high LMD
sample_720	ovary	Ovary_down	-8.68671564e-05	Ovary	low LMD
sample_721	ovary	Ovary_no_match	-8.57311447735052e-06	Ovary	other regions
sample_722	ovary	Ovary_up	0.0007394513996	Ovary	high LMD
sample_723	ovary	Ovary_down	-0.0002356339888	Ovary	low LMD
sample_724	ovary	Ovary_no_match	1.75294498752616e-05	Ovary	other regions
sample_725	ovary	Ovary_up	0.00101602935288	Ovary	high LMD
sample_726	ovary	Ovary_down	-0.0004030192676	Ovary	low LMD
sample_727	ovary	Ovary_no_match	-9.32616220078475e-06	Ovary	other regions
sample_728	ovary	Ovary_up	0.000520509465316	Ovary	high LMD
sample_729	ovary	Ovary_down	-0.0002547560134	Ovary	low LMD
sample_730	ovary	Ovary_no_match	-1.17197259344395e-05	Ovary	other regions
sample_731	ovary	Ovary_up	0.00064145468336	Ovary	high LMD
sample_732	ovary	Ovary_down	-0.0001080492944	Ovary	low LMD
sample_733	ovary	Ovary_no_match	1.23278367048318e-05	Ovary	other regions
sample_734	ovary	Ovary_up	0.0006889384476	Ovary	high LMD
sample_735	ovary	Ovary_down	-0.0001874739148	Ovary	low LMD
sample_736	ovary	Ovary_no_match	-1.20532395353176e-05	Ovary	other regions
sample_737	ovary	Ovary_up	0.0009965672384	Ovary	high LMD
sample_738	ovary	Ovary_down	-0.0002544227816	Ovary	low LMD
sample_739	ovary	Ovary_no_match	-9.72904911674141e-06	Ovary	other regions
sample_740	ovary	Ovary_up	0.00059182120104	Ovary	high LMD
sample_741	ovary	Ovary_down	-0.000377627163892	Ovary	low LMD
sample_742	ovary	Ovary_no_match	-1.97286541583969e-05	Ovary	other regions
sample_743	ovary	Ovary_up	0.0004660365916	Ovary	high LMD
sample_744	ovary	Ovary_down	-0.000362378956416	Ovary	low LMD
sample_745	ovary	Ovary_no_match	-8.12038419017937e-06	Ovary	other regions
sample_746	ovary	Ovary_up	0.00047243429954	Ovary	high LMD
sample_747	ovary	Ovary_down	-0.0005572130848	Ovary	low LMD
sample_748	ovary	Ovary_no_match	-2.48176877484492e-05	Ovary	other regions
sample_749	ovary	Ovary_up	0.0004378469336	Ovary	high LMD
sample_750	ovary	Ovary_down	-0.00049995138084	Ovary	low LMD
sample_751	ovary	Ovary_no_match	-8.95994447772123e-06	Ovary	other regions
sample_752	ovary	Ovary_up	0.000485661735784	Ovary	high LMD
sample_753	ovary	Ovary_down	-0.00036729150192	Ovary	low LMD
sample_754	ovary	Ovary_no_match	-3.1301086550213e-05	Ovary	other regions
sample_755	ovary	Ovary_up	0.00057919619064	Ovary	high LMD
sample_756	ovary	Ovary_down	-0.00062446339256	Ovary	low LMD
sample_757	ovary	Ovary_no_match	-4.07548851471599e-05	Ovary	other regions
sample_758	ovary	Ovary_up	0.000318145809656	Ovary	high LMD
sample_759	ovary	Ovary_down	-0.00052122858724	Ovary	low LMD
sample_760	ovary	Ovary_no_match	-7.29733883158072e-06	Ovary	other regions
sample_761	ovary	Ovary_up	0.00050229307212	Ovary	high LMD
sample_762	ovary	Ovary_down	-0.0001507588468	Ovary	low LMD
sample_763	ovary	Ovary_no_match	-2.46101774606988e-05	Ovary	other regions
sample_764	ovary	Ovary_up	0.0012634847088	Ovary	high LMD
sample_765	ovary	Ovary_down	-0.00013681153896	Ovary	low LMD
sample_766	ovary	Ovary_no_match	-2.57192357782511e-05	Ovary	other regions
sample_767	ovary	Ovary_up	0.00129352731576	Ovary	high LMD
sample_768	ovary	Ovary_down	-0.00048579290606	Ovary	low LMD
sample_769	ovary	Ovary_no_match	-3.2335970029204e-05	Ovary	other regions
sample_770	ovary	Ovary_up	0.00014362683232	Ovary	high LMD
sample_771	ovary	Ovary_down	-0.00014172818124	Ovary	low LMD
sample_772	ovary	Ovary_no_match	-1.13476160464499e-05	Ovary	other regions
sample_773	ovary	Ovary_up	0.0007299314788	Ovary	high LMD
sample_774	ovary	Ovary_down	-0.00028797128968	Ovary	low LMD
sample_775	ovary	Ovary_no_match	-4.17051374922272e-06	Ovary	other regions
sample_776	ovary	Ovary_up	0.00029543056092	Ovary	high LMD
sample_777	ovary	Ovary_down	-0.0004927286824	Ovary	low LMD
sample_778	ovary	Ovary_no_match	6.45784001296712e-07	Ovary	other regions
sample_779	ovary	Ovary_up	0.00029550522016	Ovary	high LMD
sample_780	ovary	Ovary_down	-0.0002969269882152	Ovary	low LMD
sample_781	ovary	Ovary_no_match	-7.58420384711659e-06	Ovary	other regions
sample_782	ovary	Ovary_up	0.00027505773368	Ovary	high LMD
sample_783	ovary	Ovary_down	-0.00037105010388	Ovary	low LMD
sample_784	ovary	Ovary_no_match	-1.47689195008969e-06	Ovary	other regions
sample_785	ovary	Ovary_up	0.00027489497216	Ovary	high LMD
sample_786	ovary	Ovary_down	-0.00051510014648	Ovary	low LMD
sample_787	ovary	Ovary_no_match	-4.22659685548954e-06	Ovary	other regions
sample_788	ovary	Ovary_up	0.00039362042044	Ovary	high LMD
sample_789	ovary	Ovary_down	-0.0003033709996	Ovary	low LMD
sample_790	ovary	Ovary_no_match	-2.30837549305904e-05	Ovary	other regions
sample_791	ovary	Ovary_up	0.00020564890692	Ovary	high LMD
sample_792	ovary	Ovary_down	-0.00046118821592	Ovary	low LMD
sample_793	ovary	Ovary_no_match	-1.01077130289238e-06	Ovary	other regions
sample_794	ovary	Ovary_up	0.0003185329202	Ovary	high LMD
sample_795	ovary	Ovary_down	-0.0004285233662	Ovary	low LMD
sample_796	ovary	Ovary_no_match	-3.4358464564219e-05	Ovary	other regions
sample_797	ovary	Ovary_up	0.0002215763772	Ovary	high LMD
sample_798	ovary	Ovary_down	-7.935246e-05	Ovary	low LMD
sample_799	ovary	Ovary_no_match	3.04257870044843e-06	Ovary	other regions
sample_800	ovary	Ovary_up	0.0008059171908	Ovary	high LMD
sample_801	ovary	Ovary_down	-0.0003642388768	Ovary	low LMD
sample_802	ovary	Ovary_no_match	-4.24639921908558e-05	Ovary	other regions
sample_803	ovary	Ovary_up	0.0011419391794	Ovary	high LMD
sample_804	ovary	Ovary_down	-0.00040501577564	Ovary	low LMD
sample_805	ovary	Ovary_no_match	-7.47745556674141e-07	Ovary	other regions
sample_806	ovary	Ovary_up	0.00028079216344	Ovary	high LMD
sample_807	ovary	Ovary_down	-0.0001994439422736	Ovary	low LMD
sample_808	ovary	Ovary_no_match	-3.67663141748879e-07	Ovary	other regions
sample_809	ovary	Ovary_up	0.0002293830148	Ovary	high LMD
sample_810	ovary	Ovary_down	-8.409808356e-05	Ovary	low LMD
sample_811	ovary	Ovary_no_match	-6.48846310868087e-06	Ovary	other regions
sample_812	ovary	Ovary_up	0.00074668158532	Ovary	high LMD
sample_813	ovary	Ovary_down	-0.00039372543	Ovary	low LMD
sample_814	ovary	Ovary_no_match	-3.21545472967414e-05	Ovary	other regions
sample_815	ovary	Ovary_up	0.00043964779456	Ovary	high LMD
sample_816	ovary	Ovary_down	1.5987012656e-05	Ovary	low LMD
sample_817	ovary	Ovary_no_match	-5.34373442560239e-05	Ovary	other regions
sample_818	ovary	Ovary_up	0.0011100211448	Ovary	high LMD
sample_819	ovary	Ovary_down	-0.0001731372952	Ovary	low LMD
sample_820	ovary	Ovary_no_match	-5.14309292460613e-05	Ovary	other regions
sample_821	ovary	Ovary_up	0.00100225785976	Ovary	high LMD
sample_822	ovary	Ovary_down	-0.0003896100412	Ovary	low LMD
sample_823	ovary	Ovary_no_match	-3.57998498700187e-05	Ovary	other regions
sample_824	ovary	Ovary_up	0.0004586258696	Ovary	high LMD
sample_825	ovary	Ovary_down	-0.0005116644468	Ovary	low LMD
sample_826	ovary	Ovary_no_match	-4.37285101216368e-05	Ovary	other regions
sample_827	ovary	Ovary_up	0.00025716416372	Ovary	high LMD
sample_828	ovary	Ovary_down	-0.00036402100392	Ovary	low LMD
sample_829	ovary	Ovary_no_match	-6.40967747994768e-06	Ovary	other regions
sample_830	ovary	Ovary_up	0.00042316816464	Ovary	high LMD
sample_831	ovary	Ovary_down	-0.00027366618984	Ovary	low LMD
sample_832	ovary	Ovary_no_match	7.5881291845441e-06	Ovary	other regions
sample_833	ovary	Ovary_up	0.00034284805244	Ovary	high LMD
sample_834	ovary	Ovary_down	9.76837240000003e-06	Ovary	low LMD
sample_835	ovary	Ovary_no_match	-4.8197428295506e-05	Ovary	other regions
sample_836	ovary	Ovary_up	0.00111038421268	Ovary	high LMD
sample_837	ovary	Ovary_down	-5.54820368e-05	Ovary	low LMD
sample_838	ovary	Ovary_no_match	1.35694385729684e-05	Ovary	other regions
sample_839	ovary	Ovary_up	0.0006906677388	Ovary	high LMD
sample_840	ovary	Ovary_down	-8.149845488e-05	Ovary	low LMD
sample_841	ovary	Ovary_no_match	-2.07175569377429e-05	Ovary	other regions
sample_842	ovary	Ovary_up	0.00158542004896	Ovary	high LMD
sample_843	ovary	Ovary_down	5.809127556e-05	Ovary	low LMD
sample_844	ovary	Ovary_no_match	-4.78008902237593e-05	Ovary	other regions
sample_845	ovary	Ovary_up	0.0008220045476	Ovary	high LMD
sample_846	ovary	Ovary_down	-8.234377458e-05	Ovary	low LMD
sample_847	ovary	Ovary_no_match	-2.19174540359193e-05	Ovary	other regions
sample_848	ovary	Ovary_up	0.0007886744516	Ovary	high LMD
sample_849	ovary	Ovary_down	-9.030923216e-05	Ovary	low LMD
sample_850	ovary	Ovary_no_match	-6.62342183318387e-07	Ovary	other regions
sample_851	ovary	Ovary_up	0.000629684574412	Ovary	high LMD
sample_852	ovary	Ovary_down	-0.00046089215992	Ovary	low LMD
sample_853	ovary	Ovary_no_match	-5.47292121254484e-06	Ovary	other regions
sample_854	ovary	Ovary_up	0.000897763953672	Ovary	high LMD
sample_855	ovary	Ovary_down	-0.00034601366988	Ovary	low LMD
sample_856	ovary	Ovary_no_match	-6.78933730855979e-06	Ovary	other regions
sample_857	ovary	Ovary_up	0.0007167110612	Ovary	high LMD
sample_858	ovary	Ovary_down	-9.8815064e-05	Ovary	low LMD
sample_859	ovary	Ovary_no_match	-3.77838508301495e-05	Ovary	other regions
sample_860	ovary	Ovary_up	0.000988801866	Ovary	high LMD
sample_861	ovary	Ovary_down	0.000182231596	Ovary	low LMD
sample_862	ovary	Ovary_no_match	-4.62001617871861e-05	Ovary	other regions
sample_863	ovary	Ovary_up	0.00057509399544	Ovary	high LMD
sample_864	ovary	Ovary_down	-0.0002055238266692	Ovary	low LMD
sample_865	ovary	Ovary_no_match	-3.28693431903699e-05	Ovary	other regions
sample_866	ovary	Ovary_up	0.00018761630504	Ovary	high LMD
sample_867	ovary	Ovary_down	4.76425144e-05	Ovary	low LMD
sample_868	ovary	Ovary_no_match	-5.47271523016069e-05	Ovary	other regions
sample_869	ovary	Ovary_up	0.0009404908912	Ovary	high LMD
sample_870	ovary	Ovary_down	-9.796490072e-05	Ovary	low LMD
sample_871	ovary	Ovary_no_match	-1.72923789752915e-05	Ovary	other regions
sample_872	ovary	Ovary_up	0.000700460665	Ovary	high LMD
sample_873	ovary	Ovary_down	-4.2354465072e-05	Ovary	low LMD
sample_874	ovary	Ovary_no_match	-2.1356489452799e-05	Ovary	other regions
sample_875	ovary	Ovary_up	0.000684329139732	Ovary	high LMD
sample_876	ovary	Ovary_down	-0.0003309965568	Ovary	low LMD
sample_877	ovary	Ovary_no_match	-2.19409657931614e-05	Ovary	other regions
sample_878	ovary	Ovary_up	0.000311019488188	Ovary	high LMD
sample_879	ovary	Ovary_down	-0.00035525522792	Ovary	low LMD
sample_880	ovary	Ovary_no_match	-2.90944313946562e-05	Ovary	other regions
sample_881	ovary	Ovary_up	0.00039132367936	Ovary	high LMD
sample_882	ovary	Ovary_down	-0.0001673529508	Ovary	low LMD
sample_883	ovary	Ovary_no_match	-2.58843835525037e-05	Ovary	other regions
sample_884	ovary	Ovary_up	0.0011043826052	Ovary	high LMD
sample_885	ovary	Ovary_down	-7.30108224e-05	Ovary	low LMD
sample_886	ovary	Ovary_no_match	6.93829806898356e-06	Ovary	other regions
sample_887	ovary	Ovary_up	0.00047772448702	Ovary	high LMD
sample_888	ovary	Ovary_down	-0.0001327211468	Ovary	low LMD
sample_889	ovary	Ovary_no_match	-4.32071537018759e-06	Ovary	other regions
sample_890	ovary	Ovary_up	0.0005642877372	Ovary	high LMD
sample_891	ovary	Ovary_down	-0.0003891684076	Ovary	low LMD
sample_892	ovary	Ovary_no_match	-1.12474577845291e-05	Ovary	other regions
sample_893	ovary	Ovary_up	0.0007189576464	Ovary	high LMD
sample_894	liver	Liver_down	-0.0003622735982045	Liver	low LMD
sample_895	liver	Liver_no_match	-2.23703727929078e-05	Liver	other regions
sample_896	liver	Liver_up	0.0004892954244	Liver	high LMD
sample_897	liver	Liver_down	0.0001690695325454	Liver	low LMD
sample_898	liver	Liver_no_match	-2.96998096689436e-05	Liver	other regions
sample_899	liver	Liver_up	-0.0003478691786	Liver	high LMD
sample_900	liver	Liver_down	-0.0003215225811818	Liver	low LMD
sample_901	liver	Liver_no_match	-3.50847910042927e-06	Liver	other regions
sample_902	liver	Liver_up	0.00060924266772	Liver	high LMD
sample_903	liver	Liver_down	-0.000381209147909	Liver	low LMD
sample_904	liver	Liver_no_match	-3.36690958550989e-05	Liver	other regions
sample_905	liver	Liver_up	0.0007245296224	Liver	high LMD
sample_906	liver	Liver_down	-0.0010975988322727	Liver	low LMD
sample_907	liver	Liver_no_match	-2.45527206870138e-05	Liver	other regions
sample_908	liver	Liver_up	0.002131737890408	Liver	high LMD
sample_909	liver	Liver_down	-0.0001600390801818	Liver	low LMD
sample_910	liver	Liver_no_match	3.4878494231187e-05	Liver	other regions
sample_911	liver	Liver_up	0.00037304766852	Liver	high LMD
sample_912	liver	Liver_down	-0.0009413850354545	Liver	low LMD
sample_913	liver	Liver_no_match	-1.69940578906458e-05	Liver	other regions
sample_914	liver	Liver_up	0.00180337930292	Liver	high LMD
sample_915	liver	Liver_down	-0.0009661620695454	Liver	low LMD
sample_916	liver	Liver_no_match	-3.02642436859313e-05	Liver	other regions
sample_917	liver	Liver_up	0.0023657957236	Liver	high LMD
sample_918	liver	Liver_down	-0.0002787607792727	Liver	low LMD
sample_919	liver	Liver_no_match	1.2940946787234e-05	Liver	other regions
sample_920	liver	Liver_up	0.0005455244458	Liver	high LMD
sample_921	liver	Liver_down	0.0004540866831818	Liver	low LMD
sample_922	liver	Liver_no_match	4.11451758995147e-06	Liver	other regions
sample_923	liver	Liver_up	-0.0005085855264	Liver	high LMD
sample_924	liver	Liver_down	-0.0001527982120909	Liver	low LMD
sample_925	liver	Liver_no_match	-1.40316152449944e-05	Liver	other regions
sample_926	liver	Liver_up	0.00047863979212	Liver	high LMD
sample_927	liver	Liver_down	0.0001507767468181	Liver	low LMD
sample_928	liver	Liver_no_match	-1.38165518318402e-05	Liver	other regions
sample_929	liver	Liver_up	-0.00036198547516	Liver	high LMD
sample_930	liver	Liver_down	0.0001209338354545	Liver	low LMD
sample_931	liver	Liver_no_match	-1.08180582624942e-05	Liver	other regions
sample_932	liver	Liver_up	6.82892258e-05	Liver	high LMD
sample_933	liver	Liver_down	0.0001721197895454	Liver	low LMD
sample_934	liver	Liver_no_match	-1.12089047310937e-05	Liver	other regions
sample_935	liver	Liver_up	-0.00033681798212	Liver	high LMD
sample_936	liver	Liver_down	-0.0008742294168181	Liver	low LMD
sample_937	liver	Liver_no_match	-7.51917932155282e-06	Liver	other regions
sample_938	liver	Liver_up	0.0012835099402	Liver	high LMD
sample_939	liver	Liver_down	-0.0003043590461818	Liver	low LMD
sample_940	liver	Liver_no_match	-1.25452378129392e-05	Liver	other regions
sample_941	liver	Liver_up	0.0006468279282	Liver	high LMD
sample_942	liver	Liver_down	-0.0001674016065454	Liver	low LMD
sample_943	liver	Liver_no_match	-1.64317433488242e-05	Liver	other regions
sample_944	liver	Liver_up	0.00042494599696	Liver	high LMD
sample_945	liver	Liver_down	-0.0007810137618181	Liver	low LMD
sample_946	liver	Liver_no_match	-3.5234030855894e-06	Liver	other regions
sample_947	liver	Liver_up	0.00119674845296	Liver	high LMD
sample_948	liver	Liver_down	-0.0001675656222272	Liver	low LMD
sample_949	liver	Liver_no_match	-1.63554411043065e-05	Liver	other regions
sample_950	liver	Liver_up	0.000621085883624	Liver	high LMD
sample_951	liver	Liver_down	-0.0008126656290909	Liver	low LMD
sample_952	liver	Liver_no_match	6.91260547566256e-06	Liver	other regions
sample_953	liver	Liver_up	0.00131054862028	Liver	high LMD
sample_954	liver	Liver_down	-0.0005448923804545	Liver	low LMD
sample_955	liver	Liver_no_match	-5.44839575592982e-05	Liver	other regions
sample_956	liver	Liver_up	0.0013092809868	Liver	high LMD
sample_957	liver	Liver_down	-0.0002760197230909	Liver	low LMD
sample_958	liver	Liver_no_match	-1.55597665638298e-06	Liver	other regions
sample_959	liver	Liver_up	0.00046371528992	Liver	high LMD
sample_960	liver	Liver_down	0.0001729149368181	Liver	low LMD
sample_961	liver	Liver_no_match	-1.55140468106943e-05	Liver	other regions
sample_962	liver	Liver_up	-0.00036292161088	Liver	high LMD
sample_963	liver	Liver_down	0.0001249332387727	Liver	low LMD
sample_964	liver	Liver_no_match	-1.48444824811012e-05	Liver	other regions
sample_965	liver	Liver_up	-0.00012345659052	Liver	high LMD
sample_966	liver	Liver_down	-0.0002659844879545	Liver	low LMD
sample_967	liver	Liver_no_match	4.85808419626353e-06	Liver	other regions
sample_968	liver	Liver_up	0.00056707083172	Liver	high LMD
sample_969	liver	Liver_down	-0.0001845756250227	Liver	low LMD
sample_970	liver	Liver_no_match	-9.60969400140351e-06	Liver	other regions
sample_971	liver	Liver_up	0.0004928379094	Liver	high LMD
sample_972	liver	Liver_down	-0.0002816079252272	Liver	low LMD
sample_973	liver	Liver_no_match	5.08346975850452e-06	Liver	other regions
sample_974	liver	Liver_up	0.0005432555776	Liver	high LMD
sample_975	liver	Liver_down	-0.0009116615781818	Liver	low LMD
sample_976	liver	Liver_no_match	-5.09891856565883e-06	Liver	other regions
sample_977	liver	Liver_up	0.0014084153296	Liver	high LMD
sample_978	liver	Liver_down	-0.0009006564386363	Liver	low LMD
sample_979	liver	Liver_no_match	-1.61102074953117e-05	Liver	other regions
sample_980	liver	Liver_up	0.0013722684236	Liver	high LMD
sample_981	liver	Liver_down	-0.00087982064	Liver	low LMD
sample_982	liver	Liver_no_match	-6.85609930362075e-06	Liver	other regions
sample_983	liver	Liver_up	0.0013269459956	Liver	high LMD
sample_984	liver	Liver_down	0.0002151136207909	Liver	low LMD
sample_985	liver	Liver_no_match	5.05198016693543e-06	Liver	other regions
sample_986	liver	Liver_up	-0.00030947440884	Liver	high LMD
sample_987	liver	Liver_down	-0.000178414984	Liver	low LMD
sample_988	liver	Liver_no_match	6.55256029610302e-06	Liver	other regions
sample_989	liver	Liver_up	0.00056632101428	Liver	high LMD
sample_990	liver	Liver_down	0.0002670945710909	Liver	low LMD
sample_991	liver	Liver_no_match	-2.07007747265771e-05	Liver	other regions
sample_992	liver	Liver_up	-0.000546894574	Liver	high LMD
sample_993	liver	Liver_down	-0.0009478294154545	Liver	low LMD
sample_994	liver	Liver_no_match	-2.43521266821404e-05	Liver	other regions
sample_995	liver	Liver_up	0.0017826562474	Liver	high LMD
sample_996	liver	Liver_down	-0.00063603869	Liver	low LMD
sample_997	liver	Liver_no_match	-6.06932448705114e-05	Liver	other regions
sample_998	liver	Liver_up	0.00199103733532	Liver	high LMD
sample_999	liver	Liver_down	0.000319065713409	Liver	low LMD
sample_1000	liver	Liver_no_match	1.1380807525196e-06	Liver	other regions
sample_1001	liver	Liver_up	-0.00034172287012	Liver	high LMD
sample_1002	liver	Liver_down	-0.0006900144445454	Liver	low LMD
sample_1003	liver	Liver_no_match	-1.47598397887271e-05	Liver	other regions
sample_1004	liver	Liver_up	0.0014942715108	Liver	high LMD
sample_1005	liver	Liver_down	-0.0005212843540909	Liver	low LMD
sample_1006	liver	Liver_no_match	-6.31970270766555e-05	Liver	other regions
sample_1007	liver	Liver_up	0.0019754699532	Liver	high LMD
sample_1008	liver	Liver_down	-0.0003480600868181	Liver	low LMD
sample_1009	liver	Liver_no_match	-8.93538237016051e-06	Liver	other regions
sample_1010	liver	Liver_up	0.00067221451392	Liver	high LMD
sample_1011	liver	Liver_down	-0.0008326248231818	Liver	low LMD
sample_1012	liver	Liver_no_match	-3.63166507047667e-06	Liver	other regions
sample_1013	liver	Liver_up	0.00128460243464	Liver	high LMD
sample_1014	liver	Liver_down	0.0001959473156818	Liver	low LMD
sample_1015	liver	Liver_no_match	-2.19673441953938e-05	Liver	other regions
sample_1016	liver	Liver_up	-0.00047575193204	Liver	high LMD
sample_1017	liver	Liver_down	-0.0001133753877272	Liver	low LMD
sample_1018	liver	Liver_no_match	1.85825936666069e-05	Liver	other regions
sample_1019	liver	Liver_up	0.00030726191288	Liver	high LMD
sample_1020	liver	Liver_down	-4.18467199545455e-05	Liver	low LMD
sample_1021	liver	Liver_no_match	3.23819773287234e-05	Liver	other regions
sample_1022	liver	Liver_up	0.00026054840116	Liver	high LMD
sample_1023	liver	Liver_down	-0.000289559355	Liver	low LMD
sample_1024	liver	Liver_no_match	6.56317062639791e-06	Liver	other regions
sample_1025	liver	Liver_up	0.0004477286292	Liver	high LMD
sample_1026	liver	Liver_down	-0.0006852338640909	Liver	low LMD
sample_1027	liver	Liver_no_match	-1.11970409611795e-05	Liver	other regions
sample_1028	liver	Liver_up	0.00131912230488	Liver	high LMD
sample_1029	liver	Liver_down	-0.000738780145	Liver	low LMD
sample_1030	liver	Liver_no_match	-3.19133911336693e-05	Liver	other regions
sample_1031	liver	Liver_up	0.0020269856372	Liver	high LMD
sample_1032	liver	Liver_down	-0.0001642105464545	Liver	low LMD
sample_1033	liver	Liver_no_match	-8.37771657341807e-06	Liver	other regions
sample_1034	liver	Liver_up	0.00046856440528	Liver	high LMD
sample_1035	liver	Liver_down	-0.0001731219195727	Liver	low LMD
sample_1036	liver	Liver_no_match	1.27609194180366e-05	Liver	other regions
sample_1037	liver	Liver_up	0.000528816785056	Liver	high LMD
sample_1038	liver	Liver_down	-0.0002692312296363	Liver	low LMD
sample_1039	liver	Liver_no_match	2.64253739586786e-06	Liver	other regions
sample_1040	liver	Liver_up	0.000621521498132	Liver	high LMD
sample_1041	liver	Liver_down	-0.0002252248517272	Liver	low LMD
sample_1042	liver	Liver_no_match	-6.09619085931318e-06	Liver	other regions
sample_1043	liver	Liver_up	0.0004778761416336	Liver	high LMD
sample_1044	liver	Liver_down	-0.0002613892853318	Liver	low LMD
sample_1045	liver	Liver_no_match	-5.8723091868533e-06	Liver	other regions
sample_1046	liver	Liver_up	0.0003298471776	Liver	high LMD
sample_1047	liver	Liver_down	-0.0007824981021818	Liver	low LMD
sample_1048	liver	Liver_no_match	-5.4684654154218e-05	Liver	other regions
sample_1049	liver	Liver_up	0.0016228930544	Liver	high LMD
sample_1050	liver	Liver_down	-0.0001988462505	Liver	low LMD
sample_1051	liver	Liver_no_match	-1.10232075266107e-05	Liver	other regions
sample_1052	liver	Liver_up	0.00041892158932	Liver	high LMD
sample_1053	liver	Liver_down	0.0002730596881818	Liver	low LMD
sample_1054	liver	Liver_no_match	-3.60982731661515e-05	Liver	other regions
sample_1055	liver	Liver_up	-0.0003819208336	Liver	high LMD
sample_1056	liver	Liver_down	-0.0007970663513636	Liver	low LMD
sample_1057	liver	Liver_no_match	-3.80279234695745e-05	Liver	other regions
sample_1058	liver	Liver_up	0.001465576792	Liver	high LMD
sample_1059	liver	Liver_down	-0.000125924899909	Liver	low LMD
sample_1060	liver	Liver_no_match	-9.03855165528667e-06	Liver	other regions
sample_1061	liver	Liver_up	0.00043403313646	Liver	high LMD
sample_1062	liver	Liver_down	0.0002737318640909	Liver	low LMD
sample_1063	liver	Liver_no_match	-2.16841154491004e-05	Liver	other regions
sample_1064	liver	Liver_up	-0.0003531718944	Liver	high LMD
sample_1065	liver	Liver_down	-0.0001943174947272	Liver	low LMD
sample_1066	liver	Liver_no_match	-6.43597557407242e-06	Liver	other regions
sample_1067	liver	Liver_up	0.00044590911968	Liver	high LMD
sample_1068	liver	Liver_down	-0.0008671234068181	Liver	low LMD
sample_1069	liver	Liver_no_match	-1.04630754431131e-05	Liver	other regions
sample_1070	liver	Liver_up	0.0013353942826	Liver	high LMD
sample_1071	liver	Liver_down	-0.001055086020909	Liver	low LMD
sample_1072	liver	Liver_no_match	-5.35379465891004e-06	Liver	other regions
sample_1073	liver	Liver_up	0.00136386056956	Liver	high LMD
sample_1074	liver	Liver_down	-0.0007304263081818	Liver	low LMD
sample_1075	liver	Liver_no_match	-5.41262817754946e-05	Liver	other regions
sample_1076	liver	Liver_up	0.0018890323144	Liver	high LMD
sample_1077	liver	Liver_down	-0.0003326017621363	Liver	low LMD
sample_1078	liver	Liver_no_match	-2.19704051081747e-05	Liver	other regions
sample_1079	liver	Liver_up	0.00050288160264	Liver	high LMD
sample_1080	liver	Liver_down	0.0002256678968181	Liver	low LMD
sample_1081	liver	Liver_no_match	9.09416704681597e-06	Liver	other regions
sample_1082	liver	Liver_up	-0.00055584166716	Liver	high LMD
sample_1083	liver	Liver_down	0.000469433438	Liver	low LMD
sample_1084	liver	Liver_no_match	-1.21054044673386e-05	Liver	other regions
sample_1085	liver	Liver_up	-0.00068314685664	Liver	high LMD
sample_1086	liver	Liver_down	-0.001067770978409	Liver	low LMD
sample_1087	liver	Liver_no_match	-2.04698078719533e-05	Liver	other regions
sample_1088	liver	Liver_up	0.0019520154732558	Liver	high LMD
sample_1089	liver	Liver_down	-0.0005603309382272	Liver	low LMD
sample_1090	liver	Liver_no_match	-5.53780737588279e-05	Liver	other regions
sample_1091	liver	Liver_up	0.00153307732104	Liver	high LMD
sample_1092	liver	Liver_down	-0.0005530375245454	Liver	low LMD
sample_1093	liver	Liver_no_match	-4.2723802458477e-05	Liver	other regions
sample_1094	liver	Liver_up	0.0014855226804	Liver	high LMD
sample_1095	liver	Liver_down	-0.0008923593531818	Liver	low LMD
sample_1096	liver	Liver_no_match	-9.14665543820082e-06	Liver	other regions
sample_1097	liver	Liver_up	0.0014334998164	Liver	high LMD
sample_1098	liver	Liver_down	-0.0005590312418181	Liver	low LMD
sample_1099	liver	Liver_no_match	-3.79343785509518e-05	Liver	other regions
sample_1100	liver	Liver_up	0.0013373684556	Liver	high LMD
sample_1101	liver	Liver_down	-0.0009467295201818	Liver	low LMD
sample_1102	liver	Liver_no_match	-6.85290076845838e-06	Liver	other regions
sample_1103	liver	Liver_up	0.0013680093492	Liver	high LMD
sample_1104	liver	Liver_down	-0.001019524280909	Liver	low LMD
sample_1105	liver	Liver_no_match	1.50560070701755e-06	Liver	other regions
sample_1106	liver	Liver_up	0.0014308631848	Liver	high LMD
sample_1107	liver	Liver_down	-0.0003691883704545	Liver	low LMD
sample_1108	liver	Liver_no_match	-1.92103029459127e-05	Liver	other regions
sample_1109	liver	Liver_up	0.000689576054868	Liver	high LMD
sample_1110	liver	Liver_down	0.0002084998695454	Liver	low LMD
sample_1111	liver	Liver_no_match	4.68568761594438e-06	Liver	other regions
sample_1112	liver	Liver_up	2.283165528e-05	Liver	high LMD
sample_1113	liver	Liver_down	-0.0020363052081818	Liver	low LMD
sample_1114	liver	Liver_no_match	-7.51427062497798e-05	Liver	other regions
sample_1115	liver	Liver_up	0.0036063553256	Liver	high LMD
sample_1116	liver	Liver_down	-0.0002214768256818	Liver	low LMD
sample_1117	liver	Liver_no_match	-1.5138998931034e-05	Liver	other regions
sample_1118	liver	Liver_up	0.00037954692864	Liver	high LMD
sample_1119	liver	Liver_down	-0.0004395213211818	Liver	low LMD
sample_1120	liver	Liver_no_match	-4.73684795896898e-05	Liver	other regions
sample_1121	liver	Liver_up	0.0007954522196	Liver	high LMD
sample_1122	liver	Liver_down	-0.0003854584790909	Liver	low LMD
sample_1123	liver	Liver_no_match	-2.33206420373087e-05	Liver	other regions
sample_1124	liver	Liver_up	0.00087326283524	Liver	high LMD
sample_1125	liver	Liver_down	-0.0001608058036818	Liver	low LMD
sample_1126	liver	Liver_no_match	-1.50676991065801e-05	Liver	other regions
sample_1127	liver	Liver_up	0.00047431982688	Liver	high LMD
sample_1128	liver	Liver_down	-5.75107681818184e-06	Liver	low LMD
sample_1129	liver	Liver_no_match	-3.34906363247929e-06	Liver	other regions
sample_1130	liver	Liver_up	0.000347085297	Liver	high LMD
sample_1131	liver	Liver_down	-0.000431211312909	Liver	low LMD
sample_1132	liver	Liver_no_match	1.27166424649608e-05	Liver	other regions
sample_1133	liver	Liver_up	0.00057352099808	Liver	high LMD
sample_1134	liver	Liver_down	-0.000339370938	Liver	low LMD
sample_1135	liver	Liver_no_match	-8.64775337835013e-06	Liver	other regions
sample_1136	liver	Liver_up	0.0004852184944	Liver	high LMD
sample_1137	liver	Liver_down	-0.0008368584804545	Liver	low LMD
sample_1138	liver	Liver_no_match	-3.41994056271071e-06	Liver	other regions
sample_1139	liver	Liver_up	0.00235071710728	Liver	high LMD
sample_1140	liver	Liver_down	0.0003287707726818	Liver	low LMD
sample_1141	liver	Liver_no_match	-2.46819548552968e-05	Liver	other regions
sample_1142	liver	Liver_up	-0.0003064069016	Liver	high LMD
sample_1143	liver	Liver_down	-0.0010920363945454	Liver	low LMD
sample_1144	liver	Liver_no_match	-1.42141592583053e-05	Liver	other regions
sample_1145	liver	Liver_up	0.00213169456824	Liver	high LMD
sample_1146	liver	Liver_down	0.000323209053409	Liver	low LMD
sample_1147	liver	Liver_no_match	-2.49596388644644e-05	Liver	other regions
sample_1148	liver	Liver_up	-0.000317344726	Liver	high LMD
sample_1149	liver	Liver_down	-0.0009669786468181	Liver	low LMD
sample_1150	liver	Liver_no_match	-2.1643758280112e-05	Liver	other regions
sample_1151	liver	Liver_up	0.0028199798432	Liver	high LMD
sample_1152	liver	Liver_down	0.0003409754795454	Liver	low LMD
sample_1153	liver	Liver_no_match	-3.36669693492721e-05	Liver	other regions
sample_1154	liver	Liver_up	-0.00040407686856	Liver	high LMD
sample_1155	liver	Liver_down	-0.0006916083701363	Liver	low LMD
sample_1156	liver	Liver_no_match	6.81243443988802e-05	Liver	other regions
sample_1157	liver	Liver_up	0.00116859078572	Liver	high LMD
sample_1158	liver	Liver_down	-0.0003047751273181	Liver	low LMD
sample_1159	liver	Liver_no_match	4.38819148210713e-05	Liver	other regions
sample_1160	liver	Liver_up	0.0006694567	Liver	high LMD
sample_1161	liver	Liver_down	0.0002967667936363	Liver	low LMD
sample_1162	liver	Liver_no_match	-4.08396535850478e-05	Liver	other regions
sample_1163	liver	Liver_up	-0.00040878671224	Liver	high LMD
sample_1164	liver	Liver_down	-0.001167800210909	Liver	low LMD
sample_1165	liver	Liver_no_match	-5.34836231000373e-06	Liver	other regions
sample_1166	liver	Liver_up	0.00192249568736	Liver	high LMD
sample_1167	liver	Liver_down	0.0002685801236363	Liver	low LMD
sample_1168	liver	Liver_no_match	-4.16415578525345e-05	Liver	other regions
sample_1169	liver	Liver_up	-0.0002627925358	Liver	high LMD
sample_1170	liver	Liver_down	-0.0003507433557272	Liver	low LMD
sample_1171	liver	Liver_no_match	9.37783159904554e-06	Liver	other regions
sample_1172	liver	Liver_up	0.000371694328008	Liver	high LMD
sample_1173	liver	Liver_down	-0.000214282623409	Liver	low LMD
sample_1174	liver	Liver_no_match	2.8141610820642e-06	Liver	other regions
sample_1175	liver	Liver_up	0.0002222108408	Liver	high LMD
sample_1176	liver	Liver_down	-0.0003934893818181	Liver	low LMD
sample_1177	liver	Liver_no_match	1.42147527951549e-05	Liver	other regions
sample_1178	liver	Liver_up	0.0004625367484	Liver	high LMD
sample_1179	liver	Liver_down	-0.0002245158043181	Liver	low LMD
sample_1180	liver	Liver_no_match	3.26481551945166e-05	Liver	other regions
sample_1181	liver	Liver_up	0.00059117031092	Liver	high LMD
sample_1182	liver	Liver_down	-0.0002772039627272	Liver	low LMD
sample_1183	liver	Liver_no_match	6.44919599972714e-05	Liver	other regions
sample_1184	liver	Liver_up	0.0006929149922	Liver	high LMD
sample_1185	liver	Liver_down	0.0003070197925	Liver	low LMD
sample_1186	liver	Liver_no_match	-4.10358174795446e-05	Liver	other regions
sample_1187	liver	Liver_up	-0.000221316756	Liver	high LMD
sample_1188	liver	Liver_down	-0.00043218218165	Liver	low LMD
sample_1189	liver	Liver_no_match	1.41774354328854e-05	Liver	other regions
sample_1190	liver	Liver_up	0.0008066999968	Liver	high LMD
sample_1191	liver	Liver_down	-0.0010374849690909	Liver	low LMD
sample_1192	liver	Liver_no_match	1.97821757122061e-06	Liver	other regions
sample_1193	liver	Liver_up	0.001964892528	Liver	high LMD
sample_1194	liver	Liver_down	-0.0002721522926363	Liver	low LMD
sample_1195	liver	Liver_no_match	5.95189488300298e-06	Liver	other regions
sample_1196	liver	Liver_up	0.0003895088812	Liver	high LMD
sample_1197	liver	Liver_down	-0.0003362685141818	Liver	low LMD
sample_1198	liver	Liver_no_match	4.54582766974356e-05	Liver	other regions
sample_1199	liver	Liver_up	0.0007861055476	Liver	high LMD
sample_1200	liver	Liver_down	-0.0012906053877272	Liver	low LMD
sample_1201	liver	Liver_no_match	-6.37991525800672e-06	Liver	other regions
sample_1202	liver	Liver_up	0.0023593240668	Liver	high LMD
sample_1203	liver	Liver_down	0.0004522934163636	Liver	low LMD
sample_1204	liver	Liver_no_match	-4.24481914483016e-05	Liver	other regions
sample_1205	liver	Liver_up	-0.00051696969064	Liver	high LMD
sample_1206	liver	Liver_down	-0.0003734946295454	Liver	low LMD
sample_1207	liver	Liver_no_match	4.49155956175252e-05	Liver	other regions
sample_1208	liver	Liver_up	0.0006393544724	Liver	high LMD
sample_1209	liver	Liver_down	-0.0007549034854545	Liver	low LMD
sample_1210	liver	Liver_no_match	-4.42559645245614e-05	Liver	other regions
sample_1211	liver	Liver_up	0.0018571130968	Liver	high LMD
sample_1212	liver	Liver_down	-0.0009543290218181	Liver	low LMD
sample_1213	liver	Liver_no_match	-2.90473383658455e-05	Liver	other regions
sample_1214	liver	Liver_up	0.00228211957396	Liver	high LMD
sample_1215	liver	Liver_down	-0.001153039978	Liver	low LMD
sample_1216	liver	Liver_no_match	2.30940394437103e-05	Liver	other regions
sample_1217	liver	Liver_up	0.0020181968272	Liver	high LMD
sample_1218	liver	Liver_down	-0.0003572871645454	Liver	low LMD
sample_1219	liver	Liver_no_match	-3.40295307309444e-05	Liver	other regions
sample_1220	liver	Liver_up	0.00108099097	Liver	high LMD
sample_1221	liver	Liver_down	-0.0003940601388636	Liver	low LMD
sample_1222	liver	Liver_no_match	-1.02054743100411e-05	Liver	other regions
sample_1223	liver	Liver_up	0.00070378785208	Liver	high LMD
sample_1224	liver	Liver_down	-0.0011785547431818	Liver	low LMD
sample_1225	liver	Liver_no_match	-1.03489510327734e-05	Liver	other regions
sample_1226	liver	Liver_up	0.0019022602828	Liver	high LMD
sample_1227	liver	Liver_down	0.0006909902193181	Liver	low LMD
sample_1228	liver	Liver_no_match	3.2029175192109e-05	Liver	other regions
sample_1229	liver	Liver_up	-0.000842925418	Liver	high LMD
sample_1230	liver	Liver_down	-0.001263686195909	Liver	low LMD
sample_1231	liver	Liver_no_match	1.96855555173371e-05	Liver	other regions
sample_1232	liver	Liver_up	0.0021441533116	Liver	high LMD
sample_1233	liver	Liver_down	-0.0005433796343181	Liver	low LMD
sample_1234	liver	Liver_no_match	8.81904159420679e-05	Liver	other regions
sample_1235	liver	Liver_up	0.0009604591296	Liver	high LMD
sample_1236	liver	Liver_down	-0.0010433953373636	Liver	low LMD
sample_1237	liver	Liver_no_match	-9.07689028748862e-06	Liver	other regions
sample_1238	liver	Liver_up	0.002101334288	Liver	high LMD
sample_1239	liver	Liver_down	-0.000140860645909	Liver	low LMD
sample_1240	liver	Liver_no_match	-2.38044558868983e-07	Liver	other regions
sample_1241	liver	Liver_up	0.00098019209736	Liver	high LMD
sample_1242	liver	Liver_down	-0.0013018129495454	Liver	low LMD
sample_1243	liver	Liver_no_match	1.39773833746099e-05	Liver	other regions
sample_1244	liver	Liver_up	0.0023532224844	Liver	high LMD
sample_1245	liver	Liver_down	-0.0012769512740909	Liver	low LMD
sample_1246	liver	Liver_no_match	-2.45577117205674e-05	Liver	other regions
sample_1247	liver	Liver_up	0.0026187636208	Liver	high LMD
sample_1248	liver	Liver_down	0.0005309671422727	Liver	low LMD
sample_1249	liver	Liver_no_match	2.81334457241657e-05	Liver	other regions
sample_1250	liver	Liver_up	-0.00069619170924	Liver	high LMD
sample_1251	liver	Liver_down	-0.0006646111504545	Liver	low LMD
sample_1252	liver	Liver_no_match	0.0001132796928938	Liver	other regions
sample_1253	liver	Liver_up	0.00108012917052	Liver	high LMD
sample_1254	liver	Liver_down	-0.0006299590745454	Liver	low LMD
sample_1255	liver	Liver_no_match	-3.90887230077641e-05	Liver	other regions
sample_1256	liver	Liver_up	0.0014502785528	Liver	high LMD
sample_1257	liver	Liver_down	-0.0007056102044545	Liver	low LMD
sample_1258	liver	Liver_no_match	-2.97405694906308e-05	Liver	other regions
sample_1259	liver	Liver_up	0.001604035322	Liver	high LMD
sample_1260	liver	Liver_down	-0.0010584638336363	Liver	low LMD
sample_1261	liver	Liver_no_match	-2.09286051437477e-05	Liver	other regions
sample_1262	liver	Liver_up	0.00175627695416	Liver	high LMD
sample_1263	liver	Liver_down	-0.0009433254122727	Liver	low LMD
sample_1264	liver	Liver_no_match	-3.69063304468085e-06	Liver	other regions
sample_1265	liver	Liver_up	0.0015468187624	Liver	high LMD
sample_1266	liver	Liver_down	-0.0011174044327272	Liver	low LMD
sample_1267	liver	Liver_no_match	-2.47313295717376e-05	Liver	other regions
sample_1268	liver	Liver_up	0.0019021895268	Liver	high LMD
sample_1269	liver	Liver_down	-0.00035207991215	Liver	low LMD
sample_1270	liver	Liver_no_match	-2.03246175895692e-05	Liver	other regions
sample_1271	liver	Liver_up	0.00059640439684	Liver	high LMD
sample_1272	liver	Liver_down	-0.0007827085854545	Liver	low LMD
sample_1273	liver	Liver_no_match	2.84700499158268e-05	Liver	other regions
sample_1274	liver	Liver_up	0.00138564165	Liver	high LMD
sample_1275	liver	Liver_down	-0.0005351267855	Liver	low LMD
sample_1276	liver	Liver_no_match	-1.22822123765957e-05	Liver	other regions
sample_1277	liver	Liver_up	0.0006273427588	Liver	high LMD
sample_1278	liver	Liver_down	-9.94292833636364e-05	Liver	low LMD
sample_1279	liver	Liver_no_match	2.60354862069653e-05	Liver	other regions
sample_1280	liver	Liver_up	0.00036113363524	Liver	high LMD
sample_1281	liver	Liver_down	-0.0002365916377272	Liver	low LMD
sample_1282	liver	Liver_no_match	-1.45737551391004e-06	Liver	other regions
sample_1283	liver	Liver_up	0.00067523566856	Liver	high LMD
sample_1284	liver	Liver_down	-0.0008074132828045	Liver	low LMD
sample_1285	liver	Liver_no_match	5.04431861560657e-05	Liver	other regions
sample_1286	liver	Liver_up	0.00136289355084	Liver	high LMD
sample_1287	liver	Liver_down	-0.0007635201269818	Liver	low LMD
sample_1288	liver	Liver_no_match	-3.66947716226428e-05	Liver	other regions
sample_1289	liver	Liver_up	0.001720592944	Liver	high LMD
sample_1290	liver	Liver_down	-0.0003349000478636	Liver	low LMD
sample_1291	liver	Liver_no_match	-1.14936920196245e-05	Liver	other regions
sample_1292	liver	Liver_up	0.00071315108412	Liver	high LMD
sample_1293	liver	Liver_down	-0.000678190368	Liver	low LMD
sample_1294	liver	Liver_no_match	-5.16895629158268e-05	Liver	other regions
sample_1295	liver	Liver_up	0.00164349567136	Liver	high LMD
sample_1296	liver	Liver_down	-0.0002526374615	Liver	low LMD
sample_1297	liver	Liver_no_match	-2.51877714556551e-06	Liver	other regions
sample_1298	liver	Liver_up	0.00059716340388	Liver	high LMD
sample_1299	liver	Liver_down	0.0001141180745454	Liver	low LMD
sample_1300	liver	Liver_no_match	-1.29458440024487e-05	Liver	other regions
sample_1301	liver	Liver_up	-0.00021987115096	Liver	high LMD
sample_1302	liver	Liver_down	0.000324224188909	Liver	low LMD
sample_1303	liver	Liver_no_match	2.52714310836133e-06	Liver	other regions
sample_1304	liver	Liver_up	-0.00054260708664	Liver	high LMD
sample_1305	liver	Liver_down	0.0004040885793454	Liver	low LMD
sample_1306	liver	Liver_no_match	-1.29416245526689e-06	Liver	other regions
sample_1307	liver	Liver_up	-0.000426949629492	Liver	high LMD
sample_1308	liver	Liver_down	-0.0008309994790909	Liver	low LMD
sample_1309	liver	Liver_no_match	4.33226204942142e-06	Liver	other regions
sample_1310	liver	Liver_up	0.00122791131576	Liver	high LMD
sample_1311	liver	Liver_down	-0.000825500420909	Liver	low LMD
sample_1312	liver	Liver_no_match	8.81520851474431e-06	Liver	other regions
sample_1313	liver	Liver_up	0.0012347558764	Liver	high LMD
sample_1314	liver	Liver_down	-0.0010970128927272	Liver	low LMD
sample_1315	liver	Liver_no_match	-9.29490694557671e-06	Liver	other regions
sample_1316	liver	Liver_up	0.0015425255876	Liver	high LMD
sample_1317	liver	Liver_down	-0.0004326874045409	Liver	low LMD
sample_1318	liver	Liver_no_match	-2.2734225729386e-05	Liver	other regions
sample_1319	liver	Liver_up	0.0004667509418	Liver	high LMD
sample_1320	liver	Liver_down	0.0002944553003181	Liver	low LMD
sample_1321	liver	Liver_no_match	1.59728999110116e-05	Liver	other regions
sample_1322	liver	Liver_up	-0.0002956640448	Liver	high LMD
sample_1323	liver	Liver_down	-0.0001697596922727	Liver	low LMD
sample_1324	liver	Liver_no_match	3.9282547041732e-05	Liver	other regions
sample_1325	liver	Liver_up	0.0007246434236	Liver	high LMD
sample_1326	liver	Liver_down	-0.00077772725	Liver	low LMD
sample_1327	liver	Liver_no_match	-1.00421805099664e-05	Liver	other regions
sample_1328	liver	Liver_up	0.00209583204164	Liver	high LMD
sample_1329	liver	Liver_down	-0.0004774538725	Liver	low LMD
sample_1330	liver	Liver_no_match	4.28287077819336e-05	Liver	other regions
sample_1331	liver	Liver_up	0.00086102869844	Liver	high LMD
sample_1332	liver	Liver_down	-3.29925456363636e-05	Liver	low LMD
sample_1333	liver	Liver_no_match	8.09951868353789e-06	Liver	other regions
sample_1334	liver	Liver_up	0.00047847579972	Liver	high LMD
sample_1335	liver	Liver_down	-0.0006116814756363	Liver	low LMD
sample_1336	liver	Liver_no_match	-6.17355067916506e-05	Liver	other regions
sample_1337	liver	Liver_up	0.00150574400304	Liver	high LMD
sample_1338	liver	Liver_down	-0.000851111362909	Liver	low LMD
sample_1339	liver	Liver_no_match	-2.52374797249347e-05	Liver	other regions
sample_1340	liver	Liver_up	0.001640124144	Liver	high LMD
sample_1341	liver	Liver_down	-0.0009050757540909	Liver	low LMD
sample_1342	liver	Liver_no_match	7.07090529092945e-06	Liver	other regions
sample_1343	liver	Liver_up	0.00134225430044	Liver	high LMD
sample_1344	liver	Liver_down	-0.0009969753586363	Liver	low LMD
sample_1345	liver	Liver_no_match	5.49659737774356e-06	Liver	other regions
sample_1346	liver	Liver_up	0.00138285156248	Liver	high LMD
sample_1347	liver	Liver_down	-0.0010342947927272	Liver	low LMD
sample_1348	liver	Liver_no_match	-1.81243675528187e-07	Liver	other regions
sample_1349	liver	Liver_up	0.001484634128	Liver	high LMD
sample_1350	liver	Liver_down	-0.0008726319847727	Liver	low LMD
sample_1351	liver	Liver_no_match	-3.72449626605823e-05	Liver	other regions
sample_1352	liver	Liver_up	0.00184781280168	Liver	high LMD
sample_1353	liver	Liver_down	-0.0011403450336363	Liver	low LMD
sample_1354	liver	Liver_no_match	-2.87304851907428e-06	Liver	other regions
sample_1355	liver	Liver_up	0.001764638043056	Liver	high LMD
sample_1356	liver	Liver_down	3.019177e-05	Liver	low LMD
sample_1357	liver	Liver_no_match	4.81088907805711e-05	Liver	other regions
sample_1358	liver	Liver_up	0.0004504778028	Liver	high LMD
sample_1359	liver	Liver_down	-0.00107304986	Liver	low LMD
sample_1360	liver	Liver_no_match	3.386993554162e-06	Liver	other regions
sample_1361	liver	Liver_up	0.00163286637068	Liver	high LMD
sample_1362	liver	Liver_down	-0.0009889403954545	Liver	low LMD
sample_1363	liver	Liver_no_match	1.00426517164987e-05	Liver	other regions
sample_1364	liver	Liver_up	0.00154685932976	Liver	high LMD
sample_1365	liver	Liver_down	0.0004252600488181	Liver	low LMD
sample_1366	liver	Liver_no_match	-3.50026158073722e-05	Liver	other regions
sample_1367	liver	Liver_up	-0.000644026464208	Liver	high LMD
sample_1368	liver	Liver_down	-0.0002348367268181	Liver	low LMD
sample_1369	liver	Liver_no_match	-6.5336207035237e-06	Liver	other regions
sample_1370	liver	Liver_up	0.0003317360534	Liver	high LMD
sample_1371	liver	Liver_down	-0.0002850774868181	Liver	low LMD
sample_1372	liver	Liver_no_match	4.61115652824487e-06	Liver	other regions
sample_1373	liver	Liver_up	0.0003166113376	Liver	high LMD
sample_1374	liver	Liver_down	-0.0009836331478636	Liver	low LMD
sample_1375	liver	Liver_no_match	-2.62073478000336e-05	Liver	other regions
sample_1376	liver	Liver_up	0.002311720376	Liver	high LMD
sample_1377	liver	Liver_down	-0.0010367636422727	Liver	low LMD
sample_1378	liver	Liver_no_match	6.97795518088839e-06	Liver	other regions
sample_1379	liver	Liver_up	0.0018041399736	Liver	high LMD
sample_1380	liver	Liver_down	-2.795247e-05	Liver	low LMD
sample_1381	liver	Liver_no_match	3.40576972403173e-05	Liver	other regions
sample_1382	liver	Liver_up	0.000506171256804	Liver	high LMD
sample_1383	liver	Liver_down	-0.0002983020304545	Liver	low LMD
sample_1384	liver	Liver_no_match	-1.02100466387234e-05	Liver	other regions
sample_1385	liver	Liver_up	0.0006619526964	Liver	high LMD
sample_1386	liver	Liver_down	-0.0002162000627272	Liver	low LMD
sample_1387	liver	Liver_no_match	3.31947704593505e-05	Liver	other regions
sample_1388	liver	Liver_up	0.00095505485336	Liver	high LMD
sample_1389	liver	Liver_down	-0.000334448222	Liver	low LMD
sample_1390	liver	Liver_no_match	-5.58190669848451e-06	Liver	other regions
sample_1391	liver	Liver_up	0.0002631929944	Liver	high LMD
sample_1392	breast	Breast_down	-0.0007137378426	Breast	low LMD
sample_1393	breast	Breast_no_match	7.56639711156577e-05	Breast	other regions
sample_1394	breast	Breast_up	0.0014590114324	Breast	high LMD
sample_1395	breast	Breast_down	-0.00262926256128	Breast	low LMD
sample_1396	breast	Breast_no_match	0.0002108593932789	Breast	other regions
sample_1397	breast	Breast_up	0.0033909920308	Breast	high LMD
sample_1398	breast	Breast_down	-5.21398072948e-05	Breast	low LMD
sample_1399	breast	Breast_no_match	4.29942823821375e-06	Breast	other regions
sample_1400	breast	Breast_up	0.00011637795252	Breast	high LMD
sample_1401	breast	Breast_down	-0.00057201726728	Breast	low LMD
sample_1402	breast	Breast_no_match	3.72804076721263e-05	Breast	other regions
sample_1403	breast	Breast_up	0.00041772198576	Breast	high LMD
sample_1404	breast	Breast_down	-0.0004071354404	Breast	low LMD
sample_1405	breast	Breast_no_match	1.95548181417459e-05	Breast	other regions
sample_1406	breast	Breast_up	0.00094833359	Breast	high LMD
sample_1407	breast	Breast_down	-0.0001062971764	Breast	low LMD
sample_1408	breast	Breast_no_match	2.5519102154645e-05	Breast	other regions
sample_1409	breast	Breast_up	0.000977816360164	Breast	high LMD
sample_1410	breast	Breast_down	-0.002869506634	Breast	low LMD
sample_1411	breast	Breast_no_match	0.0003093662304537	Breast	other regions
sample_1412	breast	Breast_up	0.00448738008868	Breast	high LMD
sample_1413	breast	Breast_down	-0.00020885846228	Breast	low LMD
sample_1414	breast	Breast_no_match	1.7908653550654e-05	Breast	other regions
sample_1415	breast	Breast_up	0.0009701768756	Breast	high LMD
sample_1416	breast	Breast_down	-9.850486536e-05	Breast	low LMD
sample_1417	breast	Breast_no_match	9.17534550554933e-06	Breast	other regions
sample_1418	breast	Breast_up	0.00025815499532	Breast	high LMD
sample_1419	breast	Breast_down	-0.00041851916436	Breast	low LMD
sample_1420	breast	Breast_no_match	1.94770360311708e-05	Breast	other regions
sample_1421	breast	Breast_up	0.00030994678056	Breast	high LMD
sample_1422	breast	Breast_down	-0.0004802752828	Breast	low LMD
sample_1423	breast	Breast_no_match	4.7314138564574e-05	Breast	other regions
sample_1424	breast	Breast_up	0.0011031855112	Breast	high LMD
sample_1425	breast	Breast_down	-0.000232312361548	Breast	low LMD
sample_1426	breast	Breast_no_match	9.8665612107997e-06	Breast	other regions
sample_1427	breast	Breast_up	0.0009074266756	Breast	high LMD
sample_1428	breast	Breast_down	-0.004743823808	Breast	low LMD
sample_1429	breast	Breast_no_match	0.0003034350229573	Breast	other regions
sample_1430	breast	Breast_up	0.0052987861816	Breast	high LMD
sample_1431	breast	Breast_down	-0.00059401406196	Breast	low LMD
sample_1432	breast	Breast_no_match	2.69859418291106e-05	Breast	other regions
sample_1433	breast	Breast_up	0.0010817941412	Breast	high LMD
sample_1434	breast	Breast_down	-0.005525137526	Breast	low LMD
sample_1435	breast	Breast_no_match	0.000354557190714	Breast	other regions
sample_1436	breast	Breast_up	0.006150828028	Breast	high LMD
sample_1437	breast	Breast_down	-0.0043512245064	Breast	low LMD
sample_1438	breast	Breast_no_match	0.0003117656798734	Breast	other regions
sample_1439	breast	Breast_up	0.0051179987	Breast	high LMD
sample_1440	breast	Breast_down	-4.427062178e-06	Breast	low LMD
sample_1441	breast	Breast_no_match	1.37680732418771e-06	Breast	other regions
sample_1442	breast	Breast_up	2.1454558544e-05	Breast	high LMD
sample_1443	breast	Breast_down	-0.00010337621352	Breast	low LMD
sample_1444	breast	Breast_no_match	1.58303472899193e-05	Breast	other regions
sample_1445	breast	Breast_up	0.0007945605112	Breast	high LMD
sample_1446	breast	Breast_down	-0.000367704862776	Breast	low LMD
sample_1447	breast	Breast_no_match	1.12274342676831e-05	Breast	other regions
sample_1448	breast	Breast_up	0.00026164934684	Breast	high LMD
sample_1449	breast	Breast_down	-0.00063827872824	Breast	low LMD
sample_1450	breast	Breast_no_match	-2.53532167768498e-05	Breast	other regions
sample_1451	breast	Breast_up	0.00108420545376	Breast	high LMD
sample_1452	breast	Breast_down	-0.0025427841488	Breast	low LMD
sample_1453	breast	Breast_no_match	0.0003027138415649	Breast	other regions
sample_1454	breast	Breast_up	0.003961763695	Breast	high LMD
sample_1455	breast	Breast_down	-0.00046831586584	Breast	low LMD
sample_1456	breast	Breast_no_match	3.22363506125411e-05	Breast	other regions
sample_1457	breast	Breast_up	0.00091901056388	Breast	high LMD
sample_1458	breast	Breast_down	-0.00166575230216	Breast	low LMD
sample_1459	breast	Breast_no_match	5.09889534112444e-05	Breast	other regions
sample_1460	breast	Breast_up	0.002973298508	Breast	high LMD
sample_1461	breast	Breast_down	-0.00142988722552	Breast	low LMD
sample_1462	breast	Breast_no_match	5.73283497223244e-05	Breast	other regions
sample_1463	breast	Breast_up	0.002612495218764	Breast	high LMD
sample_1464	breast	Breast_down	-0.00048642634416	Breast	low LMD
sample_1465	breast	Breast_no_match	3.57126548348531e-05	Breast	other regions
sample_1466	breast	Breast_up	0.00043470393456	Breast	high LMD
sample_1467	breast	Breast_down	-0.00050234320472	Breast	low LMD
sample_1468	breast	Breast_no_match	2.03247765122945e-05	Breast	other regions
sample_1469	breast	Breast_up	0.00021406391932	Breast	high LMD
sample_1470	breast	Breast_down	-0.00476309986	Breast	low LMD
sample_1471	breast	Breast_no_match	0.0002995746964513	Breast	other regions
sample_1472	breast	Breast_up	0.0052782711028	Breast	high LMD
sample_1473	breast	Breast_down	-0.00483623799444	Breast	low LMD
sample_1474	breast	Breast_no_match	0.0002472124121171	Breast	other regions
sample_1475	breast	Breast_up	0.0046033344232	Breast	high LMD
sample_1476	breast	Breast_down	-0.004962842054	Breast	low LMD
sample_1477	breast	Breast_no_match	0.0003080652251057	Breast	other regions
sample_1478	breast	Breast_up	0.005786514219024	Breast	high LMD
sample_1479	breast	Breast_down	-0.0006732365986	Breast	low LMD
sample_1480	breast	Breast_no_match	2.65725164714499e-05	Breast	other regions
sample_1481	breast	Breast_up	0.00032270600708	Breast	high LMD
sample_1482	breast	Breast_down	-0.00462125185312	Breast	low LMD
sample_1483	breast	Breast_no_match	0.0003484028333128	Breast	other regions
sample_1484	breast	Breast_up	0.0056403250516	Breast	high LMD
sample_1485	breast	Breast_down	-0.0015168420268	Breast	low LMD
sample_1486	breast	Breast_no_match	7.87821609124925e-05	Breast	other regions
sample_1487	breast	Breast_up	0.0031729178104	Breast	high LMD
sample_1488	breast	Breast_down	-0.00046853877944	Breast	low LMD
sample_1489	breast	Breast_no_match	2.72834454313229e-05	Breast	other regions
sample_1490	breast	Breast_up	0.00035686427168	Breast	high LMD
sample_1491	breast	Breast_down	-0.00187051669508	Breast	low LMD
sample_1492	breast	Breast_no_match	7.44829303007212e-05	Breast	other regions
sample_1493	breast	Breast_up	0.00343904229936	Breast	high LMD
sample_1494	breast	Breast_down	-0.0006072337304	Breast	low LMD
sample_1495	breast	Breast_no_match	5.65610156224215e-05	Breast	other regions
sample_1496	breast	Breast_up	0.0012831733361	Breast	high LMD
sample_1497	breast	Breast_down	-0.00078531159012	Breast	low LMD
sample_1498	breast	Breast_no_match	0.0001308077116454	Breast	other regions
sample_1499	breast	Breast_up	0.0019292978956	Breast	high LMD
sample_1500	breast	Breast_down	-0.0005819489568	Breast	low LMD
sample_1501	breast	Breast_no_match	3.01106675512638e-05	Breast	other regions
sample_1502	breast	Breast_up	0.00040072653024	Breast	high LMD
sample_1503	breast	Breast_down	-0.0004074217678	Breast	low LMD
sample_1504	breast	Breast_no_match	2.42883469507332e-05	Breast	other regions
sample_1505	breast	Breast_up	0.00029857443144	Breast	high LMD
sample_1506	breast	Breast_down	-0.00489215348	Breast	low LMD
sample_1507	breast	Breast_no_match	0.0004634475415917	Breast	other regions
sample_1508	breast	Breast_up	0.006466482352	Breast	high LMD
sample_1509	breast	Breast_down	-0.00026733913832	Breast	low LMD
sample_1510	breast	Breast_no_match	2.45610152223423e-05	Breast	other regions
sample_1511	breast	Breast_up	0.00021763717584	Breast	high LMD
sample_1512	breast	Breast_down	-0.00058101014048	Breast	low LMD
sample_1513	breast	Breast_no_match	5.12770411773916e-05	Breast	other regions
sample_1514	breast	Breast_up	0.001098077921936	Breast	high LMD
sample_1515	breast	Breast_down	-0.00028333738676	Breast	low LMD
sample_1516	breast	Breast_no_match	2.19324033971973e-05	Breast	other regions
sample_1517	breast	Breast_up	0.00081059091784	Breast	high LMD
sample_1518	breast	Breast_down	-0.00067610659944	Breast	low LMD
sample_1519	breast	Breast_no_match	1.32057374916928e-05	Breast	other regions
sample_1520	breast	Breast_up	0.00129988389904	Breast	high LMD
sample_1521	breast	Breast_down	-0.00071615644	Breast	low LMD
sample_1522	breast	Breast_no_match	1.6140284340284e-05	Breast	other regions
sample_1523	breast	Breast_up	0.0016895941016	Breast	high LMD
sample_1524	breast	Breast_down	-0.00050519830372	Breast	low LMD
sample_1525	breast	Breast_no_match	-1.44389610862967e-05	Breast	other regions
sample_1526	breast	Breast_up	0.00108018768644	Breast	high LMD
sample_1527	breast	Breast_down	-0.00031106932528	Breast	low LMD
sample_1528	breast	Breast_no_match	2.06448803098401e-05	Breast	other regions
sample_1529	breast	Breast_up	0.00056963608852	Breast	high LMD
sample_1530	breast	Breast_down	-0.0016107413274	Breast	low LMD
sample_1531	breast	Breast_no_match	5.41241212059529e-05	Breast	other regions
sample_1532	breast	Breast_up	0.002807427628	Breast	high LMD
sample_1533	breast	Breast_down	-0.00037861192332	Breast	low LMD
sample_1534	breast	Breast_no_match	2.3903239040824e-05	Breast	other regions
sample_1535	breast	Breast_up	0.00073204139776	Breast	high LMD
sample_1536	breast	Breast_down	-0.0049438631068	Breast	low LMD
sample_1537	breast	Breast_no_match	0.0003234952569974	Breast	other regions
sample_1538	breast	Breast_up	0.0055034213792	Breast	high LMD
sample_1539	breast	Breast_down	-0.0004882650372	Breast	low LMD
sample_1540	breast	Breast_no_match	2.81760467424626e-05	Breast	other regions
sample_1541	breast	Breast_up	0.00088080937576	Breast	high LMD
sample_1542	breast	Breast_down	-0.0052516104548	Breast	low LMD
sample_1543	breast	Breast_no_match	0.0003683097215989	Breast	other regions
sample_1544	breast	Breast_up	0.0059998453344	Breast	high LMD
sample_1545	breast	Breast_down	-0.0056749320996	Breast	low LMD
sample_1546	breast	Breast_no_match	0.0003998702911008	Breast	other regions
sample_1547	breast	Breast_up	0.0069746217916	Breast	high LMD
sample_1548	breast	Breast_down	-0.0008314526896	Breast	low LMD
sample_1549	breast	Breast_no_match	2.91545737306054e-05	Breast	other regions
sample_1550	breast	Breast_up	0.00056032715544	Breast	high LMD
sample_1551	breast	Breast_down	-0.00049119605604	Breast	low LMD
sample_1552	breast	Breast_no_match	2.94398416227018e-05	Breast	other regions
sample_1553	breast	Breast_up	0.00072133594196	Breast	high LMD
sample_1554	breast	Breast_down	-0.00031390191128	Breast	low LMD
sample_1555	breast	Breast_no_match	1.05955810587444e-05	Breast	other regions
sample_1556	breast	Breast_up	0.00063589011856	Breast	high LMD
sample_1557	breast	Breast_down	-0.00277358183912	Breast	low LMD
sample_1558	breast	Breast_no_match	0.0005666927873037	Breast	other regions
sample_1559	breast	Breast_up	0.0070236575152	Breast	high LMD
sample_1560	breast	Breast_down	-0.00044245332692	Breast	low LMD
sample_1561	breast	Breast_no_match	2.0068176353352e-05	Breast	other regions
sample_1562	breast	Breast_up	0.0009106366136	Breast	high LMD
sample_1563	breast	Breast_down	-0.0003007706802	Breast	low LMD
sample_1564	breast	Breast_no_match	5.50411167436958e-06	Breast	other regions
sample_1565	breast	Breast_up	0.0005579270404	Breast	high LMD
sample_1566	breast	Breast_down	-0.00034512953356	Breast	low LMD
sample_1567	breast	Breast_no_match	2.06380273927507e-05	Breast	other regions
sample_1568	breast	Breast_up	0.000249636642	Breast	high LMD
sample_1569	breast	Breast_down	-0.0007923438336	Breast	low LMD
sample_1570	breast	Breast_no_match	4.613969398963e-05	Breast	other regions
sample_1571	breast	Breast_up	0.00155822693296	Breast	high LMD
sample_1572	breast	Breast_down	-0.00041350273952	Breast	low LMD
sample_1573	breast	Breast_no_match	2.73833414053475e-05	Breast	other regions
sample_1574	breast	Breast_up	0.00054756349532	Breast	high LMD
sample_1575	breast	Breast_down	-0.0003689381262	Breast	low LMD
sample_1576	breast	Breast_no_match	7.43750761889387e-06	Breast	other regions
sample_1577	breast	Breast_up	0.0008040418904	Breast	high LMD
sample_1578	breast	Breast_down	-0.00036235699232	Breast	low LMD
sample_1579	breast	Breast_no_match	2.19084672050348e-05	Breast	other regions
sample_1580	breast	Breast_up	0.0006927438606	Breast	high LMD
sample_1581	breast	Breast_down	-0.00034820869388	Breast	low LMD
sample_1582	breast	Breast_no_match	2.45031207817451e-05	Breast	other regions
sample_1583	breast	Breast_up	0.00087670222408	Breast	high LMD
sample_1584	breast	Breast_down	-0.00069486009776	Breast	low LMD
sample_1585	breast	Breast_no_match	3.46744254517307e-05	Breast	other regions
sample_1586	breast	Breast_up	0.000399574296348	Breast	high LMD
sample_1587	breast	Breast_down	-0.0013760491452	Breast	low LMD
sample_1588	breast	Breast_no_match	6.12937917043722e-05	Breast	other regions
sample_1589	breast	Breast_up	0.0024542461408	Breast	high LMD
sample_1590	breast	Breast_down	-0.0015037590464	Breast	low LMD
sample_1591	breast	Breast_no_match	4.90212571126532e-05	Breast	other regions
sample_1592	breast	Breast_up	0.0025309243188	Breast	high LMD
sample_1593	breast	Breast_down	-0.00091052215868	Breast	low LMD
sample_1594	breast	Breast_no_match	5.87887903707623e-05	Breast	other regions
sample_1595	breast	Breast_up	0.00035970409716	Breast	high LMD
sample_1596	breast	Breast_down	-0.00039056011088	Breast	low LMD
sample_1597	breast	Breast_no_match	1.16674750617451e-05	Breast	other regions
sample_1598	breast	Breast_up	0.0007508493356	Breast	high LMD
sample_1599	breast	Breast_down	-0.0051023817582	Breast	low LMD
sample_1600	breast	Breast_no_match	0.0003935449514073	Breast	other regions
sample_1601	breast	Breast_up	0.0060251600244	Breast	high LMD
sample_1602	breast	Breast_down	-0.000544771197332	Breast	low LMD
sample_1603	breast	Breast_no_match	3.15764559432014e-05	Breast	other regions
sample_1604	breast	Breast_up	0.0001957403082	Breast	high LMD
sample_1605	breast	Breast_down	-0.00032710604424	Breast	low LMD
sample_1606	breast	Breast_no_match	8.48828691139761e-06	Breast	other regions
sample_1607	breast	Breast_up	0.00060312967912	Breast	high LMD
sample_1608	breast	Breast_down	-0.00078444588536	Breast	low LMD
sample_1609	breast	Breast_no_match	8.68764147896861e-06	Breast	other regions
sample_1610	breast	Breast_up	0.00157619378024	Breast	high LMD
sample_1611	breast	Breast_down	-0.000324338499	Breast	low LMD
sample_1612	breast	Breast_no_match	1.00245752193946e-05	Breast	other regions
sample_1613	breast	Breast_up	0.00061204477208	Breast	high LMD
sample_1614	breast	Breast_down	-0.00117922393468	Breast	low LMD
sample_1615	breast	Breast_no_match	5.45691691730867e-05	Breast	other regions
sample_1616	breast	Breast_up	0.0020912150436	Breast	high LMD
sample_1617	breast	Breast_down	-0.00041224405096	Breast	low LMD
sample_1618	breast	Breast_no_match	2.66887735880306e-05	Breast	other regions
sample_1619	breast	Breast_up	0.00024034839812	Breast	high LMD
sample_1620	breast	Breast_down	-0.00073155831464	Breast	low LMD
sample_1621	breast	Breast_no_match	4.94236100548191e-05	Breast	other regions
sample_1622	breast	Breast_up	0.0016057228104	Breast	high LMD
sample_1623	breast	Breast_down	-0.0003996930628	Breast	low LMD
sample_1624	breast	Breast_no_match	2.07742706980269e-05	Breast	other regions
sample_1625	breast	Breast_up	0.0005007346524	Breast	high LMD
sample_1626	breast	Breast_down	-0.00053354653684	Breast	low LMD
sample_1627	breast	Breast_no_match	3.50398397406652e-05	Breast	other regions
sample_1628	breast	Breast_up	0.0001019134228	Breast	high LMD
sample_1629	breast	Breast_down	-0.00040829238696	Breast	low LMD
sample_1630	breast	Breast_no_match	1.19525959525286e-05	Breast	other regions
sample_1631	breast	Breast_up	0.0010490921624	Breast	high LMD
sample_1632	breast	Breast_down	-0.00084174724132	Breast	low LMD
sample_1633	breast	Breast_no_match	3.61198949608333e-05	Breast	other regions
sample_1634	breast	Breast_up	0.0006406428504	Breast	high LMD
sample_1635	breast	Breast_down	-0.0022068410972	Breast	low LMD
sample_1636	breast	Breast_no_match	8.45090749154709e-05	Breast	other regions
sample_1637	breast	Breast_up	0.0039504323476	Breast	high LMD
sample_1638	breast	Breast_down	-0.00041157407552	Breast	low LMD
sample_1639	breast	Breast_no_match	2.22279214587892e-05	Breast	other regions
sample_1640	breast	Breast_up	0.00020544703996	Breast	high LMD
sample_1641	breast	Breast_down	-0.0003239141724	Breast	low LMD
sample_1642	breast	Breast_no_match	-5.10963857151943e-06	Breast	other regions
sample_1643	breast	Breast_up	0.0007961655412	Breast	high LMD
sample_1644	breast	Breast_down	-0.006528021002	Breast	low LMD
sample_1645	breast	Breast_no_match	0.0005047032666174	Breast	other regions
sample_1646	breast	Breast_up	0.0077716024572	Breast	high LMD
sample_1647	breast	Breast_down	-0.001003613364	Breast	low LMD
sample_1648	breast	Breast_no_match	9.92847453596412e-05	Breast	other regions
sample_1649	breast	Breast_up	0.0022290559968	Breast	high LMD
sample_1650	breast	Breast_down	-0.0004493462442	Breast	low LMD
sample_1651	breast	Breast_no_match	3.26596019446487e-05	Breast	other regions
sample_1652	breast	Breast_up	0.0009046510676	Breast	high LMD
sample_1653	breast	Breast_down	-0.00033200045148	Breast	low LMD
sample_1654	breast	Breast_no_match	8.06787664446936e-06	Breast	other regions
sample_1655	breast	Breast_up	0.00056798428176	Breast	high LMD
sample_1656	breast	Breast_down	-0.0012755126736	Breast	low LMD
sample_1657	breast	Breast_no_match	9.78437530811285e-05	Breast	other regions
sample_1658	breast	Breast_up	0.0029113541408	Breast	high LMD
sample_1659	breast	Breast_down	-0.00057273796412	Breast	low LMD
sample_1660	breast	Breast_no_match	2.95462348457175e-05	Breast	other regions
sample_1661	breast	Breast_up	0.00031545809984	Breast	high LMD
sample_1662	breast	Breast_down	-0.001297201624	Breast	low LMD
sample_1663	breast	Breast_no_match	0.000112537410049	Breast	other regions
sample_1664	breast	Breast_up	0.00293066827384	Breast	high LMD
sample_1665	breast	Breast_down	-0.0003809579524	Breast	low LMD
sample_1666	breast	Breast_no_match	1.19942545939835e-06	Breast	other regions
sample_1667	breast	Breast_up	0.00064077679268	Breast	high LMD
sample_1668	breast	Breast_down	-0.00035794418328	Breast	low LMD
sample_1669	breast	Breast_no_match	1.40873439798418e-05	Breast	other regions
sample_1670	breast	Breast_up	0.000690587574	Breast	high LMD
sample_1671	breast	Breast_down	-0.00043210606584	Breast	low LMD
sample_1672	breast	Breast_no_match	6.85242503615919e-05	Breast	other regions
sample_1673	breast	Breast_up	0.0016935054544	Breast	high LMD
sample_1674	breast	Breast_down	-0.0045599309524	Breast	low LMD
sample_1675	breast	Breast_no_match	0.0002524668735098	Breast	other regions
sample_1676	breast	Breast_up	0.00472698917056	Breast	high LMD
sample_1677	breast	Breast_down	-0.00079112984052	Breast	low LMD
sample_1678	breast	Breast_no_match	5.01593821722496e-05	Breast	other regions
sample_1679	breast	Breast_up	0.00035754407456	Breast	high LMD
sample_1680	breast	Breast_down	-2.8083688096e-05	Breast	low LMD
sample_1681	breast	Breast_no_match	5.21351725088354e-06	Breast	other regions
sample_1682	breast	Breast_up	8.9650633e-05	Breast	high LMD
sample_1683	breast	Breast_down	-0.0021079057436	Breast	low LMD
sample_1684	breast	Breast_no_match	0.0001048390065653	Breast	other regions
sample_1685	breast	Breast_up	0.00413506514276	Breast	high LMD
sample_1686	breast	Breast_down	-0.0004002519578	Breast	low LMD
sample_1687	breast	Breast_no_match	1.3761114679843e-05	Breast	other regions
sample_1688	breast	Breast_up	0.0010147843672	Breast	high LMD
sample_1689	breast	Breast_down	-0.00089813037936	Breast	low LMD
sample_1690	breast	Breast_no_match	3.85188575875002e-05	Breast	other regions
sample_1691	breast	Breast_up	0.0005803810108	Breast	high LMD
sample_1692	breast	Breast_down	-0.0004770730448	Breast	low LMD
sample_1693	breast	Breast_no_match	3.00450874081913e-05	Breast	other regions
sample_1694	breast	Breast_up	0.0012268098472	Breast	high LMD
sample_1695	breast	Breast_down	-0.0057299731944	Breast	low LMD
sample_1696	breast	Breast_no_match	0.0003893480820654	Breast	other regions
sample_1697	breast	Breast_up	0.0072179283616	Breast	high LMD
sample_1698	breast	Breast_down	-0.00040786366692	Breast	low LMD
sample_1699	breast	Breast_no_match	3.14853419887556e-05	Breast	other regions
sample_1700	breast	Breast_up	0.0008558297608	Breast	high LMD
sample_1701	breast	Breast_down	-0.0007613995128	Breast	low LMD
sample_1702	breast	Breast_no_match	5.96813107939088e-05	Breast	other regions
sample_1703	breast	Breast_up	0.0028586633636	Breast	high LMD
sample_1704	breast	Breast_down	-0.000132066508988	Breast	low LMD
sample_1705	breast	Breast_no_match	4.164641745108e-05	Breast	other regions
sample_1706	breast	Breast_up	0.00113421641952	Breast	high LMD
sample_1707	breast	Breast_down	-0.00036709091828	Breast	low LMD
sample_1708	breast	Breast_no_match	5.39351302942287e-05	Breast	other regions
sample_1709	breast	Breast_up	0.0004282913188	Breast	high LMD
sample_1710	breast	Breast_down	-0.00029593046654	Breast	low LMD
sample_1711	breast	Breast_no_match	4.57888387251868e-05	Breast	other regions
sample_1712	breast	Breast_up	0.00081592507344	Breast	high LMD
sample_1713	breast	Breast_down	-0.0045044527208	Breast	low LMD
sample_1714	breast	Breast_no_match	0.0004143795983597	Breast	other regions
sample_1715	breast	Breast_up	0.0063735829	Breast	high LMD
sample_1716	breast	Breast_down	-0.00085330818072	Breast	low LMD
sample_1717	breast	Breast_no_match	0.0001131686771324	Breast	other regions
sample_1718	breast	Breast_up	0.0016003788536	Breast	high LMD
sample_1719	breast	Breast_down	-0.0022593066132	Breast	low LMD
sample_1720	breast	Breast_no_match	0.000272629393113	Breast	other regions
sample_1721	breast	Breast_up	0.004774723128	Breast	high LMD
sample_1722	breast	Breast_down	-0.0051097397696	Breast	low LMD
sample_1723	breast	Breast_no_match	0.0004372612765531	Breast	other regions
sample_1724	breast	Breast_up	0.0073121892212	Breast	high LMD
sample_1725	breast	Breast_down	-0.005353292082	Breast	low LMD
sample_1726	breast	Breast_no_match	0.0004169504368109	Breast	other regions
sample_1727	breast	Breast_up	0.00702550610708	Breast	high LMD
sample_1728	breast	Breast_down	-0.00039187343936	Breast	low LMD
sample_1729	breast	Breast_no_match	9.77760525040546e-05	Breast	other regions
sample_1730	breast	Breast_up	0.00171177989152	Breast	high LMD
sample_1731	breast	Breast_down	-0.0006211681242	Breast	low LMD
sample_1732	breast	Breast_no_match	0.000126271839025	Breast	other regions
sample_1733	breast	Breast_up	0.0017842323464	Breast	high LMD
sample_1734	breast	Breast_down	-0.00013595478928	Breast	low LMD
sample_1735	breast	Breast_no_match	7.48695347370329e-07	Breast	other regions
sample_1736	breast	Breast_up	0.00022834871128	Breast	high LMD
sample_1737	breast	Breast_down	-0.00532480075908	Breast	low LMD
sample_1738	breast	Breast_no_match	0.0005231131654145	Breast	other regions
sample_1739	breast	Breast_up	0.0077364045088	Breast	high LMD
sample_1740	breast	Breast_down	-0.000535358746	Breast	low LMD
sample_1741	breast	Breast_no_match	4.20189368843161e-05	Breast	other regions
sample_1742	breast	Breast_up	0.00120624830324	Breast	high LMD
sample_1743	breast	Breast_down	-0.00059621452012	Breast	low LMD
sample_1744	breast	Breast_no_match	3.34991560418311e-05	Breast	other regions
sample_1745	breast	Breast_up	0.000317473531608	Breast	high LMD
sample_1746	breast	Breast_down	-0.0007782998032	Breast	low LMD
sample_1747	breast	Breast_no_match	2.82517902182885e-05	Breast	other regions
sample_1748	breast	Breast_up	0.00045566955528	Breast	high LMD
sample_1749	breast	Breast_down	-6.467127458e-06	Breast	low LMD
sample_1750	breast	Breast_no_match	8.10898946492339e-07	Breast	other regions
sample_1751	breast	Breast_up	1.4373433108e-05	Breast	high LMD
sample_1752	breast	Breast_down	-0.00018019860716	Breast	low LMD
sample_1753	breast	Breast_no_match	3.01044106685202e-05	Breast	other regions
sample_1754	breast	Breast_up	0.00043459640588	Breast	high LMD
sample_1755	breast	Breast_down	-0.00021777207224	Breast	low LMD
sample_1756	breast	Breast_no_match	2.50083631055979e-05	Breast	other regions
sample_1757	breast	Breast_up	0.00089282557788	Breast	high LMD
sample_1758	breast	Breast_down	-0.00071857701028	Breast	low LMD
sample_1759	breast	Breast_no_match	7.16542027753139e-05	Breast	other regions
sample_1760	breast	Breast_up	0.0013824490772	Breast	high LMD
sample_1761	breast	Breast_down	-0.00137254377656	Breast	low LMD
sample_1762	breast	Breast_no_match	7.13959838718236e-05	Breast	other regions
sample_1763	breast	Breast_up	0.0027797695044	Breast	high LMD
sample_1764	breast	Breast_down	-0.0023176119616	Breast	low LMD
sample_1765	breast	Breast_no_match	0.0001360436339392	Breast	other regions
sample_1766	breast	Breast_up	0.00252423333772	Breast	high LMD
sample_1767	breast	Breast_down	-0.0018115050504	Breast	low LMD
sample_1768	breast	Breast_no_match	9.97107036593386e-05	Breast	other regions
sample_1769	breast	Breast_up	0.0020278822656	Breast	high LMD
sample_1770	breast	Breast_down	-0.0004680471026	Breast	low LMD
sample_1771	breast	Breast_no_match	1.24473803997608e-05	Breast	other regions
sample_1772	breast	Breast_up	0.00072121200184	Breast	high LMD
sample_1773	breast	Breast_down	-5.150220176e-05	Breast	low LMD
sample_1774	breast	Breast_no_match	5.80748813410463e-06	Breast	other regions
sample_1775	breast	Breast_up	0.00010613857912	Breast	high LMD
sample_1776	breast	Breast_down	-0.00077043228328	Breast	low LMD
sample_1777	breast	Breast_no_match	4.94360155561286e-05	Breast	other regions
sample_1778	breast	Breast_up	0.0012249192288	Breast	high LMD
sample_1779	breast	Breast_down	-0.00014448683256	Breast	low LMD
sample_1780	breast	Breast_no_match	1.80015765343558e-05	Breast	other regions
sample_1781	breast	Breast_up	0.00028701643964	Breast	high LMD
sample_1782	breast	Breast_down	-0.00048742590304	Breast	low LMD
sample_1783	breast	Breast_no_match	4.88886780614211e-05	Breast	other regions
sample_1784	breast	Breast_up	0.000522402267032	Breast	high LMD
sample_1785	breast	Breast_down	-0.00097185298424	Breast	low LMD
sample_1786	breast	Breast_no_match	7.89741460752541e-05	Breast	other regions
sample_1787	breast	Breast_up	0.0009466481072	Breast	high LMD
sample_1788	breast	Breast_down	-0.0022629294836	Breast	low LMD
sample_1789	breast	Breast_no_match	0.0001600280651143	Breast	other regions
sample_1790	breast	Breast_up	0.00267739451496	Breast	high LMD
sample_1791	breast	Breast_down	-0.00028850111232	Breast	low LMD
sample_1792	breast	Breast_no_match	4.61372951789686e-06	Breast	other regions
sample_1793	breast	Breast_up	0.00049837686524	Breast	high LMD
sample_1794	breast	Breast_down	-1.68813124984e-05	Breast	low LMD
sample_1795	breast	Breast_no_match	1.93923059114723e-06	Breast	other regions
sample_1796	breast	Breast_up	3.279832154e-05	Breast	high LMD
sample_1797	breast	Breast_down	-0.0005512864812	Breast	low LMD
sample_1798	breast	Breast_no_match	8.07792111849589e-06	Breast	other regions
sample_1799	breast	Breast_up	0.00077351014768	Breast	high LMD
sample_1800	breast	Breast_down	-0.0009641658474	Breast	low LMD
sample_1801	breast	Breast_no_match	7.74175744030418e-05	Breast	other regions
sample_1802	breast	Breast_up	0.001206648814	Breast	high LMD
sample_1803	breast	Breast_down	-0.00042078927488	Breast	low LMD
sample_1804	breast	Breast_no_match	-4.68631109312407e-06	Breast	other regions
sample_1805	breast	Breast_up	0.000643916368	Breast	high LMD
sample_1806	breast	Breast_down	-0.00041282272772	Breast	low LMD
sample_1807	breast	Breast_no_match	3.17246316790247e-05	Breast	other regions
sample_1808	breast	Breast_up	0.00031964760284	Breast	high LMD
sample_1809	breast	Breast_down	-0.0043632762408	Breast	low LMD
sample_1810	breast	Breast_no_match	0.0003902998027983	Breast	other regions
sample_1811	breast	Breast_up	0.005800680446	Breast	high LMD
sample_1812	breast	Breast_down	-5.736312312e-06	Breast	low LMD
sample_1813	breast	Breast_no_match	6.05900103942078e-07	Breast	other regions
sample_1814	breast	Breast_up	1.191592808026e-05	Breast	high LMD
sample_1815	breast	Breast_down	-0.00042942256088	Breast	low LMD
sample_1816	breast	Breast_no_match	3.34047676897571e-05	Breast	other regions
sample_1817	breast	Breast_up	0.00034068903532	Breast	high LMD
sample_1818	breast	Breast_down	-0.0043059667538	Breast	low LMD
sample_1819	breast	Breast_no_match	0.0003317781416748	Breast	other regions
sample_1820	breast	Breast_up	0.0052261781236	Breast	high LMD
sample_1821	breast	Breast_down	-0.0004995446696	Breast	low LMD
sample_1822	breast	Breast_no_match	3.11449827107229e-05	Breast	other regions
sample_1823	breast	Breast_up	0.00047150452488	Breast	high LMD
sample_1824	breast	Breast_down	-6.87287596184e-05	Breast	low LMD
sample_1825	breast	Breast_no_match	9.66484292788042e-06	Breast	other regions
sample_1826	breast	Breast_up	0.000137826916	Breast	high LMD
sample_1827	breast	Breast_down	-0.000331897761	Breast	low LMD
sample_1828	breast	Breast_no_match	4.8387611038068e-05	Breast	other regions
sample_1829	breast	Breast_up	0.00085086065784	Breast	high LMD
sample_1830	breast	Breast_down	-1.0076174844e-05	Breast	low LMD
sample_1831	breast	Breast_no_match	1.09732096405708e-06	Breast	other regions
sample_1832	breast	Breast_up	2.042080617e-05	Breast	high LMD
sample_1833	breast	Breast_down	-0.00440580294456	Breast	low LMD
sample_1834	breast	Breast_no_match	0.0003348043865289	Breast	other regions
sample_1835	breast	Breast_up	0.0057222873204	Breast	high LMD
sample_1836	breast	Breast_down	-0.000541611626576	Breast	low LMD
sample_1837	breast	Breast_no_match	4.02379953416517e-05	Breast	other regions
sample_1838	breast	Breast_up	0.0004771342156	Breast	high LMD
sample_1839	breast	Breast_down	-0.0003446395404	Breast	low LMD
sample_1840	breast	Breast_no_match	5.92860523415807e-06	Breast	other regions
sample_1841	breast	Breast_up	0.0006695135837	Breast	high LMD
sample_1842	breast	Breast_down	-0.0004282811336	Breast	low LMD
sample_1843	breast	Breast_no_match	4.30615319775561e-05	Breast	other regions
sample_1844	breast	Breast_up	0.0010146870036	Breast	high LMD
sample_1845	breast	Breast_down	-0.00360386284	Breast	low LMD
sample_1846	breast	Breast_no_match	0.0003093050426469	Breast	other regions
sample_1847	breast	Breast_up	0.0044106604972	Breast	high LMD
sample_1848	breast	Breast_down	-0.0056988765048	Breast	low LMD
sample_1849	breast	Breast_no_match	0.0004022212156869	Breast	other regions
sample_1850	breast	Breast_up	0.0068039504652	Breast	high LMD
sample_1851	breast	Breast_down	-0.0005822320056	Breast	low LMD
sample_1852	breast	Breast_no_match	4.02942981671786e-05	Breast	other regions
sample_1853	breast	Breast_up	0.0005070492034	Breast	high LMD
sample_1854	breast	Breast_down	-3.6739364064e-05	Breast	low LMD
sample_1855	breast	Breast_no_match	2.42769036723617e-06	Breast	other regions
sample_1856	breast	Breast_up	5.9831347264e-05	Breast	high LMD
sample_1857	breast	Breast_down	-0.001795249072	Breast	low LMD
sample_1858	breast	Breast_no_match	0.0001470134777874	Breast	other regions
sample_1859	breast	Breast_up	0.0022403160388	Breast	high LMD
sample_1860	breast	Breast_down	-0.0006589523188	Breast	low LMD
sample_1861	breast	Breast_no_match	6.57320803778999e-05	Breast	other regions
sample_1862	breast	Breast_up	0.00084197263136	Breast	high LMD
sample_1863	breast	Breast_down	-3.1092950464e-05	Breast	low LMD
sample_1864	breast	Breast_no_match	4.54652624825239e-06	Breast	other regions
sample_1865	breast	Breast_up	6.718927604e-05	Breast	high LMD
sample_1866	breast	Breast_down	-0.000496115264	Breast	low LMD
sample_1867	breast	Breast_no_match	1.92119362999626e-06	Breast	other regions
sample_1868	breast	Breast_up	0.00077099811268	Breast	high LMD
sample_1869	breast	Breast_down	-0.0043441887688	Breast	low LMD
sample_1870	breast	Breast_no_match	0.0003918763903258	Breast	other regions
sample_1871	breast	Breast_up	0.006091595438	Breast	high LMD
sample_1872	breast	Breast_down	-0.00054580677204	Breast	low LMD
sample_1873	breast	Breast_no_match	1.54484501717564e-05	Breast	other regions
sample_1874	breast	Breast_up	0.0001786426663	Breast	high LMD
sample_1875	breast	Breast_down	-0.0005259048604	Breast	low LMD
sample_1876	breast	Breast_no_match	5.89115507314873e-05	Breast	other regions
sample_1877	breast	Breast_up	0.0010917645772	Breast	high LMD
sample_1878	breast	Breast_down	-0.00072088692824	Breast	low LMD
sample_1879	breast	Breast_no_match	7.29928156111173e-05	Breast	other regions
sample_1880	breast	Breast_up	0.000805556216	Breast	high LMD
sample_1881	breast	Breast_down	-0.00058077048604	Breast	low LMD
sample_1882	breast	Breast_no_match	3.45941824028401e-06	Breast	other regions
sample_1883	breast	Breast_up	0.00091805318244	Breast	high LMD
sample_1884	breast	Breast_down	-0.00011069305668	Breast	low LMD
sample_1885	breast	Breast_no_match	1.17136545063864e-05	Breast	other regions
sample_1886	breast	Breast_up	0.00021097281196	Breast	high LMD
sample_1887	breast	Breast_down	-3.97939563e-05	Breast	low LMD
sample_1888	breast	Breast_no_match	7.37913993807175e-06	Breast	other regions
sample_1889	breast	Breast_up	0.00010608307724	Breast	high LMD
sample_1890	breast	Breast_down	-0.000637589506392	Breast	low LMD
sample_1891	breast	Breast_no_match	0.0001092339352915	Breast	other regions
sample_1892	breast	Breast_up	0.0013962511742	Breast	high LMD
sample_1893	breast	Breast_down	-0.000531520274392	Breast	low LMD
sample_1894	breast	Breast_no_match	5.13511286805456e-05	Breast	other regions
sample_1895	breast	Breast_up	0.000999699664864	Breast	high LMD
sample_1896	breast	Breast_down	-0.00167046270892	Breast	low LMD
sample_1897	breast	Breast_no_match	0.000166213004185	Breast	other regions
sample_1898	breast	Breast_up	0.002358768502	Breast	high LMD
sample_1899	breast	Breast_down	-0.00030746963664	Breast	low LMD
sample_1900	breast	Breast_no_match	2.49758179074365e-05	Breast	other regions
sample_1901	breast	Breast_up	0.00030854502896	Breast	high LMD
sample_1902	breast	Breast_down	-0.00044032165	Breast	low LMD
sample_1903	breast	Breast_no_match	-8.06058377712257e-06	Breast	other regions
sample_1904	breast	Breast_up	0.000658754825704	Breast	high LMD
sample_1905	breast	Breast_down	-0.0004269537872	Breast	low LMD
sample_1906	breast	Breast_no_match	3.51150007518311e-06	Breast	other regions
sample_1907	breast	Breast_up	0.0006968665336	Breast	high LMD
sample_1908	breast	Breast_down	-0.00044247986424	Breast	low LMD
sample_1909	breast	Breast_no_match	5.81422588503438e-05	Breast	other regions
sample_1910	breast	Breast_up	0.0011054714288	Breast	high LMD
sample_1911	breast	Breast_down	-0.0037693739	Breast	low LMD
sample_1912	breast	Breast_no_match	0.0002472005481335	Breast	other regions
sample_1913	breast	Breast_up	0.0040054705624	Breast	high LMD
sample_1914	breast	Breast_down	-0.0038197883144	Breast	low LMD
sample_1915	breast	Breast_no_match	0.0002113377055899	Breast	other regions
sample_1916	breast	Breast_up	0.0038446768692	Breast	high LMD
sample_1917	breast	Breast_down	-0.00042488112584	Breast	low LMD
sample_1918	breast	Breast_no_match	3.23352947042825e-05	Breast	other regions
sample_1919	breast	Breast_up	0.000320465941624	Breast	high LMD
sample_1920	breast	Breast_down	-0.000117952780948	Breast	low LMD
sample_1921	breast	Breast_no_match	1.76360164455478e-05	Breast	other regions
sample_1922	breast	Breast_up	0.00028191499046	Breast	high LMD
sample_1923	breast	Breast_down	-0.0004508301398	Breast	low LMD
sample_1924	breast	Breast_no_match	4.33778140460837e-05	Breast	other regions
sample_1925	breast	Breast_up	0.0010404526612	Breast	high LMD
sample_1926	breast	Breast_down	-0.00043751340556	Breast	low LMD
sample_1927	breast	Breast_no_match	-1.81245066370703e-06	Breast	other regions
sample_1928	breast	Breast_up	0.00062704159052	Breast	high LMD
sample_1929	breast	Breast_down	-8.5157403508e-05	Breast	low LMD
sample_1930	breast	Breast_no_match	6.68403527240433e-06	Breast	other regions
sample_1931	breast	Breast_up	0.0001514005432	Breast	high LMD
sample_1932	breast	Breast_down	-0.0006479226524	Breast	low LMD
sample_1933	breast	Breast_no_match	4.09831023806577e-05	Breast	other regions
sample_1934	breast	Breast_up	0.000650629500784	Breast	high LMD
sample_1935	breast	Breast_down	-0.0029142326896	Breast	low LMD
sample_1936	breast	Breast_no_match	0.0002115039269875	Breast	other regions
sample_1937	breast	Breast_up	0.003429785948	Breast	high LMD
sample_1938	breast	Breast_down	-0.00066159007408	Breast	low LMD
sample_1939	breast	Breast_no_match	5.54230251673815e-05	Breast	other regions
sample_1940	breast	Breast_up	0.00090102706124	Breast	high LMD
sample_1941	breast	Breast_down	-0.00056673454972	Breast	low LMD
sample_1942	breast	Breast_no_match	3.17911720586883e-05	Breast	other regions
sample_1943	breast	Breast_up	0.00056334003524	Breast	high LMD
sample_1944	breast	Breast_down	-0.0004446417368	Breast	low LMD
sample_1945	breast	Breast_no_match	4.36827333876532e-05	Breast	other regions
sample_1946	breast	Breast_up	0.001020577576	Breast	high LMD
sample_1947	breast	Breast_down	-0.0019772622676	Breast	low LMD
sample_1948	breast	Breast_no_match	0.000124170484752	Breast	other regions
sample_1949	breast	Breast_up	0.00216083986632	Breast	high LMD
sample_1950	breast	Breast_down	-0.00044810852312	Breast	low LMD
sample_1951	breast	Breast_no_match	4.46193031847945e-05	Breast	other regions
sample_1952	breast	Breast_up	0.0010997226212	Breast	high LMD
sample_1953	breast	Breast_down	-0.0004944408086	Breast	low LMD
sample_1954	breast	Breast_no_match	4.27761333671203e-05	Breast	other regions
sample_1955	breast	Breast_up	0.00096428741264	Breast	high LMD
sample_1956	breast	Breast_down	-0.00048788749052	Breast	low LMD
sample_1957	breast	Breast_no_match	8.06270471736637e-06	Breast	other regions
sample_1958	breast	Breast_up	0.000744056842	Breast	high LMD
sample_1959	breast	Breast_down	-0.00039559248828	Breast	low LMD
sample_1960	breast	Breast_no_match	2.73445248527654e-07	Breast	other regions
sample_1961	breast	Breast_up	0.0005806602872	Breast	high LMD
sample_1962	breast	Breast_down	-1.16722578452e-05	Breast	low LMD
sample_1963	breast	Breast_no_match	1.25797061376601e-06	Breast	other regions
sample_1964	breast	Breast_up	2.1644136644e-05	Breast	high LMD
sample_1965	breast	Breast_down	-0.00027765119028	Breast	low LMD
sample_1966	breast	Breast_no_match	1.872112848304e-05	Breast	other regions
sample_1967	breast	Breast_up	0.00074515610524	Breast	high LMD
sample_1968	breast	Breast_down	-0.00044316023892	Breast	low LMD
sample_1969	breast	Breast_no_match	4.12174018795105e-05	Breast	other regions
sample_1970	breast	Breast_up	0.000442196677692	Breast	high LMD
sample_1971	breast	Breast_down	-0.00042908853748	Breast	low LMD
sample_1972	breast	Breast_no_match	2.83376589082272e-05	Breast	other regions
sample_1973	breast	Breast_up	0.00040229777548	Breast	high LMD
sample_1974	breast	Breast_down	-0.0004974613104	Breast	low LMD
sample_1975	breast	Breast_no_match	6.10682508412967e-05	Breast	other regions
sample_1976	breast	Breast_up	0.00122393930468	Breast	high LMD
sample_1977	breast	Breast_down	-0.0005906763238	Breast	low LMD
sample_1978	breast	Breast_no_match	-6.57033454331091e-06	Breast	other regions
sample_1979	breast	Breast_up	0.00095038910528	Breast	high LMD
sample_1980	breast	Breast_down	-0.00011982589706	Breast	low LMD
sample_1981	breast	Breast_no_match	1.41699428950673e-05	Breast	other regions
sample_1982	breast	Breast_up	0.00024688643484	Breast	high LMD
sample_1983	breast	Breast_down	-0.0022995220692	Breast	low LMD
sample_1984	breast	Breast_no_match	0.0002152772092733	Breast	other regions
sample_1985	breast	Breast_up	0.0030157729656	Breast	high LMD
sample_1986	breast	Breast_down	-0.00038312955528	Breast	low LMD
sample_1987	breast	Breast_no_match	5.45445703381016e-05	Breast	other regions
sample_1988	breast	Breast_up	0.0011778592172	Breast	high LMD
sample_1989	breast	Breast_down	-0.00031755688252	Breast	low LMD
sample_1990	breast	Breast_no_match	5.84860716032885e-06	Breast	other regions
sample_1991	breast	Breast_up	0.00071318214108	Breast	high LMD
sample_1992	breast	Breast_down	-0.00046186724574	Breast	low LMD
sample_1993	breast	Breast_no_match	4.03145923482623e-05	Breast	other regions
sample_1994	breast	Breast_up	0.0004568424884	Breast	high LMD
sample_1995	breast	Breast_down	-0.000585054049184	Breast	low LMD
sample_1996	breast	Breast_no_match	5.03133247846599e-05	Breast	other regions
sample_1997	breast	Breast_up	0.00138536508152	Breast	high LMD
sample_1998	breast	Breast_down	-0.00043478366824	Breast	low LMD
[truncated: 1,490 more rows]
