# Supplementary material for: Integrative modeling of tumor genomes and epigenomes for enhanced cancer diagnosis by cell-free DNA
Source: Nat Commun. 2023 Apr 10;14:2017. doi: 10.1038/s41467-023-37768-3 (PMC10085982; doi:10.1038/s41467-023-37768-3)
Supplement: Supplementary file 6 — Source Data [file 41467_2023_37768_MOESM6_ESM.zip › sourcedata/sup9_c_combined.txt]

label	breast	liver	esophagus	ovary	pancreas	lung
breast	614	5	2	0	3	1
liver	15	172	6	3	1	0
esophagus	8	7	93	3	0	5
ovary	2	3	0	130	1	0
pancreas	5	3	0	0	64	1
lung	3	0	2	7	2	27
