# Supplementary material for: Integrative modeling of tumor genomes and epigenomes for enhanced cancer diagnosis by cell-free DNA
Source: Nat Commun. 2023 Apr 10;14:2017. doi: 10.1038/s41467-023-37768-3 (PMC10085982; doi:10.1038/s41467-023-37768-3)
Supplement: Supplementary file 6 — Source Data [file 41467_2023_37768_MOESM6_ESM.zip › sourcedata/sup10_a_epigenome.txt]

index	fpr	tpr	model	type
combined0	0.0	0.0	combined	illumina_woBRCA_training
combined1	0.0	0.0017452006980802	combined	illumina_woBRCA_training
combined2	0.0	0.1972076788830715	combined	illumina_woBRCA_training
combined3	0.0014925373134328	0.1972076788830715	combined	illumina_woBRCA_training
combined4	0.0014925373134328	0.2495636998254799	combined	illumina_woBRCA_training
combined5	0.0029850746268656	0.2495636998254799	combined	illumina_woBRCA_training
combined6	0.0029850746268656	0.3141361256544502	combined	illumina_woBRCA_training
combined7	0.0044776119402985	0.3141361256544502	combined	illumina_woBRCA_training
combined8	0.0044776119402985	0.3350785340314136	combined	illumina_woBRCA_training
combined9	0.0059701492537313	0.3350785340314136	combined	illumina_woBRCA_training
combined10	0.0059701492537313	0.3368237347294939	combined	illumina_woBRCA_training
combined11	0.0074626865671641	0.3368237347294939	combined	illumina_woBRCA_training
combined12	0.0074626865671641	0.3577661431064572	combined	illumina_woBRCA_training
combined13	0.008955223880597	0.3577661431064572	combined	illumina_woBRCA_training
combined14	0.008955223880597	0.4223385689354276	combined	illumina_woBRCA_training
combined15	0.0104477611940298	0.4223385689354276	combined	illumina_woBRCA_training
combined16	0.0104477611940298	0.4293193717277487	combined	illumina_woBRCA_training
combined17	0.0119402985074626	0.4293193717277487	combined	illumina_woBRCA_training
combined18	0.0119402985074626	0.4712041884816754	combined	illumina_woBRCA_training
combined19	0.0134328358208955	0.4712041884816754	combined	illumina_woBRCA_training
combined20	0.0134328358208955	0.5008726003490401	combined	illumina_woBRCA_training
combined21	0.0149253731343283	0.5008726003490401	combined	illumina_woBRCA_training
combined22	0.0149253731343283	0.5095986038394416	combined	illumina_woBRCA_training
combined23	0.0164179104477611	0.5095986038394416	combined	illumina_woBRCA_training
combined24	0.0164179104477611	0.5287958115183246	combined	illumina_woBRCA_training
combined25	0.017910447761194	0.5287958115183246	combined	illumina_woBRCA_training
combined26	0.017910447761194	0.5340314136125655	combined	illumina_woBRCA_training
combined27	0.0194029850746268	0.5340314136125655	combined	illumina_woBRCA_training
combined28	0.0194029850746268	0.5357766143106457	combined	illumina_woBRCA_training
combined29	0.0208955223880597	0.5357766143106457	combined	illumina_woBRCA_training
combined30	0.0208955223880597	0.5462478184991274	combined	illumina_woBRCA_training
combined31	0.0238805970149253	0.5462478184991274	combined	illumina_woBRCA_training
combined32	0.0238805970149253	0.5602094240837696	combined	illumina_woBRCA_training
combined33	0.026865671641791	0.5602094240837696	combined	illumina_woBRCA_training
combined34	0.026865671641791	0.5636998254799301	combined	illumina_woBRCA_training
combined35	0.0283582089552238	0.5636998254799301	combined	illumina_woBRCA_training
combined36	0.0283582089552238	0.5654450261780105	combined	illumina_woBRCA_training
combined37	0.0313432835820895	0.5654450261780105	combined	illumina_woBRCA_training
combined38	0.0313432835820895	0.568935427574171	combined	illumina_woBRCA_training
combined39	0.0328358208955223	0.568935427574171	combined	illumina_woBRCA_training
combined40	0.0328358208955223	0.5706806282722513	combined	illumina_woBRCA_training
combined41	0.0343283582089552	0.5706806282722513	combined	illumina_woBRCA_training
combined42	0.0343283582089552	0.5741710296684118	combined	illumina_woBRCA_training
combined43	0.035820895522388	0.5741710296684118	combined	illumina_woBRCA_training
combined44	0.035820895522388	0.5916230366492147	combined	illumina_woBRCA_training
combined45	0.0388059701492537	0.5916230366492147	combined	illumina_woBRCA_training
combined46	0.0388059701492537	0.6195462478184991	combined	illumina_woBRCA_training
combined47	0.0402985074626865	0.6195462478184991	combined	illumina_woBRCA_training
combined48	0.0402985074626865	0.6212914485165794	combined	illumina_woBRCA_training
combined49	0.0432835820895522	0.6212914485165794	combined	illumina_woBRCA_training
combined50	0.0432835820895522	0.62478184991274	combined	illumina_woBRCA_training
combined51	0.0462686567164179	0.62478184991274	combined	illumina_woBRCA_training
combined52	0.0462686567164179	0.6282722513089005	combined	illumina_woBRCA_training
combined53	0.0477611940298507	0.6282722513089005	combined	illumina_woBRCA_training
combined54	0.0477611940298507	0.6300174520069808	combined	illumina_woBRCA_training
combined55	0.0507462686567164	0.6300174520069808	combined	illumina_woBRCA_training
combined56	0.0507462686567164	0.6387434554973822	combined	illumina_woBRCA_training
combined57	0.0522388059701492	0.6387434554973822	combined	illumina_woBRCA_training
combined58	0.0522388059701492	0.6404886561954625	combined	illumina_woBRCA_training
combined59	0.0552238805970149	0.6404886561954625	combined	illumina_woBRCA_training
combined60	0.0552238805970149	0.6422338568935427	combined	illumina_woBRCA_training
combined61	0.0582089552238805	0.6422338568935427	combined	illumina_woBRCA_training
combined62	0.0582089552238805	0.6492146596858639	combined	illumina_woBRCA_training
combined63	0.0611940298507462	0.6492146596858639	combined	illumina_woBRCA_training
combined64	0.0611940298507462	0.6527050610820244	combined	illumina_woBRCA_training
combined65	0.0626865671641791	0.6527050610820244	combined	illumina_woBRCA_training
combined66	0.0626865671641791	0.6544502617801047	combined	illumina_woBRCA_training
combined67	0.0641791044776119	0.6544502617801047	combined	illumina_woBRCA_training
combined68	0.0641791044776119	0.6561954624781849	combined	illumina_woBRCA_training
combined69	0.0656716417910447	0.6561954624781849	combined	illumina_woBRCA_training
combined70	0.0656716417910447	0.6631762652705061	combined	illumina_woBRCA_training
combined71	0.0686567164179104	0.6631762652705061	combined	illumina_woBRCA_training
combined72	0.0686567164179104	0.6649214659685864	combined	illumina_woBRCA_training
combined73	0.0746268656716417	0.6649214659685864	combined	illumina_woBRCA_training
combined74	0.0746268656716417	0.6666666666666666	combined	illumina_woBRCA_training
combined75	0.0761194029850746	0.6666666666666666	combined	illumina_woBRCA_training
combined76	0.0761194029850746	0.6701570680628273	combined	illumina_woBRCA_training
combined77	0.0791044776119403	0.6701570680628273	combined	illumina_woBRCA_training
combined78	0.0791044776119403	0.6736474694589878	combined	illumina_woBRCA_training
combined79	0.0805970149253731	0.6736474694589878	combined	illumina_woBRCA_training
combined80	0.0805970149253731	0.680628272251309	combined	illumina_woBRCA_training
combined81	0.0820895522388059	0.680628272251309	combined	illumina_woBRCA_training
combined82	0.0820895522388059	0.6841186736474695	combined	illumina_woBRCA_training
combined83	0.0835820895522388	0.6841186736474695	combined	illumina_woBRCA_training
combined84	0.0835820895522388	0.68760907504363	combined	illumina_woBRCA_training
combined85	0.0850746268656716	0.68760907504363	combined	illumina_woBRCA_training
combined86	0.0850746268656716	0.6928446771378709	combined	illumina_woBRCA_training
combined87	0.0865671641791044	0.6928446771378709	combined	illumina_woBRCA_training
combined88	0.0865671641791044	0.699825479930192	combined	illumina_woBRCA_training
combined89	0.0910447761194029	0.699825479930192	combined	illumina_woBRCA_training
combined90	0.0910447761194029	0.7015706806282722	combined	illumina_woBRCA_training
combined91	0.0925373134328358	0.7015706806282722	combined	illumina_woBRCA_training
combined92	0.0925373134328358	0.7033158813263525	combined	illumina_woBRCA_training
combined93	0.0940298507462686	0.7033158813263525	combined	illumina_woBRCA_training
combined94	0.0940298507462686	0.7068062827225131	combined	illumina_woBRCA_training
combined95	0.0970149253731343	0.7068062827225131	combined	illumina_woBRCA_training
combined96	0.0970149253731343	0.7102966841186736	combined	illumina_woBRCA_training
combined97	0.0985074626865671	0.7102966841186736	combined	illumina_woBRCA_training
combined98	0.0985074626865671	0.7155322862129145	combined	illumina_woBRCA_training
combined99	0.1014925373134328	0.7155322862129145	combined	illumina_woBRCA_training
combined100	0.1014925373134328	0.7172774869109948	combined	illumina_woBRCA_training
combined101	0.1044776119402985	0.7172774869109948	combined	illumina_woBRCA_training
combined102	0.1044776119402985	0.7190226876090751	combined	illumina_woBRCA_training
combined103	0.1059701492537313	0.7190226876090751	combined	illumina_woBRCA_training
combined104	0.1059701492537313	0.7242582897033158	combined	illumina_woBRCA_training
combined105	0.1074626865671641	0.7242582897033158	combined	illumina_woBRCA_training
combined106	0.1074626865671641	0.7294938917975567	combined	illumina_woBRCA_training
combined107	0.108955223880597	0.7294938917975567	combined	illumina_woBRCA_training
combined108	0.108955223880597	0.731239092495637	combined	illumina_woBRCA_training
combined109	0.1104477611940298	0.731239092495637	combined	illumina_woBRCA_training
combined110	0.1104477611940298	0.7329842931937173	combined	illumina_woBRCA_training
combined111	0.1134328358208955	0.7329842931937173	combined	illumina_woBRCA_training
combined112	0.1134328358208955	0.7382198952879581	combined	illumina_woBRCA_training
combined113	0.1149253731343283	0.7382198952879581	combined	illumina_woBRCA_training
combined114	0.1149253731343283	0.743455497382199	combined	illumina_woBRCA_training
combined115	0.1194029850746268	0.743455497382199	combined	illumina_woBRCA_training
combined116	0.1194029850746268	0.7452006980802792	combined	illumina_woBRCA_training
combined117	0.1238805970149253	0.7452006980802792	combined	illumina_woBRCA_training
combined118	0.1238805970149253	0.7486910994764397	combined	illumina_woBRCA_training
combined119	0.1253731343283582	0.7486910994764397	combined	illumina_woBRCA_training
combined120	0.1253731343283582	0.7504363001745201	combined	illumina_woBRCA_training
combined121	0.126865671641791	0.7504363001745201	combined	illumina_woBRCA_training
combined122	0.126865671641791	0.7521815008726004	combined	illumina_woBRCA_training
combined123	0.1283582089552238	0.7521815008726004	combined	illumina_woBRCA_training
combined124	0.1283582089552238	0.7539267015706806	combined	illumina_woBRCA_training
combined125	0.1298507462686567	0.7539267015706806	combined	illumina_woBRCA_training
combined126	0.1298507462686567	0.7556719022687609	combined	illumina_woBRCA_training
combined127	0.1313432835820895	0.7556719022687609	combined	illumina_woBRCA_training
combined128	0.1313432835820895	0.7574171029668412	combined	illumina_woBRCA_training
combined129	0.1343283582089552	0.7574171029668412	combined	illumina_woBRCA_training
combined130	0.1343283582089552	0.7591623036649214	combined	illumina_woBRCA_training
combined131	0.135820895522388	0.7591623036649214	combined	illumina_woBRCA_training
combined132	0.135820895522388	0.7643979057591623	combined	illumina_woBRCA_training
combined133	0.1388059701492537	0.7643979057591623	combined	illumina_woBRCA_training
combined134	0.1388059701492537	0.7678883071553229	combined	illumina_woBRCA_training
combined135	0.1402985074626865	0.7678883071553229	combined	illumina_woBRCA_training
combined136	0.1402985074626865	0.7696335078534031	combined	illumina_woBRCA_training
combined137	0.144776119402985	0.7696335078534031	combined	illumina_woBRCA_training
combined138	0.144776119402985	0.7713787085514834	combined	illumina_woBRCA_training
combined139	0.1462686567164179	0.7713787085514834	combined	illumina_woBRCA_training
combined140	0.1462686567164179	0.774869109947644	combined	illumina_woBRCA_training
combined141	0.1522388059701492	0.774869109947644	combined	illumina_woBRCA_training
combined142	0.1522388059701492	0.7766143106457243	combined	illumina_woBRCA_training
combined143	0.1567164179104477	0.7766143106457243	combined	illumina_woBRCA_training
combined144	0.1567164179104477	0.7818499127399651	combined	illumina_woBRCA_training
combined145	0.1582089552238806	0.7818499127399651	combined	illumina_woBRCA_training
combined146	0.1582089552238806	0.7888307155322862	combined	illumina_woBRCA_training
combined147	0.1597014925373134	0.7888307155322862	combined	illumina_woBRCA_training
combined148	0.1597014925373134	0.7905759162303665	combined	illumina_woBRCA_training
combined149	0.1611940298507462	0.7905759162303665	combined	illumina_woBRCA_training
combined150	0.1611940298507462	0.7923211169284468	combined	illumina_woBRCA_training
combined151	0.1641791044776119	0.7923211169284468	combined	illumina_woBRCA_training
combined152	0.1641791044776119	0.794066317626527	combined	illumina_woBRCA_training
combined153	0.1656716417910447	0.794066317626527	combined	illumina_woBRCA_training
combined154	0.1656716417910447	0.7958115183246073	combined	illumina_woBRCA_training
combined155	0.1716417910447761	0.7958115183246073	combined	illumina_woBRCA_training
combined156	0.1716417910447761	0.7993019197207679	combined	illumina_woBRCA_training
combined157	0.1746268656716418	0.7993019197207679	combined	illumina_woBRCA_training
combined158	0.1746268656716418	0.8010471204188482	combined	illumina_woBRCA_training
combined159	0.1791044776119403	0.8010471204188482	combined	illumina_woBRCA_training
combined160	0.1791044776119403	0.8045375218150087	combined	illumina_woBRCA_training
combined161	0.1805970149253731	0.8045375218150087	combined	illumina_woBRCA_training
combined162	0.1805970149253731	0.8080279232111692	combined	illumina_woBRCA_training
combined163	0.1850746268656716	0.8080279232111692	combined	illumina_woBRCA_training
combined164	0.1850746268656716	0.8115183246073299	combined	illumina_woBRCA_training
combined165	0.1865671641791045	0.8115183246073299	combined	illumina_woBRCA_training
combined166	0.1865671641791045	0.8132635253054101	combined	illumina_woBRCA_training
combined167	0.1955223880597014	0.8132635253054101	combined	illumina_woBRCA_training
combined168	0.1955223880597014	0.8150087260034904	combined	illumina_woBRCA_training
combined169	0.2	0.8150087260034904	combined	illumina_woBRCA_training
combined170	0.2	0.8167539267015707	combined	illumina_woBRCA_training
combined171	0.2029850746268656	0.8167539267015707	combined	illumina_woBRCA_training
combined172	0.2029850746268656	0.8184991273996509	combined	illumina_woBRCA_training
combined173	0.2044776119402985	0.8184991273996509	combined	illumina_woBRCA_training
combined174	0.2044776119402985	0.8219895287958116	combined	illumina_woBRCA_training
combined175	0.2059701492537313	0.8219895287958116	combined	illumina_woBRCA_training
combined176	0.2059701492537313	0.8254799301919721	combined	illumina_woBRCA_training
combined177	0.2164179104477611	0.8254799301919721	combined	illumina_woBRCA_training
combined178	0.2164179104477611	0.8289703315881326	combined	illumina_woBRCA_training
combined179	0.217910447761194	0.8289703315881326	combined	illumina_woBRCA_training
combined180	0.217910447761194	0.8307155322862129	combined	illumina_woBRCA_training
combined181	0.2238805970149253	0.8307155322862129	combined	illumina_woBRCA_training
combined182	0.2238805970149253	0.8324607329842932	combined	illumina_woBRCA_training
combined183	0.2253731343283582	0.8324607329842932	combined	illumina_woBRCA_training
combined184	0.2253731343283582	0.8359511343804538	combined	illumina_woBRCA_training
combined185	0.226865671641791	0.8359511343804538	combined	illumina_woBRCA_training
combined186	0.226865671641791	0.837696335078534	combined	illumina_woBRCA_training
combined187	0.2492537313432835	0.837696335078534	combined	illumina_woBRCA_training
combined188	0.2492537313432835	0.8411867364746946	combined	illumina_woBRCA_training
combined189	0.2507462686567164	0.8411867364746946	combined	illumina_woBRCA_training
combined190	0.2507462686567164	0.8429319371727748	combined	illumina_woBRCA_training
combined191	0.2522388059701492	0.8429319371727748	combined	illumina_woBRCA_training
combined192	0.2522388059701492	0.8446771378708552	combined	illumina_woBRCA_training
combined193	0.2537313432835821	0.8446771378708552	combined	illumina_woBRCA_training
combined194	0.2537313432835821	0.8464223385689355	combined	illumina_woBRCA_training
combined195	0.2611940298507462	0.8464223385689355	combined	illumina_woBRCA_training
combined196	0.2611940298507462	0.8481675392670157	combined	illumina_woBRCA_training
combined197	0.2656716417910448	0.8481675392670157	combined	illumina_woBRCA_training
combined198	0.2656716417910448	0.849912739965096	combined	illumina_woBRCA_training
combined199	0.2761194029850746	0.849912739965096	combined	illumina_woBRCA_training
combined200	0.2761194029850746	0.8516579406631762	combined	illumina_woBRCA_training
combined201	0.2791044776119403	0.8516579406631762	combined	illumina_woBRCA_training
combined202	0.2791044776119403	0.8534031413612565	combined	illumina_woBRCA_training
combined203	0.2805970149253731	0.8534031413612565	combined	illumina_woBRCA_training
combined204	0.2805970149253731	0.8551483420593369	combined	illumina_woBRCA_training
combined205	0.282089552238806	0.8551483420593369	combined	illumina_woBRCA_training
combined206	0.282089552238806	0.8568935427574171	combined	illumina_woBRCA_training
combined207	0.2835820895522388	0.8568935427574171	combined	illumina_woBRCA_training
combined208	0.2835820895522388	0.8586387434554974	combined	illumina_woBRCA_training
combined209	0.2850746268656716	0.8586387434554974	combined	illumina_woBRCA_training
combined210	0.2850746268656716	0.8603839441535777	combined	illumina_woBRCA_training
combined211	0.2895522388059701	0.8603839441535777	combined	illumina_woBRCA_training
combined212	0.2895522388059701	0.8621291448516579	combined	illumina_woBRCA_training
combined213	0.291044776119403	0.8621291448516579	combined	illumina_woBRCA_training
combined214	0.291044776119403	0.8638743455497382	combined	illumina_woBRCA_training
combined215	0.2925373134328358	0.8638743455497382	combined	illumina_woBRCA_training
combined216	0.2925373134328358	0.8656195462478184	combined	illumina_woBRCA_training
combined217	0.2955223880597015	0.8656195462478184	combined	illumina_woBRCA_training
combined218	0.2955223880597015	0.8708551483420593	combined	illumina_woBRCA_training
combined219	0.2970149253731343	0.8708551483420593	combined	illumina_woBRCA_training
combined220	0.2970149253731343	0.8743455497382199	combined	illumina_woBRCA_training
combined221	0.3074626865671642	0.8743455497382199	combined	illumina_woBRCA_training
combined222	0.3074626865671642	0.8760907504363001	combined	illumina_woBRCA_training
combined223	0.3104477611940298	0.8760907504363001	combined	illumina_woBRCA_training
combined224	0.3104477611940298	0.8778359511343804	combined	illumina_woBRCA_training
combined225	0.3149253731343283	0.8778359511343804	combined	illumina_woBRCA_training
combined226	0.3149253731343283	0.8795811518324608	combined	illumina_woBRCA_training
combined227	0.3164179104477612	0.8795811518324608	combined	illumina_woBRCA_training
combined228	0.3164179104477612	0.8848167539267016	combined	illumina_woBRCA_training
combined229	0.317910447761194	0.8848167539267016	combined	illumina_woBRCA_training
combined230	0.317910447761194	0.8865619546247818	combined	illumina_woBRCA_training
combined231	0.3253731343283582	0.8865619546247818	combined	illumina_woBRCA_training
combined232	0.3253731343283582	0.8917975567190227	combined	illumina_woBRCA_training
combined233	0.3298507462686567	0.8917975567190227	combined	illumina_woBRCA_training
combined234	0.3298507462686567	0.893542757417103	combined	illumina_woBRCA_training
combined235	0.3328358208955224	0.893542757417103	combined	illumina_woBRCA_training
combined236	0.3328358208955224	0.8952879581151832	combined	illumina_woBRCA_training
combined237	0.3373134328358209	0.8952879581151832	combined	illumina_woBRCA_training
combined238	0.3373134328358209	0.8970331588132635	combined	illumina_woBRCA_training
combined239	0.3388059701492537	0.8970331588132635	combined	illumina_woBRCA_training
combined240	0.3388059701492537	0.8987783595113438	combined	illumina_woBRCA_training
combined241	0.3417910447761194	0.8987783595113438	combined	illumina_woBRCA_training
combined242	0.3417910447761194	0.9022687609075044	combined	illumina_woBRCA_training
combined243	0.3507462686567164	0.9022687609075044	combined	illumina_woBRCA_training
combined244	0.3507462686567164	0.9057591623036648	combined	illumina_woBRCA_training
combined245	0.3552238805970149	0.9057591623036648	combined	illumina_woBRCA_training
combined246	0.3552238805970149	0.9075043630017452	combined	illumina_woBRCA_training
combined247	0.3567164179104478	0.9075043630017452	combined	illumina_woBRCA_training
combined248	0.3567164179104478	0.912739965095986	combined	illumina_woBRCA_training
combined249	0.3641791044776119	0.912739965095986	combined	illumina_woBRCA_training
combined250	0.3641791044776119	0.9162303664921466	combined	illumina_woBRCA_training
combined251	0.3746268656716418	0.9162303664921466	combined	illumina_woBRCA_training
combined252	0.3746268656716418	0.9179755671902268	combined	illumina_woBRCA_training
combined253	0.3805970149253731	0.9179755671902268	combined	illumina_woBRCA_training
combined254	0.3805970149253731	0.9197207678883071	combined	illumina_woBRCA_training
combined255	0.3895522388059702	0.9197207678883071	combined	illumina_woBRCA_training
combined256	0.3895522388059702	0.9214659685863874	combined	illumina_woBRCA_training
combined257	0.4	0.9214659685863874	combined	illumina_woBRCA_training
combined258	0.4	0.9232111692844676	combined	illumina_woBRCA_training
combined259	0.4014925373134328	0.9232111692844676	combined	illumina_woBRCA_training
combined260	0.4014925373134328	0.924956369982548	combined	illumina_woBRCA_training
combined261	0.4029850746268656	0.924956369982548	combined	illumina_woBRCA_training
combined262	0.4029850746268656	0.9267015706806284	combined	illumina_woBRCA_training
combined263	0.4074626865671641	0.9267015706806284	combined	illumina_woBRCA_training
combined264	0.4074626865671641	0.9284467713787086	combined	illumina_woBRCA_training
combined265	0.4119402985074626	0.9284467713787086	combined	illumina_woBRCA_training
combined266	0.4119402985074626	0.9319371727748692	combined	illumina_woBRCA_training
combined267	0.4164179104477612	0.9319371727748692	combined	illumina_woBRCA_training
combined268	0.4164179104477612	0.9336823734729494	combined	illumina_woBRCA_training
combined269	0.4223880597014925	0.9336823734729494	combined	illumina_woBRCA_training
combined270	0.4223880597014925	0.9354275741710296	combined	illumina_woBRCA_training
combined271	0.435820895522388	0.9354275741710296	combined	illumina_woBRCA_training
combined272	0.435820895522388	0.9389179755671904	combined	illumina_woBRCA_training
combined273	0.4388059701492537	0.9389179755671904	combined	illumina_woBRCA_training
combined274	0.4388059701492537	0.9406631762652704	combined	illumina_woBRCA_training
combined275	0.4477611940298507	0.9406631762652704	combined	illumina_woBRCA_training
combined276	0.4477611940298507	0.9424083769633508	combined	illumina_woBRCA_training
combined277	0.4507462686567164	0.9424083769633508	combined	illumina_woBRCA_training
combined278	0.4507462686567164	0.944153577661431	combined	illumina_woBRCA_training
combined279	0.4537313432835821	0.944153577661431	combined	illumina_woBRCA_training
combined280	0.4537313432835821	0.9458987783595112	combined	illumina_woBRCA_training
combined281	0.4552238805970149	0.9458987783595112	combined	illumina_woBRCA_training
combined282	0.4552238805970149	0.9476439790575916	combined	illumina_woBRCA_training
combined283	0.4970149253731343	0.9476439790575916	combined	illumina_woBRCA_training
combined284	0.4970149253731343	0.949389179755672	combined	illumina_woBRCA_training
combined285	0.5044776119402985	0.949389179755672	combined	illumina_woBRCA_training
combined286	0.5044776119402985	0.9511343804537522	combined	illumina_woBRCA_training
combined287	0.5477611940298508	0.9511343804537522	combined	illumina_woBRCA_training
combined288	0.5477611940298508	0.9528795811518324	combined	illumina_woBRCA_training
combined289	0.5656716417910448	0.9528795811518324	combined	illumina_woBRCA_training
combined290	0.5656716417910448	0.956369982547993	combined	illumina_woBRCA_training
combined291	0.5716417910447761	0.956369982547993	combined	illumina_woBRCA_training
combined292	0.5716417910447761	0.961605584642234	combined	illumina_woBRCA_training
combined293	0.573134328358209	0.961605584642234	combined	illumina_woBRCA_training
combined294	0.573134328358209	0.9650959860383944	combined	illumina_woBRCA_training
combined295	0.5835820895522388	0.9650959860383944	combined	illumina_woBRCA_training
combined296	0.5835820895522388	0.9668411867364748	combined	illumina_woBRCA_training
combined297	0.5895522388059702	0.9668411867364748	combined	illumina_woBRCA_training
combined298	0.5895522388059702	0.9703315881326352	combined	illumina_woBRCA_training
combined299	0.6567164179104478	0.9703315881326352	combined	illumina_woBRCA_training
combined300	0.6567164179104478	0.9720767888307156	combined	illumina_woBRCA_training
combined301	0.6805970149253732	0.9720767888307156	combined	illumina_woBRCA_training
combined302	0.6805970149253732	0.975567190226876	combined	illumina_woBRCA_training
combined303	0.6835820895522388	0.975567190226876	combined	illumina_woBRCA_training
combined304	0.6835820895522388	0.9773123909249564	combined	illumina_woBRCA_training
combined305	0.6895522388059702	0.9773123909249564	combined	illumina_woBRCA_training
combined306	0.6895522388059702	0.9790575916230366	combined	illumina_woBRCA_training
combined307	0.691044776119403	0.9790575916230366	combined	illumina_woBRCA_training
combined308	0.691044776119403	0.9808027923211168	combined	illumina_woBRCA_training
combined309	0.7014925373134329	0.9808027923211168	combined	illumina_woBRCA_training
combined310	0.7014925373134329	0.9825479930191972	combined	illumina_woBRCA_training
combined311	0.7149253731343284	0.9825479930191972	combined	illumina_woBRCA_training
combined312	0.7149253731343284	0.9842931937172776	combined	illumina_woBRCA_training
combined313	0.7253731343283583	0.9842931937172776	combined	illumina_woBRCA_training
combined314	0.7253731343283583	0.9860383944153578	combined	illumina_woBRCA_training
combined315	0.7388059701492538	0.9860383944153578	combined	illumina_woBRCA_training
combined316	0.7388059701492538	0.987783595113438	combined	illumina_woBRCA_training
combined317	0.7597014925373134	0.987783595113438	combined	illumina_woBRCA_training
combined318	0.7597014925373134	0.9895287958115184	combined	illumina_woBRCA_training
combined319	0.8522388059701492	0.9895287958115184	combined	illumina_woBRCA_training
combined320	0.8522388059701492	0.9912739965095986	combined	illumina_woBRCA_training
combined321	0.9328358208955224	0.9912739965095986	combined	illumina_woBRCA_training
combined322	0.9328358208955224	0.9930191972076788	combined	illumina_woBRCA_training
combined323	0.9373134328358208	0.9930191972076788	combined	illumina_woBRCA_training
combined324	0.9373134328358208	0.9947643979057592	combined	illumina_woBRCA_training
combined325	0.9402985074626866	0.9947643979057592	combined	illumina_woBRCA_training
combined326	0.9402985074626866	0.9965095986038396	combined	illumina_woBRCA_training
combined327	0.946268656716418	0.9965095986038396	combined	illumina_woBRCA_training
combined328	0.946268656716418	0.9982547993019196	combined	illumina_woBRCA_training
combined329	0.953731343283582	0.9982547993019196	combined	illumina_woBRCA_training
combined330	0.953731343283582	1.0	combined	illumina_woBRCA_training
combined331	1.0	1.0	combined	illumina_woBRCA_training
combined0	0.0	0.0	combined	illumina_woBRCA_validation
combined1	0.0	0.0103092783505154	combined	illumina_woBRCA_validation
combined2	0.0	0.3505154639175257	combined	illumina_woBRCA_validation
combined3	0.0172413793103448	0.3505154639175257	combined	illumina_woBRCA_validation
combined4	0.0172413793103448	0.6597938144329897	combined	illumina_woBRCA_validation
combined5	0.0517241379310344	0.6597938144329897	combined	illumina_woBRCA_validation
combined6	0.0517241379310344	0.6804123711340206	combined	illumina_woBRCA_validation
combined7	0.0689655172413793	0.6804123711340206	combined	illumina_woBRCA_validation
combined8	0.0689655172413793	0.7010309278350515	combined	illumina_woBRCA_validation
combined9	0.0862068965517241	0.7010309278350515	combined	illumina_woBRCA_validation
combined10	0.0862068965517241	0.7422680412371134	combined	illumina_woBRCA_validation
combined11	0.1034482758620689	0.7422680412371134	combined	illumina_woBRCA_validation
combined12	0.1034482758620689	0.7938144329896907	combined	illumina_woBRCA_validation
combined13	0.1379310344827586	0.7938144329896907	combined	illumina_woBRCA_validation
combined14	0.1379310344827586	0.8041237113402062	combined	illumina_woBRCA_validation
combined15	0.1551724137931034	0.8041237113402062	combined	illumina_woBRCA_validation
combined16	0.1551724137931034	0.8144329896907216	combined	illumina_woBRCA_validation
combined17	0.1724137931034483	0.8144329896907216	combined	illumina_woBRCA_validation
combined18	0.1724137931034483	0.8247422680412371	combined	illumina_woBRCA_validation
combined19	0.1896551724137931	0.8247422680412371	combined	illumina_woBRCA_validation
combined20	0.1896551724137931	0.8350515463917526	combined	illumina_woBRCA_validation
combined21	0.2241379310344827	0.8350515463917526	combined	illumina_woBRCA_validation
combined22	0.2241379310344827	0.8556701030927835	combined	illumina_woBRCA_validation
combined23	0.4827586206896552	0.8556701030927835	combined	illumina_woBRCA_validation
combined24	0.4827586206896552	0.8762886597938144	combined	illumina_woBRCA_validation
combined25	0.5172413793103449	0.8762886597938144	combined	illumina_woBRCA_validation
combined26	0.5172413793103449	0.8969072164948454	combined	illumina_woBRCA_validation
combined27	0.5344827586206896	0.8969072164948454	combined	illumina_woBRCA_validation
combined28	0.5344827586206896	0.9175257731958762	combined	illumina_woBRCA_validation
combined29	0.5689655172413793	0.9175257731958762	combined	illumina_woBRCA_validation
combined30	0.5689655172413793	0.9381443298969072	combined	illumina_woBRCA_validation
combined31	0.5862068965517241	0.9381443298969072	combined	illumina_woBRCA_validation
combined32	0.5862068965517241	0.9484536082474226	combined	illumina_woBRCA_validation
combined33	0.6724137931034483	0.9484536082474226	combined	illumina_woBRCA_validation
combined34	0.6724137931034483	0.9690721649484536	combined	illumina_woBRCA_validation
combined35	0.6896551724137931	0.9690721649484536	combined	illumina_woBRCA_validation
combined36	0.6896551724137931	0.979381443298969	combined	illumina_woBRCA_validation
combined37	0.8275862068965517	0.979381443298969	combined	illumina_woBRCA_validation
combined38	0.8275862068965517	0.9896907216494846	combined	illumina_woBRCA_validation
combined39	0.8448275862068966	0.9896907216494846	combined	illumina_woBRCA_validation
combined40	0.8448275862068966	1.0	combined	illumina_woBRCA_validation
combined41	1.0	1.0	combined	illumina_woBRCA_validation
combined0	0.0	0.0	combined	delfi
combined1	0.0	0.0048076923076923	combined	delfi
combined2	0.0	0.0913461538461538	combined	delfi
combined3	0.0046728971962616	0.0913461538461538	combined	delfi
combined4	0.0046728971962616	0.1201923076923077	combined	delfi
combined5	0.0186915887850467	0.1201923076923077	combined	delfi
combined6	0.0186915887850467	0.1346153846153846	combined	delfi
combined7	0.0233644859813084	0.1346153846153846	combined	delfi
combined8	0.0233644859813084	0.1394230769230769	combined	delfi
combined9	0.0327102803738317	0.1394230769230769	combined	delfi
combined10	0.0327102803738317	0.1490384615384615	combined	delfi
combined11	0.0373831775700934	0.1490384615384615	combined	delfi
combined12	0.0373831775700934	0.1586538461538461	combined	delfi
combined13	0.0420560747663551	0.1586538461538461	combined	delfi
combined14	0.0420560747663551	0.1778846153846154	combined	delfi
combined15	0.0654205607476635	0.1778846153846154	combined	delfi
combined16	0.0654205607476635	0.2932692307692308	combined	delfi
combined17	0.0700934579439252	0.2932692307692308	combined	delfi
combined18	0.0700934579439252	0.3846153846153846	combined	delfi
combined19	0.0747663551401869	0.3846153846153846	combined	delfi
combined20	0.0747663551401869	0.4038461538461538	combined	delfi
combined21	0.0794392523364486	0.4038461538461538	combined	delfi
combined22	0.0794392523364486	0.4711538461538461	combined	delfi
combined23	0.0841121495327102	0.4711538461538461	combined	delfi
combined24	0.0841121495327102	0.4759615384615384	combined	delfi
combined25	0.0981308411214953	0.4759615384615384	combined	delfi
combined26	0.0981308411214953	0.5288461538461539	combined	delfi
combined27	0.1121495327102803	0.5288461538461539	combined	delfi
combined28	0.1121495327102803	0.5336538461538461	combined	delfi
combined29	0.1214953271028037	0.5336538461538461	combined	delfi
combined30	0.1214953271028037	0.5721153846153846	combined	delfi
combined31	0.1355140186915887	0.5721153846153846	combined	delfi
combined32	0.1355140186915887	0.5769230769230769	combined	delfi
combined33	0.1401869158878504	0.5769230769230769	combined	delfi
combined34	0.1401869158878504	0.5865384615384616	combined	delfi
combined35	0.1448598130841121	0.5865384615384616	combined	delfi
combined36	0.1448598130841121	0.6105769230769231	combined	delfi
combined37	0.1495327102803738	0.6105769230769231	combined	delfi
combined38	0.1495327102803738	0.6394230769230769	combined	delfi
combined39	0.1542056074766355	0.6394230769230769	combined	delfi
combined40	0.1542056074766355	0.6442307692307693	combined	delfi
combined41	0.1635514018691588	0.6442307692307693	combined	delfi
combined42	0.1635514018691588	0.6586538461538461	combined	delfi
combined43	0.1682242990654205	0.6586538461538461	combined	delfi
combined44	0.1682242990654205	0.6682692307692307	combined	delfi
combined45	0.1822429906542056	0.6682692307692307	combined	delfi
combined46	0.1822429906542056	0.6826923076923077	combined	delfi
combined47	0.1869158878504672	0.6826923076923077	combined	delfi
combined48	0.1869158878504672	0.7163461538461539	combined	delfi
combined49	0.1915887850467289	0.7163461538461539	combined	delfi
combined50	0.1915887850467289	0.7211538461538461	combined	delfi
combined51	0.1962616822429906	0.7211538461538461	combined	delfi
combined52	0.1962616822429906	0.7692307692307693	combined	delfi
combined53	0.205607476635514	0.7692307692307693	combined	delfi
combined54	0.205607476635514	0.7884615384615384	combined	delfi
combined55	0.2102803738317757	0.7884615384615384	combined	delfi
combined56	0.2102803738317757	0.7932692307692307	combined	delfi
combined57	0.2289719626168224	0.7932692307692307	combined	delfi
combined58	0.2289719626168224	0.7980769230769231	combined	delfi
combined59	0.2336448598130841	0.7980769230769231	combined	delfi
combined60	0.2336448598130841	0.8076923076923077	combined	delfi
combined61	0.2429906542056074	0.8076923076923077	combined	delfi
combined62	0.2429906542056074	0.8125	combined	delfi
combined63	0.2476635514018691	0.8125	combined	delfi
combined64	0.2476635514018691	0.8173076923076923	combined	delfi
combined65	0.2523364485981308	0.8173076923076923	combined	delfi
combined66	0.2523364485981308	0.8221153846153846	combined	delfi
combined67	0.2570093457943925	0.8221153846153846	combined	delfi
combined68	0.2570093457943925	0.8317307692307693	combined	delfi
combined69	0.2663551401869158	0.8317307692307693	combined	delfi
combined70	0.2663551401869158	0.8461538461538461	combined	delfi
combined71	0.2757009345794392	0.8461538461538461	combined	delfi
combined72	0.2757009345794392	0.8557692307692307	combined	delfi
combined73	0.2850467289719626	0.8557692307692307	combined	delfi
combined74	0.2850467289719626	0.8653846153846154	combined	delfi
combined75	0.2990654205607476	0.8653846153846154	combined	delfi
combined76	0.2990654205607476	0.8701923076923077	combined	delfi
combined77	0.3130841121495327	0.8701923076923077	combined	delfi
combined78	0.3130841121495327	0.875	combined	delfi
combined79	0.3177570093457944	0.875	combined	delfi
combined80	0.3177570093457944	0.8894230769230769	combined	delfi
combined81	0.3317757009345794	0.8894230769230769	combined	delfi
combined82	0.3317757009345794	0.8942307692307693	combined	delfi
combined83	0.3411214953271028	0.8942307692307693	combined	delfi
combined84	0.3411214953271028	0.8990384615384616	combined	delfi
combined85	0.3457943925233644	0.8990384615384616	combined	delfi
combined86	0.3457943925233644	0.903846153846154	combined	delfi
combined87	0.3785046728971962	0.903846153846154	combined	delfi
combined88	0.3785046728971962	0.908653846153846	combined	delfi
combined89	0.4485981308411215	0.908653846153846	combined	delfi
combined90	0.4485981308411215	0.9134615384615384	combined	delfi
combined91	0.4719626168224299	0.9134615384615384	combined	delfi
combined92	0.4719626168224299	0.9182692307692308	combined	delfi
combined93	0.4813084112149532	0.9182692307692308	combined	delfi
combined94	0.4813084112149532	0.9230769230769232	combined	delfi
combined95	0.5046728971962616	0.9230769230769232	combined	delfi
combined96	0.5046728971962616	0.9278846153846154	combined	delfi
combined97	0.5327102803738317	0.9278846153846154	combined	delfi
combined98	0.5327102803738317	0.9326923076923076	combined	delfi
combined99	0.616822429906542	0.9326923076923076	combined	delfi
combined100	0.616822429906542	0.9375	combined	delfi
combined101	0.6588785046728972	0.9375	combined	delfi
combined102	0.6588785046728972	0.9471153846153846	combined	delfi
combined103	0.6728971962616822	0.9471153846153846	combined	delfi
combined104	0.6728971962616822	0.9519230769230768	combined	delfi
combined105	0.6822429906542056	0.9519230769230768	combined	delfi
combined106	0.6822429906542056	0.9567307692307692	combined	delfi
combined107	0.7336448598130841	0.9567307692307692	combined	delfi
combined108	0.7336448598130841	0.9615384615384616	combined	delfi
combined109	0.8177570093457944	0.9615384615384616	combined	delfi
combined110	0.8177570093457944	0.966346153846154	combined	delfi
combined111	0.8738317757009346	0.966346153846154	combined	delfi
combined112	0.8738317757009346	0.971153846153846	combined	delfi
combined113	0.911214953271028	0.971153846153846	combined	delfi
combined114	0.911214953271028	0.9807692307692308	combined	delfi
combined115	0.9252336448598132	0.9807692307692308	combined	delfi
combined116	0.9252336448598132	0.9903846153846154	combined	delfi
combined117	0.97196261682243	0.9903846153846154	combined	delfi
combined118	0.97196261682243	1.0	combined	delfi
combined119	1.0	1.0	combined	delfi
