# Supplementary material for: Integrative modeling of tumor genomes and epigenomes for enhanced cancer diagnosis by cell-free DNA
Source: Nat Commun. 2023 Apr 10;14:2017. doi: 10.1038/s41467-023-37768-3 (PMC10085982; doi:10.1038/s41467-023-37768-3)
Supplement: Supplementary file 6 — Source Data [file 41467_2023_37768_MOESM6_ESM.zip › sourcedata/sup7_a,b.txt]

Unnamed: 0	mean	lower	upper	type	model
breast	0.8497630482232341	0.7563797520441755	0.9105838950191254	0.98	combined
liver	0.9069483354200848	0.8513466373350094	0.9486041078026516	0.98	combined
esophagus	0.7045478798219479	0.5657435740514076	0.8151166174232249	0.98	combined
ovary	0.8725014381567099	0.7784189873417723	0.9477708678828082	0.98	combined
pancreas	0.8712283501076084	0.7557542210895191	0.962511574074074	0.98	combined
headandneck	0.3247852708696059	0.0909090909090909	0.5834558823529411	0.98	combined
lung	0.7285188505787268	0.5576844262295082	0.864406779661017	0.98	combined
biliarytract	0.9984774435531788	1.0	1.0	0.98	combined
colon	0.4620582056832056	0.0	1.0	0.98	combined
breast	0.7441964556514299	0.5026461261247706	0.8653375493098604	0.99	combined
liver	0.8431467373609918	0.6331375492179512	0.935483870967742	0.99	combined
esophagus	0.5898490328144178	0.3561559794940751	0.7426900584795322	0.99	combined
ovary	0.7773149568912241	0.551717799188641	0.9069808970099668	0.99	combined
pancreas	0.7899751368012362	0.5920913639733135	0.9166666666666666	0.99	combined
headandneck	0.2900103322320259	0.0666666666666666	0.5555555555555556	0.99	combined
lung	0.610832491045108	0.2978723404255319	0.8070175438596491	0.99	combined
biliarytract	0.9725100935970696	0.8235294117647058	1.0	0.99	combined
colon	0.3023346264846265	0.0	0.8008333333333326	0.99	combined
breast	0.7301491709868849	0.602177253478524	0.8494717137784851	0.98	genome
liver	0.6345665815874164	0.4954521958481516	0.7699665204340799	0.98	genome
esophagus	0.4718298699050828	0.287242429516186	0.6827671199611463	0.98	genome
ovary	0.7373899418951114	0.5857249524843882	0.8562324929971988	0.98	genome
pancreas	0.4899066498326292	0.2626338654273615	0.6861250785669389	0.98	genome
headandneck	0.3148289672552312	0.1	0.5835648148148146	0.98	genome
lung	0.4842701185060385	0.2653061224489796	0.6800454545454545	0.98	genome
biliarytract	0.6240040066935378	0.0903030303030308	1.0	0.98	genome
colon	0.1636095515595515	0.0	0.5	0.98	genome
breast	0.5082775985243408	0.2131827322132405	0.7733979917558941	0.99	genome
liver	0.4144488323774821	0.0990432428664374	0.681411406025825	0.99	genome
esophagus	0.2798499167496497	0.0616178912411789	0.5302116148472812	0.99	genome
ovary	0.5143714271181757	0.1723797640653357	0.7916666666666666	0.99	genome
pancreas	0.2742597721487388	0.0337078651685393	0.5750085616438355	0.99	genome
headandneck	0.2420660498049074	0.0	0.5	0.99	genome
lung	0.3140949889406981	0.0952156334231806	0.5800833333333332	0.99	genome
biliarytract	0.3054265470398917	0.0	0.8	0.99	genome
colon	0.0890917249417249	0.0	0.5	0.99	genome
breast	0.5493437589893871	0.4678708150797797	0.6338675102282537	0.98	epigenome
liver	0.7623331175214583	0.6862674055129299	0.8385724608420292	0.98	epigenome
esophagus	0.4754475788960852	0.3900709219858156	0.5625314597315436	0.98	epigenome
ovary	0.6211733461188417	0.5306656477284707	0.7134711779448621	0.98	epigenome
pancreas	0.8596059761780025	0.7777210884353742	0.926829268292683	0.98	epigenome
headandneck	0.248898863337497	0.0625	0.5	0.98	epigenome
lung	0.4564800713030535	0.3220187651331719	0.5952380952380952	0.98	epigenome
biliarytract	1.0	1.0	1.0	0.98	epigenome
colon	0.1709218059718059	0.0	0.5559523809523806	0.98	epigenome
breast	0.4745966789573912	0.269842038492481	0.5730500518197891	0.99	epigenome
liver	0.7076792773230247	0.5224129651860745	0.7931223532970357	0.99	epigenome
esophagus	0.4284838273156239	0.2054749160845504	0.538987012987013	0.99	epigenome
ovary	0.5675113256272147	0.3999358974358975	0.6778640822264983	0.99	epigenome
pancreas	0.8202298136911093	0.6336551155115512	0.9222222222222224	0.99	epigenome
headandneck	0.2420017361484829	0.0	0.5	0.99	epigenome
lung	0.3997500356573377	0.2173136645962733	0.5593389830508474	0.99	epigenome
biliarytract	0.9952093403186754	0.9230769230769232	1.0	0.99	epigenome
colon	0.1569881357204886	0.0	0.5	0.99	epigenome
breast	0.6914988768149928	0.6380519094013345	0.7393283247593337	0.98	cnv
liver	0.5582589787721803	0.4685886034255599	0.632577519379845	0.98	cnv
esophagus	0.6643493880875979	0.5806107395751378	0.7428571428571429	0.98	cnv
ovary	0.6014968109814228	0.5074405930871957	0.6923076923076923	0.98	cnv
pancreas	0.4599480742827863	0.3409028471528471	0.5731978990581984	0.98	cnv
headandneck	0.3832058849676221	0.1428571428571428	0.6251644736842104	0.98	cnv
lung	0.497014930512172	0.3517676767676768	0.6444444444444445	0.98	cnv
biliarytract	0.5399656002816176	0.2222222222222222	0.8573809523809521	0.98	cnv
colon	0.3959669053169053	0.0	0.8571428571428571	0.98	cnv
breast	0.6466391778398723	0.543173156935652	0.7134753765240258	0.99	cnv
liver	0.5037228758329981	0.3670735785953178	0.6089165452078202	0.99	cnv
esophagus	0.6108320664453063	0.4464217032967033	0.7161503347534998	0.99	cnv
ovary	0.5505581073428785	0.4302597402597403	0.6467162162162161	0.99	cnv
pancreas	0.3956548714112892	0.2470048019207683	0.5312666223404255	0.99	cnv
headandneck	0.3692924418341101	0.125	0.6470588235294118	0.99	cnv
lung	0.455651122159707	0.3029545454545455	0.611139455782313	0.99	cnv
biliarytract	0.4150996517162891	0.0868659420289856	0.75	0.99	cnv
colon	0.2213171675546675	0.0	0.6666666666666666	0.99	cnv
breast	0.6267512923522667	0.5332290184921765	0.692778539902183	0.98	fragpattern
liver	0.4675868897343708	0.3349583333333334	0.5659063461993842	0.98	fragpattern
esophagus	0.6444568024793035	0.5375	0.7354875787912495	0.98	fragpattern
ovary	0.6467937575964792	0.5	0.7631667852062589	0.98	fragpattern
pancreas	0.5475501314717642	0.3221212121212122	0.7031605113636363	0.98	fragpattern
headandneck	0.4183985714733546	0.1664473684210528	0.6923076923076923	0.98	fragpattern
lung	0.4138614589185501	0.2553087192323738	0.553666569086651	0.98	fragpattern
biliarytract	0.4573075059043298	0.1538461538461538	0.7692307692307693	0.98	fragpattern
colon	0.179535125985126	0.0	0.6	0.98	fragpattern
breast	0.5381653603572061	0.3515909706998562	0.6601703055874161	0.99	fragpattern
liver	0.3643620960639002	0.1778819444444444	0.5219793621013133	0.99	fragpattern
esophagus	0.5778063402225195	0.3799827586206897	0.6959580115830115	0.99	fragpattern
ovary	0.5356310581553558	0.3571223316912972	0.6963144751571514	0.99	fragpattern
pancreas	0.367272473709489	0.0666483516483516	0.6263736263736264	0.99	fragpattern
headandneck	0.3495803753766532	0.1	0.65	0.99	fragpattern
lung	0.3214171312721223	0.1458238636363636	0.5	0.99	fragpattern
biliarytract	0.2746164213843494	0.0	0.6318609022556388	0.99	fragpattern
colon	0.168525727050727	0.0	0.5	0.99	fragpattern
breast	0.2287215927299449	0.1303617680863807	0.317513784205614	0.98	fragsize
liver	0.3153165204064639	0.1977850274725275	0.4304537295572397	0.98	fragsize
esophagus	0.1918836411377679	0.0693541957345026	0.3181960227272727	0.98	fragsize
ovary	0.3049824938307432	0.2080471541880938	0.3973781560430463	0.98	fragsize
pancreas	0.3264527825903344	0.2048124315443592	0.4634146341463415	0.98	fragsize
headandneck	0.0050444000083537	0.0	0.0833333333333333	0.98	fragsize
lung	0.2159696746600498	0.087719298245614	0.363784584980237	0.98	fragsize
biliarytract	0.509299282098004	0.25	0.7647058823529411	0.98	fragsize
colon	0.1817575063825064	0.0	0.6666666666666666	0.98	fragsize
breast	0.1557084801693595	0.0997123114408094	0.2646648573592527	0.99	fragsize
liver	0.2325203735204637	0.1518623277696875	0.3532115797160984	0.99	fragsize
esophagus	0.0971380433308583	0.0199901960784313	0.240081081081081	0.99	fragsize
ovary	0.2464500111260123	0.1556852960745176	0.3555813953488372	0.99	fragsize
pancreas	0.2681206418524284	0.1608965517241379	0.3867058823529411	0.99	fragsize
headandneck	0.0	0.0	0.0	0.99	fragsize
lung	0.1523225901201619	0.0464852008456659	0.2758620689655172	0.99	fragsize
biliarytract	0.4334771090386782	0.1498214285714287	0.7334210526315789	0.99	fragsize
colon	0.032622619047619	0.0	0.4	0.99	fragsize
I	0.8099169411189243	0.726443172247388	0.8818689501116902	0.98	combined
II	0.8459415274357118	0.7541159037510474	0.9178111778454984	0.98	combined
III	0.8675041595881076	0.7952522255192879	0.9185393258426966	0.98	combined
IV	0.802362507726654	0.7216099272349272	0.8810269752271753	0.98	combined
NA	0.9720657897657896	0.6666666666666666	1.0	0.98	combined
I	0.711554281529801	0.4559445620180496	0.8439278727011869	0.99	combined
II	0.7303767787811348	0.4756907894736842	0.8770161290322581	0.99	combined
III	0.779561891671244	0.5661304347826087	0.8926967066280832	0.99	combined
IV	0.7202105478332395	0.5249857491856678	0.8286671005755001	0.99	combined
NA	0.874440823065823	0.5	1.0	0.99	combined
I	0.5571206874735736	0.1890049140049141	0.7047190459174557	0.98	genome
II	0.6624502341994192	0.2830835473302046	0.8147428803305298	0.98	genome
III	0.6621560541519966	0.3401923076923077	0.8013331024930748	0.98	genome
IV	0.6904121927306412	0.2490341202578869	0.8130332512887196	0.98	genome
NA	0.8137530441780442	0.4	1.0	0.98	genome
I	0.3608514715231212	0.0599009639369213	0.6060960067969413	0.99	genome
II	0.4620703846937648	0.1659348069072766	0.7118536627106367	0.99	genome
III	0.4896680303064938	0.2311926810992197	0.7177195600508485	0.99	genome
IV	0.4695459015844807	0.1279728084415584	0.7492627518769834	0.99	genome
NA	0.7057885281385281	0.1666666666666666	1.0	0.99	genome
I	0.5922472422368217	0.509654461628531	0.6758472375511263	0.98	epigenome
II	0.5468945566002308	0.4626356033708346	0.6341985460971544	0.98	epigenome
III	0.6583553424001395	0.5828649679007246	0.7582192485846628	0.98	epigenome
IV	0.6144886304613999	0.5524789782041164	0.6717189026375774	0.98	epigenome
NA	0.7127489510489511	0.25	1.0	0.98	epigenome
I	0.5373758477894708	0.2972941101478837	0.6387942865856757	0.99	epigenome
II	0.4717343156411798	0.2757393970362801	0.5728956792297757	0.99	epigenome
III	0.5970416782792117	0.3942770562770563	0.6872280103263875	0.99	epigenome
IV	0.5708604765092317	0.4269552839356211	0.6461764705882354	0.99	epigenome
NA	0.6380376179376179	0.0975000000000022	1.0	0.99	epigenome
I	0.3904160622316645	0.3069507274078794	0.4692229295525745	0.98	cnv
II	0.628103491538737	0.5596664862496457	0.6895339430621689	0.98	cnv
III	0.7192877429649452	0.6563193055614654	0.7733733967747555	0.98	cnv
IV	0.6935868369960925	0.6174794473901835	0.755821043675553	0.98	cnv
NA	0.5153403096903098	0.0	1.0	0.98	cnv
I	0.3412305697753705	0.2175948850149315	0.4428694581280787	0.99	cnv
II	0.5741089500185269	0.4448657026331066	0.664013924050633	0.99	cnv
III	0.6765958808502724	0.5690755796446854	0.7500175070028011	0.99	cnv
IV	0.6515336626221663	0.555547263681592	0.726531640947482	0.99	cnv
NA	0.4792038503163503	0.0	1.0	0.99	cnv
I	0.3350500317232898	0.1943572026800671	0.4428397659280688	0.98	fragpattern
II	0.5484771248674438	0.4355649950207163	0.6344310883751225	0.98	fragpattern
III	0.7320493010003422	0.6100649350649352	0.809527001148985	0.98	fragpattern
IV	0.6545677913359025	0.5510070665197392	0.7327382780507781	0.98	fragpattern
NA	0.4912819624819625	0.0	1.0	0.98	fragpattern
I	0.2204742566048783	0.0891089108910891	0.3836455570291777	0.99	fragpattern
II	0.4499574892512676	0.2788259958071278	0.5881307092012663	0.99	fragpattern
III	0.6246565139310876	0.4095686228664952	0.7742899844720497	0.99	fragpattern
IV	0.5672958422160099	0.3491787221217601	0.6932007575757576	0.99	fragpattern
NA	0.4837893023643023	0.0	1.0	0.99	fragpattern
I	0.2699080283210985	0.1598173515981735	0.3809948979591836	0.98	fragsize
II	0.207416262424811	0.1205754571139186	0.2960363992172211	0.98	fragsize
III	0.2861348753038771	0.1753160469667319	0.3781293530058651	0.98	fragsize
IV	0.2676241594749135	0.1647162148694439	0.3857804333599289	0.98	fragsize
NA	0.3494615412365413	0.0	1.0	0.98	fragsize
I	0.1985698328000327	0.1255551659654044	0.312202743902439	0.99	fragsize
II	0.1429602398463589	0.0849726667091674	0.229412401324166	0.99	fragsize
III	0.2044837252503498	0.1279637545528126	0.3233713129296961	0.99	fragsize
IV	0.1895159227044093	0.1229755383196832	0.3020793699583793	0.99	fragsize
NA	0.119373396048396	0.0	0.6666666666666666	0.99	fragsize
