# Supplementary material for: Integrative modeling of tumor genomes and epigenomes for enhanced cancer diagnosis by cell-free DNA
Source: Nat Commun. 2023 Apr 10;14:2017. doi: 10.1038/s41467-023-37768-3 (PMC10085982; doi:10.1038/s41467-023-37768-3)
Supplement: Supplementary file 6 — Source Data [file 41467_2023_37768_MOESM6_ESM.zip › sourcedata/sup9_d_combined.txt]

label	liver	esophagus	ovary	pancreas	lung	colon
breast	107	0	0	4	0	2
liver	10	9	8	5	5	0
esophagus	5	6	34	4	5	0
ovary	2	1	4	73	1	0
pancreas	7	4	8	2	6	2
lung	8	0	3	0	1	7
