# Supplementary material for: Integrative modeling of tumor genomes and epigenomes for enhanced cancer diagnosis by cell-free DNA
Source: Nat Commun. 2023 Apr 10;14:2017. doi: 10.1038/s41467-023-37768-3 (PMC10085982; doi:10.1038/s41467-023-37768-3)
Supplement: Supplementary file 6 — Source Data [file 41467_2023_37768_MOESM6_ESM.zip › sourcedata/fig6_f_left.txt]

	0	1	2	3	4	5	6	7	8	9	10	11	12	13	14	15	16	17	18	19	20	21	22	23	24	25	26	27	28	29	30	31	32	33	34	35	36	37	38	39	40	41	42	43	44	45	46	47	48	49	50	51	52	53	54	55	56	57	58	59	60	61	62	63	64	65	66	67	68	69	70	71	72	73	74	75	76	77	78	79	80	81	82	83	84	85	86	87	88	89	90	91	92	93	94	95	96	97	98	99	100	101	102	103	104	105	106	107	108	109	110	111	112	113	114	115	116	117	118	119	120	121	122	123	124	125	126	127	128	129	130	131	132	133	134	135	136	137	138	139	140	141	142	143	144	145	146	147	148	149	150	151	152	153	154	155	156	157	158	159	160	161	162	163	164	165	166	167	168	169	170	171	172	173	174	175	176	177	178	179	180	181	182	183	184	185	186	187	188	189	190	191	192	193	194	195	196	197	198	199	200	201	202	203	204	205	206	207	208	209	210	211	212	213	214	215	216	217	218	219	220	221	222	223	224	225	226	227	228	229	230	231	232	233	234	235	236	237	238	239	240	241	242	243	244	245	246	247	248	249	250	251	252	253	254	255	256	257	258	259	260	261	262	263	264	265	266	267	268	269	270	271	272	273	274	275	276	277	278	279	280	281	282	283	284	285	286	287	288	289	290	291	292	293	294	295	296	297	298	299	300	301	302	303	304	305	306	307	308	309	310	311	312	313	314	315	316	317	318	319	320	321	322	323	324	325	326	327	328	329	330	331	332	333	334	335	336	337	338	339	340	341	342	343	344	345	346	347	348	349	350	351	352	353	354	355	356	357	358	359	360	361	362	363	364	365	366	367	368	369	370	371	372	373	374	375	376	377	378	379	380	381	382	383	384	385	386	387	388	389	390	391	392	393	394	395	396	397	398	399	400	401	402	403	404	405	406	407	408	409	410	411	412	413	414	415	416	417	418	419	420	421	422	423	424	425	426	427	428	429	430	431	432	433	434	435	436	437	438	439	440	441	442	443	444	445	446	447	448	449	450	451	452	453	454	455	456	457	458	459	460	461	462	463	464	465	466	467	468	469	470	471	472	473	474	475	476	477	478	479	480	481	482	483	484	485	486	487	488	489	490	491	492	493	494	495	496	497	498	499	500	501	502	503	504	505	506	507	508	509	510	511	512	513	514	515	516	517	518	519	520	521	522	523	524	525	526	527	528	529	530	531	532	533	534	535	536	537	538	539	540	541	542	543	544	545	546	547	548	549	550	551	552	553	554	555	556	557	558	559	560	561	562	563	564	565	566	567	568	569	570	571	572	573	574	575	576	577	578	579	580	581	582	583	584	585	586	587	588	589	590	591	592	593	594	595	596	597	598	599	600	601	602	603	604	605	606	607	608	609	610	611	612	613	614	615	616	617	618	619	620	621	622	623	624	625	626	627	628	629	630	631	632	633	634	635	636	637	638	639	640	641	642	643	644	645	646	647	648	649	650	651	652	653	654	655	656	657	658	659	660	661	662	663	664	665	666	667	668	669	670	671	672	673	674	675	676	677	678	679	680	681	682	683	684	685	686	687	688	689	690	691	692	693	694	695	696	697	698	699	700	701	702	703	704	705	706	707	708	709	710	711	712	713	714	715	716	717	718	719	720	721	722	723	724	725	726	727	728	729	730	731	732	733	734	735	736	737	738	739	740	741	742	743	744	745	746	747	748	749	750	751	752	753	754	755	756	757	758	759	760	761	762	763	764	765	766	767	768	769	770	771	772	773	774	775	776	777	778	779	780	781	782	783	784	785	786	787	788	789	790	791	792	793	794	795	796	797	798	799	800	801	802	803	804	805	806	807	808	809	810	811	812	813	814	815	816	817	818	819	820	821	822	823	824	825	826	827	828	829	830	831	832	833	834	835	836	837	838	839	840	841	842	843	844	845	846	847	848	849	850	851	852	853	854	855	856	857	858	859	860	861	862	863	864	865	866	867	868	869	870	871	872	873	874	875	876	877	878	879	880	881	882	883	884	885	886	887	888	889	890	891	892	893	894	895	896	897	898	899	900	901	902	903	904	905	906	907	908	909	910	911	912	913	914	915	916	917	918	919	920	921	922	923	924	925	926	927	928	929	930	931	932	933	934	935	936	937	938	939	940	941	942	943	944	945	946	947	948	949	950	951	952	953	954	955	956	957	958	959	960	961	962	963	964	965	966	967	968	969	970	971	972	973	974	975	976	977	978	979	980	981	982	983	984	985	986	987	988	989	990	991	992	993	994	995	996	997	998	999	1000	1001	1002	1003	1004	1005	1006	1007	1008	1009	1010	1011	1012	1013	1014	1015	1016	1017	1018	1019	1020	1021	1022	1023	1024	1025	1026	1027	1028	1029	1030	1031	1032	1033	1034	1035	1036	1037	1038	1039	1040	1041	1042	1043	1044	1045	1046	1047	1048	1049	1050	1051	1052	1053	1054	1055	1056	1057	1058	1059	1060	1061	1062	1063	1064	1065	1066	1067	1068	1069	1070	1071	1072	1073	1074	1075	1076	1077	1078	1079	1080	1081	1082	1083	1084	1085	1086	1087	1088	1089	1090	1091	1092	1093	1094	1095	1096	1097	1098	1099	1100	1101	1102	1103	1104	1105	1106	1107	1108	1109	1110	1111	1112	1113	1114	1115	1116	1117	1118	1119	1120	1121	1122	1123	1124	1125	1126	1127	1128	1129	1130	1131	1132	1133	1134	1135	1136	1137	1138	1139	1140	1141	1142	1143	1144	1145	1146	1147	1148	1149	1150	1151	1152	1153	1154	1155	1156	1157	1158	1159	1160	1161	1162	1163	1164	1165	1166	1167	1168	1169	1170	1171	1172	1173	1174	1175	1176	1177	1178	1179	1180	1181	1182	1183	1184	1185	1186	1187	1188	1189	1190	1191	1192	1193	1194	1195	1196	1197	1198	1199	1200	1201	1202	1203	1204	1205	1206	1207	1208	1209	1210	1211	1212	1213	1214	1215	1216	1217	1218	1219	1220	1221	1222	1223	1224	1225	1226	1227	1228	1229	1230	1231	1232	1233	1234	1235	1236	1237	1238	1239	1240	1241	1242	1243	1244	1245	1246	1247	1248	1249	1250	1251	1252	1253	1254	1255	1256	1257	1258	1259	1260	1261	1262	1263	1264	1265	1266	1267	1268	1269	1270	1271	1272	1273	1274	1275	1276	1277	1278	1279	1280	1281	1282	1283	1284	1285	1286	1287	1288	1289	1290	1291	1292	1293	1294	1295	1296	1297	1298	1299	1300	1301	1302	1303	1304	1305	1306	1307	1308	1309	1310	1311	1312	1313	1314	1315	1316	1317	1318	1319	1320	1321	1322	1323	1324	1325	1326	1327	1328	1329	1330	1331	1332	1333	1334	1335	1336	1337	1338	1339	1340	1341	1342	1343	1344	1345	1346	1347	1348	1349	1350	1351	1352	1353	1354	1355	1356	1357	1358	1359	1360	1361	1362	1363	1364	1365	1366	1367	1368	1369	1370	1371	1372	1373	1374	1375	1376	1377	1378	1379	1380	1381	1382	1383	1384	1385	1386	1387	1388	1389	1390	1391	1392	1393	1394	1395	1396	1397	1398	1399	1400	1401	1402	1403	1404	1405	1406	1407	1408	1409	1410	1411	1412	1413	1414	1415	1416	1417	1418	1419	1420	1421	1422	1423	1424	1425	1426	1427	1428	1429	1430	1431	1432	1433	1434	1435	1436	1437	1438	1439	1440	1441	1442	1443	1444	1445	1446	1447	1448	1449	1450	1451	1452	1453	1454	1455	1456	1457	1458	1459	1460	1461	1462	1463	1464	1465	1466	1467	1468	1469	1470	1471	1472	1473	1474	1475	1476	1477	1478	1479	1480	1481	1482	1483	1484	1485	1486	1487	1488	1489	1490	1491	1492	1493	1494	1495	1496	1497	1498	1499	1500	1501	1502	1503	1504	1505	1506	1507	1508	1509	1510	1511	1512	1513	1514	1515	1516	1517	1518	1519	1520	1521	1522	1523	1524	1525	1526	1527	1528	1529	1530	1531	1532	1533	1534	1535	1536	1537	1538	1539	1540	1541	1542	1543	1544	1545	1546	1547	1548	1549	1550	1551	1552	1553	1554	1555	1556	1557	1558	1559	1560	1561	1562	1563	1564	1565	1566	1567	1568	1569	1570	1571	1572	1573	1574	1575	1576	1577	1578	1579	1580	1581	1582	1583	1584	1585	1586	1587	1588	1589	1590	1591	1592	1593	1594	1595	1596	1597	1598	1599	1600	1601	1602	1603	1604	1605	1606	1607	1608	1609	1610	1611	1612	1613	1614	1615	1616	1617	1618	1619	1620	1621	1622	1623	1624	1625	1626	1627	1628	1629	1630	1631	1632	1633	1634	1635	1636	1637	1638	1639	1640	1641	1642	1643	1644	1645	1646	1647	1648	1649	1650	1651	1652	1653	1654	1655	1656	1657	1658	1659	1660	1661	1662	1663	1664	1665	1666	1667	1668	1669	1670	1671	1672	1673	1674	1675	1676	1677	1678	1679	1680	1681	1682	1683	1684	1685	1686	1687	1688	1689	1690	1691	1692	1693	1694	1695	1696	1697	1698	1699	1700	1701	1702	1703	1704	1705	1706	1707	1708	1709	1710	1711	1712	1713	1714	1715	1716	1717	1718	1719	1720	1721	1722	1723	1724	1725	1726	1727	1728	1729	1730	1731	1732	1733	1734	1735	1736	1737	1738	1739	1740	1741	1742	1743	1744	1745	1746	1747	1748	1749	1750	1751	1752	1753	1754	1755	1756	1757	1758	1759	1760	1761	1762	1763	1764	1765	1766	1767	1768	1769	1770	1771	1772	1773	1774	1775	1776	1777	1778	1779	1780	1781	1782	1783	1784	1785	1786	1787	1788	1789	1790	1791	1792	1793	1794	1795	1796	1797	1798	1799	1800	1801	1802	1803	1804	1805	1806	1807	1808	1809	1810	1811	1812	1813	1814	1815	1816	1817	1818	1819	1820	1821	1822	1823	1824	1825	1826	1827	1828	1829	1830	1831	1832	1833	1834	1835	1836	1837	1838	1839	1840	1841	1842	1843	1844	1845	1846	1847	1848	1849	1850	1851	1852	1853	1854	1855	1856	1857	1858	1859	1860	1861	1862	1863	1864	1865	1866	1867	1868	1869	1870	1871	1872	1873	1874	1875	1876	1877	1878	1879	1880	1881	1882	1883	1884	1885	1886	1887	1888	1889	1890	1891	1892	1893	1894	1895	1896	1897	1898	1899	1900	1901	1902	1903	1904	1905	1906	1907	1908	1909	1910	1911	1912	1913	1914	1915	1916	1917	1918	1919	1920	1921	1922	1923	1924	1925	1926	1927	1928	1929	1930	1931	1932	1933	1934	1935	1936	1937	1938	1939	1940	1941	1942	1943	1944	1945	1946	1947	1948	1949	1950	1951	1952	1953	1954	1955	1956	1957	1958	1959	1960	1961	1962	1963	1964	1965	1966	1967	1968	1969	1970	1971	1972	1973	1974	1975	1976	1977	1978	1979	1980	1981	1982	1983	1984	1985	1986	1987	1988	1989	1990	1991	1992	1993	1994	1995	1996	1997	1998	1999	2000	2001	2002	2003	2004	2005	2006	2007	2008	2009	2010	2011	2012	2013	2014	2015	2016	2017	2018	2019	2020	2021	2022	2023	2024	2025	2026	2027	2028
platform	mgi	mgi	mgi	mgi	mgi	mgi	mgi	mgi	mgi	mgi	mgi	mgi	mgi	mgi	mgi	mgi	mgi	mgi	mgi	mgi	mgi	mgi	mgi	mgi	mgi	mgi	mgi	mgi	mgi	mgi	mgi	mgi	mgi	mgi	mgi	mgi	mgi	mgi	mgi	mgi	mgi	mgi	mgi	mgi	mgi	mgi	mgi	mgi	mgi	mgi	mgi	mgi	mgi	mgi	mgi	mgi	mgi	mgi	mgi	mgi	mgi	mgi	mgi	mgi	mgi	mgi	mgi	mgi	mgi	mgi	mgi	mgi	mgi	mgi	mgi	mgi	mgi	mgi	mgi	mgi	mgi	mgi	mgi	mgi	mgi	mgi	mgi	mgi	mgi	mgi	mgi	mgi	mgi	mgi	mgi	mgi	mgi	mgi	mgi	mgi	mgi	mgi	mgi	mgi	mgi	mgi	mgi	mgi	mgi	mgi	mgi	mgi	mgi	mgi	mgi	mgi	mgi	mgi	mgi	mgi	mgi	mgi	mgi	mgi	mgi	mgi	mgi	mgi	mgi	mgi	mgi	mgi	mgi	mgi	mgi	mgi	mgi	mgi	mgi	mgi	mgi	mgi	mgi	mgi	mgi	mgi	mgi	mgi	mgi	mgi	mgi	mgi	mgi	mgi	mgi	mgi	mgi	mgi	mgi	mgi	mgi	mgi	mgi	mgi	mgi	mgi	mgi	mgi	mgi	mgi	mgi	mgi	mgi	mgi	mgi	mgi	mgi	mgi	mgi	mgi	mgi	mgi	mgi	mgi	mgi	mgi	mgi	mgi	mgi	mgi	mgi	mgi	mgi	mgi	mgi	mgi	mgi	mgi	mgi	mgi	mgi	mgi	mgi	mgi	mgi	mgi	mgi	mgi	mgi	mgi	mgi	mgi	mgi	mgi	mgi	mgi	mgi	mgi	mgi	mgi	mgi	mgi	mgi	mgi	mgi	mgi	mgi	mgi	mgi	mgi	mgi	mgi	mgi	mgi	mgi	mgi	mgi	mgi	mgi	mgi	mgi	mgi	mgi	mgi	mgi	mgi	mgi	mgi	mgi	mgi	mgi	mgi	mgi	mgi	mgi	mgi	mgi	mgi	mgi	mgi	mgi	mgi	mgi	mgi	mgi	mgi	mgi	mgi	mgi	mgi	mgi	mgi	mgi	mgi	mgi	mgi	mgi	mgi	mgi	mgi	mgi	mgi	mgi	mgi	mgi	mgi	mgi	mgi	mgi	mgi	mgi	mgi	mgi	mgi	mgi	mgi	mgi	mgi	mgi	mgi	mgi	mgi	mgi	mgi	mgi	mgi	mgi	mgi	mgi	mgi	mgi	mgi	mgi	mgi	mgi	mgi	mgi	mgi	mgi	mgi	mgi	mgi	mgi	mgi	mgi	mgi	mgi	mgi	mgi	mgi	mgi	mgi	mgi	mgi	mgi	mgi	mgi	mgi	mgi	mgi	mgi	mgi	mgi	mgi	mgi	mgi	mgi	mgi	mgi	mgi	mgi	mgi	mgi	mgi	mgi	mgi	mgi	mgi	mgi	mgi	mgi	mgi	mgi	mgi	mgi	mgi	mgi	mgi	mgi	mgi	mgi	mgi	mgi	mgi	mgi	mgi	mgi	mgi	mgi	mgi	mgi	mgi	mgi	mgi	mgi	mgi	mgi	mgi	mgi	mgi	mgi	mgi	mgi	mgi	mgi	mgi	mgi	mgi	mgi	mgi	mgi	mgi	mgi	mgi	mgi	mgi	mgi	mgi	mgi	mgi	mgi	mgi	mgi	mgi	mgi	mgi	mgi	mgi	mgi	mgi	mgi	mgi	mgi	mgi	mgi	mgi	mgi	mgi	mgi	mgi	mgi	mgi	mgi	mgi	mgi	mgi	mgi	mgi	mgi	mgi	mgi	mgi	mgi	mgi	mgi	mgi	mgi	mgi	mgi	mgi	mgi	mgi	mgi	mgi	mgi	mgi	mgi	mgi	mgi	mgi	mgi	mgi	mgi	mgi	mgi	mgi	mgi	mgi	mgi	mgi	mgi	mgi	mgi	mgi	mgi	mgi	mgi	mgi	mgi	mgi	mgi	mgi	mgi	mgi	mgi	mgi	mgi	mgi	mgi	mgi	mgi	mgi	mgi	mgi	mgi	mgi	mgi	mgi	mgi	mgi	mgi	mgi	mgi	mgi	mgi	mgi	mgi	mgi	mgi	mgi	mgi	mgi	mgi	mgi	mgi	mgi	mgi	mgi	mgi	mgi	mgi	mgi	mgi	mgi	mgi	mgi	mgi	mgi	mgi	mgi	mgi	mgi	mgi	mgi	mgi	mgi	mgi	mgi	mgi	mgi	mgi	mgi	mgi	mgi	mgi	mgi	mgi	mgi	mgi	mgi	mgi	mgi	mgi	mgi	mgi	mgi	mgi	mgi	mgi	mgi	mgi	mgi	mgi	mgi	mgi	mgi	mgi	mgi	mgi	mgi	mgi	mgi	mgi	mgi	mgi	mgi	mgi	mgi	mgi	mgi	mgi	mgi	mgi	mgi	mgi	mgi	mgi	mgi	mgi	mgi	mgi	mgi	mgi	mgi	mgi	mgi	mgi	mgi	mgi	mgi	mgi	mgi	mgi	mgi	mgi	mgi	mgi	mgi	mgi	mgi	mgi	mgi	mgi	mgi	mgi	mgi	mgi	mgi	mgi	mgi	mgi	mgi	mgi	mgi	mgi	mgi	mgi	mgi	mgi	mgi	mgi	mgi	mgi	mgi	mgi	mgi	mgi	mgi	mgi	mgi	mgi	mgi	mgi	mgi	mgi	mgi	mgi	mgi	mgi	mgi	mgi	mgi	mgi	mgi	mgi	mgi	mgi	mgi	mgi	mgi	mgi	mgi	mgi	mgi	mgi	mgi	mgi	mgi	mgi	mgi	mgi	mgi	mgi	mgi	mgi	mgi	mgi	mgi	mgi	mgi	mgi	mgi	mgi	mgi	mgi	mgi	mgi	mgi	mgi	mgi	mgi	mgi	mgi	mgi	mgi	mgi	mgi	mgi	mgi	mgi	mgi	mgi	mgi	mgi	mgi	mgi	mgi	mgi	mgi	mgi	mgi	mgi	mgi	mgi	mgi	mgi	mgi	mgi	mgi	mgi	mgi	mgi	mgi	mgi	mgi	mgi	mgi	mgi	mgi	mgi	mgi	mgi	mgi	mgi	mgi	mgi	mgi	mgi	mgi	mgi	mgi	mgi	mgi	mgi	mgi	mgi	mgi	mgi	mgi	mgi	mgi	mgi	mgi	mgi	mgi	mgi	mgi	mgi	mgi	mgi	mgi	mgi	mgi	mgi	mgi	mgi	mgi	mgi	mgi	mgi	mgi	mgi	mgi	mgi	mgi	mgi	mgi	mgi	mgi	mgi	mgi	mgi	mgi	mgi	mgi	mgi	mgi	mgi	mgi	mgi	mgi	mgi	mgi	mgi	mgi	mgi	mgi	mgi	mgi	mgi	mgi	mgi	mgi	mgi	mgi	mgi	mgi	mgi	mgi	mgi	mgi	mgi	mgi	mgi	mgi	mgi	mgi	mgi	mgi	mgi	mgi	mgi	mgi	mgi	mgi	mgi	mgi	mgi	mgi	mgi	mgi	mgi	mgi	mgi	mgi	mgi	mgi	mgi	mgi	mgi	mgi	mgi	mgi	mgi	mgi	mgi	mgi	mgi	mgi	mgi	mgi	mgi	mgi	mgi	mgi	mgi	mgi	mgi	mgi	mgi	mgi	mgi	mgi	mgi	mgi	mgi	mgi	mgi	mgi	mgi	mgi	mgi	mgi	mgi	mgi	mgi	mgi	mgi	mgi	mgi	mgi	mgi	mgi	mgi	mgi	mgi	mgi	mgi	mgi	mgi	mgi	mgi	mgi	mgi	mgi	mgi	mgi	mgi	mgi	mgi	mgi	mgi	mgi	mgi	mgi	mgi	mgi	mgi	mgi	mgi	mgi	mgi	mgi	mgi	mgi	mgi	mgi	mgi	mgi	mgi	mgi	mgi	mgi	mgi	mgi	mgi	mgi	mgi	mgi	mgi	mgi	mgi	mgi	mgi	mgi	mgi	mgi	mgi	mgi	mgi	mgi	mgi	mgi	mgi	mgi	mgi	mgi	mgi	mgi	mgi	mgi	mgi	mgi	mgi	mgi	mgi	mgi	mgi	mgi	mgi	mgi	mgi	mgi	mgi	mgi	mgi	mgi	mgi	mgi	mgi	mgi	mgi	mgi	mgi	mgi	mgi	mgi	mgi	mgi	mgi	mgi	mgi	mgi	mgi	mgi	mgi	mgi	mgi	mgi	mgi	mgi	mgi	mgi	mgi	mgi	mgi	mgi	mgi	mgi	mgi	mgi	mgi	mgi	mgi	mgi	mgi	mgi	mgi	mgi	mgi	mgi	mgi	mgi	mgi	mgi	mgi	mgi	mgi	mgi	mgi	mgi	mgi	mgi	mgi	mgi	mgi	mgi	mgi	mgi	mgi	mgi	mgi	mgi	mgi	mgi	mgi	mgi	mgi	mgi	mgi	mgi	mgi	mgi	mgi	mgi	mgi	mgi	mgi	mgi	mgi	mgi	mgi	mgi	mgi	mgi	mgi	mgi	mgi	mgi	mgi	mgi	mgi	mgi	mgi	mgi	mgi	mgi	mgi	mgi	mgi	mgi	mgi	mgi	mgi	mgi	mgi	mgi	mgi	mgi	mgi	mgi	mgi	mgi	mgi	mgi	mgi	mgi	mgi	mgi	mgi	mgi	mgi	mgi	mgi	mgi	mgi	mgi	mgi	mgi	mgi	mgi	mgi	mgi	mgi	mgi	mgi	mgi	mgi	mgi	mgi	mgi	mgi	mgi	mgi	mgi	mgi	mgi	mgi	mgi	mgi	mgi	mgi	mgi	mgi	mgi	mgi	mgi	mgi	mgi	mgi	mgi	mgi	mgi	mgi	mgi	mgi	mgi	mgi	mgi	mgi	mgi	mgi	mgi	mgi	mgi	mgi	mgi	mgi	mgi	mgi	mgi	mgi	mgi	mgi	mgi	mgi	mgi	mgi	mgi	mgi	mgi	mgi	mgi	mgi	mgi	mgi	mgi	mgi	mgi	mgi	mgi	mgi	mgi	mgi	mgi	mgi	mgi	mgi	mgi	mgi	mgi	mgi	mgi	mgi	mgi	mgi	mgi	mgi	mgi	mgi	mgi	mgi	mgi	mgi	mgi	mgi	mgi	mgi	mgi	mgi	mgi	mgi	mgi	mgi	mgi	mgi	mgi	mgi	mgi	mgi	mgi	mgi	mgi	mgi	mgi	mgi	mgi	mgi	mgi	mgi	mgi	mgi	mgi	mgi	mgi	mgi	mgi	mgi	mgi	mgi	mgi	mgi	mgi	mgi	mgi	mgi	mgi	mgi	mgi	mgi	mgi	mgi	mgi	mgi	mgi	mgi	mgi	mgi	mgi	mgi	mgi	mgi	mgi	mgi	mgi	mgi	mgi	mgi	mgi	mgi	mgi	mgi	mgi	mgi	mgi	mgi	mgi	mgi	mgi	mgi	mgi	mgi	mgi	mgi	mgi	mgi	mgi	mgi	mgi	mgi	mgi	mgi	mgi	mgi	mgi	mgi	mgi	mgi	mgi	mgi	mgi	mgi	mgi	mgi	mgi	mgi	mgi	mgi	mgi	mgi	mgi	mgi	mgi	mgi	mgi	mgi	mgi	mgi	mgi	mgi	mgi	mgi	mgi	mgi	mgi	mgi	illumina	illumina	illumina	illumina	illumina	illumina	illumina	illumina	illumina	illumina	illumina	illumina	illumina	illumina	illumina	illumina	illumina	illumina	illumina	illumina	illumina	illumina	illumina	illumina	illumina	illumina	illumina	illumina	illumina	illumina	illumina	illumina	illumina	illumina	illumina	illumina	illumina	illumina	illumina	illumina	illumina	illumina	illumina	illumina	illumina	illumina	illumina	illumina	illumina	illumina	illumina	illumina	illumina	illumina	illumina	illumina	illumina	illumina	illumina	illumina	illumina	illumina	illumina	illumina	illumina	illumina	illumina	illumina	illumina	illumina	illumina	illumina	illumina	illumina	illumina	illumina	illumina	illumina	illumina	illumina	illumina	illumina	illumina	illumina	illumina	illumina	illumina	illumina	illumina	illumina	illumina	illumina	illumina	illumina	illumina	illumina	illumina	illumina	illumina	illumina	illumina	illumina	illumina	illumina	illumina	illumina	illumina	illumina	illumina	illumina	illumina	illumina	illumina	illumina	illumina	illumina	illumina	illumina	illumina	illumina	illumina	illumina	illumina	illumina	illumina	illumina	illumina	illumina	illumina	illumina	illumina	illumina	illumina	illumina	illumina	illumina	illumina	illumina	illumina	illumina	illumina	illumina	illumina	illumina	illumina	illumina	illumina	illumina	illumina	illumina	illumina	illumina	illumina	illumina	illumina	illumina	illumina	illumina	illumina	illumina	illumina	illumina	illumina	illumina	illumina	illumina	illumina	illumina	illumina	illumina	illumina	illumina	illumina	illumina	illumina	illumina	illumina	illumina	illumina	illumina	illumina	illumina	illumina	illumina	illumina	illumina	illumina	illumina	illumina	illumina	illumina	illumina	illumina	illumina	illumina	illumina	illumina	illumina	illumina	illumina	illumina	illumina	illumina	illumina	illumina	illumina	illumina	illumina	illumina	illumina	illumina	illumina	illumina	illumina	illumina	illumina	illumina	illumina	illumina	illumina	illumina	illumina	illumina	illumina	illumina	illumina	illumina	illumina	illumina	illumina	illumina	illumina	illumina	illumina	illumina	illumina	illumina	illumina	illumina	illumina	illumina	illumina	illumina	illumina	illumina	illumina	illumina	illumina	illumina	illumina	illumina	illumina	illumina	illumina	illumina	illumina	illumina	illumina	illumina	illumina	illumina	illumina	illumina	illumina	illumina	illumina	illumina	illumina	illumina	illumina	illumina	illumina	illumina	illumina	illumina	illumina	illumina	illumina	illumina	illumina	illumina	illumina	illumina	illumina	illumina	illumina	illumina	illumina	illumina	illumina	illumina	illumina	illumina	illumina	illumina	illumina	illumina	illumina	illumina	illumina	illumina	illumina	illumina	illumina	illumina	illumina	illumina	illumina	illumina	illumina	illumina	illumina	illumina	illumina	illumina	illumina	illumina	illumina	illumina	illumina	illumina	illumina	illumina	illumina	illumina	illumina	illumina	illumina	illumina	illumina	illumina	illumina	illumina	illumina	illumina	illumina	illumina	illumina	illumina	illumina	illumina	illumina	illumina	illumina	illumina	illumina	illumina	illumina	illumina	illumina	illumina	illumina	illumina	illumina	illumina	illumina	illumina	illumina	illumina	illumina	illumina	illumina	illumina	illumina	illumina	illumina	illumina	illumina	illumina	illumina	illumina	illumina	illumina	illumina	illumina	illumina	illumina	illumina	illumina	illumina	illumina	illumina	illumina	illumina	illumina	illumina	illumina	illumina	illumina	illumina	illumina	illumina	illumina	illumina	illumina	illumina	illumina	illumina	illumina	illumina	illumina	illumina	illumina	illumina	illumina	illumina	illumina	illumina	illumina	illumina	illumina	illumina	illumina	illumina	illumina	illumina	illumina	illumina	illumina	illumina	illumina	illumina	illumina	illumina	illumina	illumina	illumina	illumina	illumina	illumina	illumina	illumina	illumina	illumina	illumina	illumina	illumina	illumina	illumina	illumina	illumina	illumina	illumina	illumina	illumina	illumina	illumina	illumina	illumina	illumina	illumina	illumina	illumina	illumina	illumina	illumina	illumina	illumina	illumina	illumina	illumina	illumina	illumina	illumina	illumina	illumina	illumina	illumina	illumina	illumina	illumina	illumina	illumina	illumina	illumina	illumina	illumina	illumina	illumina	illumina	illumina	illumina	illumina	illumina	illumina	illumina	illumina	illumina	illumina	illumina	illumina	illumina	illumina	illumina	illumina	illumina	illumina	illumina	illumina	illumina	illumina	illumina	illumina	illumina	illumina	illumina	illumina	illumina	illumina	illumina	illumina	illumina	illumina	illumina	illumina	illumina	illumina	illumina	illumina	illumina	illumina	illumina	illumina	illumina	illumina	illumina	illumina	illumina	illumina	illumina	illumina	illumina	illumina	illumina	illumina	illumina	illumina	illumina	illumina	illumina	illumina	illumina	illumina	illumina	illumina	illumina	illumina	illumina	illumina	illumina	illumina	illumina	illumina	illumina	illumina	illumina	illumina	illumina	illumina	illumina	illumina	illumina	illumina	illumina	illumina	illumina	illumina	illumina	illumina	illumina	illumina	illumina	illumina	illumina	illumina	illumina	illumina	illumina	illumina	illumina	illumina	illumina	illumina	illumina	illumina	illumina	illumina	illumina	illumina	illumina	illumina	illumina	illumina	illumina	illumina	illumina	illumina	illumina	illumina	illumina	illumina	illumina	illumina	illumina	illumina	illumina	illumina	illumina	illumina	illumina	illumina	illumina	illumina	illumina	illumina	illumina	illumina	illumina	illumina	illumina	illumina	illumina	illumina	illumina	illumina	illumina	illumina	illumina	illumina	illumina	illumina	illumina	illumina	illumina	illumina	illumina	illumina	illumina	illumina	illumina	illumina	illumina	illumina	illumina	illumina	illumina	illumina	illumina	illumina	illumina	illumina	illumina	illumina	illumina	illumina	illumina	illumina	illumina	illumina	illumina	illumina	illumina	illumina	illumina	illumina	illumina	illumina	illumina	illumina	illumina	illumina	illumina	illumina	illumina	illumina	illumina	illumina	illumina	illumina	illumina	illumina	illumina	illumina	illumina	illumina	illumina	illumina	illumina	illumina	illumina	illumina	illumina	illumina	illumina	illumina	illumina	illumina	illumina	illumina	illumina	illumina	illumina	illumina	illumina	illumina	illumina	illumina	illumina	illumina	illumina	illumina	illumina	illumina
type	tumor	tumor	tumor	tumor	tumor	tumor	tumor	tumor	tumor	tumor	tumor	tumor	tumor	tumor	tumor	tumor	tumor	tumor	tumor	tumor	tumor	tumor	tumor	tumor	tumor	tumor	tumor	tumor	tumor	tumor	tumor	tumor	tumor	tumor	tumor	tumor	tumor	tumor	tumor	tumor	tumor	tumor	tumor	tumor	tumor	tumor	tumor	tumor	tumor	tumor	tumor	tumor	tumor	tumor	tumor	tumor	tumor	tumor	tumor	tumor	tumor	tumor	tumor	tumor	tumor	tumor	tumor	tumor	tumor	tumor	tumor	tumor	tumor	tumor	tumor	tumor	tumor	tumor	tumor	tumor	tumor	tumor	tumor	tumor	tumor	tumor	tumor	tumor	tumor	tumor	tumor	tumor	tumor	tumor	tumor	tumor	tumor	tumor	tumor	tumor	tumor	tumor	tumor	tumor	tumor	tumor	tumor	tumor	tumor	tumor	tumor	tumor	tumor	tumor	tumor	tumor	tumor	tumor	tumor	tumor	tumor	tumor	tumor	tumor	tumor	tumor	tumor	tumor	tumor	tumor	tumor	tumor	tumor	tumor	tumor	tumor	tumor	tumor	tumor	tumor	tumor	tumor	tumor	tumor	tumor	tumor	tumor	tumor	tumor	tumor	tumor	tumor	tumor	tumor	tumor	tumor	tumor	tumor	tumor	tumor	tumor	tumor	tumor	tumor	tumor	tumor	tumor	tumor	tumor	tumor	tumor	tumor	tumor	tumor	tumor	tumor	tumor	tumor	tumor	tumor	tumor	tumor	tumor	tumor	tumor	tumor	tumor	tumor	tumor	tumor	tumor	tumor	tumor	tumor	tumor	tumor	tumor	tumor	tumor	tumor	tumor	tumor	tumor	tumor	tumor	tumor	tumor	tumor	tumor	tumor	tumor	tumor	tumor	tumor	tumor	tumor	tumor	tumor	tumor	tumor	tumor	tumor	tumor	tumor	tumor	tumor	tumor	tumor	tumor	tumor	tumor	tumor	tumor	tumor	tumor	tumor	tumor	tumor	tumor	tumor	tumor	tumor	tumor	tumor	tumor	tumor	tumor	tumor	tumor	tumor	tumor	tumor	tumor	tumor	tumor	tumor	tumor	tumor	tumor	tumor	tumor	tumor	tumor	tumor	tumor	tumor	tumor	tumor	tumor	tumor	tumor	tumor	tumor	tumor	tumor	tumor	tumor	tumor	tumor	tumor	tumor	tumor	tumor	tumor	tumor	tumor	tumor	tumor	tumor	tumor	tumor	tumor	tumor	tumor	tumor	tumor	tumor	tumor	tumor	tumor	tumor	tumor	tumor	tumor	tumor	tumor	tumor	tumor	tumor	tumor	tumor	tumor	tumor	tumor	tumor	tumor	tumor	tumor	tumor	tumor	tumor	tumor	tumor	tumor	tumor	tumor	tumor	tumor	tumor	tumor	tumor	tumor	tumor	tumor	tumor	tumor	tumor	tumor	tumor	tumor	tumor	tumor	tumor	tumor	tumor	tumor	tumor	tumor	tumor	tumor	tumor	tumor	tumor	tumor	tumor	tumor	tumor	tumor	tumor	tumor	tumor	tumor	tumor	tumor	tumor	tumor	tumor	tumor	tumor	tumor	tumor	tumor	tumor	tumor	tumor	tumor	tumor	tumor	tumor	tumor	tumor	tumor	tumor	tumor	tumor	tumor	tumor	tumor	tumor	tumor	tumor	tumor	tumor	tumor	tumor	tumor	tumor	tumor	tumor	tumor	tumor	tumor	tumor	tumor	tumor	tumor	tumor	tumor	tumor	tumor	tumor	tumor	tumor	tumor	tumor	tumor	tumor	tumor	tumor	tumor	tumor	tumor	tumor	tumor	tumor	tumor	tumor	tumor	tumor	tumor	tumor	tumor	tumor	tumor	tumor	tumor	tumor	tumor	tumor	tumor	tumor	tumor	tumor	tumor	tumor	tumor	tumor	tumor	tumor	tumor	tumor	tumor	tumor	tumor	tumor	tumor	tumor	tumor	tumor	tumor	tumor	tumor	tumor	tumor	tumor	tumor	tumor	tumor	tumor	tumor	tumor	tumor	tumor	tumor	tumor	tumor	tumor	tumor	tumor	tumor	tumor	tumor	tumor	tumor	tumor	tumor	tumor	tumor	tumor	tumor	tumor	tumor	tumor	tumor	tumor	tumor	tumor	tumor	tumor	tumor	tumor	tumor	tumor	tumor	tumor	tumor	tumor	tumor	tumor	tumor	tumor	tumor	tumor	tumor	tumor	tumor	tumor	tumor	tumor	tumor	tumor	tumor	tumor	tumor	tumor	tumor	tumor	tumor	tumor	tumor	tumor	tumor	tumor	tumor	tumor	tumor	tumor	tumor	tumor	tumor	tumor	tumor	tumor	tumor	tumor	tumor	tumor	tumor	tumor	tumor	tumor	tumor	tumor	tumor	tumor	tumor	tumor	tumor	tumor	tumor	tumor	tumor	tumor	tumor	tumor	tumor	tumor	tumor	tumor	tumor	tumor	tumor	tumor	tumor	tumor	tumor	tumor	tumor	tumor	tumor	tumor	tumor	tumor	tumor	tumor	tumor	tumor	tumor	tumor	tumor	tumor	tumor	tumor	tumor	tumor	tumor	tumor	tumor	tumor	tumor	tumor	tumor	tumor	tumor	tumor	tumor	tumor	tumor	tumor	tumor	tumor	tumor	tumor	tumor	tumor	tumor	tumor	tumor	tumor	tumor	tumor	tumor	tumor	tumor	tumor	tumor	tumor	tumor	tumor	tumor	tumor	tumor	tumor	tumor	tumor	tumor	tumor	tumor	tumor	tumor	tumor	tumor	tumor	tumor	tumor	tumor	tumor	tumor	tumor	tumor	tumor	tumor	tumor	tumor	tumor	tumor	tumor	tumor	tumor	tumor	tumor	tumor	tumor	tumor	tumor	tumor	tumor	tumor	tumor	tumor	tumor	tumor	tumor	tumor	tumor	tumor	tumor	tumor	tumor	tumor	tumor	tumor	tumor	tumor	tumor	tumor	tumor	tumor	tumor	tumor	tumor	tumor	tumor	tumor	tumor	tumor	tumor	tumor	tumor	tumor	tumor	tumor	tumor	tumor	tumor	tumor	tumor	tumor	tumor	tumor	tumor	tumor	tumor	tumor	tumor	tumor	tumor	tumor	tumor	tumor	tumor	tumor	tumor	tumor	tumor	tumor	tumor	tumor	tumor	tumor	tumor	tumor	tumor	tumor	tumor	tumor	tumor	tumor	tumor	tumor	tumor	tumor	tumor	tumor	tumor	tumor	tumor	tumor	tumor	tumor	tumor	tumor	tumor	tumor	tumor	tumor	tumor	tumor	tumor	tumor	tumor	tumor	tumor	tumor	tumor	tumor	tumor	tumor	tumor	tumor	tumor	tumor	tumor	tumor	tumor	tumor	tumor	tumor	tumor	tumor	tumor	tumor	tumor	tumor	tumor	tumor	tumor	tumor	tumor	tumor	tumor	tumor	tumor	tumor	tumor	tumor	tumor	tumor	tumor	tumor	tumor	tumor	tumor	tumor	tumor	tumor	tumor	tumor	tumor	tumor	tumor	tumor	tumor	tumor	tumor	tumor	tumor	tumor	tumor	tumor	tumor	tumor	tumor	tumor	tumor	tumor	tumor	tumor	tumor	tumor	tumor	tumor	tumor	tumor	tumor	tumor	tumor	tumor	tumor	tumor	tumor	tumor	tumor	tumor	tumor	tumor	tumor	tumor	tumor	tumor	tumor	tumor	tumor	tumor	tumor	tumor	tumor	tumor	tumor	tumor	tumor	tumor	tumor	tumor	tumor	tumor	tumor	tumor	tumor	tumor	tumor	tumor	tumor	tumor	tumor	tumor	tumor	tumor	tumor	tumor	tumor	tumor	tumor	tumor	tumor	tumor	tumor	tumor	tumor	tumor	tumor	tumor	tumor	tumor	tumor	tumor	tumor	tumor	tumor	tumor	tumor	tumor	tumor	tumor	tumor	tumor	tumor	tumor	tumor	tumor	tumor	tumor	tumor	tumor	tumor	tumor	tumor	tumor	tumor	tumor	tumor	tumor	tumor	tumor	tumor	tumor	tumor	tumor	tumor	tumor	tumor	tumor	tumor	tumor	tumor	tumor	tumor	tumor	tumor	tumor	tumor	tumor	tumor	tumor	tumor	tumor	tumor	tumor	tumor	tumor	tumor	tumor	tumor	tumor	tumor	tumor	tumor	tumor	tumor	tumor	tumor	tumor	tumor	tumor	tumor	tumor	tumor	tumor	tumor	tumor	tumor	tumor	tumor	tumor	tumor	tumor	tumor	tumor	tumor	tumor	tumor	tumor	tumor	tumor	tumor	tumor	tumor	tumor	tumor	tumor	tumor	tumor	tumor	tumor	tumor	tumor	tumor	tumor	tumor	tumor	tumor	tumor	tumor	tumor	tumor	tumor	tumor	tumor	tumor	tumor	tumor	tumor	tumor	tumor	tumor	tumor	tumor	tumor	tumor	tumor	tumor	tumor	tumor	tumor	tumor	tumor	tumor	tumor	tumor	tumor	tumor	tumor	tumor	tumor	tumor	tumor	tumor	tumor	tumor	tumor	tumor	tumor	tumor	tumor	tumor	tumor	tumor	tumor	tumor	tumor	tumor	tumor	tumor	tumor	tumor	tumor	tumor	tumor	tumor	tumor	tumor	tumor	tumor	tumor	tumor	tumor	tumor	tumor	tumor	tumor	tumor	tumor	tumor	tumor	tumor	tumor	tumor	tumor	tumor	tumor	tumor	tumor	tumor	tumor	tumor	tumor	tumor	tumor	tumor	tumor	tumor	tumor	tumor	tumor	tumor	tumor	tumor	tumor	tumor	tumor	tumor	tumor	tumor	tumor	tumor	tumor	tumor	tumor	tumor	tumor	tumor	tumor	tumor	tumor	tumor	tumor	tumor	tumor	tumor	tumor	tumor	tumor	tumor	tumor	tumor	tumor	tumor	tumor	tumor	tumor	tumor	tumor	tumor	tumor	tumor	tumor	tumor	tumor	tumor	tumor	tumor	tumor	tumor	tumor	tumor	tumor	tumor	tumor	tumor	tumor	tumor	tumor	normal	normal	normal	normal	normal	normal	normal	normal	normal	normal	normal	normal	normal	normal	normal	normal	normal	normal	normal	normal	normal	normal	normal	normal	normal	normal	normal	normal	normal	normal	normal	normal	normal	normal	normal	normal	normal	normal	normal	normal	normal	normal	normal	normal	normal	normal	normal	normal	normal	normal	normal	normal	normal	normal	normal	normal	normal	normal	normal	normal	normal	normal	normal	normal	normal	normal	normal	normal	normal	normal	normal	normal	normal	normal	normal	normal	normal	normal	normal	normal	normal	normal	normal	normal	normal	normal	normal	normal	normal	normal	normal	normal	normal	normal	normal	normal	normal	normal	normal	normal	normal	normal	normal	normal	normal	normal	normal	normal	normal	normal	normal	normal	normal	normal	normal	normal	normal	normal	normal	normal	normal	normal	normal	normal	normal	normal	normal	normal	normal	normal	normal	normal	normal	normal	normal	normal	normal	normal	normal	normal	normal	normal	normal	normal	normal	normal	normal	normal	normal	normal	normal	normal	normal	normal	normal	normal	normal	normal	normal	normal	normal	normal	normal	normal	tumor	tumor	tumor	tumor	tumor	tumor	tumor	tumor	tumor	tumor	tumor	tumor	tumor	tumor	tumor	tumor	tumor	tumor	tumor	tumor	tumor	tumor	tumor	tumor	tumor	tumor	tumor	tumor	tumor	tumor	tumor	tumor	tumor	tumor	tumor	tumor	tumor	tumor	tumor	tumor	tumor	tumor	tumor	tumor	tumor	tumor	tumor	tumor	tumor	tumor	tumor	tumor	tumor	tumor	tumor	tumor	tumor	tumor	tumor	tumor	tumor	tumor	tumor	tumor	tumor	tumor	tumor	tumor	tumor	tumor	tumor	tumor	tumor	tumor	tumor	tumor	tumor	tumor	tumor	tumor	tumor	tumor	tumor	tumor	tumor	tumor	tumor	tumor	tumor	tumor	tumor	tumor	tumor	tumor	tumor	tumor	tumor	tumor	tumor	tumor	tumor	tumor	tumor	tumor	tumor	tumor	tumor	tumor	tumor	tumor	tumor	tumor	tumor	tumor	tumor	tumor	tumor	tumor	tumor	tumor	tumor	tumor	tumor	tumor	tumor	tumor	tumor	tumor	tumor	tumor	tumor	tumor	tumor	tumor	tumor	tumor	tumor	tumor	tumor	tumor	tumor	tumor	tumor	tumor	tumor	tumor	tumor	tumor	tumor	tumor	tumor	tumor	tumor	tumor	tumor	tumor	tumor	tumor	tumor	tumor	tumor	tumor	tumor	tumor	tumor	tumor	tumor	tumor	tumor	tumor	tumor	tumor	tumor	tumor	tumor	tumor	tumor	tumor	tumor	tumor	tumor	tumor	tumor	tumor	tumor	tumor	tumor	tumor	tumor	tumor	tumor	tumor	tumor	tumor	tumor	tumor	tumor	tumor	tumor	tumor	tumor	tumor	tumor	tumor	tumor	tumor	tumor	tumor	tumor	tumor	tumor	tumor	tumor	tumor	tumor	tumor	tumor	tumor	tumor	tumor	tumor	tumor	tumor	tumor	tumor	tumor	tumor	tumor	tumor	tumor	tumor	tumor	tumor	tumor	tumor	tumor	tumor	tumor	tumor	tumor	tumor	tumor	tumor	tumor	tumor	tumor	tumor	tumor	tumor	tumor	tumor	tumor	tumor	tumor	tumor	tumor	tumor	tumor	tumor	tumor	tumor	tumor	tumor	tumor	tumor	tumor	tumor	tumor	tumor	tumor	tumor	tumor	tumor	tumor	tumor	tumor	tumor	tumor	tumor	tumor	tumor	tumor	tumor	tumor	tumor	tumor	tumor	tumor	tumor	tumor	tumor	tumor	tumor	tumor	tumor	tumor	tumor	tumor	tumor	tumor	tumor	tumor	tumor	tumor	tumor	tumor	tumor	tumor	tumor	tumor	tumor	tumor	normal	normal	normal	normal	normal	normal	normal	normal	normal	normal	normal	normal	normal	normal	normal	normal	normal	normal	normal	normal	normal	normal	normal	normal	normal	normal	normal	normal	normal	normal	normal	normal	normal	normal	normal	normal	normal	normal	normal	normal	normal	normal	normal	normal	normal	normal	normal	normal	normal	normal	normal	normal	normal	normal	normal	normal	normal	normal	normal	normal	normal	normal	normal	normal	normal	normal	normal	normal	normal	normal	normal	normal	normal	normal	normal	normal	normal	normal	normal	normal	normal	normal	normal	normal	normal	normal	normal	normal	normal	normal	normal	normal	normal	normal	normal	normal	normal	normal	normal	normal	normal	normal	normal	normal	normal	normal	normal	normal	normal	normal	normal	normal	normal	normal	normal	normal	normal	normal	normal	normal	normal	normal	normal	normal	normal	normal	normal	normal	normal	normal	normal	normal	normal	normal	normal	normal	normal	normal	normal	normal	normal	normal	normal	normal	normal	normal	normal	normal	normal	normal	normal	normal	normal	normal	normal	normal	normal	normal	normal	normal	normal	normal	normal	normal	normal	normal	normal	normal	normal	normal	normal	normal	normal	normal	normal	normal	normal	normal	normal	normal	normal	normal	normal	normal	normal	normal	normal	normal	normal	normal	normal	normal	normal	normal	normal	normal	normal	normal	normal	normal	normal	normal	normal	normal	normal	normal	normal	normal	normal	normal	normal	normal	normal	normal	normal	normal	normal	normal	normal	normal	normal	normal	normal	normal	normal	normal	normal	normal	normal	normal	normal	normal	normal	normal	normal	normal	normal	normal	normal	normal	normal	normal	normal	normal	normal	normal	normal	normal	normal	normal	normal	normal	normal	normal	normal	normal	normal	normal	normal	normal	normal	normal	normal	normal	normal	normal	normal	normal	normal	normal	normal	normal	normal	normal	normal	normal	normal	normal	normal	normal	normal	normal	normal	normal	normal	normal	normal	normal	normal	normal	normal	normal	normal	normal	normal	normal	normal	normal	normal	normal	normal	normal	normal	normal	normal	normal	normal	normal	normal	normal	normal	normal	normal	normal	normal	normal	normal	normal	normal	normal	normal	normal	normal	normal	normal	normal	normal	normal	normal	normal	normal	normal	normal	normal	normal	normal	normal	normal	normal	normal	normal	normal	normal	normal	normal	normal	normal	normal	normal	normal	normal	normal	normal	normal	normal	normal	normal	normal	normal	normal	normal	normal	normal	normal	normal	normal	normal	normal	normal	normal	normal	normal	normal	normal	normal	normal	normal	normal	normal	normal	normal	normal	normal	normal	normal	normal	normal	normal	normal	normal	normal	normal	normal	normal	normal	normal	normal	normal	normal	normal	normal
0	-4.4609765836867165e-07	-8.369382840101025e-07	-4.684650320996298e-07	-9.802947715797927e-07	-2.309651790710632e-06	-1.1875376060288545e-07	-4.976332093065139e-07	-1.4074878436076688e-06	-4.594117513079255e-07	-4.220529774556781e-07	-2.517650045774644e-06	-9.453186748942244e-07	-3.540067439189443e-07	-4.025144448860374e-07	-1.2469473631426808e-06	-3.919673474683805e-07	-1.255805500477436e-06	-5.678984962287359e-07	-3.3158775636366045e-07	-3.874589253882732e-07	-5.872765882486419e-07	-5.860636065335711e-07	-6.108752472755441e-07	-1.4614252563660557e-07	-6.575827455890249e-07	-1.418004131892303e-07	-3.8766125953770825e-07	-7.328957849495055e-07	-5.408163588072057e-07	-3.5211667182011297e-07	-1.986950337595772e-07	-2.2131043806439266e-06	-2.3728789244614745e-07	-2.1176640530029545e-07	-2.993155590047536e-07	-8.657035550641012e-07	-8.240300530815148e-07	-2.8245645466995484e-07	-1.924911003925445e-07	-8.895009955267597e-07	-3.889630022513302e-07	-1.2413631793606328e-06	-6.57689227523406e-08	-1.0749924967967672e-06	-2.583370530828688e-07	-3.291214341061277e-07	-4.679481548919284e-07	-1.8149677316614546e-07	-4.226761234349397e-07	-9.817674708756383e-07	-3.579981751045125e-07	-5.480732170326519e-07	-2.235531610494945e-06	-7.672541642023134e-07	-4.3868598709195794e-07	-7.144906817302399e-07	-2.870856974368508e-07	-7.999553304216533e-07	-1.2351738121196834e-07	-2.110772783225912e-07	-2.479261411281186e-06	-1.2523155419330578e-06	-4.334612242473668e-07	-3.245343691560265e-07	-2.797674483190349e-07	-8.076825679381727e-07	-8.731539082873496e-07	-2.049765299716455e-07	-2.954048170522583e-07	-7.610433385707438e-07	-1.0009906645791489e-06	-2.429690937333362e-07	-5.523955906028277e-07	-1.0399560324003687e-06	-1.045590352077852e-06	-5.435275056697719e-07	-4.086398348590592e-07	-2.3281691596821477e-07	-1.0029613122242154e-06	-1.175990632873436e-06	-9.105309572987608e-07	-4.288464765522804e-07	-1.946877148384374e-07	-6.408221224774024e-07	-5.944564236415317e-07	-3.005804387612443e-07	-4.998576628167939e-07	-4.919812113257649e-07	-9.86963073046354e-07	-1.2496587942223414e-07	-6.696182026644237e-07	-3.0039183229746413e-07	-4.776952096108289e-07	-1.4407138451133503e-06	-3.075887207160122e-07	-1.132810751869329e-07	-4.367864789855958e-07	-7.460739652742632e-07	-5.722465630242368e-07	-2.762672863809712e-07	-2.878378381865332e-06	-7.640807098141522e-07	-3.82900452677859e-07	-1.097002268579672e-06	-6.492322768281156e-07	-5.554354061132472e-07	9.150279112191129e-08	-9.94900005935051e-07	-2.524395085856668e-06	-1.038620894178166e-06	-9.25564563658554e-07	-4.982265977560019e-07	-8.251591054886377e-08	-4.996663847123273e-07	-8.631052992313926e-07	-6.166230832604924e-07	-4.857407702729688e-07	-6.841834760962229e-07	-3.878572840676498e-07	-1.1133181487821275e-06	-4.5286796535037865e-07	-2.0399939160142821e-07	-5.643095164487022e-07	-4.028110538456531e-07	-4.706341201199393e-07	-2.745389338087989e-07	-4.596044220761542e-07	-2.778802468128561e-07	-2.859248127151659e-07	-1.0117662441189168e-06	-5.431575118564069e-07	-5.188818477108725e-07	-7.472682455045287e-07	-1.0316152838640846e-06	-7.339012881857343e-07	-5.508263711817563e-07	-1.072191935236333e-06	-1.1108730859632487e-06	-3.1864937000136706e-07	-1.0279910611643572e-06	-1.670208717996502e-07	-3.485995136998099e-07	-1.3126616522640688e-06	-7.618808695042389e-07	-2.988752214605484e-07	-1.3626497548102634e-06	-1.4210755239218997e-07	-4.358836065421201e-07	-3.021370105216193e-07	-1.236281406136186e-07	-7.157940444812994e-07	-1.5265725039625977e-07	-8.597693295087083e-07	-1.7119938888754405e-07	-4.352946234575938e-07	-3.4420037309246254e-07	-4.714264321137307e-07	-3.249417659390019e-07	-4.262055313120072e-07	-4.028491389362898e-07	-3.101523589066346e-07	-6.257567264356112e-08	-3.35750371505128e-07	-7.611760679537838e-07	-6.11863583799277e-07	-3.695605244047329e-07	-3.0818500817986205e-07	-1.0439882913715337e-07	-1.7382680539412834e-07	-2.81616763686543e-07	-3.0897359692971804e-07	-2.538236572036112e-07	-3.0018628649486345e-07	-4.639415749352338e-07	-1.005773128781584e-06	-5.923900516791036e-07	-2.446591338411963e-07	-2.7166538529854733e-07	-2.048733449555584e-06	-9.252389645553194e-07	-4.85225712054671e-07	-1.0286109954904532e-06	-1.5240195239130117e-07	-1.8218705122308165e-07	-4.184895772141317e-07	-1.0285946245858213e-06	-3.033348434655636e-07	-3.989828769590531e-07	-2.5612209242353856e-07	-4.449530877081998e-07	-2.3398015969178235e-07	-1.7815550279465245e-07	-1.1791615861511673e-07	-1.0963079688508517e-07	-2.202702233944365e-07	7.918612432433747e-09	-4.709075653863693e-07	-4.052434690038354e-07	-6.961777785363665e-07	-2.645509766807663e-07	-7.978054838986283e-08	-1.7923159134625166e-07	-6.247099122447253e-07	-1.932242184921052e-06	-1.7526883766549872e-07	-3.170819695696992e-07	-1.1197022331543849e-07	-1.1772294783440884e-06	-1.964187390512961e-08	-1.9805015938345605e-07	-3.260738878907432e-07	-2.542615789025149e-07	-3.467545752755541e-07	-1.8128139345208186e-07	-5.285200472826546e-07	-5.698543077414797e-07	-4.364358119346434e-07	-1.9252370009326117e-07	-7.170643812060007e-07	-1.84334794539609e-07	-3.102370271790278e-07	-5.282253141558613e-07	-6.117999760135717e-07	-1.705927274997521e-07	-1.4703451256536937e-07	3.8521204004382525e-08	-2.4664495867909864e-07	-1.6226611876390964e-07	-5.160355698308194e-08	-2.7742379415940377e-07	-3.552074190338317e-07	-7.115759217413142e-07	-1.840736842950719e-07	-4.951090772919997e-07	-7.829729611330549e-07	-4.803707724931883e-07	-5.849281592418265e-07	-4.485341946747212e-07	-6.23064636329218e-07	-8.119027370412368e-07	-4.6712133894288854e-07	-1.8274650415150973e-07	-2.211962311093885e-07	-1.8469060591996825e-07	-1.6154550621649832e-06	-1.1999746902802144e-06	-3.877990479850269e-07	-2.403349697033264e-07	-5.508671847564983e-07	-7.355869229286327e-07	-1.4128462453300017e-06	-1.043008523993194e-06	-5.143699013387959e-07	-1.110858647734858e-06	-5.613227926914988e-07	-7.946229061417398e-07	-5.095503752272634e-07	-1.0803088343891432e-06	-3.9754613112563685e-07	-7.13278950570384e-07	-5.647918328577362e-07	-6.717277187817672e-07	-1.4581239611288763e-06	-9.91819206319633e-07	-1.1552164096428896e-06	-7.744769163764431e-07	-2.137229330401169e-06	-8.134223890010617e-07	-6.723024625898688e-07	-1.1658328276098473e-06	-1.0093698392665829e-06	-1.0982579397023071e-06	-1.0067980156236445e-06	-9.475475053477568e-07	-4.879003085989098e-07	-1.5254877325787677e-06	-7.788323159729771e-07	-1.994114199987962e-06	-9.68484300756245e-07	-1.3277943935463554e-06	-4.392839514366642e-07	-7.035647513475851e-07	-1.440017740605981e-06	-7.795940177857119e-07	-2.726750608417205e-06	-1.6059262861745085e-06	-2.439614377180988e-07	-8.720949153939728e-07	-8.06665980235266e-07	-7.343080028476834e-07	-1.4879508398735195e-06	-1.2750324458465911e-06	-1.2202979178255191e-06	-1.6038304693211105e-06	-2.128408141288673e-06	-1.3062600601188024e-06	-3.07556047118851e-06	-1.051444542099489e-06	-1.2366108421701938e-06	-1.0351000128139276e-06	-1.3912178928876529e-06	-1.5224737808239297e-06	-9.860666523309192e-07	-6.51309960630897e-07	-3.717603362929367e-07	-1.912705101858592e-06	-5.668788389812107e-07	-1.278507852475741e-06	-8.308076075991266e-07	-8.219142841880966e-07	-9.201934290103964e-07	-1.0968861943183583e-06	-1.1545043889782391e-06	-1.3432796777124167e-06	-6.524612103930849e-07	-7.42937686482037e-07	-1.1978486327279825e-06	-7.985825618561648e-07	-1.197722212964436e-06	-6.351083357003517e-07	-1.2949483334523393e-06	-1.6071926438598894e-06	-7.412268701045832e-07	-1.1554030834304283e-06	-1.3482684835253167e-06	-5.323289542502607e-07	-1.2568536931212293e-06	-3.5461657716950867e-06	-1.3416049569059396e-06	-2.261449026264017e-06	-1.6140145362442126e-06	-2.141078539352748e-06	-9.634907200961609e-07	-9.83250970421068e-07	-1.1468940783743165e-06	-1.7456159184803258e-07	-1.1204275551790488e-06	-8.56390499848203e-07	-1.7772354112821631e-06	-1.6934424138526083e-06	-1.2345009281489183e-06	-1.4585596090910258e-06	-1.142148335020465e-06	-1.0975109034916386e-06	-9.380842129758094e-07	-1.4476248679784476e-06	-1.453734057577094e-06	-2.288943051098613e-06	-1.3737691233473015e-06	-1.3437816051009577e-06	-1.378789193040575e-06	-1.370132281408587e-06	-6.961876692912483e-07	-7.310417231565225e-07	-1.5461621387657942e-06	-9.760751709109172e-07	-1.824807441153098e-06	-3.7788905160596187e-07	-1.2342151194388862e-06	-1.7812965324992549e-06	-1.00572992778325e-06	-1.9519411580404267e-06	-5.016368049837183e-07	-1.148315391219512e-06	-1.029706822919252e-06	-2.210781076428248e-06	-2.1050377654319163e-06	-1.5983723642420955e-06	-8.484411182507756e-07	-1.4857081396257854e-06	-7.645784307896974e-07	-1.5106843420653604e-06	-1.772169525793288e-06	-1.2143860885771574e-06	-7.209585533018981e-07	-1.6254098227364011e-06	-9.14795577955374e-07	-1.3139235761627788e-06	-9.9126498298574e-07	-8.174876029443112e-07	-1.0863616353162795e-06	-1.1272744586676708e-06	-5.621121204057999e-07	-1.1420385135352262e-06	-1.386509211442899e-06	-1.073614271263068e-06	-1.2913950513393502e-06	-1.1422642955949414e-06	-2.288053565280279e-06	-1.078120817510353e-06	-1.606720275049156e-06	-8.338426482623618e-07	-1.109963136514125e-06	-8.135618259075272e-07	-3.330233653286996e-07	-1.039502649291535e-06	-2.858347215806134e-06	-1.4229178759705974e-06	-4.3071744926237443e-07	-2.0165625755907968e-06	-1.0331942803532002e-06	-1.7038257738022369e-06	-5.954161110821587e-07	-1.1020258625649149e-06	-1.0450610261614202e-06	-1.1309609817544697e-06	-7.029802873148583e-07	-1.3586347904492868e-06	-5.789432293568098e-07	-1.259887653759506e-06	-8.138018756653764e-07	-8.101966955109674e-07	-4.925312850900809e-07	-1.865326112238108e-06	-1.0609740002109902e-06	-5.84860572416801e-07	-1.2859414937338445e-06	-1.3802067542201255e-06	-1.4326894870464455e-06	-1.580950993229635e-06	-6.365452236423152e-07	-1.804883822842385e-06	-5.077326932223514e-07	-6.142890924820676e-07	-4.247771414611634e-07	-2.511998218324152e-07	-8.494193934893701e-07	-7.220016300379939e-07	-6.184440053402795e-07	-6.807148906773364e-07	-9.065685162568116e-07	-1.0572769042482832e-06	-4.266786106654763e-07	-1.6788366110631614e-06	-1.3837524193149877e-06	-5.845075747856754e-07	-1.3043068065599073e-06	-1.2154517889939598e-06	-7.829025889805052e-07	-3.987887851053529e-07	-3.916417483651458e-07	-5.7077141946138e-07	-1.6346793927368708e-06	-1.104709326682496e-06	-4.905999730908661e-07	-1.0907476735155797e-06	-8.929644650379487e-07	-1.0918162161033251e-06	-9.313929467680282e-07	-6.844651352366782e-07	-1.0442685152156628e-06	-5.796731556984014e-07	-6.675852546322858e-07	-6.975038218115515e-07	-9.58939949669002e-07	-1.4444011640080134e-06	-9.05124295513815e-07	-6.098071025917307e-07	-1.4279912647907622e-06	-1.2188374967081472e-06	-5.212908718021936e-07	-2.1907590053160675e-06	-1.4374265333572114e-07	-1.3217994592196192e-06	-6.045869440640672e-07	-9.023239044836372e-07	-7.475921961486165e-07	-8.981255632534157e-07	-9.63703769230051e-07	-8.865246172717889e-07	-6.334724389489566e-07	-1.103376689570723e-06	-1.034613433148479e-06	-2.1489347545866627e-07	-2.8880776881123893e-07	-4.213931390495418e-07	-5.269297531640405e-08	4.703437639363982e-10	4.562082711601079e-09	-1.0436967734506196e-08	1.86630977339064e-08	-3.4011751193219197e-09	1.0762707169931218e-08	-2.4502477824484004e-09	-8.694989728219581e-10	-1.3590840808319626e-07	-7.420049907835846e-09	-9.78147518537753e-09	-3.8211722674930115e-09	-2.5085487020959363e-09	3.894902178558368e-08	-4.441913947772491e-09	1.903731572383549e-08	-7.815732061544622e-09	-2.593844250498023e-09	-5.222198673493494e-09	3.3232485652234804e-09	-1.829319273838337e-07	-1.1887833828438945e-08	-1.0149737050824116e-08	-6.27507006356609e-08	-3.37100161118542e-08	-1.4648634305558517e-08	-5.1484043694927095e-08	2.550227806707994e-09	-7.928413481295138e-09	8.162795772648224e-09	-3.5776039908341764e-09	-2.807137411409144e-09	-3.352872424144948e-09	9.570867653962978e-09	-1.43572407296233e-08	-3.48625173174355e-09	-4.0128618650214776e-08	3.085033117855573e-09	4.1641462500408006e-10	-3.050540797744361e-08	-1.8569457083117413e-08	-2.4817570221102873e-08	1.7552419961930354e-08	-2.0282815427208334e-08	1.7700303445167263e-09	-3.399051990982116e-07	-1.323264497976595e-09	-2.755424111100524e-09	-1.7880420477567327e-09	1.0725350385598633e-08	-1.812201446682593e-07	-1.3671643817048107e-09	6.268948027354783e-08	-1.2737286780861725e-08	-5.31722257335332e-08	2.7781123179693168e-08	-1.0614091827676477e-08	5.803340585863737e-10	-7.539037483184076e-08	-1.525050095096958e-07	-8.245006455354087e-09	-8.311689470019702e-08	-3.33054486767459e-11	-1.1991477144590592e-08	-7.443998839562482e-08	-1.3650451080593484e-07	4.693937238897661e-09	-6.268718522051131e-08	-6.928174034470658e-09	-1.3205161408791357e-08	9.874486117666947e-09	1.5052341595378493e-08	-3.551348104480212e-09	5.09099595813467e-10	-1.91115709924361e-08	7.302125015762329e-10	7.060160100991197e-08	2.7369727817472267e-08	-3.622132282998791e-08	-2.713307978297053e-08	-7.879042307479267e-09	-7.108872379646414e-10	-1.1922648468498664e-07	-3.1947802625609256e-08	-3.7650336182082356e-09	-8.009939023168046e-08	-2.4594218217544043e-08	-5.599660113375649e-08	-9.208412699024391e-09	5.475645892261127e-08	-8.22174683889898e-08	2.173669955141122e-08	-5.051951634804651e-10	-5.628873367413689e-08	-3.8734537355367145e-08	-7.331040219327177e-09	-2.2952246325758097e-08	-6.301096533434247e-08	-3.446318341815413e-09	2.249167962986576e-08	-3.087705024995557e-08	-2.299888723911181e-09	1.1334500005233392e-09	-4.971056455360667e-08	-1.0340841072320472e-07	-6.475290970087144e-09	-1.7909226102119646e-08	-1.2180809960682384e-07	-1.8415942104610394e-09	-8.02495705443107e-08	-5.076628006861483e-09	-1.806708027629611e-08	-1.001330685035384e-09	-2.1414459538959815e-08	1.2931463011511823e-08	-2.2153918977085846e-10	-2.794133591166314e-09	-6.2520690846668e-09	4.8521577866722516e-08	-1.1520684850552245e-08	-5.682185832966979e-09	-2.119900477381975e-09	-3.495318523505375e-08	-1.6772478517168565e-08	-3.9467650481128664e-08	-6.0324163442260215e-09	1.6359855692371639e-09	-5.3823850265644075e-08	-2.360824602476441e-08	-2.657964692787118e-08	-2.076832394948269e-08	5.059003216345559e-10	-4.465974257072958e-09	-2.7719813111559692e-09	4.6057584413006225e-09	-1.194556675798708e-09	-3.870980869180585e-09	-6.2569909253795686e-09	-5.6099964673705935e-09	4.493810479289096e-08	-3.999323539005673e-08	-5.4889557787873855e-08	-1.7284440545495272e-08	2.2679285116566916e-09	-7.628169207407608e-10	5.9467289759140847e-08	-2.8523666983915064e-08	5.236851841061707e-09	-1.6814428249745109e-07	2.4386356045624783e-08	-5.1830760128268594e-08	3.536221271360773e-08	1.6110190959039983e-09	1.9619360358547056e-08	4.34387947834125e-09	2.078066430044601e-08	-5.763927113378031e-09	3.8368170862668194e-08	4.644779671991728e-09	6.645878869449008e-08	-3.895169520262698e-09	-5.451065154815636e-10	-1.3502417850475013e-08	-5.756731980000041e-08	-2.4667182074722405e-08	1.083342970886747e-09	1.0831203489658492e-08	-1.605752402156213e-07	-5.363332000740684e-09	-7.062988061079524e-08	2.2428800150464667e-08	1.6085882625915815e-09	-3.923809543948664e-08	4.959124777492717e-10	8.368324699858931e-09	-1.3181162827891058e-09	-6.258490259369864e-08	-2.8635517068664743e-08	-4.739072467785377e-10	1.216607437015682e-08	-2.872409421428301e-09	-3.4939546811330047e-09	-9.52827150513258e-08	-3.0904048209379202e-09	-2.4036372892055624e-10	8.218206670740357e-10	7.719213046541994e-10	1.9155801389558742e-09	-1.2768703427923356e-08	-1.1955999745794088e-08	-1.3222885009156473e-08	4.638143646928938e-09	1.3060805770237494e-09	-5.477392428510085e-10	-1.868675436611511e-09	-2.846410884771444e-09	-8.106213478242806e-10	-1.045334596661007e-09	3.5460210323634556e-09	-7.828734327475216e-10	-1.7871236712707626e-09	8.952266483674975e-09	2.7538238356328293e-08	-1.5871631120489837e-08	-1.3456556757773797e-07	-7.368090026993457e-10	-1.0858860477469534e-08	-1.265505367165076e-09	-1.878844857472472e-09	-1.8097459086874321e-09	2.089424242512905e-07	2.488069981154695e-07	8.645535132245642e-08	5.7870998659836914e-08	6.65045831738098e-08	2.038928244019189e-07	2.03623670813613e-07	2.4807755494293815e-07	2.771840286186489e-07	3.357595801389835e-07	1.0410205675270845e-07	1.0269693717646079e-07	1.8050054961804562e-07	6.215822878630206e-08	2.201125823830808e-07	1.76861618683688e-08	1.7760962123247737e-07	3.488395066142403e-07	1.5616677728758077e-08	4.450745905160147e-08	1.5092305716279952e-07	3.662277379135048e-07	1.6928217405620674e-07	1.359593966299144e-07	6.137177877008071e-08	3.3502736584978265e-08	1.632021167097264e-07	8.776616056138664e-08	7.374799881887384e-09	2.7005533365098704e-09	2.5048643692571204e-07	1.8231654053124657e-07	8.66238423213872e-08	4.892529048561301e-08	2.2098362251199436e-08	2.886038714677852e-07	3.083050046370772e-07	2.3723052322566218e-07	2.1580561337941617e-07	3.900757761243767e-08	-1.5226405025714485e-07	1.2903929302865438e-07	1.1551053091807263e-07	1.0734065369888413e-07	3.3584690584120835e-08	4.0885225871534203e-07	2.2376636366061573e-07	5.771634192797138e-08	2.274711334848689e-07	1.4284975691225554e-07	2.4495915340594365e-07	8.95953711221864e-09	6.5640763935448385e-09	2.543152390899195e-07	2.739888884661923e-07	7.858754713652162e-08	2.1068526478984492e-08	2.9462074735420174e-07	2.0869154582214838e-07	4.7229285371486185e-08	1.562087561524095e-07	2.2958309386922338e-07	4.075357082911069e-07	2.1987303000514657e-07	3.441235776335816e-07	2.613234642012685e-07	2.929070603840956e-07	3.7485442305751355e-08	2.598128467923289e-08	1.0975479369790265e-07	1.777813736225653e-07	2.074120573070104e-07	1.808177074735795e-07	-5.946485543972813e-07	2.7359618570699243e-08	4.5213397470433854e-08	1.1034214963956401e-07	8.44071390559975e-09	7.601069107465719e-09	2.3571172391712025e-07	1.6968174065823405e-07	2.0460743144212762e-07	1.5682768861324803e-08	3.653445617146645e-07	9.353082930374512e-08	1.023557487656035e-07	1.5986605816920022e-08	3.141334730116796e-07	1.20625944788344e-08	9.702285197477067e-09	1.7912297778366337e-07	4.977311451881405e-09	5.238139806351683e-07	2.552913542785973e-07	4.608249639659334e-07	1.0112246684457205e-07	2.2507057551024445e-08	1.729143406237199e-07	2.497210971341701e-07	1.041518871147673e-07	2.44297638118951e-07	-8.64667981659295e-09	2.59164551152935e-07	5.440931261091464e-09	9.199926864766894e-08	4.4300523427409654e-07	9.285660951263709e-08	3.2362885349357384e-07	4.0439039139528177e-07	3.9934934648044873e-07	2.1688273932340962e-07	4.939658282410164e-08	6.802864760402373e-08	3.371454937450835e-08	4.095083170341241e-07	1.6588109019721744e-07	4.1040535414538234e-09	4.227908334542008e-07	3.76234225996086e-07	2.4658243447106546e-08	8.44371115249487e-08	1.4715951124344429e-07	-1.7828929799179605e-07	2.1859040799654398e-08	4.326475959715026e-07	1.560046314352803e-08	4.2740744277125486e-08	1.3266182463667064e-07	1.01617425585232e-08	9.927975774814968e-09	3.162857922234253e-07	2.924824684669147e-07	3.2314025588675577e-07	2.743774132341059e-07	2.409414037174429e-07	4.4034472068688046e-08	2.652701027727744e-07	2.262986953383006e-07	8.570631138127284e-08	5.486257492748337e-08	1.514231513510822e-07	5.248417664915905e-07	1.949069456941288e-07	1.8592837136566234e-07	2.466483195462388e-08	1.7426154386157577e-07	1.5328055269492324e-07	1.4300962902780157e-07	3.1525331678494695e-07	1.8008212521181124e-07	1.0465569033613065e-07	4.5341490562123e-08	1.71491095102283e-07	1.1915707176513025e-07	5.490049943546182e-07	1.6171142647181116e-07	6.11506365544301e-08	3.1958143154042773e-07	4.8175412104001225e-08	5.233246014313409e-08	4.665745052534476e-07	9.683743940058777e-08	9.420783442237737e-08	4.3435701968519435e-07	3.306919182932688e-08	1.3086268779716193e-07	4.5415433191919874e-08	1.7757159298525949e-07	8.551236163611976e-08	1.2581308794779036e-07	1.3252663677576493e-07	1.4084578836559558e-08	1.4944021131668705e-07	2.175608244670002e-07	3.6293340599513613e-07	3.525810399196416e-08	1.0118909443690428e-07	1.0419102913772349e-08	1.6000626601453405e-07	6.732690138733234e-08	2.202244360205441e-07	3.976395817062439e-07	1.8909793197963157e-07	1.6024802818037642e-08	3.4888503819274774e-07	8.075999602397134e-08	1.106154314811647e-07	2.000597305595875e-07	1.670184417434939e-07	2.689827454105398e-07	6.855720613430094e-08	1.1759916418441209e-07	3.132232961888804e-07	1.3689144395812036e-07	1.0905405645189604e-07	1.251725905149215e-07	2.981826696668577e-07	1.462633321125395e-07	8.455634770143662e-08	8.150217922775482e-08	2.206465978815686e-07	3.3666455578895693e-07	2.148623963194041e-07	1.1006509481603645e-07	3.397666716864478e-07	1.0753241497241107e-07	3.005033306635596e-07	2.746054974522849e-07	3.599990918701224e-07	1.714137596309229e-07	2.2504650587507058e-07	6.997686341492226e-08	2.729508992160845e-07	3.8202946939236426e-07	8.948627794325149e-08	3.4545087146398146e-07	3.754840349756705e-08	5.9216365144720846e-08	9.531203382096011e-09	1.4692511740577174e-06	-4.56396634263001e-07	6.591094603436431e-08	2.744641562912875e-07	-1.6290275084429598e-07	-8.523874939214693e-09	-9.330013881481136e-07	-8.070468311416334e-07	-1.160162128144293e-06	-1.9418889678490814e-06	-5.874727548871306e-07	-6.262051783778588e-07	-4.862959031015635e-07	-2.4179109914257424e-06	8.115582090795215e-07	-1.9052702100452732e-06	4.289301216431341e-07	6.761037951719119e-08	1.9796631001156584e-09	-1.3548557262765826e-06	-1.1526500287573073e-07	-1.239939933839196e-06	-1.6843932826304808e-07	-3.359343168085616e-07	-1.3518451851268765e-06	7.31901792505596e-08	-4.941026077176502e-07	-3.468612987944653e-07	-2.773945162459768e-08	-4.4442080593398725e-07	-3.571482807274151e-07	-6.12148198797513e-07	-3.096280806857976e-06	-6.770970912839402e-07	1.060497879734612e-06	-8.863754601406981e-07	7.366244290096802e-07	1.1994600868092678e-07	-1.743276129673177e-06	-2.3131424313760363e-06	-8.842679335430148e-07	4.36475602327846e-07	-1.4616665566791198e-06	-5.880932008039963e-07	1.0939372714346971e-06	4.353328222350683e-07	2.874876940950344e-07	7.450703520817116e-08	-1.533004905240887e-07	-6.332393240882084e-07	-7.479058012904716e-07	-1.2099869763915194e-06	6.602300572922104e-07	-1.6679687178111635e-06	4.319649065109843e-07	-1.1096611842731363e-06	-1.2613621720447554e-06	2.588271854619961e-07	-7.29199669535774e-08	-1.1330263305353585e-06	-9.954330835171277e-07	-4.288578452360525e-07	1.1076170949309017e-06	-7.950817462187842e-07	9.050686458067504e-07	-4.007352742974035e-07	-9.909096831961507e-08	2.278680284462098e-07	1.8044393073068927e-06	6.072494898035075e-07	-4.354196789790876e-07	-1.0063740774057807e-07	4.404536468882725e-07	-1.4867180198052665e-07	-3.0062913083384046e-06	5.4833300566770056e-08	-3.81376167979397e-07	-7.854661703277088e-07	-4.986533781448088e-07	1.5253363017109223e-09	7.609166914335219e-07	-4.333653436106033e-08	-5.5739775461916e-07	-8.179566748367506e-07	-4.721001545249237e-08	-6.410180617422157e-07	-1.6480514375416533e-07	1.4017388139109244e-06	-6.947594783923705e-07	-1.0327772770324373e-06	-9.16127760319796e-07	-1.2615990954145673e-06	1.8503351384424604e-06	-4.092149083589902e-06	-7.904193211061283e-08	2.542514323522483e-07	-2.8919359351675666e-07	-1.933560270117596e-06	-3.9797333784008526e-07	5.131054763296561e-07	-7.585422281408682e-07	6.650307682320999e-07	-6.487256314358092e-07	1.965300242545709e-07	-1.4800103826928537e-06	-3.483775685708679e-07	-5.515202019523713e-07	-1.7326168517683982e-06	-6.973234576435061e-07	1.863805039192812e-07	-2.03334411708056e-06	8.254259853401892e-08	2.553975875230208e-08	-6.121368869571597e-07	-2.794874092160171e-07	1.2322318525548326e-06	-2.677586508070817e-06	-6.158547876111697e-07	-5.40664700565685e-07	-2.700621735129971e-07	4.843749366045813e-07	-4.022488610644359e-06	-2.5485419996584824e-07	-3.99308419218869e-07	-7.680858971070847e-08	2.38255548623556e-08	-6.986766720729065e-07	-3.74897233257343e-08	-4.953717507305555e-07	2.234193061667611e-07	-2.092043303036917e-07	-1.550110027892515e-06	9.90865601124824e-07	-7.28786858417152e-07	-7.492174631806847e-07	-2.6472957159739966e-08	4.5864007347518054e-07	2.174126194631754e-07	-8.665180217803936e-08	-1.352974095425452e-06	4.8936630037133e-07	-2.74327112492756e-06	-1.2763689483108465e-06	-1.0581001106402257e-06	1.1561169230844826e-06	7.993970712050213e-07	4.445522847618122e-07	-4.042285581817851e-07	-8.716757520232932e-07	-4.048384596444521e-07	-1.050000491886749e-06	-1.336230525339488e-06	3.703442814639857e-07	1.7852159999165451e-06	-2.835154418789898e-06	-1.0813933926101529e-07	-2.7369015498379667e-08	1.4076992727041218e-07	4.948221885570092e-07	-1.557894620418665e-06	-2.058524842141196e-06	-3.495476050829893e-07	1.6624542240606388e-06	-9.530351121611602e-07	1.1156208756801789e-07	3.488633524284524e-07	4.436128620000091e-07	-2.1815719719597842e-07	-5.25496481884602e-08	-6.656976552221749e-07	5.96733258362292e-08	4.6597754987942614e-08	5.744974487242871e-07	5.0368932136279916e-08	-7.305026770154655e-07	-1.437968677464596e-07	-1.7708478026179364e-06	-1.966250664509062e-07	-2.068266837795818e-07	-3.7193775170862864e-08	-1.927078756125411e-06	-9.326743679594074e-07	-3.965172652442561e-07	-3.384884053048154e-07	-5.344991222955287e-07	-6.755723802598368e-07	1.383539824928448e-07	-3.944514048725978e-07	1.315305098614772e-06	3.285550462805986e-07	-4.584611303926067e-07	1.3476860658556689e-06	-7.436695170781604e-08	-3.796529199462384e-06	-1.772314988102153e-07	7.217501263312442e-08	1.327721577126795e-07	-1.639825768506853e-07	-8.50097165994157e-08	-1.0719524112801083e-07	1.6229773081022362e-08	4.871460532740457e-07	-2.482780132595508e-07	3.396175429770665e-07	-1.418220790583291e-06	-1.4337745142256608e-06	-2.364185320402612e-06	3.5051039048994426e-07	-4.602437400080817e-07	-4.826996402584882e-08	8.032276355152135e-07	-2.540655827942828e-07	-8.731639127290691e-07	2.353009165290132e-07	-6.75666228744376e-07	-1.1600511697906768e-06	1.8739868323791603e-07	-1.1449589010226192e-07	-5.085984184916015e-07	-1.5975283531588502e-06	-2.2429408375046483e-07	7.99223641934077e-07	-8.641411852750026e-08	-1.5260724239851695e-06	-9.425965004083992e-07	-1.3803045249005663e-06	-8.462699270239682e-07	-5.656659141095588e-09	-8.369185025003389e-07	-7.233449537125125e-07	3.511672446165903e-07	1.7452643419346717e-07	4.10005355888643e-07	-5.660096462634101e-07	3.280338773947733e-07	2.501256517462025e-07	-1.5055177300382638e-06	-9.54007532527612e-07	-5.944546956015984e-06	2.75152075346341e-07	5.080080427433131e-07	-1.2217491303090355e-06	-4.67442362150905e-07	4.3965792428934957e-07	-1.7216893866134344e-07	4.7266993874472973e-07	-1.367983372801973e-06	-1.2213945410621818e-06	-6.3941165535652544e-06	-1.8482894574844977e-06	-1.1873310086230049e-06	-8.348573032890272e-07	-3.735506879820605e-06	-1.0246621968690306e-06	-2.2779709070164245e-06	-6.306771638264763e-07	-1.3542384991183098e-08	-3.867070574870013e-07	-4.045392415719107e-06	-2.2809862798567337e-07	-2.8456263407861115e-06	-2.899273852108309e-07	-1.2356638308119727e-06	-9.290617413171276e-07	-6.980664011280169e-07	-2.740142122092948e-07	-1.0809756076923804e-06	-1.6637620774417885e-06	-1.386944518344535e-06	-4.894438347946561e-07	-5.305882950779051e-06	-1.4371343013408475e-06	-8.658187766741321e-07	-1.9602198619850242e-07	-2.0457032405829523e-06	-2.7339062853570795e-06	-1.5867468619035208e-06	-2.5185017875628546e-06	-9.808375125430755e-07	-1.923518539115321e-06	-1.8235541574540548e-06	-2.594940497147036e-06	-1.7611376961212954e-06	-1.578143383085262e-06	-1.0289688816556009e-06	-2.070788923447253e-06	-2.995137492689537e-06	-6.89104012963071e-07	-3.145469236187637e-06	-2.669415607670089e-06	-2.5320503027614905e-06	-1.4753078403373363e-06	-5.262522790872026e-06	-1.8703236719375127e-06	-1.012829216051614e-06	-2.192152578572859e-06	-3.206009296263801e-06	-2.3208631318993862e-06	-3.060064727833378e-06	-1.3515721093426691e-06	-3.746449465324986e-06	-4.336201527621597e-06	-6.028939196767169e-07	-6.1430146161001176e-06	-1.249628326149832e-06	8.209067203779341e-08	-1.2399890003678138e-08	-1.6578249528720337e-07	5.413352965888407e-08	-1.8289077274857848e-07	-3.568582656043873e-07	3.3078094929805963e-08	-2.480194609688624e-07	1.3935746778770408e-07	-2.2740161398360215e-07	3.2000258443076746e-08	2.6074161496580928e-08	-4.533283686214418e-07	-7.473264531654422e-07	1.7737519897309543e-08	-3.948010807164337e-09	-7.575253562208673e-07	1.333850150331273e-07	-3.336070903969812e-07	1.0117067006376601e-07	1.3171998602956594e-07	-6.473302249787595e-08	1.6801044466774329e-07	-1.1493727924971608e-07	3.5399253306422906e-07	1.0550626257099791e-06	3.8581092098866076e-07	4.103090418539068e-07	3.438770761476917e-07	5.753988148171629e-07	3.483801691572808e-08	6.324393666545802e-07	3.34855201344908e-07	5.186400926504575e-07	4.297855298318609e-07	2.568428669746936e-07	1.6843454631043642e-08	6.408716899386491e-07	-4.535569075869717e-07	5.891048431294621e-07	3.444482388204051e-07	3.969610986587213e-07	5.810003926853824e-07	6.107015337875055e-07	2.229208746484801e-07	1.236643072388688e-07	5.273719807519228e-07	2.647878716288688e-07	3.0998094757705985e-07	4.958270665156306e-07	4.999427005714097e-07	4.2961451640621817e-07	6.967135277591296e-07	5.143288603903784e-07	2.935512952717545e-07	2.216721668446553e-07	5.156363727110147e-07	4.790513319363754e-09	5.363990567275323e-07	4.1050930121855355e-07	4.301690808006242e-07	1.9520874161571558e-07	4.940960707244813e-07	5.191487844058429e-07	4.369492216937943e-07	3.433436575051019e-07	-1.4461727460002294e-06	-3.755773605007562e-06	-4.299585270928219e-06	-1.426337689736101e-06	-1.2485013485274976e-06	-2.5127624425635986e-08	-4.075941433256958e-06	-1.924329581015627e-06	-8.305360097438097e-06	-4.07985680794809e-07	-8.616995046395459e-07	-1.938310106197605e-06	-1.1031932444893757e-05	5.866154495492992e-08	-3.72918952962209e-06	4.060312619458273e-07	-1.3410040992312132e-05	-3.2486882446391974e-06	1.7634332039051517e-07	4.672310183195805e-07	-2.491043687768979e-06	-1.5020168575574644e-06	-6.386777386069298e-06	5.66290225378907e-07	-3.174249343373958e-07	-2.2026429178367835e-06	-1.0861362170544451e-05	-3.45131297763146e-06	-2.29230931836355e-06	-1.62769720191136e-06	1.3775097329471464e-07	-7.692378858337179e-07	-3.2459454359923257e-06	-6.399956760105852e-07	-2.0097934338991763e-06	-7.59416252549272e-07	-2.186639449064387e-06	-3.233811412428622e-06	-1.1692241059790831e-06	-3.029686013178434e-07	-2.898313482546655e-07	-4.283521377601574e-07	-2.394950797679485e-07	-2.214939911482361e-07	-8.565660891690642e-08	-2.5795981173359905e-07	-2.318852523330861e-07	-1.7384600425884858e-07	-2.2878603544995718e-07	-4.1024645724974107e-07	-3.44761502901747e-07	-3.525267118220654e-07	-2.2288998025032927e-07	-4.427255078098824e-07	-2.86692340978334e-07	-6.777772796340287e-07	-5.152326139068464e-07	-5.515747716344777e-07	-5.637172080241726e-07	-2.2333483684633398e-07	-4.582752239912225e-07	-4.0592149730400717e-07	-1.341334154858487e-07	-2.904391465108347e-07	-2.195040877950305e-07	-8.97478074080027e-08	-3.32584789930479e-07	-1.8835382320503413e-07	-1.1871109961703041e-07	-3.4943835203193885e-07	-1.41002260534151e-06	-3.5754038663071697e-07	-2.744292828538164e-07	-3.726452177943429e-07	-2.065575444021306e-07	-1.528318023247266e-07	-2.451257898883341e-07	-2.2696860924042997e-07	-4.366384018794634e-07	-1.8638387189184868e-07	-1.928516013549597e-07	-1.2963680262600974e-07	-2.1777137249046066e-07	-1.224016727974231e-07	-1.3113574937051453e-07	-1.6008402781153566e-07	-1.1609463257400421e-07	-1.419130342128483e-07	-1.883997953200378e-07	-1.4053208019504384e-07	-1.9309224796870694e-07	-1.7850047129286398e-07	-1.2939749183260574e-07	-2.001724794808979e-07	-1.1252807041728374e-07	-1.667360436385934e-07	-3.767866587622848e-07	-5.005520051781787e-07	-4.310050769618101e-07	-4.814439193978615e-07	-1.7083314673982389e-07	-4.465569816147763e-07	-2.051029923677561e-07	-2.371494218778025e-07	-3.618993673626392e-07	-1.7183899103656588e-07	-5.403750265031704e-07	-2.73098123670934e-07	-3.148339828840108e-07	-1.6269324021322973e-07	-1.8481215136034734e-07	-3.557833565537294e-07	3.0322533461912826e-07	5.357871373234957e-07	5.238736093815533e-07	2.114444157541584e-07	1.8954142433358362e-07	6.038873721081472e-07	2.811131309954362e-07	1.7169921306958713e-07	5.188438763070735e-07	2.285075169083939e-07	5.128757720740396e-07	2.937784984169412e-07	1.814964321056323e-07	1.33344860842044e-06	6.19371235188737e-07	8.094600048025313e-07	1.7695484189061974e-07	2.9828086667293974e-07	5.512029588317091e-07	3.995560291514266e-07	2.1487683454779474e-07	3.814698175119702e-07	3.545737286003714e-07	2.8388035389070865e-07	2.1057216770259402e-07	2.4614541871414986e-07	1.7125434226272773e-07	6.79248955748335e-07	7.023918442428112e-07	1.907684890056771e-07	5.957601842965232e-07	2.961420477731736e-07	1.251328001217189e-07	1.443504231701809e-07	3.978974234541965e-07	2.0416966606262577e-07	1.9762657643696002e-07	1.539233664971107e-07	2.191534349549329e-07	1.9255870142842468e-07	4.379797360343218e-07	2.997758201672696e-07	8.861132982929122e-08	2.418706230855605e-07	2.8981287414353574e-07	3.17351776857322e-07	1.0005577166793957e-07	1.5181510093498218e-07	2.628972879392677e-07	2.834185011124646e-07	2.996200123561721e-07	8.038717851377442e-07	7.365688929894532e-07	-2.245387122457032e-06	-2.7552637220651377e-06	-1.2153866464359453e-06	-1.3454302916215966e-06	-9.14115219075029e-07	-9.691884770290926e-07	-1.5679348734920495e-06	-2.493790134394658e-06	-7.038826197458548e-07	-5.339572339835286e-07	-3.878860184158839e-07	-4.189829724055016e-06	-2.279457021359121e-06	-7.080910222612147e-07	-1.0489458190932055e-06	-1.4856055940981603e-06	-3.944513991882559e-06	-3.2870877930690767e-06	-8.055022817643476e-07	-1.5210225683404133e-06	-3.203565484000137e-06	-2.15612817555666e-06	-1.3452930716084666e-06	-2.1394666873675305e-06	-3.3205037652805917e-06	-1.592501803315827e-06	-1.4429604107135674e-06	-1.0101001635121063e-06	-6.7564906203188e-07	-1.0925444939857698e-06	-1.8453387156114327e-06	-3.06672950500797e-06	-7.106407906576351e-07	-3.884943907905836e-06	-1.25987298815744e-06	-1.5326662605730237e-06	-5.222723302722443e-07	-2.252787453471683e-06	-8.374655635634554e-07	-2.690956989681581e-06	-1.4114968962530838e-06	-1.0377373200753937e-06	-1.4436354831559584e-06	-2.7730350211641053e-06	-3.253528575442033e-06	-8.5341423528007e-07	-1.09139682535897e-06	-1.7310210296273e-06	-2.8004328669339884e-06	-3.047699124181236e-07	-7.549463134637335e-07	-9.081706480174034e-07	-1.878859961834678e-06	-6.666451781711658e-07	-2.6962368337990483e-06	-3.5670512943397625e-07	-1.09410029835999e-06	-1.8936407286673784e-06	-4.700634690379957e-07	-2.650887154231896e-06	-2.720918246268411e-06	-1.1178919976373436e-06	-4.568846634356305e-06	-1.4331332067740732e-06	-4.685586645791773e-06	-1.9520889509294648e-06	-5.736644652643008e-07	-2.457407845213311e-06	-2.933641781055485e-06	4.981137635695632e-07	6.113626227488567e-07	6.906128646733123e-07	7.647539632671396e-07	1.0341980214434443e-06	8.080912152763631e-07	4.875868171438924e-07	6.123494813436992e-07	5.234106765783508e-07	9.552331903250888e-07	1.039602238961379e-06	6.093505362514406e-07	8.5648446201958e-07	7.007753310972475e-07	1.0724231742642587e-06	7.896553029240749e-07	6.115375867921102e-07	9.734907280289915e-07	6.381814614542236e-07	6.65966751967062e-07	6.044252813808271e-07	5.595794618784566e-07	5.431454610516084e-07	6.6776567564375e-07	4.133795243888017e-07	4.276602396657836e-07	4.803427486876899e-07	4.515055991305417e-07	6.187950702951639e-07	4.4307608959570643e-07	7.519192308791389e-07	7.232407597257406e-07	3.9541319551972265e-07	4.3459809262458293e-07	3.46498751468971e-07	3.249178348596615e-07	2.716100482302864e-07	4.955124950356549e-07	6.370324854287901e-07	6.736540285601222e-07	4.332045477895008e-07	6.588894621017971e-07	4.715244301678468e-07	5.939504603702517e-07	5.048316324973712e-07	2.0082197238480148e-07	2.473599352015299e-07	5.05130628880579e-07	4.2086213625225366e-07	1.0049573120340938e-06	4.251143366218457e-07	3.341379510857223e-07	1.1095278296124889e-06	3.902928256138694e-07	8.484780664730351e-07	8.278540235551191e-07	5.250097956377431e-07	6.183850587149209e-07	4.673655951137335e-07	-4.2334832528467814e-07	-7.747246968392574e-07	-1.1684167020575842e-06	-1.1388708571757888e-06	-5.561641955864616e-07	-1.971815663637244e-06	-8.454350677311595e-07	-6.653225455011125e-07	-1.1056588391511468e-06	-1.1504420172059326e-06	-1.73073510723043e-06	-8.764539529693138e-07	-9.638345090934308e-07	-7.428542403431493e-07	-1.6998834553305642e-06	-5.385517169997911e-07	-7.117873792594764e-07	-1.3812096995025058e-06	-7.197815534709662e-07	-1.1918858717763214e-06	-8.737372922951181e-07	-6.709400963700318e-07	-3.8285375580926484e-07	-5.912150982112507e-07	-1.80676670424873e-06	-4.360637717581994e-07	-6.993817009970371e-07	-1.088842395802203e-06	-1.1439776699262438e-06	-1.1973173741353094e-06	-4.17312918443713e-07	-1.2611510555871064e-06	-7.26421092167584e-07	-5.466876018545008e-07	-1.0410575441710537e-06	-6.947758492970024e-07	-5.312841722115991e-07	-4.460746367840329e-07	-1.3752792256127575e-06	-1.23835945942119e-06	-5.283172299641592e-07	-7.89826401614846e-07	-5.597149765890208e-07	-5.040404857936664e-07	-5.392377033786033e-07	-4.686870340719906e-07	-7.739290595054626e-07	-7.066389002829965e-07	-4.7526009439025074e-07	-1.2455611795303412e-06	-8.652210681248107e-07	-9.675046612755978e-07	-1.2261303936611512e-06	-1.1126780918857548e-06	-1.2088152061551227e-06	-1.1460570021881722e-06	-7.119099905139592e-07	-9.552867368256557e-07	-3.7645830275323533e-07	-3.04756269997597e-07	-9.388450905589708e-08	-2.2785434339311905e-07	-2.043887405989153e-07	-7.162774551261465e-08	1.0469393600942567e-06	-1.8495282461117318e-07	5.058853780326444e-09	-2.084249217659817e-07	-3.904906975549239e-07	-2.68181423734859e-07	-3.9986211675113736e-08	-2.781269756724214e-07	-4.904991897092259e-07	-1.9450453692115846e-07	-4.157018338446506e-07	-7.662426249055443e-09	-8.801242188383185e-07	-2.475605356266897e-07	-2.031645180977648e-07	-3.000567403432797e-07	-1.4613418386488777e-07	-2.634076281538001e-07	-2.3426014195138126e-07	-4.982720156476717e-07	-1.2647272740196058e-07	-3.040736089587881e-07	-2.2722672099462218e-07	-2.797367244511406e-07	-4.61653542060958e-07	-2.660708275925572e-08	-1.0246001238556346e-06	-2.942368837466347e-07	-1.164100780215449e-07	-5.5170893631384394e-08	-2.6929672003461746e-07	-4.121557140024379e-07	-4.825031396649138e-07	-4.451828203855257e-07	-3.1498063890467165e-07	-2.027086623002106e-07	-2.0850552573392639e-07	-5.087939598524827e-07	-8.555804953402912e-08	-2.39939197399508e-07	-1.7535337804019949e-07	-6.506177783194289e-07	-2.2920455933217454e-07	-3.236195311728807e-07	-1.882634990124643e-07	2.760641280019627e-07	4.759980924973206e-07	3.490658855298534e-07	1.6379624412365956e-07	1.6339473063453624e-07	5.210580980019586e-07	5.010801373828144e-07	2.53180331810654e-07	2.722179033298744e-07	3.715971104156779e-07	3.339264935675601e-07	3.196440161445935e-07	1.2073462585249217e-07	8.200674272984544e-08	3.148603582303622e-07	2.614752929730457e-07	2.4959240363386925e-07	3.9277853147723363e-07	1.859840779161459e-07	2.17469121821523e-07	5.508031222234422e-07	4.703713329945458e-07	3.422462100388657e-07	5.622461003440549e-07	1.5244643236655977e-07	4.602034664458188e-07	2.97436429264053e-07	1.510100702262207e-07	8.397182682529093e-08	1.5240931361404364e-07	1.618868452624156e-07	1.7423961651275024e-07	3.974946594098583e-07	1.3410158317128662e-07	2.422504508103885e-07	6.620063004447729e-07	2.215179222275765e-07	1.0992503973739077e-07	1.725160103660528e-07	2.071733007369403e-07	3.083254398461577e-07	7.542702462615125e-08	1.426998608167196e-07	3.780359065785888e-07	4.807137088391755e-07	1.540843470593245e-07	2.1645749370691195e-07	3.229328910947516e-07	3.607956955420377e-07	1.7442921773636044e-07	2.57502648537411e-07	3.684525609060074e-07	3.149071119423752e-07	4.5203506715552077e-07	1.139342984401992e-07	1.2487454625897956e-07	1.3187737124553678e-07	1.4093122899794253e-06	1.3018168942835473e-07	2.885517744743993e-07	1.2833540097290097e-07	1.4259056513310497e-07	5.784419840892951e-07	1.5730965685634146e-07	2.823161935339158e-07	1.1162438795508933e-07	1.856253533105701e-07	1.098127526688586e-07	6.023581988756632e-08	2.839412047705992e-07	9.147298385414616e-08	7.029897375332439e-08	8.243182492151391e-07	1.382256016313477e-07	7.415420100187475e-08	4.612360555711348e-07	1.3476238791554354e-07	4.925572625325003e-07	4.912220674668788e-07	2.392278588558838e-07	1.2557032391669054e-07	1.67850686239035e-07	2.506691885173496e-07	3.784967077535839e-07	3.2975367503240705e-07	-7.50242452340899e-06	-4.113708655495429e-06	-2.090666612275527e-06	-5.3626549743057694e-06	-3.2727348298067227e-06	-4.558423825073987e-06	-1.939080902957357e-06	-4.152284418523777e-06	-3.82009375243797e-06	-2.8283375286264345e-06	-7.740696673863567e-06	-3.6001213175040903e-06	-4.657130375562701e-06	-4.518723471846897e-06	-5.820147180202184e-06	-1.7978145478991792e-06	-4.834668288822286e-06	-3.636651626948151e-06	-2.142754055967089e-06	-4.669721420214046e-06	-5.430357305158395e-06	-2.974886683659861e-06	-1.4727600046171574e-06	-1.2284600643397423e-06	-2.3583852453157306e-06	-5.016481736674905e-06	-2.5089975679293275e-06	-1.9788849385804497e-06	-2.920645329140825e-06	-3.64454103873868e-06	-2.6661577976483386e-06	-3.5881596431863727e-06	-3.1700988074589982e-06	-6.996498996159062e-06	-4.2309961827413645e-06	-3.872265551763121e-06	-3.0375426831597e-06	-1.2404392464304692e-06	-5.779497200819605e-07	-7.371803803835064e-06	-2.722308181546396e-06	-6.5558151618461125e-06	-6.1178011492302176e-06	-3.979683697252767e-06	-5.41554982191883e-06	-1.383095536766632e-06	-3.0201410936570028e-06	-3.0879741643730085e-06	-3.422596591917681e-06	-2.6446639367350144e-06	-5.1653123591677286e-06	-3.357421519467607e-06	-2.109838078467874e-06	-3.71838859791751e-06	-2.668701881702873e-06	-4.42220061813714e-06	-5.729333679482807e-06	-1.5702100881753722e-06	-1.004794285108801e-06	-6.50885976938298e-06	-3.0779174267081544e-06	-4.218589310767129e-06	-9.756686267792247e-07	-4.531885224423604e-06	-3.953156920033507e-06	2.6376315531706496e-07	-2.0646441498684e-06	-7.135383839340648e-06	-1.812439222703688e-06	-9.182074791169724e-06	-3.1662646051699994e-06	-3.645377091743285e-06	-5.78535900785937e-06	-6.0712395679729525e-06	-3.781314035222749e-06	-5.0053440645569935e-06	-7.832963092369027e-06	-5.121840331412386e-06	-5.084984877612442e-06	-2.768943204500829e-06	-4.0146096580429e-06	-3.907176505890675e-06	-3.919602932000998e-06	-2.861031589418417e-06	-4.404136234370526e-06	8.587038564655813e-07	7.640632020411431e-07	1.20519473512104e-06	9.465132961850032e-07	1.0333038744647638e-06	1.2132363735872786e-06	1.6961446362984134e-06	1.1600957350310637e-06	6.20969672127103e-07	1.1575614280445734e-06	1.7515696981718063e-06	1.65371352522925e-06	8.201097330129414e-07	5.937125706623192e-07	1.947077635122696e-06	1.584870688020601e-06	8.61091393744573e-07	8.804594244793407e-07	9.623975074646296e-07	7.508293151659018e-07	1.3516598755813902e-06	9.299258749706496e-07	1.0851100569198024e-06	1.4774121837035636e-06	1.120022716349922e-06	9.45247734307486e-07	7.371278911705303e-07	7.240776653816283e-07	8.92321963874565e-07	9.73870783127495e-07	1.074661440725322e-06	6.719810698996298e-07	1.1120301905975791e-06	1.1375074109309935e-06	1.1550758927114655e-06	4.741298766930413e-07	6.606126703445625e-07	1.1308804914733628e-06	1.1534596069395775e-06	1.3155485021343338e-06	1.0377614216849906e-06	1.180670665235084e-06	9.898901680571726e-07	1.096437131309358e-06	1.0710953119996702e-06	9.879014442049083e-07	8.646741775919509e-07	1.2333791801211191e-06	1.4243619261833371e-06	8.698752935742959e-07	9.562743343849434e-07	1.0351396895202924e-06	1.1703793916240102e-06	7.036422857709113e-07	6.264951366574678e-07	2.0865809347014874e-06	1.0860345582841546e-06	8.657876833240152e-07	1.2585867352754576e-06	9.74954218690982e-07	1.0012596476371982e-06	6.290116516538546e-07	1.018193643176346e-06	1.3099729585519526e-06	1.1166386002514628e-06	9.254836186300964e-07	4.290794493044814e-07	1.0960279723803978e-06	1.0297045491824974e-06	1.1590595931920689e-06	1.065870037564309e-06	7.790274025865074e-07	1.0674602890503593e-06	1.1429888218117412e-06	8.366373549506534e-07	1.0048413514596175e-06	9.479432492298656e-07	1.303442331845872e-06	1.393060870213958e-06	6.31933460226719e-07	1.0327770496587618e-06	1.0717670875237673e-06	1.3541349517254275e-06	-1.308374748987262e-06	-3.387339120308752e-06	-1.510870674792386e-06	-3.171775517785136e-07	-1.7188547190016834e-06	-1.814935558286379e-06	-2.2532290131493937e-06	-2.270836603202042e-06	-7.536590942436305e-07	-3.3119893032562686e-06	-2.9496616207325133e-06	-2.0874626898148563e-06	-2.174185510739335e-06	-2.016062580878497e-06	-1.1274469216004943e-06	-1.7443074966649874e-06	-1.8855413372875771e-06	-1.5301408211598757e-06	-2.41310294768482e-06	-1.3685867088497616e-06	-2.3135082756198244e-06	-2.572207449702546e-06	-3.2259645195154008e-06	-1.6665578641550385e-06	-2.289642679897952e-06	-2.909269142037374e-06	-1.4433938986258e-06	-2.1420839857455576e-06	-1.6904056110433885e-06	-2.254702394566266e-06	-1.2753846476698527e-06	-2.2836395601189e-06	-2.350771183046163e-06	-2.2365213681041496e-06	-2.775731900328537e-06	-1.2916345895064296e-06	-1.7827520650826043e-06	-1.4162309298626496e-06	-2.1460621155711124e-06	-2.273327027069172e-06	-1.1911507726836137e-06	-4.028769581054803e-06	-2.984611001011217e-06	-2.807370947266463e-06	-1.0607544709273498e-06	-1.7839358861237995e-06	-4.2382257561257575e-06	-1.718697603791952e-06	-2.405351551715285e-06	-8.012156058612163e-07	-3.007498662555008e-06	-1.33520052258973e-06	-1.324709273831104e-06	-2.0263482838345226e-06	-2.778278258119826e-06	-1.2295510032345192e-06	-3.171297748849611e-07	-1.4216562931324006e-06	-1.162120724984561e-06	-1.5162108866206836e-06	-2.324600473002647e-06	-1.294691173825413e-06	-1.858928044384811e-06	-2.2419312699639704e-06	-2.2620545223617228e-06	-2.32842103287112e-06	-9.877048796624877e-07	-1.820055103962659e-06	-2.6557008823147044e-06	-1.04815421764215e-06	-1.2051219755448983e-06	-2.295101012350642e-06	-2.242768005089601e-06	-2.0058182599314023e-06	-9.198029147228226e-07	-2.21135678657447e-06	-3.157266064590658e-06	-1.631636450838414e-06	-2.761396444839193e-06	-1.601306735210528e-06	-1.823123625399603e-06	-1.6996400518110022e-06	-2.7978817342955158e-06	-4.048893060826231e-06	-2.10094344765821e-06	-1.719302076708118e-06	-2.270763616252225e-06	-2.971577032440109e-06	-2.376737484155456e-06	-1.9010867617907932e-06	-1.2846559229728882e-06	-1.1665927104331786e-06	-2.1644812022714177e-06	-1.2043534525219002e-06	-2.739089268288808e-06	-2.9036521027592244e-06	-1.750982278281299e-06
1	-7.016132030912559e-07	-8.803452828942682e-07	-6.772687584088999e-07	-1.1971127378274105e-06	-3.620250936364755e-06	-3.999859927716898e-07	-9.061912464858324e-07	-1.947076043506968e-06	-2.263851257566785e-07	-4.292044195608469e-07	-3.8892262637091335e-06	-9.74413978838129e-07	-5.49036144548154e-07	-3.297890600606479e-07	-1.448010152671486e-06	-5.143238013260998e-07	-1.3270412182464495e-06	-1.1666278396660346e-06	-8.836483971208509e-07	-7.484926527467906e-07	-5.711326025448216e-07	-5.252671826383448e-07	-6.411992785615439e-07	-1.3543068178023534e-07	-7.562982204945001e-07	-2.955902687062917e-07	-1.2728386309390771e-06	-8.160956213032478e-07	-5.560983709074208e-07	-4.3026540197388396e-07	-5.202441570872907e-07	-2.2715626073477324e-06	-3.7647373574145604e-07	-5.863241767656291e-07	-6.781181696169369e-07	-1.121217678701214e-06	-1.245004568772856e-06	-3.154374041969277e-07	-5.126859150550445e-07	-9.394506150783856e-07	-1.0425334266983557e-06	-1.0192148920395994e-06	-3.041460274744168e-07	-2.903999757108977e-06	-4.547078731320653e-07	-6.838030799372063e-07	-2.453123784107447e-07	-1.952164438989712e-07	-6.965714192119776e-07	-1.2038140084769111e-06	-6.101403187130927e-07	-9.442469490750228e-07	-2.6210614123556297e-06	-1.1007844022969948e-06	-9.387395039084369e-07	-5.96958045662177e-07	-5.951883395027835e-07	-8.820343282422982e-07	-2.661162170625176e-07	-2.719546046137111e-07	-2.949017698483658e-06	-1.5517841802648036e-06	-2.1474821210176745e-07	-1.806381106916888e-07	-5.075090143691341e-07	-8.211025601667643e-07	-1.0631416671458285e-06	-1.667322067078203e-07	-3.4726213016256224e-07	-1.032511249832169e-06	-1.735727551022137e-06	-1.738391119943117e-07	-6.756195602974913e-07	-8.45872250465618e-07	-1.2004740028714878e-06	-6.977267617003236e-07	-6.83135908730037e-07	-2.3613070254668853e-07	-8.372314255211677e-07	-1.5322714261856165e-06	-1.0970485391226248e-06	-3.886025297106244e-07	-4.417614150042937e-07	-3.075050187817397e-07	-5.283615678308706e-07	-1.1362836715989033e-07	-5.339965127859614e-07	-4.934169623993512e-07	-1.4703019814987783e-06	-2.690834719487612e-07	-3.428446007092134e-07	-4.904098886981956e-07	-6.2062701999821e-07	-1.4533953844875214e-06	-6.521642035295372e-07	-5.619012313218263e-07	-3.183573369369697e-07	-9.667951417213771e-07	-6.3172683439916e-07	-6.465578508141334e-07	-3.341487854413572e-06	-1.6938802218646742e-06	-4.050423285661964e-07	-1.6360442032237188e-06	-4.254441137163667e-07	-1.1655395155685255e-06	-6.759574944226188e-07	-1.260701196770242e-06	-3.0399219212995376e-06	-1.4199607676346204e-06	-1.0052946208816138e-06	-6.453400942518783e-07	-1.108179930042752e-07	-8.797228474577423e-07	-1.523172386441729e-06	-7.077436521285563e-07	-1.146128170148586e-06	-6.565389298884838e-07	-6.840842843303108e-07	-1.5944364122333354e-06	-6.61706110349769e-07	-5.668147196047357e-07	-1.2315502999626915e-06	-5.856184657204722e-07	-9.447264233131136e-07	-3.887377317823848e-07	-3.807908797170967e-07	-3.259736729432916e-07	-4.380819405014336e-07	-1.3405112895270577e-06	-4.18668548718415e-07	-9.468475354879048e-07	-1.025415485855774e-06	-9.162226888292936e-07	-1.1960812571487622e-06	-6.46679723104171e-07	-1.1226504739170196e-06	-7.520567351093632e-07	-5.586117595157702e-07	-1.2895918644062476e-06	-3.7524119989029714e-07	-6.329709094643476e-07	-6.771280709472194e-07	-4.472084071949212e-07	-7.047680128380307e-07	-9.787046337805805e-07	-3.254327793911216e-07	-3.827257444299903e-07	-2.1621531232085545e-07	-3.6153906535218994e-07	-9.776233582670102e-07	-5.015133979213715e-07	-1.0941731716229697e-06	-3.21468263564384e-07	-8.272019158539479e-07	-5.345186764316168e-07	-6.631110522903327e-07	-3.908004657660058e-07	-8.148703045662842e-07	-5.970397864984989e-07	-1.739466028993775e-07	-8.150396979544895e-08	-1.592129450500579e-07	-1.0104602097271709e-06	-3.7966975696690497e-07	-4.6606761117118374e-08	-7.059322228997189e-07	-1.3570601709034238e-07	9.440589110454313e-08	-2.954308229163871e-07	-2.7111843792226864e-07	-2.1999576915732177e-07	-4.383870759738784e-07	-2.240960839117179e-07	-1.376198383695737e-06	1.3805532717015012e-08	-4.493655865189794e-07	-3.186260357779247e-07	-4.129600256419508e-06	-9.498153303866276e-07	-2.95805563155227e-07	-4.745922410620551e-07	-1.0064580635571475e-07	-3.294938437647943e-07	-6.160140628708177e-07	-1.0828455287992256e-06	-3.542148760971031e-07	-2.4196759795813705e-07	-5.018943625145766e-07	-5.329435452949838e-07	-2.903843778767623e-07	-1.7541329100367878e-07	-1.5568485878247884e-07	-1.7800293505843e-07	-4.091950245310727e-07	-5.681615107278049e-07	-1.0862445378734265e-06	-1.670591842639624e-07	-5.557706117542693e-07	-3.577946756649908e-07	-2.585865388482489e-07	-4.40897565567866e-07	-1.135570641963568e-06	-2.610731826280244e-06	-6.439424282689288e-07	-4.789870331478596e-07	-3.599545834731544e-07	-1.8671482848731105e-06	5.587582307953198e-08	-2.1632645541558307e-07	-7.182357109059012e-08	-5.732114232159802e-07	-3.051047769986326e-07	-1.543004657378333e-07	-1.00294312233018e-06	-5.670093514709151e-07	-4.329432670147071e-07	-2.926888669207983e-07	-9.774491900316209e-07	1.0861239019277492e-07	-7.83435211815231e-07	-1.160658371190948e-06	-3.353238184899965e-07	-2.961801328638103e-07	-4.279052632227831e-07	-1.7214159697687137e-07	-3.273601976161445e-07	-4.933853006150457e-07	4.926741237198939e-09	-4.695952213751298e-07	-2.84204872968985e-07	-8.828636168800585e-07	-2.809557884120295e-07	-1.039527546708996e-06	-1.359577055382033e-07	-1.9389635497191199e-07	-6.014771543050301e-07	-7.196996421043877e-07	-1.0739749995991588e-06	-6.059539146008319e-07	-6.093617912483751e-07	-2.4980835178212146e-07	-2.1671489491836843e-07	-1.9355873348558816e-07	-1.035857394526829e-06	-6.865371915409924e-07	-3.741527052625315e-07	-1.927687662828248e-07	-7.111651143532072e-07	-5.33866000296257e-07	-1.2781681562046288e-06	-1.015141492644034e-06	-3.239385364395275e-07	-8.429866511505679e-07	-4.068099883625109e-07	-5.401134899329918e-07	-3.368879220033705e-07	-8.812829719317961e-07	-3.415337346268643e-07	-5.097340931570216e-07	-3.812715476669837e-07	-4.287880983611103e-07	-1.2926682302349946e-06	-7.734095675004937e-07	-8.438663030574389e-07	-5.676043883795501e-07	-1.7477938172305585e-06	-5.065618893240753e-07	-3.862280664179707e-07	-8.763613550399896e-07	-9.109300549425824e-07	-8.602652883382689e-07	-6.58385147289664e-07	-7.51427080558642e-07	-4.241966848894664e-07	-1.127414748225419e-06	-6.429830818888149e-07	-1.5564626210107235e-06	-5.588167937276012e-07	-1.1762897429434815e-06	-3.596812234718527e-07	-4.458487694591895e-07	-1.1917122719751203e-06	-7.694178520978312e-07	-2.3509530819865176e-06	-1.1633699159574462e-06	-1.9570941844904158e-07	-4.895991310149839e-07	-5.656052621816343e-07	-4.65919072212273e-07	-1.3180649602873018e-06	-1.0254032076773e-06	-9.683798225523788e-07	-1.1950495490964386e-06	-1.7764748463378055e-06	-9.77777403932123e-07	-3.3904809697560268e-06	-8.393802772843628e-07	-1.0771470897452673e-06	-9.774191767064622e-07	-1.244933287125605e-06	-1.3237043958724826e-06	-7.026649200270185e-07	-4.308365646465973e-07	-2.799867786507093e-07	-1.4843452618151789e-06	-3.734091365004133e-07	-6.855034939690086e-07	-5.52592723579437e-07	-5.77613036512048e-07	-5.734751198360755e-07	-6.742098435097432e-07	-8.212229545279115e-07	-1.042481471813517e-06	-4.057125693179842e-07	-6.385829465216375e-07	-1.275276304113504e-06	-5.941734571024426e-07	-7.136638373594906e-07	-7.62140984988946e-07	-1.3622108099298202e-06	-1.2053035334247395e-06	-6.235606520021975e-07	-9.234315143658024e-07	-1.0815626865223749e-06	-4.1853701304717116e-07	-1.1104370969405863e-06	-3.124766635664855e-06	-1.1938559509871991e-06	-2.190145323766046e-06	-1.224114726028347e-06	-2.024028844971326e-06	-7.963326424942352e-07	-6.935042051736673e-07	-7.502706580453378e-07	-2.114788060225692e-07	-7.250242219924985e-07	-8.442320904578082e-07	-1.4735910554009024e-06	-1.3346391369850608e-06	-1.3585733995569171e-06	-1.1754034403566038e-06	-7.680863518544356e-07	-7.872034757383517e-07	-9.24403593671741e-07	-1.0696776371332817e-06	-1.2432702760634129e-06	-1.7818417745729676e-06	-8.796506563157891e-07	-1.2422867712302832e-06	-7.668484727219038e-07	-9.807090464164505e-07	-5.372057785280049e-07	-5.100215503262007e-07	-1.542154336675594e-06	-9.03048089639924e-07	-1.1972941820204142e-06	-2.719451686061803e-07	-1.134334524977021e-06	-1.317095325248374e-06	-7.049064265629568e-07	-1.4679210380563743e-06	-3.506968369038077e-07	-9.598725227988323e-07	-1.0773306939881877e-06	-1.7948299273484736e-06	-1.639596689528844e-06	-1.5177981822489528e-06	-6.07467768531933e-07	-1.3671545957549824e-06	-4.971347493665235e-07	-1.2422510735632386e-06	-1.2865019698438118e-06	-7.257877427946369e-07	-5.514946792573028e-07	-1.2466597354432452e-06	-7.985696584000834e-07	-9.837938250711886e-07	-8.861887863531592e-07	-4.596035125814524e-07	-5.665542062160966e-07	-8.464187999379646e-07	-4.243669593506638e-07	-9.988295914808989e-07	-1.3691161484530312e-06	-8.494810685988341e-07	-1.0299797850166217e-06	-9.829979035202996e-07	-1.7424177940483787e-06	-8.796414476819336e-07	-1.072658278644667e-06	-6.957259870432608e-07	-1.3910137113271048e-06	-6.396894036697631e-07	-3.540734780926869e-07	-8.194416523110704e-07	-2.734422650974011e-06	-1.4900535916240187e-06	-5.272236194286961e-07	-1.4742059875061386e-06	-8.989533171188668e-07	-1.1266710089330445e-06	-4.0966546066556486e-07	-1.0425853815831942e-06	-9.40029906359996e-07	-1.0391682963017956e-06	-4.947734169036266e-07	-1.0057228791993111e-06	-3.786805677918892e-07	-7.471044796147908e-07	-6.243200800781779e-07	-7.189729558376712e-07	-3.145250389025023e-07	-1.449272076570196e-06	-8.267426210295525e-07	-5.757729582001048e-07	-7.619876214448595e-07	-7.847691563256376e-07	-9.396295581609592e-07	-1.7612888996154652e-06	-5.801517772852094e-07	-1.1015077916454177e-06	-2.92178924610198e-07	-6.532351335408748e-07	-3.2075416811494506e-07	-1.593138136968264e-07	-9.007326298160478e-07	-5.29576368535345e-07	-4.091495213742746e-07	-3.369415821907751e-07	-5.570189500758715e-07	-8.235735435846436e-07	-2.682907904727472e-07	-1.1215063295821892e-06	-1.1871363767568257e-06	-3.655677858205309e-07	-9.899792985379463e-07	-9.787397630134365e-07	-5.551070216824883e-07	-2.5293937255810306e-07	-2.5890034294207e-07	-3.375097321622889e-07	-1.0918470252363477e-06	-9.673669865151169e-07	-7.632020242454018e-07	-7.096228955560946e-07	-6.102802103669092e-07	-6.342257279357e-07	-8.46818068112043e-07	-4.3873433241969916e-07	-6.551337037308258e-07	-4.892533524980536e-07	-4.830705506719823e-07	-4.974610874342034e-07	-7.374459300990566e-07	-1.2066473118466092e-06	-6.353678827508702e-07	-4.666063944114285e-07	-1.1039287528546993e-06	-7.884237902544555e-07	-5.098565338812477e-07	-1.881637786027568e-06	-1.5076940940161879e-07	-1.486934252170613e-06	-3.951350606712367e-07	-7.42441500278801e-07	-6.033822614881501e-07	-6.891817747600726e-07	-1.004789396574779e-06	-5.46204830698116e-07	-3.740292697784753e-07	-8.445589401162579e-07	-8.741014312363404e-07	-7.293691339782526e-08	-3.540554871506174e-07	-2.682744195681153e-07	4.00107769138458e-09	2.0578122317260753e-08	1.9673302986689123e-08	4.1264271999352794e-09	7.619539843517488e-08	8.827406361433532e-09	3.8533492840997496e-08	8.130712103593396e-09	3.98295130210613e-09	-5.330853625196141e-08	1.3413422372821062e-08	1.2530999349280592e-08	5.599914310039367e-09	9.313557036705332e-09	7.2250330163115e-08	6.344316627604485e-09	4.444051882046551e-08	5.906300337699122e-09	4.49063808360961e-09	8.802286677322967e-10	2.1475832667761097e-08	-9.55436263438969e-08	1.5541683495712277e-08	6.3601661715040345e-09	-2.755143313493136e-08	-7.749505037679683e-09	1.727613052615595e-09	-2.0498543307212458e-08	1.3501264106707822e-08	8.744210688860221e-09	1.7516585515409133e-08	1.3388854469553736e-08	7.713301108935866e-09	1.648782799179571e-08	5.7847206136329994e-08	2.9564741765852887e-09	3.821902350154005e-09	1.2529954851459024e-08	1.3148328648071585e-08	2.1971528596509412e-08	9.922536570172724e-09	-2.4270024878703106e-10	2.111724484166189e-08	2.9656698430358123e-08	1.1768624963437444e-09	2.7399931212812593e-08	-2.0907907583023189e-07	7.761350673263223e-09	3.711523088867352e-09	1.8395327483489154e-09	5.347380849229921e-08	-1.146836865473233e-07	8.408262530679167e-09	6.594851242880395e-08	-7.337441765287167e-09	-1.8488155006934903e-08	5.5297004308840776e-08	3.7840681699208296e-08	5.1463429073805855e-09	-4.027405253737015e-08	-1.86803049473383e-07	5.078541476244425e-10	-7.052289419107184e-08	1.1397800037116212e-08	1.8559475734036823e-08	-2.6768594452164507e-08	-7.852885630654782e-08	3.197533260390628e-08	-3.2511263015067016e-08	2.115809749625441e-09	6.025907772766459e-09	2.4577513357826323e-08	4.403472075864556e-08	3.2248344439267385e-08	1.0466117750240755e-08	1.404928284820528e-09	1.6108758771338216e-08	1.1647401976233597e-07	8.367695158995049e-08	5.1653909594051584e-08	-3.134422943418258e-09	1.740807498151753e-09	8.245580218613213e-09	-7.053925088484904e-08	2.4681010568627926e-09	2.17417528425301e-09	-1.1144591027800745e-08	-2.877037053039544e-09	-1.5036697220693895e-08	2.4521908947860993e-09	1.329869689925545e-07	-2.4107558616037753e-08	5.427149218917293e-08	1.4321936525618641e-08	-1.3447888136397525e-08	1.8091402154141182e-08	2.6724282786716454e-09	1.6052448259529232e-08	-1.7065584501096964e-08	1.35007356405481e-08	3.215701482872646e-08	8.509227988895418e-09	8.440729892811305e-09	1.7547325370514958e-08	-1.3731442649600469e-08	-3.8064065677190235e-08	3.9583603950177355e-08	1.3778108431949933e-08	-2.0651238941127303e-08	2.762049922111487e-09	-4.382236085120894e-08	2.8048614097997412e-08	8.839275089655985e-09	2.702341905802541e-09	-7.700021953382931e-09	3.8877743691045914e-08	4.629924443833033e-09	1.4024989170025036e-08	7.230732901319925e-09	5.502012001556977e-08	1.6362199789510257e-11	1.7982031419450095e-09	2.1072943390265664e-09	-1.099316015995555e-08	1.280198391739873e-09	-9.305173520601784e-09	5.150960991073816e-09	3.082256228026381e-08	-1.2592361819940834e-08	7.171759186519466e-09	1.921937986537614e-08	-2.0960308488859877e-10	6.3897358515419e-09	1.961521789439757e-08	1.0560385454994048e-08	3.1703457636922394e-08	1.7779260730321766e-08	2.140466248690132e-09	9.714947957206732e-09	1.4799871550508216e-08	8.457871558675835e-08	1.961513440562612e-08	5.319955587168579e-09	8.933372930286508e-10	1.9386508398611116e-08	8.550324892553363e-09	1.5821260035409068e-07	8.091586956027186e-09	2.768158502419737e-08	-6.826046927699282e-08	1.1300069502340193e-07	6.397642238198388e-08	1.0661860017080472e-07	1.1036683567056116e-08	7.63566418982009e-08	1.3781312979688211e-08	4.895275651506381e-08	1.6937976354824972e-08	1.0848937392893276e-07	1.2561734763494314e-08	7.171720284304683e-08	5.163827765386486e-08	1.5719910706479823e-08	1.1407742306346336e-08	-1.424491857804355e-09	2.2557120615829263e-09	1.2705763552389726e-08	5.726851171061754e-08	-7.758757902820436e-08	3.2242148950700766e-09	6.707871591515868e-09	5.496553256989501e-08	2.61286769998037e-09	-1.1454629245122304e-08	6.0426108561273395e-09	2.8305247923299248e-08	6.1260840844568065e-09	-1.1286196865967213e-07	4.652366492052806e-09	5.718573614643674e-09	5.02546235736645e-08	1.818895967176104e-08	6.7216250343449255e-09	-2.6957312826425553e-08	4.633505135132054e-09	7.258275758204036e-09	8.107027937853672e-09	8.396136230715001e-09	4.053351077004663e-08	4.6429732947217424e-08	1.153265838382822e-08	4.069794723449149e-09	2.2378239705744818e-08	2.953593991605885e-08	1.2168243079813124e-09	4.916210993854975e-09	9.325280991845377e-09	2.920686581475706e-09	1.3506912921457117e-08	1.6618276532653912e-08	3.623682021114405e-09	1.3730199199812887e-09	2.153686295969237e-08	7.24690778497461e-08	1.6404607450226653e-08	-7.829386028390672e-09	3.659949143752783e-08	3.9284046238208254e-08	1.8413714997222998e-09	4.855851276630574e-09	7.734863416430926e-09	7.171497031777108e-07	5.346503826331173e-07	1.6529986623936568e-07	2.7932233592764533e-07	2.2448841718869522e-07	4.0471354623150557e-07	5.49034496089007e-07	6.099455163166567e-07	6.520139663734881e-07	7.19581521479995e-07	7.034148552520492e-07	2.573908091108024e-07	3.690882692808373e-07	1.7739762370183598e-07	7.955641194712371e-07	9.260031674784841e-08	3.814638489529898e-07	6.532383736157499e-07	6.43687840806706e-08	9.475870399455745e-08	3.8117934764159145e-07	9.153063729172572e-07	4.205881793950539e-07	2.864591124307481e-07	1.0802042424984393e-06	1.0744960121655823e-07	5.009600840821804e-07	3.686426737203874e-07	5.183236595485141e-08	1.4703982742503285e-07	4.3444538277981337e-07	1.0541632491367636e-06	2.194522892295936e-07	2.005005796945625e-07	8.614959767783149e-08	5.749369620389189e-07	9.03613340597076e-07	1.0595795174594969e-06	9.441776569474314e-07	1.8428424652938705e-07	7.10323092789622e-07	4.219645575176401e-07	3.413755962355936e-07	3.565340307432052e-07	9.149094637450617e-08	1.5321071487051086e-06	7.659256198166986e-07	1.5060017233281544e-07	9.104996934183872e-07	3.3893519457706134e-07	6.106103569436527e-07	4.0525566902260834e-08	6.714581957112388e-08	9.466554047321551e-07	9.60621719059418e-07	2.078426177831716e-07	7.958808367902749e-08	8.761327876527503e-07	5.458222744891827e-07	5.588524345512269e-07	3.543792104210297e-07	1.0103855174747878e-06	1.1216013717785245e-06	7.207643193396507e-07	1.2219046539030387e-06	1.2190796496724945e-06	7.926133775981725e-07	1.3577258073382836e-07	9.282522483999857e-08	2.740648312737904e-07	6.085076620365726e-07	9.917332590703154e-07	1.7686046476228512e-06	1.9438127765170066e-06	9.589033567181104e-08	1.3182099678488157e-07	6.663788667538029e-07	3.963416972396772e-08	4.335894843165988e-08	4.862146170125925e-07	9.728209988679737e-07	4.371966895178048e-07	6.68118360636072e-08	8.185055548892706e-07	2.487495578407106e-07	2.42919952597731e-07	7.023022163821224e-08	8.98905454960186e-07	5.604589858876353e-08	4.4556561107356174e-08	4.759650948926719e-07	7.333615315019415e-08	1.1054740980398492e-06	6.867259116916102e-07	1.5789973986102268e-06	2.492315331892314e-07	7.149998992872497e-08	5.580221795753459e-07	1.1573191613933886e-06	3.746155812223151e-07	8.087330343187205e-07	1.4581080449715955e-06	1.736958438414149e-06	6.351559989070665e-08	1.379752575303428e-06	1.6202727692871122e-06	2.565239753948845e-07	7.263185466399591e-07	1.237494871020317e-06	1.0843008340089e-06	4.769050292452448e-07	2.8663166062870005e-07	2.037302664348317e-07	1.2772891011536558e-07	1.1633644589892356e-06	8.019117672120046e-07	4.469378112048617e-08	1.1340168839524267e-06	1.1789090876845876e-06	9.7725163072937e-08	2.1904540403738798e-07	3.266696353421139e-07	9.307585742135416e-07	7.718946903878533e-08	9.117650847656478e-07	6.301413435494396e-08	1.418555228838159e-07	8.494283747495501e-07	2.8267049145824785e-08	6.872463131912809e-08	9.170324233309656e-07	7.777371138217859e-07	1.0381967285866267e-06	9.221192840414004e-07	2.086835138470633e-06	1.398478559622163e-07	8.345973583345767e-07	4.826989652428892e-07	1.9172912857357005e-07	1.78990518406863e-07	4.345798174654192e-07	1.1268052730883935e-06	6.853059630884673e-07	8.919832907849923e-07	7.253458988998318e-08	4.972794727109431e-07	4.841996883442334e-07	4.628680869700474e-07	6.621886541324784e-07	3.923174460851442e-07	2.415520441445551e-07	1.7193215740007872e-07	4.645732190056151e-07	2.7044416128774174e-07	1.0299543191649718e-06	5.146445687387313e-07	1.5379823992134336e-07	1.1557356174307645e-06	9.736389756653807e-07	1.6514196943262505e-07	1.0550367051109788e-06	2.4043453095146106e-07	2.3487628197926827e-07	8.9922360757555e-07	1.227899929290288e-06	3.32958876470002e-07	1.3073164950583305e-07	5.415366786110098e-07	1.9900122083527094e-07	3.0361869107764505e-07	3.256619152125495e-07	4.344676796108615e-08	3.8556299841729924e-07	4.885014845967817e-07	8.644401532365009e-07	1.1986348624759557e-07	5.754633320975699e-07	4.44914327601964e-08	4.235071173752658e-07	1.3346172522687993e-07	4.5643159296560043e-07	1.0803881878018728e-06	4.3771228774858173e-07	6.123246976130758e-08	6.204329565662192e-07	2.2987266845575505e-07	3.276160782661464e-07	5.124658173372154e-07	4.204682113595482e-07	5.295933647175843e-07	1.4574342799278386e-07	3.344204628774605e-07	5.81549841172091e-07	3.086964284193528e-07	2.899526805322239e-07	5.056123200120055e-07	5.067769279776257e-07	4.051680662087165e-07	2.0934085398494065e-07	2.141559889423661e-07	6.068586344554205e-07	7.660496521566529e-07	5.944609142716217e-07	2.7677651814883575e-07	7.432983579747088e-07	2.509366652247991e-07	7.37964398922486e-07	6.24598555987177e-07	9.561084652887075e-07	4.965966127201682e-07	1.493722834311484e-06	1.7210412295298738e-07	5.912126539442397e-07	9.141002124124498e-07	3.8808246927146683e-07	6.770960112589819e-07	1.1474285344093005e-07	1.4601900488742106e-07	3.9974686671939714e-08	8.481145528094203e-07	1.743853999869316e-06	3.3241587971133413e-06	1.9654969491966767e-06	1.01985256151238e-06	5.221093033469515e-06	3.256917352700839e-06	1.1790001508416026e-06	8.681722647452261e-07	2.3020973003440304e-06	2.8982474304939387e-06	3.938631380151492e-06	2.7036230676458217e-06	2.031542408076348e-06	1.9087949567619944e-06	2.7146254524268443e-06	2.430817175991251e-06	2.1012765500927344e-06	1.0446203759784112e-06	2.341902018088149e-06	1.726243340272049e-06	3.7947859254927607e-06	1.678295689089282e-06	2.2394899588107364e-06	1.5510916000494035e-06	1.3113187833369011e-06	3.1452905204787385e-06	2.02713681574096e-06	1.5736743534944253e-06	2.958677669084864e-06	2.5764024940144736e-06	1.2898091199531336e-06	3.30452348862309e-06	1.2575771961564897e-06	3.812655904766871e-06	2.3205336674436694e-06	1.940365791597287e-06	3.1613260489393724e-06	1.951628746610368e-06	2.247209295092034e-06	1.8830108956535696e-06	2.5933459255611524e-06	3.277425548731117e-06	1.490421027483535e-06	4.842095222556964e-07	2.807953705996624e-06	3.481924750303733e-06	2.415529934296501e-06	1.698876076261513e-06	2.258449967484921e-06	2.1927849047642667e-06	2.2950621314521413e-06	3.7081238133396255e-06	3.5722900975088123e-06	3.212788897144492e-06	2.859685082512442e-06	1.6366600448236568e-06	1.8623110236148928e-06	1.2584765727297054e-06	2.794979581111079e-09	5.106856860948028e-06	2.060943415926886e-06	2.107083219016204e-06	2.585696620371891e-06	2.2721510504197795e-06	2.1828213903063443e-06	1.2725951137326774e-06	2.3561110538139478e-06	2.544125436543254e-06	3.391563495824812e-06	3.3866920148284407e-06	1.0331851854061824e-06	1.5562721955575398e-06	8.31052489047579e-07	1.8294365418114469e-06	1.789651491890254e-06	1.80518145498354e-06	2.3470838641515e-06	2.4407499950029887e-06	1.028629412758164e-06	1.987928726521204e-06	8.935292612477497e-07	6.098793505771027e-07	2.645154609126621e-06	2.9603966140712146e-06	3.086070819335873e-06	1.7977083643927472e-06	1.7228032902494306e-06	2.0242532627889886e-06	1.95430266103358e-06	1.4603714362237952e-06	2.4185701477108523e-06	2.8126353299740003e-06	4.478025402931962e-06	2.6454740691406187e-06	1.955881543835858e-06	4.099172656424344e-06	2.527638571336865e-06	1.0941568007183378e-06	2.1018377083237283e-06	3.52126949110243e-06	1.6044898529798957e-06	8.998760563372343e-07	2.708709416765487e-06	1.5407106275233673e-06	2.8599095003301045e-06	1.132208467424789e-06	2.284369656990748e-06	1.354710207124299e-06	1.669706989559927e-06	2.504747726561618e-06	1.816407120713848e-06	2.0639299691538326e-06	1.5879559214226902e-06	4.389381956571015e-06	7.983458090166096e-07	1.970954372154665e-06	3.3643707411101782e-06	1.387704514854704e-06	2.098217464663321e-06	7.028128266028943e-07	-1.3151386610843474e-06	3.639653414211352e-06	2.094408500852296e-06	2.0031538952025585e-06	2.2166439066495518e-06	2.3034633613860933e-06	2.497646391930175e-06	3.001301138283452e-06	1.9584406345529715e-06	1.5908905197647982e-06	2.545448751334334e-06	3.136024588457076e-06	2.984080083479057e-06	2.6144150524487486e-06	2.1968589862808585e-06	1.1389093970137765e-06	1.4642790802099626e-06	1.8220922584077923e-06	3.698257842188468e-06	7.688585128562408e-07	2.267632680741372e-06	2.717011739150621e-06	2.3048301045491826e-06	3.2639404707879294e-06	1.288935436605243e-06	3.0542887543560937e-06	2.059536427623243e-06	3.33147841047321e-06	3.896720954799093e-06	3.0276933102868497e-06	2.079571004287573e-06	1.994183094211621e-06	2.443147423036862e-06	2.727276751102181e-06	2.038815637206426e-06	2.5038948479050305e-06	2.995787554027629e-06	2.207234956586035e-06	3.4657964533835184e-06	4.824562893190887e-06	1.996068704102072e-06	3.775693812713144e-06	1.6303587244692608e-06	9.771507620826014e-07	1.3387434592004863e-06	1.9581711967475712e-06	1.451541038477444e-06	1.403726173521136e-06	1.28707688418217e-06	8.697379598743282e-07	2.5898036710714223e-06	2.2653694031760097e-06	2.3599031919729896e-06	1.5394352885778062e-06	1.258689508176758e-06	1.679360707385058e-06	1.2617505262824125e-06	1.798278958631272e-06	2.456660240568453e-06	1.3615813259093557e-06	3.21936204272788e-06	1.7089639641199028e-06	2.1105843188706785e-06	3.111779278697213e-06	2.6895202154264557e-06	1.819225644794642e-06	1.7213067167176632e-06	2.905233031924581e-06	2.57561327998701e-06	7.345082053689111e-07	2.0069264792255126e-06	1.4269849089032505e-06	6.127993401605636e-06	4.251307473168708e-06	1.239863081536896e-06	1.948896624526242e-06	6.164146952869487e-07	2.042326514128945e-06	2.331345740458346e-06	2.4504777229594765e-06	3.64286347576126e-06	1.74465765212517e-06	1.6058469327617786e-06	3.6322860523796408e-06	2.229892743343953e-06	2.737378054007422e-06	1.422571699549735e-06	1.5339576293627033e-06	1.4556439964508172e-06	1.402165594299731e-06	2.4429316454188665e-06	9.070569717550824e-07	2.1418709366116677e-06	2.181194531658548e-06	1.7094419035856845e-06	1.690921635599807e-06	1.1699166861944832e-06	1.8531018213252537e-06	3.5598343401943566e-06	2.271927542096819e-06	3.020186795765767e-06	8.44138241973269e-07	3.385783202247694e-06	7.248002589221869e-07	2.1936277789791347e-06	4.317346792959143e-06	1.62809988069057e-06	1.6957577599896467e-06	1.4029596968612168e-06	7.426215233863331e-07	1.5423241848111502e-06	-6.47237584416871e-07	1.4300571820058394e-06	3.038994918824756e-06	1.789136490515375e-06	2.751776946752216e-06	2.802951939884224e-06	2.5730337256391067e-06	1.662093154664035e-06	2.3123971004679333e-06	2.529800667616655e-06	2.0848146959906444e-06	2.600417701614788e-06	1.0031536703536403e-06	1.6301064533763563e-06	-4.602058197633596e-06	-1.8399105101707391e-06	-6.400333859346574e-06	-4.920814717479516e-06	-1.710077981442737e-06	-3.66694877129703e-07	-2.840815341187408e-06	-1.3492065136233578e-06	-2.3849838726164307e-06	-6.189615078255883e-07	-6.500429208244896e-07	1.938150973046504e-07	-4.829963472730015e-06	-1.935913189754501e-07	-4.455791895452421e-06	-3.2207128697336884e-07	-1.8389525848760968e-06	-1.730999770188646e-06	-1.3310630038176896e-06	-1.6086460163933225e-06	-2.724281102928217e-06	-2.35066954701324e-06	-3.5033367566938978e-06	-3.3968397872286005e-08	-5.484339453687426e-06	-2.114675680786604e-06	-1.8003553350354196e-06	-1.004955151984177e-06	-1.7818845208239509e-06	-2.6073753360833507e-06	-1.8218363493360808e-06	-2.0358338588266638e-06	-8.257555919044535e-07	-1.578381102262938e-06	-2.119572172887274e-06	-2.387973609074834e-06	-1.4782742709940069e-06	-1.6826394357849497e-06	-8.247951654993813e-07	-1.5285162362488336e-06	-4.002479727205355e-06	-4.251667746757448e-07	-2.5606366307329158e-06	-2.649452426339849e-06	-2.730696678554523e-06	-1.4386772591024055e-06	-5.923090611759108e-06	-1.5291659565264126e-06	-3.918943605185632e-07	-1.3972352235214205e-06	-1.8445786054144264e-06	-2.321246938663535e-06	-2.29857801059552e-06	-1.0770478411359363e-06	-3.741305363291758e-06	-3.920268682122696e-06	-4.506795789893658e-07	-6.230363851500442e-06	-7.362424412349355e-07	1.0359993751762887e-07	2.8937019891372984e-08	-1.7071954516723056e-07	2.0804748146474597e-07	-1.5954243792748457e-07	-1.5848270606966253e-07	1.910791240788967e-07	-7.527734169343604e-08	1.596268646153476e-07	-1.858741143223597e-07	6.139948993677535e-08	1.2219561540405266e-07	-1.898844317338444e-07	-3.5541836496122414e-07	1.0223004665022017e-07	2.3177744168378922e-08	-4.266961752819043e-07	1.7144303399163618e-07	-1.6122925217132433e-07	1.985719393360341e-07	2.569456682977034e-07	-3.6723459828635896e-08	2.604757014523784e-07	-3.5173147949763006e-08	1.088531234927359e-06	1.7378209804519429e-06	9.424022096027328e-07	8.662296977490769e-07	3.138823331028106e-06	2.3788472844898934e-06	1.8104726677847795e-06	2.1714361082558757e-06	3.3566000183782307e-06	2.639515287228278e-06	1.966075160453329e-06	6.133649321782286e-07	3.5743919397646096e-06	1.1629545042524114e-06	4.463459845283069e-06	1.796929268493841e-06	1.979918124561664e-06	1.6243344589383923e-06	1.0491087323316606e-06	1.734521561047586e-06	3.5851292068400653e-06	2.998350225880131e-07	1.208761545967718e-06	6.314427309916937e-07	3.231242999390816e-06	1.2023123190374465e-06	2.5732490485097514e-06	1.6181029423023574e-06	2.3873321879364084e-06	1.2363884707156103e-06	7.35095113668649e-07	4.982531436326099e-07	2.0989266431570286e-06	3.7679087654396426e-06	1.0059457054012455e-06	9.459254215471448e-07	1.477251544201863e-06	4.733424816549814e-07	1.3814478734275326e-06	1.31721378693328e-06	1.3188233651817427e-06	4.266123141860589e-06	4.154345788265346e-06	2.5945812467398355e-06	5.0139315135311335e-06	1.6899064121389529e-06	1.8987609564646848e-06	3.556639512680704e-06	6.093810952734202e-06	3.228650257369736e-06	2.5057333914446644e-06	2.921208988482249e-06	2.4620353542559315e-06	6.09681592322886e-06	9.9770932138199e-06	3.5475666209094925e-06	3.651327915576985e-06	6.316166491160402e-06	1.00725101219723e-05	4.6496238610416185e-06	3.734489609996672e-06	6.408195531548699e-06	4.083173280378105e-06	5.934539331065025e-06	5.356289875635412e-06	4.032808192278026e-06	1.8154447616325344e-06	2.985825176438084e-06	1.1746606105589308e-05	3.45484477293212e-06	7.587265827169176e-06	5.103584044263698e-06	4.340396117186174e-06	1.507807496636815e-07	5.398079338192474e-06	5.51416178495856e-06	2.838272848748602e-06	3.580141765269218e-06	4.378157427709084e-06	4.4067974158679135e-06	2.46808258452802e-06	-3.142149296309072e-07	-3.001753725584422e-07	-4.092986785053654e-07	-2.550072792928404e-07	-2.283222499954718e-07	-8.79414798760081e-08	-2.630844733175764e-07	-2.378604619934777e-07	-2.075416887237225e-07	-2.448050793191215e-07	-4.709375502898183e-07	-3.841084037503606e-07	-3.809123541032023e-07	-2.3402428439567305e-07	-4.641615873879346e-07	-3.001444497385819e-07	-6.662601208518026e-07	-5.820788828714285e-07	-5.297189318298479e-07	-5.639220717057469e-07	-2.494651312190399e-07	-4.720838546745654e-07	-4.297711768685986e-07	-1.427212765747754e-07	-3.1820428603168693e-07	-2.3049881292536162e-07	-9.678959855818905e-08	-3.700884576574026e-07	-1.6764872157182253e-07	-1.2138988836341016e-07	-4.090161951353366e-07	-1.250871719093993e-06	-3.907831853666721e-07	-2.6091555582752335e-07	-3.648532640454505e-07	-2.204393467764021e-07	-1.5419468013533333e-07	-2.63441961578792e-07	-2.267242251718926e-07	-4.582720407597663e-07	-1.9774793713622785e-07	-2.0987167204111762e-07	-1.306686101543164e-07	-2.281379067881062e-07	-1.323823823895509e-07	-1.3399844078776368e-07	-1.7564026677518998e-07	-1.2922599523790268e-07	-1.406188800956443e-07	-1.9858684652263042e-07	-1.39639595886365e-07	-2.101123044440101e-07	-1.784593592901729e-07	-1.3554716815633586e-07	-2.0701375547105274e-07	-1.2519389258613958e-07	-1.721813589483645e-07	-4.303578009512421e-07	-5.101445026411966e-07	-4.0914270016401133e-07	-4.949461640535446e-07	-1.885382090449639e-07	-4.80877702102589e-07	-2.1966756946767418e-07	-2.544190920161782e-07	-3.642148271865153e-07	-1.5243099937833906e-07	-6.086688699724618e-07	-3.187846004948369e-07	-3.500859122596012e-07	-1.699008009836689e-07	-2.1126500371337897e-07	-3.84041868528584e-07	2.4119771069308626e-07	3.7976855082888505e-07	4.003972549071477e-07	1.952684414163741e-07	1.4570510131761696e-07	3.943892465940735e-07	1.9221224079046809e-07	1.275243732834497e-07	4.130339732455468e-07	1.4904262002346513e-07	3.706997517838317e-07	2.007425337069435e-07	1.2194570331303112e-07	9.364609354634012e-07	5.186799967304978e-07	5.678767820427311e-07	1.641323450485288e-07	2.2915682507118618e-07	4.78360846045689e-07	3.2951137995951285e-07	1.9018763453004797e-07	2.6303280264983186e-07	2.1754078716185177e-07	2.112041386226338e-07	1.574370855905727e-07	1.795822726080587e-07	1.3259207776172846e-07	6.491110298156855e-07	6.771143716832739e-07	1.436585961300807e-07	4.3964229234916274e-07	2.955110574021092e-07	8.164319353909377e-08	1.1028809865365476e-07	2.741244031767565e-07	1.5175109524534494e-07	1.4358360544974857e-07	1.223841792352687e-07	1.282767954080555e-07	1.6234756117228247e-07	3.102958601175488e-07	2.0124062416471133e-07	7.115909284038936e-08	1.760752468271676e-07	1.9459623956663566e-07	2.664826865839132e-07	7.735852136647736e-08	1.260311535133951e-07	2.112404189347217e-07	2.175605970933248e-07	2.49085502446178e-07	6.75057719945471e-07	6.146945565888018e-07	-1.072374857358227e-06	-4.398405621941493e-07	6.442860689404029e-10	-4.622937410658778e-07	-1.4764441225167957e-08	-1.8672950830023185e-07	4.695090751738462e-07	-2.156993588187106e-07	-9.010052792746137e-08	9.105309572987608e-07	-2.899192281802243e-07	-9.377367859997321e-08	-2.810494095228933e-07	-2.527244191696809e-08	-4.915408453598502e-07	-9.256261250811804e-07	1.653732624617987e-06	-5.721114462176047e-07	-1.423522064669669e-07	-9.203155855175282e-07	-6.039872459950857e-07	-5.3986489945145883e-08	5.431661342925054e-09	-3.819201026544761e-07	-2.2173251181811797e-06	-1.9089394953653027e-08	-8.245478744228761e-10	-2.635439670939377e-07	8.835730369582961e-08	1.576240435952059e-07	7.149205885070842e-07	-6.823831313340634e-07	-6.520204376414541e-09	-4.624532152774919e-07	-8.532436481800687e-07	7.816543856620228e-09	5.005458092455228e-08	6.309538775894907e-07	-5.014101134293014e-08	-5.196576466914848e-07	-1.9112428617518162e-07	2.825050557930809e-07	3.847287075586792e-07	7.911745569799677e-07	3.557751711014135e-07	5.588999556493945e-07	2.055682699619865e-07	-3.934516712433833e-07	-1.341378066399557e-07	4.222670213493984e-08	-6.512259176361114e-08	-7.593234840896913e-08	-5.8545191450321e-07	-4.2908612840619753e-07	-4.887478439741244e-07	3.243111379447328e-08	3.221722693069751e-07	8.519780863025517e-07	5.544647052602159e-08	3.591132156088861e-07	3.988527623732807e-07	1.3978112001211684e-08	-1.2388061350065982e-06	2.59106968769629e-07	1.8539476513979023e-06	1.3661548337040583e-06	-1.413141887951497e-07	-1.157824158326548e-06	-5.723181857320014e-07	2.1145679340861534e-07	1.6136802116761828e-07	1.4884059851283382e-07	1.9787573535268169e-07	5.069260851087165e-07	2.76925703701636e-07	1.260343225339966e-07	1.571843029068987e-07	1.6308149497490376e-07	2.4078676119643205e-07	1.1506697461527439e-07	1.7775690253074575e-07	1.5011185894309165e-07	2.0661006772115803e-07	1.256817085959483e-07	1.715108908229013e-07	-4.002188802587625e-09	1.7121733719704937e-07	1.4352104926729228e-07	1.8981933180839405e-07	1.6553909176764137e-07	1.43472561831004e-07	1.148376469473078e-07	2.412640469628969e-07	6.201953794970906e-08	1.539980445386391e-07	1.516676064738931e-07	1.6315910045250348e-07	-2.126094411636359e-09	1.552871538024192e-07	2.1032880681559618e-07	1.3608702431611166e-07	1.2794008341643348e-07	1.5223443483591836e-07	1.2549715222576197e-07	1.2047948416693546e-07	1.0962203589315322e-07	5.231964195218097e-08	1.9543456630799485e-07	1.6813939396342906e-07	1.3050605218722924e-07	1.9047735122512682e-07	1.0916439663333223e-07	2.0571448544615126e-07	1.3981345148295077e-07	4.9417145930874546e-08	9.392731215029927e-08	1.605268096227519e-07	1.2145356720338898e-07	2.899259357036499e-07	9.722256066879709e-08	1.0681071671569953e-07	5.521476964531757e-07	8.739417722836151e-08	2.955731019937957e-07	1.100940920650828e-07	1.210168676379908e-07	1.100635245165904e-07	1.291376747758477e-07	-4.344355488683505e-07	-4.285250838620414e-07	-9.54264805841376e-07	-1.1054269180021947e-06	-4.042537398163404e-07	-2.0031518488394795e-06	-6.905657983224955e-07	-4.7314014750554644e-07	-1.0675696557882477e-06	-6.648656381003093e-07	-1.1942283890675751e-06	-8.076202107076824e-07	-1.144021666732442e-06	-9.19195088044944e-07	-1.5852449450903805e-06	-5.555405664381396e-07	-8.034938332457386e-07	-1.2654528518396546e-06	-6.980861257943616e-07	-9.550000186209218e-07	-7.479509918084659e-07	-3.559665060492989e-07	-1.5726689639450345e-07	-2.202342557211523e-07	-1.00512716016965e-06	-1.717745362839196e-06	-5.10350957938499e-07	-1.449122237318079e-06	1.6177902750769138e-07	-8.008617555788078e-07	-3.313982404051785e-07	-1.5551328260698938e-06	-8.057521654336597e-07	-5.809403091916465e-07	-9.331611181551124e-07	-7.778070312269847e-07	-3.927364673472767e-07	-3.92580517427632e-07	-1.0696543313315487e-06	-7.530432526436925e-07	-4.7452908802370086e-07	-9.380609071740764e-07	-3.273898130373709e-07	-4.870416887570173e-07	-5.016572686145082e-07	-4.303535092731181e-07	-5.997465564178128e-07	-8.412065426455229e-07	-5.893965635550558e-07	-7.150132432798273e-07	-9.302289072365966e-07	-6.652202841905819e-07	-1.3405051504378207e-06	-1.0636745173542297e-06	-8.885273814485117e-07	-8.733503591429326e-07	-6.370917731146619e-07	-7.289051495718013e-07	-4.033051936858101e-07	-3.3201769156221417e-07	-1.0096012204030559e-07	-2.460409405102837e-07	-2.477056852967508e-07	-8.260056461040223e-08	4.206286234875734e-07	-1.838029959344567e-07	1.173467212289836e-09	-2.503423104371905e-07	-4.728961471300863e-07	-2.944280765859731e-07	-4.8649233974629176e-08	-2.9125294531695545e-07	-5.83635426210094e-07	-2.0689583379862603e-07	-4.009676501937065e-07	-8.390015793224848e-09	-1.259238388229278e-06	-2.4694458033991395e-07	-2.0824890611947922e-07	-3.2211841016760445e-07	-1.4614045085181718e-07	-2.8819539465985144e-07	-2.582850697763206e-07	-5.74121372665104e-07	-1.3467027315527957e-07	-3.0918849347472133e-07	-2.486637242782308e-07	-3.1786140652911854e-07	-4.633974697298982e-07	-3.106338652969498e-08	-1.2799109754269011e-06	-3.042001992525911e-07	-1.206668684972101e-07	-6.077549841165819e-08	-2.649229031703726e-07	-4.642973578938836e-07	-4.828779083254631e-07	-4.731934950541472e-07	-3.268431214564771e-07	-2.1705560016016534e-07	-2.283864830587845e-07	-6.849205078651721e-07	-9.78069110146862e-08	-2.510890340090555e-07	-1.849779494023096e-07	-6.325830099740415e-07	-2.286171536525217e-07	-4.213137003716838e-07	-2.0042514847773418e-07	2.1703655761484697e-07	3.805064920925361e-07	3.239235297769483e-07	1.2851106134803558e-07	1.393168247432186e-07	4.163005939972209e-07	3.886708839218045e-07	2.536326633162389e-07	2.371320704241953e-07	2.78803014452933e-07	2.714743629894656e-07	2.15020875771188e-07	8.511280924494714e-08	7.144979718987089e-08	2.707841701976577e-07	2.3540266624877407e-07	1.725269243024741e-07	3.183944841111952e-07	1.3101885087962728e-07	1.9640910409179926e-07	3.3009843036779785e-07	3.251048497077136e-07	1.901299242490495e-07	4.3448329734019353e-07	1.3476213212015864e-07	3.451189058978344e-07	2.477512452969677e-07	9.576589121707003e-08	6.984497247231047e-08	1.2907572966014413e-07	1.1087290374689475e-07	1.5958127619342124e-07	2.785774881886028e-07	1.1509810349252805e-07	1.835871188404781e-07	5.619568241854722e-07	1.575201906689472e-07	8.442714261036599e-08	1.4313926044451366e-07	1.8332244167140746e-07	1.9516366478455893e-07	6.556677334401685e-08	1.0341253897649949e-07	2.742840194969176e-07	2.7199331498195534e-07	1.4192401920354314e-07	1.817380876900643e-07	2.977131998704863e-07	2.4299598067045736e-07	1.3141584531695116e-07	1.7489017523075745e-07	3.1996779625842464e-07	3.110667989858485e-07	4.305288712203037e-07	1.0781288750649765e-07	9.708595882784721e-08	1.1358906704117545e-07	1.5055181847856147e-06	1.184829017120137e-07	2.7699778115675144e-07	1.1910253761016065e-07	1.1239772135240857e-07	4.095382735158637e-07	1.488381542458228e-07	2.2080453732087335e-07	9.236032383341809e-08	1.6330038477008205e-07	9.883574136893004e-08	5.5577579871624045e-08	2.5605251607885293e-07	7.988312233919714e-08	6.381988271186857e-08	5.045216084909043e-07	1.0604502165278973e-07	6.619538339691644e-08	3.682821443362627e-07	1.320837839102751e-07	3.569671207515057e-07	3.613567116644845e-07	2.3512109237344705e-07	1.1147146494749904e-07	1.412258683330947e-07	1.915185237066908e-07	1.879496522860791e-07	2.443210860292311e-07	-2.454642981319921e-06	1.7941308669833234e-06	9.872148893919077e-07	1.895529180728772e-06	-1.3942487839813111e-06	1.7687131048660376e-06	9.799305189517329e-07	-2.597712864371715e-06	1.4856641250560187e-08	-8.47518890623178e-08	-3.475357971183257e-06	-1.595585246150222e-07	8.587414299654483e-07	-8.284949899461935e-07	-1.837462718867755e-06	6.997491936999722e-07	1.5066984815348405e-07	-2.085216692648828e-06	1.36405105877202e-06	9.803237617234115e-07	-2.824364628395415e-06	3.193819395619357e-07	3.158302490646747e-07	1.1543369282662752e-06	-6.126359863856123e-08	-1.5211428205930133e-07	4.739310384138662e-07	5.569186782850011e-07	-1.6142966785537285e-07	4.0743680074228905e-07	-6.03921762376558e-07	-4.005158587006008e-07	-2.104265604430111e-06	7.91419893175771e-07	-1.764543412718922e-06	6.997965442678833e-07	-8.520560186298098e-07	-7.756925697322004e-07	4.391245056467597e-08	-2.8200363999530964e-07	1.775647206159192e-06	-1.8160551462642616e-06	-7.570755542474217e-07	1.5774439816595986e-06	-1.3050488405497165e-06	-3.2032517083280254e-08	-3.81571766183697e-07	-1.5872268477323814e-06	2.6868297027249355e-06	1.532329974907043e-06	-1.1587142125790706e-06	-5.467960022542684e-07	1.711771119516925e-06	-7.400292929560237e-07	-6.358816335705342e-07	-7.27838994407648e-07	2.2346262085193302e-06	1.6479901887578308e-06	5.215732699070941e-07	-2.1206210476520937e-06	1.6451776900794355e-06	-2.6597737701195e-07	-1.9268645345960067e-08	5.922766490584763e-07	6.110056460784108e-07	-1.1449764087956282e-06	2.6396445917953315e-08	-3.786359741297929e-07	-9.288763749282224e-07	-3.582727572393196e-07	2.127527238826588e-07	-1.3722805078941749e-06	-1.1510020385685491e-06	-2.299287871210254e-06	8.772868795858813e-07	-9.68969857240154e-07	-6.167616106722562e-07	-1.529475753159204e-06	-1.549035232528695e-06	-1.533922272756172e-06	6.907235672315437e-08	2.354871412535431e-06	-7.907173085186514e-07	-2.5016075255734904e-07	-1.4090323929849546e-06	2.6577100697977585e-07	3.813486841863778e-07	2.145931432551152e-07	1.8496582754323756e-07	2.157073879516247e-07	3.9099455761970603e-07	7.146975917748932e-07	1.9200460599222427e-07	8.453584143808257e-08	5.023376843382721e-07	8.700262696947902e-07	3.788269964388746e-07	2.3564777507090187e-07	1.7552341091686685e-07	6.807590580137912e-07	4.6141241227815044e-07	2.400553000825312e-07	1.467222858764217e-07	4.475303398976394e-07	2.270560628403473e-07	3.62494660066659e-07	2.65210843508612e-07	1.1734357485693181e-07	4.82017867398099e-07	2.8294891762925545e-07	3.814422910863868e-08	3.2743436406690314e-08	2.410412491826719e-07	3.190287714005535e-07	1.6664179725012218e-07	3.002167261456634e-07	1.8738224127901049e-07	2.905270264363935e-07	1.582689748147459e-07	9.287684576975153e-08	1.574431536255361e-07	3.437159250552213e-07	4.029473927857907e-07	4.254727627994726e-07	4.864172069574124e-07	-4.448850177141139e-09	4.455476698694838e-07	6.654043716025626e-08	3.862894004669215e-07	3.237319106119685e-07	1.731418421968556e-07	1.7159666754196226e-07	4.5680411631110484e-07	4.530167529992468e-07	3.2722391551942565e-07	2.1151315365841586e-07	2.0202882922149001e-07	2.317595289014207e-07	1.5053970514600226e-07	2.367151807902701e-07	8.06580658263556e-07	7.283375569322458e-10	2.2067338534270678e-07	3.5132393350068014e-07	4.7285334403568413e-07	2.8711318122987e-07	3.707561120336322e-07	1.839014061033595e-07	3.415901232983743e-07	9.443392912089621e-08	6.054925734133576e-07	1.3721755465212484e-07	2.861091559225315e-07	3.781058808272064e-07	3.107758743681188e-07	2.9416764846246224e-07	4.287248032142088e-07	4.985837449567043e-07	9.341148654584687e-08	2.45837640022728e-07	3.278113069882238e-07	2.1317354992334006e-07	5.182735094422242e-07	5.313892188496538e-07	2.747566725247453e-07	3.4838939200199093e-07	3.155435592816503e-07	1.3903603246490093e-07	-1.6238925582001684e-06	-3.379298959771404e-06	-1.8520097455621e-06	-1.776271687958797e-06	-2.928356025222456e-06	-1.7110826320276828e-06	-2.691028839763021e-06	-1.6799347122287145e-06	-5.664962827722775e-07	-2.007105194934411e-06	-3.435286544117844e-06	-2.8690360522887204e-06	-2.3343120574281784e-06	-1.482193738411297e-06	-2.591094471426913e-06	-2.146727183571784e-06	-2.0113061509619e-06	-3.408437578400481e-06	-1.5646130577806616e-06	-2.6858083401748445e-06	-1.7380023109581089e-06	-4.725493454316165e-06	-2.3201562271424336e-06	-1.204809223054326e-06	-3.3503413305879803e-06	-2.738066996244015e-06	-1.799247684175498e-06	-3.0717317258677213e-06	-2.203356189056649e-06	-2.804675432344084e-06	-3.718229663718376e-06	-1.8296170765097488e-06	-1.8082897668136864e-06	-5.267833103062003e-07	-1.922100636875257e-06	-1.6571078731431044e-06	-3.1747063076181803e-06	-5.780186143056198e-07	-3.217279754608171e-06	-2.398074002485373e-06	-9.858562179942965e-07	-2.8924864636792336e-06	-2.61096056419774e-06	-2.749526856860029e-06	-2.061973191302968e-06	-1.7680206383374752e-06	-2.8769027267117053e-06	-1.2783284546458162e-06	-2.351328248550999e-06	-1.0963165095745353e-06	-3.303591711301124e-06	-2.807445753205684e-06	-1.078146965483029e-06	-3.295343049103394e-06	-1.883679601633048e-06	-1.0999636970154825e-06	-1.754273398546502e-06	-1.4511145991491503e-06	-1.3681568589163362e-06	-1.6359023220502422e-06	-2.8075235150026856e-06	-2.4132900762197096e-06	-1.314324094892072e-06	-2.0640986804210115e-06	-1.7349966583424248e-06	-2.325261220903485e-06	-1.3150345239409944e-06	-6.528874223477033e-07	-3.323033979540924e-06	-1.109243157770834e-06	-2.297494120284682e-06	-2.5068502509384416e-06	-2.9811992590111917e-06	-2.6280811198375886e-06	-9.2148809471837e-07	-2.4966182081698207e-06	-2.0437776129256235e-06	-1.8215793033959928e-06	-1.4808858850301476e-06	-1.9018841612705728e-06	-2.185389803344151e-06	-8.44337932903727e-07	-3.3651715511950897e-06	-3.4776251141011016e-06	-2.409463832009351e-06	-1.762877559485787e-06	-2.9606751468236325e-06	-2.59631497101509e-06	-3.6947681110177655e-06	-1.4857816950097913e-06	-1.1017907581845066e-06	-1.6627366221655393e-06	-2.167841330447118e-06	-2.142645371350227e-06	-1.8287300918018443e-06	-2.436561317153973e-06	-3.026008471351816e-06
2	8.206616541883704e-08	2.4354872607545985e-07	-4.2294487911931355e-09	3.17799361937432e-07	-1.2512052194324497e-07	-1.6872865771233592e-08	6.679572095436015e-08	2.5028157324413772e-08	-2.2889219408739336e-08	-6.90550763238207e-08	-1.2042696084790805e-07	3.1225326324602065e-07	3.7496171501061326e-08	3.234724204048689e-07	3.286135381586064e-07	1.9019032038158914e-07	3.9921351913108083e-07	-1.2677359961799084e-07	3.4123098657801165e-07	1.3492453376784397e-07	-1.679933205878115e-07	-8.90167015654697e-08	-3.6875479736409044e-07	2.403361420988404e-08	-3.372112757915602e-07	-6.8579183221118e-08	6.97514224157203e-08	-1.242181753013938e-07	6.649894146448787e-08	2.9650820465576544e-08	1.0988130583200473e-07	3.361584788308392e-07	2.2898889540101666e-07	3.244978756811179e-07	7.844714389193541e-08	1.3679532173682676e-07	2.599989272766834e-07	-1.4135480341792572e-08	3.492202154120605e-07	-6.418611064873403e-08	3.498126233125731e-08	4.310574297505809e-07	2.580860893885984e-07	-3.313700176477141e-07	3.9667375517637993e-07	8.023968689485629e-08	2.723242289448536e-07	1.7695870724310225e-07	1.538664520239763e-07	2.6188297397311544e-07	7.702404047904565e-08	5.280464279167063e-07	4.818741103918001e-07	4.833146931559895e-07	3.664006555936794e-07	-4.4291642353755385e-08	1.6564236204885677e-07	6.990806866724597e-08	2.788951007914875e-07	-4.0663572065113847e-08	8.853606345837761e-07	-3.252832243560988e-07	-2.2860877635366705e-08	2.0797597244381905e-07	1.174641042211988e-07	5.553356459131464e-07	2.748095653259952e-07	1.1285709433650483e-07	3.2880183908901024e-08	2.984697289321048e-07	-2.3654470737710653e-07	1.5562679323011253e-07	2.599582558104885e-07	5.991671514493646e-07	4.567393716570223e-07	6.31347461421683e-07	1.696792679695136e-07	5.9388003847971056e-08	2.097599036687825e-07	3.702641038216825e-07	3.806284780694114e-07	6.95591353405689e-08	3.2208856737270253e-07	2.9902125220360176e-07	2.602660345019103e-07	-2.6310567946552513e-08	1.0463102029234507e-07	4.637534800622234e-07	3.920341953289608e-07	2.0875957318367e-07	3.81400667492926e-07	7.955113545676795e-08	-1.428842182349399e-07	6.444726636800624e-07	-1.5347842463597774e-07	1.1343369976657415e-07	1.374278468802004e-07	3.127563275029388e-07	3.641778505425464e-07	2.1379658221576395e-07	-2.140222221669319e-07	5.475500870488759e-07	4.210321549180662e-07	2.055631256325796e-07	-1.7377470840074238e-07	5.626457664220652e-07	4.6325244085210215e-08	-1.486850322862665e-07	-3.125076943888417e-07	3.347302026668331e-07	1.282912762690103e-07	1.261537647678779e-07	2.118281656748877e-07	1.458778200458255e-07	-5.665869906579246e-08	1.9728163636045792e-07	-7.725890149856696e-09	1.95242051859168e-07	-5.1122107436185615e-08	3.966673034483392e-07	2.0462985617086813e-07	-6.692705767363806e-08	1.5237894501751725e-07	-3.433552775433668e-09	-9.727359895350673e-08	1.7176289190956598e-07	4.536498749985185e-07	1.330609222804924e-07	8.318677657825901e-08	6.51352820568718e-07	2.0777935816340687e-08	1.8711530458404013e-07	-2.999165076289501e-07	-4.417009336066258e-07	3.563383756954863e-07	1.264973263914726e-07	-2.1748260792264773e-07	-2.28507062161043e-07	2.4991126679196896e-07	-8.099014792151139e-08	-1.661900341787259e-07	1.7999710166805016e-07	4.602534886544163e-07	2.9806943757648696e-07	6.229875566532428e-07	5.189146463635552e-07	6.764317816987386e-08	3.320978123610985e-07	1.975736267922912e-07	1.2875989341409877e-07	-1.707163903574838e-07	2.2150254608277467e-07	-6.639855598677968e-08	-4.864233460466494e-10	1.0795033489330309e-07	-4.74799222160982e-08	4.441955070433323e-08	4.36172570061899e-07	4.198188037207729e-07	2.958949210096762e-07	-1.4217972932328848e-07	7.372814536665828e-08	3.9889094693990046e-08	3.271190678333369e-07	7.420073444563968e-08	1.792475217143874e-07	2.628727884257387e-07	6.925492179732373e-09	3.08289799022532e-07	-4.049717006182618e-09	2.2953104306111527e-08	1.093831656362454e-07	-7.320547013023315e-08	3.927200964426447e-07	4.0343842044876517e-08	2.5516567347949604e-07	5.8287628945663534e-08	9.073586682006862e-08	1.9721940134331817e-06	8.755404934390755e-08	7.202077512147298e-08	3.073913035223086e-07	2.5613684329073294e-07	1.398013012021693e-07	2.083884282910731e-07	3.64440381872555e-07	-5.5508571961127024e-08	1.5153446497606637e-07	-1.4819323546078069e-08	8.855207767055617e-08	1.9190028410775997e-07	3.6604514974669655e-08	2.060502310996526e-07	1.5394741126328881e-07	1.6774379218986726e-07	1.379993079808628e-07	-3.904476670868462e-07	-2.879207627870528e-08	9.387620281131605e-08	6.314101597126864e-08	3.1159976288108737e-07	1.0441547004802489e-07	2.874897688798228e-07	-1.1132051440654325e-06	7.801157408948711e-08	1.032428809111252e-08	4.6962153277263496e-08	1.5627715299615377e-07	2.2337016503115595e-07	1.4749414845027786e-07	6.100514156059944e-07	3.998115261083513e-08	1.376219245230459e-07	1.3852979918738129e-07	5.5748841099045884e-09	5.8737942509878855e-08	1.23043353283947e-08	1.1905451735572116e-08	1.101294202499048e-07	4.32970267638666e-07	1.1998001525626026e-07	2.3280503569367286e-07	2.203548348234108e-07	2.6286733145752805e-07	6.437287680682857e-08	3.897424960541685e-07	2.201423399128544e-08	-1.3947445154371962e-07	1.9240937376707734e-07	6.042233824388177e-09	3.849851566428697e-07	5.000447345082648e-07	-3.4834650364246045e-07	1.0239205039397348e-06	4.949141043653071e-07	1.8600792373035802e-07	3.54430540028261e-07	1.5320361512749514e-07	-5.556877269441429e-08	5.479308811118244e-07	1.1991251369636302e-07	1.8522250400110354e-07	5.562085902965919e-08	6.00283556195791e-08	-3.968837916090706e-07	-1.6453924445158918e-07	-2.620102534933721e-08	-4.007238629810672e-08	-3.969428803429764e-07	-2.62491852254243e-07	-5.6615384380620526e-08	-1.0142825601633376e-07	-4.3897880885879204e-08	-1.2166302099103632e-07	-1.382560128604382e-07	-1.547792862766073e-07	-1.0981703724155525e-07	-3.4078553312610893e-07	-4.2380399634112116e-08	-1.8355837738681657e-08	-5.278268844222112e-08	-9.244116938589286e-08	-2.368938822883138e-07	-5.098087285659858e-07	-1.1214608264253913e-07	-1.0666371963452549e-07	-3.631334379861073e-07	4.5757165167970015e-08	-3.751245092331601e-09	-1.3843738599916833e-07	-1.7525238149573854e-07	-2.1633486824157447e-07	-3.865116866563767e-07	-9.228521236082089e-08	-2.425058198696206e-07	-7.965185488956196e-08	-1.1728099025276607e-07	1.2876625987701118e-07	-2.1373325864715298e-07	-8.88873259441425e-08	-2.7774087030252304e-08	-9.005464107758598e-08	-7.980776217664243e-07	-2.852542593245744e-07	-4.952737526764395e-07	-6.353220669552684e-07	-1.2531296889051193e-08	-3.289804340056435e-07	-2.97650245784098e-07	-6.807432129107839e-08	-3.126474155124015e-07	-1.6486049503328107e-07	-9.907023468258559e-08	-5.086972691970004e-07	-6.304347834884538e-07	-1.6570209027122473e-07	-1.086224301616312e-06	-2.949819872810622e-07	-2.2272320165939166e-07	-2.1836436303601658e-07	-4.413535066305485e-07	5.841515076099313e-07	-4.5823381356058245e-07	-1.5903546568551977e-07	-4.6125261832230535e-08	-5.002019634048338e-07	-1.195755601202109e-07	-4.788154228663188e-07	-1.4901411304890646e-07	-2.4171464829692013e-08	-1.940262563948636e-07	-9.730509020755562e-08	-2.038564588247027e-07	-1.853499895787536e-07	-1.051919866768003e-07	-2.057111885278573e-07	-3.688016363412317e-07	-1.26649894127695e-07	-6.356928139439333e-08	-1.8924657751995253e-07	1.1324552673386282e-07	5.008141812368194e-08	-1.947589254314153e-07	-1.0046487375348081e-07	-5.187731630940107e-07	-1.185435181128014e-07	-6.5539197180442e-08	-7.309454304049723e-07	-2.7509321398611064e-07	-4.89668082082062e-07	-2.3881284505478106e-07	-6.673632810816343e-07	-3.1288556101571885e-07	-3.209744932064496e-07	-5.1401098488668147e-08	-4.693666610933178e-08	-4.0427829617328825e-07	-2.201697526516e-07	-2.540012644658418e-07	-3.590612251969105e-08	-1.8517931721362402e-07	-5.074439854979573e-07	-3.506605708025745e-07	-4.889906222160789e-07	-3.2372935265811975e-07	-6.043091502760944e-07	6.927669460310426e-08	-5.728470569010824e-07	-5.460988745653594e-07	-4.2072920791724766e-07	-1.502065742897685e-07	-3.666956160941482e-07	-9.132304512604605e-08	-3.60691643663813e-07	-7.748785435524043e-08	-1.9666890693770259e-07	1.8447575911295644e-08	-9.65145119380395e-08	4.1897799007983856e-08	-5.2000849848354846e-08	-3.529760874698695e-07	-6.611970775338705e-07	-1.574341865762108e-07	2.5320906260617452e-08	-2.978856912250194e-07	-8.341327202288085e-07	-3.2137654670805205e-07	-7.865768338888302e-07	-4.559189221708948e-07	-2.949278723463067e-07	-3.482610964056221e-07	-2.4960735345302965e-07	-2.0524635147012305e-07	-4.618460422989301e-07	-2.977287181238353e-07	-1.3349483651836636e-06	-2.6111652573490574e-07	-5.307807100507489e-07	-1.3720489278057357e-07	-1.2380152725199878e-07	9.495696673411659e-08	-1.0974586217571415e-07	-1.6790578172276582e-07	-5.895405479350302e-07	9.36340143198322e-08	-6.00539976858272e-07	-4.430651188158663e-07	-6.716782081639394e-07	4.73036379844416e-07	-6.384372852608068e-08	-2.0871081574114214e-07	-9.776618981049978e-08	-3.6241726775188e-07	-2.421607518954261e-07	-2.0348780083168094e-07	-2.2132249455353306e-07	-1.2682077112913248e-06	-1.712977706347374e-07	7.244926791827312e-08	-1.10331347968895e-06	-1.3146909338956905e-07	-2.568666275237774e-07	9.681630075419889e-08	-3.25212710095002e-07	-3.995051045535547e-08	-3.278784390658984e-07	-2.048215463901215e-07	-5.274273462418933e-08	-2.0284794288727426e-07	-1.5422040178236784e-07	-1.3635045092996736e-07	-2.257897904200945e-07	-1.2412183991727946e-07	-9.873601811705155e-07	-3.078187660321419e-07	-1.0205262412910089e-07	-1.080968345945621e-07	-3.249016060635768e-07	-4.354149893970316e-07	-5.624651180369256e-07	-5.555981630323004e-08	-6.945568884475506e-07	-5.675144798544807e-09	-2.556015488153207e-07	-1.8871114093599322e-07	-5.728849217234711e-08	1.225269556925923e-07	-5.490638699257033e-08	-9.980418269606163e-08	-9.634646858103224e-09	-3.304990343622194e-07	8.314700750133852e-08	-1.2250856684659084e-07	-1.784505059276853e-07	-3.237368559894094e-07	-2.1562918561812694e-07	-9.703725254439632e-07	-2.5259282665501814e-07	-2.152970353108685e-07	-1.0842713749070755e-07	-9.103679587951775e-08	-1.928931823158564e-07	8.369148929432414e-08	-3.65323728601652e-07	-1.891467888981424e-07	-1.6610492536983656e-07	-1.3500554985057533e-07	-3.1258744570550334e-07	-2.5952795112971216e-07	-2.2759725482046639e-07	2.5750432897098108e-08	-2.9204233698010285e-08	-3.441847979956947e-07	-1.2458315268304432e-07	-3.110730233402137e-07	-6.667748948530061e-07	-2.648634449542442e-07	-2.6041695377898577e-07	-2.342373619512728e-07	-3.5147041899108444e-07	-1.1473681382767609e-07	-8.835596645440091e-07	-3.7907707195472546e-08	-9.190156333716004e-07	7.6039672336492e-09	-2.863099268779479e-07	-2.1980750375405483e-07	-1.841169989802438e-07	-2.5195173947167863e-08	5.63038149437034e-08	4.6410569609633974e-08	-1.816709698232444e-07	-1.3165411871796098e-07	7.241252575340695e-08	-1.2775619495641877e-07	-1.324438585470489e-07	1.8867835294145152e-08	2.5252219870708362e-08	2.7607857333578067e-08	4.98310281926706e-09	1.241500484638891e-07	1.5396912189657996e-08	5.7789453222767406e-08	8.245608640322644e-09	4.162479250169326e-09	1.7456518008884814e-08	1.9632357961540947e-08	1.250265757590796e-08	6.214205594545774e-09	1.0785626614051582e-08	1.6274223924028774e-07	6.595707535694828e-09	5.8576670625143385e-08	9.321276195350949e-09	4.908065509567905e-09	1.197374310812904e-09	1.73856484764201e-08	-5.5252968422792044e-08	5.0431633979997066e-08	6.210735481460006e-09	5.013584924995485e-08	-3.045049323802118e-09	-8.60682525249956e-10	7.752451836040565e-08	1.638875524179184e-08	1.3288746103512494e-08	1.62342157494777e-08	2.2258859644352924e-08	8.4302609337783e-09	2.1194523469603155e-08	1.4280983862136054e-07	8.962264708145541e-09	3.441539719872821e-09	4.5802622139490274e-08	1.3528939746265678e-08	4.962378596928829e-08	9.492539199129624e-09	5.223999899328646e-09	1.818836459221984e-08	2.838517865200174e-08	1.9414304830434048e-08	3.9497003001542914e-08	-6.632048155097436e-08	7.261734769059558e-09	1.6755608012175571e-09	9.472986978176223e-11	6.19561504322519e-08	-3.5596919190084015e-08	6.499095484002737e-09	1.3071576177026145e-07	2.7498174404172463e-08	1.8908259846739384e-08	1.4574374063158757e-07	4.2828585122833835e-08	3.1261913058244764e-09	4.192841984718143e-08	-1.2411651084676126e-07	-1.4126613212539494e-09	6.315585210359131e-08	1.4032572437372437e-08	3.8119672751690814e-08	1.9993475319779463e-08	-6.561951693129231e-08	4.203459980089974e-08	3.512390733817483e-08	1.410085603836819e-09	7.963561365897931e-09	3.2363139723656786e-08	6.380587080911937e-08	5.0635737380844155e-08	8.051915045825808e-08	3.457854447219688e-09	6.009210551383148e-08	1.6385064327550938e-07	2.318581380222895e-07	1.9510964932578645e-07	8.311629784429898e-08	2.0763849306604243e-08	6.140589370318139e-09	3.757578248553273e-09	4.2504176178681525e-08	1.0927664328974627e-09	4.5478685706257245e-08	4.037357825836807e-08	1.4428605865646205e-08	7.866132745171227e-10	1.644363436525964e-07	-2.3361739209804e-08	9.128832800797683e-08	3.22760769222441e-08	5.2030792119239784e-08	2.9792214917279125e-08	9.874992379366176e-09	9.716720938968136e-08	9.529901312532731e-09	2.1731889177090125e-08	4.8557421195027934e-08	4.720624247056549e-08	8.035009102513868e-09	1.7914437933086447e-08	1.9417759844486682e-08	1.2770362545211356e-08	6.597937840524537e-08	3.541188320355104e-08	5.505882683110031e-08	2.435518231536093e-09	3.223001598939845e-08	5.2174744524791095e-08	2.7309903671834945e-08	1.883595723839448e-09	4.2658259147287936e-09	4.2231981467466546e-08	3.3364688789561114e-09	3.0944093509788224e-08	9.885854801439107e-09	8.605552181961684e-08	5.5121098796462327e-08	7.46023243181071e-11	1.6949825987211396e-09	6.099008853510668e-09	2.703550716631753e-09	6.231810800727544e-08	5.254326751469307e-09	4.279318233102458e-08	3.239458035153575e-09	3.5859311964259184e-08	6.931320228886761e-08	1.0521618243330977e-08	7.658510270402985e-09	1.4592096420074084e-08	1.1120837584144285e-08	5.41748690352506e-08	2.046929914456541e-08	1.725419251918936e-09	1.2363281953753358e-08	4.7428279970063165e-08	1.4524378855185205e-07	3.822644600859349e-08	2.7261808810408183e-08	6.634158555840486e-09	2.3684403771540022e-08	8.081251223757135e-09	2.433041572658113e-07	2.763744966216564e-08	2.995968984009778e-08	4.999738933975095e-08	1.2518106018433173e-07	1.2606234633949498e-07	1.0472027867081125e-07	1.5528929253605384e-08	9.128954303605497e-08	1.5196764735492252e-08	5.826968774158559e-08	1.6740157704475678e-08	1.532229987333267e-07	1.9169393183915417e-08	9.385520627347432e-08	6.17823303628029e-08	3.734762188400964e-08	1.1481699146997926e-08	9.793838628979756e-09	1.5953791177025778e-08	1.3234500606529307e-08	6.00613532242278e-08	-2.7776170696824923e-08	4.326566660495246e-09	2.9322814398824448e-08	5.220726251309316e-08	3.6673672987319605e-09	5.748187259513315e-09	4.898276895204391e-09	3.660443681496872e-08	6.93477053559377e-09	-6.607398184144131e-09	9.888332819230072e-09	3.974004236795281e-09	8.20918799604442e-08	2.2706611702005833e-08	7.643487620612177e-09	-1.9598289213718093e-08	5.7654867546830255e-09	1.0485066148646638e-08	1.0817872819757213e-08	9.173310999699424e-09	5.951902792844521e-08	8.214571778353276e-08	1.985837450035888e-08	9.32618426929821e-09	2.249365138595749e-08	6.984154765632411e-08	1.1084715367815079e-09	5.889788212698477e-09	1.1401895427809451e-08	2.0537140876797366e-09	1.2579763009057388e-08	1.8220749353758947e-08	2.636547424827995e-09	2.2739459204501604e-09	2.138726173939176e-08	1.0139068251646677e-07	1.746298394778023e-08	7.507977528575793e-08	5.0410609020445924e-08	6.282390074829891e-08	1.375135005865502e-09	3.525724379116468e-09	7.548967673187691e-09	4.3749551537075604e-07	2.917562937909679e-07	9.622365126915613e-08	1.6019480142404066e-07	1.6037996886097974e-07	2.2808333710599987e-07	3.726265163095377e-07	3.907504719791177e-07	3.9048921962603355e-07	4.341741259850096e-07	5.181934739084681e-07	1.8897239328907744e-07	2.383454784649075e-07	1.245877996325362e-07	5.332129262569651e-07	5.8017924686737394e-08	2.249732204973043e-07	4.2374321651550417e-07	3.7403843577976665e-08	7.031437121440831e-08	2.752005059392104e-07	4.881842414761195e-07	3.1475627793042804e-07	1.8466182893916996e-07	4.667372195399367e-07	6.743209723936161e-08	2.521014152989665e-07	2.1745006506534994e-07	3.0566294384470893e-08	7.991177852773036e-08	2.516216284220718e-07	6.048538239156187e-07	1.5403858810714158e-07	1.062600034629213e-07	5.988174223148235e-08	3.659913261344627e-07	5.094306629871426e-07	4.5071979570820986e-07	5.26683777479775e-07	1.1289263568414755e-07	3.669758541491319e-07	4.087675620212394e-07	1.8715022065407538e-07	2.2434770130530526e-07	5.963746474435538e-08	1.0045944236480864e-06	3.4574878782223095e-07	8.976861209930577e-08	3.962042569582991e-07	2.1266926353291643e-07	4.313668853228592e-07	2.547419342135981e-08	4.621272609028893e-08	4.656060923480254e-07	6.084102324166452e-07	1.4121386016086038e-07	5.389862778315546e-08	5.02309944749868e-07	3.230010179322562e-07	2.897729132200766e-07	2.079123788689685e-07	4.926374117530941e-07	7.034860800558818e-07	5.182201334719139e-07	6.381129082910775e-07	7.228217100418988e-07	3.767624434658501e-07	8.291222997058868e-08	5.4766310597642593e-08	2.406512749075773e-07	2.9818619395882706e-07	4.3689323092621645e-07	9.609119615561212e-07	6.414015842892695e-07	6.357088011554879e-08	9.356302399510241e-08	3.795134375650378e-07	2.7566926519284607e-08	2.6750518244966773e-08	3.649247162229585e-07	5.018731599193416e-07	2.717711709010473e-07	3.804874637580724e-08	5.56112979666068e-07	1.6107492228911727e-07	1.3402065235368354e-07	4.674080145150583e-08	5.429528187050892e-07	3.014312000004793e-08	3.0215876023476085e-08	2.804149232815689e-07	3.684457539065989e-08	6.686665301458561e-07	3.821881477961142e-07	9.150832056548096e-07	1.7135980101556925e-07	5.1465917749737855e-08	3.496473652830901e-07	5.782065386483737e-07	2.030045607170905e-07	4.068450039085292e-07	5.453056814985757e-07	1.0006028787756804e-06	3.834266593116809e-08	7.451175179085112e-07	8.005037557268224e-07	1.463674550450378e-07	4.790504135598894e-07	7.067429805829306e-07	6.833197403466329e-07	2.9040040772088105e-07	1.9336921752710626e-07	1.3090381401070772e-07	7.627073017602015e-08	7.185815320553957e-07	4.478711161937099e-07	2.5842822992672158e-08	6.517119572890806e-07	6.072424412195687e-07	5.137837888469222e-08	1.3560372735810233e-07	2.450109946039447e-07	4.1100165049101633e-07	5.028219973723935e-08	5.042679731559474e-07	3.6104516709656316e-08	8.414325947114777e-08	4.015304000404285e-07	1.151933393117588e-08	4.3473242783420574e-08	5.02533339385991e-07	4.438659857441962e-07	5.469073585118167e-07	5.512799816642655e-07	1.3118270771883545e-06	1.000259004513282e-07	5.028576310905919e-07	2.802376002364327e-07	1.2226308854224044e-07	1.1299511015749887e-07	2.527774825011875e-07	6.940803132238216e-07	4.4275770960666716e-07	4.468505778731924e-07	4.5349633381874816e-08	2.887291543629545e-07	3.031179858226096e-07	3.148090286231309e-07	3.6823945492869836e-07	2.6271794695276185e-07	1.7482396685863932e-07	1.5739985315121885e-07	2.647413452905312e-07	1.7705636423670515e-07	6.688513849439914e-07	2.988105336498848e-07	1.4622632704686114e-07	5.441219173007994e-07	4.829993827115686e-07	8.462861700309078e-08	6.306906357167463e-07	1.712719495117199e-07	1.7871033719529805e-07	5.649279728459078e-07	4.1245266402256686e-07	2.241420133941574e-07	8.20537877643801e-08	3.262695713601716e-07	1.2190182019367057e-07	1.883329190377481e-07	2.0276783629924466e-07	2.9435639703478955e-08	2.448520035613911e-07	3.044429206511268e-07	4.404328990403883e-07	7.708921145876958e-08	2.531862151045061e-07	3.2569580810104526e-08	2.465393720285647e-07	9.829940239569625e-08	3.394988254967757e-07	7.652836870875035e-07	3.9268215346055513e-07	4.247578289096055e-08	3.891757387464168e-07	1.4176343654526138e-07	2.066479538598287e-07	3.092409315286204e-07	3.018720349245996e-07	3.73694518884804e-07	1.0272087536122855e-07	2.1754797785433769e-07	3.177175074142724e-07	2.4007761112443404e-07	1.75337433461209e-07	3.559670744834875e-07	3.474205527709273e-07	2.6390392804387375e-07	1.4914076018612834e-07	1.4038785423053926e-07	4.531620447778551e-07	5.584394102697843e-07	4.337587995451031e-07	1.904250410689201e-07	4.59863400692484e-07	1.8427267889364884e-07	4.911710789201607e-07	4.400042996621778e-07	5.175236310606124e-07	3.051304133805388e-07	1.0290580121363746e-06	1.4057931707611718e-07	4.2693721979958354e-07	4.790455818692863e-07	2.3901810664028744e-07	5.093253321319935e-07	7.529742163114862e-08	1.2344665378805078e-07	2.6013472265162818e-08	-6.1579908106068615e-06	-1.598661015123071e-06	-4.164312940702075e-06	-3.851531346299453e-06	-6.59075340081472e-07	-3.854066108033294e-06	-4.445482773007825e-06	-1.6365477222279878e-06	-8.672532203490846e-07	4.739495977901242e-07	-2.3767900358961927e-07	-2.0228656012477586e-06	-1.127531277234084e-07	-2.489002554284525e-06	-6.17240743849834e-07	-1.3337037785277064e-07	-8.451564781353227e-07	-3.066887529712403e-06	-2.2043818717065733e-06	-2.662199676706223e-06	-8.596448424214032e-07	-2.301786025782349e-06	-1.9246290321461856e-06	-1.4656307030236349e-06	-6.911408945597941e-06	-1.2555524335766677e-06	-2.8731178645102773e-06	-3.075659606111003e-06	-4.0465752135787625e-06	-1.0856903145395336e-06	-2.826486934282002e-06	-1.6845686445776664e-07	-4.0453896872350015e-06	-1.4805789305682993e-06	-2.5408246173697083e-08	-2.5558417746651685e-06	-2.3432228317687982e-06	-1.8749087757896632e-06	-1.226514314112137e-06	-2.6480743144929875e-06	-1.3671517535840394e-06	-1.896906724141445e-06	5.347698106561438e-07	-2.3756415430398192e-06	-2.7366149879526347e-06	-2.7921830678678816e-06	-1.2448484767446644e-06	-1.4541415112034883e-06	-1.902519557006599e-06	-2.0997663341404404e-06	5.915155156799301e-07	2.644033543219848e-07	-2.5697288492665398e-06	-6.914448817951779e-07	-5.485494966706028e-06	-5.693337925549713e-07	-2.5881356577883707e-06	-5.449485911412921e-07	-4.50020070275059e-06	1.241113523064996e-06	-2.606875341371051e-06	-1.3921410300099524e-06	-3.574534730432788e-06	-8.649111009617627e-07	-2.4166338334907778e-06	-1.9701906239788518e-06	-1.4649717741122004e-06	-3.4907661756733432e-06	-5.250626145425485e-06	-3.1542713259113957e-06	-1.0757197514976724e-06	-3.135525957986829e-06	-2.8024653602187755e-06	-2.3937650439620484e-06	-3.892319000442512e-06	-4.7490962060692254e-06	-2.069331515031081e-07	-3.964823349633662e-07	-2.147267196050961e-06	-2.644407231855439e-06	-2.183000333388918e-06	-1.0733493809311767e-06	-7.823239798199211e-07	-1.4404108696908224e-06	-2.43260956267477e-06	-2.6651957796275383e-06	-3.655912905742298e-06	-2.409056151009281e-06	-2.975172492369893e-06	-2.7968594622507226e-06	-1.240426627191482e-06	-2.1384462343121413e-06	-1.8063625475406295e-06	-2.308664534211857e-06	-2.281413799209986e-06	-1.229907638844452e-06	-3.316443326184526e-06	-2.1922619453107477e-06	-2.841446303136763e-06	-1.223087338075857e-07	-2.127304469468072e-06	-1.837528543546796e-06	-1.4606779359382926e-06	-1.490801651016227e-06	1.345038754152483e-06	-2.0673865037679207e-06	-4.715878731076373e-06	-2.615307266751188e-06	-1.8704802187130556e-06	-2.7735818548535462e-06	-3.2171260500035714e-06	1.840145387177472e-07	-1.2665387885135717e-06	-1.0720536920416637e-06	-2.9063342026347527e-06	-3.199827233402175e-06	-4.859816272073658e-06	-1.624241122044623e-06	-1.302120040236332e-06	-2.6294578674423974e-06	-2.377610826442833e-06	-9.675695764599368e-06	-3.187341690136236e-06	-1.4755227084606306e-07	-5.389114789977612e-07	-1.5436851299455157e-06	-6.786921176171745e-07	-1.9036986032006096e-06	-1.1225095022382447e-06	-2.773769892883138e-06	-1.9492267711029854e-06	-1.4051997823116835e-06	-3.818174263869878e-06	-5.013461304770317e-06	-1.8396127643427464e-06	-2.6781851829582592e-06	-2.609999455671641e-06	-1.0138792276848108e-06	-1.6173523817997193e-06	-1.7357282331431634e-06	-4.946738954458851e-06	-1.79240555553406e-06	-5.150697688804939e-06	-1.7560129208504804e-06	-2.1654834654327715e-06	-1.806894601941167e-06	-1.5847642771404935e-06	1.2288968775919784e-07	-8.162093081409694e-07	-2.775441771518672e-06	-1.5188916222541593e-06	-2.024397645072895e-06	-9.73344413068844e-07	-4.504868684307439e-06	-4.847842092203791e-07	-6.608375997529947e-07	-5.422180947789457e-06	-4.050987172377063e-06	-1.3650367236550665e-06	-4.929504029860254e-06	-7.66963026421763e-08	-1.8577648006612435e-06	-2.73981868303963e-06	-2.4980079160741298e-06	-3.2967882646062214e-08	-1.000909378490178e-06	-1.722989736663294e-06	-1.482639277128328e-06	-9.258183126803488e-07	-7.757623166071426e-07	-2.396384672920249e-07	-2.216633447460481e-06	-3.4283573313587112e-06	-1.062284127328894e-06	-2.983744593620941e-07	-2.081042566715041e-06	-2.703003474380239e-06	-1.7393634834661498e-06	-1.220228114107158e-06	2.9949546842544805e-08	-3.599534920795122e-06	-1.779519152478315e-06	-1.535561409582442e-06	-1.6521483985343366e-06	-5.67421167829707e-08	-3.953425320446513e-08	-1.4014979115017925e-06	-1.115355416914099e-06	-3.737386123248143e-06	-1.77697859271575e-06	-1.5371781501016812e-06	-2.763091515589622e-06	-1.6910723843466258e-06	-6.664927241217811e-06	-1.107121988752624e-06	-1.3764877166977383e-06	-2.595205160105252e-06	-2.763493398560968e-07	-5.669218694492884e-07	-4.935070023748267e-07	-1.0123576430487446e-06	2.2804822208399853e-07	-2.621408725644869e-07	-3.1796655548532726e-06	-3.3980591069848742e-06	-1.299427935919084e-06	-2.2731237550033256e-06	-1.0183780432271303e-06	-1.291904965228241e-07	-1.592965986674244e-06	-7.811735258655972e-07	-7.069701268846984e-07	-3.0140968192426958e-06	-6.076547265365662e-07	-1.937600245582871e-06	-1.8364150946581503e-06	-8.025061219996132e-07	-1.507840579506592e-06	-4.3297546881149174e-07	2.6977527767257925e-08	-8.26736311410059e-07	-6.690351028737496e-07	-2.550496560616012e-07	-5.108910272610956e-07	-2.8808815386582864e-06	-1.3142932857590497e-06	7.633843779331073e-07	-9.271901717511356e-07	1.05357662505412e-06	-3.901575837517157e-06	-1.104760713133146e-06	-1.5143261862249346e-06	-5.410301127994899e-06	-1.051328126777662e-06	8.229979187035498e-08	-4.411004681514896e-07	-2.9254155720082053e-07	-2.4969890546344686e-06	1.1077514727730886e-06	-1.5322802937589586e-06	-5.374504780775169e-06	-3.617100787778327e-07	5.820119213240105e-07	-3.081600823406916e-07	-2.084384504996706e-06	-1.8209833285709465e-07	4.779384994435532e-07	-8.266504778475792e-07	-3.0702406093041645e-06	-3.799397632064938e-07	2.539608203733224e-07	-1.7159526066734545e-07	5.042385282649775e-07	3.344963488416397e-07	9.679371260062909e-08	-1.1362989482677223e-07	3.2653215953359904e-07	1.5488063809243613e-06	-1.6256699382211082e-06	2.515506594136241e-07	-2.192881083828979e-06	-2.0493568797519401e-07	-7.86866749535875e-08	-8.597385203756858e-07	4.013922136891779e-07	3.156333718834503e-07	1.9236938442190882e-07	2.3712652819085639e-07	-1.8779617221298397e-06	5.353242613637121e-07	-1.4800896224187454e-06	-5.724937750528625e-07	-6.20029993569915e-07	3.427052774895856e-07	-1.835707763575556e-07	-1.7117761217377847e-06	-9.198270163324196e-07	1.1769493823976519e-07	-2.796659828163684e-07	1.4791983460327176e-07	-5.194691539145424e-07	-1.2306323924349272e-06	-1.753242258928367e-06	-2.988983283103153e-07	-5.1945129087016546e-08	-3.201487430715133e-08	-1.7488071080151713e-06	-1.4723948993378144e-07	-1.2606526524905348e-06	-1.0275796284986427e-06	-2.1059515802335227e-06	-3.114050457497797e-07	-3.6702524539578008e-06	-6.143336577224545e-07	-3.533309040903987e-07	-6.94463210493268e-07	-1.373354848510644e-06	-1.1351764896971872e-06	-2.111297590090544e-07	-5.679232799593592e-07	-2.8049385036865715e-06	-4.757042120218103e-07	-3.93729244763108e-08	-1.6504820905538509e-06	-7.627047580172075e-07	1.46521230703911e-07	7.900534626514856e-08	5.978514394655576e-08	3.214893524727813e-07	-4.7778975442724914e-08	-1.1902722363288376e-08	2.1215059575752093e-07	-4.040756351741948e-08	1.989246811717749e-07	-7.981942218293625e-08	6.66541026816958e-08	2.82473763490998e-07	-1.4570331074992282e-07	-3.2727260190768e-07	1.5732888414277113e-07	2.709442412651697e-07	-2.770481444258621e-07	2.622674060148711e-07	-4.421545796162719e-08	1.8433989623645172e-07	3.319061931961187e-07	1.691198860953591e-07	3.899625085068692e-07	1.1882293904363905e-07	6.520530746456643e-07	9.46314060001896e-07	6.785098776163068e-07	6.297399295362993e-07	1.985243670787895e-06	1.602841052772419e-06	6.445851568059879e-07	1.394449782310403e-06	1.984587925107917e-06	1.2951425105711678e-06	1.2185163313915837e-06	4.711681071967178e-07	1.7406958932042471e-06	7.809905469002842e-07	1.650343619985506e-06	1.0907137948379386e-06	7.926269063318614e-07	9.286803219765716e-07	8.151690735758166e-07	9.337597361991356e-07	2.014160145336064e-06	1.88963184655222e-07	9.514085945738772e-07	4.1305693798676657e-07	1.6974092886812286e-06	7.693540169384505e-07	1.3354281236388488e-06	8.473161869915202e-07	1.2850883877035812e-06	6.558115046573221e-07	5.546862098526617e-07	3.334719735903491e-07	1.1796347507697649e-06	1.8701011867960915e-06	6.667547154393105e-07	6.267788421610021e-07	7.536172006439301e-07	3.5312345403326617e-07	9.040860504683224e-07	8.01532223704271e-07	9.220746619575948e-07	1.8131370325136231e-06	-2.706077793845907e-06	-7.579613452435296e-07	-3.754960971491528e-06	-8.303571235046547e-07	-8.082706699497066e-06	3.238095303004229e-07	-7.101406026777113e-06	-4.010249540442601e-06	-7.2202847150038e-06	-1.2882686633020055e-06	-1.127205791817687e-06	-6.2709405028726906e-06	-1.0318908607587218e-05	-2.1087189452373423e-06	-5.443067948363023e-06	9.293420362155302e-07	-5.041763870394789e-06	-8.660074854560662e-06	-3.654170313893701e-06	-4.297978193790186e-06	-2.11314750231395e-06	-8.997877785077435e-07	-5.079861239210004e-06	-3.6817812087974735e-06	-3.964261736655317e-07	-5.644715201924555e-06	-3.881069005728932e-06	-8.983140105556231e-06	-8.333871846843977e-06	-3.120747805951396e-06	-5.291015554576006e-07	-7.604085112689063e-07	3.109585406946281e-07	9.074081503968046e-07	7.406663371511969e-08	-2.577679424575763e-06	-4.284545866539702e-06	-1.950227442648611e-06	-1.9051306026085517e-06	-3.548641700490407e-07	-3.385191575944191e-07	-4.397150519253046e-07	-2.935760790023778e-07	-2.658913729192136e-07	-1.0228377789189837e-07	-3.081005672811443e-07	-2.794367048863933e-07	-1.7440196131701668e-07	-2.822773410571245e-07	-4.6739017989239073e-07	-4.882046482634905e-07	-3.519954248076829e-07	-2.73229204594827e-07	-4.900181238554069e-07	-2.7665518587127735e-07	-7.094657235029445e-07	-6.733112059009727e-07	-5.566698746406473e-07	-6.147036515358195e-07	-2.913502612500452e-07	-5.564263574342476e-07	-4.586181603372097e-07	-1.661318549395219e-07	-3.478825192360091e-07	-2.1700336105823226e-07	-1.0295385521885693e-07	-3.814121214418265e-07	-1.5006051512500562e-07	-1.4652101754109026e-07	-3.6892129173793364e-07	-1.3799847238260554e-06	-4.189998321635358e-07	-2.6472523018128413e-07	-3.373423282937438e-07	-2.395020999301778e-07	-1.3892238825974348e-07	-3.067394800382317e-07	-2.7655244139168644e-07	-5.351768663786061e-07	-2.266881864443349e-07	-2.288667673155942e-07	-1.4496995959234482e-07	-2.624855994781683e-07	-1.50876928728394e-07	-1.5099293193543417e-07	-2.0159659186447246e-07	-1.447351252181761e-07	-1.3219192851465777e-07	-2.0261514066532984e-07	-1.6459732421481021e-07	-2.224069959311237e-07	-2.0468883121793627e-07	-1.6259689061826069e-07	-2.3354746758741385e-07	-1.328936178879303e-07	-2.01638428620754e-07	-4.06830793053814e-07	-5.902334123675246e-07	-4.701122122696688e-07	-5.218248020355531e-07	-1.748182398841891e-07	-5.806599006064062e-07	-2.000075767227827e-07	-2.73425257546478e-07	-3.495000839848217e-07	-1.3470884141497666e-07	-6.305463671196776e-07	-3.608723204706621e-07	-3.597551767597907e-07	-1.5204841474769637e-07	-2.588676295545156e-07	-3.983167573551327e-07	2.895546344916511e-07	4.394457278067421e-07	4.1640274162091373e-07	2.007933801451145e-07	1.6456236551221084e-07	5.096472932564211e-07	2.3108648861125405e-07	1.548346233448683e-07	4.3847080632986046e-07	1.9108495052932997e-07	4.653572034385434e-07	2.596455885850446e-07	1.5151553611758573e-07	1.1071792869188355e-06	5.308215804689098e-07	5.835230467710062e-07	1.626742403004755e-07	2.501546134681121e-07	5.338793584996893e-07	3.6250321500119753e-07	2.1033267216807874e-07	3.0069088552409085e-07	2.391445264038339e-07	2.559068832397316e-07	1.9132826878376366e-07	2.094722759693468e-07	1.7473284685820545e-07	6.336363185255323e-07	6.764615818610764e-07	1.925061781093973e-07	4.37926985341619e-07	3.438357509821799e-07	1.190286411656416e-07	1.346614055819373e-07	3.660410072825472e-07	1.551287738266183e-07	1.798333215674575e-07	1.6225168053551897e-07	1.5809634135166561e-07	2.3985390384950733e-07	4.010911140994722e-07	2.585455263215408e-07	8.177626398264692e-08	2.188986201190346e-07	2.1853352905054638e-07	2.595146213479893e-07	9.866256789337059e-08	1.2457971365620324e-07	2.0036461023664745e-07	2.780832915050269e-07	3.004338680057117e-07	7.032415396679426e-07	5.948185162196751e-07	5.083785481474479e-07	4.920119636153686e-07	1.0869166544580366e-07	-1.5286542520698276e-07	3.739990575013508e-07	1.7806432595079968e-07	1.1528176173669635e-06	8.571797707190854e-07	3.1498007047048304e-07	-7.640386456841952e-07	4.6951845433795835e-07	1.4496908988803623e-06	1.1365896313009217e-07	3.4698524586929125e-07	4.418672574502125e-07	2.949256270312617e-07	9.43292434385512e-07	8.441273280368478e-07	5.282810775497637e-07	8.367395025743463e-07	-2.829504524015647e-07	6.359063036143198e-07	1.679245542618446e-07	3.617761876739678e-07	-9.71414124251169e-07	8.134817335303524e-07	-5.525606638911995e-07	-1.510082654476719e-07	4.5093941025697866e-08	1.7823374776071432e-07	4.622696394562809e-07	1.4261831893236376e-06	7.219099416033714e-07	-9.35793764256232e-07	-8.185804745153291e-08	-3.674443007639639e-07	2.0099187736377647e-07	-4.486488194288541e-07	7.600440454780255e-08	1.5774328687712116e-07	1.8339468965677955e-07	9.03479303815402e-07	8.342964861185465e-07	1.0525488960411169e-06	5.234618356553256e-07	1.3248927643871866e-07	-1.205591786401783e-07	5.64035985917144e-07	3.22197621471787e-07	1.0855612941895745e-07	6.111466177571856e-07	-1.0183052978618434e-07	2.016482994804392e-06	-1.6070514163857297e-07	5.014738917452632e-07	1.1003113797869447e-07	-5.671647045346617e-07	-1.526006201402197e-07	-2.733453641212691e-07	1.3201454294176074e-06	-3.034185738215456e-07	-1.7289460529923417e-08	2.0026161564601352e-06	-8.095386760942347e-07	1.3317442153493175e-06	1.9288297607999998e-06	-1.8688478320427748e-08	4.407475557854923e-07	1.2076387747583794e-06	1.8256413625294956e-07	1.9428316022640507e-07	2.2240780594984247e-07	3.167355657751614e-07	4.447169033028331e-07	2.4847372515068855e-07	2.2746451122657166e-07	2.470178230851161e-07	1.4230484168820112e-07	2.6339856162849173e-07	3.197457374426449e-07	1.8292946890596798e-07	3.335678115945484e-07	3.187778361279925e-07	3.211658281543351e-07	3.481492854007229e-07	2.3036697882616866e-07	3.036848568171991e-07	2.2773647856411122e-07	1.5734835301373098e-07	1.5766372030157072e-07	1.822002388962574e-07	1.9873304779594042e-07	2.449732505738212e-07	2.20413653551077e-07	1.7321585232821238e-07	2.705725705709483e-07	1.7534888741010948e-07	1.5914231710212334e-07	1.4342897713959246e-07	1.796506978735124e-07	1.268311393687327e-07	1.921661976211908e-07	1.5136512843128005e-07	9.302029013724676e-08	9.111549559293053e-08	8.278426832930563e-08	1.6296090166179058e-07	1.949304788695372e-07	2.0416337065398693e-07	1.427409017651371e-07	2.269623990969194e-07	1.1880533890007429e-07	1.7426069121029286e-07	1.9487910662974173e-07	8.2917303245722e-08	1.3195733572501922e-07	1.373437044094317e-07	1.3588307012923906e-07	3.1853045356911025e-07	1.4007200377363918e-07	1.5266164155036677e-07	6.54604377814394e-07	1.1093980134546658e-07	3.287330230250518e-07	2.469166417995439e-07	1.598614005615673e-07	1.6507672739862758e-07	1.367092608006715e-07	-1.6264754876260668e-08	6.276842441366171e-07	-2.977356530209363e-07	-4.897798362435424e-07	4.2528164101440786e-08	-4.098077113212639e-07	-7.370782384441554e-08	-1.2933779203194717e-07	-3.80704193503334e-07	9.449848903386736e-07	-5.647970056088525e-07	-8.551542123313993e-07	-1.569045480209752e-07	-3.116153948212741e-07	1.643335707512961e-07	-4.2298012203900726e-08	-2.876227540582477e-07	-4.624646976481017e-07	7.170122984234696e-08	3.412273485992046e-07	7.827890868838949e-08	-6.314264169304806e-07	-7.626780273994882e-08	-1.0141650363948429e-07	-1.0244922066249273e-07	6.967327976781235e-07	8.049157429468323e-08	-6.688673011012725e-07	1.4516889734750293e-07	-4.3724924125854165e-08	-1.0021932439485681e-07	2.904946825310617e-07	2.7684708925335144e-07	-1.8001121304678239e-07	-2.5202672304658336e-07	-3.346899291045702e-07	4.0234972686903354e-08	-2.626350159573576e-08	-8.857216471369611e-08	-2.2026816282050282e-07	1.0527328697662597e-07	-1.8139023438834561e-07	1.696994615940639e-07	-2.521263127164275e-07	-1.2380675684653397e-07	-1.2740215993289894e-07	-2.1824992302299506e-07	-4.71046092798133e-07	-2.677332133771415e-07	-1.757962024839799e-07	3.4587702657518093e-07	3.234702887766616e-07	-4.395421910885489e-07	3.9939887841455857e-08	-2.113357879807154e-07	-2.344149123700845e-07	-1.060538465935679e-07	4.518970797562361e-07	-3.789835432144173e-07	-2.996402201915771e-07	-1.0967416841367594e-07	-1.9857934319134077e-07	-2.377783374640785e-07	-9.17752487339385e-08	-5.775921749773261e-07	-2.172039046399732e-07	5.499503075157007e-10	-2.153226432710653e-07	-2.173151187889744e-07	-2.3693417006143139e-07	-4.3055472076503065e-08	-2.9477359930751845e-07	-3.644982200512459e-07	-2.1264540350784958e-07	-4.417819923219213e-07	-9.128254596646457e-09	-1.028124415825005e-06	-2.373389662579939e-07	-1.918429433089841e-07	-2.594858301563363e-07	-1.680768093592633e-07	-2.5783072032936616e-07	-2.392303599663137e-07	-3.417349034862127e-07	-1.5147638521284534e-07	-3.2430921237391885e-07	-2.193108485926132e-07	-2.660485165506543e-07	-4.3631581547742826e-07	-3.8594652806978054e-08	-3.992368533545232e-07	-2.9540981927311805e-07	-1.0402169436929398e-07	-7.05621658880773e-08	-2.480709326846409e-07	-3.092218321398832e-07	-4.839917551180406e-07	-4.976851641913527e-07	-3.4585161756695015e-07	-1.8851552852083842e-07	-1.8829271652975882e-07	-2.8011226049784455e-07	-1.1408086209030445e-07	-2.030945722708566e-07	-1.7746312153121838e-07	-4.677475828884781e-07	-1.9731729139493842e-07	-3.248925111165591e-07	-1.869787809027912e-07	2.2657293641259457e-07	2.759357471404656e-07	4.177259995685745e-07	1.4383552127128496e-07	1.4411071447284485e-07	4.349199969055917e-07	3.656749640867929e-07	2.478772103131633e-07	2.570072865637485e-07	2.392837927800429e-07	3.068219314172893e-07	2.3084037081844147e-07	1.2037057217639813e-07	6.946758901449357e-08	2.680402246824088e-07	2.552409625877772e-07	2.1641263003857605e-07	3.124955298972054e-07	1.3664472930940974e-07	1.8085755471020093e-07	4.900037424704351e-07	3.407162125768082e-07	2.630522715207917e-07	4.043087642457977e-07	1.4081572885515925e-07	3.380729935997806e-07	2.853271041658445e-07	1.2966309270723286e-07	6.597522173024117e-08	1.4011811799718998e-07	1.3586308966750948e-07	1.518397994004772e-07	3.348896484567377e-07	1.0628154711866956e-07	1.804775422442617e-07	5.633704063257028e-07	1.439476307041332e-07	9.198934947107773e-08	1.321499496498291e-07	1.7541181307478837e-07	2.1365244151638765e-07	7.253967027054388e-08	1.2439774366157508e-07	3.233602114960377e-07	3.841152533823333e-07	2.1039063824446202e-07	1.7152279951915261e-07	2.927451419054705e-07	3.1597627980772813e-07	1.2713330477254206e-07	2.190397765389207e-07	3.002964490406157e-07	2.315193796675885e-07	5.106535354570951e-07	9.91003972217186e-08	1.0622225943279773e-07	1.214313272157597e-07	8.417927119808155e-07	1.1619762574355265e-07	2.685350750653015e-07	1.2618974665201677e-07	1.1606607586145401e-07	4.3116955339428397e-07	1.374183113966865e-07	2.270350449862235e-07	1.0156971086416888e-07	1.728871268369403e-07	1.0278114359607573e-07	5.2540666928280195e-08	2.631998370361544e-07	8.075825519426871e-08	6.633768379060713e-08	5.387866508499428e-07	1.3471071724779904e-07	6.524466300561471e-08	5.204064450481383e-07	1.2640882118830632e-07	3.724962311935087e-07	3.466505233973294e-07	2.211751279901364e-07	1.1909487795946917e-07	1.5334615000028864e-07	1.927352286656969e-07	2.9527296874221065e-07	2.741101639003319e-07	7.13863755663624e-07	5.878618480892328e-07	3.979560460720677e-06	2.2884210011397954e-06	-1.0682038009690586e-07	5.115078351991542e-07	2.985378273479e-07	2.09996596822748e-06	2.4187963845179183e-06	6.959920710869483e-07	4.828697001357796e-06	1.155549512077414e-06	3.51225889971829e-06	1.255542883882299e-06	-1.9474096291105525e-07	1.427992970093328e-06	5.145250838722859e-07	3.581035628030804e-07	-2.1293507757036425e-07	2.598523224150995e-06	-5.648414571624016e-07	6.2881179019314e-07	-2.080518243019469e-06	-2.069429001494427e-06	-5.8966001859062096e-08	-6.249942998692859e-07	-7.34226887288969e-07	-3.33894263349066e-07	5.251974357634026e-07	2.749218310782453e-06	2.993714645072032e-07	-6.970595336497354e-07	1.828639710765856e-06	1.7418735751562051e-06	2.7110320388601394e-06	4.805857543033198e-07	-2.145457528968109e-06	-8.23515790671081e-07	6.305011766016833e-07	7.523869385295257e-07	-7.31967162437286e-08	-5.096263748782803e-07	2.8863894385722237e-06	1.326671508650179e-06	-1.8695103563004525e-06	4.977088110535988e-07	-8.745632840145846e-08	1.6743975947974832e-06	7.520069402744411e-07	1.1964418717980152e-06	-1.0941306527456618e-06	1.95053735296824e-06	4.606164907272614e-07	-1.3382449424170773e-06	1.2490895642258693e-06	1.064002617567894e-06	4.2222973206662573e-07	1.4458934174399474e-06	-1.6098769037853344e-06	1.9907683963538148e-06	1.2488255833886797e-06	1.508995069343655e-06	9.364865718453076e-07	2.2657231966149997e-06	2.5372069103468675e-06	2.522588374631596e-06	-1.3489141110767378e-06	4.190409981674748e-06	3.651186034403509e-06	1.2022819646517746e-06	6.271504275900952e-07	-4.6798135144854324e-07	-8.784092528912879e-07	-2.8207682589709293e-07	-6.084577535148128e-07	-1.927432322190725e-06	1.8186344732384896e-06	-1.2896548469143454e-06	2.105876774294302e-06	-1.6080837212939514e-06	1.2619329936569557e-06	2.86639146906964e-06	1.8361761249252595e-06	1.932763098011492e-06	1.2759777519022464e-06	4.126491717215686e-07	3.624921873779386e-07	3.947930906633701e-07	7.553505838586716e-07	2.8245187877473654e-07	4.5435382389769085e-07	1.1073594805566245e-06	2.640642833284801e-07	2.9197536832725746e-07	6.040562539055827e-07	1.083111669686332e-06	7.244233302117209e-07	2.89688813381872e-07	2.0820127133447386e-07	8.973426588454458e-07	6.348354872898199e-07	1.8301071236237481e-07	2.16950681419803e-07	4.633055539216002e-07	2.589694361176953e-07	3.259910386077536e-07	3.909879922048276e-07	3.400148500531941e-07	6.372432039825071e-07	9.545590273773996e-08	3.410047355600909e-08	2.588552092674945e-07	3.300270918771276e-07	3.500753678054025e-07	3.125816476767796e-07	4.667829216487007e-07	4.092409255918028e-07	4.739410996990046e-07	5.855237077412312e-07	4.32971916097813e-07	7.650201183651006e-08	2.400338132702018e-07	3.28077902622681e-07	3.1276422873816045e-07	6.114104849075375e-07	1.7402622631834674e-07	8.069192745097098e-07	2.7166305471837404e-07	3.543154321050679e-07	4.1849389731396514e-07	1.684691568470953e-07	2.1650059522926318e-07	6.540968797708047e-07	7.791772986820433e-07	4.4882420979774906e-07	2.2911157770977297e-07	3.866351505621424e-07	4.255521730556211e-07	1.93620465438471e-07	5.734219712394406e-07	1.1137037745356793e-06	3.9078386748769844e-07	3.042816842935281e-07	6.345330234580615e-07	5.353617211767414e-07	3.78726383587491e-07	1.4077346577323624e-07	3.4964887163368985e-07	5.391087256612082e-07	5.740502615481091e-07	6.041932465450373e-07	2.700001857647294e-07	2.8342566338324104e-07	3.173151412738662e-07	4.066841086114437e-07	3.89049034765776e-07	3.58575420023044e-07	1.6694809801265365e-07	4.979222012480022e-07	2.2601099658459134e-07	-7.913121180536109e-08	1.025227120976524e-07	6.00633484282298e-07	5.646555791827268e-07	2.1791626636513686e-07	6.035577371221734e-08	2.549639361859591e-07	3.4504580526117934e-07	-1.8328673832002096e-06	8.766384098635172e-07	-1.3257528053145506e-06	-8.458270599476236e-07	-1.6830301774461986e-06	-7.172581604208972e-07	-7.787133426973014e-07	-4.0053879502011124e-07	-1.0312882068319595e-06	-8.635680615043384e-07	-1.1751601505238796e-06	-5.432993361864646e-07	-3.109333874817821e-07	-8.045848289839341e-07	-1.0026059271694976e-06	-9.900538771034917e-07	-1.0743124221335163e-06	-7.438075613208639e-07	1.1805652633256615e-07	-3.960182368700771e-07	8.239999971237921e-08	-6.012052153892e-07	-2.2873436478221265e-07	7.392098950731452e-07	-1.3280340454002726e-06	4.849781589655322e-07	-7.808260420461011e-07	-1.6970046772257774e-06	-1.3854956932846108e-06	-1.1437666671554323e-06	2.264079483893511e-07	-6.758157837793988e-07	-1.0834523891389836e-06	-1.7768309490406864e-08	-1.280113565371721e-06	3.211176249351411e-07	-5.672518454957753e-07	5.73664806324814e-07	-3.097741796409537e-07	1.5748595387776732e-06	-8.455068609691807e-07	6.307416811068833e-07	5.802098712592851e-07	-9.917980605678167e-07	-6.345296128529299e-07	-9.246761578651784e-07	-9.626494374970207e-07	-5.659366593135928e-07	-5.460374836729898e-07	-6.059185579943005e-07	-7.437786848640826e-07	-4.519451408668829e-07	-1.472430881221953e-06	4.080222311131365e-07	-9.314329076914872e-07	2.3440375684913306e-07	-7.13225460913236e-07	4.848379262512026e-07	-3.755563966478803e-07	-9.947601711246534e-07	-2.442116283418727e-06	-3.232499352634477e-07	-9.95493110167445e-07	-6.703259032292408e-07	-5.8470743624639e-07	-1.1287301049378584e-06	-5.065207915322389e-07	9.474983926338608e-07	-5.496705171026406e-07	-6.606283022847492e-07	-4.310085728320701e-07	-5.361072226151009e-07	-1.0669534731277963e-06	4.21349568568985e-08	-5.919960130995605e-07	2.105970224874909e-07	-5.578683612839086e-07	-5.154286668584973e-07	-1.0783206789710675e-06	-2.821185773882462e-07	-1.878657513998405e-07	-1.0833309715962969e-06	-6.855848369013984e-07	-5.728761607315391e-07	-7.491415772165055e-07	4.722874962226342e-07	-6.279199737946328e-07	-4.241279043526447e-07	4.08977953725298e-08	-2.497498883258231e-07	4.590344246935274e-07	3.82873906801251e-07	-1.2885553815067396e-06	-9.432525871488906e-07	2.820049758156529e-07	-1.9664926185214422e-06	-1.506139852835986e-07
3	-4.7132962777141074e-07	-4.853549171457416e-07	-2.561485601404456e-08	-4.895644565294788e-07	-1.979791477424442e-06	-4.81407766983466e-07	-5.668443918693811e-07	-7.674738071727916e-07	-7.338790624089597e-07	-2.42128919580864e-07	-2.562977670095279e-06	1.844736274847492e-08	-7.490791631425965e-08	-2.3999115228434675e-07	-6.933387339813635e-07	-1.2315948083596598e-07	-3.460564528268151e-07	-3.615498656017735e-07	-8.37677447407259e-08	-1.898229413654917e-07	-4.301932676753495e-07	-1.4636880507623573e-07	-2.657699837982364e-07	-4.1460406663418325e-08	-6.410721766769711e-07	-1.7447239031298525e-07	-9.916166021639584e-08	-5.660555757458496e-07	-4.5731491127298806e-07	-1.0885306522823157e-07	-4.996487135144889e-08	-1.1048086889786646e-06	-3.097080281122544e-08	-1.6929217849792624e-07	-5.090370223115315e-07	-9.136937428877444e-09	-3.813875650848786e-07	-1.342059903208792e-07	-1.3303677803833125e-07	-6.780074954804149e-07	-5.9415498299131286e-08	-7.325192541429715e-07	1.435206939959244e-07	-1.3590430398835451e-06	-8.697394093815093e-08	-8.914749827226842e-08	-3.993401662683027e-07	-3.334759810513788e-07	-1.7306049926446576e-07	-3.110530144567747e-07	-7.500376568714273e-07	4.0173894433337416e-08	-9.727335736897659e-08	-2.1885591650061545e-07	-5.328412271410343e-07	-8.110522458082414e-07	-9.917845034124185e-08	-6.891144721521414e-07	-4.376602902311788e-08	-7.162954318573611e-08	-5.266683729132637e-07	-8.128473609758657e-07	-3.015358913671662e-07	-2.93135769879882e-07	-2.766253999197943e-07	-4.749454944885656e-07	-5.349303364710067e-07	-1.6157078164269478e-07	-7.724228368033438e-08	-9.564722347477073e-08	-1.089451757252391e-06	-5.1838746628618544e-08	-3.058584923110175e-07	-2.711416584588733e-07	-4.33876664374111e-07	-1.5730927671597783e-08	-7.672542601255827e-09	-3.9949167529584884e-08	-1.2018725215057202e-07	-1.572352914536168e-07	-6.014068958393182e-07	-4.194913856281346e-07	-1.7344709135613814e-07	5.567356353708419e-08	-4.826760005016695e-07	-2.488710890702351e-07	-2.801623395498609e-07	-6.141294193184876e-07	-9.152110465038276e-07	-4.356972027608209e-08	-3.968157784584037e-07	-5.995665333102806e-07	-4.216982745219866e-07	-7.99110523530544e-07	-2.336875297714869e-07	-2.2042770808639037e-07	-2.752689454155189e-07	3.0013225682523625e-08	-3.41504659218117e-07	-1.4883008248034457e-07	-2.625807610456832e-06	-3.675613129416888e-07	-2.502185054709116e-07	-2.0889281415747973e-07	-3.691058054755558e-07	-1.6886806974980573e-07	4.0498569831015636e-08	-5.334762249731284e-07	-1.0659434792614777e-06	-7.250249609569437e-07	-6.136455681371444e-07	-6.270112180573051e-07	2.9234252352239313e-08	-4.93494610509515e-07	-2.543800121657114e-07	-6.979024647080223e-07	-5.949019623585627e-07	-5.342457143342472e-07	-3.9897935266708373e-07	-3.232299548017181e-07	-5.791381454400835e-07	-2.027987164865408e-07	-3.714315823799552e-07	-3.086145738961932e-07	-7.120439704522141e-07	-4.650695757391077e-07	-2.1872010336210226e-07	-8.727734979174785e-08	-3.546871880644176e-07	-9.531106002214074e-07	-1.8895329390034021e-07	-3.0834755193609453e-07	-5.336555091162154e-07	-7.242528567985573e-07	-6.339731157822825e-07	-4.4376869823281606e-07	-4.997440328224911e-07	-7.026274033705704e-07	-1.8431272508223628e-07	-9.959878752852092e-07	1.6440159811281776e-07	-1.0405572936633689e-07	-6.882988827783265e-07	-3.409746796023683e-07	-9.091003505545815e-08	-1.2107849443054874e-06	-1.5323927016197558e-07	3.969182316154729e-08	1.7963794007869183e-08	-2.558859080181719e-07	-4.092109975317726e-07	-4.243251510160917e-07	-5.94033622292045e-07	-8.6549803768321e-08	-2.607478108984651e-07	-4.213872983882538e-08	-2.480483374256437e-07	-1.785394942999119e-07	-3.859022399410605e-07	-3.619372250796005e-07	-1.3514276986370533e-07	4.681946919049551e-08	-2.148198916529509e-07	-2.182899407898731e-07	-1.958751170150208e-07	-1.5067345771058174e-07	-3.3043210834193815e-08	-5.0192920042491096e-08	-1.1754165996080701e-07	-1.6089498444671338e-07	-1.0356480828477289e-07	-4.428322242233662e-08	-3.282670206772309e-07	-1.7250184214390177e-07	-7.018562655503047e-07	-3.595877728912456e-07	2.5770294342919442e-08	-1.5340253867179856e-07	-5.740614597016247e-07	-6.950678539396904e-07	-1.9785004212735657e-07	-3.730889943653892e-07	-2.037174056113145e-07	-1.8281289726473918e-07	-3.453937438280264e-07	-3.801233674494142e-07	-2.232055038575709e-07	5.0885070379536046e-08	-1.4726414576671234e-07	-1.5628924643351638e-07	1.512785132717909e-07	-1.644225022801038e-07	1.6331959784565697e-07	-8.754660285603678e-08	-1.624304530878362e-07	-2.471176685503451e-07	-4.797858537131106e-07	-2.979403461722541e-07	-4.707803782366682e-07	-4.5476531340682413e-07	-5.0728829137369764e-08	-2.056187469179349e-07	1.1437102642730681e-07	-1.251938897439686e-06	-3.341100125453522e-07	8.3969702302511e-08	-2.379426433662957e-07	-8.10633821402007e-07	3.60381378072816e-08	-7.769604337681812e-08	4.132951403335028e-07	-4.311028476422507e-07	-4.935496917823912e-07	1.1915939346351934e-08	-2.728074264268799e-07	-1.3301219325967398e-07	-9.30308772240096e-08	-2.347197494145803e-07	-2.7358689180800866e-07	-3.9981522093057726e-08	-4.311851569127612e-07	-9.375186493798537e-08	-5.012717565477942e-07	-6.534394003665511e-08	-3.12488765530361e-07	-1.8957435088395869e-07	-9.212013907244909e-08	7.163875892501892e-08	-2.467672288730683e-07	-3.799356989020453e-07	1.145822139392294e-07	-3.4523586123214045e-07	-1.850291653227032e-07	1.8303580873180178e-10	-1.6891101495275509e-06	-5.28831037627242e-07	7.128194479122385e-09	-2.7849037564919854e-07	-2.8084505743208865e-07	-3.984626744113484e-07	-2.480391856352071e-07	-4.2673516276181545e-08	6.78821479027647e-08	-2.508761554054217e-08	1.229564787763593e-07	6.852724254713395e-08	4.823362331762837e-08	1.561776130643011e-08	-2.341034530672914e-07	-1.441627262011025e-07	1.850413298143394e-07	2.069981093200113e-07	-1.2147685879426717e-07	2.948048383188961e-08	-6.8225581628667e-08	6.426562038086558e-08	-1.717651514354657e-07	-1.9226320091547683e-07	2.444703817161553e-08	1.1413034428642277e-07	-9.77102576626976e-09	4.294212629929461e-08	1.7612849489978546e-07	-3.2455375276185805e-07	1.553873687498708e-07	-5.7310522549869354e-08	1.214405216387604e-07	1.6998141916246825e-07	5.777945233376158e-08	1.8653574329619005e-07	1.206986723900627e-07	1.32013781239948e-07	-1.791644024251582e-07	1.29751555277835e-07	-1.9620159719124786e-08	1.0448924570027884e-07	-3.8996289530857103e-10	4.575671823658922e-07	1.3569768952947925e-07	3.664085284071916e-07	-1.0474423106643373e-08	-1.4608962928264193e-08	-5.280708137433976e-07	-7.074466878975727e-08	3.9014895492073275e-07	1.3284683575420786e-07	3.79524252025476e-08	-2.3441835139692563e-07	-2.736228168487287e-07	7.475383512201007e-08	-3.126046976831276e-08	1.451559654697121e-07	2.531164398078545e-07	-5.0918355753992734e-08	2.1116859727499107e-07	1.1271665556478184e-07	-2.07705127763802e-07	-6.107966044055503e-08	2.503820155652648e-07	-7.921537559241187e-08	-1.7258587092783273e-07	1.059886585608183e-06	-4.970964937456301e-07	-1.1647866671182785e-07	7.665505452614241e-10	-1.3059417547367502e-08	-1.0676620476601784e-08	-1.888133738248144e-07	4.086665228442144e-08	1.0338853329017184e-08	6.877701075325149e-09	2.133658654202009e-07	-8.19305796539993e-08	2.409882711162936e-07	-2.7422681014854792e-08	-1.5320109980621058e-07	3.43237118727302e-08	4.993362878735753e-08	-6.294445853427534e-08	-1.084560352637709e-07	4.620774234354031e-07	6.338013349704852e-07	-6.906840610554354e-08	1.0998644484061516e-07	-2.550404474277457e-07	-7.747462227314372e-09	1.605057775577734e-07	1.725955769416032e-07	-1.0780309089852837e-08	1.805922380526681e-07	7.019519898676663e-07	-2.050057901215041e-08	4.24032258194984e-08	-2.8340355839873158e-08	2.0973477177221863e-08	-2.640993557179172e-08	-1.733169199269469e-07	-5.5150168876139105e-09	6.314510159199926e-08	1.8146070601687825e-07	2.2983390124409203e-07	-9.632206854348625e-08	-2.3353842948381498e-07	-2.711565230129054e-07	2.8092397741374956e-08	-2.583228706498631e-07	3.9621926362087844e-07	-4.08109826821601e-07	-1.4162954187213472e-07	-3.981272982400697e-07	-6.769676019757753e-08	-2.816130688643171e-07	3.1375986253578965e-08	-2.2504022467728649e-07	1.8846337468403362e-07	1.1572007352356197e-08	2.4400591769335733e-07	-1.0802837380197161e-07	3.929177978534426e-07	4.432795321918093e-07	-7.545497737737605e-08	-3.997401165634074e-07	-6.225910453849792e-08	2.4113731456054666e-07	3.159541677177913e-07	-1.1236776487066893e-07	2.7369054578230134e-07	-3.5777594575847615e-07	-3.1079093787411693e-07	5.706793260173981e-08	-2.3383616110095323e-07	9.208351769984803e-08	-7.134906443440059e-09	-3.248290738611104e-07	-1.2467270948945952e-07	-1.9071933365921725e-07	-1.770961546299077e-07	-4.0652526678286456e-08	7.976942839604818e-08	-8.61568025811721e-08	2.197034518758301e-07	2.905289022692159e-07	-6.268379593166173e-09	-7.237910892854417e-08	4.866353719990002e-07	-1.835334160205093e-07	-1.36907630121641e-07	-3.603918514727411e-07	5.433727210402139e-07	7.801372703397648e-08	3.1181369308797e-07	1.1289046142337614e-07	2.1277757866755564e-07	7.461035522737802e-08	-2.603895836728043e-07	-1.6505697431057342e-07	-6.328864401439205e-07	3.398724288672384e-07	-6.595525459118789e-09	-5.417831516751903e-07	7.65326930718402e-08	2.342860909720912e-07	9.19787126463234e-08	8.590767208715988e-08	2.2903904550730658e-07	7.517687805602692e-08	9.608396744908989e-09	1.2065670773608872e-07	-5.575117256739759e-09	7.307177440907253e-08	-1.7859738932202165e-07	1.0543569572973865e-07	6.03690040179572e-08	-4.268029556442343e-07	-9.550841184591265e-08	-1.0085294377404352e-08	1.8445233251895845e-07	-1.6278224279631107e-07	-8.704834897343973e-08	1.1679621536586637e-07	-1.131746807381262e-09	7.965928361386432e-09	3.0132635941981796e-08	-3.4290287942440045e-08	-5.974277428322239e-08	1.9379459104129642e-07	-8.790071603925753e-08	5.6873112441735436e-08	3.209546051152756e-08	1.6696000670890498e-07	-1.3291177936025633e-07	2.0497004982189537e-07	-1.3021065115026433e-08	1.3193763948038398e-07	2.183112854936553e-07	-2.1426380669709038e-07	-5.400802933763771e-07	1.475836342024195e-07	-1.2139625482632257e-07	-6.607257851953818e-09	-1.0794017413218172e-07	-9.332476480494735e-08	4.3367145963202347e-07	-9.633924946683693e-08	-3.5504089623827895e-07	-2.125682296849618e-09	1.764388031233466e-07	1.167776417787536e-07	-1.248311320978246e-07	-5.60698829588091e-08	2.741287516982993e-07	-2.6948574927132544e-08	-2.322652505881706e-07	-1.830146700854129e-08	-2.7025674853575765e-07	-4.621587663677929e-07	-9.513375687220105e-08	-1.433142102769125e-07	-2.8928283768436813e-07	-2.3122615289139506e-07	9.531989064726076e-08	-7.142330282761122e-09	-1.2288087702927444e-07	-3.6816231840930413e-07	-5.72736951198749e-08	-7.53588764723645e-08	-5.1920615362632816e-08	1.2416941785886593e-07	2.591592078715621e-07	1.1650122644368821e-07	-1.0725161558866605e-07	8.901265857730324e-08	7.865653373073657e-08	4.5492466682617305e-08	-9.184522298255616e-08	-7.512083755045752e-08	2.253018749343028e-08	8.218552061123319e-09	7.830218251569931e-09	-1.4071366294388101e-09	7.325198225771602e-08	1.5095888428184878e-10	3.124764091921861e-08	1.8304042725958423e-09	-1.095043722365574e-09	2.957006017823005e-08	9.60160839724722e-09	1.625766410384699e-09	6.807894248339608e-10	2.2717459025045628e-09	1.423547502099609e-07	-1.5469826530889463e-09	2.6939726893715488e-08	-5.276873382698e-10	1.835840091057861e-10	-3.842541396181787e-09	6.700290100525308e-09	-3.535530979092982e-08	4.2265245525641155e-08	-1.389858561573476e-09	5.358259613785776e-08	-1.1414310385760018e-08	-6.817936881731157e-09	8.075174662280915e-08	5.221966858925953e-09	1.144356609472652e-09	1.2493671874835854e-08	1.5073650772023942e-08	1.2631251600225823e-09	7.64546204123917e-09	1.284131769807573e-07	-4.791251395630525e-09	-2.1549384499053303e-09	2.397259279973696e-08	3.919584656841835e-09	2.8017012709824485e-08	1.465679799750319e-09	-5.022728899461981e-09	1.2547755723346654e-08	1.791898895930899e-08	-8.463536538272365e-09	1.5517164442258036e-08	-9.648170262721578e-09	7.048427397293722e-10	-2.0469530515043743e-09	-3.270073323236033e-09	1.7247812067466842e-08	-2.910401475375579e-09	7.426339543314953e-10	1.36254314497819e-07	3.172402429640897e-08	-1.1887468787108446e-08	1.1436469549153117e-07	2.52442191595037e-08	-1.8299564086277087e-09	2.009911703737544e-08	-4.941014819515033e-10	-9.344344853445818e-09	1.0684040319119958e-08	5.18980858288387e-09	1.7067213420318694e-08	1.1586930526163997e-08	-2.9806479062699516e-08	1.8363584430858282e-08	1.3092464890007705e-08	-6.257613982540988e-09	-4.007150611329281e-09	7.372488397550114e-09	4.135710085506617e-08	1.87398008222317e-08	3.9451208522223176e-08	-9.922621835301015e-09	3.057479958101794e-08	8.23889436674108e-08	1.840112702211627e-07	1.459473679688017e-07	6.099033100781527e-08	2.1032544594845604e-08	-3.92581023245242e-10	2.187966430255983e-08	1.8379248345468117e-08	-2.5793365221460363e-09	5.5984326507996236e-08	2.4194719117076602e-08	9.278100066012485e-09	-6.913204231295822e-09	8.850525290426958e-08	-3.0180622445641354e-08	6.3514235648654e-08	2.0633390107605013e-08	5.253543378103132e-08	1.1370397068333205e-08	-2.5333993236564817e-10	4.650722473797941e-08	-8.191811673441407e-09	7.517790834299375e-10	2.4628667105730532e-08	1.981887365332113e-08	-1.743504896012382e-09	2.627555506506951e-09	6.823174025782919e-09	3.804213477565099e-08	2.575725055464773e-08	2.3181694785989748e-08	-8.827572450798016e-09	-1.3498733242300887e-09	3.921229918546487e-08	2.3558394346423484e-08	1.8027732640035763e-09	-1.1294296609065666e-09	-4.1427439256835896e-10	2.2297804491699932e-08	-1.090048495910878e-09	2.228870776832537e-08	1.5062020519707175e-09	3.9160095610668584e-08	5.96747184999913e-08	-6.617281833598554e-09	-1.967239038336288e-09	-1.5085570126416314e-08	-7.906554522207898e-09	3.23898845522308e-08	-5.478773879019627e-09	8.925193029085676e-09	-1.663340398749824e-08	1.3884500660310552e-08	4.261675101702168e-08	1.1841078340069089e-08	-7.321526163117652e-10	1.47822698526312e-09	1.2926255621437122e-09	2.6071223402368563e-08	4.380036333628823e-09	-3.022231354066207e-09	-3.1280814050127503e-10	3.9102186377704136e-08	7.528140599788459e-08	1.1729680338135042e-08	-4.111003537587976e-09	-1.576179409212841e-09	8.566075848648325e-09	7.784028421831123e-10	1.669263696157941e-07	8.826378739001939e-09	1.3989779112932864e-08	5.24784908861875e-08	6.33707841757314e-08	3.9685527752908456e-08	3.2082336787198074e-08	7.927946299446376e-09	3.4467287690631565e-08	5.983172624013377e-09	2.7309477346193493e-08	6.720254130954117e-09	7.80695259550157e-08	1.013752193301798e-08	5.8752466003397785e-08	5.2537323824708444e-08	2.4687977884241263e-08	5.429684257762801e-09	5.505818911899496e-09	-9.427443270482172e-10	7.433005877466313e-10	2.253849373801131e-08	-7.416411929028753e-09	7.871136520343214e-10	9.613401630303995e-09	4.6257884633860165e-08	1.636639268554063e-09	-7.568881521535786e-09	1.3329943815421075e-09	1.991666742640064e-08	-7.742585461656403e-10	1.2022764117602946e-08	-1.6422158077844527e-09	-5.542746817077671e-10	5.361562216421589e-08	1.2094770518444877e-08	1.5664929353675914e-09	-4.129173447608992e-08	2.087631401082035e-09	3.2195646149091317e-09	4.776671502781937e-09	9.26462129235972e-10	2.4108334883976568e-08	6.509979044722058e-08	2.7313700190489953e-09	-1.554440132167656e-09	7.999473083941666e-09	3.052318220397865e-08	-1.19749721250173e-09	-3.279390092814083e-10	2.608786520141848e-09	-1.4541704507209372e-09	5.286021398376306e-09	2.211969718501905e-09	-1.882522138174636e-09	-2.7991289841544637e-10	1.0065154043559232e-08	5.7642772333110777e-08	-1.3567897916288982e-09	9.511975918030657e-08	2.5930095404191892e-08	1.6416796810858614e-08	2.937223242405196e-10	-7.940443857989975e-10	1.621267786688918e-09	-8.243678450980951e-08	4.362678751590465e-08	3.321948494061644e-09	-8.526895811655778e-08	-1.320087772427314e-08	-5.087953880433816e-08	-8.522620476014708e-08	-1.049686133569594e-07	-4.179621981847959e-08	-1.6172235461908713e-07	-1.8091733977598778e-07	5.265128888432001e-10	2.403254129035304e-08	-2.5894152599903464e-08	-9.469518857940785e-08	-1.2341213384559069e-08	-1.5312028978087255e-08	-3.0476301482451613e-09	-8.249621430422849e-09	8.094528602953233e-09	-1.9249437599455632e-08	-2.965696808132634e-07	-2.758585582185446e-09	-1.7205730173941447e-08	-6.253638957787189e-07	-1.8989810612879413e-08	-1.5322717672461297e-07	-6.572351907152553e-08	-7.848191430070983e-09	-6.551374553964706e-08	-1.012918033893584e-07	-5.329669079401356e-07	-4.2059173921416e-08	-5.247543910513741e-08	-8.661144690336187e-09	-6.636414440208682e-08	-2.2569029312080602e-08	-4.73305078685371e-07	-1.7813768238283958e-07	-3.8992922668512626e-08	-6.323777483885351e-07	5.6221541200329745e-08	-7.165611037862618e-08	-2.3410217764308072e-08	-5.494601218458683e-09	-7.476281211893365e-07	-3.1203180128613894e-07	-2.4708572965437273e-08	-3.89038405046449e-07	-4.5904009482455885e-09	-1.0154987961641383e-07	-4.81356687842549e-09	-1.3462869041802604e-08	-4.6701384803782286e-07	-4.20614469476277e-07	-2.261242215695347e-08	-5.228950605840055e-09	-1.5024302513211296e-07	-1.4371387635492285e-08	-3.1029634328660904e-07	-4.4993669234827394e-08	-7.105434747245454e-07	-1.9278778040643374e-07	-1.4182522534156305e-07	-4.362247238987038e-07	-7.009656428635935e-07	-1.968311380551313e-07	-2.3219254075002027e-08	-8.125889294774424e-09	2.6217691129204468e-08	-1.790101435972247e-07	-3.778898474138259e-07	-7.103449206624646e-07	-2.728212848523981e-06	-4.7667811919893666e-09	-1.1101215946496268e-08	-3.1304298886425386e-07	-5.342394082674673e-09	-5.816493064969563e-09	2.981148128355926e-08	-6.111382617746131e-07	-6.62581172150567e-08	-7.0249699390956274e-09	-1.55266405954535e-07	-1.86498247956024e-08	-2.1764382296396437e-08	-8.867964140790718e-09	-2.93926206040851e-07	-1.1162936353059651e-08	-5.111180811923077e-09	-1.0346961509810626e-08	-2.3165595663954264e-08	-2.254817275115784e-07	-1.541568792617909e-07	-3.993369261934277e-07	-3.7867692981308216e-08	-4.237154516140152e-10	-1.220248577737948e-07	-7.977320137797506e-07	-1.1265453991882168e-07	-2.995417105466913e-07	-1.1217313158340405e-06	-1.3199852446632576e-06	-1.3445076163520753e-08	-8.223046279454138e-07	-8.832695925775624e-07	-5.07585014020151e-08	-6.617719350288098e-08	-4.493691108109488e-07	-8.846284771379943e-08	-3.841778095647896e-08	-8.661488948291662e-08	-2.9139247459397666e-08	-1.5340051007228794e-08	-3.030175435014826e-07	-3.5847833146362973e-07	-7.257052292430899e-09	-4.339106141060256e-08	-4.808639459952246e-07	-1.8557861025669812e-08	-6.513935346674772e-08	1.3296715728472464e-08	-7.864333610996255e-07	-1.0337368738788655e-09	-1.5188462043624898e-07	-8.554255970238955e-09	-2.6706789668651254e-08	-5.676685077560251e-07	3.4806983961743754e-09	-1.3281822752730932e-08	-1.871131019015593e-07	-6.73740814249868e-08	-4.666270854158938e-07	-2.4730383074711426e-07	-6.82573158883315e-07	-7.261106993450284e-11	-2.613608103274601e-07	-6.164852806023191e-08	-4.640316575432735e-09	-2.4294056544249546e-08	-1.7879088209937775e-09	-3.7478013581448983e-08	-1.8051601102797576e-07	-3.089012921009271e-07	-6.886016645779591e-09	-1.0597593558259177e-07	-9.99788767330756e-08	3.94473325115996e-08	-4.060495228941363e-08	-7.201275309398626e-08	7.156911951966549e-09	1.2637423552064321e-08	-7.981636684917248e-08	-4.3205599098428145e-08	-2.347002947544752e-07	-6.056366430584603e-08	-3.5886490223902e-08	-3.324097406220972e-07	-8.34943136851507e-07	-3.2984836195737444e-08	-1.7035554833455538e-07	-5.327285723666364e-09	1.7448481770543367e-08	-1.833361373826392e-08	-7.057441848701274e-07	-3.592464326018785e-09	-1.4409943460691466e-08	-1.0938025241102879e-07	-1.4525615377181113e-08	-1.4772804313167852e-08	-4.413690035676154e-08	-4.052969959644771e-09	-2.6211424142275064e-08	-7.115055211670551e-08	-1.1097225893763608e-07	-1.6264219970807403e-09	-3.8230783161452564e-07	-3.348536337099972e-09	-2.5432097316979707e-08	-1.4712997931098926e-08	-2.328623693870213e-08	3.17226280799332e-08	2.8674611129986264e-08	-4.312060930544703e-09	2.2368265462091586e-08	7.2345684998254e-09	-7.056561912577308e-08	-5.024497706784814e-09	9.2310230570547e-09	-6.802687124718433e-08	5.6734092979127135e-09	-5.730740326725937e-08	-7.034513771486672e-08	1.2222375112003192e-08	3.863669828518823e-09	-9.192027761173449e-08	-2.8380583216858213e-08	-4.015609622598504e-09	2.2094337026601352e-08	-2.4141986187942166e-09	1.6861411822333142e-08	-9.213730578494507e-08	1.731832988127735e-08	-3.9874599622180546e-08	-1.45683941354946e-07	2.176060043268535e-08	-4.7032965966309355e-08	1.1321495740901357e-08	-8.429808673326988e-08	-1.591145064594457e-07	-6.545393489432172e-07	-2.673348298287692e-08	-6.455561418761135e-08	-9.459481731255437e-08	-1.4392254854556088e-07	-8.563917219817085e-08	-1.8223623721169702e-09	2.5590093599703323e-08	-1.537432625653423e-09	-9.708798643259796e-06	-3.835070856439415e-06	-6.170439974084729e-06	-6.106420187279582e-06	-1.4339916560857091e-06	-9.70036580838496e-06	-6.860982011858141e-06	-2.747295638982905e-06	-1.52214045101573e-06	-2.827070602506865e-06	-1.4859094790153904e-06	-4.089958110853331e-06	-1.1599561275943415e-06	-7.62402351028868e-06	-2.0677630345744547e-06	-5.001548288419144e-06	-1.5142383062993758e-06	-5.389861144067254e-06	-2.3876614250184502e-06	-3.9855099203123245e-06	-2.113855316565605e-06	-5.302140380081255e-06	-3.085315256612376e-06	-1.3677705510417582e-06	-6.90374417899875e-06	-2.657012828422012e-06	-4.427278327057138e-06	-3.169490128129837e-06	-5.31318755747634e-06	-2.5100139282585587e-06	-3.7163449633226256e-06	-1.963803697435651e-06	-3.948444373236271e-06	-3.3319461181235965e-06	-1.4177791172187426e-06	-4.0323361645278055e-06	-2.949550662378897e-06	-3.905171070073266e-06	-2.549284999986412e-06	-3.934504093194846e-06	-2.7986245640931884e-06	-2.9800025913573336e-06	-2.378604904151871e-06	-6.1021246438031085e-06	-5.635696197714424e-06	-5.206195510254474e-06	-3.603506002036738e-06	-3.257943944845465e-06	-2.234727162431227e-06	-3.1371077966468874e-06	-4.023803285235772e-06	-3.1183194550976623e-06	-5.357953341444954e-06	-3.974008905061055e-06	-8.715313924767543e-06	-7.003277460171376e-06	-4.479064500628738e-06	-2.1945875232631806e-06	-6.455645234382246e-06	-3.1859522096056025e-06	-8.432498361798935e-06	-2.8172537440696037e-06	-5.621991476800758e-06	-1.985280960070668e-06	-3.889672825607704e-06	-3.520618065522285e-06	-3.0826195143163204e-06	-4.78136053061462e-06	-9.481080269324592e-06	-7.756473678455222e-06	-2.842676167347236e-06	-7.289778295671567e-06	-2.997133151438902e-06	-3.4868141938204644e-06	-4.947004526911769e-06	-7.16967315383954e-06	-1.3384160411078485e-06	-2.191180328736664e-06	-3.536392341629835e-06	-3.2147831916518044e-06	-4.069190708833048e-06	-2.1180144358368125e-06	-1.186858412438596e-06	-2.039359969785437e-06	-2.977815711346921e-06	-3.901702712028055e-06	-6.229100108612329e-06	-3.5583780118031427e-06	-3.2053708309831563e-06	-4.64746472061961e-06	-3.4222514386783587e-06	-7.146693860704545e-06	-5.8052505664818455e-06	-5.606091690424364e-06	-4.390380581753561e-06	-2.7226287784287706e-06	-6.542371465911856e-06	-5.5433747547795065e-06	-4.818965862796176e-06	-2.4510898128937697e-06	-4.09541553381132e-06	-5.85786528972676e-06	-3.512885541567812e-06	-2.6699801765062148e-06	-3.794575150095625e-06	-2.7930468604608905e-06	-5.035240974393673e-06	-4.566576080833329e-06	-8.653020813653711e-06	-3.0019575660844566e-06	-5.668790890922537e-06	-2.7051285087509318e-06	-3.520915470289765e-06	-2.3420038814947475e-06	-8.53257552080322e-06	-4.084129614057019e-06	-7.548666872025933e-06	-3.085013986492413e-06	-4.556157364277169e-06	-4.386006366985384e-06	-2.800675247272011e-06	-1.2578299902088474e-05	-6.994635441515129e-06	-1.6256748267551302e-06	-2.579820602477412e-06	-3.060284825551207e-06	-2.5279955480073117e-06	-3.542716058291262e-06	-2.6351319775130837e-06	-3.468198656264576e-06	-3.268261480116053e-06	-2.470108029228868e-06	-4.269608325557783e-06	-8.495281690557022e-06	-4.255821295373608e-06	-4.1004427657753695e-06	-3.370204694874701e-06	-4.472479304240551e-06	-3.2821881177369505e-06	-3.5207874589104904e-06	-4.909009021503152e-06	-4.869329131906852e-06	-1.1494992577354424e-05	-2.533939778004424e-06	-5.081281415186822e-06	-2.864712314476492e-06	-3.423341695452109e-06	-1.8394288190393129e-06	-4.165754944551736e-06	-5.807133675261866e-06	-2.436380555081996e-06	-6.416872111003613e-06	-2.6053726287500467e-06	-5.977638465992641e-06	-1.6958667856670218e-06	-1.9732522105186945e-06	-1.101939233194571e-05	-5.42099223821424e-06	-3.631484332800028e-06	-6.313198355201166e-06	-5.577600859396625e-06	-3.184818297086167e-06	-7.339925559790572e-06	-2.715649770834716e-06	-1.3361411674850387e-06	-2.6614193302521016e-06	-1.3943019894213649e-06	-2.447557335472084e-06	-1.7580302937858503e-06	-1.5209392358883631e-06	-9.076414926312282e-07	-4.810820882994449e-06	-5.236637662164867e-06	-4.084683496330399e-06	-1.058634438777517e-06	-2.548890961406869e-06	-3.510007900331402e-06	-2.827761818480212e-06	-2.0821487396460725e-06	-3.5139535157213686e-06	-8.090809387795161e-06	-5.164068170415703e-06	-2.404269935141201e-06	-3.5694943107955623e-06	-2.794591182464501e-06	-2.5795966394071e-06	-3.0058783977438e-06	-1.3554838460549945e-06	-5.783690085081616e-06	-2.2495344182971166e-06	-2.3301554392674007e-06	-5.163869445823366e-06	-1.5153977983572986e-06	-1.0225806363450827e-05	-2.486669927748153e-06	-1.7639420093473746e-06	-2.7840255825140048e-06	-1.2160355709056605e-06	-1.3934326261733077e-06	-2.1959647256153403e-06	-3.123028363916092e-06	-1.0202704743278446e-06	-4.394120480810671e-07	-4.311828433856135e-06	-5.91328853261075e-06	-2.6861316655413248e-06	-4.125847681279993e-06	-3.692962536661071e-06	-2.093258217428229e-06	-1.6448873338958947e-06	-2.3193963443191024e-06	-3.0855394470563624e-06	-3.839357304968871e-06	-2.48322612605989e-06	-5.3436497182701714e-06	-4.625009296432836e-06	-1.7751893892636872e-06	-2.6436441658006515e-06	-2.451554792060051e-06	-2.037151034528506e-06	-3.026731064892374e-06	-3.2484763323736843e-06	-3.405785378163273e-07	-2.8607098556676647e-06	-4.119878667552257e-06	-3.944074705941603e-06	-1.3741660040977877e-06	-1.7652873793849722e-06	-1.4563662489308626e-06	-3.853705493384041e-06	-1.370702420899761e-06	-4.610058567777742e-06	-6.435128398152301e-06	-2.324359911654028e-06	-4.304399226384703e-06	-1.060259023688559e-06	-1.5430007351824315e-06	-3.466223915893352e-06	-2.777277359200525e-06	-2.917494839493884e-06	-5.927077381784329e-06	-2.495734179319697e-06	-3.194107193849049e-06	-1.3324004157766467e-06	-1.7967962548937066e-06	-9.10421022126684e-07	-2.6784734927787213e-06	-8.268497140306863e-07	-4.690818059316371e-06	-2.3008744847174967e-06	-3.9578299038112164e-07	-2.508826923985908e-07	-4.573629155402159e-07	4.7045810447343683e-07	-2.621324711071793e-06	-2.686385016659188e-07	-8.195656846510246e-07	-2.770313187738793e-07	-4.125013219891116e-06	-2.5215757659680094e-07	-2.1701773675886216e-06	-7.927945375740819e-07	-4.6071289716564934e-07	-8.568021030441741e-07	-2.721331497923529e-07	-6.541426955664065e-09	-9.40609766075795e-07	-7.197812692538719e-07	-1.2711560657407972e-06	-6.284007980639218e-08	-2.313994855285273e-06	-8.2766536024792e-07	-1.197843971567636e-06	-5.768213782175735e-07	3.2218048318100045e-07	-9.777102150110295e-07	-3.966307815517212e-07	2.6069224645652866e-07	2.75757763290585e-08	1.1438022511356394e-06	4.880685082753189e-07	-6.358408199957921e-07	-7.992666724021547e-07	-2.181442084747687e-07	5.187203555578891e-09	8.314130894859774e-08	-2.0070956452400426e-07	1.3402177501120605e-07	-6.304852462335475e-08	6.575139082087844e-07	-1.9887033886334397e-06	-3.575933105182116e-09	-1.1658286211968516e-06	-4.508375184286706e-07	-1.1104185659860377e-07	-2.079573278024327e-07	-1.3634478079893597e-07	1.946755290305191e-08	9.108942435887002e-07	-5.2032333996976377e-08	-1.35543916712777e-06	1.4412973996513756e-06	-1.1136141608858453e-07	3.043329286356311e-07	-9.29948612338194e-07	1.0026222696524201e-07	2.3662948933633743e-08	1.1772011987432053e-07	1.6696809268523793e-07	6.277387143427404e-08	-4.407381481996708e-08	1.1519192355535782e-07	1.4564951911211212e-08	2.029120196311851e-07	2.921473285510956e-09	2.6442970479934047e-08	2.081058738667707e-07	-6.397059593155063e-08	-2.939982834959665e-07	1.1595174953527021e-07	2.293365071182052e-07	-1.4319873287149676e-07	1.7664322626842477e-07	-5.543460446233439e-08	1.1130534005587833e-07	1.996576628471303e-07	2.178941684860547e-07	2.3304241381083562e-07	1.3071256432795053e-07	-1.9733820977307917e-07	-5.801791189696814e-07	8.50655723638738e-08	-9.611818541088725e-08	-1.3858244756193017e-06	-1.1473509857751196e-06	-1.531073394289706e-06	-7.621990789630217e-07	-1.499824406892003e-06	-1.074381202670338e-06	-3.633202254604839e-07	1.5258393437633801e-09	-1.9834144495689543e-06	-1.879145372640778e-07	-3.9333808672381565e-06	-6.153865683700133e-07	-1.1710008038789963e-06	-6.820395128670498e-07	-8.761522707345648e-08	-2.0639109266085145e-07	-2.470253775754827e-06	3.357931266378955e-09	-1.5078693849090996e-08	4.964132216400685e-08	-1.7758599142325693e-06	4.254836127870476e-08	-1.1687269534377265e-06	-6.758638164683362e-07	-1.1097796459580422e-06	-1.2464822418678525e-07	7.168277704749927e-08	5.205637165772715e-08	-1.501656015534536e-06	-2.313352069904795e-06	-1.1329393601045012e-07	6.106163397134878e-08	-2.587005099030648e-07	2.9772277088113697e-08	-7.179073691077066e-08	-4.821366133000993e-07	-3.138856357054465e-07	-3.238568751839921e-06	-7.462781013600761e-06	-6.226336154213641e-06	-8.900385182641912e-06	-2.9284972242749063e-06	-1.5442117728525773e-05	-3.154874548272346e-06	-9.908935680869035e-06	-3.68006044482172e-06	-1.4814564565313049e-05	-3.286216042397428e-06	-2.78957350019482e-06	-1.0006810953200327e-05	-1.3799775842926463e-05	-8.202065146178938e-06	-9.313434929936191e-06	-3.4387971936666872e-06	-1.0731685506470969e-05	-1.1996193279628642e-05	-6.146366104076151e-06	-1.2031910046061968e-05	-5.180193511478137e-06	-6.206484158610692e-06	-6.391279839590425e-06	-4.957460078003351e-06	-7.045071015454596e-07	-1.1689346138155088e-05	-1.2326097930781543e-05	-1.161365617008414e-05	-1.2505285667430144e-05	-3.3326905395369977e-06	-1.3912391523263068e-06	-1.7020831819536395e-06	-4.112162969249766e-06	-2.261278041260084e-06	-1.8147763967135688e-06	-5.282985512167215e-06	-5.660901024384657e-06	-5.758438419434242e-06	-2.607832129797316e-06	-3.7583566836474347e-07	-3.333046834086417e-07	-4.503782804476941e-07	-2.986160438922525e-07	-2.758281993919809e-07	-1.0958352447687505e-07	-3.2723784215704654e-07	-2.904203029174824e-07	-1.798491382487555e-07	-2.9603904749819776e-07	-5.14331873091578e-07	-5.386536940932274e-07	-3.682917508740502e-07	-2.8962134024368424e-07	-5.557852205129166e-07	-2.842425033122709e-07	-8.038720125114196e-07	-6.707919055770617e-07	-6.028721486472932e-07	-6.434811439248733e-07	-2.945013477528846e-07	-5.832181386722368e-07	-5.032359240431106e-07	-1.7682883424186002e-07	-3.548103961747984e-07	-2.397507046225656e-07	-1.1448339876096725e-07	-3.884917134655552e-07	-1.632280230978722e-07	-1.519441070740868e-07	-4.008815324141324e-07	-1.4008721791469725e-06	-4.303246896597557e-07	-2.96678479116963e-07	-3.3928978382391506e-07	-2.5528964897603146e-07	-1.4657230451575742e-07	-3.234993073419901e-07	-2.895997113228077e-07	-5.558035809372086e-07	-2.2241613351070558e-07	-2.3210563426800945e-07	-1.5229068139888113e-07	-2.778947418846656e-07	-1.53243590261809e-07	-1.6038383421346225e-07	-2.118961219821358e-07	-1.4516361090954888e-07	-1.508540208305931e-07	-2.107493628500379e-07	-1.749708076204115e-07	-2.270369634516101e-07	-2.1674368611002137e-07	-1.6410874081884685e-07	-2.445712539156375e-07	-1.4264240633110606e-07	-2.1308896691607518e-07	-4.377683922029974e-07	-6.159536383165687e-07	-5.107831952955166e-07	-5.416954422798881e-07	-1.868108654434764e-07	-5.402226861406234e-07	-2.086138408685656e-07	-2.875620452869043e-07	-4.2669006461437686e-07	-1.5239274375744574e-07	-6.845920097475755e-07	-4.421979156177258e-07	-3.60963838375028e-07	-1.524306583178259e-07	-2.570177457528189e-07	-4.152480528318847e-07	2.1983346698561945e-07	2.8960863573956885e-07	2.823492764036928e-07	1.673533631674218e-07	1.7051470990736561e-07	3.543008517681301e-07	1.7651412065333719e-07	7.961567405345704e-08	3.753883106583089e-07	1.5964766930665064e-07	3.387540630228614e-07	1.9006031948265445e-07	1.1165859348238882e-07	6.736881914548576e-07	4.599839940055972e-07	4.177605319455324e-07	1.3206756932504504e-07	2.067331195121369e-07	3.8583053196816763e-07	2.685298170490569e-07	1.736208616875956e-07	2.430264771646762e-07	1.4389617319920944e-07	2.118720914268124e-07	8.729288225595155e-08	1.4120413993623518e-07	1.103587123907346e-07	6.155228788884415e-07	6.622011028412089e-07	1.4999417885519506e-07	4.748164030843327e-07	2.493888473509287e-07	5.685148352085889e-08	1.1057009885462321e-07	2.797981437652197e-07	1.2901310242341424e-07	1.1306470781846657e-07	9.231883524307705e-08	1.404287388595549e-07	1.7667422014255862e-07	2.900936237892893e-07	1.996821481498046e-07	5.477992459645976e-08	1.599974268629012e-07	1.2482163924687484e-07	2.766444140434033e-07	8.116258243262564e-08	1.1180081571637857e-07	1.52319827861902e-07	1.8134218748855346e-07	1.973711789560184e-07	6.684418281110993e-07	3.897176554801264e-07	-1.3962778666609663e-06	-1.4728449286849354e-06	-1.025604547066905e-06	-5.865279035788262e-07	-5.898997414988116e-07	-7.070800052133563e-07	-1.858901441664784e-06	-2.392198894085596e-06	-5.790872137367842e-07	-1.4477989225269994e-06	-7.470960099453805e-07	-7.44230192140094e-06	-1.2691891697613755e-06	-7.849249641367351e-07	-1.4828323458004888e-07	-1.0409183914816822e-06	-4.363208518043393e-06	-1.4314449572339072e-06	-6.645367420787807e-07	-2.025204366873368e-06	-3.1425793167727534e-06	-2.091821897920454e-06	-2.6016081733359897e-07	-1.5809870319571928e-06	-2.690603196242592e-06	-5.54624818960292e-07	-2.0263573787815403e-06	-1.275117028853856e-06	-3.152858596422448e-07	-8.778624760452658e-07	-3.317240725664305e-06	-1.362174202768074e-06	-8.446037327303202e-07	-2.8369470328470925e-06	-1.0416194982099114e-06	-1.246235115104355e-06	-4.580607821935701e-07	-1.9149015315633733e-06	-5.606862032436766e-07	-1.2857491356044193e-06	-4.547567584722856e-07	-8.018943731258332e-07	-1.7919630863616476e-06	-6.056477104721125e-06	-3.563481413948466e-06	-3.791121798712993e-07	-1.0105293313245056e-06	-1.2732318737107562e-06	-1.987901214306476e-06	-2.915376171586104e-07	-6.155590881462558e-07	-4.42350994944718e-07	-1.5056482425279685e-06	-1.2440026466720155e-06	-1.6932029893723666e-06	-1.8469742713023154e-07	-1.7065274278138531e-06	-1.4667225514131133e-06	-6.185797474245192e-07	-6.486833399321768e-07	-2.298720573890023e-06	-1.591863792782533e-06	-3.2781395020720083e-06	-1.1603960956563242e-06	-3.749422830878757e-06	-3.740682132047368e-06	-9.59590920501796e-07	-1.129711222347396e-06	-2.481827777955914e-06	1.0486481727411957e-07	1.5126838093237893e-07	2.835520831467875e-07	2.0302823600104605e-07	4.787237912751152e-07	2.8387822226250137e-07	1.9067105938574969e-07	2.019249194518125e-07	1.586305700129742e-07	2.25236746587143e-07	2.863878876269155e-07	1.431050975497783e-07	2.009468715868934e-07	1.9126329675600573e-07	2.0053767002536918e-07	6.264823326773694e-08	1.8628705333867401e-07	6.283850098043331e-07	3.4118880165578964e-08	2.3288377803964977e-07	1.4865260311580641e-07	4.3282817330236873e-08	1.964839384527295e-07	1.2092267809293844e-07	1.4702729345117405e-07	2.3319554998124659e-07	1.554705590933736e-07	1.0438729702855198e-07	3.2396931715084065e-07	1.254161361430306e-07	1.8889913633302058e-07	3.2316339826365954e-08	1.6578874806327806e-07	1.6572836614159314e-07	2.8980949196011352e-08	1.0400026440038347e-07	1.007843906108974e-07	1.0775433167964367e-07	1.3417992761333153e-07	1.3863461845176064e-07	1.389625197134592e-07	2.0366044850561598e-07	1.073124877848386e-07	1.17450596803792e-07	1.3218695471550745e-07	1.0023448737683793e-07	6.371421790163367e-08	1.6210151443374346e-07	1.702575218587299e-07	2.373520544551866e-07	7.252273093172334e-08	2.2104450181359425e-07	9.37943866574642e-07	1.221000331952382e-07	2.2789379272580845e-07	4.442864565135096e-08	1.0832769703483792e-07	8.145462970787777e-08	1.395575424112394e-07	-3.490292215246882e-07	-3.4261347536812536e-08	-8.267974180853344e-07	-5.169841870156233e-07	-3.3336004889861215e-07	-9.113591659115628e-07	-4.962900561622519e-07	-1.97635159793208e-07	-5.679440846506623e-07	-1.684587971340079e-07	-6.176561555548687e-07	-3.57966115416275e-07	-4.4234479901206214e-07	-5.247685521680978e-07	-7.303717097784101e-07	-5.207847948440758e-07	-2.2203360572348174e-07	-8.27031556127622e-07	-4.415364287524426e-07	-8.8514588014732e-07	-3.594992108446604e-07	-9.928089639288371e-07	-3.3749523709047935e-07	-3.4837631801565294e-07	-4.437345069163712e-07	-1.0138717243535211e-06	-3.1216868023875577e-07	-7.961525625432841e-07	-7.478008114958357e-07	-7.054142656670592e-07	-2.0016662460875525e-07	-1.040805386764987e-06	-9.363184005906079e-08	-3.7536383956648933e-07	-6.961823828532943e-07	-3.7959381415930693e-07	-4.453246731372929e-07	-4.434874369962928e-07	-7.610810257574485e-07	-5.978742478873755e-07	-2.635416365137644e-07	-7.008758302617935e-07	-4.113330760446843e-07	-9.143982282466825e-08	-3.516639139888867e-07	-1.373880138544337e-07	-3.290238339559437e-07	-4.815996135221212e-07	-4.824688630833407e-07	-6.242200925044017e-07	-3.8527423384948644e-07	-6.0742650020984e-08	-6.710259867759305e-07	-6.118077635619557e-07	-5.004702643418568e-07	-4.278214760233823e-07	-8.727397471375298e-09	-1.4925724656222886e-07	-4.090879315299389e-07	-3.06307697428565e-07	-1.1908848307484733e-07	-2.2616075057158014e-07	-2.2659723697415762e-07	-9.734334582844897e-08	-8.726843816475593e-07	-2.3603590193488347e-07	6.444483835466031e-10	-2.2439905933424603e-07	-5.10086749727634e-07	-2.492564590284019e-07	-4.6497639516474016e-08	-3.226843716674921e-07	-5.79348238716193e-07	-2.152474536387672e-07	-4.671838667036354e-07	-7.512323207947702e-09	-1.4851173091301462e-06	-2.714785978241707e-07	-2.173321718146326e-07	-2.860266761217645e-07	-1.6968751026524845e-07	-2.663823295279144e-07	-2.302580952573408e-07	-6.198155233505531e-07	-1.672812288688874e-07	-3.550393898876792e-07	-2.4022747879826056e-07	-2.78845476486822e-07	-5.340287998478743e-07	-4.6862140834491584e-08	-1.626591597414517e-06	-3.1079497375685605e-07	-1.075119016036297e-07	-7.548772629206725e-08	-2.842302251337969e-07	-4.4813140220867353e-07	-5.041879944656102e-07	-5.99746897478326e-07	-3.692648533615284e-07	-1.967285925275064e-07	-2.0271382084047218e-07	-9.495003041593008e-07	-1.202634223318455e-07	-2.2716444902926014e-07	-1.918740792916651e-07	-8.053813758124306e-07	-2.020894953602692e-07	-3.836240125565382e-07	-1.730564207491625e-07	2.403915573268023e-07	4.999122324989003e-07	3.672130048926192e-07	1.529507187569834e-07	1.4165598827275974e-07	3.464517419615732e-07	4.598979046477325e-07	2.585677520983154e-07	2.0476568352023605e-07	4.379485858407861e-07	2.819465976244828e-07	2.9328924711080617e-07	9.650368326674653e-08	5.7503967809680034e-08	2.3386353120713466e-07	2.380039632043918e-07	2.597354296085541e-07	3.257357548136497e-07	1.2178745123492265e-07	2.0215759377606449e-07	3.838821100998757e-07	4.042327930164902e-07	2.304240496187049e-07	3.450450094533153e-07	1.336282622332874e-07	4.0848144067240366e-07	2.568688728388224e-07	1.235526951859356e-07	7.203389174037511e-08	1.4958742156068186e-07	1.2714957620119094e-07	1.585378441859575e-07	3.881149552853458e-07	9.190872418685105e-08	1.4257364000513917e-07	5.222053687248263e-07	1.3202335935602605e-07	3.9140665819559224e-08	1.250683965281496e-07	1.6955341664015577e-07	2.630606275033643e-07	7.02587357181983e-08	9.823109081708027e-08	2.9390679401331e-07	2.952571378500579e-07	1.1969149227297748e-07	1.689117823389097e-07	2.668476781764184e-07	3.0655070304419496e-07	1.393412816241835e-07	1.864603547119259e-07	3.145767948353751e-07	3.666410748337512e-07	6.026959908922436e-07	9.47744851487187e-08	1.1725435200560241e-07	1.1241691311170145e-07	1.2561274616018636e-06	1.0931570670891233e-07	2.842005528691516e-07	9.498123176854278e-08	1.0105069492283293e-07	5.521232537830656e-07	1.438192924752002e-07	2.641588707774645e-07	9.997694405683433e-08	1.3194087955525904e-07	9.549908952521947e-08	5.2032714137340015e-08	2.229533748732138e-07	7.408200275449418e-08	5.8090279253519845e-08	5.176470381229592e-07	8.6547558453276e-08	5.8084179244133345e-08	5.876888735656394e-07	1.2938093618686253e-07	5.565076435232186e-07	4.539771509826096e-07	2.049713430096745e-07	1.0979196929383761e-07	1.4225469158191117e-07	1.4867728737044672e-07	3.468825582331192e-07	1.9740976142657018e-07	-3.8476309782709e-06	-1.7941923715625308e-06	-3.411742000025697e-06	-6.145859515527263e-06	-1.7343907074973686e-06	-3.001789536938304e-06	-2.671717766133952e-06	-3.4273962228326127e-06	-6.093044248700608e-06	-3.791318476942251e-06	-3.965898940805346e-06	-5.563078047998715e-06	-5.058170245320071e-06	-5.346389116311912e-06	-4.12240933655994e-06	-4.9401537580706645e-06	-2.49024128606834e-06	-5.676726686942857e-06	-2.403473672529799e-06	-3.2704581371945096e-06	-5.049399533163523e-06	-3.901340278389398e-06	-2.242767777715926e-06	-1.3862585319657228e-06	-2.485286813680432e-06	-3.856467174045974e-06	-2.8071162887499668e-06	-2.9407397050817963e-06	-3.4920271900773514e-06	-4.681010068452451e-06	-1.890482053568121e-06	-6.31771990811103e-06	-1.758048028932535e-06	-1.91842150343291e-06	-2.896642854466336e-06	-2.518375595172984e-06	-2.8807630769733805e-06	-2.631932375152246e-06	-3.9780720726412255e-06	-6.510571438411716e-06	-3.975977961090393e-06	-1.958182338057668e-06	-1.94559493138513e-06	-4.030767286167247e-06	-4.625056590157328e-06	-4.938311803925899e-07	-2.791924089251552e-06	-2.428669176879339e-06	-8.929621799325105e-06	-4.922436801280128e-06	-3.188299160683528e-06	-1.0770179414976155e-06	-1.7248390804525116e-06	-2.966688271044404e-06	-4.217439254716737e-06	-1.7332415609416785e-06	-8.162764061125927e-06	-1.6740588648644916e-07	-1.6241208413703134e-06	-2.2073752461437834e-06	-7.985466368154448e-07	-2.9502455163310515e-06	-2.3350216906692367e-06	-5.57122166355839e-06	-3.596669102989836e-06	-2.945819460364873e-06	-1.1495794751681387e-06	-6.59935631119879e-06	-1.16091723612044e-06	-6.104097792558605e-06	-4.954356882080901e-06	-4.309870746510569e-06	-5.629415682051331e-06	-2.181112904509064e-06	-4.096916200069245e-06	-4.973452632839326e-06	-6.5677545535436366e-06	-1.1256184961894178e-06	-2.08081110031344e-06	-1.1952266731896088e-06	-5.015729129809188e-06	-2.7249170670984317e-06	-4.154051566729322e-06	-1.318289491791802e-06	-4.697352778748609e-06	2.3967331230778655e-07	1.8240839949612567e-07	1.7055232603979678e-07	3.710396185852005e-07	1.6423763327111376e-07	3.427624619689596e-07	5.377000888984185e-07	1.4830807515409108e-07	1.11183542372828e-08	2.840405670667679e-07	5.118415060678672e-07	9.235592415279824e-07	5.140260128655427e-08	1.9087030977971159e-07	3.405214101803722e-07	3.918310653716617e-07	3.837948554519244e-07	2.974339281536232e-07	3.822480323378841e-07	9.260327260562917e-08	4.4328015746941684e-07	2.442090476506565e-07	5.903078026392451e-09	5.708891990252596e-07	-1.5860756263919032e-08	4.2329219240855316e-08	1.780584284460929e-07	2.548268298596668e-07	2.417959308331774e-07	3.746081915778632e-07	2.4209677462749823e-07	2.339197635592427e-07	3.012433467119991e-07	2.7083706299890764e-07	3.293769452739071e-07	1.498763424478966e-07	6.202419200462829e-08	3.349116539652641e-08	5.140578878126689e-07	1.722991385122441e-07	1.48652972598029e-07	2.617393022319448e-07	8.063094725230259e-08	-2.0447505022502813e-08	8.928247297035342e-08	4.180942596576642e-07	5.46761043551669e-07	3.251145699323388e-07	3.2125680604622175e-07	3.90579856457407e-07	1.0144314188664795e-07	3.517239690609131e-07	4.26994432700667e-07	1.4561142336333432e-07	3.499443437249284e-07	8.877990467226482e-07	7.764691645206767e-08	1.7832292087405224e-07	6.00578346166003e-07	4.612229531630874e-07	2.3097966561635985e-07	1.3814934973765958e-08	2.235256886251591e-07	3.065793521273008e-07	2.2813738098648173e-07	2.0823806323733154e-07	5.072075737189152e-08	-4.732911840221732e-09	2.402849190730194e-07	4.467485155146278e-07	2.0663640043494524e-07	1.2601915955201548e-07	1.1023066548432325e-07	4.373926003609086e-07	1.981619135449364e-07	5.073269360167387e-09	4.307943584080931e-07	3.282115130787133e-07	3.177752319061256e-07	1.5322663671213377e-07	3.214752268831944e-07	2.0708641557121157e-07	4.56732152542827e-07	-1.3203145954321371e-06	-8.841444696372491e-07	-9.40014786010579e-07	-4.7069789843590126e-07	-5.936917659710161e-07	-1.3922524431109196e-06	-2.083428171317792e-06	-1.2984908153157448e-06	-2.9266320211718266e-07	-1.1159676205352298e-06	-1.884857397271844e-06	-1.4029239991941722e-06	-5.032566718909948e-07	-6.622377668463741e-07	-2.147331485957693e-07	-1.7460264416513382e-06	-1.5465972182937548e-06	1.562560498769017e-07	-8.698170717025279e-08	-1.575332134962082e-06	-7.818436529305473e-07	-1.9329615952301538e-06	-5.023624680688954e-07	-2.0269889944302122e-07	-1.1671053243844651e-06	-1.2849089898736563e-06	-1.992471197809209e-06	-9.235583888766996e-07	-1.396814695908688e-06	-9.476843843003736e-07	-2.0578572446083854e-07	-1.882992023638508e-06	-5.282208803691901e-08	-1.046195166054531e-06	-1.6560334188397974e-06	-3.455168950949883e-07	-7.097387424437329e-07	-1.4038117797099403e-06	-5.159551506039861e-07	-1.4411592701435438e-06	-1.2952989436598727e-06	-1.215319343828014e-06	-1.2676359801844228e-06	-1.0219234809483169e-06	-9.000822274174425e-07	-1.0885743222388555e-06	-1.8107130017597228e-06	-1.2747126447720802e-06	-2.179101329602417e-06	-4.060590583776502e-07	4.80608150610351e-07	-5.36177026333462e-07	-1.2553492751976592e-06	-1.533195586489455e-06	-1.3233586741989711e-06	-7.924687679405906e-07	-7.869221008149907e-07	-2.4104625140353164e-07	-3.580891529963992e-07	-8.60384886891552e-07	-2.571785671534599e-06	-7.344007713072642e-07	-8.319843800563831e-07	-6.888370194246818e-07	-9.455129656998906e-08	-1.8334619653614936e-06	-4.14252724567632e-07	-1.215424731526582e-06	-4.502812771534082e-07	-1.5221901321638145e-06	-3.697155364079663e-07	-1.1280410205927185e-07	-1.3462378092299332e-06	-2.213007519458188e-06	-7.286591312549717e-07	-1.3115754882164765e-07	-9.685091129085777e-08	-2.0618740848021846e-07	-9.428513294551522e-07	-1.5397748711620809e-06	-7.94376148860465e-07	-2.449043222441105e-06	-5.828944154018245e-07	-1.4859942893963307e-06	-1.5062893226058804e-06	-9.263961260330688e-07	-7.118237732584022e-08	-7.776395136716019e-07	-1.0398355243523838e-06	-1.0709967455113656e-06	-6.969002015466685e-07	-6.891788189022918e-07	-1.0423007097415391e-06	-2.09375366466702e-06	-8.900851753423922e-07	-1.301506699746824e-06	3.182049113092944e-08
4	-9.306972970080096e-07	-1.8488037767383505e-06	-8.387174830204458e-07	-1.68164842762053e-06	-4.415463990881108e-06	-4.573433329824184e-07	-9.231679314325448e-07	-2.179531065849005e-06	-7.552809506705671e-07	-8.655630381326773e-07	-4.573858404910425e-06	-1.0597220807539998e-06	-4.523924985733174e-07	-6.861815791125991e-07	-1.6267997580143856e-06	-5.431230079011584e-07	-1.5162083855102535e-06	-1.2776663425029255e-06	-9.738721473695475e-07	-8.385848673242435e-07	-5.84006670578674e-07	-7.487216180379619e-07	-1.08459573766595e-06	-3.8016398207219037e-07	-8.843175010042614e-07	-4.1109120729743154e-07	-7.364826046796225e-07	-9.399158216183424e-07	-1.4324975836643716e-06	-6.331947588478215e-07	-5.31690147909103e-07	-2.655249318195274e-06	-3.8838646787553444e-07	-3.082973023538216e-07	-6.698360834889172e-07	-1.8820425111698569e-06	-1.3230398963059995e-06	-5.105304126118426e-07	-5.708953949579154e-07	-1.3369294720178004e-06	-6.765575335521135e-07	-1.437681021343451e-06	-1.762280277262107e-07	-2.012620825553313e-06	-4.702318960880803e-07	-7.477619874407537e-07	-7.793215672791121e-07	-7.182070476119407e-07	-5.669464258062362e-07	-1.2933453490404645e-06	-1.2557712807392818e-06	-1.616750523680821e-06	-2.0702570964203915e-06	-1.137208300860948e-06	-1.2738089480990311e-06	-1.1095096397184534e-06	-5.363946229408612e-07	-9.868464303508515e-07	-2.632651501244254e-07	-5.020674507250078e-07	-3.078295776504092e-06	-1.3603549859908526e-06	-7.620679980391287e-07	-9.070791975318572e-07	-3.636568237652682e-07	-1.7318379832431674e-06	-1.5077990838108235e-06	-1.5946352505125105e-07	-5.407279672908771e-07	-1.2033594884997e-06	-2.282278728671372e-06	-4.54499911484163e-07	-5.809161507386307e-07	-1.059431610883621e-06	-1.350753336737398e-06	-4.277771950000897e-07	-1.0275701924911118e-06	-1.4844908946543e-07	-1.2930653383591562e-06	-1.7160680272354512e-06	-1.2788129879481858e-06	-3.266323176376318e-07	-4.463063305593096e-07	-3.372102810317301e-07	-5.234606987869483e-07	-5.843164103680465e-07	-1.0067517450806918e-06	-1.4183883649820928e-06	-1.690295562184474e-06	-2.731447068526905e-07	-6.915022936482274e-07	-1.345707119071449e-06	-1.129908810071356e-06	-1.7161389678221894e-06	-7.942964543872222e-07	-1.017985823636991e-06	-6.456483561123605e-07	-6.931970233381435e-07	-6.951578939151659e-07	-6.911196805958753e-07	-3.609816076277639e-06	-1.529562723590061e-06	-1.473756299219531e-07	-1.6164873386514955e-06	-1.1627712410700042e-06	-9.448359605812584e-07	-3.443201990194211e-07	-1.238577965523291e-06	-1.9359824818820925e-06	-1.2613944591066684e-06	-9.739078450365923e-07	-1.0589636758595589e-06	-2.392043541021849e-07	-1.1877843917318387e-06	-1.6177393717953237e-06	-1.130008513428038e-06	-1.3127777265253826e-06	-7.315422863030108e-07	-8.993094411380298e-07	-1.0647501085259137e-06	-8.857242619342287e-07	-5.369115569919813e-07	-1.3941578345111338e-06	-7.128156767066685e-07	-1.837227159739996e-06	-3.23944050251157e-07	-8.102892934402917e-07	-5.918680585637048e-07	-1.2301255765123642e-06	-2.2830622583569493e-06	-5.92166088608792e-07	-9.67621076597425e-07	-1.0133865089301253e-06	-1.4726210793014616e-06	-1.2379779263937962e-06	-6.984152491895657e-07	-1.207567038363777e-06	-1.2610399835466524e-06	-7.139969397940149e-07	-1.3716198736801744e-06	-4.974374974153761e-07	-6.448902354350139e-07	-1.5795801573403878e-06	-9.85526412478066e-07	-6.23044627445779e-07	-2.606524503789842e-06	-4.02511972197317e-07	-6.768920002286904e-07	-2.571676986917737e-07	-3.4525436376497964e-07	-1.2204918675706722e-06	-6.963097689549613e-07	-1.1122925798190408e-06	-3.5020593713852577e-07	-1.133013370235858e-06	-7.067610567901284e-07	-5.845512873747793e-07	-8.598011618232704e-07	-3.419450536057411e-07	-8.889634841580119e-07	-2.2030049251497985e-07	-1.3891659023101965e-07	-4.4738686710843467e-07	-9.895928769765303e-07	-3.550777307737008e-07	-3.006140616435005e-07	-8.20869104245503e-07	-3.194189446276141e-07	-1.5840473110984021e-07	-4.538724738267774e-07	-4.299460272250144e-07	-7.234531835820235e-07	-7.428014896504465e-07	-4.163831874848256e-07	-1.8404452930553816e-06	-8.466000736007118e-07	-3.968433190948417e-07	-2.694014256121591e-07	-4.57138321507955e-06	-1.3873809621145483e-06	-5.220463776822726e-07	-1.2854892474933877e-06	-4.140246687711624e-07	-4.4017534150953e-07	-8.041384944590391e-07	-1.6755100205045892e-06	-7.326874538193806e-07	-3.713374496783217e-07	-5.343314342098893e-07	-4.680995857597736e-07	-3.886155468535435e-07	-5.808456648992433e-07	-3.441361400291499e-07	-3.547528706349113e-07	-5.652956929225184e-07	-6.932961014172179e-07	-1.002646627057402e-06	-4.776168793796387e-07	-5.856336997567269e-07	-7.879563668211631e-07	-2.115074266839656e-07	-5.94516336605011e-07	-1.0549367743806215e-06	-3.1813065106689464e-06	-7.434314852616808e-07	-3.877352412473556e-07	-2.792436077925231e-07	-2.0351271814433858e-06	-2.1489142909558725e-07	-7.440506237799127e-07	-4.668797259910207e-07	-7.695982162658765e-07	-9.116710089074332e-07	-3.271405262239569e-07	-1.2027996945107589e-06	-7.409994395857211e-07	-6.64293224872381e-07	-7.43905957278912e-07	-1.243297219843953e-06	-5.55775670818548e-07	-7.256128355948022e-07	-8.69581640472461e-07	-9.802441809370066e-07	-5.032570129515079e-07	-5.348528020476806e-07	-6.517528845506604e-07	-6.81359040299867e-07	-4.446042680683604e-07	-3.737060865205422e-07	-6.670307470812986e-07	-4.394792938455794e-07	-8.695818110027176e-07	-6.638888407906052e-07	-1.2193131624371745e-06	-2.479072918504244e-06	-5.244856993158464e-07	-7.528156515945739e-07	-7.9149378962029e-07	-1.347280431218678e-06	-9.80122194960131e-07	-5.524172479454137e-07	-3.392123062440078e-07	-3.463491964339483e-07	-3.6965772665098484e-07	-1.7669950125309697e-07	-2.110117804932088e-07	-1.2586480124809898e-07	-1.4498520783945426e-07	-4.130261856971629e-07	-3.809848294622498e-07	-3.359231470767554e-07	-2.536852719003946e-07	-1.6805165614641737e-07	-9.169178838419613e-08	-2.928962885562214e-07	-2.235741760614474e-07	-3.1181266990643053e-07	-2.5185013896589226e-07	-4.4339696358974834e-08	-1.0188803400978941e-07	-1.890091851919351e-07	-2.900412425788091e-07	-3.56505154286424e-07	-6.778361125725496e-07	-1.6647769029987105e-07	-9.718868199115605e-08	-6.654308322140423e-07	-1.942457572567946e-07	-5.2784578485898244e-08	-3.8856370565554244e-07	-2.512028061119054e-07	-3.276943800756271e-07	-5.72449437186151e-07	-1.794172419522511e-07	-3.4008567695309466e-07	-3.841808506876987e-07	-2.5043024720616813e-07	-2.939911496468995e-07	-4.217121443161887e-07	-2.9330652751013986e-07	-1.0431430297330736e-07	-1.4271367376750277e-07	-7.527136745011376e-07	-3.0359214520103706e-07	-1.0159968724110513e-06	-3.740725276202284e-07	2.8298909882096268e-08	-3.5735791925617377e-07	-5.991705620544963e-07	-9.933869193901047e-08	-1.313493100951746e-07	-7.645634525488276e-08	-3.012773106547684e-07	-3.933649281862017e-07	-4.394835855237034e-07	-2.6996050905836455e-07	-1.15234126951691e-06	-3.963373274018522e-07	-1.861932616975537e-07	-2.6707704137152177e-07	-7.474585004274559e-07	1.5823778198864602e-07	-5.586755378317321e-07	-2.818192683662346e-07	-1.5167449873842997e-07	8.074461987916949e-08	-1.7858910439372266e-07	-6.301810344666592e-07	-2.073179814487958e-07	-1.6270399783024916e-07	-2.321836234386865e-07	-1.1735251348454768e-07	-5.372548912419006e-07	-1.8944172452961542e-08	-2.2308377367608045e-07	-1.7725734835494222e-07	-9.207861140225761e-09	-1.2585033459799888e-07	-4.427422481967369e-07	-3.950984250877809e-07	1.0244220050026345e-07	1.1166437019483057e-07	-3.109897193098732e-07	-2.934869769433135e-07	-6.62835702769371e-07	-1.599592849288456e-07	-1.9850617150041217e-07	-1.0146866316063097e-06	-4.906105459667742e-07	-4.6080441507001524e-07	-1.8615219588014046e-08	-3.707275766373641e-07	-1.343712483503623e-07	-2.203571938252935e-07	2.4011182375716092e-08	-7.625500586527778e-08	-5.994276079945848e-07	-7.65923005019431e-08	-6.570710411324399e-07	-4.095880683507858e-07	-1.2231967616571637e-07	-4.882252255811181e-07	-5.789460715277528e-07	-5.720529543395969e-07	-3.825591647910187e-07	-6.462457236011687e-07	-3.093913107932167e-07	-8.930569492804352e-07	-5.014705379835505e-07	-4.906281105832022e-07	-5.635505431200727e-07	-5.881275342289882e-07	-1.0262323257848038e-07	-2.864183272777155e-07	-2.4760706196502724e-07	-2.9387740596575895e-07	-4.985809596291801e-07	-2.117295281323095e-07	1.235367221852357e-07	3.39047332431619e-08	-5.409614800555573e-07	-6.590474868062302e-07	-1.635866055949009e-07	-2.393339286754781e-07	-5.8758445220519206e-08	-7.797390253472258e-07	-3.265083421410964e-07	-9.751997822604608e-07	-5.179903155294596e-07	-2.829009986271558e-07	-4.221982976559957e-07	-1.5592316060519806e-07	-2.747449379114641e-08	-5.044884687777085e-07	-3.087874915763678e-07	-1.4277800346462757e-06	-6.206747116266342e-07	-4.756899727453856e-07	-3.110125419425458e-07	-2.848062479188229e-07	-2.3586594011248962e-07	-1.5587913537729037e-07	-2.3205181776120298e-07	-7.189570396803902e-07	1.0677028683403479e-07	-6.989547500779736e-07	-4.5532834747064054e-07	-6.431175165744207e-07	-4.157472233146109e-07	-2.574635686869442e-07	-3.9203564483614173e-07	-1.5263462671555317e-07	-1.536474911745245e-07	-2.588085408206098e-07	-2.060373418544259e-07	-4.721004529528728e-07	-1.3868598216504324e-06	-1.0752069101727103e-07	-1.7302691901477377e-07	-1.2812025715902564e-06	-7.48608499634429e-08	-2.778714929263515e-07	-5.087689913807481e-08	4.310337686774801e-08	-2.0713598303245817e-07	-2.4821375177452865e-07	-1.9707522369571961e-07	-1.1247912112821724e-07	-1.499107327163074e-07	-3.5199849435230135e-07	-2.96995779081044e-07	-2.206503069146493e-07	-8.811907292738398e-08	-1.078875015991798e-06	-4.4328129433779406e-07	-1.2793370274266638e-07	-1.699784064612686e-07	-3.439764384438604e-07	-3.908735948243703e-07	-6.019568559167965e-07	-1.04132467981799e-07	-7.662180223633186e-07	-9.008456203218884e-08	-2.732691086748673e-07	-1.8822736080892358e-07	1.8060870132785567e-08	1.2444249364307325e-07	-1.0451412890688518e-07	-1.1047444559153521e-07	-5.849476636399231e-08	-5.506904017238412e-07	-1.017350967913444e-07	-1.6595357976711966e-07	-2.472156666044612e-07	-2.87069070736834e-07	-2.852070792869199e-07	-7.735901021987956e-07	-7.084010889002458e-08	-2.937501051292202e-07	-9.129404077157233e-08	-2.0693505575763998e-07	-2.587217124982999e-07	-5.324420726537937e-08	-5.142537702340633e-07	-1.668748410565968e-07	-1.2311855357438617e-07	-2.161009433621075e-07	-3.556874901278207e-07	-3.988360219864262e-07	-3.412129103708139e-07	-4.5638897105959594e-09	1.439559582649963e-11	-1.9793642991317029e-07	-1.6799847912807309e-07	-4.456121587281814e-07	-6.50863171358651e-07	-2.300883608086224e-07	-3.683078375615878e-07	-2.339054105959804e-07	-1.2963491258233264e-07	-1.4217914667824516e-07	-8.848372772263247e-07	-1.3641965779243037e-07	-8.077457778199459e-07	-5.4675147964644566e-08	-1.8365719256507878e-07	-2.2219357731501082e-07	3.476350318720733e-09	-2.669148102540931e-07	-1.2687308981185197e-07	-9.292788405446117e-08	2.5165160622009356e-08	-6.805621666217121e-08	-4.838971534582016e-08	-2.082258845348406e-07	-2.563444922998315e-07	-6.141704034234864e-08	-2.1290331275736207e-08	-1.034076291261954e-08	-1.0062970012825191e-08	1.3801873421925848e-08	-1.2785060121700552e-08	4.5610377696903015e-09	-5.469838360028234e-09	-3.332550901902209e-09	-1.6302232097586966e-07	-1.8790778710808812e-08	-1.3989263081271021e-08	-4.996159042036652e-09	-6.297086851958511e-09	-3.70705279806316e-08	-4.385695362429942e-09	-5.854589257836551e-09	-9.008575219127124e-09	-2.4361015427132315e-09	-7.835359028263156e-09	-7.923508960061554e-09	-2.3554358108413e-07	-2.7351390485819135e-08	-1.4527621772231214e-08	-7.086401154765555e-08	-4.1014050822241195e-08	-1.5748129911230535e-08	-9.80893588575782e-08	-1.8558028447301918e-09	-1.3292522638153061e-08	-5.0023273717725296e-11	-7.989328310031851e-09	-6.733422708293801e-09	-2.247061026139363e-08	-8.144707663859664e-08	-1.9842243403900284e-08	-4.887682258924997e-09	-1.24972473258822e-07	-1.4693369854157368e-09	-2.4003080412171585e-08	-4.4706567337016174e-08	-1.4417713245507002e-08	-4.2529762822596246e-08	1.8722479566690712e-08	-4.1386766014284155e-08	-9.851648385961198e-09	-3.2672360816832224e-07	-2.4781834362386235e-09	-3.326459552255301e-09	-2.3854600517125846e-09	-2.0379637533096684e-08	-2.846630309250031e-07	-5.437263084218102e-09	-6.620541626034537e-08	-4.5852445396121766e-08	-1.0630522240262509e-07	-5.4295533402637375e-08	-7.635516396931052e-08	-2.387313013940684e-09	-1.55044460825593e-07	-3.477265977380739e-07	-1.094610180274458e-08	-1.367533997154169e-07	-5.793201474091347e-09	-1.2415744876648205e-08	-9.587199656380109e-08	-1.8652667677088172e-07	-1.9596637201857448e-08	-1.0971560016059813e-07	-7.584072037047918e-09	-1.8526463918533412e-08	-2.0101577291598005e-08	-5.747959441748662e-09	-3.1745454265319495e-08	-8.912746807254734e-08	-3.0507752768471625e-08	-1.271969995997324e-08	2.1713393749678292e-08	-9.473822615291284e-08	-9.95604167997044e-08	-9.643586196261823e-08	-7.157149894965188e-08	-1.6193008045561894e-09	-1.486968699282443e-07	-5.786359835724397e-08	-3.068479248469202e-09	-1.987365294553456e-07	-3.951626936782304e-08	-8.171681997737323e-08	-1.1059804627677751e-08	1.4827946870354936e-08	-1.1314678971530157e-07	8.916908988965133e-09	-1.110526426373326e-08	-1.1546891443003918e-07	-4.396624575520036e-08	-1.7754768322220116e-08	-6.618772374622496e-08	-8.279601360072776e-08	-1.8544987767654675e-08	5.346961096108771e-09	-7.38047276627185e-08	-5.169221939382851e-09	-8.106874282987064e-09	-6.184317413726603e-08	-1.5969160926943005e-07	-3.8313487493724097e-08	-4.1236230430286014e-08	-1.7470667046382005e-07	-1.4826916361343476e-09	-1.3188025604904396e-07	-3.7562067234375724e-08	-4.127456776359396e-08	-9.521861077388394e-10	-3.1211957463028745e-08	-2.1742120992485073e-08	-1.5894517924053275e-09	-1.64318230133631e-08	-6.252858675281914e-09	-3.0093527669805553e-09	-6.952466691245719e-08	-4.4854191472154525e-09	-1.926591330914107e-09	-5.413821213551274e-08	-2.0822554347432746e-08	-7.262955392661753e-08	-1.1151316314794713e-08	-1.0680513362615331e-08	-6.953344211524383e-08	-5.934425217901663e-08	-4.677344378478666e-08	-4.295457500802513e-08	-3.5573688439427542e-09	-1.7188728662631547e-08	-9.73429781225832e-09	-5.367219113594501e-09	-1.6740646202606513e-08	-5.5877062976605885e-09	-7.630028164840041e-09	-2.850573466162132e-08	2.2994258941366752e-08	-1.0455638488338083e-07	-1.1401026256407933e-07	-2.7501553034881e-08	-2.6216162574144164e-10	-2.631301398992036e-09	2.864370785005121e-08	-4.0824613023460194e-08	-3.704883511090884e-09	-2.1327161903172967e-07	1.5101925043836673e-08	-1.339901984920289e-07	-2.82490519865064e-09	-2.801347154246514e-09	-5.882125897471724e-09	-1.7059468282454302e-09	-4.899026739835222e-10	-4.748107684804381e-09	-1.5633947469950726e-08	2.635090146085872e-09	6.090003612513328e-09	-4.748574866653144e-08	-7.084460573736351e-09	-1.963443274632937e-08	-6.324331991436338e-08	-4.612109805179898e-08	-1.5971985956042543e-09	-1.2960389206284615e-08	-1.7133943686076236e-07	-5.229508825976836e-09	-1.2709480756711858e-07	2.8724551626169162e-08	1.04913222553904e-09	-6.38860058188584e-08	-2.110029262425428e-09	3.315444585538785e-09	-3.7283927056819274e-09	-1.2335067367530428e-07	-3.255208724795011e-08	-1.189259024592104e-09	-1.583797626381056e-08	-2.1021024920742093e-08	-5.414281467608362e-09	-1.440081121018011e-07	3.8657299583633176e-10	-2.602631665737931e-09	-1.3336182158596444e-09	-5.1382151866619105e-09	-9.891975238929264e-09	-6.315632106179693e-08	-2.3236722768160692e-08	-1.9305860021745506e-08	-1.3487069239204176e-08	-2.373226237750714e-08	-7.149415504059674e-10	-3.181548136055312e-09	-1.877348276835278e-09	-7.216352515548863e-10	-1.533931426322965e-09	-6.475465053057405e-09	-2.087166439679322e-09	-2.312648295088593e-09	-1.4082496280209964e-09	1.9814958562847096e-08	-3.0348179080874615e-08	-1.1414524436759167e-07	-1.6511890521542227e-08	-5.5384539621172735e-08	2.890328532068054e-10	-3.248656899046409e-09	-6.012451425618792e-09	3.7030693533779413e-07	2.581012381597248e-07	5.2053895416293023e-08	1.2165165230726416e-07	9.783932597429157e-08	1.9590422084547757e-07	3.129815127067559e-07	2.8728871370731213e-07	2.984233447023144e-07	3.167813815707632e-07	2.9739896945102373e-07	1.4633467060320984e-07	2.076530591921255e-07	9.285275837100927e-08	5.333471335688955e-07	3.523805602867469e-08	2.1362947677516786e-07	3.93686207189603e-07	2.8688816655630944e-08	3.847610940965751e-08	2.2322237214211785e-07	5.683549488821882e-07	1.916382217359569e-07	1.6655323520353704e-07	3.523481382217142e-07	5.4533540350121263e-08	1.8020791969775019e-07	1.6059273377777575e-07	1.8332579898583393e-08	3.2291104901105434e-08	1.907193052375078e-07	3.55413334318655e-07	9.887411067666109e-08	9.353865237926585e-08	4.3737667709820016e-08	2.7359166665519297e-07	4.180607788839552e-07	4.129939839003782e-07	4.105827997591405e-07	4.186407664974468e-08	-1.5164054900651538e-07	1.943304539508972e-07	1.57154246949176e-07	1.686415487256454e-07	4.517042739848876e-08	6.925766911081155e-07	2.955050035780005e-07	8.806723883481028e-08	3.905340122400958e-07	1.7960641685021986e-07	3.0751999702260946e-07	1.5441997902598814e-08	2.3401844018167143e-08	4.300657678868447e-07	4.992068056708376e-07	9.164442360543037e-08	3.3401505561414524e-08	4.0837599613041686e-07	2.7859292117682344e-07	1.1171505320817233e-07	2.038085256117484e-07	3.876437801864086e-07	7.413757430185797e-07	3.5484328009260935e-07	3.533061203597754e-07	2.586670575510653e-07	4.238628150687873e-07	6.298746058064354e-08	3.6990261520486456e-08	8.805718465509926e-08	3.168659645780281e-07	2.3411038796439246e-07	5.949665364823886e-07	-9.555946007822058e-07	4.644875417625372e-08	6.194931501113389e-08	2.3727284315100405e-07	2.1529540816800363e-08	1.5823095722566904e-08	2.836332555489207e-07	1.9918095972570882e-07	1.95603362840302e-07	2.853329839069829e-08	3.754019530788355e-07	1.3509482243989626e-07	1.019895279341654e-07	2.3846691732387626e-08	3.6005900483360165e-07	2.4358431716109408e-08	1.6529094537531822e-08	2.475437383964163e-07	1.941186766885039e-08	4.087098091076769e-07	3.588376102925395e-07	8.315362833855033e-07	1.2736508381294698e-07	2.5251134516679485e-08	2.657000663930376e-07	4.149225674154877e-07	1.5904863914784073e-07	3.039583589270478e-07	2.3054310815950885e-07	4.291979962545156e-07	2.4797122577524533e-08	5.0740044343911e-07	4.964220465808467e-07	1.255062613836344e-07	4.387887315715489e-07	4.763513459238311e-07	4.83709811760491e-07	2.4602650228189304e-07	9.259118627369389e-08	1.045655366738174e-07	4.8451926915049626e-08	7.164356929934002e-07	3.426636112635606e-07	1.835351248757888e-08	3.559294441402017e-07	6.877886562506319e-07	3.4827614570076555e-08	8.911304405501141e-08	1.261757489601223e-07	-1.064661532268474e-07	2.6821698639878377e-08	5.276277761367965e-07	2.568638990396721e-08	6.163055843444455e-08	2.933105918145884e-07	5.678673975495485e-09	3.196304021457763e-08	3.360927109952172e-07	3.281206204519549e-07	2.9598837159028335e-07	4.1393292349312105e-07	7.057318498482346e-07	6.669576180229343e-08	4.321236133364437e-07	2.56237683515792e-07	1.107912126485644e-07	9.092450170555821e-08	2.1192495580635293e-07	6.794635964979534e-07	3.497756893011683e-07	4.172372314314998e-07	3.2527104565360794e-08	2.249172439405811e-07	2.2765857465856246e-07	3.051508770113287e-07	3.4203745258309937e-07	1.8262039702676705e-07	1.511826326350274e-07	7.03415210523417e-08	2.546915141010686e-07	1.0598243704862399e-07	4.927109671370999e-07	2.777447321022919e-07	1.1486797291127004e-07	5.734494834541692e-07	2.026521599418629e-07	1.074765023645341e-07	5.666705646945047e-07	1.559856457333808e-07	1.5847312795358448e-07	4.787381158166681e-07	2.631897189075971e-07	1.830944711400662e-07	5.880751174913713e-08	2.3208833965782105e-07	9.99719205196925e-08	1.714057447088635e-07	1.7168640908948873e-07	1.4360556299664042e-08	2.3580930985644957e-07	2.625334616368491e-07	3.284376930423605e-07	5.767522637256661e-08	1.987178137596857e-07	1.1124960508368533e-08	2.582371791959304e-07	6.87597747628388e-08	1.912216447408355e-07	5.322112315298e-07	1.4539895687448734e-07	2.789939479441728e-08	3.378865471859172e-07	9.574097248332693e-08	1.5072633630097698e-07	2.38986245904016e-07	1.9074927593010218e-07	3.1098940667106945e-07	6.772707195068507e-08	1.989545097558221e-07	3.000432684530097e-07	1.674096665738034e-07	1.39648676622528e-07	2.300174202218841e-07	2.9271001267261454e-07	1.844710197929089e-07	1.0743220002495947e-07	8.688640917853263e-08	2.537877605846006e-07	3.841077500510437e-07	2.995668069161184e-07	1.5625666094365442e-07	4.585901365317113e-07	1.0929078086974189e-07	4.116530760711612e-07	3.571146862668684e-07	4.948131504534103e-07	1.8231948217817265e-07	3.376868562554592e-07	9.404179479588493e-08	3.676853452816431e-07	4.178938013410516e-07	1.659048791680107e-07	3.907740904196544e-07	4.8817078379670427e-08	6.967147214709257e-08	1.4385113544790329e-08	-7.499471394112334e-06	-3.301927108623204e-06	-6.981410024309298e-06	-4.821379661734682e-06	-1.604037265678926e-06	-8.640558007755317e-06	-7.108213139872532e-06	-3.86357487514033e-06	-1.543211283205892e-06	-1.0087883310916368e-06	-1.917661165862228e-06	-4.59678676634212e-06	-2.311203616045532e-06	-4.871785677096341e-06	-1.255353026863304e-06	-3.7016939131717663e-06	-1.5963736359481118e-06	-4.995634753868217e-06	-2.840135266524157e-06	-5.443928785098251e-06	-2.0983529793738853e-06	-5.732245881517883e-06	-4.117939170100726e-06	-1.3611702343041545e-06	-6.552604645548854e-06	-2.578920430096332e-06	-3.835556071862811e-06	-3.235056283301674e-06	-5.606395916402107e-06	-3.1433478397957515e-06	-2.787826360872714e-06	-2.4719802240724675e-06	-6.345390829665121e-06	-2.388141410847311e-06	-3.105531050096033e-06	-4.6664945330121554e-06	-3.194922101101838e-06	-4.067958798259497e-06	-3.700808974826941e-06	-4.674809133575764e-06	-2.6530390186962904e-06	-3.5710786505660508e-06	-1.2197571095384774e-06	-4.912076747132232e-06	-5.3175467655819375e-06	-5.643893018714152e-06	-3.1501076591666788e-06	-4.017197625216795e-06	-2.7742867132474203e-06	-3.268599812145112e-06	-3.811645683526877e-06	-3.2626862775941845e-06	-4.316488229960669e-06	-3.32347326548188e-06	-8.742970749153756e-06	-5.154675818630494e-06	-4.9677823881211225e-06	-2.185543962696101e-06	-4.817132321477402e-06	-4.099861598660937e-06	-6.11468340139254e-06	-2.0550126009766245e-06	-3.992570782429539e-06	-1.1697208037730888e-06	-2.822356236720225e-06	-3.4341051105002407e-06	-2.96030202662223e-06	-5.044561476097442e-06	-6.021730314387241e-06	-5.822761977469781e-06	-4.465470738068689e-06	-6.576529813173693e-06	-3.8122732348711e-06	-3.092438419116661e-06	-4.097504188393941e-06	-5.62740933673922e-06	-1.8042255760519763e-06	-2.214256483057397e-06	-3.6225221720087575e-06	-3.542749709595228e-06	-1.4990057479735697e-06	-1.361091563012451e-06	-1.0549042599450331e-06	-3.895021563948831e-06	-2.538763055781601e-06	-5.093698746350128e-06	-5.150980996404542e-06	-2.239878313048393e-06	-3.6403187095856993e-06	-3.1659824344387744e-06	-2.2580754830414662e-06	-4.555399755190592e-06	-4.360014372650767e-06	-6.435261639126111e-06	-5.111770406074356e-06	-2.963050064863637e-06	-5.614447218249552e-06	-6.483224751718808e-06	-5.684119969373569e-06	-2.4409787329204846e-06	-4.782162704941584e-06	-4.336475740274182e-06	-2.5693379939184524e-06	-3.006249471582123e-06	-5.372138730308507e-06	-3.2054790608526677e-06	-6.639196271862602e-06	-4.937496669299435e-06	-6.045735972293187e-06	-2.8196868697705213e-06	-3.747288019440021e-06	-2.785013748507481e-06	-2.686512516447692e-06	-1.99743999473867e-06	-8.18425451143412e-06	-2.663707391548087e-06	-6.670722541457508e-06	-2.850963255696115e-06	-4.370108399598394e-06	-4.051375981362071e-06	-2.6220395739073865e-06	-1.4870473933115136e-05	-5.032968601881294e-06	-1.5452767456736185e-06	-1.9905614863091614e-06	-2.9799891763104824e-06	-3.1270665203919634e-06	-3.0682629130751597e-06	-2.3753950699756388e-06	-3.073687139476533e-06	-3.148883024550741e-06	-3.166586566294427e-06	-3.308051873318618e-06	-6.720030796714127e-06	-3.4109641546820058e-06	-3.731125616468489e-06	-3.040565843548393e-06	-3.784293994613108e-06	-2.7641183351079235e-06	-3.7022332435299177e-06	-4.044346042064717e-06	-4.71479461339186e-06	-9.387608770339284e-06	-3.107181782979751e-06	-4.711094334197696e-06	-1.9583171706472058e-06	-3.6287688089942094e-06	-1.0637883178787888e-06	-3.2926047879300317e-06	-6.393479452526663e-06	-2.956848902613274e-06	-5.843803592142649e-06	-1.6397962099290453e-06	-5.361322564567672e-06	-1.6213732578762574e-06	-1.9917983991035726e-06	-1.0947636837954631e-05	-6.1686887420364656e-06	-3.356711431479198e-06	-7.3386318035773e-06	-7.410509624605765e-06	-2.7908970423595747e-06	-5.593528840108775e-06	-2.630633389344439e-06	-1.787343308023992e-06	-1.928415713337017e-06	-1.2854912938564669e-06	-1.9855392565659717e-06	-2.4670600851095514e-06	-1.3716013427256255e-06	-1.3571863064498757e-06	-5.352630523702828e-06	-5.006348601455102e-06	-4.006299604952801e-06	-7.664876875423943e-07	-2.143996653103386e-06	-2.800376023515128e-06	-2.119256578225759e-06	-1.87023249509366e-06	-4.590344360622112e-06	-5.557721124205273e-06	-4.8066285671666265e-06	-3.384892352187308e-06	-4.434136826603208e-06	-2.7711546408681897e-06	-3.189064500475069e-06	-2.952793693111744e-06	-8.785944487499364e-07	-4.814580734091578e-06	-2.988259211633704e-06	-2.6195330065093003e-06	-5.129487362864893e-06	-2.168023002013797e-06	-1.0954820027109236e-05	-3.230578386137495e-06	-1.904699843180424e-06	-3.467945589363808e-06	-1.3325992540558218e-06	-2.2765432277083164e-06	-2.180004457841278e-06	-3.0043977403693134e-06	-1.6812322201076313e-06	-1.252133472462447e-07	-3.0878613870299887e-06	-3.979926987085491e-06	-2.015262225540937e-06	-5.711554877052549e-06	-3.1621868856746005e-06	-2.2900617295817938e-06	-3.1608155950380024e-06	-2.6439088287588675e-06	-3.080594979110174e-06	-3.2470263704453828e-06	-3.073782409046544e-06	-3.967789780290332e-06	-4.960852493240964e-06	-2.036856585618807e-06	-2.265027433168143e-06	-2.229222218375071e-06	-1.4420014622373856e-06	-2.708756483116304e-06	-2.117709527738043e-06	-8.171931540346122e-07	-2.1969337922200798e-06	-4.060141691297758e-06	-3.429455773584777e-06	-1.902593567137956e-06	-1.960814415724599e-06	-9.327396810476784e-07	-3.149252734147012e-06	-1.5522771263931643e-06	-3.4050995054712985e-06	-4.380269274406601e-06	-1.0739584013208514e-06	-2.5416766220587306e-06	-6.769025731045986e-07	-2.327891252207337e-06	-3.2440780159959104e-06	-5.943240921624238e-06	-2.338983676963835e-06	-4.200769126327941e-06	-3.4029490052489564e-06	-4.193505446892232e-06	-1.214260578308313e-06	-1.6079341094155095e-06	-1.542443555990758e-06	-5.2030745791853406e-06	-1.554474465592648e-06	-7.511359399359208e-06	-4.826225449505728e-06	-1.839973947426188e-06	-1.182343794425833e-06	-3.432619905652245e-06	-8.417141543759499e-07	-4.467349754122552e-06	-5.580423589890415e-07	-9.347900231659878e-07	-1.694051434242283e-06	-7.620307769684587e-06	-3.160642449984153e-07	-6.3923057496140245e-06	-5.441571033770742e-07	-2.1658640889654635e-06	-1.2620997722478933e-06	-1.6558212792006088e-06	-1.698336973277037e-06	-3.2892980925680604e-06	-3.3564404020580696e-06	-5.053056156612001e-06	-6.724785635014996e-07	-7.90844023867976e-06	-2.854329750334728e-06	-3.15502256853506e-06	-1.836850969993975e-06	-5.521785055861983e-07	-1.492729325036635e-06	-1.0051163599200663e-06	-1.000164843389939e-06	-4.737361507523019e-07	5.247640615380078e-07	-6.904779326077914e-08	-1.3102780940243974e-06	-1.4648766182290274e-06	-4.081706777014915e-07	6.0527739265126e-08	-4.775100705955992e-07	-1.0158216809941225e-06	-3.988507160102017e-07	-1.6059196923379204e-06	-2.266747713974837e-07	-3.2359257602365687e-06	-5.8958402604503135e-08	-2.4913354081945727e-06	-1.1016650205419865e-06	-7.324127864194452e-07	-1.0435621788928984e-06	-1.2297839475650107e-06	-8.16420993032807e-07	-3.1677751621828065e-07	-3.387730274084788e-08	-2.237963144580135e-06	-8.376212576877151e-07	-3.067277702939464e-07	-6.295612138274009e-07	-1.6870719719008775e-06	3.820610317006867e-08	-6.019565401693683e-10	-3.923855729226489e-07	1.0513957704461065e-08	-4.035196639051719e-07	-4.265772020062286e-07	-1.5254927632213366e-07	-4.4422523615139653e-07	-8.272088081184847e-08	-4.775551474267559e-07	-8.790126848623458e-09	-1.670889915317275e-08	-6.111625339144666e-07	-1.0586486496322325e-06	1.5922413609814612e-08	-1.9359592329237785e-07	-7.123982186385547e-07	5.430175775700263e-08	-5.292454829941562e-07	4.0644358989538893e-08	2.1255358362282092e-08	-2.369758078657469e-07	3.7744843695008974e-08	-2.0142825007951615e-07	5.354399945645127e-07	1.1544265134943998e-06	5.918028591622715e-07	5.013888539906475e-07	6.078000183151744e-07	9.90255102806259e-07	5.780118499387754e-07	9.038329267241352e-07	6.156343488328275e-07	7.185913091234397e-07	7.925967224764463e-07	2.625438355607912e-07	8.557248065699241e-07	6.495478146462119e-07	-2.723439536111983e-07	7.076804422467831e-07	7.113207516340481e-07	6.063963269298256e-07	6.097349682931963e-07	8.414350531893433e-07	8.914936984183441e-07	1.4979634954670473e-07	7.132732093850791e-07	3.689437164666743e-07	6.942482855265553e-07	4.74595537980349e-07	5.153422648618289e-07	7.421208465530071e-07	7.849036478546623e-07	4.235340327340964e-07	3.8041329730731377e-07	2.4266364562208764e-07	2.2560304557828206e-07	4.043188823743549e-07	5.831468001815665e-07	5.644557177220122e-07	7.049339956211043e-07	2.660887901129172e-07	6.35023297945736e-07	7.176150802479242e-07	5.986253768242022e-07	-2.385121717907168e-07	-7.202727829280775e-06	-1.0357310202380177e-05	-1.0716793440224135e-05	-2.513379740776145e-06	-1.3871418559574522e-05	-4.313926638133125e-06	-8.80013067217078e-06	-7.424885552609339e-06	-1.3164642041374464e-05	-4.25876714871265e-06	-8.669527460369864e-07	-8.879343113221694e-06	-1.4829553037998268e-05	-6.463748377427692e-06	-1.0022164133260958e-05	-3.35356276082166e-06	-1.618788155610673e-05	-1.2635119674087036e-05	-7.674859261896927e-06	-9.144638170255348e-06	-6.788855444028741e-06	-6.77542993798852e-06	-8.833940228214487e-06	-4.278802862245357e-06	-1.7132845187006751e-06	-1.2917361345898826e-05	-1.1892933798662852e-05	-1.143938789027743e-05	-1.2042080015817191e-05	-5.455115115182707e-06	-2.781108833005419e-06	-1.370310314996459e-06	-3.4808260807039915e-06	-5.525123015104327e-06	-1.8638387473401965e-06	-5.256931672192877e-06	-7.92787250247784e-06	-5.911556399951223e-06	-3.864885911752936e-06	-4.093550103334565e-07	-3.696778492212616e-07	-5.051509788245312e-07	-3.235404619772453e-07	-3.083553963278973e-07	-1.1564348767478805e-07	-3.596246358483768e-07	-3.0926497629479854e-07	-1.770241908616299e-07	-3.063123017454928e-07	-5.226148118708807e-07	-5.083537644168246e-07	-3.768099645640177e-07	-3.082240880303289e-07	-6.100216864979302e-07	-3.090347604484123e-07	-8.488861453770369e-07	-7.462875259989232e-07	-6.673257075817673e-07	-6.878181579850207e-07	-2.988069240927871e-07	-6.546422923747741e-07	-5.374448619477334e-07	-1.8619208219661234e-07	-3.79862910904194e-07	-2.3786569158801285e-07	-1.1043012904110586e-07	-4.264782091922825e-07	-1.9551893615243898e-07	-1.6488387188928757e-07	-4.249083644936036e-07	-1.3927611917097238e-06	-4.6604071712863526e-07	-2.900228537328076e-07	-3.7693658327953017e-07	-2.7266733582109737e-07	-1.5632960526090758e-07	-3.414966442960577e-07	-3.019850396412949e-07	-6.219376587068837e-07	-2.437053296944214e-07	-2.547670305830252e-07	-1.7341558589123454e-07	-2.992773318055697e-07	-1.714343511594052e-07	-1.734046435331038e-07	-2.316804028623665e-07	-1.6368593946936016e-07	-1.48508817687798e-07	-2.295665382234802e-07	-1.917701411002781e-07	-2.417665996290453e-07	-2.423077489766001e-07	-1.7847860078745725e-07	-2.6333614755458257e-07	-1.5568923572573112e-07	-2.331977810854369e-07	-4.62723704686141e-07	-6.699859795844532e-07	-5.341447604223504e-07	-5.884878646611469e-07	-2.048959260037009e-07	-6.085833206270763e-07	-2.152501394903084e-07	-3.183857586464001e-07	-4.064220320287859e-07	-1.4342568022129853e-07	-6.905016221026017e-07	-4.101961224023398e-07	-4.0904325260271445e-07	-1.4722114372034414e-07	-2.82060256040495e-07	-4.326434464019258e-07	2.185857965741889e-07	3.2739126254455186e-07	3.322078327983036e-07	1.5076483350640046e-07	1.531725217773783e-07	4.057562250636693e-07	1.6760149890160394e-07	1.1653753517748556e-07	3.863869153519772e-07	1.7562331322551475e-07	3.3626588447077665e-07	1.9555338326426866e-07	1.186787272899892e-07	8.198029490813497e-07	4.977624712410034e-07	5.217176521910005e-07	1.5156892629875077e-07	1.896887908969802e-07	4.363177481536696e-07	3.143595392884891e-07	1.422382638338604e-07	2.981021509640414e-07	2.245077155293984e-07	2.053548371350189e-07	1.4124375979918113e-07	1.7692970288862853e-07	1.3165195866804424e-07	6.386342192854499e-07	6.983220828260528e-07	1.630423582810181e-07	3.6588326679520833e-07	2.467106980930112e-07	8.087394576250517e-08	1.1156519974520053e-07	2.45937087584025e-07	1.337678270374454e-07	1.2627346279714402e-07	8.318654920458357e-08	1.2998960130516934e-07	1.6568127136906696e-07	2.908612373175856e-07	2.2065042060148699e-07	6.883500702770108e-08	1.83581633450558e-07	1.885784257638079e-07	2.483989760548866e-07	8.25873627263718e-08	1.1725563808795415e-07	1.7799978024868326e-07	1.6213483888805058e-07	2.1094254520903638e-07	5.814553105665254e-07	5.296711265145859e-07	-2.732188590925944e-07	-1.3343628779693972e-06	-8.475241770611319e-07	5.046654294460495e-08	-1.1656966591999662e-07	-7.283542799996212e-07	-9.58449504651071e-07	-2.365986347285798e-06	-4.923316510030418e-07	-3.428179695674771e-07	-1.031448505273147e-06	-3.2316304441337707e-06	-7.266424972840468e-07	-5.390687078943301e-07	-1.4508989352179924e-06	-8.265812425634067e-07	-3.69772783415101e-06	-2.007366902034846e-06	-3.6157013028059737e-07	-1.5186753898888128e-06	-1.0753946071417886e-06	-1.6636677173664791e-06	-1.9445144516794246e-07	-1.04645118881308e-06	-2.2791452920500888e-06	-1.0681022786229732e-06	-8.205153108065133e-07	-5.097700750411605e-07	-2.7730590090868645e-07	-4.2782835407706443e-07	-2.754470642685192e-06	-1.8590259287520892e-06	-4.737681251754111e-07	-1.0221972388535503e-06	2.304490891447131e-07	-7.498509262404696e-07	-2.7228276167079457e-07	-4.63760452262818e-09	-7.845562066677304e-08	-3.917704702871561e-07	-3.1940149369802384e-07	-2.2482670658519055e-07	-9.225459507433698e-07	9.307339610131748e-07	-5.086320697955671e-07	-2.492718067514943e-07	-4.503287129864475e-07	-1.7567673182838917e-07	-9.566070957589543e-07	-2.2786359465953865e-07	-4.37865310232155e-07	-2.323057799458184e-07	-1.2343213029453182e-06	-4.87510192215268e-07	-1.4103754892857978e-06	-2.947495545413404e-07	-5.222118488745764e-07	-6.963072678445315e-07	-2.351046930471057e-07	-8.541290412722446e-07	-5.875665465282509e-07	-2.563062082572287e-07	-7.600359026582737e-07	-1.624179844839091e-06	-2.6960569812217727e-06	-1.94283211385482e-06	-9.012934469865286e-07	-1.6051080820034258e-06	3.357053230956808e-07	2.520908424230584e-07	2.771578522242635e-07	4.804948048331426e-07	3.157849164381332e-07	8.024218232094427e-07	5.373134399633273e-07	2.574039115188498e-07	3.706644235990098e-07	2.71209387392446e-07	4.911747737423866e-07	4.674804472415417e-07	2.603784423627076e-07	4.197026157726214e-07	3.195400211097877e-07	4.919313028040051e-07	3.743186312021862e-07	3.93601283121825e-07	5.651049832522403e-07	3.2349956313737493e-07	3.675108644074498e-07	3.132273604933289e-07	1.3671225929101638e-07	2.2136632082947474e-07	2.67927191544004e-07	5.992071550053879e-08	2.878708187381563e-07	2.5034566419890325e-07	2.425814500384149e-07	2.675799066764739e-07	3.014797016476223e-07	3.947180573504738e-07	1.6733585539441265e-07	3.0302658160508145e-07	2.829208369803382e-07	9.799856570680276e-08	2.170345396734774e-07	1.940850324899657e-07	1.8022470271716887e-07	3.543833031471877e-07	2.453390948176093e-07	3.033446489553171e-07	1.823064650352535e-07	2.540817547469487e-07	3.356236959461967e-07	1.849549420285257e-07	1.394782316310739e-07	1.623136824946414e-07	2.430200822800544e-07	1.2833554308144812e-07	5.516225201063207e-07	2.021538847429838e-07	2.311701337021077e-07	9.544071417622035e-07	2.45904004714248e-07	5.434301897366822e-07	2.40442119547879e-07	2.979704447625409e-07	2.550663396050368e-07	2.059896644368564e-07	-4.589669515553396e-07	-9.335129789178608e-07	-8.964777293840598e-07	-9.498132271801296e-07	-1.023069330585713e-06	-1.563714022267959e-06	-8.696125632923213e-07	-8.341638135789253e-07	-8.105245683509565e-07	-1.3178760127630085e-06	-1.4829336123511894e-06	-7.610204875163618e-07	-1.4645900137111312e-06	-1.5795158105902374e-06	-1.4378417745319894e-06	-7.138323780964129e-07	-9.270644341086154e-07	-1.0870319329114864e-06	-9.387100590174668e-07	-1.5480425190617098e-06	-1.0486171504453523e-06	-1.097628000934492e-06	-4.259064496636711e-07	-5.27082363532827e-07	-1.8186717625212625e-06	-1.5461149587281398e-06	-6.94281084179238e-07	-1.2432349194568817e-06	-1.287651457460015e-06	-1.575297005729226e-06	-3.065403006985435e-07	-2.6403547508380143e-06	-7.582025318697561e-07	-6.567161676684918e-07	-1.3204282822698588e-06	-8.441791692348488e-07	-8.448704420516151e-07	-6.025685479471576e-07	-1.4157810710457852e-06	-9.315971283285762e-07	-4.411394343151187e-07	-1.314817382080946e-06	-1.2635907751246125e-06	-1.0929958307315246e-06	-4.260269292899466e-07	-3.326724424823624e-07	-4.869888243774767e-07	-5.820544402013184e-07	-7.249267923725711e-07	-6.542824166899663e-07	-1.055700522556435e-06	-1.0335998013033532e-06	-9.066858410733404e-07	-1.590059923728404e-06	-1.6781468730187044e-06	-7.339039029830019e-07	-9.88965780379658e-07	-9.644716101320228e-07	-3.8554588854822214e-07	-3.1941533507051645e-07	-1.3026325973442e-07	-2.4663768272148445e-07	-2.563358805218741e-07	-1.0098263203417447e-07	4.511210960345125e-08	-2.491721602382313e-07	3.5009467547197914e-10	-2.2874014860008174e-07	-3.66347336466788e-07	-2.812566322063504e-07	-4.614499360400259e-08	-3.30705432816103e-07	-5.688654596269771e-07	-2.323990173636048e-07	-4.957401529281924e-07	-7.091613518639406e-09	-1.2792952475138009e-06	-2.843811728325818e-07	-2.275174892929499e-07	-2.784149728540797e-07	-1.7853096778708277e-07	-2.908221290454094e-07	-2.584093294899503e-07	-5.347235401131911e-07	-1.803018818691271e-07	-3.6306016681919573e-07	-2.3546708405319805e-07	-2.943937431609811e-07	-5.340402253750653e-07	-5.327332175397714e-08	-1.1871453580170057e-06	-3.120287601632299e-07	-1.065494430463332e-07	-8.766055259457063e-08	-2.975411064198852e-07	-4.366875998584874e-07	-5.151545110493316e-07	-5.908563025514013e-07	-3.5967181588603125e-07	-1.888896008495067e-07	-2.306847761701647e-07	-5.463342063194432e-07	-1.2890335199244873e-07	-2.327695654003037e-07	-1.865916061660755e-07	-7.223594025163038e-07	-2.114771433525675e-07	-3.455707542343589e-07	-1.953189041614678e-07	2.047220704071151e-07	2.820513600454433e-07	2.281453106434128e-07	1.1864604232414423e-07	1.4518356294956902e-07	3.4811841942428146e-07	3.963485539770773e-07	2.243618411057469e-07	2.2209303551790074e-07	1.8221443554011785e-07	2.277155601859704e-07	1.68037104231189e-07	1.3163868572974025e-07	6.05970882361362e-08	3.037207534362097e-07	2.300184434034236e-07	1.9116131966256947e-07	2.59193143392622e-07	1.128016293705514e-07	1.5912512196791797e-07	2.9958266622998053e-07	2.323303078810568e-07	1.7363008453230577e-07	3.40247680696848e-07	1.3233650975053024e-07	2.657250774973363e-07	2.3415714167640547e-07	1.0288274410186204e-07	7.772740673317459e-08	1.333833523631256e-07	1.3477138338657826e-07	1.528365487502015e-07	2.7333504704074585e-07	1.0642229142376892e-07	1.4204563569819586e-07	4.3610043576336476e-07	1.8532452372710398e-07	7.191447082277591e-08	9.589710714408285e-08	1.550202739508677e-07	1.3821610878039794e-07	7.993498485348027e-08	9.939492429111853e-08	2.014297990626801e-07	2.142000283811285e-07	1.115961225650608e-07	1.4985057816829794e-07	2.1550609119458386e-07	2.1614494016830577e-07	1.1913766684301665e-07	1.1241739628076176e-07	2.1945056971617305e-07	2.416223026102671e-07	3.498076637242775e-07	1.0030245078951341e-07	1.144745596093344e-07	1.1717734338390073e-07	8.572477554480429e-07	1.13928969369681e-07	2.656144602042332e-07	7.180067029821657e-08	1.049860571811223e-07	3.264105430389464e-07	1.507547437995527e-07	1.5860184987559478e-07	1.126523585526229e-07	1.5653094465051256e-07	1.0854929399783941e-07	6.59206520481348e-08	2.055489147778644e-07	7.196508988727146e-08	6.003592289971493e-08	3.9982555222195526e-07	8.315419108839707e-08	7.718498551412267e-08	5.162803518032888e-07	1.3559598244228257e-07	3.050745931432175e-07	3.560636230304226e-07	1.8152859126985282e-07	1.1422896761814628e-07	1.5025737809537534e-07	1.7271085539505293e-07	2.901618074702128e-07	2.220519093043549e-07	-1.7822619611251866e-06	6.569061952177435e-07	-2.7102250896859914e-06	-2.7099993076262763e-06	-1.1370995025572483e-06	2.0772836251126137e-06	-2.8690228646155447e-06	-2.832657628459856e-06	-3.388206550880568e-06	-4.330297997512389e-06	-5.2474456424533855e-06	-1.440729192836443e-06	-2.2144554350234102e-06	-1.2226615808685892e-06	-1.987344830922666e-06	-7.474374115190585e-07	-3.0438307021540822e-06	-1.1376972679499886e-06	-1.1703371001203775e-06	-2.723999614318018e-06	-1.0397359346825397e-06	-2.9719235499214847e-06	-1.228099790751003e-07	-6.503649956357549e-07	-1.0183861149926088e-06	-3.187350785083254e-06	-1.708826431467969e-07	-2.8617587304324843e-06	-1.1723506077032653e-07	7.419139365083538e-07	-1.354174401058117e-06	-3.2359250781155424e-06	-2.743684490269516e-06	-6.003181169944583e-07	-2.3877083776824293e-07	-3.4824747672246303e-06	-6.961671488170396e-07	-1.708961860913405e-07	-2.6807688300323207e-06	-3.698226691994933e-06	-8.206894790419028e-07	-2.7416576813266147e-06	-3.7285772123141214e-06	-4.726100087282248e-06	-2.7496073471411364e-06	-7.121037697288557e-07	-2.782871888484806e-07	-2.6276388780388515e-06	-3.568599595382693e-06	-3.484364015093888e-06	-2.0296145066822646e-06	-2.5101739993260708e-06	-9.163051117866416e-08	-1.155706740973983e-06	-4.472482942219358e-06	-1.842190613388084e-06	-4.906559297523927e-06	-1.1549699365787092e-06	-1.358851591248822e-06	-4.818991783395177e-06	-2.688009885787324e-07	-6.922837201273069e-07	-1.6325975593645126e-06	-3.819538051175186e-06	-1.8421918639432988e-06	-1.8061166429106377e-06	-2.306903297721874e-06	-5.61918113817228e-06	-1.0058911357191391e-06	-1.9846306713589e-06	-3.761293555726297e-06	-5.115577550895978e-06	-2.9489358439604985e-06	2.997108765612211e-07	-4.122229256608989e-06	-2.504522399249254e-06	-7.711425496381707e-06	-1.3375337175602908e-06	-1.2567764997584163e-06	4.311291235126191e-08	-9.289600484407856e-07	-3.79775838155183e-06	-2.475997007422848e-06	4.018638719571754e-07	-3.464276687736856e-06	5.002832494938048e-07	3.048265000415995e-07	8.692582298408524e-08	4.6795057073723e-07	2.2433627577811421e-07	3.179609109338344e-07	8.089899665719713e-07	3.881109478243161e-07	2.382611654638822e-07	4.394057100398641e-07	6.741015567968134e-07	7.089469136190019e-07	5.433778937913303e-07	3.501012599826936e-07	6.779638397347298e-07	7.758363835819182e-07	4.6087433247521403e-07	4.264497874828521e-07	3.253979343753599e-07	4.0553268831899913e-07	5.920918511037598e-07	7.38502649255679e-07	4.543432510217826e-07	1.1338173635522253e-06	3.159521213547123e-07	3.18490350537104e-07	3.822378289441986e-07	4.518061871294776e-07	1.7195907275890934e-07	3.696201815728273e-07	2.9190374561949284e-07	2.7435061156211304e-07	3.50757147771219e-07	6.318254008874646e-07	3.819987739461794e-07	-3.7929545726456126e-08	2.378763781507587e-07	6.044205065336428e-07	6.926378546268097e-07	4.22654551357482e-07	1.5331991676248438e-07	3.917065782843565e-07	1.288999555981718e-07	4.465514393814374e-07	6.063257842470193e-07	5.620230467684451e-07	3.576195410914807e-07	4.7295338845287926e-07	3.672507205010334e-07	1.9371213966223882e-07	1.6816481718251453e-07	4.550677772385825e-07	3.677456845707639e-07	2.69128037189148e-07	4.2934834709740244e-07	6.820520184191992e-07	-1.0420542650990686e-07	2.736797739544272e-07	4.235725441503746e-07	5.444381372399221e-07	3.778615962346521e-07	4.5388961211756406e-07	2.169188775269504e-07	4.1983693677138955e-07	3.652035331924708e-07	6.301701773736568e-07	1.9440051346464318e-07	1.8232762499792446e-07	6.513775474559225e-07	4.086922729129583e-07	4.400811235427682e-07	3.242886066345818e-07	7.61099613555416e-07	1.631385231348759e-07	2.01481199724185e-07	6.569658950184022e-08	5.150254196450987e-07	-3.8578491512453184e-08	6.698772381241724e-07	1.799979827410425e-07	6.017241389599803e-07	3.588153845157649e-07	2.277132153949424e-07	-2.311611069671926e-06	-3.213664285794948e-06	-1.8902810552390288e-06	-1.6540618617000291e-06	-2.0927168407069985e-06	-2.8589588509930763e-06	-3.591493168642046e-06	-2.7635001060843933e-06	-2.6788650302478345e-06	-2.209196509284084e-06	-3.3286328289250378e-06	-1.7734568018568098e-06	-1.9320682440593373e-06	-1.717106215437525e-06	-1.8540656583354576e-06	-3.2604900752630783e-06	-2.531281552364817e-06	-1.933438852574909e-06	-1.9458118458715035e-06	-3.0217645416996675e-06	-2.797603428916773e-06	-5.010053428122774e-06	-1.5192215414572274e-06	-1.932555733219488e-06	-1.4828964367552544e-06	-1.9986882762168534e-06	-2.325443347217515e-06	-1.2633835240194458e-06	-2.125662376784021e-06	-1.0911104482147491e-06	-2.159502173526562e-06	-1.7390390212312925e-06	-2.1542823560594115e-06	-2.6583227281662403e-06	-2.280847638758132e-06	-2.281140496052103e-06	-2.446799271638156e-06	-2.407385181868449e-06	-2.5485414880677126e-06	-2.667919716259348e-06	-2.3729726308374666e-06	-3.094857220276026e-06	-2.699648803172749e-06	-2.4476391899952432e-06	-2.231068947367021e-06	-2.618458438519156e-06	-3.7426921153382864e-06	-1.9703625184774864e-06	-1.8527238125898291e-06	-9.918827572619191e-07	-3.553438091330463e-06	-2.141077175110695e-06	-3.2456241569889244e-06	-3.4602653613546863e-06	-1.837386321312806e-06	-1.5098268022484262e-06	-1.4310835467767902e-06	-1.9642791357910028e-06	-1.7025477063725702e-06	-2.6096934107044945e-06	-3.613278749980964e-06	-1.840744857872778e-06	-3.048156713703065e-06	-1.8342456087339087e-06	-2.4222499632742256e-06	-1.6786543710622936e-06	-1.4662907688034466e-06	-2.627332378324354e-06	-1.3447883020489826e-06	-1.5528979702139625e-06	-1.288057546844357e-06	-2.704598500713473e-06	-3.1136205507209525e-06	-2.8518381895992206e-06	-1.3508110896509606e-06	-2.292875024068053e-06	-3.414817911107093e-06	-1.1761446785385488e-06	-2.4729606593609788e-06	-2.672489927135757e-06	-2.413031324977055e-06	-2.640855200297665e-06	-2.427342224109452e-06	-4.3223571992712095e-06	-1.979410399144399e-06	-2.6915795388049446e-06	-1.7595539247849956e-06	-2.792432496789843e-06	-1.8803806369760423e-06	-2.902613687183475e-06	-1.8647212982614288e-06	-3.138376314382185e-06	-1.825689878387493e-06	-3.142758259855327e-06	-2.903340146076516e-06	-2.333342763449764e-06	-1.4914963912815438e-06
5	-1.212954089169216e-06	-1.7332007473669364e-06	-1.028409315040335e-06	-1.4781163599764111e-06	-4.458087460079696e-06	-7.172554887802107e-07	-1.3692450693270075e-06	-2.2001800061843824e-06	-1.0186083727603543e-06	-1.251536332347314e-06	-3.787961759371683e-06	-1.1181889476574725e-06	-1.0603865803204826e-06	-7.679956297579338e-07	-1.3303932746566716e-06	-8.76297065133258e-07	-1.5349638715633771e-06	-1.709875846245268e-06	-1.7764380118023837e-06	-1.4282118172559422e-06	-9.747305966811837e-07	-1.0826777270267485e-06	-1.2720109907604638e-06	-7.002107054177031e-07	-9.461847980674064e-07	-5.502304816218384e-07	-2.2538310986419674e-06	-1.3801777640765067e-06	-1.2112085414628382e-06	-7.522916121160961e-07	-8.215391176236153e-07	-3.57630301550671e-06	-7.729987601123867e-07	-9.02702595340088e-07	-1.1311610705888595e-06	-1.967233629329712e-06	-1.691701640993415e-06	-8.360246965821716e-07	-7.980423220033117e-07	-1.847351313699619e-06	-1.2322744851189782e-06	-2.205253395004547e-06	-6.0301800886009e-07	-2.587037670309656e-06	-7.828313641766727e-07	-1.1052778745579417e-06	-1.1254263654336685e-06	-8.411393537244294e-07	-9.46281375036051e-07	-1.8514590465201763e-06	-1.0649624755387777e-06	-2.225036723757512e-06	-2.4008470518310787e-06	-1.690320459601935e-06	-1.7624240626901155e-06	-1.2652968734983006e-06	-7.154477543735993e-07	-1.471393261454068e-06	-7.238928674269118e-07	-8.570448812861287e-07	-4.678223376686219e-06	-2.0204120119160507e-06	-7.194898898887914e-07	-1.3782413361695944e-06	-8.83698987763637e-07	-1.8842226836568443e-06	-1.6905265738387245e-06	-7.298223181351204e-07	-7.137121542655223e-07	-1.7104093785746954e-06	-2.924727141362382e-06	-6.213522283360362e-07	-1.0581126161923748e-06	-1.576841896167025e-06	-1.7251662711714744e-06	-1.362473540211795e-06	-1.9543899725249503e-06	-5.748619287260226e-07	-1.8750088202068584e-06	-2.2330493720801314e-06	-1.529379005660303e-06	-6.223427817531046e-07	-6.095339131206856e-07	-6.726171477566822e-07	-1.1524127785378369e-06	-4.6918361817915866e-07	-1.3896727750761784e-06	-1.7441232103010409e-06	-2.246436906716553e-06	-7.688446999054577e-07	-1.1973711480095517e-06	-1.229363647325954e-06	-1.397184973939147e-06	-2.285811660840409e-06	-1.1961076324951136e-06	-1.735770069899445e-06	-8.740759653846908e-07	-1.4688476994706434e-06	-7.661702738914755e-07	-9.171606620839156e-07	-3.9004894460958894e-06	-2.2468063889391487e-06	-9.967359346774174e-07	-2.4820856197038665e-06	-1.6267343880826957e-06	-1.33591606754635e-06	-8.987996693576861e-07	-1.0209625997958938e-06	-2.226326841991977e-06	-2.030995347013232e-06	-1.7850536551122786e-06	-1.5930488643789431e-06	-3.4460816777937e-07	-1.57354338625737e-06	-1.4040651876712218e-06	-1.3088576906739036e-06	-1.3135345398040954e-06	-1.514212044639862e-06	-9.259277931050748e-07	-1.750029923641705e-06	-1.300307644669374e-06	-6.947744282115309e-07	-1.7004125538733206e-06	-1.0929520612990018e-06	-1.932112127178698e-06	-8.854373731992382e-07	-1.238824552274309e-06	-9.33851879381109e-07	-1.109967229240283e-06	-2.4932594442361733e-06	-1.1438578439992853e-06	-1.2606624295585789e-06	-1.1665146075756638e-06	-1.6823727264636543e-06	-1.8604278011480344e-06	-1.337054982286645e-06	-1.720630507406895e-06	-1.7215112393387244e-06	-7.890395750109747e-07	-1.581452124810312e-06	-8.143267109517183e-07	-9.089261538974824e-07	-1.4207448657543864e-06	-1.0531581438044668e-06	-8.606735946159461e-07	-3.7312875065254048e-06	-5.134920115779096e-07	-8.596043699071743e-07	-5.052662572779809e-07	-7.383337106148247e-07	-1.636644810787402e-06	-1.2838725069741486e-06	-1.6294422948703868e-06	-4.4108551833232923e-07	-1.4645295323134633e-06	-8.997358236229047e-07	-7.357160711762845e-07	-8.011584213818423e-07	-1.1870963589899477e-06	-1.5093822867129347e-06	-2.719401095419016e-07	-2.997366550516745e-07	-2.815689299495716e-07	-1.5155857227000524e-06	-5.824891786687658e-07	-2.6994422341886093e-07	-1.4239551546779694e-06	-5.514519898497383e-07	-3.8495153376061353e-07	-7.36923425392888e-07	-6.51185814604105e-07	-7.088796678544895e-07	-9.51358742895536e-07	-7.650416478099942e-07	-2.082913397316588e-06	-9.742916518007403e-07	-5.436114065560105e-07	-7.389940606117307e-07	-5.377159595809644e-06	-1.8495800304663133e-06	-8.586663966525521e-07	-1.1954339242947754e-06	-6.806682790738705e-07	-2.7635172727968893e-07	-9.407452807863592e-07	-1.6311616946040886e-06	-7.621418944836478e-07	-6.704066208840231e-07	-9.477445246375282e-07	-5.63819526178122e-07	-4.822565529138956e-07	-6.904957103870402e-07	-4.919073717246647e-07	-4.187889430795622e-07	-7.296525268429832e-07	-1.1582289971556747e-06	-9.74370209405606e-07	-7.189054826994834e-07	-1.085278881873819e-06	-8.413820182795462e-07	-5.1230142616987e-07	-5.617013130176929e-07	-1.0164169452764329e-06	-3.24052280120668e-06	-1.050767423294019e-06	-5.395833682086959e-07	-5.400933105192962e-07	-2.086727135974797e-06	-3.5405074072514253e-07	-9.053666758518376e-07	-1.5092520015969058e-06	-1.024945845529146e-06	-1.3907130096413312e-06	-3.70311738606688e-07	-1.987966015803977e-06	-6.85764689478674e-07	-1.106476702261716e-06	-8.233049015871075e-07	-2.166123522329144e-06	-5.581305231316946e-07	-1.0031193369286484e-06	-1.5020780210761586e-06	-1.264009483747941e-06	-5.891267278457235e-07	-9.76040496425412e-07	-6.516981443382974e-07	-6.43723865323409e-07	-7.651531745977991e-07	-7.833673407731112e-07	-8.073943718045484e-07	-1.2240336673130514e-06	-1.5151882735153777e-06	-6.223647801562038e-07	-2.150739874196006e-06	-1.8169614577345785e-06	-6.482158596554655e-07	-7.548474059149157e-07	-1.0494950402062386e-06	-1.2237804867254454e-06	-1.6053439821916982e-06	-9.766210951056564e-07	-6.1440573517757e-07	-2.963293468383199e-07	-3.345269874444057e-07	-1.134039280259458e-06	-6.52967571568297e-07	-4.848388925893232e-07	-2.0128251776441172e-07	-3.44080547165504e-07	-3.665778081085591e-07	-1.4153004030958982e-06	-9.17439024306077e-07	-3.274970481470519e-07	-6.833849965914851e-07	-2.978214865834161e-07	-5.469291295412404e-07	-2.8201401391925174e-07	-7.76787601353135e-07	-2.370567244724953e-07	-3.08954838601494e-07	-2.850344458238397e-07	-4.01345005229814e-07	-1.3669637155544478e-06	-6.078568048906163e-07	-8.636627057967416e-07	-6.717860969729372e-07	-2.2675285435980186e-06	-4.033725531371602e-07	-5.079963329990278e-07	-8.900204306883097e-07	-7.094228067217045e-07	-1.0022483820648631e-06	-4.510565361215413e-07	-7.37518462301523e-07	-4.5023926986687e-07	-1.1409489388825025e-06	-6.441107984755945e-07	-1.4554175322700758e-06	-5.630569717141043e-07	-1.3140444252712769e-06	-2.784107095976651e-07	-5.227105930316611e-07	-9.910041853800069e-07	-7.268179729180702e-07	-3.1735423817735864e-06	-1.299277755606454e-06	-1.1803088995065993e-07	-5.416172825789545e-07	-4.755767690767243e-07	-4.2117181919820723e-07	-1.193899720419722e-06	-9.68509198173706e-07	-9.359371802020178e-07	-1.159690441454586e-06	-1.999818096010131e-06	-1.0037421134256874e-06	-3.36209382112429e-06	-6.354542847475386e-07	-1.2001352160950771e-06	-7.266288548635202e-07	-1.1143159781568102e-06	-1.7410486634616973e-06	-5.143884322933445e-07	-4.01150202833378e-07	-2.8742351787514053e-07	-1.4187722854330789e-06	-4.77173671242781e-07	-9.206156619256944e-07	-6.572553843398055e-07	-6.247955184335297e-07	-3.939454416013177e-07	-8.761830940784421e-07	-6.925455409145798e-07	-1.2200224546177196e-06	-6.248105250961089e-07	-5.174223929316213e-07	-1.0765419347080751e-06	-6.126124389993493e-07	-7.928171044113697e-07	-5.875292004020594e-07	-1.2197442629258148e-06	-1.5226154346237308e-06	-5.364041157918109e-07	-1.146041995525593e-06	-8.261940820375457e-07	-3.297063528862054e-07	-8.506850690537249e-07	-2.6938203063764377e-06	-1.1193694717803735e-06	-3.067626721531269e-06	-1.0344172096665716e-06	-2.215893118773238e-06	-9.545544799038908e-07	-7.335062264246517e-07	-8.872587500263762e-07	-1.4085698296639748e-07	-5.156151701157796e-07	-6.647645136581559e-07	-1.552117623759841e-06	-1.0985652352246689e-06	-9.390896593686192e-07	-1.010116761790414e-06	-5.621833452096325e-07	-3.766478755551361e-07	-7.95102266692993e-07	-1.0109891945830896e-06	-6.961227541069093e-07	-1.4258515648180037e-06	-7.71586826431303e-07	-8.135538109854679e-07	-1.0778962860058527e-06	-8.31593581551715e-07	-6.050451020200853e-07	-2.514767345473956e-07	-1.37837628244597e-06	-7.164740623011312e-07	-1.5529440133832395e-06	-2.601945539026929e-07	-8.125089152599685e-07	-1.2541551086542313e-06	-6.051076297808322e-07	-1.2435424423529184e-06	-2.3265855020326853e-07	-8.825981012705597e-07	-1.2066880117345136e-06	-1.500147504884808e-06	-1.5783498383825645e-06	-7.53593553781684e-07	-5.369895461626584e-07	-1.1055134336857009e-06	-4.61763420389616e-07	-1.1998092759313297e-06	-1.1529321000125492e-06	-6.320028091977292e-07	-3.599854778713052e-07	-1.1932462484764983e-06	-5.852681965734519e-07	-6.037111575096787e-07	-8.36980575513735e-07	-5.576735588874726e-07	-7.587274808429356e-07	-9.360431363347744e-07	-6.002313739372767e-07	-6.22213178758102e-07	-1.1014710707968334e-06	-6.33494323665218e-07	-4.532248567556962e-07	-6.50323727313662e-07	-2.40182998823002e-06	-7.482240107492544e-07	-1.2419440054145523e-06	-6.353068329190137e-07	-1.1043684935430065e-06	-4.697585040958074e-07	-2.07870542112687e-07	-8.897739576241293e-07	-1.3927266309110564e-06	-1.288801513510407e-06	-3.679741666928749e-07	-8.609069368503697e-07	-7.773316497150518e-07	-1.008228764476371e-06	-3.765022995594336e-07	-6.20834896380984e-07	-6.398671530405409e-07	-8.791021173237823e-07	-5.043827400186274e-07	-8.550017582820146e-07	-3.2692975082682096e-07	-1.08940889731457e-06	-2.485942900420923e-07	-8.535301390111272e-07	-3.049620431738731e-07	-1.1216594657526002e-06	-8.295817792713933e-07	-5.112528924655635e-07	-9.2668398110618e-07	-9.572720500727885e-07	-1.252010406460613e-06	-1.487273266320699e-06	-8.012361831788439e-07	-1.3466928976413328e-06	-3.597455702220032e-07	-4.964855406797142e-07	-2.1688526885554893e-07	-2.368281286635465e-07	-8.757715477258898e-07	-5.379303047448047e-07	-4.517900720202306e-07	-3.517910158734594e-07	-4.217836249154061e-07	-9.49726086219016e-07	-2.7470676400298544e-07	-1.2630504215849214e-06	-1.0161196541957906e-06	-3.0859976618558e-07	-8.704822676008916e-07	-9.264568916478312e-07	-3.399704269213544e-07	-2.98355104177972e-07	-2.242263263951827e-07	-1.8408384505619327e-07	-1.3283124644658528e-06	-5.546661441258038e-07	-6.133665237939567e-07	-7.321403927562642e-07	-6.913736001479265e-07	-7.506926635869604e-07	-4.638024222458626e-07	-3.332244773446291e-07	-8.054161071413546e-07	-3.143476305922377e-07	-4.668652309192112e-07	-3.474058587471518e-07	-4.6982523826955003e-07	-8.125992394525383e-07	-7.243533559631032e-07	-3.49322334614044e-07	-1.2295585065658088e-06	-6.437933848246757e-07	-4.802045054930204e-07	-1.6672140645823674e-06	-1.339686406254259e-07	-8.814757279651531e-07	-4.630708758668334e-07	-6.901635174472176e-07	-4.403485149850894e-07	-6.838613444415387e-07	-7.569906301796436e-07	-2.2144971012494355e-07	-3.333028075758193e-07	-6.868758077871462e-07	-7.145345648496004e-07	-1.495183141742018e-07	-2.6311599299333466e-07	-2.6787105866787897e-07	-4.6183835422652926e-08	-7.019251402340387e-09	-2.3486586009369152e-09	-1.2021286188712564e-08	2.8087626446904324e-08	-3.744861754029216e-09	1.0974579467415424e-08	-3.955885841122608e-09	-3.684953453486628e-09	-1.0961237961737424e-07	-7.940022861419038e-09	-1.1951724054881652e-08	-5.200903263613554e-09	-3.666557280013194e-09	1.907759816788257e-08	-4.802901187872521e-09	1.8876210816642924e-08	-9.38325861454814e-09	-2.92288282466302e-09	-8.188021816124547e-09	-4.75815165046356e-09	-1.7862853951555738e-07	-1.7018537690205452e-08	-1.4168570316996922e-08	-4.569741474114153e-09	-3.843507556666737e-08	-1.6960871818127998e-08	-2.5852481044807973e-08	1.4356936750559155e-09	-1.1786921660927874e-08	-9.771147446713258e-09	-7.996582951363962e-09	-7.266947044115568e-09	-6.403626962026011e-09	-1.4341594578581862e-08	-1.2570526841670926e-08	-7.089949072280888e-09	-5.7422244736926586e-08	-1.9363118053394854e-10	-2.567857704249832e-09	-3.598185571718204e-08	-1.4992545871450602e-08	-2.8264807383493465e-08	2.3223194034471817e-08	-2.24993819131214e-08	-1.0301539177248742e-08	-2.1869841759780686e-07	-2.883078664694949e-09	-4.3127945659193764e-09	-3.2312788000865567e-09	-6.676606822964004e-09	-2.1939288785688407e-07	-3.771356116288871e-09	3.384632307756874e-08	-2.3162115780905882e-08	-8.180973054550122e-08	1.2205092048134249e-08	-5.707008909894285e-08	-2.3462034537402587e-09	-8.0338473651409e-08	-1.904702600086239e-07	-1.1616277717507728e-08	-2.452626723936646e-08	-3.034263951207094e-09	5.36354871627509e-09	-6.044697897777951e-08	-1.444708601638922e-07	5.090682542174818e-09	-3.5543013865435575e-08	-8.424200004242266e-09	-1.1474656780308123e-08	-1.0446284726128852e-08	6.829828258503312e-09	-2.2892599815804715e-08	-5.465860297704239e-08	-2.9128221612495512e-08	5.072843922704351e-09	1.2716034447635138e-08	9.983222248877157e-09	-6.481381831235923e-08	-5.330777597123416e-08	-3.508223045400882e-08	-2.051058878294043e-09	-8.946266660814217e-08	-1.7399587548538875e-08	-4.24536938936626e-09	-1.036744379234733e-07	-1.744710864670651e-08	-4.21037356090892e-08	-1.2352321832054258e-08	5.3975764302549585e-08	-9.17688964818808e-08	3.389830638411695e-08	-1.4654959468174411e-09	-6.677164066104524e-08	-3.4031153006708343e-08	-6.1553437902261984e-09	-5.821378223913599e-08	-7.307493632424666e-08	-6.775401573122508e-09	5.716087603246933e-09	-2.9108671029121073e-08	-5.234283673161144e-09	-4.322289193225971e-09	-3.85884604270359e-08	-9.613288654009013e-08	-3.5213496119013143e-08	-1.9941214901564308e-08	-1.2276919392206764e-07	-2.826139322564813e-09	-4.68728806879426e-08	-3.5013123511618e-09	-1.2849950437043844e-08	-2.3619752820280837e-09	-2.413822031144264e-08	8.334788970110195e-10	-3.4910783153208062e-09	-1.3286312050553304e-09	-6.589280676649878e-09	1.9839268006194288e-08	-3.494672995429937e-08	-7.138635460535171e-09	-3.1904447972408434e-09	-3.526965741684762e-08	-2.1103563341284826e-08	-3.8943174018868376e-08	-1.0342678713470832e-08	4.034836464938962e-09	-5.62290729533288e-08	-3.104715062818286e-08	-7.728795381467535e-09	-2.9102082521603734e-08	-4.358133409709808e-09	-1.4083903820960586e-08	-4.974037626226391e-09	3.9115581884630055e-09	-1.6300722549544844e-08	-5.8760405430291485e-09	-1.3402498000303351e-09	6.400656893390533e-09	6.223319104492475e-08	-6.932519625024726e-08	-7.454256234495915e-08	-2.173517721359985e-08	2.258615738881531e-09	-3.485475685849337e-09	5.1822361513131916e-08	-1.9582669708029243e-08	-6.077414127503289e-10	-1.7285152864587874e-07	5.10436635181577e-08	-6.561774767988028e-08	2.271382015806012e-08	-6.1601661549559594e-09	1.1442544689543864e-08	-1.3438060664228144e-09	7.379613808922158e-09	-1.0584966680937669e-08	8.215623736873567e-09	4.61459181977375e-09	2.5208336751347812e-08	1.6651096501618667e-08	6.475976199737943e-09	-1.3721122016363552e-08	-6.395612928145057e-08	-2.745535176984504e-08	-2.477866134498185e-09	-1.019147966019318e-08	-1.4432205830416933e-07	-3.906325929392551e-09	-4.8809216224299234e-08	2.3136026428005607e-08	1.795515514046997e-09	-4.3179618103295077e-08	-9.318499305521755e-10	6.351564163509238e-09	-5.615700349181907e-09	-3.1395448019111434e-08	-2.8513465366586388e-08	-2.834539936102942e-09	8.024789721616798e-09	-8.018185226887908e-09	-6.236413607751956e-09	-1.0967178099008382e-07	-4.884957438555658e-10	-3.2000067040627304e-09	-1.5966643562848046e-09	-5.1683608504049525e-09	4.4664041354280926e-09	-2.4167652767914664e-08	-1.1953569689637789e-08	-1.6557983428810985e-08	-1.091789947338384e-08	1.9051304533945768e-08	-1.504937174878762e-09	-4.737886971639682e-09	-1.639101077088867e-09	-1.1590174375797344e-09	-1.632470714163503e-09	-1.2570910978837444e-09	-2.1555428553199363e-09	-3.127133663127779e-09	2.601046045214161e-09	1.7933610152454094e-08	-1.9156798813924073e-08	-1.925343795505796e-08	-1.2718141206846669e-08	-1.1749333062027745e-08	-3.8742697938687343e-10	-2.995098835611998e-09	-6.208753067227235e-09	4.820360004487156e-07	3.548720997059718e-07	8.206466617366459e-08	1.5220041404973017e-07	1.4473246778834437e-07	2.9408352020254824e-07	3.386765001778258e-07	3.9140914509516733e-07	4.104676065708191e-07	4.593219671278348e-07	4.738404584259115e-07	1.957517952178023e-07	2.813101502852078e-07	1.2840231988775488e-07	6.340641220958787e-07	4.467588965439973e-08	2.996884518324805e-07	4.536183553227602e-07	3.6320805918421684e-08	6.505773342269094e-08	2.585506422292383e-07	7.063663929329778e-07	3.3537119747961697e-07	2.0055009031239027e-07	5.450139610729821e-07	6.96035797886907e-08	2.462311670115014e-07	2.36031382883084e-07	2.7130999669111592e-08	5.0366413262281646e-08	2.773519440779637e-07	4.956596058036666e-07	1.2600288812336657e-07	9.699912340010997e-08	5.282367965264712e-08	3.8406741964536206e-07	6.01605847805331e-07	6.043775897524029e-07	5.704258114747063e-07	6.585598555375327e-08	7.009273161884266e-08	3.769067120629188e-07	2.190941756907705e-07	2.2553444978257178e-07	5.451714102377992e-08	1.0714111340348609e-06	4.479049380279321e-07	1.0831367802666136e-07	5.486556915457186e-07	2.29527927331219e-07	3.9845082255851604e-07	1.9869123235594088e-08	3.111717461479202e-08	4.955482495461183e-07	6.153456411084335e-07	1.2052277043039794e-07	4.3801726690162475e-08	5.678292609445634e-07	3.2612467748549534e-07	2.582895604064106e-07	2.642969434418774e-07	5.218728915679094e-07	7.512391562158882e-07	4.518811351772456e-07	6.0208242302906e-07	5.703384999833361e-07	5.264184324005328e-07	6.947246333766088e-08	4.998614144824388e-08	1.8657097200502906e-07	3.880565202507569e-07	4.88085220240464e-07	8.129908337650704e-07	8.368931325719586e-09	6.1320818645072e-08	7.848769456586524e-08	3.7843355471522965e-07	2.3007720173495727e-08	2.3896353340546742e-08	3.523086036238965e-07	4.7215547738233e-07	2.768246361029014e-07	3.96143811087768e-08	5.039660209149588e-07	1.767429864685255e-07	1.386839585393318e-07	3.423408401204142e-08	5.620163392450195e-07	2.362030215863342e-08	2.1733480792818227e-08	3.156033301365824e-07	2.99157285610363e-08	6.379312367243983e-07	4.388590753023891e-07	1.0369573146817856e-06	1.809167002875256e-07	3.9901795645391764e-08	3.692137511279725e-07	8.027724334169761e-07	2.016478646282849e-07	4.614017541371141e-07	6.24956669526e-07	7.680714588786941e-07	3.4089651990143466e-08	7.935917665236047e-07	6.884248477945221e-07	1.748194620176946e-07	5.523526738215878e-07	6.64387528104271e-07	6.747151815034158e-07	3.378307269485959e-07	1.1819179235317281e-07	1.3257439945846272e-07	6.140992070413631e-08	7.664542067686853e-07	5.080765959064593e-07	2.1715454323611997e-08	6.769872129552823e-07	6.745782457073801e-07	4.632720873587459e-08	1.3251975872208277e-07	2.379049135470268e-07	1.361201640293075e-07	4.0629192454844094e-08	6.712853632961924e-07	2.9705784498901263e-08	8.285212516057072e-08	4.421025607825868e-07	1.3618837613194046e-08	4.701046307786783e-08	6.750336751792929e-07	4.579097208079475e-07	5.059572458776529e-07	5.500538691194379e-07	9.48434831116174e-07	9.186736349420245e-08	5.697694973605394e-07	3.2090923696159734e-07	1.2511655711477945e-07	1.0532147598496523e-07	2.28903601851016e-07	7.608126679770066e-07	4.79994355373492e-07	5.399471092459862e-07	3.904113299313394e-08	3.332285700707871e-07	2.938315333267383e-07	2.944279344774259e-07	4.461267621991283e-07	2.767902174127812e-07	1.7123764450843737e-07	1.2884687805581052e-07	3.204451672900177e-07	1.654563988040536e-07	7.144320761653944e-07	3.377737698428973e-07	1.585138136306341e-07	6.919360089341353e-07	4.057730222939426e-07	1.1723135173724587e-07	6.553534603881417e-07	1.807636635930976e-07	1.6863320695392758e-07	7.106644943633e-07	5.29692727013753e-07	2.037548085809249e-07	7.627266285226143e-08	4.092211725037487e-07	1.272676115604554e-07	2.139476436013865e-07	2.109494232627185e-07	2.1445538678221965e-08	3.003307256221888e-07	3.51170058365824e-07	4.5468436837836645e-07	7.104807764335419e-08	3.2697712981644145e-07	2.2406464239566052e-08	2.9121528655196016e-07	8.770243908884369e-08	2.9948554924885684e-07	7.871723823882348e-07	2.702763310935552e-07	3.330519149358224e-08	4.338834571626649e-07	1.5612815218446485e-07	2.11920564652246e-07	3.641768557827163e-07	2.717787026540464e-07	3.677924667044863e-07	9.128169153882483e-08	2.0494280761340638e-07	4.304697540646885e-07	2.357702868494016e-07	1.9787617588917786e-07	3.519195388435037e-07	3.294391888175596e-07	2.5165795136672386e-07	1.249913736955932e-07	1.254005184136986e-07	3.573546507595893e-07	6.257122322494979e-07	4.09095662234904e-07	1.8131655110664727e-07	5.463227239488333e-07	1.6684421666468554e-07	3.586533239285928e-07	4.3432569896140194e-07	6.325070671664434e-07	2.766619218164124e-07	5.048789262218634e-07	8.899414183360933e-08	3.429915125252592e-07	5.642955329676624e-07	2.3176487218279362e-07	4.7539182901346077e-07	6.894700987913893e-08	8.14069451848809e-08	2.022486356167974e-08	-8.052809789660387e-06	-2.3780937681294745e-06	-4.513273779593874e-06	-4.925632765662158e-06	-2.0600741663656663e-06	-6.02892168899416e-06	-4.493512278713752e-06	-2.5690958409541054e-06	-3.738747693660116e-07	-7.388248945972009e-07	-7.844996616768185e-07	-3.3642402286204742e-06	-9.122903747993404e-07	-1.9310823518026154e-06	-1.3400306215771709e-06	5.532245950234937e-07	-9.292247113990016e-07	-4.331952368374914e-06	-2.307036766069359e-06	-4.661609636968933e-06	-1.1119718692498282e-06	-5.250921276456211e-06	-3.612941782193957e-06	-6.352911441354081e-07	-4.761005584441591e-06	-1.6186520497285528e-06	-4.507585799728986e-06	-1.5679945590818534e-06	-3.694834504130995e-06	-2.6713435090641724e-06	-2.384148956480203e-06	-1.0537268053667503e-06	-3.4526474337326363e-06	-1.682766196609009e-06	-1.2594726968018222e-06	-3.088816811214201e-06	-1.111412871068751e-06	-3.5550208394852234e-06	-1.952722186615574e-06	-2.529668790884898e-06	-1.9805925148830283e-06	-2.469981609465321e-06	1.822939452722494e-07	-3.746540414795163e-06	-3.5350640246178955e-06	-4.35189031122718e-06	-2.7100400075141806e-06	-3.157822447974468e-06	-1.2961166930836043e-06	-2.218117060692748e-06	-2.4366945581277832e-06	-1.007578589451441e-06	-3.872945853800047e-06	-1.6032305438784531e-06	-7.16837030267925e-06	-2.6415643787913723e-06	-2.842510639311513e-06	-1.3976743957755389e-06	-5.172217242943589e-06	-2.064873569906922e-06	-5.853073162143119e-06	-1.608501634109416e-06	-5.153702204552246e-06	3.073558900723583e-07	-2.02424621420505e-06	-2.760225925158011e-06	-1.890392013592645e-06	-3.8223174669838045e-06	-8.14758095657453e-06	-6.858560482214671e-06	-9.399356599715248e-07	-3.922829364455538e-06	-3.3547967177582905e-06	-2.917864094342804e-06	-1.7643491219132557e-06	-5.114067334943684e-06	4.8058030444053657e-08	-9.54969323174737e-07	-2.1364708118198905e-06	-2.231773805760895e-06	-2.4852429305610717e-06	-9.60254169513064e-07	-1.2401435469655553e-06	-2.0713118829007726e-06	-1.2600123682204869e-06	-3.830059540632647e-06	-4.4237881411390845e-06	-2.9283073672559112e-06	-1.7923011910170317e-06	-3.900472620443907e-06	-1.92715765479079e-06	-2.3675522697885758e-06	-4.848826392844785e-06	-6.814346420469519e-07	-3.2960172120510838e-06	-1.6881283499969868e-06	-4.864984930463834e-06	-5.117787623021286e-06	-4.393433300720062e-06	-1.8525322502682684e-06	-2.5823151190706994e-06	-4.367443125374848e-06	-1.986692268474144e-06	-7.617769597345614e-07	-2.508446868887404e-06	-1.4689892395836068e-06	-4.730465207103407e-06	-1.3146988067092025e-06	-4.896347945759771e-06	-2.70795180767891e-06	-3.1861613933870103e-06	-1.5673422240070067e-06	-2.5606209419493098e-06	-1.5765344869578255e-06	-5.805397904623533e-06	-2.762779104159563e-06	-4.7987150537665e-06	-2.639830427142442e-06	-3.3132087082776707e-06	-1.732909709062369e-06	-2.609905095596332e-06	-9.610005690774416e-06	-2.870266371246544e-06	-5.190505021346326e-07	-3.8842398453198257e-07	-3.624311602834496e-06	-1.988434860322741e-06	-1.926430741150398e-06	-1.047933210429619e-06	-2.43208364736347e-06	-1.6129849882418057e-06	-2.028105427598348e-06	-3.654160991573008e-06	-5.6744688663457055e-06	-1.999538426389336e-06	-3.091062126259203e-06	-2.304408326381236e-06	-3.121035433650832e-06	-1.0564534704826656e-06	-1.6040230548242107e-06	-3.641383273134125e-06	-2.5921342512447154e-06	-6.356436642818153e-06	-2.431536131553002e-06	-2.5021624878718285e-06	-1.553921038066619e-06	-2.150545014956151e-06	4.25112233415348e-07	-4.1183384382748045e-06	-4.450305368663976e-06	-2.409634817013284e-06	-3.2211423786066007e-06	-1.6529214690308436e-06	-3.0929700187698472e-06	-5.539239396057383e-07	-8.146562322508544e-07	-9.499249244981913e-06	-4.028061994176824e-06	-2.061779923678841e-06	-6.122738795966143e-06	-3.031892674698611e-06	-2.2142128273117123e-06	-5.031439286540262e-06	-2.67413042820408e-06	-1.4360497289089835e-06	-1.6901707340366556e-06	-2.1093417217343813e-06	-1.4832345414106385e-06	-1.1813343689937028e-06	-8.808453344499867e-07	-7.259664016601164e-07	-3.403840310056694e-06	-3.262585551055963e-06	-3.428637910474208e-06	-4.22846909486907e-07	-1.219707428390393e-06	-1.43963109167089e-06	-1.8921048194897596e-06	-1.0168731705562095e-06	-3.041738636966329e-06	-4.081022780155763e-06	-4.692778475146042e-06	-1.8323880794923757e-06	-2.511230150048505e-06	-7.289415293598722e-07	-1.4683470794807365e-07	-1.716489919090236e-06	-9.761533874552697e-07	-4.1172929741151165e-06	-1.8919345166068524e-06	-1.7481467011748464e-06	-4.169057319813874e-06	-2.187650352425408e-06	-6.601154836971546e-06	-7.632335723428696e-07	-1.2405059806042118e-06	-2.377774762862828e-06	-1.319676357525168e-06	-1.567170556882047e-06	-1.3079513792035868e-06	-2.644777168825385e-06	-2.584764899893344e-07	-2.194078234651897e-07	-3.846232630166924e-06	-2.591144493635511e-06	-1.6085756442407728e-06	-9.342919042865104e-07	-2.139576736226445e-06	-1.2177322332718177e-06	-1.5851622947593569e-06	-1.0450551144458586e-06	-2.388920165685704e-06	-2.892703150791931e-06	-1.85510941719258e-06	-3.844987986667547e-06	-2.769704451566213e-06	-1.485317852711887e-06	-1.9019655610463813e-06	-5.642141331918538e-07	8.46213254135364e-07	-1.9198221252736403e-06	-1.9465314835542813e-06	-5.835508432028291e-07	2.9847399218851933e-07	-3.611378360801609e-06	-1.861211785580963e-06	1.7171099671031698e-06	-8.975255809673399e-07	-6.557414735652856e-07	-2.7585533644014504e-06	-9.88030251392047e-07	-2.256307652714895e-06	-4.38518327428028e-06	-1.9893052467523376e-06	-1.6776730262790809e-06	-3.500925345178985e-07	-1.423626144969603e-06	-2.137938736268552e-06	6.765499449556955e-08	-1.8862389197238367e-06	-6.12290159551776e-06	-9.918524028762477e-07	-1.698454980214592e-06	-5.124299491399142e-07	-3.488169681986619e-07	-1.2180801149952458e-06	-5.566980689764023e-06	-1.8753810309135588e-06	-1.0081532309413888e-05	-7.64073683967581e-06	-1.652763216952735e-06	-2.142967787222005e-06	-3.906397068931256e-06	-1.4122144875727829e-06	-5.471441909321584e-06	-1.2046452866343316e-06	-1.2883037925348615e-06	-2.656291144376155e-06	-8.641275599075016e-06	-7.153268484216824e-07	-8.625096597825177e-06	-6.990957786001673e-07	-2.1636383280565497e-06	-2.4410151127085555e-06	-1.750791170707089e-06	-2.349166834392236e-06	-3.251951511629158e-06	-3.382552222319646e-06	-4.925817847833969e-06	-7.912988735370163e-07	-9.010881512949707e-06	-2.766612624327536e-06	-2.90712569039897e-06	-2.1359742277127225e-06	-2.3195971152745187e-06	-1.9956328287662477e-06	-4.7179236162264726e-07	-2.657598315636278e-06	-1.2286147921258816e-06	-2.2388810521078994e-06	-2.14244414564746e-06	-1.5720943338237705e-06	-5.394927597990318e-07	-1.4053446193429409e-06	-8.013004730855755e-07	-1.6985147794912336e-06	-3.6274279864301207e-06	-6.605706630580244e-07	-2.920190809163614e-06	-3.2002039915823843e-06	-3.031482265214436e-06	-1.6827704030220048e-06	-6.525943717861082e-06	-2.59728449236718e-06	-7.235763632706949e-07	-1.1298793651803862e-06	-1.2986711226403711e-06	-2.954686806333484e-06	-2.226833203167189e-06	-1.141216898759012e-06	-2.562911049608374e-06	-5.418024557002354e-06	-7.670114428037778e-07	-5.773785687779309e-06	-1.385061523251352e-06	3.867834408310955e-08	-1.0208921485954647e-09	-2.105150258557842e-07	6.920854644931751e-08	-2.3236270862980746e-07	-2.884527248170343e-07	-2.604253346305541e-08	-2.9420795044643455e-07	-1.7195951607096302e-10	-2.8102539317842457e-07	1.7802099350205935e-08	7.745486385601907e-08	-3.755771160740551e-07	-8.887953981684404e-07	4.123570818137523e-08	-5.601251129583318e-10	-5.858809686287714e-07	8.560628117493253e-08	-4.037629821596056e-07	4.3799396109989175e-08	7.864009887725842e-08	-8.738592072177198e-08	9.18345222089556e-08	-1.2572380114761472e-07	7.004695135037764e-07	1.4690273246742436e-06	6.272541099860973e-07	6.599640300919418e-07	1.1741155958588934e-06	1.2579332633322338e-06	8.347516313733649e-07	1.2905445601063548e-06	1.3928732869317173e-06	1.0985916105710205e-06	1.262941509594384e-06	4.300229079490237e-07	1.3249282346805558e-06	7.921165661173291e-07	9.435396464141376e-07	9.384928603139996e-07	8.979346830528812e-07	9.149235893346486e-07	8.302486094180495e-07	9.75549255599617e-07	1.1192057627340546e-06	1.7530365425955097e-07	8.438337317784317e-07	4.837941673940804e-07	1.1778770385717507e-06	8.273246976386872e-07	1.0562350780674024e-06	1.0168188282477786e-06	1.294428557230276e-06	6.73427052788611e-07	4.240938835664565e-07	3.192718054378929e-07	1.1373415418347577e-06	1.138986363002914e-06	7.166287332438515e-07	6.128062182142457e-07	9.36874755552708e-07	2.757409163223201e-07	7.875984238125966e-07	9.153376367976308e-07	7.755577939860814e-07	9.11100130451814e-07	-7.580770670756465e-06	-5.906170372327324e-06	-3.968752025684808e-06	-8.70464987201558e-07	-1.1742960850824602e-05	-1.4636428886660724e-06	-9.302627404395024e-06	-1.693250624157372e-06	-5.406974196375813e-06	-1.6118372059281685e-06	-4.876208095083712e-07	-6.832801773271058e-06	-1.0149300578632392e-05	-4.132044978177873e-06	-8.748113941692282e-06	-3.627980277087772e-06	-4.76155400974676e-06	-6.673358257103246e-06	-4.8887777666095644e-06	-5.509505172085483e-06	-2.192894953623181e-06	-4.092883500561584e-06	-2.272337496833643e-06	-4.023603651148733e-06	-7.649848043911334e-07	-5.490949661179911e-06	5.161633680472733e-07	-9.640652024245355e-06	-8.53177516546566e-06	-3.950991867895937e-06	-1.2716869832729571e-06	1.5753550997033017e-07	5.886317921977025e-07	2.1843748072569724e-06	1.7535475649310686e-07	-2.679708586583729e-06	-3.2842513064679224e-06	-3.3995152080024127e-06	-7.463196425305796e-07	-3.52923819946227e-07	-3.306114990664355e-07	-4.7535394287478994e-07	-2.816243238612515e-07	-2.744891958172957e-07	-1.0012589513053173e-07	-3.010167404227105e-07	-2.76530357723459e-07	-1.8771893905977777e-07	-2.650301098583441e-07	-4.929502210870851e-07	-4.4186012360114557e-07	-3.587479113775771e-07	-2.686297762011236e-07	-5.242666816229757e-07	-3.051892747407692e-07	-7.354008175752824e-07	-6.7194014263805e-07	-6.127195888439019e-07	-6.271303618632373e-07	-2.789771542666131e-07	-5.650236971632694e-07	-4.597941369866021e-07	-1.6338518094016766e-07	-3.3534109888933017e-07	-2.3496745882312098e-07	-1.0656280124976548e-07	-4.0216846741714107e-07	-2.1402733807462937e-07	-1.4036289996965936e-07	-3.932148615604092e-07	-1.4281349649536423e-06	-4.163605353824096e-07	-2.873115079182753e-07	-3.73356357386001e-07	-2.581782041488623e-07	-1.6349505926882557e-07	-3.002357686909818e-07	-2.762879205420177e-07	-5.251201855571708e-07	-2.4320323177562386e-07	-2.295229961646328e-07	-1.570630701053233e-07	-2.610171918604465e-07	-1.424661775217828e-07	-1.6120523582685564e-07	-1.969639527032996e-07	-1.426608946530905e-07	-1.401224949404423e-07	-2.0370582376472162e-07	-1.7006078678605266e-07	-2.1956179807602894e-07	-2.1719787923757397e-07	-1.531213769112583e-07	-2.363759250556541e-07	-1.4444115947753744e-07	-2.0947523182712763e-07	-4.39151733644394e-07	-6.006067678754334e-07	-4.980112180419383e-07	-5.30317549873871e-07	-1.740770443348083e-07	-5.590193268290022e-07	-2.0869352113095374e-07	-2.884476941744652e-07	-3.574195375222189e-07	-1.555326463176243e-07	-6.636685156991007e-07	-3.2207327649302897e-07	-4.025081068448344e-07	-1.601043635446331e-07	-2.438533215354255e-07	-3.878864731632348e-07	2.2294325674465654e-07	3.367441081536527e-07	3.041517402380123e-07	1.222028203073933e-07	1.694951805575329e-07	4.266016730980482e-07	2.189268570873537e-07	1.1525787613209105e-07	3.55668760221306e-07	1.5975379596966377e-07	3.132347501377808e-07	1.729121805738032e-07	1.2791367964837266e-07	7.812085414116154e-07	4.1658122995613677e-07	4.677935976360459e-07	1.498919175446645e-07	2.0113387222409076e-07	4.374392972295027e-07	3.094375813361694e-07	1.678275225458492e-07	2.415578421732789e-07	2.225352773166378e-07	1.776223683691569e-07	1.4936878756088845e-07	1.6932951041326305e-07	1.0997017341196624e-07	6.246816042221326e-07	6.787937536500976e-07	1.4600814779441862e-07	3.765515543818765e-07	2.4285921540467825e-07	6.78914489071758e-08	1.0416787432632193e-07	2.73297018793528e-07	1.0444912135199048e-07	1.464456289568261e-07	7.104968346993702e-08	1.1487514939290123e-07	1.379764711373355e-07	2.2752901429612399e-07	1.5251011120653857e-07	6.46105746682224e-08	1.553096637962881e-07	1.768836597193513e-07	2.392534383943712e-07	8.213078217522708e-08	1.115513654781353e-07	1.8187097339250613e-07	1.733122871883097e-07	1.9954173069436365e-07	5.317450586517225e-07	5.395497737481492e-07	3.443362174948561e-06	2.43750309891766e-06	1.6596629848208977e-06	1.3591049992101034e-06	1.2910110172015266e-06	1.362977059216064e-06	2.4507171474397182e-06	5.236166089161998e-06	1.2827688351535471e-06	2.0364745978440624e-06	2.0266893443476874e-06	7.01725366525352e-06	1.7309627082795489e-06	1.3992296317155706e-06	1.3682422377314651e-06	1.2623740985873155e-06	7.841599654057063e-06	2.387719632679364e-06	1.8233965874969729e-06	3.494897782729822e-06	3.059578830288956e-06	1.4904768477208563e-06	1.4095188589635654e-06	2.237739408883499e-06	6.047227543604095e-06	3.1343618047685595e-06	1.660550310589315e-06	1.0538103651924755e-06	1.183992480946472e-06	1.1619065389822936e-06	4.638904101739172e-06	2.735390580710373e-06	8.824555948194757e-07	4.91754417453194e-06	1.512126118541346e-06	1.749327907418774e-06	7.018639962552697e-07	2.532237886043731e-06	8.298994771394064e-07	3.307760835014051e-06	1.3444056321532116e-06	1.3874089290766278e-06	3.60584863301483e-06	6.933057193236891e-06	3.113574621238513e-06	8.343974400304432e-07	1.1345376833560294e-06	1.8295244217370053e-06	2.054095148196211e-06	4.207343522466545e-07	1.2420390476108878e-06	1.0516492920942255e-06	3.826824013231089e-06	1.926963250298286e-06	2.0157949620625004e-06	4.010788927644171e-07	1.932226723511121e-06	2.379742227276438e-06	6.9084251208551e-07	2.7645687623589765e-06	5.618075647362275e-06	1.718688281471259e-06	5.006318133382592e-06	9.2156943765076e-07	2.862055680452613e-06	5.110284291731659e-06	5.25327152445243e-07	1.8064793039229696e-06	4.112495844310615e-06	4.034910432437755e-07	4.29592319051153e-07	6.819807367719477e-07	5.48826619706233e-07	1.1542394986463478e-06	7.45913155242306e-07	4.526969519247359e-07	4.322855033933593e-07	4.505298534240865e-07	8.595258123023086e-07	8.54155018714664e-07	3.391303664557199e-07	8.161118785210419e-07	6.816517270635813e-07	8.311333772326179e-07	5.459484668790537e-07	7.086133564371266e-07	9.387342174704828e-07	5.919899308537424e-07	6.312256459750643e-07	5.037381356487458e-07	5.612506583929644e-07	3.441725482389302e-07	5.686594022336067e-07	2.676370058907196e-07	3.295952808457514e-07	4.047834920584137e-07	3.573666162992595e-07	5.254902362139546e-07	3.746669108295464e-07	6.062478519197612e-07	4.917031901641167e-07	3.6093274502491113e-07	3.582779868338548e-07	1.9195519485037948e-07	2.318603549156251e-07	2.267393313104549e-07	3.617813035816653e-07	5.072162139185821e-07	5.081126914774359e-07	3.458272601619683e-07	3.519436120313913e-07	3.2727785992392455e-07	4.7596782337677723e-07	3.1133023981055885e-07	1.275570156167305e-07	2.929757556557888e-07	3.6936609149051947e-07	3.98757094899338e-07	8.199693866117741e-07	2.333102600005077e-07	3.407365909424698e-07	1.589188514117268e-06	2.832691450294078e-07	9.218018703904818e-07	5.983608843962429e-07	4.511638849180599e-07	4.575597927214403e-07	3.391304232991388e-07	-1.5344862447363996e-07	-2.89146726117906e-07	-1.717356212793675e-07	-2.414551545371069e-07	-4.080450821675186e-07	-1.750481999351905e-07	-3.3989945791290666e-07	-1.9625185032623452e-08	-5.864201924055124e-08	-5.21873957382013e-08	-2.8838658749918977e-07	-2.166465975506071e-07	-6.411950721485482e-07	-2.528503841858765e-07	-4.762488003962062e-07	-1.1252338083522773e-07	-2.376414585114617e-07	3.7096953064974514e-07	-4.243381681590108e-07	-2.660096924955724e-07	-2.899844844250765e-07	-8.931430670600093e-07	-3.1835423897064175e-07	-2.9388255029516586e-07	-9.949002333087265e-07	-3.252122837693605e-07	-5.294375569064869e-07	-6.246968951018061e-07	-4.653613245864108e-07	-5.027069391871919e-07	-2.0095315278467754e-07	-8.082004399057041e-08	1.5647765394533053e-07	-1.415857724396119e-07	-1.2843962338138226e-07	-4.67166273665498e-07	-4.085578382273525e-07	-2.968030798911059e-07	2.0344748108414024e-08	-5.397093332248915e-07	-2.3954123662406346e-07	-1.2841969976307158e-07	-8.049599387049966e-07	-2.097802109801705e-07	-1.221435894649403e-07	-2.361772146741714e-07	-2.984018863116944e-07	-1.2484220235364776e-07	-2.643108132360794e-07	2.1353056922635005e-07	-3.677183428862918e-07	-1.4963514161081548e-07	-7.42068209547142e-07	-4.808896392205497e-07	-6.334871045510226e-07	-2.4889342853384733e-07	-4.0186023397836834e-07	1.618855378637818e-07	-3.815574132204347e-07	-3.195873148342798e-07	-1.115245495952877e-07	-2.386734081483155e-07	-2.435753287954867e-07	-8.915431948253173e-08	3.643187653779023e-07	-2.2328110560465575e-07	1.5204527636925034e-09	-2.185121701359094e-07	-2.781908960969304e-07	-2.933520022452285e-07	-4.780901008416549e-08	-3.37121917937111e-07	-4.405013953601156e-07	-2.197904223066871e-07	-4.7304985173468594e-07	-8.172395205008343e-09	-7.623698365932796e-07	-2.5012636228893825e-07	-2.2125502141534525e-07	-2.9029496317889425e-07	-1.632202639711977e-07	-2.9905208975833375e-07	-2.4387003350057057e-07	-3.8085516962382826e-07	-1.4850061802462733e-07	-3.36889343088842e-07	-2.253638058391516e-07	-2.810537296227267e-07	-4.873898546975397e-07	-4.228910910342165e-08	-3.490716267151584e-07	-2.879836813463044e-07	-1.1069568017774145e-07	-7.384284117506469e-08	-2.865571104848641e-07	-3.4625946909727645e-07	-4.939712425766629e-07	-5.495728032656189e-07	-3.362462734912697e-07	-2.032368513482652e-07	-2.4126575226546265e-07	-2.282986031332257e-07	-1.1219805173823261e-07	-2.410605191016657e-07	-1.7761307447017319e-07	-5.212027645029593e-07	-2.1387117499216401e-07	-3.173744858031569e-07	-2.150024585034771e-07	1.5884927506704116e-07	1.7766373616723288e-07	2.226611002242862e-07	1.027533258479707e-07	1.442031845044767e-07	4.372075750325166e-07	3.1956136581356986e-07	2.5924086344275565e-07	2.0853819648891658e-07	1.5908081252291598e-07	2.42699655927936e-07	2.5259367930630106e-07	1.0699187669160892e-07	5.8639081146338874e-08	3.0862875632919895e-07	2.2610652194998693e-07	1.7745787772582847e-07	2.562371150816034e-07	1.1827717116830173e-07	1.414192922766233e-07	3.174429252794653e-07	3.020284395915951e-07	2.0474276141158046e-07	3.244638833166391e-07	1.219745797698124e-07	2.902385176639655e-07	2.016942488580753e-07	7.824947800827432e-08	7.141034075175412e-08	1.1245403186421755e-07	8.977998788850527e-08	1.510179856722971e-07	2.3692689410381723e-07	9.760702823768953e-08	1.507799822775269e-07	4.798692998519982e-07	1.834713287962586e-07	6.030158772318829e-08	1.0851833565084237e-07	1.628345671633724e-07	1.7812722319376917e-07	7.279442115759593e-08	7.432216619918108e-08	2.0819679491523857e-07	2.25447564616843e-07	1.4964112438065058e-07	1.361202777161452e-07	1.8457487271916762e-07	2.4425861511190305e-07	1.1129223054240357e-07	2.096714553090351e-07	2.0919965493249043e-07	1.795294508610823e-07	3.641640375917632e-07	8.86737083760636e-08	9.074919660179148e-08	1.2309956787248666e-07	4.437677887381142e-07	1.1405840893985443e-07	2.333368200879704e-07	1.1467818694654853e-07	1.0488239610140226e-07	2.992638599152997e-07	1.280662900171592e-07	1.7780151040369677e-07	8.292294495504393e-08	1.4570994721907482e-07	9.962214875258725e-08	5.97047815631413e-08	2.68534051883762e-07	1.0621835144775105e-07	5.6682495142013074e-08	3.8891585063538514e-07	8.143564400597826e-08	6.931415441613353e-08	3.778886252803204e-07	1.254236110526108e-07	1.493294803367462e-07	2.392859528299596e-07	1.9669171535952048e-07	9.28295236235499e-08	1.307430181896052e-07	1.694653803951951e-07	2.851784017821047e-07	1.970867771206031e-07	6.302606379904319e-06	2.055431423286791e-06	6.506555564556038e-06	4.054595592606347e-06	2.89673744191532e-06	6.469806976383552e-06	5.782603693660349e-06	9.07867342903046e-06	6.610090167669114e-06	4.44490069639869e-06	9.7555330285104e-06	4.588560841511935e-06	9.510181371297222e-06	7.129698587959865e-06	5.134385901328642e-06	2.7033752303395886e-06	3.531178663251921e-06	6.660130111413309e-06	4.053338216181146e-06	5.553339178732131e-06	9.929086445481516e-06	2.923830379586434e-06	5.827017957926728e-06	5.172491910343524e-06	4.394251845951658e-06	3.358211415616097e-06	3.5630123420560267e-06	2.813254923239583e-06	1.7670488432486309e-06	1.1589717360038776e-05	3.857477167912293e-06	5.2748218877241015e-06	4.907813035970321e-06	6.505201781692449e-06	4.745529622596223e-06	3.1709241739008576e-06	3.1545387173537165e-06	4.578208063321654e-06	3.803492973020184e-06	5.831265298184007e-06	6.325197318801656e-06	3.5781245060206857e-06	8.227531907323282e-06	3.9950546124600805e-06	6.4641631070117e-06	5.81932908971794e-07	3.3581322895770427e-06	2.771754225250333e-06	9.26246229937533e-06	5.423131369752809e-06	4.862439709540922e-06	5.061333467892837e-06	3.799962769335252e-06	1.7507252323412104e-06	7.392890438495669e-06	3.409372538953903e-06	7.943047421576921e-06	2.6112979867320973e-06	3.121087502222508e-06	1.7571983335074035e-06	4.823834842682118e-06	3.622207486841944e-06	2.6497739327169256e-06	4.951502887706738e-06	2.439137915644096e-06	4.911197720502969e-06	4.415187049744418e-06	8.070009243965615e-06	3.824397481366759e-06	6.17825844528852e-06	8.558206900488585e-06	4.681117388827261e-06	7.195428679551696e-06	3.2914845178311225e-06	2.291690634592669e-06	5.001938916393556e-06	1.053990581567632e-05	4.686152806243626e-06	3.943275714846095e-06	4.574280410452047e-06	4.526746579358587e-06	2.272171741424245e-06	6.160174052638467e-06	5.714699454983929e-06	6.660500275756931e-06	5.437536856334191e-07	5.014195494368323e-07	5.949068508925848e-07	9.585305633663666e-07	7.218990276669501e-07	6.49910020911193e-07	1.6288133792841109e-06	7.599070386277162e-07	4.196428449176892e-07	6.595466288672469e-07	1.330645886810089e-06	1.2513844467321178e-06	6.591523060706095e-07	3.262866528075392e-07	1.417418388882652e-06	1.2882846931461245e-06	5.411988013293012e-07	5.341032078831631e-07	5.268517497825087e-07	5.095160986456904e-07	7.25645975307998e-07	8.549343988306646e-07	7.739404281892348e-07	1.2211623925395545e-06	5.79642687625892e-07	9.856178166955942e-07	6.154327252261282e-07	6.410547257473809e-07	4.983493226973223e-07	7.848798304621596e-07	7.776878305776336e-07	1.997059371205978e-07	8.875523462847923e-07	1.1432806559241726e-06	9.518399792796116e-07	1.746455779993994e-07	4.7092254362723917e-07	9.980574304790937e-07	9.40459074172395e-07	9.58965301833814e-07	7.057570883262088e-07	9.87689645626233e-07	4.774897774950659e-07	6.871806590424967e-07	8.569386409362778e-07	6.546607664859039e-07	7.27061831184983e-07	8.910013775675907e-07	1.1705552651619655e-06	7.350638497882755e-07	4.99792690789036e-07	7.866921691856987e-07	7.941764010865882e-07	5.930818360866397e-07	8.074954962467018e-07	1.937644810823258e-06	3.479569272712979e-07	5.449030027193658e-07	1.0556690313023864e-06	6.50968559057219e-07	7.809282465132128e-07	5.073353577245143e-07	7.156494916671363e-07	8.542210707673803e-07	9.21843025025737e-07	9.478170568399946e-07	3.599199658310681e-07	7.367276566583314e-07	9.365290907226154e-07	4.850528512179153e-07	9.662270485932822e-07	4.639236124148738e-07	1.0016253781941489e-06	5.811146479572926e-07	4.460648597159889e-07	3.589329367059691e-07	6.683376341243275e-07	9.291450737691776e-07	1.1756233107007574e-06	4.477857089568716e-07	7.445751180057414e-07	5.751584808422194e-07	1.007321770885028e-06	-1.5117697103050889e-06	-3.759148512472166e-07	2.2917152620038905e-08	2.3199072529678238e-07	-8.489627134622424e-07	1.3095908002469514e-07	-1.8358687157160605e-06	-9.318805496150162e-07	5.228376949162339e-07	-7.797043508617207e-07	-2.4571809831286373e-07	-3.0257592698035296e-07	-1.0314416840628835e-06	-5.392063258113922e-07	5.566186018768349e-07	-3.148713176415185e-06	1.044384021042788e-06	-4.020867834242381e-07	-2.4615151232865173e-06	-6.72393767331414e-08	-1.948420447206445e-07	-2.2488998183689546e-06	-1.0187818588747176e-08	-8.119559247177222e-09	-6.575672841790947e-07	-2.204249994974816e-06	-3.291141297268041e-07	-4.2564578528470065e-09	-7.199734852747498e-08	7.309748752959422e-07	3.7884728953940804e-07	4.505837409851665e-07	-2.094722276524408e-06	5.981470962979074e-07	-1.5375687780760927e-06	-8.648996185911528e-07	-5.650123284794972e-07	-5.36593574906874e-07	-1.5253930314429454e-06	-9.125673159360304e-07	5.042189741288894e-07	-1.4520774129778149e-06	2.1164741781376506e-07	-7.877171697145968e-07	-5.686795390147382e-08	-4.271321927262761e-07	-2.763301836239407e-06	-6.92692879056267e-07	-3.4540561522078406e-09	-7.395224201900419e-07	-9.44696068927442e-07	-4.9625224818328206e-08	-1.032282398227835e-06	7.629446230339455e-08	-9.979654578273769e-07	-2.909866054778832e-07	-1.309779918301501e-06	4.5032333417793786e-08	-2.110317893766478e-07	-5.961269380350132e-07	-1.2738170198645091e-06	-6.396017511178798e-07	-4.319612685321772e-07	-5.340580173651688e-07	1.9914212145977217e-07	1.8821724268036638e-07	-2.561739051998302e-07	-1.6460408005514182e-06	-6.669670256087556e-07	-2.005821926331919e-07	-6.15231499523361e-07	-1.526046418121041e-07	-5.868490120519709e-07	-8.876405672708643e-07	-9.228749036083171e-07	-9.517997341390584e-07	-1.5919947600195885e-06	-4.715583656889066e-07	-2.432724102163775e-07	-8.364598329535511e-07	-5.777981755272776e-07	1.3984913493914064e-07	-1.429007397746318e-06	-4.364224821529206e-07	-2.328131358808605e-07	5.213005351833999e-07	-1.6604833490418969e-06	-1.0554872460488696e-06	6.29498586590671e-08	-1.7530480818095384e-06	-2.929530467099539e-07	-8.217148206313141e-07	-1.3556704061556957e-06	-9.928561439664918e-07	1.16967385110911e-07	-4.0853856830835866e-07	-1.5343148334068246e-06
6	-9.319209084424074e-07	-1.2248048051333171e-06	-7.925198701741465e-07	-1.0389869657956297e-06	-3.3328801691823173e-06	-1.5657668939184077e-07	-7.993048711796291e-07	-1.777091711119283e-06	-5.52175777102093e-07	-5.72861495129473e-07	-3.541134447004879e-06	-1.0682811080187091e-06	-5.693162847819622e-07	-2.846108486664889e-07	-1.1555521268746816e-06	-5.49608273558988e-07	-1.145786768574908e-06	-9.23068569136376e-07	-9.35313096306345e-07	-7.702601578785107e-07	-5.960989142295148e-07	-1.1067851346524549e-07	-6.187179906191886e-07	-6.52119354072056e-07	-1.0163442993871286e-06	-3.111824469215208e-07	-1.3471280908561312e-06	-1.086816496354004e-06	-6.803860514992266e-07	-3.7404174690891523e-07	-4.127053330194031e-07	-1.842726533141104e-06	-5.437032655208895e-07	-6.436740704884869e-07	-6.823250373599876e-07	-1.3421825997284031e-06	-8.712812018529803e-07	-2.969466947888577e-07	-4.884516897618596e-07	-1.088653334591072e-06	-8.682326324560563e-07	-1.2602308743225876e-06	-2.837543888745131e-07	-2.3965235413925257e-06	-2.2893047457728247e-07	-6.69369001116138e-07	-6.292628995652194e-07	-4.299739941870939e-07	-6.129682788014179e-07	-1.219689011122682e-06	-5.714117037314281e-07	-6.653152695434983e-07	-1.9384344795980724e-06	-8.920237632992212e-07	-6.268966785683006e-07	-8.729581963962119e-07	-3.008967155437859e-07	-1.1650992064460295e-06	-2.652031412253564e-07	-6.05478533088899e-07	-3.0775470349908574e-06	-1.5834742725928663e-06	-8.530985837751359e-07	-5.544569035009772e-07	-4.617551496721717e-07	-1.3181775102566462e-06	-7.341289460782718e-07	-4.107341737835668e-07	-1.891412324539488e-07	-1.2834572089559515e-06	-1.4119042361926404e-06	-3.7331935232032265e-07	-4.999332077204599e-07	-1.0122661251443787e-06	-1.0846082432180992e-06	-7.41681901672564e-07	-1.3262899756227853e-06	-2.801828031806508e-07	-1.3471711781676277e-06	-1.5446109955519205e-06	-1.2044125696775154e-06	-3.396051511117548e-07	-5.703473675566784e-07	-3.446045298005629e-07	-1.154214487542049e-06	-5.148106083652237e-07	-8.469506838082452e-07	-7.310130172299978e-07	-9.15047166927252e-07	-5.115110184306104e-07	-3.8896232013030396e-07	-5.934167575105675e-07	-9.996078915719409e-07	-1.773878125277406e-06	-7.186096127043129e-07	-6.0325203321554e-07	-6.346157874759228e-07	-7.455249715349055e-07	-5.779030516350758e-07	-6.021789999977045e-07	-2.77409412774432e-06	-1.4256592066885787e-06	-5.88296700243518e-07	-1.717327904771082e-06	-1.3834472838425429e-06	-9.787038379727164e-07	-6.05966135935887e-07	-1.2602432661878993e-06	-2.332931899218238e-06	-1.471028667765495e-06	-1.0640135315043151e-06	-7.831760058252257e-07	-2.745302367657132e-07	-7.661859626750811e-07	-9.912798759614816e-07	-6.668060450465418e-07	-8.603630590187095e-07	-9.070234341379546e-07	-7.160165864661394e-07	-5.846655426466896e-07	-1.1440067737567006e-06	-4.404667492963199e-07	-8.137703844113275e-07	-5.982723791930766e-07	-1.1910709645235329e-06	-6.749343128831242e-07	-6.105791499066981e-07	-4.255595342783636e-07	-7.142057256714907e-07	-1.970806124518276e-06	-4.608289714269631e-07	-1.1388199254724896e-06	-9.217363299285352e-07	-1.347782358607219e-06	-1.1185177299921634e-06	-9.76940214059141e-07	-1.2185687410237731e-06	-1.41619398164039e-06	-4.017530557121063e-07	-9.685047643870348e-07	-3.7100906524756283e-07	-1.116768771680654e-06	-9.0849016487482e-07	-9.642608347348869e-07	-6.954089712962741e-07	-2.770070295810001e-06	-2.376365983991491e-07	-4.426903217336076e-07	-4.5791298930453205e-07	-4.5982898200236377e-07	-9.627083272789605e-07	-9.587230351826292e-07	-9.018193622978288e-07	-2.56954223232242e-07	-6.873409006402653e-07	-6.730557515766122e-07	-4.376695983410173e-07	-4.183775672572665e-07	-7.798104775247339e-07	-9.787985391085383e-07	-3.7455646406669995e-07	-1.632550095109764e-07	-2.2565677681996021e-07	-7.619080406584544e-07	-3.504364656237158e-07	-1.2640286684018065e-07	-9.944933481165208e-07	-4.429815021467221e-07	-4.361223204796261e-07	-2.908914211730007e-07	-2.883775778173004e-07	-4.177518917458656e-07	-5.289018076837237e-07	-2.9535084422605e-07	-1.4554543668054976e-06	-7.688648793191533e-07	-3.3535343391122296e-07	-5.961554734312813e-07	-4.435537903191289e-06	-9.460758292334503e-07	-4.898525958196842e-07	-7.961041887938336e-07	-1.783599259397306e-07	-2.555931644110388e-07	-5.774347187070816e-07	-1.1093449074905948e-06	-5.036256993662391e-07	-3.7223600202196405e-07	-5.107275455884519e-07	-2.790789608297928e-07	-3.411794864405238e-07	-4.774114472638757e-07	-3.114575406470977e-07	-3.869269278311549e-07	-2.807566943374695e-07	-8.317776405419863e-07	-5.987927806927473e-07	-3.43029995519828e-07	-7.46758473724185e-07	-8.10957658359257e-07	-2.82011058061471e-07	-4.383938971841417e-07	-8.174835102181532e-07	-1.5513654716414749e-06	-4.27412174985875e-07	-3.910816417374008e-07	-4.438596192812838e-07	-1.3958103863842553e-06	-1.2507314295362448e-07	-5.037836103838345e-07	-1.1183537935721688e-06	-5.952655328655965e-07	-7.024304409242177e-07	-4.932195540874318e-09	-4.373020487946633e-07	-2.2043255398784825e-07	-8.264928510470781e-07	-4.7268090952456987e-07	-1.2205762232042616e-06	-2.795055706883432e-07	-6.312897085081204e-07	-9.802457725527347e-07	-7.088628422025067e-07	-4.4719089942191204e-07	-4.449928781014023e-07	-2.516598271995463e-07	-5.538507821256644e-07	-4.969823521605576e-07	-3.375974415575911e-07	-2.0264846511963697e-07	-4.955680878993007e-07	-1.2833847904403228e-06	-4.772660417984298e-07	-1.124873961089179e-06	-1.265150899598666e-06	-4.023563064947666e-07	-3.559517267603951e-07	-8.255673265011865e-07	-8.322460303133994e-07	-9.447375077797916e-07	-5.258508508632076e-07	-2.1640327929617345e-07	-2.61723471339792e-07	-1.4604339071411232e-07	-6.966990326873201e-07	-3.777799406634586e-07	-2.694405054626259e-07	-6.498903815099767e-08	-3.1292938018623324e-08	-1.1438764602189623e-07	-8.93977528448886e-07	-5.516769761015894e-07	-2.323384649116633e-07	-3.829889578810253e-07	-1.2584962405526312e-07	-3.62798289188504e-07	-2.416133497717965e-07	-5.245788088359404e-07	-1.88204936080183e-07	-1.540373233410719e-07	-1.4353524591115274e-07	-2.938366208127263e-07	-6.012132871546783e-07	-3.037574458630843e-07	-4.852366259910923e-07	-4.409018856676994e-07	-8.153350563588901e-07	-2.9626153263961896e-07	-3.265789985107404e-07	-5.236714741840842e-07	-1.8028292458893705e-07	-2.9963374004182697e-07	-1.9059878297866817e-07	-4.463595928427822e-07	-1.659135051568228e-07	-5.665047524416877e-07	-2.1957330886834825e-07	-8.102861102088355e-07	-4.159434752182279e-07	-7.092833129718201e-07	-1.573429670997939e-07	-2.48134995217697e-07	-3.150441330035392e-07	-4.568457256937109e-07	-1.47972514241701e-06	-7.055358537400025e-07	-1.730012684220128e-07	-1.711123047698493e-07	-1.9437356968410318e-07	-2.746243694673467e-07	-4.4018392486577806e-07	-3.566370878615999e-07	-6.640282208536519e-07	-2.2657823706140334e-07	-8.7266289483523e-07	-4.137398832426698e-07	-1.7952670532395132e-06	-3.557757679573115e-07	-5.770714892605611e-07	-3.914669264304394e-07	-3.641647765562084e-07	-8.928338388614065e-07	-1.169915648802089e-07	-3.148055611745804e-07	-2.052851897360597e-07	-6.553229354722134e-07	-2.805294911922829e-07	-1.594630134604813e-07	-4.374982438548614e-07	-4.906215167466144e-07	-4.6061941816333284e-07	-4.901733063888969e-07	-2.3259545400833306e-07	-4.962055868418247e-07	-4.1692334207255044e-07	-2.493764270639076e-07	-6.159046961329295e-07	-3.180591647833353e-07	-4.514712657055498e-07	-1.6654978196584125e-07	-1.0284884410793893e-06	-5.515481689144508e-07	-2.969771344396577e-07	-6.483252832367725e-07	-1.5290109445231792e-07	-2.850028977263719e-07	-5.615651161861024e-07	-1.128447252085607e-06	-4.123608050576877e-07	-1.324438926531002e-06	-5.656648909280193e-07	-8.228759611483838e-07	-6.964020258237724e-07	-4.751396716073941e-07	-2.3699445250713327e-07	-1.168626084790958e-07	-1.2666507132053084e-07	-4.7059702978913275e-07	-5.949331125520985e-07	-7.346822599174629e-07	-7.107999522304453e-07	-3.212086028270278e-07	-1.635511637232412e-07	-8.049129007758894e-08	-4.265070003839355e-07	-3.0670634032503585e-07	-5.915445058235491e-07	-5.860659939571633e-07	-5.148640411789529e-07	-3.454336479080667e-07	-5.783118695035228e-07	-2.037561159795587e-07	-4.7404196834577306e-07	-5.65742297453653e-08	-2.638778653363261e-07	-5.52096139472269e-07	-9.329577324024284e-07	-1.6548295889151635e-07	-4.105308448743017e-07	-6.318408622973948e-07	-3.040237857021566e-07	-5.958002589068201e-07	-1.9118104432891414e-07	-5.447727744467556e-07	-4.013242573819298e-07	-1.0249652859783964e-06	-2.964366387914197e-07	-7.15112804527962e-08	-1.746975613059476e-07	-7.278115958797571e-07	-1.6457127571811725e-07	-7.876298582232266e-07	-8.265253086392477e-07	-3.708052531692374e-07	-2.5086006871788413e-07	-2.8656921813308145e-07	-1.89718591059318e-07	-3.679801636735647e-07	-4.3961978235529386e-07	-4.088068976670911e-07	-2.477775922216097e-07	-7.547824907305767e-07	-4.316204353926878e-07	-1.9315947952236456e-07	-8.392447625737987e-07	-1.640815838754861e-07	-2.0457048321986806e-07	-6.503042015992834e-08	-4.875120680480904e-07	-3.503660934711661e-07	-6.339997753457283e-07	-3.92471690702223e-07	-7.476347718693432e-07	-4.230803938298777e-07	-1.1825268586562745e-07	-4.657082115500089e-07	-2.367970921568485e-07	-6.634660394411185e-07	-2.392624764979701e-07	-4.386255625377089e-07	-3.825714998129115e-07	-8.956787382885523e-07	-3.408053146358725e-07	-2.002235959253085e-07	-3.228270486488327e-07	-9.348051577262596e-08	-2.1565608676610282e-07	-5.794946673631785e-07	-1.695239717491859e-07	-4.649617153518193e-07	-9.382841881233617e-08	-5.13773613874946e-07	-1.4672441750462897e-07	-1.776423772525959e-07	-2.904388907154498e-07	-3.802031756094948e-07	-5.625735184366931e-07	-4.2630313146219123e-07	-4.850436425840599e-07	-7.557892445220205e-07	-4.006685685453704e-07	-8.991711410999415e-07	-2.7412215786171146e-07	-3.02810747143667e-07	-1.3184666158849725e-07	-2.5159744154734653e-07	-5.049638502896414e-07	-3.25084869245984e-07	-3.1167974157142453e-07	-3.153050727178197e-07	-3.131943628886802e-07	-6.540630010931636e-07	-2.6917118134406337e-07	-8.727948852538248e-07	-5.779833145425073e-07	-1.434455469961904e-07	-3.4051612374241813e-07	-6.625966193496424e-07	-1.9544438600860306e-07	-2.788955555388384e-07	-1.9041738141822867e-07	-4.554830823622069e-08	-6.214845598151442e-07	-1.5594014257658273e-07	-1.0350619561450004e-07	-5.604281341220485e-07	-2.060123733826913e-07	-3.544844560110505e-07	-1.680938339632121e-07	-2.3822651940008654e-07	-4.682721339577256e-07	-1.171858485804478e-07	-2.2614142380916746e-07	-2.365332392173514e-07	-3.064245390760334e-07	-9.8538450288288e-08	-4.0021274116952565e-07	-2.0846073311986402e-07	-4.0894491348808525e-07	-5.127485565026291e-07	-2.0388145571814678e-07	-6.025219363436918e-07	-1.781226472985509e-07	-4.471152408314083e-07	-2.2561016521649438e-07	-4.311143015911512e-07	-3.324016972783284e-07	-5.534949423235958e-07	-4.354896532277053e-07	-3.981949703302234e-07	-1.4123799019216676e-07	-4.731353442366526e-07	-1.7444031641389304e-07	-1.3338059545731085e-07	-1.4986937912908618e-07	-1.9045151589125453e-07	-8.60483737596951e-08	-3.184610619655359e-08	-2.399672283104337e-08	-1.7582177491703987e-08	-2.128377651899882e-08	-1.7470556556986594e-08	-2.1683330686528283e-08	-1.19097567363724e-08	-1.0172506392791549e-08	-1.6984310491352517e-07	-2.8723118106199763e-08	-2.7995161744343026e-08	-1.12115356998288e-08	-1.1871593486034726e-08	-3.9846405286425586e-08	-1.1886003292715941e-08	-3.798586689640615e-08	-2.372996732447064e-08	-7.658563561108167e-09	-1.4204542431173197e-08	-2.273252164286532e-08	-2.188159839988657e-07	-3.7270947217393775e-08	-2.0566043090752828e-08	-8.448508026503988e-08	-5.797931379447618e-08	-2.4994230685138064e-08	-1.1185018422565919e-07	-1.2763611501043217e-08	-2.3660781778289678e-08	-1.2801818272123457e-08	-2.2277184541508177e-08	-1.3738125304030293e-08	-2.475963256642899e-08	-4.75203947303271e-08	-2.4011864496742422e-08	-1.1692401713503386e-08	-1.2181601505290018e-07	-9.682084467499408e-09	-4.1395978200853285e-08	-6.087767445706049e-08	-2.3935536219710233e-08	-5.2861047095120746e-08	1.2280979788670264e-08	-4.850913271070567e-08	-2.5720851226651572e-08	-2.771659808331606e-07	-1.0435226904803583e-08	-8.662931705316623e-09	-5.7223683569418435e-09	-3.655102176480796e-08	-2.436972579289432e-07	-1.3528913100913089e-08	-2.9825020675389176e-08	-5.656472268356084e-08	-1.0292237817566274e-07	-3.6131201142097786e-08	-8.241547533316408e-08	-6.022361276336596e-09	-1.2946267702318437e-07	-2.584243361525296e-07	-1.9006858309467134e-08	-1.0841661435279093e-07	-1.4824839134064405e-08	-1.960874307371796e-08	-1.1582519476860399e-07	-2.0635221176235066e-07	-2.7516303902075382e-08	-7.063606233259635e-08	-1.4586463592536349e-08	-2.1798319593813176e-08	-2.9586740168952023e-08	-2.709045432425228e-08	-5.726872132072459e-08	-8.94848852794894e-08	-3.9415972707956826e-08	-2.8386580197548028e-08	-1.9199392298219212e-08	-9.563475344975815e-08	-1.374717726321251e-07	-8.966787845565706e-08	-5.6551709093355385e-08	-8.12904055180752e-09	-1.277935268717556e-07	-7.145654024043324e-08	-8.094336756414577e-09	-1.666224562768548e-07	-4.704526546106536e-08	-8.172433751951759e-08	-1.8279992630709785e-08	-1.1292467405610296e-08	-1.1733213511888608e-07	-1.9618216384742482e-08	-2.781156105413629e-08	-1.146722610201323e-07	-6.602590474358294e-08	-3.271197357435085e-08	-8.927280248371973e-08	-1.0447638487676161e-07	-2.2133928467837904e-08	-1.2438121643754131e-08	-7.53614912696321e-08	-1.5838260480904864e-08	-2.7095614640870732e-08	-7.531809842475924e-08	-1.5149359455790545e-07	-6.397451102202467e-08	-3.70614614553233e-08	-2.112869879056234e-07	-6.105351779694956e-09	-1.2907638335946106e-07	-3.5523299857231905e-08	-4.961969324313032e-08	-5.135183833715473e-09	-4.2464254335072844e-08	-1.7628220660981242e-08	-7.271339086400985e-09	-3.157142458576345e-08	-1.539713423426292e-08	-2.130777509989912e-08	-6.841294464265958e-08	-1.1022384782677364e-08	-6.754262926733645e-09	-5.972331962311729e-08	-3.119432534504085e-08	-5.39072857463907e-08	-1.750853506621297e-08	-2.2683042999460667e-08	-9.357135155596553e-08	-7.346147867792753e-08	-3.1935147859485375e-08	-4.55886777217529e-08	-1.0373821801579196e-08	-2.8971509635766782e-08	-2.1298637520317243e-08	-2.4935124187663863e-08	-3.265999026780264e-08	-1.0223081936544531e-08	-1.5732570801674228e-08	-2.634666884659964e-08	-1.2573588392683632e-08	-1.1348591755222517e-07	-1.1091717766475997e-07	-4.0928750166813195e-08	-1.9321628741408855e-08	-9.30473920135455e-09	-2.9173907734048043e-08	-5.409126657696107e-08	-1.998889231913381e-08	-2.128147542634906e-07	6.5938250415342745e-09	-1.2634161805635813e-07	-3.4437366736028714e-08	-1.5680411635798922e-08	-3.7031369970463857e-08	-1.0220150947759521e-08	-2.3154210992970548e-08	-2.6525995622250772e-08	-3.596044706455359e-08	-2.1530830451865768e-09	-2.7635929100711113e-08	-6.403890751016661e-08	-2.1071636879810285e-08	-3.8914627964459214e-08	-1.0302198916178896e-07	-4.9654193645665146e-08	-1.4038408657768288e-08	-4.5023050176951074e-08	-1.9210324353480249e-07	-1.3455959901875758e-08	-1.1739814453903821e-07	-4.2375787323578615e-09	7.956080239068796e-10	-8.007880580862549e-08	-7.4325741117320385e-09	-1.3927373920807897e-08	-1.2776888880239312e-08	-9.884401919180165e-08	-4.686030408151965e-08	-6.347189440703005e-09	-4.3124096293922776e-08	-2.676910604293425e-08	-1.5025364064058522e-08	-1.4790130364872314e-07	-8.064192869028375e-09	-8.584430943869847e-09	-9.502280740036896e-09	-1.391420756391426e-08	-2.3267404003490814e-08	-6.340961533624069e-08	-3.720980856769529e-08	-3.000233306238442e-08	-2.6952307052852124e-08	-3.2406703098786245e-08	-3.327069730829635e-09	-7.681336455789278e-09	-1.3786457309095113e-08	-3.862111963570669e-09	-1.1763949814280751e-08	-1.1413916034541673e-08	-5.370384137393103e-09	-6.625000992244168e-09	-1.709391028725804e-08	-7.019044012679387e-09	-2.3743801591535885e-08	-9.17772595698807e-08	-6.240268390911298e-08	-8.060179368385435e-08	-1.8170274174167391e-09	-7.261375056799579e-09	-1.0804579453349561e-08	2.0512548104534293e-08	1.099982540608835e-07	3.084006650055926e-08	-4.66227092488225e-08	9.154907942843238e-09	4.1045058907229766e-08	6.1458038658202e-08	2.2629166096521658e-08	6.659952589416207e-08	6.55602292454205e-08	-5.8910206490736534e-08	1.9976736709281795e-08	3.561165584642367e-08	-1.1247957232285444e-08	4.912982465299365e-09	-1.6709075012499852e-08	2.9068209173033214e-08	7.976112925689449e-08	-7.9794117979759e-09	2.795659259646754e-09	-8.562235365161541e-09	6.423328358096114e-08	7.436112525738281e-08	2.474642357697121e-08	-2.0668707634285965e-07	-1.8347169117305384e-08	-9.52665928366514e-08	-4.2479452844190746e-08	-7.970002435797596e-09	-5.092408628115663e-08	6.676629737967232e-08	-1.6543019398795877e-07	-3.2773261438023844e-08	-3.0118251004296326e-08	-8.377941895787444e-09	3.8889716336143465e-08	2.1362376756428606e-08	-1.2590722064942386e-07	-9.045616877756403e-08	-4.176738599426244e-08	-5.078462663732353e-07	-5.1476376938808244e-08	4.02633872909064e-08	3.9284078212631364e-08	-1.1243208142275309e-08	-3.2852375397851574e-07	-8.40103240307144e-08	-6.940970909141697e-09	-4.475758430544374e-08	8.385136140987015e-09	1.9164602349519555e-08	-7.679550328987261e-09	-1.5794029195603798e-08	-6.975753308324785e-08	-2.0905017095174122e-07	-3.4259663550528785e-08	-5.810238068448825e-09	-4.074282600186052e-08	2.201093352027783e-08	-1.913957277110967e-07	1.872940202929385e-08	-2.6296538635506295e-07	1.214284566231072e-07	-1.011356971503119e-07	-1.6371798494674294e-07	-4.291950403967349e-07	-2.2031212409956424e-08	-1.3112932961689694e-08	-5.0388524464040074e-09	-1.6698779248258688e-08	-3.641517309915798e-08	-2.546164239447535e-07	-4.484798523662903e-07	-1.7766011524145142e-06	-1.5893286686718964e-09	-1.2123555492848936e-08	-5.997244301170214e-08	-7.113500011257656e-09	-7.229808751674227e-09	2.4006521215369503e-08	-3.777790595904662e-07	-2.714369884415646e-08	-3.094405842674064e-09	-6.47275157916738e-08	3.264695180860144e-08	-2.046466773819588e-09	-1.815869055121766e-08	-1.8639545018572793e-08	-1.3346936889035987e-08	-8.201808121555132e-09	2.9957540448322106e-08	-2.3762089185197514e-08	-9.406557666125083e-08	4.053693913874668e-08	-9.30968084844608e-08	-3.4763345979627054e-08	-8.904811110710398e-09	-2.9506821874747402e-08	-2.9257299161145056e-07	-6.399550755986638e-08	-1.912861762320972e-07	-4.982790642316104e-07	-6.075924261494947e-07	-1.1610995720445771e-08	-4.3018502537961467e-07	-5.563116474149865e-07	-9.99028415549219e-09	9.05172399257026e-08	-7.76153044057537e-08	6.31592556032956e-08	1.5867133384972476e-08	-5.90195767813384e-08	-8.950975960431151e-09	-2.2263559884549977e-08	-3.1325270155591056e-10	-8.275782192868064e-08	-1.2819185712942271e-08	5.3405965871888845e-08	-7.16274826118024e-08	-2.26261516189652e-08	-1.8427879666660374e-08	2.5307622664172413e-08	-6.428699634852819e-07	-1.14113429816598e-09	-1.967845220107733e-09	-6.5471850163589815e-09	-1.9029133824233213e-08	-3.0969658837420866e-07	-7.979878091646242e-09	-9.706765169426036e-09	3.10705559058988e-08	3.5319022373414555e-08	-2.8308809874033614e-07	3.550612603930858e-08	-3.485589274987433e-07	-1.5802141817289342e-08	-1.6570777461311081e-07	6.057725698838112e-08	1.1637111718698634e-08	-1.660905901701426e-08	-2.984930302929456e-09	4.5581519003690125e-08	-1.5750660509183945e-07	-8.1626566839077e-08	-1.5218423854435062e-08	-5.287706628109846e-08	-9.05262211858826e-08	-1.7495429105451876e-08	5.095521871112396e-08	9.266803147056637e-08	2.7393070922698826e-08	1.1588031867404425e-08	1.3854770664067928e-08	2.333174720092757e-08	6.965611021314545e-08	-1.5141701226184523e-08	1.2243782876453224e-08	1.4695695327304747e-08	-3.4373994139969e-07	-1.3724291036965042e-08	2.8974051602403964e-08	1.321086084971057e-08	4.974110723310332e-08	2.2024073587090245e-07	-2.651492536642764e-07	6.672685737285632e-10	1.9898034331333747e-09	-4.7110074063994034e-08	9.05419916819028e-09	-1.9259648098568505e-08	-3.2923601622769642e-09	8.949450069906105e-10	2.7805617364151658e-08	2.005032229135395e-08	-2.7406064972979042e-08	-2.999335779740875e-10	-1.1904377572591329e-07	-4.172578282890527e-09	1.3657316166870714e-08	1.3870611326183281e-08	-4.050570989733161e-09	1.956097150923597e-07	-4.283284482653471e-08	-9.827794578143312e-09	4.393237773570036e-08	2.142976107677441e-08	-6.147596565142521e-08	5.2409340867143335e-08	2.8441860422390164e-08	4.090788863209127e-08	1.200717081317748e-09	-4.240630602225792e-08	1.2397936188790484e-07	3.4802614123918836e-08	5.329768182349426e-09	-3.976985141207479e-08	4.8266862506807235e-08	4.3931933646490506e-08	1.4639479850586667e-08	2.749147576253108e-08	2.7084173126468162e-08	1.5395146135688265e-07	6.848265599046499e-08	5.798537650036906e-09	2.671180254765204e-08	1.6346154652069345e-08	1.510653220293534e-07	6.778139294283393e-08	3.033073792124696e-09	-3.014237748288906e-08	-5.454841129903798e-07	-2.884275218661969e-08	9.449671267702797e-08	2.2767157048519948e-08	-1.1024212653865106e-07	1.1010682499090765e-07	8.033552711950164e-10	1.9621561264671072e-08	-2.7119093637395512e-09	-3.253642034906079e-06	5.26391772837087e-07	-2.474998382240301e-06	-1.963838485607994e-06	-5.304996761879011e-07	-4.952436484018108e-06	-1.9081787741015432e-06	-1.253224468200642e-06	-5.266820153337903e-07	6.739750801898481e-07	-1.0987664467165815e-07	-7.591256121486367e-07	-6.089520638852264e-07	-5.866575634172477e-07	1.315607818241915e-07	3.922676512502221e-07	-1.392673709688097e-07	-9.603861599316588e-07	-1.1679933322739089e-06	-1.872433813332464e-06	1.2072803201590432e-07	-2.9103441647748696e-06	-1.282821131098899e-06	-2.0752845841798265e-07	-1.6081415878943517e-06	-7.208709575934336e-07	-1.344360612165474e-06	-1.8066069173983126e-07	-2.57990950558451e-06	-7.530678090006404e-07	-5.570428811552119e-07	-2.917771269039804e-07	-2.6985580916516483e-06	-9.250047696696128e-07	-1.921371932667171e-07	-8.555589374736883e-07	-6.0506931731652e-07	-2.044744860540959e-06	-1.3215305898484075e-06	-2.958411755571433e-07	2.761722157629265e-07	-4.688183139478497e-07	4.5567003326141286e-07	-1.387524434903753e-06	-1.0226738140772795e-06	-2.923157808254473e-06	-1.1678730515995994e-06	-1.9287672330392525e-06	-5.460261718326365e-07	-1.2611578767973697e-06	1.0889524446611176e-06	4.833080993194017e-07	-4.808113772014622e-06	-1.613817971701792e-06	-3.3899930258485256e-06	-1.1655363323370691e-06	-7.166119075918687e-07	-1.21556354315544e-06	-2.020286501647206e-06	-7.24250384109837e-08	-4.8959027481032535e-06	-3.717094330113469e-07	-2.313816821697401e-06	-1.9920639715564906e-07	-1.343987264590396e-06	-7.653869147361547e-07	-1.3432605783236795e-06	-4.00930503019481e-07	-3.118807171631488e-06	-3.450403937677038e-06	-4.643175941509981e-07	-3.368656052771257e-06	-4.193302061139548e-07	-9.46533305068442e-07	-9.311875146522652e-07	-2.0793518160644453e-06	5.36295033271017e-07	4.3519571590877604e-07	-4.748301876134065e-07	-6.859057180008676e-07	-1.722806359794049e-06	-6.900189646330546e-07	-6.644586960646848e-07	-2.0766212855960475e-06	-6.426200229725509e-07	-1.053993173627532e-06	-9.364327411276464e-07	-1.816797521314584e-06	-7.997806505954941e-07	-9.485378313911496e-07	-1.0906869647442363e-06	-3.0870046430209186e-06	-3.5093282804155024e-06	-1.1911123465324636e-06	-9.17285092327802e-07	-1.407084255333757e-06	-2.8942160952283302e-06	-1.2345137747615809e-06	-1.6144825849551123e-06	-2.13064623721948e-07	-1.5810981039976468e-06	-2.1970035959384404e-06	-2.68799510649842e-07	-3.018915890606877e-07	-7.808546911292069e-07	-2.820723636887124e-07	-1.175302372757869e-06	-9.931948170560645e-07	-1.0517878763494082e-06	-1.1693865644701873e-06	-2.1344721972127445e-06	-5.915547944823629e-07	-2.1366502096498152e-06	-1.494618800279568e-06	-4.150607765041059e-06	-1.0789141242639744e-06	-4.13691168432706e-06	-5.474715862874291e-07	-2.071205472020665e-06	-1.0077615115733352e-06	-1.0490970225873752e-06	-5.616781436401652e-06	-2.7612516078079352e-06	-7.424221735163883e-07	1.641343061464795e-07	-7.904280892034876e-07	4.270144131623965e-07	-1.2039429293508874e-06	-8.678968583808455e-07	-1.5235244745781529e-06	-1.2605071333382512e-06	-1.1956670959989424e-06	-1.0528286793487496e-06	-3.7822123886144254e-06	1.298329834753531e-07	-1.0755380799309933e-06	-1.1406327615759437e-07	-1.1681784144457197e-06	-3.184031811542809e-07	-8.129025559355796e-07	-2.522585418773815e-06	-2.02983778763155e-06	-4.039959549118066e-06	-3.742753449387237e-07	-1.5265237607309246e-06	-9.037916015586234e-07	-8.085513627520413e-07	7.970274964463897e-07	-1.0702340205170913e-06	-2.5621357053751126e-06	-1.075395289262815e-06	-5.585805524788157e-07	-7.045468919386622e-07	-1.1578284784263817e-06	-1.9028411202270945e-07	-1.247065029019723e-07	-5.780359060736373e-06	-2.569901880633552e-06	-1.3692904303752584e-06	-4.85311738884775e-06	-3.593839210225269e-06	-1.2620374718608218e-06	-1.600608470653242e-06	-1.325822495346074e-06	-6.948263120420961e-08	-1.060463887370133e-06	-7.799282002451946e-07	1.277189056736461e-07	3.6451172746865275e-08	-1.4865273101349885e-07	-8.990230071503903e-08	-6.405486487892631e-07	-1.0634523732733214e-06	-2.252009380754316e-06	4.176897050456319e-08	-1.516033023563068e-07	-2.837793147136836e-07	-7.487672064598883e-07	-4.383199723179132e-07	-7.631718972334056e-07	-9.078500511350284e-07	-1.0991000181093111e-06	5.768242772319355e-08	-4.672127147387073e-07	-2.2129631815914766e-07	-3.623978273026296e-07	-6.44987380837847e-07	-4.032771414586024e-07	-2.121669695043238e-06	-9.940442851075204e-07	-1.0091456488225958e-06	-2.8767597086698515e-06	-8.253591659013182e-07	-4.805750904779416e-06	-1.467416694822532e-07	-2.716087124099431e-07	-9.472021815781772e-07	1.0180381337931976e-07	-2.727435628457897e-07	-3.0074239987243345e-08	-4.36885414956123e-07	-6.429310701605573e-07	1.4210890242338794e-07	-2.135393970092992e-06	3.102311438851757e-07	4.287452952667081e-07	1.3808170251650154e-06	2.3704687635017765e-07	-2.6884299231255682e-08	-9.61391151577118e-07	6.292919465522573e-07	-1.4784400264034048e-06	-1.7422662494936958e-06	-4.599925773618452e-07	-9.214245437760836e-07	-1.07677271898865e-06	-7.749522268341026e-08	-6.71348004743777e-07	-2.696763772291888e-07	-4.2641372033358493e-07	-2.694428644645086e-07	-1.0046451279777102e-06	2.890939754252031e-07	-6.090921829127183e-07	-1.1874894880747888e-06	-1.858877567428863e-07	-7.584044396935496e-07	-4.000687567895511e-07	-2.465530997142196e-07	-9.095616633203464e-07	-7.738096741150002e-08	-9.256382327293976e-07	-2.457875325490022e-06	-8.078050086623989e-07	-6.16784177509544e-07	-7.189255768480507e-08	-4.1329857936034397e-07	-7.568162345705787e-07	9.604490287529188e-07	-1.2826874353777384e-06	-2.470396566423005e-06	1.109286813516519e-06	-7.387407663372869e-07	-1.6474464814564274e-07	1.978150692139025e-07	-3.3757467576833733e-07	-4.009482381661655e-06	-2.991743031088845e-07	-5.497693564393558e-06	-4.24870722781634e-06	-1.5745615655760048e-06	-1.1725588819899713e-06	-3.47843456438568e-06	-7.83844825491542e-07	-3.803727395279566e-06	-6.747576435373048e-07	-7.827562740203575e-07	-4.276365075384092e-07	-5.646188583341427e-06	-7.068087484185526e-07	-7.084779554134002e-06	1.723016538335287e-07	-1.341861207038164e-06	-1.4336884532895056e-06	-1.27472412714269e-06	-1.7332604329567405e-06	-1.7234171991731273e-06	-2.0002441942779114e-06	-3.728260708157904e-06	-9.824600510910386e-08	-4.880645974481013e-06	-2.221457179985009e-06	-2.298297431480023e-06	-8.935371624829713e-07	-1.0407594572825474e-06	-6.162809427223692e-07	-3.8093435250630137e-07	-1.6721129441066296e-06	-6.996457955210644e-07	-7.031627546894015e-07	-1.1035026545869189e-06	-1.087025566448574e-06	-4.778132165483839e-07	-5.781295158158173e-07	-4.608853032550542e-07	-4.53555742296885e-07	-1.0558985650277464e-06	-3.993274617641873e-07	-1.3690008699995817e-06	-1.1694856993926803e-06	-1.588306759003899e-06	-6.076022032175388e-07	-3.726997647390817e-06	-2.839749981831119e-07	-8.253808658764683e-08	-3.6602165209842497e-07	3.2122829907166306e-07	-1.5809876003913814e-06	-1.5439065919053974e-06	-6.360931479321152e-07	-1.7300059198532836e-06	-2.747646021816763e-06	-4.739071357562352e-07	-3.4204108487756457e-06	-1.84616669685056e-06	-4.2610459161096514e-08	-5.145506065673545e-08	-3.153140255562903e-07	-3.698644235328175e-08	-3.138828503779223e-07	-4.3173386643502454e-07	-1.9440487619704075e-07	-4.526308714503102e-07	-1.7934215179593593e-07	-3.3769526908145053e-07	-3.406277571116334e-08	-6.227026005944937e-08	-5.203012278798269e-07	-1.1580380032683024e-06	-3.875724274848835e-08	-1.3833610523761308e-07	-6.917500172676228e-07	4.356545790784594e-09	-4.860407898377161e-07	-9.416130808403977e-08	-5.8133828417794575e-08	-1.2165946827735752e-07	1.1104440034159781e-08	-2.439822992528207e-07	-5.4470184807087214e-08	2.083594807800182e-07	-2.6649530582290023e-08	7.488369391239759e-08	-1.2042017942803795e-06	-6.905981422278273e-07	-9.4186145815911e-07	-3.9662683093411033e-07	-9.81602170213591e-07	-6.60106479699607e-07	-1.336961474862619e-07	9.229835029600508e-08	-1.4670051768916892e-06	1.172558796724843e-07	-2.465060333634028e-06	-3.706905147282669e-07	-5.571442898144596e-07	-3.264451038376137e-07	3.654668123687088e-09	2.9053921934973917e-08	-1.599107235961128e-06	1.959111806115743e-08	-2.319990199950439e-09	7.903041421286616e-08	-1.51150618421525e-06	8.908961035558606e-08	-6.036299282641266e-07	-2.625446882120741e-07	-6.392745603989169e-07	-1.3397269071901974e-07	-2.4126171283000986e-08	8.484501989869386e-09	-6.82485392644594e-07	-1.3900252042731154e-06	-9.067843365073713e-08	1.416774750850891e-07	-1.6093986587861764e-08	7.383003719496628e-08	-5.8697839477872555e-08	-5.3294332502673576e-08	-1.0034055009100484e-07	-2.356623099331045e-06	-3.8209814192669e-06	-2.34480103245005e-06	-3.694711949719931e-06	3.391565144283959e-07	-6.204988494573627e-06	-2.4895581418604706e-07	-5.397027962317225e-06	-1.87198293133406e-06	-7.081375315465266e-06	-8.276186918010353e-07	2.5285668669994266e-08	-4.852757683693199e-06	-7.208725492091617e-06	-3.129568767690216e-06	-2.2503772925119847e-06	1.2798996351648384e-07	-4.304846697777975e-06	-3.0916994546714704e-06	-1.0830869996425465e-06	-2.904042730733636e-06	-1.2188120308564976e-06	-6.476071803263039e-07	-2.21858999793767e-06	-2.587099970696727e-06	-4.641471491595439e-07	-5.356656402000226e-06	-4.421914127306081e-06	-3.821357495326083e-06	-5.910254458285635e-06	-1.7751760879036738e-06	1.6917808807193069e-06	9.063582950830097e-08	2.959533773605472e-08	2.966662577819079e-07	2.1538122041420138e-07	-2.705529595914413e-06	-2.791135102597764e-06	2.594592842797283e-07	4.373159754322842e-07	-4.339004533449042e-07	-4.2450878368072164e-07	-5.40035387075477e-07	-3.478043311133661e-07	-3.382621116543305e-07	-1.2711534225218202e-07	-3.649413429229753e-07	-3.445278764502291e-07	-2.152072511307779e-07	-3.393000440610195e-07	-5.883534299755411e-07	-5.599807764156139e-07	-3.940435249205621e-07	-3.355149260642065e-07	-6.577405429197825e-07	-3.383558748737414e-07	-8.445896924058616e-07	-8.343825470547017e-07	-7.279426768036501e-07	-7.526344347752456e-07	-3.536390522640432e-07	-6.87109491082083e-07	-5.473323199112201e-07	-2.069983793262509e-07	-4.311974350912351e-07	-2.688386757654371e-07	-1.2850287589571965e-07	-4.699995201917773e-07	-2.129060305833264e-07	-1.721871285553789e-07	-4.204084120829066e-07	-1.454026460123714e-06	-5.038687049818691e-07	-3.3417023814763525e-07	-4.1501925807097006e-07	-3.098657543887384e-07	-1.823307798076712e-07	-3.668112071864016e-07	-3.593274868762819e-07	-6.557610277013737e-07	-2.699015908547153e-07	-2.739100182225229e-07	-1.803337283945439e-07	-3.274962239174784e-07	-1.778420539721992e-07	-1.956072992470581e-07	-2.468720481374476e-07	-1.665390811922407e-07	-1.7569027477293278e-07	-2.514983350465627e-07	-2.0633845565498635e-07	-2.682621698113508e-07	-2.6389335516796564e-07	-1.855285347573954e-07	-2.946586050711631e-07	-1.7095402427003137e-07	-2.533529652737343e-07	-5.317270961313625e-07	-7.221630085041397e-07	-5.881804554519476e-07	-6.254862228161073e-07	-1.9821504793071654e-07	-6.860426537969033e-07	-2.2428994839174266e-07	-3.592985251543724e-07	-4.592439779571578e-07	-1.8045962235646584e-07	-7.752552733109042e-07	-4.446512207323394e-07	-4.537824338513019e-07	-1.8371812871009754e-07	-3.143331639421376e-07	-4.884330451204733e-07	2.056260370864038e-07	2.46151302008002e-07	1.348489462316138e-07	1.248782552920602e-07	1.4357804900555493e-07	2.0521466126410814e-07	1.6397083868469053e-07	9.14739644031215e-08	3.019451071395452e-07	1.1731773241763221e-07	2.538651528993796e-07	1.3997393466524954e-07	8.094924197621367e-08	6.391377951331378e-07	3.993804398305656e-07	2.66267335291559e-07	1.466604260258464e-07	1.0568895447704565e-07	4.060677838424454e-07	3.23948142977315e-07	1.0827882590547233e-07	1.0780063064430578e-07	1.306891732610893e-07	9.693210500927309e-08	1.249007794967838e-07	1.3468972781538469e-07	8.85671056494175e-08	6.353137678161147e-07	6.87424346779153e-07	8.729967504450543e-08	1.824260351668272e-07	1.7158188825305842e-07	3.3542750799142595e-08	5.0661803641105514e-08	1.073260449402369e-07	7.37444310061619e-08	7.065347773504983e-08	2.619515804269668e-08	6.219538306595497e-08	9.3883514296067e-08	8.33754469908854e-08	9.302709713665537e-08	4.9969088422585635e-08	9.582824134213297e-08	1.3869542669908697e-07	2.3624286882295567e-07	6.78323743841247e-08	1.0892355106761897e-07	1.4991537966579926e-07	1.1769137842065903e-07	1.2389834580517345e-07	3.9441005128537654e-07	5.694450919691008e-07	8.053708597799414e-07	6.522468538605608e-07	1.9296949460567705e-07	1.67332146361332e-07	4.2707679881459626e-07	6.295383627730189e-07	-5.042579687142279e-07	2.22456628762302e-06	4.683768679569767e-07	5.877682838217879e-07	3.644841797267873e-07	2.543676203003997e-07	7.757137154840167e-08	2.759678636721219e-07	4.985864734408096e-07	9.794948852004381e-08	3.596519718485069e-06	-2.0911438980419922e-07	4.910378379463509e-07	1.466566686758597e-06	1.908435024233768e-06	-1.8787272182407836e-08	5.717498652302311e-07	3.427147419188259e-07	1.1327525726301246e-06	9.237037374987268e-07	9.831138640947756e-07	8.220155223170877e-07	4.816385512640409e-07	7.738799467915669e-07	1.889239342744986e-06	8.137604936564458e-07	5.767922175436979e-07	-1.1209288004465634e-06	1.150099251390202e-06	2.3364700041383915e-07	2.9550255931098945e-07	1.4070992619963365e-06	2.8166181209599017e-07	1.09393863567675e-06	1.9496235381666338e-07	1.151467358795344e-06	1.1039850278393717e-06	1.4199358702171594e-06	1.5463561453543664e-07	1.2155373951827644e-07	3.897356180004863e-07	1.882128941588235e-07	7.300476454474847e-07	3.0042286880416214e-07	7.198343610070879e-07	3.961444292599481e-07	2.0774450604221786e-07	1.5511346873609e-06	-7.294769375221222e-07	-1.545222119148093e-07	4.477828952076379e-07	8.459917921754823e-07	3.502504455354938e-07	1.800875111257483e-07	2.5850933980109403e-06	1.2347508118182304e-06	-7.460752158294781e-07	2.3186007069853082e-07	5.549578645513975e-07	3.185455170751084e-07	5.376412559598975e-07	6.398487926162488e-07	1.683957066234143e-06	3.3114503139586304e-07	4.371590307528095e-07	5.490745706993039e-07	5.765307946603571e-07	1.0007013315771474e-06	5.172525447960652e-07	6.585257779079257e-07	5.107718834551633e-07	3.784758177971526e-07	8.101807225102675e-07	1.0268375945088335e-06	3.340763612413866e-07	9.843113275564974e-07	8.255088914665976e-07	8.88491740624886e-07	7.821643634997599e-07	6.387002144947473e-07	7.997920761226851e-07	4.659946171159391e-07	6.124217861724901e-07	4.807903906112188e-07	8.032590130824246e-07	4.62777592247221e-07	5.217477792029968e-07	5.178840751796088e-07	2.8840946697528125e-07	4.600342435878702e-07	3.5406870324550255e-07	8.159078106473316e-07	3.7368400285231473e-07	5.411292818280344e-07	6.374040708578832e-07	3.78009048063177e-07	3.448441532327706e-07	2.236871949889974e-07	2.3075556043750114e-07	1.8003260038312876e-07	4.235474193592381e-07	3.894097062584479e-07	6.105006491452514e-07	2.553267677285476e-07	5.5904189366629e-07	3.6555556448547577e-07	4.833042339669191e-07	4.157633952672768e-07	1.449873252568068e-07	2.45483164462712e-07	3.5145916399415e-07	5.969407652628433e-07	7.673917252759566e-07	4.188474633792794e-07	2.3529825909918145e-07	2.07286734621448e-06	4.504817354700208e-07	9.469207498113974e-07	7.450913699358352e-07	2.9816234814461495e-07	5.678214733961795e-07	4.257415184838465e-07	5.315094497859719e-08	-5.415802206698572e-07	-1.0098118252699353e-07	-2.3691127637448522e-07	-1.0146326445692466e-07	4.3806940652757486e-07	1.4590422381388637e-07	3.9684636021775084e-08	1.439143488823902e-07	5.91879427247477e-07	1.1918103837160745e-07	-5.263057119009318e-07	-5.436295325011997e-08	2.782265369205561e-07	-3.051229953143775e-07	-7.6627209466551e-08	3.4479274546583845e-08	3.3593897796890815e-07	7.93739900473156e-08	9.897409114500989e-08	2.421874079061581e-08	2.688285860585893e-07	-1.0702053998556948e-07	3.3870570348426554e-08	3.935194925475116e-08	4.775724846695084e-07	-1.967046472373113e-07	-1.763847734537194e-07	-2.467187698584894e-07	8.099441117792595e-08	-3.50889379774344e-08	3.4367143797453537e-08	-4.730426610422001e-07	-3.8772473232029376e-08	-5.110192091706268e-08	-1.913395237806981e-07	-1.1197708005283857e-07	-1.2518706071773522e-08	1.004569440965497e-07	-3.045071537144395e-07	-8.444223986714405e-09	5.002377179152973e-07	-1.7781843553166254e-07	1.548261252537486e-08	3.7616118220284995e-08	-1.320659670511759e-08	-1.1994629289802106e-08	-2.993053840327775e-07	-2.621602561703185e-07	2.385017126016465e-07	-1.8845871352368706e-07	3.221772431061254e-07	1.8306464255601893e-07	-9.559736326991697e-07	-4.3846202402164646e-07	1.2259249615453882e-07	-3.89574410064597e-07	6.047656597729656e-07	-4.286885086912662e-07	-3.886989929924312e-07	-1.3899891371238482e-07	-2.609740477055311e-07	-2.993218117808283e-07	-1.188822906783571e-07	-4.228155887631147e-07	-2.8495125548033684e-07	-4.843438539126055e-09	-2.669458183390816e-07	-2.949337840618682e-07	-3.052722945540154e-07	-6.206396108154878e-08	-3.987518653048028e-07	-4.45869602572202e-07	-2.516120218842844e-07	-5.634132662635238e-07	-9.63115986962748e-09	-1.0581727565295296e-06	-3.0007100804141373e-07	-2.685724780349119e-07	-3.315995513730741e-07	-2.1196983368554362e-07	-3.289671894890489e-07	-2.637862621668319e-07	-4.468328427265078e-07	-2.0930470157054518e-07	-3.991774519818137e-07	-2.629427910960658e-07	-3.371688137576712e-07	-5.687350608241104e-07	-6.655758255647015e-08	-5.812952394990134e-07	-3.360439109201252e-07	-1.2062636756127176e-07	-9.188236305135433e-08	-3.226617195650761e-07	-3.621621829097421e-07	-5.514780809789954e-07	-6.006592911944608e-07	-4.0531443801228317e-07	-2.478673764017003e-07	-2.5691349492262816e-07	-3.987937304827938e-07	-1.542841232549108e-07	-2.834919996530516e-07	-2.2043789726922117e-07	-5.958902420388767e-07	-2.271321619673472e-07	-4.06237006700394e-07	-2.3226490952765746e-07	1.716112763006095e-07	2.761519510841026e-07	8.956497055123691e-08	1.0729308996815234e-07	1.469238384288474e-07	3.845428580007138e-07	2.623223167574906e-07	2.403083669832995e-07	2.393969111835759e-07	1.829696145705384e-07	2.2753593498237026e-07	2.0154689650553337e-07	9.331545669510889e-08	6.313374711908183e-08	2.8368867788231e-07	2.315552620757444e-07	1.529694912960622e-07	1.551235726537925e-07	6.560611609529587e-08	1.46124790489921e-07	2.648101542490622e-07	2.950369548671006e-07	2.741638240877365e-07	3.191422592863092e-07	1.218565017779838e-07	2.641573928485741e-07	2.1733183075411946e-07	7.742445262692854e-08	7.269974844348327e-08	1.1678729094910525e-07	9.2124210482325e-08	1.3807701293444552e-07	2.314812661552424e-07	9.69856941424041e-08	1.7008616737257398e-07	4.852680604017223e-07	2.101367044815561e-07	5.213238551959876e-08	1.2479399913445377e-07	1.2235078372668798e-07	7.635149046336664e-08	7.457443018665799e-08	6.858613943450109e-08	1.4875048748308473e-07	2.1682042472548346e-07	9.381951571185709e-08	1.2950702910075054e-07	1.56726471800539e-07	2.0500340269791198e-07	1.0652875204186785e-07	1.397053353002775e-07	1.2089414269667034e-07	1.1372581099067248e-07	2.388695179433853e-07	8.83666757545143e-08	9.060848782382892e-08	1.1658146092941025e-07	6.309388709269115e-07	1.2031709673010482e-07	2.482108811818762e-07	9.398565481433253e-08	9.168791592628622e-08	2.3407542926179306e-07	1.343921098850842e-07	1.5472177494757489e-07	8.156081321430976e-08	1.6431231131264212e-07	1.0191349986143905e-07	5.600247021675386e-08	2.620157317778649e-07	9.166645043023892e-08	5.882139930690756e-08	2.044698703684844e-07	8.565153564177309e-08	6.625948856253673e-08	1.9439058007719725e-07	1.2446091091078418e-07	1.6607501152066106e-07	1.842876997670828e-07	2.020965155224985e-07	1.0001635075695958e-07	1.3822401001561957e-07	1.360707102548986e-07	2.024235925546236e-07	1.9286855490463495e-07	2.707938165258384e-06	3.600111142532114e-07	-8.048955351114273e-07	2.9717814413743326e-06	-1.765149875154748e-07	-2.839701664925087e-07	1.2758835055137752e-06	1.0154253686778247e-06	3.5639072848425712e-06	2.1099795048939995e-06	4.083738531335257e-06	1.976098474187893e-06	3.215933702449547e-06	1.4282622942118903e-06	1.2612397313205292e-06	7.287124503818632e-07	3.0169182991812704e-06	7.028131108199887e-07	6.983156595197215e-07	1.195383447338827e-06	8.726342457521241e-07	1.619014255993534e-06	2.439090167172253e-06	2.8477593332354445e-06	1.2010893897240749e-06	2.687515234356397e-06	1.6017340840335237e-06	1.1349542319294414e-06	2.605263944133185e-06	5.343847988115158e-06	1.3295010603542323e-06	-1.022249762172578e-06	3.6744604585692286e-06	3.229309413654846e-06	9.832441492108046e-07	2.5218121209036326e-06	1.2660135553232976e-06	2.359224254178116e-06	2.955732497866848e-06	-7.341299124163926e-08	2.536784904805245e-06	-5.427501491794828e-06	2.5083029413508484e-06	1.2810089629056165e-06	-4.005630671599647e-07	9.152231683628997e-08	1.090403657144634e-06	1.818501971229125e-07	4.5859127340008854e-07	2.9895775242039235e-06	2.292854105689912e-06	2.719320491451072e-06	1.9088406588707585e-06	-1.544946286458071e-07	3.005626695085084e-06	1.6632136521366192e-06	4.991095011064317e-06	1.2069167496520097e-06	1.5606799479428446e-06	3.478984126559226e-06	3.067505076614907e-06	3.226738499506609e-06	4.349653011104238e-07	4.705082574218977e-06	-1.7297412568950676e-06	2.9718362384301145e-06	1.3717201454710448e-06	3.3718424674589187e-06	2.3634370336367283e-06	5.952658739261096e-06	5.399989277066197e-06	-4.665129438308213e-07	4.8863221309147775e-06	2.010297976084985e-06	9.533291631669272e-07	1.0670449910321622e-06	1.9628985228337115e-06	3.3461892599007115e-06	1.8041271232505096e-06	2.359116933803307e-06	1.5695335378040909e-06	3.466208454483421e-06	-1.0943924735329349e-06	2.343212599953404e-06	5.434655122371623e-06	6.822529599048721e-07	6.996891670496552e-07	1.3964611298433738e-06	1.2595312455232488e-06	9.928763802236062e-07	7.488018809453933e-07	2.1024545731052058e-06	1.044945065586944e-06	5.959365125818294e-07	1.640098162170034e-06	2.3424404389515985e-06	1.7859565559774635e-06	5.959702207292139e-07	4.227709382575995e-07	1.9028415181310263e-06	1.6060430425568484e-06	9.134154197454336e-07	1.246662691301026e-06	1.2317531172811869e-06	7.928489935693506e-07	1.4558680732079663e-06	8.383339036299731e-07	1.736918761707784e-06	1.6367836224162602e-06	1.1417871519370235e-06	1.3702132264370448e-06	9.324109555564064e-07	9.319049354417076e-07	7.399032710964093e-07	8.232624395532184e-07	1.13621922537277e-06	1.026925701808068e-06	1.0120537581315148e-06	1.1483017487989855e-06	1.0932520808637491e-06	4.449116204341408e-07	8.466337817480962e-07	1.164366835837427e-06	1.5555093568764278e-06	1.621538444851467e-06	1.1985454193563785e-06	1.1868595493069731e-06	1.091627723326383e-06	8.732142191547609e-07	1.0715577900555218e-06	1.058140696841292e-06	1.0982273579429602e-06	1.4544407349603716e-06	1.0501983069843843e-06	8.373882565138047e-07	9.233821174348122e-07	1.11434542304778e-06	1.409502715432609e-06	6.38489211723936e-07	9.313009172728924e-07	1.9793264982581604e-06	1.5642896187273436e-06	8.723641258256976e-07	1.5154937500483356e-06	6.190027193042624e-07	9.898407142827637e-07	9.145528565568384e-07	1.283101710214396e-06	1.1145241387566784e-06	1.82480084731651e-06	1.3838582617609063e-06	5.10363236116973e-07	9.064951882464812e-07	1.0617379757604797e-06	1.331456132902531e-06	1.2662650306083378e-06	1.0391597697889663e-06	9.231100079887256e-07	1.545872692076955e-06	1.0906404668276082e-06	9.446381454836228e-07	1.034174488268036e-06	1.940876927619684e-06	1.5004518445493886e-06	7.241602588692331e-07	7.583377623632259e-07	9.465003358855028e-07	1.5108141724340385e-06	2.1472018829626907e-07	-2.7064365326623374e-07	1.1386830465198727e-06	7.893009978943155e-07	-3.374785535470437e-07	6.056891379557783e-07	-1.0631868008204035e-06	-1.764360035849677e-07	-5.6791725455696e-07	-1.9178374088824057e-07	-3.5369731676837546e-07	2.9470601248249295e-07	8.693689323990839e-09	2.82290585573719e-07	1.0230884299744505e-06	1.7562911125423852e-08	-4.85466671307222e-07	-1.1766800156465253e-07	-1.5439458138644111e-06	-1.7290597043029265e-07	-1.0978847058140673e-06	-1.4013252211952931e-06	2.587530048003828e-07	2.2938948518458346e-07	-4.584744601743296e-07	-5.840937546963687e-07	-3.4986265973202535e-07	-7.08231624457767e-08	-3.686264733460121e-07	-7.954583338687371e-07	7.935881285447977e-07	1.4908644629940684e-07	2.558165306254523e-07	-9.167523558062384e-07	7.411788374156458e-07	7.46498358239478e-07	4.7135466729741893e-07	3.81105621727329e-07	-8.522798680132837e-07	-2.0427441427273155e-07	-5.254829602563404e-07	-9.3670649903288e-07	-1.629644827971788e-07	4.058528304540232e-07	-9.919812100633862e-07	-7.774804657856293e-07	-2.9513435606531857e-07	7.252687623804377e-07	-4.342401496160164e-07	2.5014225002450985e-07	-6.803937253607728e-07	4.042261281256288e-08	-3.130677157514583e-07	-5.241860776550311e-07	-1.044944724526431e-06	-1.4900038536325158e-07	-7.592613542328763e-07	2.5776031975510705e-07	1.1143566780447145e-07	-8.634863775114354e-07	2.359930419970624e-07	-1.843064154627428e-07	-1.1879649264301406e-06	-1.2422697537317616e-08	-3.511832744607091e-07	4.397805639655417e-07	-5.222780146141304e-07	-7.280846148205455e-07	1.206161215350221e-07	2.2167633062508685e-07	-8.178655548363167e-07	-4.10338174106073e-07	-1.5539853848167698e-07	-4.25240614276845e-07	-1.979221480041815e-07	1.4543843462888615e-06	1.156677058133937e-06	-2.398071217157849e-07	-6.15641511103604e-07	-5.473645501297142e-07	5.127682243255549e-07	-4.757803253596649e-07	-7.006540840848174e-07	1.925237029354321e-06	8.867766041475988e-07	4.5725124664386396e-07	-5.78421634145343e-07	-7.080558930283587e-07	1.7756450461092754e-06	-5.985178859191365e-07	3.1884687246019894e-07	-5.414746624410327e-07	2.166879085052642e-07	-4.839980078941153e-07	1.3783969166070165e-07	-4.6994063040983757e-07	4.335806806921028e-07
[truncated: 11,228,122 more chars]
