# Supplementary material for: Integrative modeling of tumor genomes and epigenomes for enhanced cancer diagnosis by cell-free DNA
Source: Nat Commun. 2023 Apr 10;14:2017. doi: 10.1038/s41467-023-37768-3 (PMC10085982; doi:10.1038/s41467-023-37768-3)
Supplement: Supplementary file 6 — Source Data [file 41467_2023_37768_MOESM6_ESM.zip › sourcedata/sup2_b.txt]

index	variable	value	type
299	-250	828	macs2
298	-250	805	macs2
297	-250	810	macs2
296	-250	828	macs2
295	-250	807	macs2
294	-250	815	macs2
293	-250	766	macs2
292	-250	850	macs2
291	-250	883	macs2
290	-250	836	macs2
289	-250	832	macs2
288	-250	826	macs2
287	-250	776	macs2
286	-250	870	macs2
285	-250	866	macs2
284	-250	827	macs2
283	-250	827	macs2
282	-250	830	macs2
281	-250	867	macs2
280	-250	917	macs2
279	-250	948	macs2
278	-250	936	macs2
277	-250	881	macs2
276	-250	914	macs2
275	-250	882	macs2
274	-250	910	macs2
273	-250	913	macs2
272	-250	960	macs2
271	-250	934	macs2
270	-250	924	macs2
269	-250	937	macs2
268	-250	992	macs2
267	-250	1051	macs2
266	-250	1019	macs2
265	-250	1004	macs2
264	-250	1001	macs2
263	-250	971	macs2
262	-250	967	macs2
261	-250	1068	macs2
260	-250	1031	macs2
259	-250	1040	macs2
258	-250	1116	macs2
257	-250	1028	macs2
256	-250	1140	macs2
255	-250	1147	macs2
254	-250	1093	macs2
253	-250	1146	macs2
252	-250	1147	macs2
251	-250	1136	macs2
250	-250	1121	macs2
249	-250	1193	macs2
248	-250	1222	macs2
247	-250	1179	macs2
246	-250	1248	macs2
245	-250	1288	macs2
244	-250	1214	macs2
243	-250	1207	macs2
242	-250	1277	macs2
241	-250	1329	macs2
240	-250	1255	macs2
239	-250	1287	macs2
238	-250	1329	macs2
237	-250	1400	macs2
236	-250	1342	macs2
235	-250	1391	macs2
234	-250	1344	macs2
233	-250	1363	macs2
232	-250	1428	macs2
231	-250	1367	macs2
230	-250	1403	macs2
229	-250	1478	macs2
228	-250	1477	macs2
227	-250	1479	macs2
226	-250	1466	macs2
225	-250	1523	macs2
224	-250	1430	macs2
223	-250	1453	macs2
222	-250	1477	macs2
221	-250	1437	macs2
220	-250	1424	macs2
219	-250	1466	macs2
218	-250	1468	macs2
217	-250	1537	macs2
216	-250	1502	macs2
215	-250	1511	macs2
214	-250	1559	macs2
213	-250	1429	macs2
212	-250	1428	macs2
211	-250	1426	macs2
210	-250	1445	macs2
209	-250	1363	macs2
208	-250	1390	macs2
207	-250	1417	macs2
206	-250	1437	macs2
205	-250	1400	macs2
204	-250	1427	macs2
203	-250	1339	macs2
202	-250	1270	macs2
201	-250	1250	macs2
200	-250	1297	macs2
199	-250	1228	macs2
198	-250	1256	macs2
197	-250	1369	macs2
196	-250	1372	macs2
195	-250	1282	macs2
194	-250	1205	macs2
193	-250	1200	macs2
192	-250	1118	macs2
191	-250	1099	macs2
190	-250	1093	macs2
189	-250	1213	macs2
188	-250	1221	macs2
187	-250	1179	macs2
186	-250	1103	macs2
185	-250	1169	macs2
184	-250	1062	macs2
183	-250	930	macs2
182	-250	925	macs2
181	-250	1053	macs2
180	-250	1027	macs2
179	-250	1122	macs2
178	-250	1168	macs2
177	-250	1209	macs2
176	-250	1216	macs2
175	-250	1103	macs2
174	-250	970	macs2
173	-250	872	macs2
172	-250	812	macs2
171	-250	860	macs2
170	-250	945	macs2
169	-250	1049	macs2
168	-250	1043	macs2
167	-250	1030	macs2
166	-250	875	macs2
165	-250	831	macs2
164	-250	759	macs2
163	-250	667	macs2
162	-250	701	macs2
161	-250	685	macs2
160	-250	714	macs2
159	-250	774	macs2
158	-250	699	macs2
157	-250	676	macs2
156	-250	642	macs2
155	-250	584	macs2
154	-250	610	macs2
153	-250	651	macs2
152	-250	745	macs2
151	-250	727	macs2
150	-250	723	macs2
149	-250	743	macs2
148	-250	720	macs2
147	-250	673	macs2
146	-250	658	macs2
145	-250	624	macs2
144	-250	637	macs2
143	-250	601	macs2
142	-250	655	macs2
141	-250	653	macs2
140	-250	690	macs2
139	-250	648	macs2
138	-250	761	macs2
137	-250	774	macs2
136	-250	709	macs2
135	-250	702	macs2
134	-250	632	macs2
133	-250	622	macs2
132	-250	638	macs2
131	-250	627	macs2
130	-250	743	macs2
129	-250	681	macs2
128	-250	741	macs2
127	-250	687	macs2
126	-250	725	macs2
125	-250	770	macs2
124	-250	719	macs2
123	-250	728	macs2
122	-250	658	macs2
121	-250	630	macs2
120	-250	664	macs2
119	-250	737	macs2
118	-250	746	macs2
117	-250	830	macs2
116	-250	736	macs2
115	-250	752	macs2
114	-250	788	macs2
113	-250	747	macs2
112	-250	739	macs2
111	-250	701	macs2
110	-250	712	macs2
109	-250	781	macs2
108	-250	776	macs2
107	-250	837	macs2
106	-250	910	macs2
105	-250	870	macs2
104	-250	894	macs2
103	-250	805	macs2
102	-250	847	macs2
101	-250	829	macs2
100	-250	739	macs2
99	-250	820	macs2
98	-250	814	macs2
97	-250	793	macs2
96	-250	948	macs2
95	-250	915	macs2
94	-250	989	macs2
93	-250	926	macs2
92	-250	944	macs2
91	-250	799	macs2
90	-250	775	macs2
89	-250	876	macs2
88	-250	854	macs2
87	-250	875	macs2
86	-250	959	macs2
85	-250	970	macs2
84	-250	1057	macs2
83	-250	957	macs2
82	-250	1029	macs2
81	-250	960	macs2
80	-250	896	macs2
299	-249	831	macs2
298	-249	811	macs2
297	-249	816	macs2
296	-249	833	macs2
295	-249	814	macs2
294	-249	818	macs2
293	-249	762	macs2
292	-249	855	macs2
291	-249	883	macs2
290	-249	838	macs2
289	-249	837	macs2
288	-249	831	macs2
287	-249	777	macs2
286	-249	871	macs2
285	-249	870	macs2
284	-249	832	macs2
283	-249	827	macs2
282	-249	834	macs2
281	-249	867	macs2
280	-249	918	macs2
279	-249	955	macs2
278	-249	946	macs2
277	-249	888	macs2
276	-249	921	macs2
275	-249	884	macs2
274	-249	913	macs2
273	-249	911	macs2
272	-249	967	macs2
271	-249	940	macs2
270	-249	924	macs2
269	-249	940	macs2
268	-249	997	macs2
267	-249	1051	macs2
266	-249	1026	macs2
265	-249	1003	macs2
264	-249	1005	macs2
263	-249	978	macs2
262	-249	968	macs2
261	-249	1074	macs2
260	-249	1033	macs2
259	-249	1041	macs2
258	-249	1117	macs2
257	-249	1027	macs2
256	-249	1144	macs2
255	-249	1143	macs2
254	-249	1100	macs2
253	-249	1145	macs2
252	-249	1144	macs2
251	-249	1144	macs2
250	-249	1122	macs2
249	-249	1197	macs2
248	-249	1225	macs2
247	-249	1178	macs2
246	-249	1252	macs2
245	-249	1294	macs2
244	-249	1213	macs2
243	-249	1220	macs2
242	-249	1273	macs2
241	-249	1334	macs2
240	-249	1255	macs2
239	-249	1294	macs2
238	-249	1332	macs2
237	-249	1396	macs2
236	-249	1330	macs2
235	-249	1393	macs2
234	-249	1349	macs2
233	-249	1366	macs2
232	-249	1427	macs2
231	-249	1370	macs2
230	-249	1414	macs2
229	-249	1486	macs2
228	-249	1483	macs2
227	-249	1490	macs2
226	-249	1462	macs2
225	-249	1527	macs2
224	-249	1429	macs2
223	-249	1457	macs2
222	-249	1480	macs2
221	-249	1444	macs2
220	-249	1423	macs2
219	-249	1468	macs2
218	-249	1467	macs2
217	-249	1556	macs2
216	-249	1507	macs2
215	-249	1513	macs2
214	-249	1568	macs2
213	-249	1432	macs2
212	-249	1429	macs2
211	-249	1431	macs2
210	-249	1454	macs2
209	-249	1369	macs2
208	-249	1397	macs2
207	-249	1416	macs2
206	-249	1446	macs2
205	-249	1397	macs2
204	-249	1426	macs2
203	-249	1356	macs2
202	-249	1279	macs2
201	-249	1260	macs2
200	-249	1289	macs2
199	-249	1224	macs2
198	-249	1254	macs2
197	-249	1377	macs2
196	-249	1374	macs2
195	-249	1281	macs2
194	-249	1210	macs2
193	-249	1207	macs2
192	-249	1123	macs2
191	-249	1099	macs2
190	-249	1088	macs2
189	-249	1221	macs2
188	-249	1223	macs2
187	-249	1187	macs2
186	-249	1107	macs2
185	-249	1170	macs2
184	-249	1064	macs2
183	-249	936	macs2
182	-249	930	macs2
181	-249	1056	macs2
180	-249	1026	macs2
179	-249	1137	macs2
178	-249	1175	macs2
177	-249	1207	macs2
176	-249	1218	macs2
175	-249	1098	macs2
174	-249	978	macs2
173	-249	873	macs2
172	-249	807	macs2
171	-249	861	macs2
170	-249	942	macs2
169	-249	1047	macs2
168	-249	1047	macs2
167	-249	1029	macs2
166	-249	872	macs2
165	-249	836	macs2
164	-249	760	macs2
163	-249	678	macs2
162	-249	704	macs2
161	-249	683	macs2
160	-249	718	macs2
159	-249	767	macs2
158	-249	702	macs2
157	-249	675	macs2
156	-249	643	macs2
155	-249	587	macs2
154	-249	618	macs2
153	-249	657	macs2
152	-249	748	macs2
151	-249	729	macs2
150	-249	726	macs2
149	-249	747	macs2
148	-249	726	macs2
147	-249	676	macs2
146	-249	659	macs2
145	-249	629	macs2
144	-249	644	macs2
143	-249	604	macs2
142	-249	657	macs2
141	-249	653	macs2
140	-249	697	macs2
139	-249	651	macs2
138	-249	765	macs2
137	-249	786	macs2
136	-249	710	macs2
135	-249	701	macs2
134	-249	641	macs2
133	-249	624	macs2
132	-249	643	macs2
131	-249	630	macs2
130	-249	732	macs2
129	-249	689	macs2
128	-249	738	macs2
127	-249	690	macs2
126	-249	729	macs2
125	-249	767	macs2
124	-249	721	macs2
123	-249	736	macs2
122	-249	660	macs2
121	-249	636	macs2
120	-249	668	macs2
119	-249	736	macs2
118	-249	749	macs2
117	-249	833	macs2
116	-249	733	macs2
115	-249	748	macs2
114	-249	805	macs2
113	-249	758	macs2
112	-249	746	macs2
111	-249	699	macs2
110	-249	718	macs2
109	-249	785	macs2
108	-249	779	macs2
107	-249	829	macs2
106	-249	916	macs2
105	-249	878	macs2
104	-249	901	macs2
103	-249	814	macs2
102	-249	858	macs2
101	-249	840	macs2
100	-249	736	macs2
99	-249	825	macs2
98	-249	824	macs2
97	-249	806	macs2
96	-249	953	macs2
95	-249	903	macs2
94	-249	997	macs2
93	-249	938	macs2
92	-249	934	macs2
91	-249	796	macs2
90	-249	773	macs2
89	-249	882	macs2
88	-249	851	macs2
87	-249	878	macs2
86	-249	952	macs2
85	-249	963	macs2
84	-249	1063	macs2
83	-249	960	macs2
82	-249	1031	macs2
81	-249	967	macs2
80	-249	909	macs2
299	-248	833	macs2
298	-248	813	macs2
297	-248	820	macs2
296	-248	830	macs2
295	-248	819	macs2
294	-248	820	macs2
293	-248	764	macs2
292	-248	859	macs2
291	-248	887	macs2
290	-248	838	macs2
289	-248	843	macs2
288	-248	837	macs2
287	-248	783	macs2
286	-248	876	macs2
285	-248	876	macs2
284	-248	831	macs2
283	-248	832	macs2
282	-248	841	macs2
281	-248	867	macs2
280	-248	924	macs2
279	-248	959	macs2
278	-248	952	macs2
277	-248	895	macs2
276	-248	924	macs2
275	-248	885	macs2
274	-248	915	macs2
273	-248	909	macs2
272	-248	962	macs2
271	-248	950	macs2
270	-248	924	macs2
269	-248	946	macs2
268	-248	1002	macs2
267	-248	1055	macs2
266	-248	1030	macs2
265	-248	1000	macs2
264	-248	1010	macs2
263	-248	984	macs2
262	-248	976	macs2
261	-248	1072	macs2
260	-248	1041	macs2
259	-248	1043	macs2
258	-248	1123	macs2
257	-248	1027	macs2
256	-248	1152	macs2
255	-248	1151	macs2
254	-248	1103	macs2
253	-248	1150	macs2
252	-248	1140	macs2
251	-248	1151	macs2
250	-248	1128	macs2
249	-248	1202	macs2
248	-248	1227	macs2
247	-248	1182	macs2
246	-248	1251	macs2
245	-248	1288	macs2
244	-248	1220	macs2
243	-248	1225	macs2
242	-248	1277	macs2
241	-248	1334	macs2
240	-248	1256	macs2
239	-248	1291	macs2
238	-248	1339	macs2
237	-248	1396	macs2
236	-248	1327	macs2
235	-248	1401	macs2
234	-248	1348	macs2
233	-248	1369	macs2
232	-248	1438	macs2
231	-248	1377	macs2
230	-248	1417	macs2
229	-248	1487	macs2
228	-248	1483	macs2
227	-248	1497	macs2
226	-248	1471	macs2
225	-248	1528	macs2
224	-248	1433	macs2
223	-248	1456	macs2
222	-248	1494	macs2
221	-248	1433	macs2
220	-248	1425	macs2
219	-248	1474	macs2
218	-248	1471	macs2
217	-248	1562	macs2
216	-248	1511	macs2
215	-248	1522	macs2
214	-248	1576	macs2
213	-248	1439	macs2
212	-248	1438	macs2
211	-248	1434	macs2
210	-248	1451	macs2
209	-248	1370	macs2
208	-248	1404	macs2
207	-248	1428	macs2
206	-248	1455	macs2
205	-248	1397	macs2
204	-248	1422	macs2
203	-248	1357	macs2
202	-248	1290	macs2
201	-248	1258	macs2
200	-248	1301	macs2
199	-248	1233	macs2
198	-248	1257	macs2
197	-248	1378	macs2
196	-248	1375	macs2
195	-248	1276	macs2
194	-248	1205	macs2
193	-248	1208	macs2
192	-248	1130	macs2
191	-248	1099	macs2
190	-248	1099	macs2
189	-248	1217	macs2
188	-248	1227	macs2
187	-248	1187	macs2
186	-248	1116	macs2
185	-248	1172	macs2
184	-248	1066	macs2
183	-248	941	macs2
182	-248	932	macs2
181	-248	1054	macs2
180	-248	1037	macs2
179	-248	1143	macs2
178	-248	1174	macs2
177	-248	1220	macs2
176	-248	1213	macs2
175	-248	1109	macs2
174	-248	980	macs2
173	-248	881	macs2
172	-248	808	macs2
171	-248	856	macs2
170	-248	936	macs2
169	-248	1055	macs2
168	-248	1044	macs2
167	-248	1035	macs2
166	-248	871	macs2
165	-248	838	macs2
164	-248	763	macs2
163	-248	678	macs2
162	-248	711	macs2
161	-248	691	macs2
160	-248	718	macs2
159	-248	756	macs2
158	-248	700	macs2
157	-248	672	macs2
156	-248	642	macs2
155	-248	589	macs2
154	-248	624	macs2
153	-248	661	macs2
152	-248	751	macs2
151	-248	733	macs2
150	-248	731	macs2
149	-248	758	macs2
148	-248	729	macs2
147	-248	680	macs2
146	-248	663	macs2
145	-248	636	macs2
144	-248	646	macs2
143	-248	609	macs2
142	-248	656	macs2
141	-248	655	macs2
140	-248	698	macs2
139	-248	648	macs2
138	-248	772	macs2
137	-248	786	macs2
136	-248	711	macs2
135	-248	696	macs2
134	-248	640	macs2
133	-248	619	macs2
132	-248	646	macs2
131	-248	635	macs2
130	-248	740	macs2
129	-248	691	macs2
128	-248	742	macs2
127	-248	693	macs2
126	-248	723	macs2
125	-248	775	macs2
124	-248	726	macs2
123	-248	740	macs2
122	-248	668	macs2
121	-248	638	macs2
120	-248	674	macs2
119	-248	735	macs2
118	-248	761	macs2
117	-248	844	macs2
116	-248	749	macs2
115	-248	750	macs2
114	-248	801	macs2
113	-248	767	macs2
112	-248	753	macs2
111	-248	705	macs2
110	-248	720	macs2
109	-248	787	macs2
108	-248	787	macs2
107	-248	833	macs2
106	-248	923	macs2
105	-248	872	macs2
104	-248	899	macs2
103	-248	815	macs2
102	-248	857	macs2
101	-248	847	macs2
100	-248	744	macs2
99	-248	829	macs2
98	-248	833	macs2
97	-248	827	macs2
96	-248	960	macs2
95	-248	913	macs2
94	-248	997	macs2
93	-248	941	macs2
92	-248	941	macs2
91	-248	798	macs2
90	-248	784	macs2
89	-248	890	macs2
88	-248	849	macs2
87	-248	892	macs2
86	-248	956	macs2
85	-248	958	macs2
84	-248	1068	macs2
83	-248	967	macs2
82	-248	1031	macs2
81	-248	978	macs2
80	-248	913	macs2
299	-247	833	macs2
298	-247	818	macs2
297	-247	824	macs2
296	-247	835	macs2
295	-247	820	macs2
294	-247	825	macs2
293	-247	767	macs2
292	-247	859	macs2
291	-247	887	macs2
290	-247	839	macs2
289	-247	846	macs2
288	-247	839	macs2
287	-247	779	macs2
286	-247	873	macs2
285	-247	883	macs2
284	-247	832	macs2
283	-247	840	macs2
282	-247	849	macs2
281	-247	861	macs2
280	-247	924	macs2
279	-247	958	macs2
278	-247	959	macs2
277	-247	895	macs2
276	-247	932	macs2
275	-247	891	macs2
274	-247	917	macs2
273	-247	912	macs2
272	-247	967	macs2
271	-247	948	macs2
270	-247	925	macs2
269	-247	951	macs2
268	-247	1006	macs2
267	-247	1063	macs2
266	-247	1023	macs2
265	-247	1006	macs2
264	-247	1016	macs2
263	-247	989	macs2
262	-247	984	macs2
261	-247	1076	macs2
260	-247	1047	macs2
259	-247	1044	macs2
258	-247	1127	macs2
257	-247	1029	macs2
256	-247	1148	macs2
255	-247	1149	macs2
254	-247	1101	macs2
253	-247	1157	macs2
252	-247	1130	macs2
251	-247	1156	macs2
250	-247	1130	macs2
249	-247	1213	macs2
248	-247	1241	macs2
247	-247	1188	macs2
246	-247	1253	macs2
245	-247	1285	macs2
244	-247	1224	macs2
243	-247	1232	macs2
242	-247	1278	macs2
241	-247	1332	macs2
240	-247	1264	macs2
239	-247	1294	macs2
238	-247	1343	macs2
237	-247	1404	macs2
236	-247	1333	macs2
235	-247	1408	macs2
234	-247	1359	macs2
233	-247	1379	macs2
232	-247	1444	macs2
231	-247	1383	macs2
230	-247	1427	macs2
229	-247	1509	macs2
228	-247	1478	macs2
227	-247	1497	macs2
226	-247	1469	macs2
225	-247	1530	macs2
224	-247	1435	macs2
223	-247	1448	macs2
222	-247	1497	macs2
221	-247	1434	macs2
220	-247	1438	macs2
219	-247	1472	macs2
218	-247	1472	macs2
217	-247	1571	macs2
216	-247	1505	macs2
215	-247	1529	macs2
214	-247	1586	macs2
213	-247	1452	macs2
212	-247	1445	macs2
211	-247	1434	macs2
210	-247	1458	macs2
209	-247	1374	macs2
208	-247	1405	macs2
207	-247	1427	macs2
206	-247	1461	macs2
205	-247	1402	macs2
204	-247	1420	macs2
203	-247	1359	macs2
202	-247	1294	macs2
201	-247	1256	macs2
200	-247	1299	macs2
199	-247	1231	macs2
198	-247	1253	macs2
197	-247	1387	macs2
196	-247	1383	macs2
195	-247	1273	macs2
194	-247	1210	macs2
193	-247	1216	macs2
192	-247	1137	macs2
191	-247	1102	macs2
190	-247	1103	macs2
189	-247	1222	macs2
188	-247	1229	macs2
187	-247	1188	macs2
186	-247	1119	macs2
185	-247	1176	macs2
184	-247	1066	macs2
183	-247	947	macs2
182	-247	944	macs2
181	-247	1051	macs2
180	-247	1041	macs2
179	-247	1138	macs2
178	-247	1171	macs2
177	-247	1218	macs2
176	-247	1218	macs2
175	-247	1110	macs2
174	-247	979	macs2
173	-247	882	macs2
172	-247	812	macs2
171	-247	859	macs2
170	-247	932	macs2
169	-247	1055	macs2
168	-247	1045	macs2
167	-247	1042	macs2
166	-247	877	macs2
165	-247	835	macs2
164	-247	769	macs2
163	-247	675	macs2
162	-247	706	macs2
161	-247	688	macs2
160	-247	717	macs2
159	-247	763	macs2
158	-247	697	macs2
157	-247	672	macs2
156	-247	648	macs2
155	-247	592	macs2
154	-247	628	macs2
153	-247	671	macs2
152	-247	753	macs2
151	-247	739	macs2
150	-247	735	macs2
149	-247	755	macs2
148	-247	734	macs2
147	-247	688	macs2
146	-247	673	macs2
145	-247	635	macs2
144	-247	643	macs2
143	-247	612	macs2
142	-247	661	macs2
141	-247	654	macs2
140	-247	700	macs2
139	-247	651	macs2
138	-247	780	macs2
137	-247	801	macs2
136	-247	713	macs2
135	-247	697	macs2
134	-247	637	macs2
133	-247	621	macs2
132	-247	640	macs2
131	-247	636	macs2
130	-247	741	macs2
129	-247	686	macs2
128	-247	749	macs2
127	-247	696	macs2
126	-247	725	macs2
125	-247	783	macs2
124	-247	737	macs2
123	-247	753	macs2
122	-247	661	macs2
121	-247	630	macs2
120	-247	668	macs2
119	-247	730	macs2
118	-247	758	macs2
117	-247	841	macs2
116	-247	760	macs2
115	-247	755	macs2
114	-247	811	macs2
113	-247	775	macs2
112	-247	757	macs2
111	-247	709	macs2
110	-247	717	macs2
109	-247	794	macs2
108	-247	793	macs2
107	-247	843	macs2
106	-247	921	macs2
105	-247	889	macs2
104	-247	901	macs2
103	-247	815	macs2
102	-247	852	macs2
101	-247	848	macs2
100	-247	744	macs2
99	-247	829	macs2
98	-247	836	macs2
97	-247	837	macs2
96	-247	963	macs2
95	-247	908	macs2
94	-247	1003	macs2
93	-247	938	macs2
92	-247	943	macs2
91	-247	798	macs2
90	-247	795	macs2
89	-247	893	macs2
88	-247	852	macs2
87	-247	886	macs2
86	-247	954	macs2
85	-247	970	macs2
84	-247	1060	macs2
83	-247	971	macs2
82	-247	1045	macs2
81	-247	979	macs2
80	-247	922	macs2
299	-246	831	macs2
298	-246	819	macs2
297	-246	825	macs2
296	-246	841	macs2
295	-246	825	macs2
294	-246	823	macs2
293	-246	772	macs2
292	-246	858	macs2
291	-246	892	macs2
290	-246	837	macs2
289	-246	846	macs2
288	-246	834	macs2
287	-246	784	macs2
286	-246	879	macs2
285	-246	884	macs2
284	-246	830	macs2
283	-246	844	macs2
282	-246	849	macs2
281	-246	863	macs2
280	-246	932	macs2
279	-246	961	macs2
278	-246	958	macs2
277	-246	893	macs2
276	-246	936	macs2
275	-246	896	macs2
274	-246	920	macs2
273	-246	912	macs2
272	-246	968	macs2
271	-246	944	macs2
270	-246	926	macs2
269	-246	955	macs2
268	-246	1010	macs2
267	-246	1061	macs2
266	-246	1030	macs2
265	-246	1012	macs2
264	-246	1023	macs2
263	-246	994	macs2
262	-246	988	macs2
261	-246	1085	macs2
260	-246	1060	macs2
259	-246	1046	macs2
258	-246	1141	macs2
257	-246	1037	macs2
256	-246	1149	macs2
255	-246	1148	macs2
254	-246	1098	macs2
253	-246	1157	macs2
252	-246	1133	macs2
251	-246	1163	macs2
250	-246	1135	macs2
249	-246	1226	macs2
248	-246	1242	macs2
247	-246	1193	macs2
246	-246	1262	macs2
245	-246	1285	macs2
244	-246	1232	macs2
243	-246	1228	macs2
242	-246	1281	macs2
241	-246	1331	macs2
240	-246	1267	macs2
239	-246	1294	macs2
238	-246	1349	macs2
237	-246	1406	macs2
236	-246	1339	macs2
235	-246	1418	macs2
234	-246	1364	macs2
233	-246	1391	macs2
232	-246	1448	macs2
231	-246	1387	macs2
230	-246	1434	macs2
229	-246	1514	macs2
228	-246	1489	macs2
227	-246	1493	macs2
226	-246	1467	macs2
225	-246	1530	macs2
224	-246	1428	macs2
223	-246	1444	macs2
222	-246	1508	macs2
221	-246	1426	macs2
220	-246	1435	macs2
219	-246	1472	macs2
218	-246	1464	macs2
217	-246	1567	macs2
216	-246	1512	macs2
215	-246	1534	macs2
214	-246	1591	macs2
213	-246	1453	macs2
212	-246	1446	macs2
211	-246	1440	macs2
210	-246	1462	macs2
209	-246	1387	macs2
208	-246	1399	macs2
207	-246	1440	macs2
206	-246	1461	macs2
205	-246	1403	macs2
204	-246	1420	macs2
203	-246	1353	macs2
202	-246	1299	macs2
201	-246	1252	macs2
200	-246	1299	macs2
199	-246	1231	macs2
198	-246	1256	macs2
197	-246	1382	macs2
196	-246	1386	macs2
195	-246	1281	macs2
194	-246	1215	macs2
193	-246	1222	macs2
192	-246	1142	macs2
191	-246	1104	macs2
190	-246	1106	macs2
189	-246	1220	macs2
188	-246	1228	macs2
187	-246	1188	macs2
186	-246	1126	macs2
185	-246	1188	macs2
184	-246	1064	macs2
183	-246	949	macs2
182	-246	952	macs2
181	-246	1057	macs2
180	-246	1042	macs2
179	-246	1144	macs2
178	-246	1166	macs2
177	-246	1213	macs2
176	-246	1230	macs2
175	-246	1108	macs2
174	-246	981	macs2
173	-246	877	macs2
172	-246	813	macs2
171	-246	867	macs2
170	-246	932	macs2
169	-246	1052	macs2
168	-246	1049	macs2
167	-246	1046	macs2
166	-246	875	macs2
165	-246	833	macs2
164	-246	776	macs2
163	-246	677	macs2
162	-246	705	macs2
161	-246	697	macs2
160	-246	720	macs2
159	-246	763	macs2
158	-246	701	macs2
157	-246	670	macs2
156	-246	644	macs2
155	-246	600	macs2
154	-246	631	macs2
153	-246	673	macs2
152	-246	759	macs2
151	-246	739	macs2
150	-246	737	macs2
149	-246	757	macs2
148	-246	744	macs2
147	-246	696	macs2
146	-246	680	macs2
145	-246	637	macs2
144	-246	642	macs2
143	-246	609	macs2
142	-246	659	macs2
141	-246	651	macs2
140	-246	699	macs2
139	-246	652	macs2
138	-246	780	macs2
137	-246	804	macs2
136	-246	717	macs2
135	-246	690	macs2
134	-246	637	macs2
133	-246	627	macs2
132	-246	642	macs2
131	-246	637	macs2
130	-246	740	macs2
129	-246	690	macs2
128	-246	746	macs2
127	-246	702	macs2
126	-246	729	macs2
125	-246	784	macs2
124	-246	738	macs2
123	-246	754	macs2
122	-246	664	macs2
121	-246	630	macs2
120	-246	667	macs2
119	-246	728	macs2
118	-246	756	macs2
117	-246	836	macs2
116	-246	768	macs2
115	-246	757	macs2
114	-246	815	macs2
113	-246	777	macs2
112	-246	762	macs2
111	-246	706	macs2
110	-246	721	macs2
109	-246	798	macs2
108	-246	802	macs2
107	-246	841	macs2
106	-246	918	macs2
105	-246	899	macs2
104	-246	912	macs2
103	-246	818	macs2
102	-246	867	macs2
101	-246	852	macs2
100	-246	749	macs2
99	-246	826	macs2
98	-246	843	macs2
97	-246	846	macs2
96	-246	962	macs2
95	-246	900	macs2
94	-246	1005	macs2
93	-246	937	macs2
92	-246	940	macs2
91	-246	803	macs2
90	-246	807	macs2
89	-246	893	macs2
88	-246	852	macs2
87	-246	881	macs2
86	-246	955	macs2
85	-246	984	macs2
84	-246	1068	macs2
83	-246	985	macs2
82	-246	1051	macs2
81	-246	970	macs2
80	-246	928	macs2
299	-245	830	macs2
298	-245	821	macs2
297	-245	828	macs2
296	-245	845	macs2
295	-245	825	macs2
294	-245	831	macs2
293	-245	776	macs2
292	-245	861	macs2
291	-245	893	macs2
290	-245	838	macs2
289	-245	848	macs2
288	-245	833	macs2
287	-245	794	macs2
286	-245	883	macs2
285	-245	887	macs2
284	-245	828	macs2
283	-245	846	macs2
282	-245	850	macs2
281	-245	864	macs2
280	-245	934	macs2
279	-245	965	macs2
278	-245	958	macs2
277	-245	895	macs2
276	-245	932	macs2
275	-245	903	macs2
274	-245	921	macs2
273	-245	911	macs2
272	-245	983	macs2
271	-245	949	macs2
270	-245	923	macs2
269	-245	958	macs2
268	-245	1007	macs2
267	-245	1061	macs2
266	-245	1033	macs2
265	-245	1020	macs2
264	-245	1020	macs2
263	-245	1001	macs2
262	-245	993	macs2
261	-245	1088	macs2
260	-245	1057	macs2
259	-245	1054	macs2
258	-245	1145	macs2
257	-245	1039	macs2
256	-245	1158	macs2
255	-245	1144	macs2
254	-245	1100	macs2
253	-245	1165	macs2
252	-245	1139	macs2
251	-245	1172	macs2
250	-245	1136	macs2
249	-245	1227	macs2
248	-245	1246	macs2
247	-245	1189	macs2
246	-245	1261	macs2
245	-245	1286	macs2
244	-245	1232	macs2
243	-245	1233	macs2
242	-245	1282	macs2
241	-245	1332	macs2
240	-245	1264	macs2
239	-245	1287	macs2
238	-245	1348	macs2
237	-245	1406	macs2
236	-245	1345	macs2
235	-245	1423	macs2
234	-245	1371	macs2
233	-245	1398	macs2
232	-245	1447	macs2
231	-245	1391	macs2
230	-245	1433	macs2
229	-245	1522	macs2
228	-245	1493	macs2
227	-245	1493	macs2
226	-245	1473	macs2
225	-245	1539	macs2
224	-245	1437	macs2
223	-245	1446	macs2
222	-245	1517	macs2
221	-245	1433	macs2
220	-245	1440	macs2
219	-245	1470	macs2
218	-245	1456	macs2
217	-245	1569	macs2
216	-245	1512	macs2
215	-245	1545	macs2
214	-245	1590	macs2
213	-245	1450	macs2
212	-245	1450	macs2
211	-245	1445	macs2
210	-245	1472	macs2
209	-245	1394	macs2
208	-245	1401	macs2
207	-245	1442	macs2
206	-245	1461	macs2
205	-245	1421	macs2
204	-245	1419	macs2
203	-245	1365	macs2
202	-245	1299	macs2
201	-245	1258	macs2
200	-245	1306	macs2
199	-245	1240	macs2
198	-245	1256	macs2
197	-245	1382	macs2
196	-245	1386	macs2
195	-245	1292	macs2
194	-245	1220	macs2
193	-245	1238	macs2
192	-245	1151	macs2
191	-245	1108	macs2
190	-245	1111	macs2
189	-245	1226	macs2
188	-245	1225	macs2
187	-245	1192	macs2
186	-245	1138	macs2
185	-245	1185	macs2
184	-245	1059	macs2
183	-245	958	macs2
182	-245	953	macs2
181	-245	1051	macs2
180	-245	1046	macs2
179	-245	1142	macs2
178	-245	1171	macs2
177	-245	1218	macs2
176	-245	1229	macs2
175	-245	1109	macs2
174	-245	985	macs2
173	-245	874	macs2
172	-245	804	macs2
171	-245	874	macs2
170	-245	933	macs2
169	-245	1052	macs2
168	-245	1049	macs2
167	-245	1051	macs2
166	-245	882	macs2
165	-245	834	macs2
164	-245	771	macs2
163	-245	675	macs2
162	-245	702	macs2
161	-245	702	macs2
160	-245	725	macs2
159	-245	759	macs2
158	-245	703	macs2
157	-245	669	macs2
156	-245	641	macs2
155	-245	607	macs2
154	-245	638	macs2
153	-245	670	macs2
152	-245	756	macs2
151	-245	741	macs2
150	-245	743	macs2
149	-245	757	macs2
148	-245	741	macs2
147	-245	699	macs2
146	-245	682	macs2
145	-245	646	macs2
144	-245	644	macs2
143	-245	613	macs2
142	-245	657	macs2
141	-245	652	macs2
140	-245	706	macs2
139	-245	648	macs2
138	-245	781	macs2
137	-245	806	macs2
136	-245	719	macs2
135	-245	688	macs2
134	-245	633	macs2
133	-245	624	macs2
132	-245	644	macs2
131	-245	643	macs2
130	-245	742	macs2
129	-245	693	macs2
128	-245	744	macs2
127	-245	703	macs2
126	-245	729	macs2
125	-245	786	macs2
124	-245	741	macs2
123	-245	752	macs2
122	-245	673	macs2
121	-245	633	macs2
120	-245	669	macs2
119	-245	738	macs2
118	-245	759	macs2
117	-245	836	macs2
116	-245	772	macs2
115	-245	765	macs2
114	-245	833	macs2
113	-245	770	macs2
112	-245	754	macs2
111	-245	709	macs2
110	-245	728	macs2
109	-245	804	macs2
108	-245	804	macs2
107	-245	848	macs2
106	-245	920	macs2
105	-245	899	macs2
104	-245	908	macs2
103	-245	825	macs2
102	-245	868	macs2
101	-245	856	macs2
100	-245	742	macs2
99	-245	835	macs2
98	-245	845	macs2
97	-245	849	macs2
96	-245	958	macs2
95	-245	901	macs2
94	-245	1013	macs2
93	-245	941	macs2
92	-245	953	macs2
91	-245	798	macs2
90	-245	813	macs2
89	-245	898	macs2
88	-245	857	macs2
87	-245	884	macs2
86	-245	962	macs2
85	-245	992	macs2
84	-245	1082	macs2
83	-245	981	macs2
82	-245	1057	macs2
81	-245	980	macs2
80	-245	944	macs2
299	-244	832	macs2
298	-244	825	macs2
297	-244	829	macs2
296	-244	849	macs2
295	-244	831	macs2
294	-244	830	macs2
293	-244	781	macs2
292	-244	865	macs2
291	-244	898	macs2
290	-244	844	macs2
289	-244	849	macs2
288	-244	840	macs2
287	-244	793	macs2
286	-244	882	macs2
285	-244	891	macs2
284	-244	833	macs2
283	-244	847	macs2
282	-244	846	macs2
281	-244	865	macs2
280	-244	938	macs2
279	-244	964	macs2
278	-244	963	macs2
277	-244	899	macs2
276	-244	933	macs2
275	-244	907	macs2
274	-244	924	macs2
273	-244	915	macs2
272	-244	982	macs2
271	-244	948	macs2
270	-244	929	macs2
269	-244	961	macs2
268	-244	1005	macs2
267	-244	1068	macs2
266	-244	1030	macs2
265	-244	1014	macs2
264	-244	1029	macs2
263	-244	1003	macs2
262	-244	999	macs2
261	-244	1090	macs2
260	-244	1059	macs2
259	-244	1051	macs2
258	-244	1150	macs2
257	-244	1040	macs2
256	-244	1167	macs2
255	-244	1156	macs2
254	-244	1110	macs2
253	-244	1170	macs2
252	-244	1149	macs2
251	-244	1173	macs2
250	-244	1136	macs2
249	-244	1232	macs2
248	-244	1251	macs2
247	-244	1188	macs2
246	-244	1265	macs2
245	-244	1292	macs2
244	-244	1237	macs2
243	-244	1230	macs2
242	-244	1282	macs2
241	-244	1330	macs2
240	-244	1268	macs2
239	-244	1292	macs2
238	-244	1344	macs2
237	-244	1423	macs2
236	-244	1352	macs2
235	-244	1432	macs2
234	-244	1372	macs2
233	-244	1403	macs2
232	-244	1452	macs2
231	-244	1403	macs2
230	-244	1443	macs2
229	-244	1520	macs2
228	-244	1503	macs2
227	-244	1499	macs2
226	-244	1467	macs2
225	-244	1550	macs2
224	-244	1438	macs2
223	-244	1450	macs2
222	-244	1517	macs2
221	-244	1443	macs2
220	-244	1451	macs2
219	-244	1475	macs2
218	-244	1455	macs2
217	-244	1575	macs2
216	-244	1513	macs2
215	-244	1551	macs2
214	-244	1586	macs2
213	-244	1457	macs2
212	-244	1466	macs2
211	-244	1450	macs2
210	-244	1479	macs2
209	-244	1399	macs2
208	-244	1403	macs2
207	-244	1438	macs2
206	-244	1465	macs2
205	-244	1429	macs2
204	-244	1428	macs2
203	-244	1366	macs2
202	-244	1299	macs2
201	-244	1257	macs2
200	-244	1319	macs2
199	-244	1241	macs2
198	-244	1260	macs2
197	-244	1386	macs2
196	-244	1389	macs2
195	-244	1303	macs2
194	-244	1229	macs2
193	-244	1238	macs2
192	-244	1144	macs2
191	-244	1112	macs2
190	-244	1121	macs2
189	-244	1231	macs2
188	-244	1233	macs2
187	-244	1190	macs2
186	-244	1147	macs2
185	-244	1183	macs2
184	-244	1062	macs2
183	-244	963	macs2
182	-244	945	macs2
181	-244	1050	macs2
180	-244	1044	macs2
179	-244	1140	macs2
178	-244	1180	macs2
177	-244	1216	macs2
176	-244	1233	macs2
175	-244	1115	macs2
174	-244	989	macs2
173	-244	884	macs2
172	-244	810	macs2
171	-244	880	macs2
170	-244	940	macs2
169	-244	1063	macs2
168	-244	1056	macs2
167	-244	1047	macs2
166	-244	884	macs2
165	-244	838	macs2
164	-244	767	macs2
163	-244	677	macs2
162	-244	708	macs2
161	-244	709	macs2
160	-244	725	macs2
159	-244	766	macs2
158	-244	700	macs2
157	-244	670	macs2
156	-244	649	macs2
155	-244	610	macs2
154	-244	642	macs2
153	-244	673	macs2
152	-244	751	macs2
151	-244	749	macs2
150	-244	747	macs2
149	-244	761	macs2
148	-244	742	macs2
147	-244	702	macs2
146	-244	684	macs2
145	-244	643	macs2
144	-244	642	macs2
143	-244	614	macs2
142	-244	656	macs2
141	-244	651	macs2
140	-244	699	macs2
139	-244	651	macs2
138	-244	790	macs2
137	-244	811	macs2
136	-244	731	macs2
135	-244	693	macs2
134	-244	637	macs2
133	-244	634	macs2
132	-244	641	macs2
131	-244	651	macs2
130	-244	745	macs2
129	-244	696	macs2
128	-244	742	macs2
127	-244	709	macs2
126	-244	736	macs2
125	-244	782	macs2
124	-244	743	macs2
123	-244	757	macs2
122	-244	676	macs2
121	-244	645	macs2
120	-244	665	macs2
119	-244	750	macs2
118	-244	767	macs2
117	-244	849	macs2
116	-244	782	macs2
115	-244	766	macs2
114	-244	836	macs2
113	-244	777	macs2
112	-244	759	macs2
111	-244	712	macs2
110	-244	734	macs2
109	-244	812	macs2
108	-244	813	macs2
107	-244	849	macs2
106	-244	917	macs2
105	-244	904	macs2
104	-244	906	macs2
103	-244	833	macs2
102	-244	873	macs2
101	-244	848	macs2
100	-244	743	macs2
99	-244	841	macs2
98	-244	832	macs2
97	-244	848	macs2
96	-244	959	macs2
95	-244	905	macs2
94	-244	1009	macs2
93	-244	943	macs2
92	-244	956	macs2
91	-244	807	macs2
90	-244	818	macs2
89	-244	905	macs2
88	-244	858	macs2
87	-244	883	macs2
86	-244	973	macs2
85	-244	985	macs2
84	-244	1095	macs2
83	-244	994	macs2
82	-244	1055	macs2
81	-244	994	macs2
80	-244	940	macs2
299	-243	825	macs2
298	-243	823	macs2
297	-243	825	macs2
296	-243	856	macs2
295	-243	833	macs2
294	-243	831	macs2
293	-243	788	macs2
292	-243	870	macs2
291	-243	903	macs2
290	-243	852	macs2
289	-243	852	macs2
288	-243	840	macs2
287	-243	796	macs2
286	-243	882	macs2
285	-243	889	macs2
284	-243	838	macs2
283	-243	852	macs2
282	-243	849	macs2
281	-243	872	macs2
280	-243	935	macs2
279	-243	966	macs2
278	-243	970	macs2
277	-243	903	macs2
276	-243	941	macs2
275	-243	909	macs2
274	-243	927	macs2
273	-243	923	macs2
272	-243	982	macs2
271	-243	947	macs2
270	-243	924	macs2
269	-243	963	macs2
268	-243	1007	macs2
267	-243	1070	macs2
266	-243	1028	macs2
265	-243	1017	macs2
264	-243	1030	macs2
263	-243	1009	macs2
262	-243	998	macs2
261	-243	1094	macs2
260	-243	1063	macs2
259	-243	1052	macs2
258	-243	1150	macs2
257	-243	1043	macs2
256	-243	1175	macs2
255	-243	1160	macs2
254	-243	1114	macs2
253	-243	1177	macs2
252	-243	1151	macs2
251	-243	1172	macs2
250	-243	1138	macs2
249	-243	1228	macs2
248	-243	1253	macs2
247	-243	1184	macs2
246	-243	1263	macs2
245	-243	1298	macs2
244	-243	1237	macs2
243	-243	1243	macs2
242	-243	1290	macs2
241	-243	1341	macs2
240	-243	1269	macs2
239	-243	1296	macs2
238	-243	1349	macs2
237	-243	1431	macs2
236	-243	1358	macs2
235	-243	1438	macs2
234	-243	1376	macs2
233	-243	1402	macs2
232	-243	1457	macs2
231	-243	1412	macs2
230	-243	1438	macs2
229	-243	1528	macs2
228	-243	1505	macs2
227	-243	1511	macs2
226	-243	1470	macs2
225	-243	1548	macs2
224	-243	1441	macs2
223	-243	1450	macs2
222	-243	1520	macs2
221	-243	1440	macs2
220	-243	1462	macs2
219	-243	1476	macs2
218	-243	1462	macs2
217	-243	1574	macs2
216	-243	1518	macs2
215	-243	1550	macs2
214	-243	1585	macs2
213	-243	1469	macs2
212	-243	1474	macs2
211	-243	1450	macs2
210	-243	1483	macs2
209	-243	1405	macs2
208	-243	1410	macs2
207	-243	1444	macs2
206	-243	1473	macs2
205	-243	1441	macs2
204	-243	1425	macs2
203	-243	1376	macs2
202	-243	1306	macs2
201	-243	1255	macs2
200	-243	1331	macs2
199	-243	1228	macs2
198	-243	1272	macs2
197	-243	1394	macs2
196	-243	1396	macs2
195	-243	1299	macs2
194	-243	1234	macs2
193	-243	1235	macs2
192	-243	1140	macs2
191	-243	1113	macs2
190	-243	1131	macs2
189	-243	1234	macs2
188	-243	1229	macs2
187	-243	1193	macs2
186	-243	1152	macs2
185	-243	1185	macs2
184	-243	1058	macs2
183	-243	971	macs2
182	-243	952	macs2
181	-243	1046	macs2
180	-243	1047	macs2
179	-243	1145	macs2
178	-243	1188	macs2
177	-243	1214	macs2
176	-243	1234	macs2
175	-243	1123	macs2
174	-243	993	macs2
173	-243	882	macs2
172	-243	814	macs2
171	-243	878	macs2
170	-243	943	macs2
169	-243	1070	macs2
168	-243	1062	macs2
167	-243	1048	macs2
166	-243	886	macs2
165	-243	836	macs2
164	-243	768	macs2
163	-243	683	macs2
162	-243	709	macs2
161	-243	711	macs2
160	-243	725	macs2
159	-243	764	macs2
158	-243	708	macs2
157	-243	661	macs2
156	-243	657	macs2
155	-243	606	macs2
154	-243	645	macs2
153	-243	676	macs2
152	-243	754	macs2
151	-243	762	macs2
150	-243	750	macs2
149	-243	761	macs2
148	-243	739	macs2
147	-243	706	macs2
146	-243	692	macs2
145	-243	642	macs2
144	-243	644	macs2
143	-243	612	macs2
142	-243	662	macs2
141	-243	651	macs2
140	-243	699	macs2
139	-243	651	macs2
138	-243	795	macs2
137	-243	818	macs2
136	-243	725	macs2
135	-243	693	macs2
134	-243	646	macs2
133	-243	632	macs2
132	-243	650	macs2
131	-243	658	macs2
130	-243	751	macs2
129	-243	706	macs2
128	-243	740	macs2
127	-243	710	macs2
126	-243	741	macs2
125	-243	783	macs2
124	-243	747	macs2
123	-243	749	macs2
122	-243	680	macs2
121	-243	647	macs2
120	-243	666	macs2
119	-243	754	macs2
118	-243	763	macs2
117	-243	859	macs2
116	-243	796	macs2
115	-243	768	macs2
114	-243	833	macs2
113	-243	780	macs2
112	-243	763	macs2
111	-243	719	macs2
110	-243	739	macs2
109	-243	810	macs2
108	-243	812	macs2
107	-243	849	macs2
106	-243	924	macs2
105	-243	902	macs2
104	-243	911	macs2
103	-243	834	macs2
102	-243	887	macs2
101	-243	857	macs2
100	-243	751	macs2
99	-243	843	macs2
98	-243	837	macs2
97	-243	865	macs2
96	-243	967	macs2
95	-243	913	macs2
94	-243	1017	macs2
93	-243	966	macs2
92	-243	952	macs2
91	-243	798	macs2
90	-243	814	macs2
89	-243	900	macs2
88	-243	865	macs2
87	-243	889	macs2
86	-243	968	macs2
85	-243	992	macs2
84	-243	1089	macs2
83	-243	995	macs2
82	-243	1066	macs2
81	-243	998	macs2
80	-243	932	macs2
299	-242	832	macs2
298	-242	823	macs2
297	-242	830	macs2
296	-242	861	macs2
295	-242	839	macs2
294	-242	837	macs2
293	-242	795	macs2
292	-242	875	macs2
291	-242	908	macs2
290	-242	856	macs2
289	-242	863	macs2
288	-242	852	macs2
287	-242	801	macs2
286	-242	887	macs2
285	-242	897	macs2
284	-242	838	macs2
283	-242	856	macs2
282	-242	853	macs2
281	-242	875	macs2
280	-242	935	macs2
279	-242	970	macs2
278	-242	967	macs2
277	-242	906	macs2
276	-242	945	macs2
275	-242	913	macs2
274	-242	936	macs2
273	-242	925	macs2
272	-242	980	macs2
271	-242	951	macs2
270	-242	925	macs2
269	-242	973	macs2
268	-242	1004	macs2
267	-242	1074	macs2
266	-242	1033	macs2
265	-242	1025	macs2
264	-242	1035	macs2
263	-242	1007	macs2
262	-242	1005	macs2
261	-242	1097	macs2
260	-242	1069	macs2
259	-242	1053	macs2
258	-242	1156	macs2
257	-242	1044	macs2
256	-242	1176	macs2
255	-242	1166	macs2
254	-242	1111	macs2
253	-242	1181	macs2
252	-242	1157	macs2
251	-242	1180	macs2
250	-242	1142	macs2
249	-242	1236	macs2
248	-242	1254	macs2
247	-242	1176	macs2
246	-242	1267	macs2
245	-242	1303	macs2
244	-242	1236	macs2
243	-242	1249	macs2
242	-242	1288	macs2
241	-242	1343	macs2
240	-242	1281	macs2
239	-242	1301	macs2
238	-242	1356	macs2
237	-242	1428	macs2
236	-242	1363	macs2
235	-242	1441	macs2
234	-242	1376	macs2
233	-242	1397	macs2
232	-242	1469	macs2
231	-242	1416	macs2
230	-242	1447	macs2
229	-242	1533	macs2
228	-242	1509	macs2
227	-242	1511	macs2
226	-242	1474	macs2
225	-242	1554	macs2
224	-242	1447	macs2
223	-242	1458	macs2
222	-242	1521	macs2
221	-242	1443	macs2
220	-242	1466	macs2
219	-242	1479	macs2
218	-242	1466	macs2
217	-242	1573	macs2
216	-242	1521	macs2
215	-242	1552	macs2
214	-242	1588	macs2
213	-242	1482	macs2
212	-242	1475	macs2
211	-242	1450	macs2
210	-242	1493	macs2
209	-242	1398	macs2
208	-242	1413	macs2
207	-242	1449	macs2
206	-242	1480	macs2
205	-242	1442	macs2
204	-242	1435	macs2
203	-242	1372	macs2
202	-242	1295	macs2
201	-242	1261	macs2
200	-242	1342	macs2
199	-242	1228	macs2
198	-242	1280	macs2
197	-242	1396	macs2
196	-242	1406	macs2
195	-242	1305	macs2
194	-242	1227	macs2
193	-242	1240	macs2
192	-242	1150	macs2
191	-242	1117	macs2
190	-242	1137	macs2
189	-242	1241	macs2
188	-242	1230	macs2
187	-242	1196	macs2
186	-242	1151	macs2
185	-242	1199	macs2
184	-242	1065	macs2
183	-242	978	macs2
182	-242	949	macs2
181	-242	1048	macs2
180	-242	1054	macs2
179	-242	1156	macs2
178	-242	1195	macs2
177	-242	1224	macs2
176	-242	1232	macs2
175	-242	1123	macs2
174	-242	994	macs2
173	-242	889	macs2
172	-242	826	macs2
171	-242	884	macs2
170	-242	951	macs2
169	-242	1072	macs2
168	-242	1065	macs2
167	-242	1058	macs2
166	-242	887	macs2
165	-242	835	macs2
164	-242	778	macs2
163	-242	686	macs2
162	-242	707	macs2
161	-242	715	macs2
160	-242	727	macs2
159	-242	768	macs2
158	-242	710	macs2
157	-242	660	macs2
156	-242	658	macs2
155	-242	614	macs2
154	-242	654	macs2
153	-242	672	macs2
152	-242	757	macs2
151	-242	763	macs2
150	-242	748	macs2
149	-242	770	macs2
148	-242	751	macs2
147	-242	707	macs2
146	-242	688	macs2
145	-242	648	macs2
144	-242	649	macs2
143	-242	613	macs2
142	-242	661	macs2
141	-242	657	macs2
140	-242	702	macs2
139	-242	651	macs2
138	-242	800	macs2
137	-242	819	macs2
136	-242	725	macs2
135	-242	698	macs2
134	-242	646	macs2
133	-242	632	macs2
132	-242	652	macs2
131	-242	666	macs2
130	-242	757	macs2
129	-242	704	macs2
128	-242	741	macs2
127	-242	723	macs2
126	-242	741	macs2
125	-242	783	macs2
124	-242	745	macs2
123	-242	750	macs2
122	-242	682	macs2
121	-242	649	macs2
120	-242	663	macs2
119	-242	759	macs2
118	-242	771	macs2
117	-242	868	macs2
116	-242	799	macs2
115	-242	764	macs2
114	-242	839	macs2
113	-242	783	macs2
112	-242	768	macs2
111	-242	717	macs2
110	-242	739	macs2
109	-242	810	macs2
108	-242	802	macs2
107	-242	856	macs2
106	-242	919	macs2
105	-242	895	macs2
104	-242	918	macs2
103	-242	839	macs2
102	-242	890	macs2
101	-242	853	macs2
100	-242	760	macs2
99	-242	843	macs2
98	-242	841	macs2
97	-242	866	macs2
96	-242	977	macs2
95	-242	919	macs2
94	-242	1022	macs2
93	-242	967	macs2
92	-242	957	macs2
91	-242	809	macs2
90	-242	808	macs2
89	-242	904	macs2
88	-242	881	macs2
87	-242	884	macs2
86	-242	983	macs2
85	-242	984	macs2
84	-242	1094	macs2
83	-242	991	macs2
82	-242	1075	macs2
81	-242	1008	macs2
80	-242	921	macs2
299	-241	840	macs2
298	-241	827	macs2
297	-241	828	macs2
296	-241	866	macs2
295	-241	838	macs2
294	-241	839	macs2
293	-241	798	macs2
292	-241	875	macs2
291	-241	909	macs2
290	-241	852	macs2
289	-241	866	macs2
288	-241	854	macs2
287	-241	808	macs2
286	-241	886	macs2
285	-241	894	macs2
284	-241	835	macs2
283	-241	860	macs2
282	-241	864	macs2
281	-241	879	macs2
[truncated: 218,001 more rows]
