# Supplementary material for: Integrative modeling of tumor genomes and epigenomes for enhanced cancer diagnosis by cell-free DNA
Source: Nat Commun. 2023 Apr 10;14:2017. doi: 10.1038/s41467-023-37768-3 (PMC10085982; doi:10.1038/s41467-023-37768-3)
Supplement: Supplementary file 6 — Source Data [file 41467_2023_37768_MOESM6_ESM.zip › sourcedata/sup8_b_genome.txt]

liver	esophagus	ovary	pancreas	lung	colon
118	0	10	9	2	8
5	40	19	5	12	3
3	21	76	9	10	1
7	1	9	64	4	3
3	12	18	2	46	4
7	3	3	5	4	27
