# Supplementary material for: Integrative modeling of tumor genomes and epigenomes for enhanced cancer diagnosis by cell-free DNA
Source: Nat Commun. 2023 Apr 10;14:2017. doi: 10.1038/s41467-023-37768-3 (PMC10085982; doi:10.1038/s41467-023-37768-3)
Supplement: Supplementary file 6 — Source Data [file 41467_2023_37768_MOESM6_ESM.zip › sourcedata/sup8_b_combined.txt]

liver	esophagus	ovary	pancreas	lung	colon
130	1	6	3	2	5
8	37	20	7	10	2
4	18	83	6	7	2
4	0	2	80	1	1
6	14	17	3	43	2
13	4	6	1	3	22
