# Supplementary material for: Integrative modeling of tumor genomes and epigenomes for enhanced cancer diagnosis by cell-free DNA
Source: Nat Commun. 2023 Apr 10;14:2017. doi: 10.1038/s41467-023-37768-3 (PMC10085982; doi:10.1038/s41467-023-37768-3)
Supplement: Supplementary file 6 — Source Data [file 41467_2023_37768_MOESM6_ESM.zip › sourcedata/sup9_d_fragpattern.txt]

label	liver	esophagus	ovary	pancreas	lung	colon
breast	85	4	6	12	5	1
liver	13	18	0	3	2	1
esophagus	21	2	17	13	1	0
ovary	12	0	5	64	0	0
pancreas	13	7	2	3	4	0
lung	8	1	3	4	0	3
