# Supplementary material for: Integrative modeling of tumor genomes and epigenomes for enhanced cancer diagnosis by cell-free DNA
Source: Nat Commun. 2023 Apr 10;14:2017. doi: 10.1038/s41467-023-37768-3 (PMC10085982; doi:10.1038/s41467-023-37768-3)
Supplement: Supplementary file 6 — Source Data [file 41467_2023_37768_MOESM6_ESM.zip › sourcedata/sup10_b_genome.txt]

sample	label	training_ensemble	prediction_ensemble
sample_0	0.0	0.061466023	0.40616283
sample_1	1.0	0.60831278	0.606945035
sample_2	1.0	0.99674695	0.6790692549999999
sample_3	0.0	0.1998563595	0.2344662699999999
sample_4	1.0	0.8862259699999999	0.495846705
sample_5	0.0	0.798654625	0.401813795
sample_6	0.0	0.3887743329999999	0.263301015
sample_7	0.0	0.56464778	0.5590265
sample_8	1.0	0.99790293	0.519855735
sample_9	1.0	0.99979145	0.848719895
sample_10	0.0	0.072566583	0.30921874
sample_11	0.0	0.05995537913	0.431364538
sample_12	0.0	0.8714679	0.430717345
sample_13	1.0	0.99263975	0.43595489
sample_14	1.0	0.99993717	0.8334451350000001
sample_15	1.0	0.99879816	0.4108461
sample_16	1.0	0.994651915	0.63386182
sample_17	1.0	0.75243305	0.33695121
sample_18	1.0	0.999288215	0.49418889
sample_19	0.0	0.05259288985	0.43995106
sample_20	1.0	0.996692655	0.716651725
sample_21	1.0	0.9878428	0.6456544399999999
sample_22	1.0	0.99947225	0.619896965
sample_23	1.0	0.997335855	0.555000975
sample_24	1.0	0.999140065	0.51889339
sample_25	1.0	0.581869275	0.52965711
sample_26	1.0	0.701605335	0.4546829249999999
sample_27	1.0	0.721228065	0.40297795
sample_28	1.0	0.99922778	0.7350296000000001
sample_29	1.0	0.9071527	0.60743517
sample_30	1.0	0.99450708	0.459662
sample_31	1.0	0.9800278	0.389388665
sample_32	1.0	0.9997825	0.850224485
sample_33	1.0	0.997172725	0.70971255
sample_34	1.0	0.99946258	0.72542935
sample_35	0.0	0.20318877	0.43890994
sample_36	1.0	0.67246617	0.57114597
sample_37	0.0	0.669967455	0.296405513
sample_38	1.0	0.992911665	0.652686835
sample_39	0.0	0.824231025	0.40556638
sample_40	0.0	0.296990925	0.50875895
sample_41	0.0	0.29531094	0.515482825
sample_42	0.0	0.4148938275	0.259526955
sample_43	1.0	0.8057320800000001	0.518576475
sample_44	1.0	0.99862552	0.695116045
sample_45	0.0	0.274048036	0.602115785
sample_46	1.0	0.99674055	0.718060425
sample_47	1.0	0.97064638	0.4471870599999999
sample_48	1.0	0.81130764	0.53397962
sample_49	0.0	0.316903537375	0.560926035
sample_50	1.0	0.8908062999999999	0.3712329099999999
sample_51	1.0	0.732349485	0.525959735
sample_52	1.0	0.83337545	0.426146155
sample_53	0.0	0.24807194	0.43814772
sample_54	0.0	0.118985047785	0.39003185
sample_55	0.0	0.62296817	0.530953325
sample_56	1.0	0.99994762	0.913031975
sample_57	1.0	0.8720527	0.397092565
sample_58	1.0	0.9985175	0.50644459
sample_59	0.0	0.43576096	0.477424865
sample_60	1.0	0.59505203	0.296326485
sample_61	1.0	0.9388492	0.329920385
sample_62	1.0	0.99548528	0.7544778750000001
sample_63	1.0	0.38040618	0.402021225
sample_64	1.0	0.9774752	0.3580885849999999
sample_65	0.0	0.384462325	0.4895979649999999
sample_66	1.0	0.723845415	0.479319485
sample_67	1.0	0.470963895	0.477368615
sample_68	1.0	0.93982362	0.6487701
sample_69	1.0	0.92595513	0.62059316
sample_70	1.0	0.866860525	0.4852206799999999
sample_71	1.0	0.99543463	0.6713076250000001
sample_72	1.0	0.474762743	0.78575814
sample_73	0.0	0.503406334	0.6454586
sample_74	1.0	0.90472793	0.47847802
sample_75	1.0	0.979646375	0.515580555
sample_76	1.0	0.99585535	0.58314398
sample_77	1.0	0.9997806	0.92561227
sample_78	0.0	0.404257346	0.57164156
sample_79	1.0	0.99778652	0.70031976
sample_80	1.0	0.50215281935	0.592763615
sample_81	0.0	0.06793064225	0.444493025
sample_82	1.0	0.99900573	0.638775125
sample_83	0.0	0.366360752	0.482155295
sample_84	1.0	0.9996678	0.711511555
sample_85	1.0	0.998449655	0.62772259
sample_86	1.0	0.96339491	0.580483525
sample_87	1.0	0.65403075	0.4817389399999999
sample_88	1.0	0.97722407	0.49728647
sample_89	1.0	0.87617838	0.5638230550000001
sample_90	1.0	0.9934175	0.702953765
sample_91	0.0	0.09006543135	0.19272348
sample_92	1.0	0.999939975	0.93519619
sample_93	1.0	0.8721978	0.61768496
sample_94	1.0	0.99986352	0.771063235
sample_95	1.0	0.998801915	0.60295478
sample_96	0.0	0.333187465	0.46357543
sample_97	1.0	0.95138805	0.4644443674999999
sample_98	1.0	0.999130165	0.92624825
sample_99	1.0	0.99904472	0.879338225
sample_100	1.0	0.9997513	0.91229996
sample_101	1.0	0.8544141949999999	0.521477295
sample_102	1.0	0.999901205	0.836852285
sample_103	1.0	0.612725175	0.5713472900000001
sample_104	0.0	0.3968108615	0.534179345
sample_105	1.0	0.90155155	0.67716122
sample_106	1.0	0.99052418	0.8177848299999999
sample_107	1.0	0.99908725	0.80370532
sample_108	1.0	0.99877945	0.699559065
sample_109	1.0	0.99822104	0.68644763
sample_110	1.0	0.993953015	0.550320125
sample_111	0.0	0.1112321285	0.443714885
sample_112	0.0	0.047592623025	0.500406155
sample_113	1.0	0.9642008	0.27097498
sample_114	0.0	0.341094195	0.245327895
sample_115	1.0	0.89174095	0.44040409
sample_116	1.0	0.97838347	0.56585804
sample_117	1.0	0.997875985	0.8598257199999999
sample_118	1.0	0.96673535	0.510905715
sample_119	1.0	0.999818205	0.71030768
sample_120	1.0	0.98203238	0.52565408
sample_121	0.0	0.98154789	0.45436947
sample_122	1.0	0.99986843	0.81030682
sample_123	1.0	0.8011135	0.54338672
sample_124	1.0	0.982284965	0.75408628
sample_125	1.0	0.726959965	0.35532282
sample_126	1.0	0.97895118	0.58026205
sample_127	1.0	0.8397482599999999	0.6473510250000001
sample_128	1.0	0.9249281	0.36952457
sample_129	0.0	0.06261852	0.1825615199999999
sample_130	1.0	0.67365624	0.552757925
sample_131	1.0	0.99995506	0.78651643
sample_132	1.0	0.99194302	0.473038245
sample_133	0.0	0.527210515	0.205778107
sample_134	0.0	0.36938332	0.48425645
sample_135	1.0	0.90171002	0.478400155
sample_136	1.0	0.9996285	0.79845661
sample_137	0.0	0.1187316015	0.4805394149999999
sample_138	1.0	0.996511865	0.55454614
sample_139	0.0	0.0323761699999999	0.436927357
sample_140	0.0	0.5588546999999999	0.48093305
sample_141	1.0	0.999173	0.5674596
sample_142	1.0	0.9982662	0.8193737249999999
sample_143	1.0	0.944121665	0.770477415
sample_144	1.0	0.996559615	0.6418848699999999
sample_145	1.0	0.93168718	0.7234074
sample_146	1.0	0.8713957050000001	0.523140445
sample_147	0.0	0.780128375	0.61122118
sample_148	1.0	0.999474175	0.851872955
sample_149	0.0	0.1513863775	0.2147321999999999
sample_150	0.0	0.495476025	0.58249544
sample_151	1.0	0.99923138	0.737005025
sample_152	1.0	0.92338675	0.8451711550000001
sample_153	1.0	0.739700135	0.5214878199999999
sample_154	0.0	0.227215912	0.45090324
sample_155	1.0	0.93356897	0.401875135
sample_156	1.0	0.94650361	0.524935925
sample_157	1.0	0.71704589	0.3671674649999999
sample_158	1.0	0.9851368	0.34904715
sample_159	0.0	0.05642724635	0.170228755
sample_160	1.0	0.95132635	0.47316099
sample_161	1.0	0.976925175	0.61958125
sample_162	1.0	0.94610552	0.491702085
sample_163	0.0	0.7841412	0.5542949699999999
sample_164	1.0	0.97910127	0.7585361500000001
sample_165	1.0	0.8812514499999999	0.547191535
sample_166	1.0	0.999691235	0.9481868
sample_167	0.0	0.466977505	0.473455885
sample_168	1.0	0.8952656999999999	0.4683589
sample_169	1.0	0.9991602	0.7381087749999999
sample_170	1.0	0.99857225	0.713555875
sample_171	1.0	0.985771835	0.67721993
sample_172	1.0	0.99804771	0.761474
sample_173	1.0	0.95230607	0.515979695
sample_174	1.0	0.985963925	0.4828011849999999
sample_175	1.0	0.99983025	0.851433535
sample_176	1.0	0.75419148	0.4503901724999999
sample_177	1.0	0.9577746	0.65879436
sample_178	1.0	0.99277943	0.67387555
sample_179	1.0	0.9945532	0.59129562
sample_180	0.0	0.0313328877499999	0.418729715
sample_181	1.0	0.9998525	0.706655355
sample_182	1.0	0.9441056	0.491842785
sample_183	1.0	0.7956026	0.5389111449999999
sample_184	1.0	0.98326362	0.4914915099999999
sample_185	1.0	0.99651365	0.656901865
sample_186	0.0	0.0346302223999999	0.164384655
sample_187	1.0	0.9974179	0.46262115
sample_188	1.0	0.990161735	0.540550815
sample_189	1.0	0.99062795	0.30489126
sample_190	1.0	0.986617265	0.545942675
sample_191	0.0	0.29690199	0.495981475
sample_192	1.0	0.99961335	0.904515665
sample_193	0.0	0.7067019800000001	0.606699635
sample_194	1.0	0.5237297	0.204697735
sample_195	1.0	0.9939631	0.48509047
sample_196	1.0	0.985453305	0.426291555
sample_197	1.0	0.95581842	0.6061546499999999
sample_198	1.0	0.66354046	0.57136029
sample_199	1.0	0.9799405	0.771044665
sample_200	1.0	0.99970873	0.55804245
sample_201	1.0	0.98297765	0.61155923
sample_202	1.0	0.62775345	0.42142627
sample_203	1.0	0.99625727	0.4777201
sample_204	1.0	0.8960188250000001	0.3389041849999999
sample_205	1.0	0.99385396	0.6053703500000001
sample_206	1.0	0.95416865	0.2975617499999999
sample_207	1.0	0.575220125	0.3002804
sample_208	1.0	0.9991379	0.675638255
sample_209	1.0	0.9958325	0.83975263
sample_210	1.0	0.98892735	0.559528
sample_211	0.0	0.15748894345	0.468472753
sample_212	1.0	0.67995237	0.41653328
sample_213	1.0	0.996076725	0.56029385
sample_214	1.0	0.976997665	0.6755905
sample_215	0.0	0.085397377747	0.38377079
sample_216	1.0	0.99184932	0.6923514500000001
sample_217	0.0	0.4067447185	0.30013879
sample_218	0.0	0.277115045	0.209313395
sample_219	1.0	0.99991625	0.7673925500000001
sample_220	0.0	0.12200545715	0.44573633
sample_221	1.0	0.99522967	0.619864985
sample_222	0.0	0.34518932	0.405883525
sample_223	0.0	0.85818982	0.357784935
sample_224	1.0	0.99941658	0.739413925
sample_225	1.0	0.98920345	0.59125808
sample_226	1.0	0.973956185	0.8325669
sample_227	1.0	0.99424715	0.54808515
sample_228	1.0	0.735952825	0.6279691350000001
sample_229	1.0	0.99915047	0.8146635
sample_230	1.0	0.8893611800000001	0.489931985
sample_231	1.0	0.994867465	0.690149825
sample_232	1.0	0.998183845	0.55280263
sample_233	1.0	0.98460785	0.69394842
sample_234	1.0	0.98505107	0.6758882500000001
sample_235	1.0	0.995437165	0.7286502699999999
sample_236	1.0	0.998873355	0.92589973
sample_237	1.0	0.99848705	0.64729967
sample_238	1.0	0.75106107	0.320559595
sample_239	1.0	0.95142367	0.583558175
sample_240	1.0	0.983106225	0.8214028499999999
sample_241	0.0	0.176279761	0.503478415
sample_242	1.0	0.9975961	0.694226335
sample_243	1.0	0.5181743125	0.6489063500000001
sample_244	1.0	0.98426928	0.634008865
sample_245	1.0	0.99412542	0.59804969
sample_246	0.0	0.701998515	0.3744420599999999
sample_247	1.0	0.939887195	0.39556261
sample_248	1.0	0.99544832	0.62746716
sample_249	1.0	0.98949882	0.539762235
sample_250	1.0	0.990328435	0.35003424
sample_251	1.0	0.9909783	0.666417
sample_252	1.0	0.86217761	0.4899072399999999
sample_253	1.0	0.99798575	0.55698259
sample_254	1.0	0.9257281	0.311281635
sample_255	1.0	0.99827807	0.7306249149999999
sample_256	1.0	0.96893848	0.55009236
sample_257	1.0	0.974447825	0.61249162
sample_258	0.0	0.48866981	0.46541714
sample_259	1.0	0.93569607	0.55300611
sample_260	0.0	0.169122655	0.445139515
sample_261	1.0	0.9990916	0.66601365
sample_262	1.0	0.9815328	0.52441874
sample_263	1.0	0.995669535	0.60182574
sample_264	0.0	0.29951181	0.5037004749999999
sample_265	1.0	0.984806565	0.40361998
sample_266	0.0	0.1024436015	0.486288335
sample_267	1.0	0.99772346	0.70054795
sample_268	1.0	0.999479375	0.7136010500000001
sample_269	1.0	0.98727395	0.35793627
sample_270	0.0	0.20088637	0.4677947875
sample_271	0.0	0.52232568	0.55690913
sample_272	1.0	0.99977095	0.79249543
sample_273	1.0	0.9986007	0.853819
sample_274	1.0	0.864485625	0.306338997
sample_275	1.0	0.99518821	0.38691949
sample_276	0.0	0.552557965	0.522722475
sample_277	0.0	0.450834175	0.47735445
sample_278	1.0	0.99017682	0.44225128
sample_279	1.0	0.79907965	0.4823763
sample_280	0.0	0.05198994435	0.3908653465
sample_281	1.0	0.996424885	0.67772294
sample_282	0.0	0.7675028349999999	0.4648806249999999
sample_283	1.0	0.988879635	0.7516893
sample_284	1.0	0.9909095	0.71592678
sample_285	1.0	0.81124878	0.44096103
sample_286	1.0	0.99930361	0.86094125
sample_287	1.0	0.996884315	0.42615743
sample_288	1.0	0.99338314	0.61272432
sample_289	0.0	0.36658744	0.430571045
sample_290	1.0	0.82782942	0.938903985
sample_291	0.0	0.23469367	0.48337978
sample_292	1.0	0.968322475	0.786952865
sample_293	0.0	0.0896816669999999	0.42859415
sample_294	1.0	0.99561912	0.87800675
sample_295	1.0	0.938824035	0.479737235
sample_296	0.0	0.605558575	0.5263469949999999
sample_297	1.0	0.979763835	0.4942608049999999
sample_298	1.0	0.98324948	0.6038065699999999
sample_299	1.0	0.790021875	0.416390205
sample_300	1.0	0.8221772	0.501636385
sample_301	1.0	0.99731526	0.59370738
sample_302	0.0	0.6313212500000001	0.521657485
sample_303	1.0	0.9959941	0.69875463
sample_304	1.0	0.9996072	0.689045365
sample_305	1.0	0.99834437	0.700099885
sample_306	1.0	0.976986185	0.74666755
sample_307	1.0	0.899072345	0.6440630700000001
sample_308	1.0	0.8826291500000001	0.70798865
sample_309	1.0	0.93515625	0.5450545250000001
sample_310	1.0	0.99944062	0.864618525
sample_311	1.0	0.998996	0.89450765
sample_312	1.0	0.993706765	0.54619935
sample_313	1.0	0.696767	0.472153165
sample_314	0.0	0.1552607865	0.3936142649999999
sample_315	1.0	0.99875417	0.7831803500000001
sample_316	1.0	0.999810385	0.860810845
sample_317	0.0	0.58207907	0.3390124674999999
sample_318	1.0	0.96613875	0.485029775
sample_319	1.0	0.9996015	0.90895892
sample_320	1.0	0.999998805	0.77647485
sample_321	1.0	0.99924925	0.7798696700000001
sample_322	1.0	0.78547915	0.306667915
sample_323	0.0	0.245466679	0.347848865
sample_324	1.0	0.91361645	0.2186368799999999
sample_325	1.0	0.7829748000000001	0.3820502449999999
sample_326	1.0	0.98836205	0.5660521000000001
sample_327	1.0	0.99902857	0.60843543
sample_328	1.0	0.874123185	0.5392488
sample_329	1.0	0.75109648	0.480383185
sample_330	1.0	0.963378695	0.5355117
sample_331	1.0	0.6348576699999999	0.449373725
sample_332	1.0	0.9891095	0.49991199
sample_333	0.0	0.1633510819999999	0.312339755
sample_334	1.0	0.92058482	0.472963005
sample_335	1.0	0.9883126	0.4163297
sample_336	1.0	0.99780065	0.52419074
sample_337	1.0	0.9994467	0.70598175
sample_338	1.0	0.714825285	0.55274986
sample_339	1.0	0.99977295	0.78463695
sample_340	0.0	0.6161092699999999	0.62098353
sample_341	0.0	0.0782905235	0.42414815
sample_342	1.0	0.99890395	0.601398875
sample_343	0.0	0.1444022164999999	0.481961495
sample_344	0.0	0.0607917846009999	0.437592355
sample_345	0.0	0.513281548	0.501857975
sample_346	1.0	0.98312857	0.61378064
sample_347	1.0	0.82397423	0.43173121
sample_348	1.0	0.961842475	0.4480357499999999
sample_349	0.0	0.403940592	0.2842609299999999
sample_350	1.0	0.98545611	0.583828125
sample_351	1.0	0.95157245	0.45038507
sample_352	1.0	0.99528927	0.7115290999999999
sample_353	1.0	0.991028385	0.57245614
sample_354	1.0	0.91006393	0.66439627
sample_355	1.0	0.99997395	0.7787540749999999
sample_356	1.0	0.57728534	0.722799
sample_357	1.0	0.97894917	0.4259232
sample_358	0.0	0.52526628	0.5981009799999999
sample_359	1.0	0.99728602	0.664449265
sample_360	1.0	0.999560135	0.77574125
sample_361	1.0	0.99890628	0.9053909
sample_362	1.0	0.9149774	0.65015025
sample_363	1.0	0.98758545	0.62162557
sample_364	1.0	0.851419575	0.5752138
sample_365	1.0	0.85514903	0.48881898
sample_366	1.0	0.99032933	0.415972515
sample_367	1.0	0.93556255	0.6020085749999999
sample_368	1.0	0.535343805	0.4393873749999999
sample_369	1.0	0.7489548	0.2478762
sample_370	1.0	0.94717985	0.5967496
sample_371	1.0	0.993764	0.736511025
sample_372	1.0	0.88714665	0.38185282
sample_373	1.0	0.97884347	0.5780269250000001
sample_374	1.0	0.87039932	0.403113045
sample_375	1.0	0.999705375	0.60428801
sample_376	1.0	0.976872575	0.540081855
sample_377	1.0	0.970484135	0.6677976
sample_378	0.0	0.0691638965	0.2457678449999999
sample_379	1.0	0.97737707	0.369374175
sample_380	1.0	0.9997952	0.87629055
sample_381	1.0	0.765974325	0.450905235
sample_382	1.0	0.850506275	0.270396735
sample_383	1.0	0.996594725	0.5532888
sample_384	1.0	0.89899947	0.428927705
sample_385	1.0	0.9993074	0.5824818300000001
sample_386	0.0	0.170947925	0.26302738
sample_387	1.0	0.921616285	0.569832495
sample_388	1.0	0.999862775	0.8879102
sample_389	1.0	0.99977806	0.82445968
sample_390	0.0	0.111737767	0.4765024599999999
sample_391	1.0	0.992683625	0.81368325
sample_392	1.0	0.404520345	0.5263130500000001
sample_393	1.0	0.95573683	0.540564485
sample_394	1.0	0.997003535	0.53413537
sample_395	1.0	0.9246883	0.609830965
sample_396	1.0	0.94216394	0.6118657700000001
sample_397	1.0	0.986783265	0.48846531
sample_398	1.0	0.99840695	0.73405198
sample_399	1.0	0.8309536	0.461936145
sample_400	1.0	0.99885252	0.6991478
sample_401	1.0	0.72159435	0.4246448399999999
sample_402	1.0	0.98043192	0.4595365999999999
sample_403	1.0	0.9999965	0.9094441
sample_404	0.0	0.155060482815	0.2808122
sample_405	1.0	0.9999478	0.8239091949999999
sample_406	1.0	0.99885395	0.810191155
sample_407	1.0	0.765432185	0.7509462499999999
sample_408	1.0	0.941237075	0.487352155
sample_409	1.0	0.90181832	0.52555749
sample_410	1.0	0.99420884	0.60312447
sample_411	1.0	0.998594975	0.61591928
sample_412	0.0	0.139202195	0.60331112
sample_413	1.0	0.97677817	0.74343247
sample_414	1.0	0.9999972	0.9221001
sample_415	1.0	0.962272425	0.58546245
sample_416	0.0	0.07675696185	0.46814121
sample_417	0.0	0.379908418	0.231948355
sample_418	1.0	0.940660665	0.586916185
sample_419	1.0	0.99451742	0.4497294
sample_420	0.0	0.02984898335	0.50646432
sample_421	1.0	0.82009288	0.7474565
sample_422	1.0	0.96111655	0.53349528
sample_423	1.0	0.9802644	0.56950949
sample_424	1.0	0.917477585	0.452441305
sample_425	1.0	0.97266835	0.550491275
sample_426	1.0	0.98056855	0.565647
sample_427	1.0	0.98738415	0.59365205
sample_428	1.0	0.99779897	0.63121765
sample_429	0.0	0.0059227046499999	0.3628228599999999
sample_430	1.0	0.99839835	0.901834025
sample_431	1.0	0.96829578	0.565900325
sample_432	0.0	0.092577912	0.41249984
sample_433	1.0	0.988312485	0.638064475
sample_434	1.0	0.99051655	0.6549629849999999
sample_435	1.0	0.997730315	0.50095076
sample_436	1.0	0.704424155	0.5258251300000001
sample_437	1.0	0.888334365	0.4216758
sample_438	1.0	0.908987875	0.620475385
sample_439	1.0	0.998497975	0.74584907
sample_440	1.0	0.999001825	0.63753595
sample_441	0.0	0.088696086	0.43360391
sample_442	1.0	0.99506947	0.698554635
sample_443	1.0	0.9196235	0.558284045
sample_444	0.0	0.4105033853499999	0.120881838
sample_445	0.0	0.1932572154	0.49369951
sample_446	1.0	0.95439237	0.643821685
sample_447	1.0	0.886376795	0.39861974
sample_448	1.0	0.99855293	0.838909875
sample_449	1.0	0.816296	0.346882075
sample_450	1.0	0.99706907	0.5261294999999999
sample_451	1.0	0.999893965	0.8597657750000001
sample_452	1.0	0.8377505	0.415556265
sample_453	1.0	0.98245528	0.592360035
sample_454	1.0	0.94213255	0.59022298
sample_455	1.0	0.995748315	0.788532865
sample_456	1.0	0.988665285	0.49138729
sample_457	0.0	0.0229517389	0.489332245
sample_458	1.0	0.96951732	0.612340865
sample_459	0.0	0.29741949	0.50610155
sample_460	1.0	0.99977815	0.8669738
sample_461	0.0	0.2204062905	0.474644685
sample_462	1.0	0.9793974	0.58882867
sample_463	1.0	0.9995863	0.833842755
sample_464	0.0	0.3732161135	0.45760153
sample_465	1.0	0.99848865	0.69501113
sample_466	0.0	0.091991955	0.4718335
sample_467	1.0	0.98819723	0.71125081
sample_468	1.0	0.99948927	0.603786275
sample_469	1.0	0.8351423499999999	0.430249137
sample_470	1.0	0.9428176	0.324406785
sample_471	1.0	0.99330105	0.689367175
sample_472	1.0	0.91156842	0.63737849
sample_473	0.0	0.51363899	0.48010552
sample_474	0.0	0.3684219655	0.491213425
sample_475	1.0	0.99306712	0.5935328
sample_476	1.0	0.98288095	0.6422165
sample_477	0.0	0.3698911325	0.30207598
sample_478	0.0	0.132301962	0.536496885
sample_479	0.0	0.8760829299999999	0.492214965
sample_480	0.0	0.071508104	0.36641993
sample_481	0.0	0.4400066785	0.54914532
sample_482	1.0	0.92528033	0.497246965
sample_483	0.0	0.977852435	0.8583836499999999
sample_484	1.0	0.998620385	0.6830148
sample_485	0.0	0.049869762	0.40531156
sample_486	1.0	0.92935868	0.633618325
sample_487	0.0	0.268822495	0.5103446549999999
sample_488	1.0	0.94502262	0.3600985
sample_489	0.0	0.439621867	0.4687038999999999
sample_490	1.0	0.90636255	0.457491425
sample_491	1.0	0.947336465	0.57142705
sample_492	1.0	0.96800722	0.5558537050000001
sample_493	1.0	0.99334762	0.6252613
sample_494	1.0	0.951277345	0.6658954
sample_495	1.0	0.634010075	0.32586055
sample_496	1.0	0.9974182	0.7159863500000001
sample_497	1.0	0.8321336500000001	0.5775977800000001
sample_498	1.0	0.99396675	0.76467715
sample_499	0.0	0.212379983	0.5082574
sample_500	1.0	0.9961411	0.6671549999999999
sample_501	1.0	0.8626277849999999	0.40599848
sample_502	1.0	0.999903315	0.8060362
sample_503	0.0	0.214710049	0.548199545
sample_504	1.0	0.99121248	0.376929745
sample_505	1.0	0.972813075	0.443267175
sample_506	1.0	0.981105275	0.492986785
sample_507	1.0	0.97245389	0.5784913700000001
sample_508	1.0	0.99902265	0.7434172750000001
sample_509	1.0	0.815201	0.56719667
sample_510	0.0	0.130049425	0.4272194835
sample_511	1.0	0.91065075	0.8438941799999999
sample_512	0.0	0.1426100825	0.30373295
sample_513	1.0	0.99200767	0.53326289
sample_514	1.0	0.91997545	0.4036513
sample_515	0.0	0.2679072915	0.45466331
sample_516	1.0	0.98721265	0.6136946999999999
sample_517	0.0	0.38444789	0.226992825
sample_518	1.0	0.97969995	0.59173052
sample_519	1.0	0.9805694	0.522844225
sample_520	1.0	0.99017135	0.504035175
sample_521	1.0	0.999818425	0.8549535
sample_522	1.0	0.813881375	0.31767634
sample_523	0.0	0.134082644	0.45512514
sample_524	1.0	0.98750035	0.708755045
sample_525	1.0	0.91121922	0.428884435
sample_526	1.0	0.99433832	0.6514908749999999
sample_527	0.0	0.221658555	0.47466831
sample_528	1.0	0.965403535	0.552039275
sample_529	1.0	0.970798175	0.51055118
sample_530	1.0	0.99988755	0.7590040499999999
sample_531	1.0	0.61352873	0.4524979899999999
sample_532	1.0	0.5304381575	0.69353966
sample_533	1.0	0.220418925	0.535327385
sample_534	1.0	0.97854765	0.44523126
sample_535	1.0	0.99555705	0.58710325
sample_536	1.0	0.99507625	0.7371853
sample_537	0.0	0.0122873755	0.412480165
sample_538	0.0	0.1481394363099999	0.229473645
sample_539	1.0	0.982262315	0.7530205249999999
sample_540	1.0	0.56424819	0.335944288
sample_541	1.0	0.99938935	0.7545368699999999
sample_542	0.0	0.08664380207	0.2034432299999999
sample_543	1.0	0.99410349	0.748154575
sample_544	1.0	0.99513603	0.8241062
sample_545	1.0	0.957254515	0.55885133
sample_546	1.0	0.98324767	0.83326707
sample_547	1.0	0.979537845	0.5633032
sample_548	1.0	0.97563167	0.465338205
sample_549	0.0	0.30728967168	0.47591196
sample_550	1.0	0.9517655	0.5936355099999999
sample_551	1.0	0.9981065	0.817619485
sample_552	0.0	0.9825375	0.52912647
sample_553	1.0	0.958334635	0.61425284
sample_554	1.0	0.97704742	0.738467435
sample_555	1.0	0.76680975	0.54473236
sample_556	0.0	0.0861106375	0.39333407
sample_557	1.0	0.9871588	0.56882313
sample_558	0.0	0.0426478598299999	0.2023848349999999
sample_559	1.0	0.99362862	0.57145919
sample_560	1.0	0.994211	0.6842332950000001
sample_561	0.0	0.4046144102	0.258915315
sample_562	1.0	0.99359082	0.49054678
sample_563	0.0	0.467610615	0.492411035
sample_564	1.0	0.988116885	0.5065024499999999
sample_565	1.0	0.981560125	0.643385975
sample_566	1.0	0.988193375	0.5529334100000001
sample_567	1.0	0.945689315	0.65238587
sample_568	1.0	0.99527127	0.6382619300000001
sample_569	1.0	0.99769557	0.78062915
sample_570	0.0	0.14235247215	0.421861125
sample_571	1.0	0.9950855	0.68015408
sample_572	0.0	0.09525453	0.178154285
sample_573	1.0	0.960813975	0.518071215
sample_574	1.0	0.7016641	0.50172355
sample_575	1.0	0.99295255	0.6935067450000001
sample_576	1.0	0.99777375	0.8129706050000001
sample_577	1.0	0.99723528	0.74890302
sample_578	1.0	0.97131708	0.4271937
sample_579	1.0	0.98301282	0.6964056000000001
sample_580	1.0	0.998239765	0.95422177
sample_581	1.0	0.853397915	0.2344854599999999
sample_582	1.0	0.8519135250000001	0.43742316
sample_583	1.0	0.99140245	0.71717285
sample_584	1.0	0.99602395	0.53578594
sample_585	1.0	0.3972743829999999	0.63601956
sample_586	0.0	0.1017738669999999	0.176126355
sample_587	1.0	0.8213579799999999	0.5497172849999999
sample_588	1.0	0.90628615	0.7890329199999999
sample_589	1.0	0.976371275	0.55281542
sample_590	1.0	0.99931073	0.910055
sample_591	1.0	0.99374885	0.483695465
sample_592	1.0	0.91418513	0.483314625
sample_593	1.0	0.4912759365	0.7823013999999999
sample_594	1.0	0.999659275	0.94822092
sample_595	1.0	0.99931246	0.688883575
sample_596	1.0	0.917159735	0.4514171
sample_597	1.0	0.99998021	0.915116475
sample_598	0.0	0.40872784	0.427536155
sample_599	1.0	0.92739575	0.83394067
sample_600	1.0	0.98414595	0.54978005
sample_601	1.0	0.99223555	0.369949665
sample_602	0.0	0.464759206	0.501412675
sample_603	1.0	0.95262595	0.572767095
sample_604	1.0	0.99429256	0.728968145
sample_605	1.0	0.98664835	0.58573497
sample_606	1.0	0.99974172	0.8082574250000001
sample_607	0.0	0.050459731	0.426786933
sample_608	1.0	0.860062885	0.292805195
sample_609	1.0	0.988693	0.8657578
sample_610	1.0	0.95126728	0.41597917
sample_611	0.0	0.2836166705	0.486705045
sample_612	1.0	0.79951435	0.396648615
sample_613	1.0	0.965530175	0.518826455
sample_614	0.0	0.078512677	0.43941152
sample_615	1.0	0.8355068999999999	0.4077359
sample_616	0.0	0.3166181	0.30385085
sample_617	1.0	0.9771597	0.76615085
sample_618	1.0	0.97159681	0.39750355
sample_619	1.0	0.63760733	0.23846208
sample_620	1.0	0.99010963	0.64177285
sample_621	0.0	0.1818045744999999	0.442141255
sample_622	1.0	0.92659122	0.544734885
sample_623	1.0	0.97312435	0.37954548
sample_624	0.0	0.1185958164999999	0.4767095699999999
sample_625	1.0	0.997231375	0.7141999800000001
sample_626	1.0	0.9638529	0.428565245
sample_627	1.0	0.999958085	0.957679425
sample_628	1.0	0.727073325	0.5242155399999999
sample_629	0.0	0.35155486625	0.46351096
sample_630	1.0	0.863795565	0.603346095
sample_631	1.0	0.986340645	0.42975304
sample_632	1.0	0.976257505	0.4474193
sample_633	1.0	0.81623268	0.33989114
sample_634	1.0	0.72512822	0.369964215
sample_635	1.0	0.98930965	0.5881967300000001
sample_636	0.0	0.194101735	0.45370201
sample_637	1.0	0.98015728	0.3161366
sample_638	0.0	0.5713753	0.24015987
sample_639	1.0	0.2636542	0.59392631
sample_640	1.0	0.94496242	0.5874024600000001
sample_641	0.0	0.3000455315	0.3974574349999999
sample_642	1.0	0.97495035	0.5340199099999999
sample_643	1.0	0.99934933	0.63732674
sample_644	1.0	0.98536277	0.687813845
sample_645	1.0	0.998812175	0.80471045
sample_646	1.0	0.819355975	0.42577159
sample_647	1.0	0.995534685	0.52053696
sample_648	1.0	0.987429275	0.601332435
sample_649	1.0	0.97536555	0.83117928
sample_650	1.0	0.982202985	0.71047007
sample_651	1.0	0.982932	0.521028015
sample_652	1.0	0.98910963	0.54842645
sample_653	0.0	0.0531350488	0.4640209875
sample_654	0.0	0.3252360625	0.41352055
sample_655	1.0	0.95822845	0.6073206950000001
sample_656	1.0	0.99863235	0.6768073450000001
sample_657	1.0	0.8729467500000001	0.531400715
sample_658	1.0	0.99941877	0.7370186750000001
sample_659	1.0	0.98905035	0.87706032
sample_660	0.0	0.0780700674999999	0.457714543
sample_661	0.0	0.079051453965	0.1578615085
sample_662	0.0	0.448642483	0.23834268
sample_663	1.0	0.9993757	0.68646098
sample_664	1.0	0.851955475	0.54910627
sample_665	1.0	0.819058075	0.4123090299999999
sample_666	0.0	0.158694605	0.3423237
sample_667	1.0	0.989944015	0.6193474999999999
sample_668	1.0	0.996335675	0.624413535
sample_669	1.0	0.998879335	0.73262364
sample_670	1.0	0.6975374750000001	0.50771316
sample_671	0.0	0.1179263968499999	0.380302315
sample_672	0.0	0.6203508	0.5347371750000001
sample_673	1.0	0.999995225	0.9758524
sample_674	0.0	0.27856801335	0.174445735
sample_675	1.0	0.99177588	0.5157319499999999
sample_676	1.0	0.99611125	0.397155835
sample_677	1.0	0.89913532	0.315065685
sample_678	0.0	0.47095058112925	0.346582175
sample_679	0.0	0.496869585	0.3524785549999999
sample_680	1.0	0.998729325	0.74738795
sample_681	0.0	0.17389034315	0.451473965
sample_682	1.0	0.99999492	0.92902513
sample_683	1.0	0.44427375	0.72014115
sample_684	1.0	0.9799081	0.3613973
sample_685	0.0	0.110472593	0.35629607
sample_686	1.0	0.994767925	0.57579923
sample_687	1.0	0.99585215	0.732231835
sample_688	1.0	0.93607362	0.4786814299999999
sample_689	1.0	0.94261963	0.599361
sample_690	1.0	0.976912485	0.589531025
sample_691	1.0	0.99105095	0.7083138250000001
sample_692	1.0	0.9999847	0.9482275
sample_693	1.0	0.73195123	0.527457725
sample_694	1.0	0.98524195	0.7229512849999999
sample_695	1.0	0.999020715	0.79014425
sample_696	0.0	0.276725811	0.57057893
sample_697	1.0	0.998748895	0.57269273
sample_698	1.0	0.9989577	0.9014149
sample_699	1.0	0.999766285	0.85139622
sample_700	1.0	0.9315903	0.55221785
sample_701	0.0	0.187972395	0.193796435
sample_702	1.0	0.686296665	0.389157035
sample_703	1.0	0.98138085	0.44894641
sample_704	1.0	0.999939075	0.8538973999999999
sample_705	1.0	0.99677265	0.79656355
sample_706	1.0	0.98220553	0.52084427
sample_707	1.0	0.993881345	0.618869855
sample_708	1.0	0.9948752	0.58213673
sample_709	1.0	0.87554535	0.5935409650000001
sample_710	1.0	0.98700683	0.57692319
sample_711	1.0	0.97814285	0.480343885
sample_712	1.0	0.96631712	0.550407015
sample_713	0.0	0.553768535	0.52421244
sample_714	1.0	0.933745505	0.561651515
sample_715	1.0	0.761550075	0.3996614149999999
sample_716	1.0	0.99959383	0.910584915
sample_717	0.0	0.0187525265	0.39465467
sample_718	1.0	0.9936304	0.586118365
sample_719	1.0	0.8564274000000001	0.33174628
sample_720	0.0	0.17955107	0.40676147
sample_721	0.0	0.133686479	0.4473240249999999
sample_722	1.0	0.96912365	0.62397266
sample_723	1.0	0.436161	0.644703465
sample_724	1.0	0.6575185	0.6165076300000001
sample_725	1.0	0.831706285	0.4914114499999999
sample_726	0.0	0.1035249781999999	0.439503575
sample_727	1.0	0.356793575	0.49604678
sample_728	1.0	0.99962465	0.8209439350000001
sample_729	1.0	0.9973821	0.777617225
sample_730	1.0	0.9988419	0.836162575
sample_731	0.0	0.0523470045	0.4011014775
sample_732	0.0	0.35174458	0.2356039899999999
sample_733	0.0	0.31348461	0.44725269
sample_734	1.0	0.9984828	0.69364808
sample_735	1.0	0.99983382	0.77102429
sample_736	1.0	0.99996955	0.845585675
sample_737	1.0	0.996302815	0.630832045
sample_738	0.0	0.366856205	0.5393192250000001
sample_739	0.0	0.0761052285	0.415424985
sample_740	0.0	0.243338927	0.52703758
sample_741	1.0	0.999722155	0.8401072949999999
sample_742	0.0	0.513979525	0.5778215999999999
sample_743	0.0	0.24944384	0.385488395
sample_744	1.0	0.810275275	0.545092735
sample_745	0.0	0.168370055	0.430179965
sample_746	1.0	0.890142235	0.4580915
sample_747	1.0	0.9895758	0.728717885
sample_748	1.0	0.81881685	0.26468287
sample_749	1.0	0.99952348	0.7866481000000001
sample_750	1.0	0.990305305	0.56929948
sample_751	1.0	0.9997563	0.7867892949999999
sample_752	1.0	0.959971165	0.68065263
sample_753	1.0	0.9499987	0.5533025300000001
sample_754	1.0	0.9968597	0.8068094349999999
sample_755	1.0	0.97772595	0.4376520849999999
sample_756	1.0	0.963531635	0.61615248
sample_757	0.0	0.369006402	0.467661035
sample_758	1.0	0.99880195	0.456238635
sample_759	1.0	0.83347115	0.391659335
sample_760	1.0	0.64091337	0.429398085
sample_761	1.0	0.7464232150000001	0.49987875
sample_762	1.0	0.98982945	0.638273655
sample_763	1.0	0.98821065	0.63871381
sample_764	1.0	0.96520394	0.54142165
sample_765	1.0	0.990864455	0.65072149
sample_766	0.0	0.271593262002	0.203812095
sample_767	1.0	0.999949985	0.78603515
sample_768	1.0	0.992505045	0.652645975
sample_769	1.0	0.981850185	0.45799069
sample_770	1.0	0.999002905	0.78510988
sample_771	1.0	0.958902295	0.5530832649999999
sample_772	1.0	0.9993245	0.839215665
sample_773	1.0	0.989265235	0.84355767
sample_774	1.0	0.993169375	0.43445564
sample_775	0.0	0.485315954	0.568471385
sample_776	1.0	0.99178335	0.552113835
sample_777	1.0	0.99561648	0.89590103
sample_778	1.0	0.8231345999999999	0.533043065
sample_779	1.0	0.93130175	0.58247569
sample_780	1.0	0.999328195	0.8776356
sample_781	1.0	0.99750895	0.539244375
sample_782	1.0	0.7977571999999999	0.56945655
sample_783	1.0	0.9943289	0.55322375
sample_784	1.0	0.55978595	0.49997755
sample_785	0.0	0.58112303	0.26361874
sample_786	0.0	0.122485521357	0.21375703
sample_787	0.0	0.117734302	0.4247977149999999
sample_788	1.0	0.9860706	0.594510375
sample_789	1.0	0.999111465	0.6588430000000001
sample_790	1.0	0.84972028	0.522486845
sample_791	0.0	0.4641832835	0.24031954
sample_792	1.0	0.7798989	0.405570815
sample_793	1.0	0.51465778	0.5354602749999999
sample_794	1.0	0.748042125	0.568473265
sample_795	1.0	0.992105545	0.67172703
sample_796	1.0	0.99938963	0.721198515
sample_797	1.0	0.8154056700000001	0.49602764
sample_798	0.0	0.409516995	0.51152093
sample_799	1.0	0.3056396085	0.55562566
sample_800	1.0	0.9383988	0.61316329
sample_801	1.0	0.99184157	0.665195175
sample_802	0.0	0.0381186995	0.420006495
sample_803	1.0	0.89025305	0.41488738
sample_804	1.0	0.99358577	0.9272174
sample_805	0.0	0.16977093525	0.51431309
sample_806	1.0	0.955100275	0.6045535
sample_807	1.0	0.981348755	0.6675413299999999
sample_808	1.0	0.82779612	0.4102549849999999
sample_809	1.0	0.59037615	0.2775806349999999
sample_810	1.0	0.705373935	0.55544096
sample_811	0.0	0.1944276855	0.2451180499999999
sample_812	0.0	0.282933705	0.48489756
sample_813	1.0	0.620499875	0.281943205
sample_814	0.0	0.34374218	0.20088818
sample_815	1.0	0.90098697	0.34891805
sample_816	1.0	0.8942028	0.3437127199999999
sample_817	1.0	0.993815095	0.619827865
sample_818	0.0	0.6108730600000001	0.453785525
sample_819	1.0	0.998559315	0.8236533349999999
sample_820	1.0	0.7359086699999999	0.38106055
sample_821	0.0	0.071066643695	0.17698253
sample_822	1.0	0.91133782	0.476895555
sample_823	1.0	0.551047755	0.691839165
sample_824	1.0	0.9987942	0.799818275
sample_825	1.0	0.869430865	0.419340385
sample_826	1.0	0.8510303	0.550870895
sample_827	1.0	0.99875795	0.8080396000000001
sample_828	1.0	0.9450489	0.53111138
sample_829	0.0	0.10920141	0.4101427199999999
sample_830	1.0	0.9966062	0.499185075
sample_831	1.0	0.99941656	0.54734535
sample_832	1.0	0.9533749	0.5835198500000001
sample_833	1.0	0.92513505	0.64517716
sample_834	0.0	0.13770472998	0.42214885
sample_835	1.0	0.97675756	0.8361074900000001
sample_836	0.0	0.2038393497499999	0.4012249
sample_837	1.0	0.9699644	0.63367399
sample_838	0.0	0.0813998772	0.352597385
sample_839	0.0	0.488902728	0.256021773
sample_840	1.0	0.99934625	0.65968913
sample_841	1.0	0.96601305	0.4931187649999999
sample_842	0.0	0.0855352785	0.456333965
sample_843	0.0	0.431860295	0.36537739
sample_844	1.0	0.987356065	0.51393342
sample_845	1.0	0.97099892	0.5352950399999999
sample_846	1.0	0.963800565	0.55469571
sample_847	1.0	0.8626498	0.5323510499999999
sample_848	1.0	0.985230225	0.6655528500000001
sample_849	1.0	0.78103142	0.45713325
sample_850	1.0	0.59601693	0.20771661
sample_851	0.0	0.057260815	0.37822694
sample_852	0.0	0.0750891335	0.343134157
sample_853	1.0	0.79053185	0.5324597799999999
sample_854	1.0	0.9968099	0.779434875
sample_855	1.0	0.99931577	0.57537986
sample_856	0.0	0.11779557	0.40852283
sample_857	1.0	0.99958985	0.78314217
sample_858	1.0	0.95294696	0.5060856
sample_859	1.0	0.99937326	0.6189077199999999
sample_860	1.0	0.8927761750000001	0.7337954250000001
sample_861	1.0	0.76945817	0.456625245
sample_862	1.0	0.99634742	0.70831591
sample_863	1.0	0.577282485	0.41163173
sample_864	1.0	0.85039215	0.573612375
sample_865	0.0	0.309695458	0.45671182
sample_866	1.0	0.9989309	0.7292373
sample_867	1.0	0.9135355	0.52331254
sample_868	1.0	0.87542455	0.459395815
sample_869	1.0	0.985502	0.848278675
sample_870	0.0	0.081499956	0.2775221
sample_871	1.0	0.8985208499999999	0.51415026
sample_872	1.0	0.99948257	0.85367585
sample_873	1.0	0.885931315	0.505821925
sample_874	1.0	0.9256745	0.66308563
sample_875	1.0	0.9985784	0.5958028
sample_876	1.0	0.953763325	0.952401825
sample_877	1.0	0.999984205	0.900073925
sample_878	0.0	0.75326395	0.579128925
sample_879	1.0	0.959646105	0.562640995
sample_880	1.0	0.74444935	0.2950148299999999
sample_881	0.0	0.25239935968	0.238298985
sample_882	1.0	0.999999225	0.934329745
sample_883	1.0	0.995216825	0.74900765
sample_884	0.0	0.3617934432499999	0.31895386
sample_885	1.0	0.97635978	0.5693171
sample_886	1.0	0.9848632	0.64059797
sample_887	1.0	0.445613304	0.4618862849999999
sample_888	0.0	0.050163383	0.386926
sample_889	1.0	0.98592185	0.811803
sample_890	1.0	0.91645863	0.4929068
sample_891	0.0	0.08542671545	0.466307785
sample_892	1.0	0.99998795	0.83671917
sample_893	1.0	0.7611132300000001	0.535561295
sample_894	0.0	0.3338583157999999	0.27999963
sample_895	1.0	0.809408785	0.402907765
sample_896	0.0	0.3604039034999999	0.5579209949999999
sample_897	0.0	0.443256475	0.536324925
sample_898	1.0	0.999971265	0.922252425
sample_899	1.0	0.93638013	0.63325582
sample_900	1.0	0.9973641	0.5936393799999999
sample_901	0.0	0.604669965	0.289368575
sample_902	1.0	0.99645193	0.612841025
sample_903	0.0	0.24177420075	0.241590265
sample_904	1.0	0.978863265	0.60620635
sample_905	1.0	0.99631717	0.82549868
sample_906	1.0	0.99532745	0.6890940999999999
sample_907	1.0	0.995393525	0.5112649499999999
sample_908	1.0	0.9693017	0.4461927
sample_909	0.0	0.3006552015	0.381436855
sample_910	1.0	0.9988203	0.7646020950000001
sample_911	1.0	0.8849661	0.513450785
sample_912	0.0	0.20981517	0.46955266
sample_913	1.0	0.997404815	0.81206265
sample_914	1.0	0.99814128	0.58550145
sample_915	1.0	0.9684113	0.62434207
sample_916	1.0	0.984809385	0.65262238
sample_917	1.0	0.945728515	0.55159885
sample_918	1.0	0.9973824	0.8044481800000001
sample_919	1.0	0.99895487	0.908033035
sample_920	1.0	0.928377985	0.461575335
sample_921	1.0	0.62570128	0.28351841
sample_922	1.0	0.85835795	0.62484992
sample_923	1.0	0.9998721	0.85628
sample_924	0.0	0.188705722335	0.213694625
sample_925	0.0	0.160719911	0.4079945399999999
sample_926	1.0	0.99923316	0.731688425
sample_927	1.0	0.99468415	0.6740614
sample_928	1.0	0.99998635	0.91398278
sample_929	1.0	0.91176822	0.9195406
sample_930	0.0	0.496484135	0.55588654
sample_931	0.0	0.2018839	0.462330585
sample_932	1.0	0.99782355	0.7214720699999999
sample_933	1.0	0.63436344	0.55292305
sample_934	1.0	0.667758135	0.51702092
sample_935	1.0	0.9997673	0.8869460250000001
sample_936	1.0	0.999999285	0.924081815
sample_937	0.0	0.41846369	0.3793136
sample_938	1.0	0.99990835	0.89453757
sample_939	1.0	0.55621019	0.3773504049999999
sample_940	1.0	0.8842405799999999	0.7614090499999999
sample_941	1.0	0.99896393	0.5278335350000001
sample_942	1.0	0.9996036	0.713247925
sample_943	1.0	0.9482867	0.655330835
sample_944	0.0	0.0762647665	0.1878598149999999
sample_945	1.0	0.746099245	0.46245782
sample_946	1.0	0.99965103	0.8704973
sample_947	1.0	0.76645393	0.4728616
sample_948	1.0	0.95476757	0.671695115
sample_949	1.0	0.97437057	0.5913304500000001
sample_950	0.0	0.427688914	0.5775152
sample_951	0.0	0.28578578285	0.51394882
sample_952	1.0	0.99710418	0.872030685
sample_953	1.0	0.98049422	0.57875438
sample_954	1.0	0.966477215	0.590497955
sample_955	1.0	0.984000205	0.708319125
sample_956	1.0	0.98516163	0.398775665
sample_957	1.0	0.9999842	0.9442805
sample_958	1.0	0.93899303	0.384863525
sample_959	1.0	0.9440724	0.3856363849999999
sample_960	1.0	0.9928194	0.7396201
sample_961	1.0	0.996949915	0.666236655
sample_962	1.0	0.8538891799999999	0.479407235
sample_963	1.0	0.989091975	0.718742105
sample_964	0.0	0.3212657985	0.22176653
sample_965	1.0	0.991972185	0.67600293
sample_966	1.0	0.9841296	0.52321927
sample_967	1.0	0.999940095	0.8540361
sample_968	1.0	0.959831825	0.4791842699999999
sample_969	1.0	0.88461975	0.596783955
sample_970	1.0	0.999404965	0.8621187
sample_971	1.0	0.998018205	0.63741917
sample_972	1.0	0.9964188	0.7584485999999999
sample_973	1.0	0.97562292	0.782504275
sample_974	1.0	0.90510825	0.510760635
sample_975	1.0	0.984564	0.6282077899999999
sample_976	0.0	0.410496035	0.51400395
sample_977	0.0	0.8628227500000001	0.659047215
sample_978	1.0	0.982005775	0.54316814
sample_979	1.0	0.993118465	0.7606335
sample_980	1.0	0.4431849799999999	0.517740785
sample_981	1.0	0.9933317	0.82742267
sample_982	0.0	0.28387133	0.431916445
sample_983	1.0	0.97805202	0.54529529
sample_984	1.0	0.90750865	0.54862131
sample_985	0.0	0.02997484735	0.394074653
sample_986	0.0	0.0372165968	0.4178650399999999
sample_987	1.0	0.996244585	0.50400945
sample_988	0.0	0.71912975	0.28674485
sample_989	1.0	0.995341955	0.544427545
sample_990	0.0	0.076558275	0.38764534
sample_991	1.0	0.994941275	0.8027318800000001
sample_992	1.0	0.861842685	0.358945775
sample_993	0.0	0.02265382015	0.446400315
sample_994	1.0	0.9870398	0.645184
sample_995	0.0	0.23492603757	0.4089707
sample_996	1.0	0.989103015	0.710143805
sample_997	0.0	0.8047537250000001	0.51616963
sample_998	1.0	0.9974258	0.631820455
sample_999	1.0	0.9309443	0.57379809
sample_1000	1.0	0.6450771099999999	0.559365215
sample_1001	1.0	0.7446170599999999	0.840805575
sample_1002	1.0	0.98752963	0.54994492
sample_1003	1.0	0.96319625	0.4438735649999999
sample_1004	1.0	0.797005585	0.53123056
sample_1005	1.0	0.591289595	0.57427959
sample_1006	1.0	0.9815441	0.446163175
sample_1007	0.0	0.29922563455	0.240810435
sample_1008	1.0	0.83694175	0.51860396
sample_1009	1.0	0.996315805	0.68773638
sample_1010	1.0	0.97649017	0.69807022
sample_1011	1.0	0.94262005	0.590452865
sample_1012	1.0	0.8589661150000001	0.326195285
sample_1013	0.0	0.178091188	0.447567095
sample_1014	1.0	0.9822285	0.7488842
sample_1015	1.0	0.93908562	0.54113983
sample_1016	1.0	0.998708625	0.6189770649999999
sample_1017	0.0	0.137043999	0.394633985
sample_1018	1.0	0.98277103	0.55378726
sample_1019	1.0	0.99982595	0.8807220499999999
sample_1020	1.0	0.8043364	0.398142055
sample_1021	1.0	0.74410248	0.310604215
sample_1022	1.0	0.99937997	0.71253805
sample_1023	1.0	0.94813815	0.61634257
sample_1024	0.0	0.195297635	0.40369287
sample_1025	0.0	0.420170966	0.449733765
sample_1026	1.0	0.9930067	0.715414225
sample_1027	1.0	0.997813425	0.627509875
sample_1028	1.0	0.999001235	0.683853745
sample_1029	1.0	0.9829202	0.601173375
sample_1030	1.0	0.7524474999999999	0.45748946
sample_1031	0.0	0.0456205371	0.3865528
sample_1032	1.0	0.8697099	0.356261485
sample_1033	1.0	0.9989054	0.8248258850000001
sample_1034	1.0	0.8843290500000001	0.407505985
sample_1035	0.0	0.244203947145	0.258250705
sample_1036	1.0	0.35846889	0.46830947
sample_1037	1.0	0.866617575	0.5890746600000001
sample_1038	0.0	0.2589220375	0.40414912
sample_1039	1.0	0.83811435	0.53753248
sample_1040	1.0	0.9649134	0.66489428
sample_1041	0.0	0.286239995	0.291633055
sample_1042	0.0	0.13555839525	0.497339335
sample_1043	1.0	0.9992316	0.822777315
sample_1044	1.0	0.8452037	0.4508459099999999
sample_1045	1.0	0.83684582	0.360792775
sample_1046	0.0	0.46057868855	0.57087857
sample_1047	1.0	0.8489017999999999	0.4102938
sample_1048	1.0	0.9962844	0.780834075
sample_1049	1.0	0.99795932	0.6525257799999999
sample_1050	1.0	0.964675245	0.56548689
sample_1051	1.0	0.9945348	0.655541985
sample_1052	1.0	0.99783387	0.663083035
sample_1053	1.0	0.91011253	0.387312365
sample_1054	1.0	0.83534693	0.547631015
sample_1055	1.0	0.998480375	0.63927565
sample_1056	1.0	0.90232258	0.63910745
sample_1057	0.0	0.1196411112999999	0.46266978
sample_1058	1.0	0.9811367	0.49043724
sample_1059	1.0	0.96833702	0.586347105
sample_1060	0.0	0.254397165	0.47356843
sample_1061	1.0	0.9990004	0.6489311
sample_1062	1.0	0.97339727	0.58052
sample_1063	0.0	0.453423795	0.44953591
sample_1064	1.0	0.933267655	0.3648299299999999
sample_1065	1.0	0.99869285	0.8744473500000001
sample_1066	1.0	0.998328	0.8696640099999999
sample_1067	1.0	0.999565565	0.77448425
sample_1068	1.0	0.69214241	0.24808792
sample_1069	1.0	0.97117472	0.5413601699999999
sample_1070	1.0	0.5726042	0.44494276
sample_1071	1.0	0.999736395	0.8829368
sample_1072	1.0	0.972925455	0.59276618
sample_1073	1.0	0.62267664	0.28362206
sample_1074	1.0	0.91301015	0.644031325
sample_1075	1.0	0.97425668	0.63517393
sample_1076	1.0	0.6020091399999999	0.409001315
sample_1077	0.0	0.1572143575	0.459090555
sample_1078	1.0	0.99999113	0.972099225
sample_1079	1.0	0.98528805	0.50820321
sample_1080	1.0	0.7492667	0.24627352
sample_1081	1.0	0.9999046	0.84450468
sample_1082	1.0	0.5948509000000001	0.272809015
sample_1083	1.0	0.98419495	0.673400105
sample_1084	1.0	0.9993681	0.79324667
sample_1085	0.0	0.234175792	0.512962535
sample_1086	1.0	0.99974423	0.9361066
sample_1087	1.0	0.952196675	0.6033378699999999
sample_1088	0.0	0.103702635	0.41721452
sample_1089	0.0	0.0228085291415	0.21899237
sample_1090	1.0	0.90837935	0.3925760499999999
sample_1091	1.0	0.7511466499999999	0.35846337
sample_1092	1.0	0.994962525	0.7156369
sample_1093	1.0	0.917241025	0.53963795
sample_1094	1.0	0.999052875	0.7928454
sample_1095	1.0	0.997570665	0.635079635
sample_1096	1.0	0.9979835	0.560395565
sample_1097	1.0	0.773134065	0.52454353
sample_1098	1.0	0.9802001	0.39806747
sample_1099	1.0	0.97358304	0.94976395
sample_1100	1.0	0.5469092600000001	0.55463649
sample_1101	1.0	0.997545245	0.54531804
sample_1102	1.0	0.95624215	0.374713495
sample_1103	1.0	0.9991028	0.72202315
sample_1104	0.0	0.054628988	0.18542857
sample_1105	1.0	0.99530363	0.78794747
sample_1106	1.0	0.97961365	0.57187755
sample_1107	1.0	0.92576715	0.55995795
sample_1108	1.0	0.99924305	0.8374356000000001
sample_1109	1.0	0.83355177	0.5176677000000001
sample_1110	1.0	0.9933137	0.82995902
sample_1111	1.0	0.98559037	0.55673025
sample_1112	1.0	0.92347665	0.6305846900000001
sample_1113	1.0	0.779973575	0.43619974
sample_1114	1.0	0.7837468750000001	0.59057038
sample_1115	1.0	0.97190135	0.64149055
sample_1116	0.0	0.2175273063	0.2939045249999999
sample_1117	1.0	0.99800812	0.77356097
sample_1118	1.0	0.96568718	0.5363972499999999
sample_1119	1.0	0.99345695	0.649440645
sample_1120	1.0	0.8838754	0.607865335
sample_1121	1.0	0.801514875	0.405686965
sample_1122	1.0	0.99526145	0.62804902
sample_1123	1.0	0.94430675	0.6282409250000001
sample_1124	0.0	0.232411796	0.510775815
sample_1125	0.0	0.13758924	0.4923721749999999
sample_1126	1.0	0.974997075	0.50047907
sample_1127	1.0	0.99883105	0.6628536300000001
sample_1128	1.0	0.99433309	0.508714555
sample_1129	1.0	0.85605023	0.916258625
sample_1130	0.0	0.0929143175	0.46465805
sample_1131	1.0	0.825835675	0.198501247
sample_1132	1.0	0.9986695	0.68964793
sample_1133	1.0	0.8656926	0.5457022499999999
sample_1134	1.0	0.992795325	0.521857585
sample_1135	0.0	0.0662199367	0.23835192
sample_1136	1.0	0.8406493749999999	0.7527929250000001
sample_1137	1.0	0.99108388	0.633404115
sample_1138	0.0	0.024408856	0.354375815
sample_1139	1.0	0.99921456	0.93713767
sample_1140	0.0	0.0417692425	0.201048755
sample_1141	1.0	0.99821503	0.7413327000000001
sample_1142	1.0	0.965212675	0.5434377850000001
sample_1143	1.0	0.99894497	0.70844005
sample_1144	1.0	0.99277855	0.570118245
sample_1145	0.0	0.6657936449999999	0.7489627000000001
sample_1146	0.0	0.36925092	0.4464710349999999
sample_1147	1.0	0.99822548	0.712553415
sample_1148	0.0	0.022386355	0.44593783
sample_1149	0.0	0.10399346	0.46069856
sample_1150	1.0	0.91626567	0.3524872599999999
sample_1151	1.0	0.99753905	0.548593535
sample_1152	1.0	0.9363666	0.423273595
sample_1153	0.0	0.54703104	0.47341302
sample_1154	0.0	0.1777294015	0.4714183349999999
sample_1155	1.0	0.98406415	0.49361593
sample_1156	1.0	0.98741443	0.851828185
sample_1157	1.0	0.99288526	0.42651741
sample_1158	1.0	0.998299685	0.6975326399999999
sample_1159	1.0	0.996746075	0.43503082
sample_1160	1.0	0.95473165	0.537243575
sample_1161	1.0	0.993843015	0.81754785
sample_1162	1.0	0.970633865	0.68737815
sample_1163	1.0	0.999267985	0.93277288
sample_1164	1.0	0.838853895	0.45885463
sample_1165	1.0	0.800057185	0.24414165
sample_1166	0.0	0.2148993249999999	0.430122085
sample_1167	1.0	0.999259325	0.90971392
sample_1168	1.0	0.6546338	0.472688365
sample_1169	1.0	0.998746	0.619153665
sample_1170	1.0	0.5241131849999999	0.8201346300000001
sample_1171	1.0	0.9819215	0.62989668
sample_1172	0.0	0.10233252	0.53108326
sample_1173	1.0	0.97882095	0.9227003
sample_1174	1.0	0.984066375	0.45503325
sample_1175	1.0	0.9990184	0.7984941000000001
sample_1176	1.0	0.99359215	0.832866
sample_1177	1.0	0.986415025	0.56999178
sample_1178	1.0	0.93072009	0.633056895
sample_1179	1.0	0.653632565	0.55320828
sample_1180	0.0	0.057752055	0.49495058
sample_1181	0.0	0.611236675	0.496416645
sample_1182	1.0	0.88676787	0.49374741
sample_1183	0.0	0.0795428625	0.40039568
sample_1184	1.0	0.85272115	0.48980869
sample_1185	1.0	0.980251935	0.6838955
sample_1186	1.0	0.9891086	0.7376417
sample_1187	0.0	0.1185490565	0.3245763
sample_1188	1.0	0.966501625	0.6480602
sample_1189	1.0	0.64552146	0.750424975
sample_1190	1.0	0.99919313	0.6128676049999999
sample_1191	1.0	0.9980473	0.7389954000000001
sample_1192	1.0	0.9972725	0.8264634900000001
sample_1193	1.0	0.9159453	0.36421256
sample_1194	1.0	0.425740006	0.4971306
sample_1195	1.0	0.75349003	0.5152894
sample_1196	1.0	0.99923037	0.8614763649999999
sample_1197	0.0	0.12153469	0.3471627889999999
sample_1198	1.0	0.83276871	0.492728095
sample_1199	1.0	0.9265667	0.41483084
sample_1200	0.0	0.243476742	0.43696186
sample_1201	0.0	0.0965374835	0.50178235
sample_1202	1.0	0.99906677	0.87287855
sample_1203	1.0	0.86259555	0.64067295
sample_1204	0.0	0.087141295	0.20198609
sample_1205	1.0	0.97238608	0.37795381
sample_1206	0.0	0.046019637	0.416715685
sample_1207	0.0	0.56778639	0.33820151
sample_1208	1.0	0.8677656	0.611099865
sample_1209	1.0	0.974915985	0.63332485
sample_1210	1.0	0.53490851	0.3936032849999999
sample_1211	1.0	0.9706006	0.73656405
sample_1212	1.0	0.99884303	0.839934
sample_1213	1.0	0.97415448	0.45340603
sample_1214	0.0	0.1159309005	0.51392615
sample_1215	1.0	0.9986799	0.7803831999999999
sample_1216	1.0	0.925576895	0.409236
sample_1217	1.0	0.9851402	0.54012082
sample_1218	1.0	0.681986625	0.5241041900000001
sample_1219	1.0	0.94892778	0.411023025
sample_1220	1.0	0.99591263	0.8480989
sample_1221	1.0	0.851810725	0.516726945
sample_1222	1.0	0.99929615	0.8689668349999999
sample_1223	1.0	0.944462955	0.581070305
sample_1224	0.0	0.12256369	0.419596905
sample_1225	1.0	0.399862625	0.5001969350000001
sample_1226	1.0	0.9847725	0.510611625
sample_1227	0.0	0.098392409	0.22187435
sample_1228	0.0	0.8021786	0.596791415
sample_1229	1.0	0.96073397	0.4669675199999999
sample_1230	1.0	0.9988945	0.7423164250000001
sample_1231	1.0	0.98420352	0.89128723
sample_1232	1.0	0.99898958	0.7523876300000001
sample_1233	1.0	0.803401575	0.27371807
sample_1234	1.0	0.99880767	0.76132635
sample_1235	0.0	0.11977137275	0.4666954199999999
sample_1236	1.0	0.025472409	0.238433893
sample_1237	1.0	0.50539651	0.48385795
sample_1238	1.0	0.675603935	0.3452910649999999
sample_1239	1.0	0.988677265	0.859789025
sample_1240	1.0	0.977207935	0.68001714
sample_1241	1.0	0.99674851	0.7160157
sample_1242	1.0	0.95972908	0.348722965
sample_1243	1.0	0.96720498	0.5961035
sample_1244	1.0	0.989917875	0.79187112
sample_1245	1.0	0.999228825	0.798657885
sample_1246	1.0	0.94235045	0.66884953
sample_1247	0.0	0.0311926462999999	0.41180896
sample_1248	1.0	0.972444885	0.7849526
sample_1249	1.0	0.999192595	0.87800598
sample_1250	1.0	0.9838984	0.4538744
sample_1251	1.0	0.9941434	0.55744405
sample_1252	1.0	0.9932442	0.58579565
sample_1253	1.0	0.99807533	0.825499
sample_1254	0.0	0.324239021	0.45773459
sample_1255	1.0	0.9659304	0.57448338
sample_1256	1.0	0.32646946	0.44867154
sample_1257	1.0	0.976778	0.63107157
sample_1258	1.0	0.911756035	0.365577
sample_1259	1.0	0.9737015	0.6687196200000001
sample_1260	0.0	0.1054245245	0.281176085
sample_1261	1.0	0.99166505	0.63566649
sample_1262	1.0	0.984216175	0.5839572399999999
sample_1263	1.0	0.98932643	0.48698947
sample_1264	1.0	0.837168535	0.626000785
sample_1265	1.0	0.977910365	0.63513863
sample_1266	1.0	0.91032172	0.497939365
sample_1267	1.0	0.991200035	0.600648385
sample_1268	1.0	0.974548935	0.715680835
sample_1269	1.0	0.971243475	0.61216277
sample_1270	1.0	0.9266242	0.53935119
sample_1271	1.0	0.98743055	0.342475125
sample_1272	1.0	0.988673	0.8308104000000001
sample_1273	1.0	0.99262237	0.8837024250000001
sample_1274	1.0	0.99311724	0.82237278
sample_1275	0.0	0.148574579	0.439809105
sample_1276	0.0	0.394275606	0.563270005
sample_1277	1.0	0.97598943	0.71577638
sample_1278	1.0	0.99919757	0.8895774000000001
sample_1279	0.0	0.1228276505	0.25772443
sample_1280	0.0	0.416599325	0.44543955
sample_1281	0.0	0.18419607	0.458807595
sample_1282	1.0	0.85703385	0.4085803
sample_1283	1.0	0.99904235	0.8087901200000001
sample_1284	1.0	0.78126685	0.619023385
sample_1285	1.0	0.99703744	0.7250982749999999
sample_1286	1.0	0.99925443	0.70062985
sample_1287	1.0	0.6135588750000001	0.4135217049999999
sample_1288	1.0	0.99560875	0.623353825
sample_1289	0.0	0.627468615	0.55622445
sample_1290	1.0	0.77889255	0.6435349499999999
sample_1291	1.0	0.91830163	0.576970695
sample_1292	0.0	0.075405568	0.4165205075
sample_1293	1.0	0.82839785	0.45719859
sample_1294	1.0	0.98959398	0.722070035
sample_1295	1.0	0.92725765	0.526319835
sample_1296	1.0	0.985128125	0.592518895
sample_1297	1.0	0.9374246	0.8804163
sample_1298	1.0	0.99763456	0.682264045
sample_1299	1.0	0.961873025	0.4529705499999999
sample_1300	1.0	0.99370188	0.586743515
sample_1301	1.0	0.99344255	0.7490407699999999
sample_1302	0.0	0.5134832	0.456537715
sample_1303	1.0	0.997515525	0.57419087
sample_1304	1.0	0.99770393	0.76679955
sample_1305	1.0	0.99716215	0.682464805
sample_1306	0.0	0.58896602	0.55156446
sample_1307	1.0	0.8227763	0.53862002
sample_1308	1.0	0.559858525	0.399251035
sample_1309	0.0	0.41309227	0.42450297
sample_1310	0.0	0.26117449	0.386059315
sample_1311	0.0	0.0439809435	0.3950691765
sample_1312	1.0	0.550744865	0.342954085
sample_1313	1.0	0.993101275	0.772497835
sample_1314	1.0	0.941741325	0.45538121
sample_1315	1.0	0.9962035	0.668486835
sample_1316	1.0	0.96735725	0.70535123
sample_1317	0.0	0.1456679715	0.395384535
sample_1318	1.0	0.984149715	0.693162685
sample_1319	1.0	0.996501865	0.89999151
sample_1320	1.0	0.99260577	0.7678242
sample_1321	1.0	0.71173765	0.46190704
sample_1322	1.0	0.8714432750000001	0.666664215
sample_1323	1.0	0.67042975	0.48157788
sample_1324	0.0	0.614862415	0.52496795
sample_1325	1.0	0.991009295	0.6356344
sample_1326	0.0	0.0691392825	0.36371535
sample_1327	1.0	0.8944722700000001	0.42115326
sample_1328	0.0	0.13848653	0.4046216325
sample_1329	1.0	0.99711835	0.6093018
sample_1330	0.0	0.752802085	0.53397735
sample_1331	1.0	0.97810002	0.607313525
sample_1332	1.0	0.8172672400000001	0.4712421799999999
sample_1333	1.0	0.93152397	0.7078332
sample_1334	1.0	0.877033875	0.58507888
sample_1335	1.0	0.4170595569999999	0.370566
sample_1336	1.0	0.90138885	0.44647065
sample_1337	0.0	0.0383621385	0.48925396
sample_1338	1.0	0.973253635	0.4157558
sample_1339	1.0	0.97959475	0.9214889
sample_1340	1.0	0.998096675	0.71664847
sample_1341	1.0	0.98186237	0.67596045
sample_1342	1.0	0.997034605	0.6147004300000001
sample_1343	0.0	0.0255586335	0.457310245
sample_1344	0.0	0.142168545	0.48711045
sample_1345	1.0	0.9986935	0.82540097
sample_1346	0.0	0.38982585	0.520000785
sample_1347	1.0	0.999039	0.638475295
sample_1348	1.0	0.6084654700000001	0.61320727
sample_1349	1.0	0.99778132	0.7478238
sample_1350	1.0	0.99316975	0.572949005
sample_1351	1.0	0.99814084	0.7907385499999999
sample_1352	0.0	0.1809912769999999	0.22742766
sample_1353	0.0	0.0434171344999999	0.386490235
sample_1354	1.0	0.866329405	0.637065475
sample_1355	1.0	0.981999605	0.69095775
sample_1356	0.0	0.119204179	0.56982205
sample_1357	1.0	0.99762198	0.7067781799999999
sample_1358	0.0	0.48596657855	0.29817805
sample_1359	1.0	0.7476609999999999	0.37764196
sample_1360	1.0	0.975661635	0.49386345
sample_1361	1.0	0.993781265	0.59724843
sample_1362	1.0	0.88920935	0.464116775
sample_1363	1.0	0.999123275	0.96597143
sample_1364	1.0	0.80200618	0.3630502799999999
sample_1365	1.0	0.9966154	0.863692405
sample_1366	0.0	0.0210005985	0.383238843
sample_1367	0.0	0.0802815975	0.21679375
sample_1368	0.0	0.184138395	0.15076013
sample_1369	0.0	0.14484824965	0.32961428
sample_1370	1.0	0.99907182	0.9576355
sample_1371	0.0	0.48976247	0.43782978
sample_1372	1.0	0.99689007	0.5833455000000001
sample_1373	1.0	0.99255055	0.43900543
sample_1374	1.0	0.997503925	0.701665835
sample_1375	1.0	0.80512929	0.490335085
sample_1376	1.0	0.70054497	0.4676728699999999
sample_1377	1.0	0.991083165	0.6002796
sample_1378	0.0	0.02444316665	0.428404873
sample_1379	1.0	0.97582503	0.5716624
sample_1380	1.0	0.998432125	0.94554555
sample_1381	0.0	0.055945641	0.565146285
sample_1382	1.0	0.63700758	0.406424585
sample_1383	1.0	0.9906439	0.60951549
sample_1384	1.0	0.86395775	0.462345815
sample_1385	1.0	0.645584985	0.53803268
sample_1386	0.0	0.2810801295	0.449755765
sample_1387	0.0	0.50277931175	0.6252681
sample_1388	1.0	0.953970425	0.789471955
sample_1389	1.0	0.30312844	0.27339563
sample_1390	1.0	0.862476965	0.62589794
sample_1391	0.0	0.63883706	0.40832024
sample_1392	1.0	0.950999085	0.421082125
sample_1393	1.0	0.984268	0.543349925
sample_1394	1.0	0.92286233	0.484603065
sample_1395	1.0	0.99853495	0.77915185
sample_1396	0.0	0.530521935	0.531641185
sample_1397	0.0	0.360593565	0.4534843699999999
sample_1398	1.0	0.996783775	0.71312453
sample_1399	1.0	0.99756582	0.532261875
sample_1400	0.0	0.0555486895	0.395661463
sample_1401	1.0	0.84440165	0.512693705
sample_1402	1.0	0.789787715	0.48610142
sample_1403	1.0	0.9960579	0.92555488
sample_1404	1.0	0.99834663	0.84370353
sample_1405	1.0	0.838354575	0.287836515
sample_1406	1.0	0.99309015	0.5900106
sample_1407	1.0	0.9539673	0.35179515
sample_1408	0.0	0.4552671765	0.461118335
sample_1409	1.0	0.877159865	0.67556852
sample_1410	0.0	0.1174818669999999	0.425846585
sample_1411	1.0	0.99842335	0.5570135549999999
sample_1412	1.0	0.924783825	0.68167157
sample_1413	0.0	0.0771715493	0.20337556
sample_1414	1.0	0.97422163	0.58476226
sample_1415	1.0	0.99661617	0.5630555749999999
sample_1416	1.0	0.99596295	0.565676945
sample_1417	1.0	0.89829582	0.264969715
sample_1418	1.0	0.513199035	0.3992430199999999
sample_1419	1.0	0.906185	0.611073065
sample_1420	1.0	0.9874485	0.62868333
sample_1421	0.0	0.19827791	0.47897716
sample_1422	1.0	0.583102185	0.44357564
sample_1423	0.0	0.46472344	0.45359233
sample_1424	1.0	0.700523855	0.38051186
sample_1425	1.0	0.997322365	0.62880403
sample_1426	1.0	0.99735902	0.728027365
sample_1427	1.0	0.98744467	0.63894385
sample_1428	1.0	0.95243105	0.497895935
sample_1429	1.0	0.5357934825	0.224917975
sample_1430	1.0	0.956508545	0.4983604299999999
sample_1431	0.0	0.08738863	0.38770971
sample_1432	0.0	0.605451615	0.344387145
sample_1433	0.0	0.0281987695	0.42614576
sample_1434	1.0	0.957023205	0.610203775
sample_1435	1.0	0.7025438150000001	0.277582585
sample_1436	1.0	0.9967134	0.77366815
sample_1437	1.0	0.99544975	0.81929385
sample_1438	1.0	0.95161146	0.45933141
sample_1439	0.0	0.3331669025	0.4790442649999999
sample_1440	1.0	0.9566242	0.54499895
sample_1441	1.0	0.9991467	0.820209745
sample_1442	1.0	0.992735435	0.455632225
sample_1443	1.0	0.82939322	0.536821
sample_1444	1.0	0.6592868000000001	0.57000814
sample_1445	0.0	0.445613185	0.2758400749999999
sample_1446	1.0	0.90558695	0.9441391
sample_1447	1.0	0.99920535	0.70859375
sample_1448	1.0	0.9984601	0.946783115
sample_1449	1.0	0.99809375	0.685711085
sample_1450	1.0	0.7779949	0.569963435
sample_1451	0.0	0.43837481	0.42085842
sample_1452	1.0	0.96903941	0.5961473
sample_1453	1.0	0.99529843	0.5973197699999999
sample_1454	0.0	0.1130771935	0.174638855
sample_1455	0.0	0.1212011068	0.488305765
sample_1456	1.0	0.9997003	0.87776795
sample_1457	1.0	0.99609937	0.345145465
sample_1458	1.0	0.9946192	0.62866614
sample_1459	1.0	0.86934305	0.45678917
sample_1460	1.0	0.99760355	0.5742456650000001
sample_1461	1.0	0.995404335	0.65410095
sample_1462	0.0	0.0429238304999999	0.443226985
sample_1463	0.0	0.04595076995	0.4235531185
sample_1464	0.0	0.3389746655	0.450510865
sample_1465	0.0	0.30891409765	0.373972825
sample_1466	1.0	0.999605885	0.85133552
sample_1467	1.0	0.98259461	0.5743919
sample_1468	1.0	0.994083775	0.7549372
sample_1469	0.0	0.605055005	0.347683935
sample_1470	0.0	0.65006929	0.28504203
sample_1471	1.0	0.992890125	0.683567915
sample_1472	1.0	0.99250055	0.61192067
sample_1473	1.0	0.9830645	0.48545021
sample_1474	1.0	0.99834263	0.7706316099999999
sample_1475	0.0	0.316759678	0.474051165
sample_1476	0.0	0.086744346	0.3197285749999999
sample_1477	1.0	0.992592665	0.4575439799999999
sample_1478	1.0	0.92844705	0.4867046349999999
sample_1479	0.0	0.0150852478	0.39216826
sample_1480	1.0	0.983982055	0.59609926
sample_1481	1.0	0.926461925	0.53844187
sample_1482	0.0	0.315903328285	0.483295975
sample_1483	1.0	0.98556375	0.62088846
sample_1484	0.0	0.048898655	0.455823555
sample_1485	1.0	0.982957775	0.5408451
sample_1486	1.0	0.99948235	0.8880900650000001
sample_1487	1.0	0.6789938	0.461992705
sample_1488	1.0	0.8148635500000001	0.27796704
sample_1489	1.0	0.9968642	0.55118396
sample_1490	1.0	0.996550935	0.817196765
sample_1491	1.0	0.94540455	0.7223612349999999
sample_1492	1.0	0.99340765	0.7128237
sample_1493	1.0	0.98870125	0.432149375
sample_1494	1.0	0.8062952	0.5058638200000001
sample_1495	0.0	0.205847603	0.4521790499999999
sample_1496	1.0	0.8810073300000001	0.42669255
sample_1497	1.0	0.99498135	0.692675225
sample_1498	1.0	0.992665525	0.671472965
sample_1499	1.0	0.99798131	0.5917435
sample_1500	1.0	0.84898713	0.53874478
sample_1501	0.0	0.089433145	0.49079331
sample_1502	1.0	0.96499028	0.42306856
sample_1503	1.0	0.990807625	0.65319805
sample_1504	0.0	0.0311870305	0.402250065
sample_1505	0.0	0.0177388365	0.4045702125
sample_1506	1.0	0.98850248	0.345636065
sample_1507	1.0	0.49065983	0.41887572
sample_1508	1.0	0.9973869	0.637519535
sample_1509	0.0	0.2010007349999999	0.4024402279999999
sample_1510	1.0	0.99369918	0.7279188249999999
sample_1511	0.0	0.59170664	0.4180756285
sample_1512	1.0	0.97491492	0.63076962
sample_1513	1.0	0.78063505	0.29132122
sample_1514	0.0	0.2806476384	0.49223857
sample_1515	1.0	0.9899733	0.42590825
sample_1516	0.0	0.3000291344999999	0.431406895
sample_1517	1.0	0.8934662	0.5990698999999999
sample_1518	0.0	0.110954525	0.3927941849999999
sample_1519	1.0	0.98749912	0.447247
sample_1520	1.0	0.9981458	0.6497344
sample_1521	1.0	0.99810904	0.523802085
sample_1522	1.0	0.99424943	0.6982632550000001
sample_1523	1.0	0.99306043	0.528517025
sample_1524	1.0	0.9996475	0.879456215
sample_1525	1.0	0.99844905	0.6584827499999999
sample_1526	1.0	0.75151743	0.52937782
sample_1527	0.0	0.0583693735	0.431080727
sample_1528	1.0	0.98971785	0.73234198
sample_1529	0.0	0.596895745	0.4694137499999999
sample_1530	1.0	0.993825075	0.61820401
sample_1531	0.0	0.326453187275	0.64436028
sample_1532	1.0	0.99596122	0.80776632
sample_1533	1.0	0.99943295	0.93254835
sample_1534	1.0	0.996733935	0.733743375
sample_1535	1.0	0.99963155	0.85954777
sample_1536	1.0	0.943331615	0.746925745
sample_1537	1.0	0.99288478	0.57651679
sample_1538	1.0	0.99270105	0.392783465
sample_1539	1.0	0.9981289	0.7326897050000001
sample_1540	0.0	0.24173861475	0.52842665
sample_1541	1.0	0.993778535	0.5460220650000001
sample_1542	1.0	0.9611805	0.610338085
sample_1543	0.0	0.5183269925	0.441432775
sample_1544	1.0	0.99875205	0.77895865
sample_1545	1.0	0.98182728	0.59517267
sample_1546	1.0	0.99430778	0.636863815
sample_1547	1.0	0.99787381	0.7533984499999999
sample_1548	1.0	0.999023065	0.88249406
sample_1549	1.0	0.9988401	0.81598098
sample_1550	1.0	0.99863762	0.68716222
sample_1551	1.0	0.9987791	0.62764745
sample_1552	1.0	0.999183595	0.795152835
sample_1553	1.0	0.973446975	0.6649649799999999
sample_1554	0.0	0.016920257	0.45831397
sample_1555	1.0	0.999284595	0.8144613
sample_1556	0.0	0.085974346	0.541555185
sample_1557	0.0	0.1442916375	0.191431955
sample_1558	0.0	0.59566058	0.381441265
sample_1559	1.0	0.515845335	0.4582881199999999
sample_1560	1.0	0.98418905	0.4218317099999999
sample_1561	1.0	0.829837685	0.457579685
sample_1562	0.0	0.0515875965	0.417982115
sample_1563	1.0	0.99464643	0.591884825
sample_1564	0.0	0.310380759555	0.5025505
sample_1565	1.0	0.981189035	0.8417698
sample_1566	1.0	0.886953475	0.455535975
sample_1567	1.0	0.99982035	0.957806185
sample_1568	1.0	0.98430645	0.59491514
sample_1569	1.0	0.994829805	0.856731015
sample_1570	1.0	0.987399585	0.643387615
sample_1571	1.0	0.996620685	0.80621672
sample_1572	1.0	0.85556543	0.467630385
sample_1573	1.0	0.85387645	0.2356589499999999
sample_1574	1.0	0.97078005	0.555746895
sample_1575	1.0	0.97037097	0.93292625
sample_1576	1.0	0.998620635	0.8521405
sample_1577	1.0	0.72858992	0.41741395
sample_1578	1.0	0.59348015	0.489953235
sample_1579	1.0	0.99795255	0.6173009
sample_1580	1.0	0.942302615	0.61074854
sample_1581	1.0	0.433712233	0.461368475
sample_1582	1.0	0.954387825	0.497344005
sample_1583	1.0	0.97158985	0.6663791
sample_1584	1.0	0.90220092	0.610058935
sample_1585	1.0	0.95864663	0.61942708
sample_1586	1.0	0.998601645	0.91051385
sample_1587	1.0	0.99556443	0.743906875
sample_1588	0.0	0.50643797	0.7134792
sample_1589	1.0	0.99978733	0.92902057
sample_1590	0.0	0.652742605	0.35129155
sample_1591	0.0	0.1124415215	0.18266799
sample_1592	0.0	0.920883935	0.61372724
sample_1593	1.0	0.9955337	0.6088450400000001
sample_1594	0.0	0.0037162334	0.30133287
sample_1595	1.0	0.967179175	0.72115363
sample_1596	0.0	0.4410932585	0.33387554
sample_1597	1.0	0.994777675	0.764838175
sample_1598	1.0	0.98938777	0.7920949500000001
sample_1599	1.0	0.9966608	0.80815115
sample_1600	0.0	0.0208005466499999	0.478389595
sample_1601	1.0	0.962610415	0.49287362
sample_1602	1.0	0.9567718	0.8189419499999999
sample_1603	1.0	0.99815175	0.775574975
sample_1604	1.0	0.99427405	0.809109375
sample_1605	1.0	0.990289725	0.5545909
sample_1606	1.0	0.88418915	0.587639435
sample_1607	0.0	0.0902809065	0.4548193
sample_1608	1.0	0.92867825	0.80147215
sample_1609	1.0	0.989714535	0.73477285
sample_1610	1.0	0.997151405	0.50206726
sample_1611	1.0	0.59307595	0.31172673
sample_1612	1.0	0.999033035	0.91150562
sample_1613	1.0	0.98025108	0.89152208
sample_1614	1.0	0.981853875	0.8310171
sample_1615	0.0	0.3453211524999999	0.362596875
sample_1616	1.0	0.98505207	0.6073336149999999
sample_1617	0.0	0.65913954	0.47935103
sample_1618	1.0	0.7550493	0.403491673
sample_1619	1.0	0.519113575	0.6123659
sample_1620	1.0	0.654752235	0.58219575
sample_1621	1.0	0.702607415	0.54637435
sample_1622	1.0	0.99522835	0.76074283
sample_1623	1.0	0.99640508	0.6617315699999999
sample_1624	1.0	0.823170605	0.492053735
sample_1625	0.0	0.5698315700000001	0.32112449
sample_1626	1.0	0.666182465	0.51593974
sample_1627	1.0	0.906733395	0.67269566
sample_1628	1.0	0.992690975	0.5799246
sample_1629	1.0	0.983703075	0.66096765
sample_1630	1.0	0.994504435	0.56610113
sample_1631	1.0	0.9826504	0.7216759699999999
sample_1632	1.0	0.999366675	0.7240605099999999
sample_1633	1.0	0.9974982	0.8019075
sample_1634	1.0	0.99837302	0.6560037
sample_1635	1.0	0.96586037	0.761961235
sample_1636	1.0	0.997938305	0.819854015
sample_1637	1.0	0.9934322	0.367899005
sample_1638	1.0	0.995296505	0.71069337
sample_1639	0.0	0.0054811727	0.36653298
sample_1640	1.0	0.98810993	0.35953164
sample_1641	1.0	0.997237285	0.594031365
sample_1642	1.0	0.985574075	0.66134513
sample_1643	1.0	0.991416005	0.7336137149999999
sample_1644	1.0	0.99448072	0.6255793199999999
sample_1645	1.0	0.986979915	0.534050655
sample_1646	1.0	0.9991089	0.91069815
sample_1647	1.0	0.98999581	0.8172756999999999
sample_1648	1.0	0.97776168	0.5874377500000001
sample_1649	1.0	0.99003635	0.599106825
sample_1650	1.0	0.951933215	0.51348456
sample_1651	0.0	0.181378553	0.271548615
sample_1652	1.0	0.99061448	0.559195415
sample_1653	1.0	0.99569073	0.6687745199999999
sample_1654	1.0	0.99690082	0.6500665649999999
sample_1655	1.0	0.998436615	0.80535927
sample_1656	1.0	0.992551475	0.74626682
sample_1657	0.0	0.14454515176	0.4511209399999999
sample_1658	0.0	0.02440829	0.409019895
sample_1659	1.0	0.937292735	0.5297048200000001
sample_1660	1.0	0.982692785	0.527127235
sample_1661	1.0	0.997521325	0.843695685
sample_1662	1.0	0.99294207	0.79516165
sample_1663	1.0	0.8543881	0.57710503
sample_1664	1.0	0.99984012	0.973624335
sample_1665	1.0	0.99899683	0.7693272
sample_1666	1.0	0.999637455	0.7401259499999999
sample_1667	1.0	0.99569118	0.357925445
sample_1668	1.0	0.99904467	0.88623685
sample_1669	1.0	0.970971535	0.5314891500000001
sample_1670	1.0	0.97458513	0.294084795
sample_1671	0.0	0.2972610275	0.2055469399999999
sample_1672	1.0	0.873135215	0.6810863
sample_1673	0.0	0.0552459498499999	0.175313585
sample_1674	1.0	0.99803075	0.6892474
sample_1675	0.0	0.8101047699999999	0.38827623
sample_1676	0.0	0.165443649905	0.482847625
sample_1677	1.0	0.99861765	0.70554787
sample_1678	1.0	0.97258565	0.464812695
sample_1679	1.0	0.99786405	0.750029285
sample_1680	1.0	0.99923327	0.5591239699999999
sample_1681	1.0	0.99065611	0.52310085
sample_1682	1.0	0.96751695	0.66942257
sample_1683	1.0	0.99945995	0.81697497
sample_1684	1.0	0.96982342	0.4520575249999999
sample_1685	0.0	0.0027199265	0.34039402
sample_1686	0.0	0.073070886	0.42173286
sample_1687	1.0	0.99106735	0.65265776
sample_1688	1.0	0.942037	0.6918551
sample_1689	1.0	0.999535985	0.8218421499999999
sample_1690	1.0	0.9993061	0.646218805
sample_1691	1.0	0.961047385	0.49183646
sample_1692	1.0	0.99897459	0.813260285
sample_1693	0.0	0.034572099	0.22090915
sample_1694	1.0	0.99644925	0.860561
sample_1695	1.0	0.98917132	0.42802244
sample_1696	1.0	0.74521075	0.4908167
sample_1697	1.0	0.999890635	0.9126045
sample_1698	1.0	0.8955668999999999	0.56151165
sample_1699	1.0	0.97694546	0.5248697999999999
sample_1700	1.0	0.949088095	0.38808286
sample_1701	0.0	0.0170625355	0.1835326275
sample_1702	1.0	0.998207215	0.61446127
sample_1703	1.0	0.9930695	0.81682535
sample_1704	0.0	0.218986785	0.212682515
sample_1705	1.0	0.9984656	0.8628017
sample_1706	0.0	0.071994433	0.3881701549999999
sample_1707	1.0	0.561294015	0.6207542500000001
sample_1708	1.0	0.96579412	0.56980341
sample_1709	1.0	0.9641106	0.306078585
sample_1710	1.0	0.96739093	0.572326125
sample_1711	1.0	0.98831567	0.77587105
sample_1712	1.0	0.99831715	0.479960725
sample_1713	1.0	0.9894048	0.44989188
sample_1714	0.0	0.0872996018	0.423433583
sample_1715	1.0	0.50037868365	0.427595886
sample_1716	1.0	0.968637975	0.63171148
sample_1717	1.0	0.979866635	0.509131875
sample_1718	1.0	0.935893785	0.426162295
sample_1719	1.0	0.991716475	0.47455576
sample_1720	0.0	0.0503680269999999	0.270878115
sample_1721	1.0	0.9993001	0.8926268500000001
sample_1722	1.0	0.8813862800000001	0.41175473
sample_1723	1.0	0.99460727	0.64086385
sample_1724	1.0	0.81561325	0.5501330200000001
sample_1725	1.0	0.99930708	0.6426234550000001
sample_1726	1.0	0.92347705	0.4877118149999999
sample_1727	1.0	0.99782622	0.60704542
sample_1728	1.0	0.99097395	0.5228367
sample_1729	1.0	0.990047215	0.7365867150000001
sample_1730	1.0	0.99972885	0.96330465
sample_1731	1.0	0.9680527	0.60035555
sample_1732	1.0	0.67617767	0.360218865
sample_1733	0.0	0.8440771149999999	0.5665711449999999
sample_1734	1.0	0.9997288	0.779341665
sample_1735	0.0	0.0049232531849999	0.419563612
sample_1736	1.0	0.4243597	0.4549063599999999
sample_1737	1.0	0.99956475	0.8817529399999999
sample_1738	0.0	0.31416690885	0.187821025
sample_1739	1.0	0.98983235	0.7956877499999999
sample_1740	0.0	0.14581748	0.465518775
sample_1741	0.0	0.2228685695	0.459485965
sample_1742	0.0	0.24498701985	0.4425079899999999
sample_1743	1.0	0.794865425	0.449021425
sample_1744	1.0	0.88233578	0.736541525
sample_1745	0.0	0.034226173	0.23823333
sample_1746	0.0	0.383191063465	0.4357795
sample_1747	0.0	0.1867712269999999	0.1707161499999999
sample_1748	1.0	0.62371574	0.69607079
sample_1749	1.0	0.96764755	0.30070037
sample_1750	1.0	0.99539315	0.45438175
sample_1751	1.0	0.9990513	0.84808548
sample_1752	0.0	0.009319853	0.433704185
sample_1753	1.0	0.975339825	0.3964187569999999
sample_1754	1.0	0.99792005	0.7747729750000001
sample_1755	1.0	0.99166905	0.797148925
sample_1756	1.0	0.997043235	0.692134975
sample_1757	1.0	0.97191583	0.5904232
sample_1758	0.0	0.4063570355	0.48828814
sample_1759	1.0	0.9862632	0.7626922300000001
sample_1760	1.0	0.991845815	0.569713695
sample_1761	1.0	0.9971602	0.84889719
sample_1762	0.0	0.06170828598	0.419754865
sample_1763	1.0	0.99603412	0.69608955
sample_1764	1.0	0.711344435	0.53551912
sample_1765	1.0	0.994151385	0.69565338
sample_1766	1.0	0.99839215	0.91918403
sample_1767	1.0	0.98620957	0.7061934999999999
sample_1768	1.0	0.8473051	0.5955565549999999
sample_1769	0.0	0.092500666015	0.472351485
sample_1770	1.0	0.9985565	0.86799955
sample_1771	1.0	0.99765847	0.82413202
sample_1772	0.0	0.340344965	0.45525758
sample_1773	0.0	0.357093379235	0.58270925
sample_1774	1.0	0.92181842	0.304394485
sample_1775	0.0	0.4889587456499999	0.303114885
sample_1776	1.0	0.8409561750000001	0.83536358
sample_1777	1.0	0.4892630825	0.472711385
sample_1778	1.0	0.99835022	0.4479482999999999
sample_1779	1.0	0.969935955	0.4776870749999999
sample_1780	1.0	0.49929645	0.578572365
sample_1781	0.0	0.0163424648	0.40196389
sample_1782	1.0	0.9979098	0.94784245
sample_1783	1.0	0.5061423315	0.373064941
sample_1784	1.0	0.99941483	0.7979645
sample_1785	1.0	0.95244922	0.313113815
sample_1786	0.0	0.0269863586	0.396792595
sample_1787	1.0	0.9656893	0.568353755
sample_1788	1.0	0.995791665	0.88076607
sample_1789	1.0	0.9652825	0.458117035
sample_1790	1.0	0.9964643	0.653890985
sample_1791	0.0	0.1780971625	0.45549438
sample_1792	0.0	0.1181104358999999	0.42755766
sample_1793	1.0	0.999902755	0.983938845
sample_1794	0.0	0.2637004287	0.416862005
sample_1795	1.0	0.99908223	0.864144685
sample_1796	1.0	0.99954635	0.8543438999999999
sample_1797	1.0	0.975706675	0.3873128799999999
sample_1798	1.0	0.9945802	0.74110502
sample_1799	1.0	0.90890755	0.588551335
sample_1800	0.0	0.458591305	0.52917919
sample_1801	1.0	0.941061665	0.49910589
sample_1802	1.0	0.38250764	0.4087615049999999
sample_1803	1.0	0.946024445	0.532121075
sample_1804	1.0	0.99728218	0.90752372
sample_1805	1.0	0.999423275	0.963638965
sample_1806	1.0	0.875653235	0.34670867
sample_1807	1.0	0.998865715	0.73664245
sample_1808	1.0	0.9973064	0.6763420099999999
sample_1809	1.0	0.994642065	0.7212601599999999
sample_1810	0.0	0.26611501	0.42205967
sample_1811	1.0	0.993332745	0.528087525
sample_1812	1.0	0.998145115	0.761653675
