# Supplementary material for: Integrative modeling of tumor genomes and epigenomes for enhanced cancer diagnosis by cell-free DNA
Source: Nat Commun. 2023 Apr 10;14:2017. doi: 10.1038/s41467-023-37768-3 (PMC10085982; doi:10.1038/s41467-023-37768-3)
Supplement: Supplementary file 6 — Source Data [file 41467_2023_37768_MOESM6_ESM.zip › sourcedata/fig2_a,b.txt]

index	fpr	tpr	type	fig
genome_0	0.0	0.0	genome (0.967)	fig2a_training
genome_1	0.0	0.0085959885386819	genome (0.967)	fig2a_training
genome_2	0.0	0.0114613180515759	genome (0.967)	fig2a_training
genome_3	0.0	0.0150429799426934	genome (0.967)	fig2a_training
genome_4	0.0	0.0164756446991404	genome (0.967)	fig2a_training
genome_5	0.0	0.0200573065902578	genome (0.967)	fig2a_training
genome_6	0.0	0.0214899713467048	genome (0.967)	fig2a_training
genome_7	0.0	0.0343839541547277	genome (0.967)	fig2a_training
genome_8	0.0	0.0358166189111747	genome (0.967)	fig2a_training
genome_9	0.0	0.0472779369627507	genome (0.967)	fig2a_training
genome_10	0.0	0.0501432664756446	genome (0.967)	fig2a_training
genome_11	0.0	0.0744985673352435	genome (0.967)	fig2a_training
genome_12	0.0	0.0759312320916905	genome (0.967)	fig2a_training
genome_13	0.0	0.076647564469914	genome (0.967)	fig2a_training
genome_14	0.0	0.078080229226361	genome (0.967)	fig2a_training
genome_15	0.0	0.082378223495702	genome (0.967)	fig2a_training
genome_16	0.0	0.0852435530085959	genome (0.967)	fig2a_training
genome_17	0.0	0.0952722063037249	genome (0.967)	fig2a_training
genome_18	0.0	0.0967048710601719	genome (0.967)	fig2a_training
genome_19	0.0	0.1117478510028653	genome (0.967)	fig2a_training
genome_20	0.0	0.1131805157593123	genome (0.967)	fig2a_training
genome_21	0.0	0.1282234957020057	genome (0.967)	fig2a_training
genome_22	0.0023980815347721	0.1282234957020057	genome (0.967)	fig2a_training
genome_23	0.0023980815347721	0.1425501432664756	genome (0.967)	fig2a_training
genome_24	0.0023980815347721	0.1439828080229226	genome (0.967)	fig2a_training
genome_25	0.0023980815347721	0.1540114613180515	genome (0.967)	fig2a_training
genome_26	0.0023980815347721	0.1554441260744985	genome (0.967)	fig2a_training
genome_27	0.0023980815347721	0.1712034383954154	genome (0.967)	fig2a_training
genome_28	0.0047961630695443	0.1712034383954154	genome (0.967)	fig2a_training
genome_29	0.0047961630695443	0.1991404011461318	genome (0.967)	fig2a_training
genome_30	0.0047961630695443	0.2005730659025787	genome (0.967)	fig2a_training
genome_31	0.0047961630695443	0.2027220630372493	genome (0.967)	fig2a_training
genome_32	0.0071942446043165	0.2027220630372493	genome (0.967)	fig2a_training
genome_33	0.0071942446043165	0.2084527220630372	genome (0.967)	fig2a_training
genome_34	0.0071942446043165	0.2098853868194842	genome (0.967)	fig2a_training
genome_35	0.0071942446043165	0.2199140401146131	genome (0.967)	fig2a_training
genome_36	0.0071942446043165	0.2213467048710601	genome (0.967)	fig2a_training
genome_37	0.0071942446043165	0.2328080229226361	genome (0.967)	fig2a_training
genome_38	0.0071942446043165	0.2342406876790831	genome (0.967)	fig2a_training
genome_39	0.0071942446043165	0.248567335243553	genome (0.967)	fig2a_training
genome_40	0.0095923261390887	0.2492836676217765	genome (0.967)	fig2a_training
genome_41	0.0095923261390887	0.2815186246418338	genome (0.967)	fig2a_training
genome_42	0.0095923261390887	0.2829512893982808	genome (0.967)	fig2a_training
genome_43	0.0095923261390887	0.3481375358166189	genome (0.967)	fig2a_training
genome_44	0.0095923261390887	0.3495702005730659	genome (0.967)	fig2a_training
genome_45	0.0095923261390887	0.417621776504298	genome (0.967)	fig2a_training
genome_46	0.0095923261390887	0.419054441260745	genome (0.967)	fig2a_training
genome_47	0.0095923261390887	0.4763610315186246	genome (0.967)	fig2a_training
genome_48	0.0095923261390887	0.4777936962750716	genome (0.967)	fig2a_training
genome_49	0.0095923261390887	0.5021489971346705	genome (0.967)	fig2a_training
genome_50	0.0095923261390887	0.5035816618911175	genome (0.967)	fig2a_training
genome_51	0.0095923261390887	0.5594555873925502	genome (0.967)	fig2a_training
genome_52	0.0119904076738609	0.5594555873925502	genome (0.967)	fig2a_training
genome_53	0.0119904076738609	0.5931232091690545	genome (0.967)	fig2a_training
genome_54	0.014388489208633	0.5931232091690545	genome (0.967)	fig2a_training
genome_55	0.014388489208633	0.5988538681948424	genome (0.967)	fig2a_training
genome_56	0.014388489208633	0.6002865329512894	genome (0.967)	fig2a_training
genome_57	0.014388489208633	0.6095988538681948	genome (0.967)	fig2a_training
genome_58	0.0167865707434052	0.6095988538681948	genome (0.967)	fig2a_training
genome_59	0.0167865707434052	0.6267908309455588	genome (0.967)	fig2a_training
genome_60	0.0191846522781774	0.6267908309455588	genome (0.967)	fig2a_training
genome_61	0.0191846522781774	0.6726361031518625	genome (0.967)	fig2a_training
genome_62	0.0215827338129496	0.6726361031518625	genome (0.967)	fig2a_training
genome_63	0.0215827338129496	0.6833810888252149	genome (0.967)	fig2a_training
genome_64	0.0239808153477218	0.6833810888252149	genome (0.967)	fig2a_training
genome_65	0.0239808153477218	0.6883954154727794	genome (0.967)	fig2a_training
genome_66	0.026378896882494	0.6883954154727794	genome (0.967)	fig2a_training
genome_67	0.026378896882494	0.7206303724928367	genome (0.967)	fig2a_training
genome_68	0.0287769784172661	0.7206303724928367	genome (0.967)	fig2a_training
genome_69	0.0287769784172661	0.7342406876790831	genome (0.967)	fig2a_training
genome_70	0.0311750599520383	0.7342406876790831	genome (0.967)	fig2a_training
genome_71	0.0311750599520383	0.7729226361031518	genome (0.967)	fig2a_training
genome_72	0.0335731414868105	0.7729226361031518	genome (0.967)	fig2a_training
genome_73	0.0335731414868105	0.7757879656160458	genome (0.967)	fig2a_training
genome_74	0.0359712230215827	0.7757879656160458	genome (0.967)	fig2a_training
genome_75	0.0359712230215827	0.7800859598853869	genome (0.967)	fig2a_training
genome_76	0.0383693045563549	0.7800859598853869	genome (0.967)	fig2a_training
genome_77	0.0383693045563549	0.7843839541547278	genome (0.967)	fig2a_training
genome_78	0.0407673860911271	0.7843839541547278	genome (0.967)	fig2a_training
genome_79	0.0407673860911271	0.8022922636103151	genome (0.967)	fig2a_training
genome_80	0.0431654676258992	0.8022922636103151	genome (0.967)	fig2a_training
genome_81	0.0431654676258992	0.8123209169054442	genome (0.967)	fig2a_training
genome_82	0.0479616306954436	0.8123209169054442	genome (0.967)	fig2a_training
genome_83	0.0479616306954436	0.8166189111747851	genome (0.967)	fig2a_training
genome_84	0.0503597122302158	0.8166189111747851	genome (0.967)	fig2a_training
genome_85	0.0503597122302158	0.83810888252149	genome (0.967)	fig2a_training
genome_86	0.052757793764988	0.83810888252149	genome (0.967)	fig2a_training
genome_87	0.052757793764988	0.8481375358166189	genome (0.967)	fig2a_training
genome_88	0.0551558752997601	0.8481375358166189	genome (0.967)	fig2a_training
genome_89	0.0551558752997601	0.8488538681948424	genome (0.967)	fig2a_training
genome_90	0.0575539568345323	0.8488538681948424	genome (0.967)	fig2a_training
genome_91	0.0575539568345323	0.8574498567335244	genome (0.967)	fig2a_training
genome_92	0.0599520383693045	0.8574498567335244	genome (0.967)	fig2a_training
genome_93	0.0599520383693045	0.8646131805157593	genome (0.967)	fig2a_training
genome_94	0.0647482014388489	0.8646131805157593	genome (0.967)	fig2a_training
genome_95	0.0647482014388489	0.8760744985673352	genome (0.967)	fig2a_training
genome_96	0.0671462829736211	0.8760744985673352	genome (0.967)	fig2a_training
genome_97	0.0671462829736211	0.8896848137535817	genome (0.967)	fig2a_training
genome_98	0.0695443645083932	0.8896848137535817	genome (0.967)	fig2a_training
genome_99	0.0695443645083932	0.9004297994269341	genome (0.967)	fig2a_training
genome_100	0.0719424460431654	0.9004297994269341	genome (0.967)	fig2a_training
genome_101	0.0719424460431654	0.913323782234957	genome (0.967)	fig2a_training
genome_102	0.0743405275779376	0.913323782234957	genome (0.967)	fig2a_training
genome_103	0.0743405275779376	0.9140401146131804	genome (0.967)	fig2a_training
genome_104	0.0767386091127098	0.9140401146131804	genome (0.967)	fig2a_training
genome_105	0.0767386091127098	0.914756446991404	genome (0.967)	fig2a_training
genome_106	0.079136690647482	0.914756446991404	genome (0.967)	fig2a_training
genome_107	0.079136690647482	0.9197707736389684	genome (0.967)	fig2a_training
genome_108	0.0815347721822542	0.9197707736389684	genome (0.967)	fig2a_training
genome_109	0.0815347721822542	0.9226361031518624	genome (0.967)	fig2a_training
genome_110	0.0863309352517985	0.9226361031518624	genome (0.967)	fig2a_training
genome_111	0.0863309352517985	0.9269340974212036	genome (0.967)	fig2a_training
genome_112	0.0887290167865707	0.9269340974212036	genome (0.967)	fig2a_training
genome_113	0.0887290167865707	0.9326647564469914	genome (0.967)	fig2a_training
genome_114	0.0911270983213429	0.9326647564469914	genome (0.967)	fig2a_training
genome_115	0.0911270983213429	0.934813753581662	genome (0.967)	fig2a_training
genome_116	0.0959232613908872	0.934813753581662	genome (0.967)	fig2a_training
genome_117	0.0959232613908872	0.9362464183381088	genome (0.967)	fig2a_training
genome_118	0.0983213429256594	0.9362464183381088	genome (0.967)	fig2a_training
genome_119	0.0983213429256594	0.9369627507163324	genome (0.967)	fig2a_training
genome_120	0.1007194244604316	0.9369627507163324	genome (0.967)	fig2a_training
genome_121	0.1007194244604316	0.9376790830945558	genome (0.967)	fig2a_training
genome_122	0.1031175059952038	0.9376790830945558	genome (0.967)	fig2a_training
genome_123	0.1031175059952038	0.9398280802292264	genome (0.967)	fig2a_training
genome_124	0.105515587529976	0.9398280802292264	genome (0.967)	fig2a_training
genome_125	0.105515587529976	0.9412607449856734	genome (0.967)	fig2a_training
genome_126	0.1079136690647482	0.9412607449856734	genome (0.967)	fig2a_training
genome_127	0.1079136690647482	0.9434097421203438	genome (0.967)	fig2a_training
genome_128	0.1103117505995203	0.9434097421203438	genome (0.967)	fig2a_training
genome_129	0.1103117505995203	0.9469914040114612	genome (0.967)	fig2a_training
genome_130	0.1127098321342925	0.9469914040114612	genome (0.967)	fig2a_training
genome_131	0.1127098321342925	0.9484240687679084	genome (0.967)	fig2a_training
genome_132	0.1175059952038369	0.9484240687679084	genome (0.967)	fig2a_training
genome_133	0.1175059952038369	0.9505730659025788	genome (0.967)	fig2a_training
genome_134	0.1223021582733813	0.9505730659025788	genome (0.967)	fig2a_training
genome_135	0.1223021582733813	0.9527220630372492	genome (0.967)	fig2a_training
genome_136	0.1247002398081534	0.9527220630372492	genome (0.967)	fig2a_training
genome_137	0.1247002398081534	0.9534383954154728	genome (0.967)	fig2a_training
genome_138	0.1270983213429256	0.9534383954154728	genome (0.967)	fig2a_training
genome_139	0.1270983213429256	0.9570200573065902	genome (0.967)	fig2a_training
genome_140	0.1342925659472422	0.9570200573065902	genome (0.967)	fig2a_training
genome_141	0.1342925659472422	0.9584527220630372	genome (0.967)	fig2a_training
genome_142	0.1366906474820144	0.9584527220630372	genome (0.967)	fig2a_training
genome_143	0.1366906474820144	0.9591690544412608	genome (0.967)	fig2a_training
genome_144	0.1390887290167865	0.9591690544412608	genome (0.967)	fig2a_training
genome_145	0.1390887290167865	0.9613180515759312	genome (0.967)	fig2a_training
genome_146	0.1462829736211031	0.9613180515759312	genome (0.967)	fig2a_training
genome_147	0.1462829736211031	0.9620343839541547	genome (0.967)	fig2a_training
genome_148	0.1486810551558753	0.9620343839541547	genome (0.967)	fig2a_training
genome_149	0.1486810551558753	0.9634670487106016	genome (0.967)	fig2a_training
genome_150	0.1510791366906475	0.9634670487106016	genome (0.967)	fig2a_training
genome_151	0.1510791366906475	0.9641833810888252	genome (0.967)	fig2a_training
genome_152	0.1534772182254196	0.9641833810888252	genome (0.967)	fig2a_training
genome_153	0.1534772182254196	0.9656160458452722	genome (0.967)	fig2a_training
genome_154	0.158273381294964	0.9656160458452722	genome (0.967)	fig2a_training
genome_155	0.158273381294964	0.9663323782234956	genome (0.967)	fig2a_training
genome_156	0.1678657074340527	0.9663323782234956	genome (0.967)	fig2a_training
genome_157	0.1678657074340527	0.9677650429799428	genome (0.967)	fig2a_training
genome_158	0.1750599520383693	0.9677650429799428	genome (0.967)	fig2a_training
genome_159	0.1750599520383693	0.968481375358166	genome (0.967)	fig2a_training
genome_160	0.1798561151079136	0.968481375358166	genome (0.967)	fig2a_training
genome_161	0.1798561151079136	0.9691977077363896	genome (0.967)	fig2a_training
genome_162	0.1822541966426858	0.9691977077363896	genome (0.967)	fig2a_training
genome_163	0.1822541966426858	0.9699140401146132	genome (0.967)	fig2a_training
genome_164	0.1870503597122302	0.9699140401146132	genome (0.967)	fig2a_training
genome_165	0.1870503597122302	0.9706303724928368	genome (0.967)	fig2a_training
genome_166	0.1918465227817745	0.9706303724928368	genome (0.967)	fig2a_training
genome_167	0.1918465227817745	0.9720630372492836	genome (0.967)	fig2a_training
genome_168	0.2062350119904076	0.9720630372492836	genome (0.967)	fig2a_training
genome_169	0.2062350119904076	0.9734957020057308	genome (0.967)	fig2a_training
genome_170	0.2158273381294964	0.9734957020057308	genome (0.967)	fig2a_training
genome_171	0.2158273381294964	0.9742120343839542	genome (0.967)	fig2a_training
genome_172	0.2230215827338129	0.9742120343839542	genome (0.967)	fig2a_training
genome_173	0.2230215827338129	0.9749283667621776	genome (0.967)	fig2a_training
genome_174	0.2326139088729016	0.9749283667621776	genome (0.967)	fig2a_training
genome_175	0.2326139088729016	0.9777936962750716	genome (0.967)	fig2a_training
genome_176	0.2350119904076738	0.9777936962750716	genome (0.967)	fig2a_training
genome_177	0.2350119904076738	0.9792263610315186	genome (0.967)	fig2a_training
genome_178	0.2470023980815347	0.9792263610315186	genome (0.967)	fig2a_training
genome_179	0.2470023980815347	0.9799426934097422	genome (0.967)	fig2a_training
genome_180	0.2494004796163069	0.9799426934097422	genome (0.967)	fig2a_training
genome_181	0.2494004796163069	0.9813753581661891	genome (0.967)	fig2a_training
genome_182	0.2613908872901678	0.9813753581661891	genome (0.967)	fig2a_training
genome_183	0.2613908872901678	0.9820916905444126	genome (0.967)	fig2a_training
genome_184	0.2757793764988009	0.9820916905444126	genome (0.967)	fig2a_training
genome_185	0.2757793764988009	0.982808022922636	genome (0.967)	fig2a_training
genome_186	0.2781774580335731	0.982808022922636	genome (0.967)	fig2a_training
genome_187	0.2781774580335731	0.9835243553008596	genome (0.967)	fig2a_training
genome_188	0.2997601918465228	0.9835243553008596	genome (0.967)	fig2a_training
genome_189	0.2997601918465228	0.9849570200573066	genome (0.967)	fig2a_training
genome_190	0.3069544364508393	0.9849570200573066	genome (0.967)	fig2a_training
genome_191	0.3069544364508393	0.98567335243553	genome (0.967)	fig2a_training
genome_192	0.3117505995203837	0.98567335243553	genome (0.967)	fig2a_training
genome_193	0.3117505995203837	0.9863896848137536	genome (0.967)	fig2a_training
genome_194	0.3213429256594724	0.9863896848137536	genome (0.967)	fig2a_training
genome_195	0.3213429256594724	0.9871060171919772	genome (0.967)	fig2a_training
genome_196	0.342925659472422	0.9871060171919772	genome (0.967)	fig2a_training
genome_197	0.342925659472422	0.9878223495702004	genome (0.967)	fig2a_training
genome_198	0.3621103117505995	0.9878223495702004	genome (0.967)	fig2a_training
genome_199	0.3621103117505995	0.988538681948424	genome (0.967)	fig2a_training
genome_200	0.381294964028777	0.988538681948424	genome (0.967)	fig2a_training
genome_201	0.381294964028777	0.9899713467048712	genome (0.967)	fig2a_training
genome_202	0.3908872901678657	0.9899713467048712	genome (0.967)	fig2a_training
genome_203	0.3908872901678657	0.9906876790830944	genome (0.967)	fig2a_training
genome_204	0.4052757793764988	0.9906876790830944	genome (0.967)	fig2a_training
genome_205	0.4052757793764988	0.991404011461318	genome (0.967)	fig2a_training
genome_206	0.407673860911271	0.991404011461318	genome (0.967)	fig2a_training
genome_207	0.407673860911271	0.9921203438395416	genome (0.967)	fig2a_training
genome_208	0.4244604316546763	0.9921203438395416	genome (0.967)	fig2a_training
genome_209	0.4244604316546763	0.9928366762177652	genome (0.967)	fig2a_training
genome_210	0.4628297362110312	0.9928366762177652	genome (0.967)	fig2a_training
genome_211	0.4628297362110312	0.9935530085959884	genome (0.967)	fig2a_training
genome_212	0.4700239808153477	0.9935530085959884	genome (0.967)	fig2a_training
genome_213	0.4700239808153477	0.994269340974212	genome (0.967)	fig2a_training
genome_214	0.4796163069544364	0.994269340974212	genome (0.967)	fig2a_training
genome_215	0.4796163069544364	0.9949856733524356	genome (0.967)	fig2a_training
genome_216	0.4820143884892086	0.9949856733524356	genome (0.967)	fig2a_training
genome_217	0.4820143884892086	0.995702005730659	genome (0.967)	fig2a_training
genome_218	0.4964028776978417	0.995702005730659	genome (0.967)	fig2a_training
genome_219	0.4964028776978417	0.9964183381088824	genome (0.967)	fig2a_training
genome_220	0.6666666666666666	0.9964183381088824	genome (0.967)	fig2a_training
genome_221	0.6666666666666666	0.997134670487106	genome (0.967)	fig2a_training
genome_222	0.7985611510791367	0.997134670487106	genome (0.967)	fig2a_training
genome_223	0.7985611510791367	0.9978510028653296	genome (0.967)	fig2a_training
genome_224	0.8489208633093526	0.9978510028653296	genome (0.967)	fig2a_training
genome_225	0.8489208633093526	0.998567335243553	genome (0.967)	fig2a_training
genome_226	0.9112709832134293	0.998567335243553	genome (0.967)	fig2a_training
genome_227	0.9112709832134293	0.9992836676217765	genome (0.967)	fig2a_training
genome_228	1.0	0.9992836676217765	genome (0.967)	fig2a_training
genome_229	1.0	1.0	genome (0.967)	fig2a_training
epigenome_0	0.0	0.0	epigenome (0.938)	fig2a_training
epigenome_1	0.0	0.0121776504297994	epigenome (0.938)	fig2a_training
epigenome_2	0.0	0.0150429799426934	epigenome (0.938)	fig2a_training
epigenome_3	0.0	0.0200573065902578	epigenome (0.938)	fig2a_training
epigenome_4	0.0	0.0214899713467048	epigenome (0.938)	fig2a_training
epigenome_5	0.0	0.0229226361031518	epigenome (0.938)	fig2a_training
epigenome_6	0.0	0.0250716332378223	epigenome (0.938)	fig2a_training
epigenome_7	0.0	0.0265042979942693	epigenome (0.938)	fig2a_training
epigenome_8	0.0	0.0286532951289398	epigenome (0.938)	fig2a_training
epigenome_9	0.0	0.0300859598853868	epigenome (0.938)	fig2a_training
epigenome_10	0.0	0.0322349570200573	epigenome (0.938)	fig2a_training
epigenome_11	0.0	0.0336676217765043	epigenome (0.938)	fig2a_training
epigenome_12	0.0	0.0393982808022922	epigenome (0.938)	fig2a_training
epigenome_13	0.0	0.0408309455587392	epigenome (0.938)	fig2a_training
epigenome_14	0.0	0.0444126074498567	epigenome (0.938)	fig2a_training
epigenome_15	0.0	0.0458452722063037	epigenome (0.938)	fig2a_training
epigenome_16	0.0	0.0494269340974212	epigenome (0.938)	fig2a_training
epigenome_17	0.0	0.0508595988538682	epigenome (0.938)	fig2a_training
epigenome_18	0.0	0.0515759312320916	epigenome (0.938)	fig2a_training
epigenome_19	0.0	0.0530085959885386	epigenome (0.938)	fig2a_training
epigenome_20	0.0	0.0931232091690544	epigenome (0.938)	fig2a_training
epigenome_21	0.0	0.0945558739255014	epigenome (0.938)	fig2a_training
epigenome_22	0.0	0.1010028653295129	epigenome (0.938)	fig2a_training
epigenome_23	0.0	0.1024355300859598	epigenome (0.938)	fig2a_training
epigenome_24	0.0	0.241404011461318	epigenome (0.938)	fig2a_training
epigenome_25	0.0023980815347721	0.241404011461318	epigenome (0.938)	fig2a_training
epigenome_26	0.0023980815347721	0.3545845272206304	epigenome (0.938)	fig2a_training
epigenome_27	0.0047961630695443	0.3545845272206304	epigenome (0.938)	fig2a_training
epigenome_28	0.0047961630695443	0.4820916905444126	epigenome (0.938)	fig2a_training
epigenome_29	0.0071942446043165	0.4820916905444126	epigenome (0.938)	fig2a_training
epigenome_30	0.0071942446043165	0.5193409742120344	epigenome (0.938)	fig2a_training
epigenome_31	0.0095923261390887	0.5193409742120344	epigenome (0.938)	fig2a_training
epigenome_32	0.0095923261390887	0.5544412607449857	epigenome (0.938)	fig2a_training
epigenome_33	0.0119904076738609	0.5544412607449857	epigenome (0.938)	fig2a_training
epigenome_34	0.0119904076738609	0.5737822349570201	epigenome (0.938)	fig2a_training
epigenome_35	0.014388489208633	0.5737822349570201	epigenome (0.938)	fig2a_training
epigenome_36	0.014388489208633	0.579512893982808	epigenome (0.938)	fig2a_training
epigenome_37	0.0167865707434052	0.579512893982808	epigenome (0.938)	fig2a_training
epigenome_38	0.0167865707434052	0.58810888252149	epigenome (0.938)	fig2a_training
epigenome_39	0.0191846522781774	0.58810888252149	epigenome (0.938)	fig2a_training
epigenome_40	0.0191846522781774	0.5952722063037249	epigenome (0.938)	fig2a_training
epigenome_41	0.0215827338129496	0.5952722063037249	epigenome (0.938)	fig2a_training
epigenome_42	0.0215827338129496	0.5988538681948424	epigenome (0.938)	fig2a_training
epigenome_43	0.0239808153477218	0.5988538681948424	epigenome (0.938)	fig2a_training
epigenome_44	0.0239808153477218	0.6031518624641834	epigenome (0.938)	fig2a_training
epigenome_45	0.026378896882494	0.6031518624641834	epigenome (0.938)	fig2a_training
epigenome_46	0.026378896882494	0.6196275071633238	epigenome (0.938)	fig2a_training
epigenome_47	0.0287769784172661	0.6196275071633238	epigenome (0.938)	fig2a_training
epigenome_48	0.0287769784172661	0.6275071633237822	epigenome (0.938)	fig2a_training
epigenome_49	0.0311750599520383	0.6275071633237822	epigenome (0.938)	fig2a_training
epigenome_50	0.0311750599520383	0.6511461318051576	epigenome (0.938)	fig2a_training
epigenome_51	0.0335731414868105	0.6511461318051576	epigenome (0.938)	fig2a_training
epigenome_52	0.0335731414868105	0.6561604584527221	epigenome (0.938)	fig2a_training
epigenome_53	0.0359712230215827	0.6561604584527221	epigenome (0.938)	fig2a_training
epigenome_54	0.0359712230215827	0.66189111747851	epigenome (0.938)	fig2a_training
epigenome_55	0.0383693045563549	0.66189111747851	epigenome (0.938)	fig2a_training
epigenome_56	0.0383693045563549	0.6654727793696275	epigenome (0.938)	fig2a_training
epigenome_57	0.0407673860911271	0.6654727793696275	epigenome (0.938)	fig2a_training
epigenome_58	0.0407673860911271	0.666189111747851	epigenome (0.938)	fig2a_training
epigenome_59	0.0431654676258992	0.666189111747851	epigenome (0.938)	fig2a_training
epigenome_60	0.0431654676258992	0.6712034383954155	epigenome (0.938)	fig2a_training
epigenome_61	0.0455635491606714	0.6712034383954155	epigenome (0.938)	fig2a_training
epigenome_62	0.0455635491606714	0.6790830945558739	epigenome (0.938)	fig2a_training
epigenome_63	0.0479616306954436	0.6790830945558739	epigenome (0.938)	fig2a_training
epigenome_64	0.0479616306954436	0.6862464183381088	epigenome (0.938)	fig2a_training
epigenome_65	0.052757793764988	0.6862464183381088	epigenome (0.938)	fig2a_training
epigenome_66	0.052757793764988	0.7184813753581661	epigenome (0.938)	fig2a_training
epigenome_67	0.0551558752997601	0.7184813753581661	epigenome (0.938)	fig2a_training
epigenome_68	0.0551558752997601	0.7213467048710601	epigenome (0.938)	fig2a_training
epigenome_69	0.0575539568345323	0.7213467048710601	epigenome (0.938)	fig2a_training
epigenome_70	0.0575539568345323	0.7342406876790831	epigenome (0.938)	fig2a_training
epigenome_71	0.0599520383693045	0.7342406876790831	epigenome (0.938)	fig2a_training
epigenome_72	0.0599520383693045	0.7392550143266475	epigenome (0.938)	fig2a_training
epigenome_73	0.0623501199040767	0.7392550143266475	epigenome (0.938)	fig2a_training
epigenome_74	0.0623501199040767	0.7507163323782235	epigenome (0.938)	fig2a_training
epigenome_75	0.0647482014388489	0.7507163323782235	epigenome (0.938)	fig2a_training
epigenome_76	0.0647482014388489	0.7535816618911175	epigenome (0.938)	fig2a_training
epigenome_77	0.0671462829736211	0.7535816618911175	epigenome (0.938)	fig2a_training
epigenome_78	0.0671462829736211	0.7643266475644699	epigenome (0.938)	fig2a_training
epigenome_79	0.0695443645083932	0.7643266475644699	epigenome (0.938)	fig2a_training
epigenome_80	0.0695443645083932	0.7664756446991404	epigenome (0.938)	fig2a_training
epigenome_81	0.0719424460431654	0.7664756446991404	epigenome (0.938)	fig2a_training
epigenome_82	0.0719424460431654	0.7679083094555874	epigenome (0.938)	fig2a_training
epigenome_83	0.0743405275779376	0.7679083094555874	epigenome (0.938)	fig2a_training
epigenome_84	0.0743405275779376	0.7686246418338109	epigenome (0.938)	fig2a_training
epigenome_85	0.0767386091127098	0.7686246418338109	epigenome (0.938)	fig2a_training
epigenome_86	0.0767386091127098	0.7779369627507163	epigenome (0.938)	fig2a_training
epigenome_87	0.079136690647482	0.7779369627507163	epigenome (0.938)	fig2a_training
epigenome_88	0.079136690647482	0.7815186246418339	epigenome (0.938)	fig2a_training
epigenome_89	0.0815347721822542	0.7815186246418339	epigenome (0.938)	fig2a_training
epigenome_90	0.0815347721822542	0.7958452722063037	epigenome (0.938)	fig2a_training
epigenome_91	0.0839328537170263	0.7958452722063037	epigenome (0.938)	fig2a_training
epigenome_92	0.0839328537170263	0.7987106017191977	epigenome (0.938)	fig2a_training
epigenome_93	0.0863309352517985	0.7987106017191977	epigenome (0.938)	fig2a_training
epigenome_94	0.0863309352517985	0.8015759312320917	epigenome (0.938)	fig2a_training
epigenome_95	0.0887290167865707	0.8015759312320917	epigenome (0.938)	fig2a_training
epigenome_96	0.0887290167865707	0.8194842406876791	epigenome (0.938)	fig2a_training
epigenome_97	0.0911270983213429	0.8194842406876791	epigenome (0.938)	fig2a_training
epigenome_98	0.0911270983213429	0.8202005730659025	epigenome (0.938)	fig2a_training
epigenome_99	0.0935251798561151	0.8202005730659025	epigenome (0.938)	fig2a_training
epigenome_100	0.0935251798561151	0.8216332378223495	epigenome (0.938)	fig2a_training
epigenome_101	0.0959232613908872	0.8216332378223495	epigenome (0.938)	fig2a_training
epigenome_102	0.0959232613908872	0.8223495702005731	epigenome (0.938)	fig2a_training
epigenome_103	0.1031175059952038	0.8223495702005731	epigenome (0.938)	fig2a_training
epigenome_104	0.1031175059952038	0.8252148997134671	epigenome (0.938)	fig2a_training
epigenome_105	0.105515587529976	0.8252148997134671	epigenome (0.938)	fig2a_training
epigenome_106	0.105515587529976	0.8259312320916905	epigenome (0.938)	fig2a_training
epigenome_107	0.1079136690647482	0.8259312320916905	epigenome (0.938)	fig2a_training
epigenome_108	0.1079136690647482	0.826647564469914	epigenome (0.938)	fig2a_training
epigenome_109	0.1103117505995203	0.826647564469914	epigenome (0.938)	fig2a_training
epigenome_110	0.1103117505995203	0.8273638968481375	epigenome (0.938)	fig2a_training
epigenome_111	0.1151079136690647	0.8273638968481375	epigenome (0.938)	fig2a_training
epigenome_112	0.1151079136690647	0.835243553008596	epigenome (0.938)	fig2a_training
epigenome_113	0.1175059952038369	0.835243553008596	epigenome (0.938)	fig2a_training
epigenome_114	0.1175059952038369	0.8416905444126075	epigenome (0.938)	fig2a_training
epigenome_115	0.1199040767386091	0.8416905444126075	epigenome (0.938)	fig2a_training
epigenome_116	0.1199040767386091	0.8481375358166189	epigenome (0.938)	fig2a_training
epigenome_117	0.1270983213429256	0.8481375358166189	epigenome (0.938)	fig2a_training
epigenome_118	0.1270983213429256	0.8531518624641834	epigenome (0.938)	fig2a_training
epigenome_119	0.13189448441247	0.8531518624641834	epigenome (0.938)	fig2a_training
epigenome_120	0.13189448441247	0.8588825214899714	epigenome (0.938)	fig2a_training
epigenome_121	0.1342925659472422	0.8588825214899714	epigenome (0.938)	fig2a_training
epigenome_122	0.1342925659472422	0.8617478510028653	epigenome (0.938)	fig2a_training
epigenome_123	0.1366906474820144	0.8617478510028653	epigenome (0.938)	fig2a_training
epigenome_124	0.1366906474820144	0.8624641833810889	epigenome (0.938)	fig2a_training
epigenome_125	0.1390887290167865	0.8624641833810889	epigenome (0.938)	fig2a_training
epigenome_126	0.1390887290167865	0.8696275071633238	epigenome (0.938)	fig2a_training
epigenome_127	0.1414868105515587	0.8696275071633238	epigenome (0.938)	fig2a_training
epigenome_128	0.1414868105515587	0.8717765042979942	epigenome (0.938)	fig2a_training
epigenome_129	0.1438848920863309	0.8717765042979942	epigenome (0.938)	fig2a_training
epigenome_130	0.1438848920863309	0.8724928366762178	epigenome (0.938)	fig2a_training
epigenome_131	0.1510791366906475	0.8724928366762178	epigenome (0.938)	fig2a_training
epigenome_132	0.1510791366906475	0.8760744985673352	epigenome (0.938)	fig2a_training
epigenome_133	0.1534772182254196	0.8760744985673352	epigenome (0.938)	fig2a_training
epigenome_134	0.1534772182254196	0.8767908309455588	epigenome (0.938)	fig2a_training
epigenome_135	0.1558752997601918	0.8767908309455588	epigenome (0.938)	fig2a_training
epigenome_136	0.1558752997601918	0.8775071633237822	epigenome (0.938)	fig2a_training
epigenome_137	0.158273381294964	0.8775071633237822	epigenome (0.938)	fig2a_training
epigenome_138	0.158273381294964	0.8853868194842407	epigenome (0.938)	fig2a_training
epigenome_139	0.1606714628297362	0.8853868194842407	epigenome (0.938)	fig2a_training
epigenome_140	0.1606714628297362	0.8882521489971347	epigenome (0.938)	fig2a_training
epigenome_141	0.1630695443645084	0.8882521489971347	epigenome (0.938)	fig2a_training
epigenome_142	0.1630695443645084	0.8918338108882522	epigenome (0.938)	fig2a_training
epigenome_143	0.1654676258992805	0.8918338108882522	epigenome (0.938)	fig2a_training
epigenome_144	0.1654676258992805	0.9004297994269341	epigenome (0.938)	fig2a_training
epigenome_145	0.1678657074340527	0.9004297994269341	epigenome (0.938)	fig2a_training
epigenome_146	0.1678657074340527	0.9025787965616046	epigenome (0.938)	fig2a_training
epigenome_147	0.1702637889688249	0.9025787965616046	epigenome (0.938)	fig2a_training
epigenome_148	0.1702637889688249	0.9040114613180515	epigenome (0.938)	fig2a_training
epigenome_149	0.1798561151079136	0.9040114613180515	epigenome (0.938)	fig2a_training
epigenome_150	0.1798561151079136	0.906160458452722	epigenome (0.938)	fig2a_training
epigenome_151	0.1822541966426858	0.906160458452722	epigenome (0.938)	fig2a_training
epigenome_152	0.1822541966426858	0.9083094555873924	epigenome (0.938)	fig2a_training
epigenome_153	0.1870503597122302	0.9083094555873924	epigenome (0.938)	fig2a_training
epigenome_154	0.1870503597122302	0.91189111747851	epigenome (0.938)	fig2a_training
epigenome_155	0.1942446043165467	0.91189111747851	epigenome (0.938)	fig2a_training
epigenome_156	0.1942446043165467	0.913323782234957	epigenome (0.938)	fig2a_training
epigenome_157	0.1990407673860911	0.913323782234957	epigenome (0.938)	fig2a_training
epigenome_158	0.1990407673860911	0.9140401146131804	epigenome (0.938)	fig2a_training
epigenome_159	0.2014388489208633	0.9140401146131804	epigenome (0.938)	fig2a_training
epigenome_160	0.2014388489208633	0.9154727793696276	epigenome (0.938)	fig2a_training
epigenome_161	0.2086330935251798	0.9154727793696276	epigenome (0.938)	fig2a_training
epigenome_162	0.2086330935251798	0.916189111747851	epigenome (0.938)	fig2a_training
epigenome_163	0.211031175059952	0.916189111747851	epigenome (0.938)	fig2a_training
epigenome_164	0.211031175059952	0.9183381088825217	epigenome (0.938)	fig2a_training
epigenome_165	0.2158273381294964	0.9183381088825217	epigenome (0.938)	fig2a_training
epigenome_166	0.2158273381294964	0.920487106017192	epigenome (0.938)	fig2a_training
epigenome_167	0.2182254196642686	0.920487106017192	epigenome (0.938)	fig2a_training
epigenome_168	0.2182254196642686	0.921919770773639	epigenome (0.938)	fig2a_training
epigenome_169	0.2206235011990407	0.921919770773639	epigenome (0.938)	fig2a_training
epigenome_170	0.2206235011990407	0.9226361031518624	epigenome (0.938)	fig2a_training
epigenome_171	0.2254196642685851	0.9226361031518624	epigenome (0.938)	fig2a_training
epigenome_172	0.2254196642685851	0.923352435530086	epigenome (0.938)	fig2a_training
epigenome_173	0.2278177458033573	0.923352435530086	epigenome (0.938)	fig2a_training
epigenome_174	0.2278177458033573	0.9247851002865328	epigenome (0.938)	fig2a_training
epigenome_175	0.2350119904076738	0.9247851002865328	epigenome (0.938)	fig2a_training
epigenome_176	0.2350119904076738	0.9255014326647564	epigenome (0.938)	fig2a_training
epigenome_177	0.2422062350119904	0.9255014326647564	epigenome (0.938)	fig2a_training
epigenome_178	0.2422062350119904	0.92621776504298	epigenome (0.938)	fig2a_training
epigenome_179	0.2446043165467626	0.92621776504298	epigenome (0.938)	fig2a_training
epigenome_180	0.2446043165467626	0.9269340974212036	epigenome (0.938)	fig2a_training
epigenome_181	0.2517985611510791	0.9269340974212036	epigenome (0.938)	fig2a_training
epigenome_182	0.2517985611510791	0.9276504297994268	epigenome (0.938)	fig2a_training
epigenome_183	0.2565947242206235	0.9276504297994268	epigenome (0.938)	fig2a_training
epigenome_184	0.2565947242206235	0.9283667621776504	epigenome (0.938)	fig2a_training
epigenome_185	0.2589928057553957	0.9283667621776504	epigenome (0.938)	fig2a_training
epigenome_186	0.2589928057553957	0.9297994269340976	epigenome (0.938)	fig2a_training
epigenome_187	0.2613908872901678	0.9297994269340976	epigenome (0.938)	fig2a_training
epigenome_188	0.2613908872901678	0.931948424068768	epigenome (0.938)	fig2a_training
epigenome_189	0.2685851318944844	0.931948424068768	epigenome (0.938)	fig2a_training
epigenome_190	0.2685851318944844	0.9362464183381088	epigenome (0.938)	fig2a_training
epigenome_191	0.2733812949640288	0.9362464183381088	epigenome (0.938)	fig2a_training
epigenome_192	0.2733812949640288	0.9369627507163324	epigenome (0.938)	fig2a_training
epigenome_193	0.2853717026378897	0.9369627507163324	epigenome (0.938)	fig2a_training
epigenome_194	0.2853717026378897	0.9376790830945558	epigenome (0.938)	fig2a_training
epigenome_195	0.290167865707434	0.9376790830945558	epigenome (0.938)	fig2a_training
epigenome_196	0.290167865707434	0.9383954154727794	epigenome (0.938)	fig2a_training
epigenome_197	0.2949640287769784	0.9383954154727794	epigenome (0.938)	fig2a_training
epigenome_198	0.2949640287769784	0.9398280802292264	epigenome (0.938)	fig2a_training
epigenome_199	0.2997601918465228	0.9398280802292264	epigenome (0.938)	fig2a_training
epigenome_200	0.2997601918465228	0.9405444126074498	epigenome (0.938)	fig2a_training
epigenome_201	0.302158273381295	0.9405444126074498	epigenome (0.938)	fig2a_training
epigenome_202	0.302158273381295	0.9412607449856734	epigenome (0.938)	fig2a_training
epigenome_203	0.3045563549160671	0.9412607449856734	epigenome (0.938)	fig2a_training
epigenome_204	0.3045563549160671	0.9455587392550144	epigenome (0.938)	fig2a_training
epigenome_205	0.3069544364508393	0.9455587392550144	epigenome (0.938)	fig2a_training
epigenome_206	0.3069544364508393	0.9469914040114612	epigenome (0.938)	fig2a_training
epigenome_207	0.3117505995203837	0.9469914040114612	epigenome (0.938)	fig2a_training
epigenome_208	0.3117505995203837	0.9505730659025788	epigenome (0.938)	fig2a_training
epigenome_209	0.3237410071942446	0.9505730659025788	epigenome (0.938)	fig2a_training
epigenome_210	0.3237410071942446	0.9520057306590258	epigenome (0.938)	fig2a_training
epigenome_211	0.3333333333333333	0.9520057306590258	epigenome (0.938)	fig2a_training
epigenome_212	0.3333333333333333	0.9541547277936964	epigenome (0.938)	fig2a_training
epigenome_213	0.3357314148681055	0.9541547277936964	epigenome (0.938)	fig2a_training
epigenome_214	0.3357314148681055	0.9563037249283668	epigenome (0.938)	fig2a_training
epigenome_215	0.3381294964028777	0.9563037249283668	epigenome (0.938)	fig2a_training
epigenome_216	0.3381294964028777	0.9570200573065902	epigenome (0.938)	fig2a_training
epigenome_217	0.3405275779376499	0.9570200573065902	epigenome (0.938)	fig2a_training
epigenome_218	0.3405275779376499	0.9577363896848138	epigenome (0.938)	fig2a_training
epigenome_219	0.342925659472422	0.9577363896848138	epigenome (0.938)	fig2a_training
epigenome_220	0.342925659472422	0.9591690544412608	epigenome (0.938)	fig2a_training
epigenome_221	0.3501199040767386	0.9591690544412608	epigenome (0.938)	fig2a_training
epigenome_222	0.3501199040767386	0.9598853868194842	epigenome (0.938)	fig2a_training
epigenome_223	0.3525179856115107	0.9598853868194842	epigenome (0.938)	fig2a_training
epigenome_224	0.3525179856115107	0.9620343839541547	epigenome (0.938)	fig2a_training
epigenome_225	0.354916067146283	0.9620343839541547	epigenome (0.938)	fig2a_training
epigenome_226	0.354916067146283	0.9627507163323782	epigenome (0.938)	fig2a_training
epigenome_227	0.3645083932853717	0.9627507163323782	epigenome (0.938)	fig2a_training
epigenome_228	0.3645083932853717	0.9656160458452722	epigenome (0.938)	fig2a_training
epigenome_229	0.369304556354916	0.9656160458452722	epigenome (0.938)	fig2a_training
epigenome_230	0.369304556354916	0.9663323782234956	epigenome (0.938)	fig2a_training
epigenome_231	0.3741007194244604	0.9663323782234956	epigenome (0.938)	fig2a_training
epigenome_232	0.3741007194244604	0.9670487106017192	epigenome (0.938)	fig2a_training
epigenome_233	0.3980815347721823	0.9670487106017192	epigenome (0.938)	fig2a_training
epigenome_234	0.3980815347721823	0.968481375358166	epigenome (0.938)	fig2a_training
epigenome_235	0.4004796163069544	0.968481375358166	epigenome (0.938)	fig2a_training
epigenome_236	0.4004796163069544	0.9691977077363896	epigenome (0.938)	fig2a_training
epigenome_237	0.4028776978417266	0.9691977077363896	epigenome (0.938)	fig2a_training
epigenome_238	0.4028776978417266	0.9699140401146132	epigenome (0.938)	fig2a_training
epigenome_239	0.4100719424460431	0.9699140401146132	epigenome (0.938)	fig2a_training
epigenome_240	0.4100719424460431	0.97134670487106	epigenome (0.938)	fig2a_training
epigenome_241	0.4172661870503597	0.97134670487106	epigenome (0.938)	fig2a_training
epigenome_242	0.4172661870503597	0.9720630372492836	epigenome (0.938)	fig2a_training
epigenome_243	0.4292565947242206	0.9720630372492836	epigenome (0.938)	fig2a_training
epigenome_244	0.4292565947242206	0.9727793696275072	epigenome (0.938)	fig2a_training
epigenome_245	0.4316546762589928	0.9727793696275072	epigenome (0.938)	fig2a_training
epigenome_246	0.4316546762589928	0.9734957020057308	epigenome (0.938)	fig2a_training
epigenome_247	0.434052757793765	0.9734957020057308	epigenome (0.938)	fig2a_training
epigenome_248	0.434052757793765	0.9749283667621776	epigenome (0.938)	fig2a_training
epigenome_249	0.4388489208633093	0.9749283667621776	epigenome (0.938)	fig2a_training
epigenome_250	0.4388489208633093	0.9756446991404012	epigenome (0.938)	fig2a_training
epigenome_251	0.4556354916067146	0.9756446991404012	epigenome (0.938)	fig2a_training
epigenome_252	0.4556354916067146	0.9763610315186246	epigenome (0.938)	fig2a_training
epigenome_253	0.4580335731414868	0.9763610315186246	epigenome (0.938)	fig2a_training
epigenome_254	0.4580335731414868	0.9770773638968482	epigenome (0.938)	fig2a_training
epigenome_255	0.4700239808153477	0.9770773638968482	epigenome (0.938)	fig2a_training
epigenome_256	0.4700239808153477	0.9777936962750716	epigenome (0.938)	fig2a_training
epigenome_257	0.4820143884892086	0.9777936962750716	epigenome (0.938)	fig2a_training
epigenome_258	0.4820143884892086	0.9785100286532952	epigenome (0.938)	fig2a_training
epigenome_259	0.4916067146282973	0.9785100286532952	epigenome (0.938)	fig2a_training
epigenome_260	0.4916067146282973	0.9799426934097422	epigenome (0.938)	fig2a_training
epigenome_261	0.5011990407673861	0.9799426934097422	epigenome (0.938)	fig2a_training
epigenome_262	0.5011990407673861	0.9806590257879656	epigenome (0.938)	fig2a_training
epigenome_263	0.5059952038369304	0.9806590257879656	epigenome (0.938)	fig2a_training
epigenome_264	0.5059952038369304	0.9813753581661891	epigenome (0.938)	fig2a_training
epigenome_265	0.5155875299760192	0.9813753581661891	epigenome (0.938)	fig2a_training
epigenome_266	0.5155875299760192	0.9820916905444126	epigenome (0.938)	fig2a_training
epigenome_267	0.5275779376498801	0.9820916905444126	epigenome (0.938)	fig2a_training
epigenome_268	0.5275779376498801	0.982808022922636	epigenome (0.938)	fig2a_training
epigenome_269	0.5419664268585132	0.982808022922636	epigenome (0.938)	fig2a_training
epigenome_270	0.5419664268585132	0.9835243553008596	epigenome (0.938)	fig2a_training
epigenome_271	0.5587529976019184	0.9835243553008596	epigenome (0.938)	fig2a_training
epigenome_272	0.5587529976019184	0.9849570200573066	epigenome (0.938)	fig2a_training
epigenome_273	0.5731414868105515	0.9849570200573066	epigenome (0.938)	fig2a_training
epigenome_274	0.5731414868105515	0.98567335243553	epigenome (0.938)	fig2a_training
epigenome_275	0.60431654676259	0.98567335243553	epigenome (0.938)	fig2a_training
epigenome_276	0.60431654676259	0.9863896848137536	epigenome (0.938)	fig2a_training
epigenome_277	0.6139088729016786	0.9863896848137536	epigenome (0.938)	fig2a_training
epigenome_278	0.6139088729016786	0.9871060171919772	epigenome (0.938)	fig2a_training
epigenome_279	0.6211031175059952	0.9871060171919772	epigenome (0.938)	fig2a_training
epigenome_280	0.6211031175059952	0.9878223495702004	epigenome (0.938)	fig2a_training
epigenome_281	0.6330935251798561	0.9878223495702004	epigenome (0.938)	fig2a_training
epigenome_282	0.6330935251798561	0.988538681948424	epigenome (0.938)	fig2a_training
epigenome_283	0.645083932853717	0.988538681948424	epigenome (0.938)	fig2a_training
epigenome_284	0.645083932853717	0.9892550143266476	epigenome (0.938)	fig2a_training
epigenome_285	0.6546762589928058	0.9892550143266476	epigenome (0.938)	fig2a_training
epigenome_286	0.6546762589928058	0.9899713467048712	epigenome (0.938)	fig2a_training
epigenome_287	0.6642685851318945	0.9899713467048712	epigenome (0.938)	fig2a_training
epigenome_288	0.6642685851318945	0.9906876790830944	epigenome (0.938)	fig2a_training
epigenome_289	0.7218225419664268	0.9906876790830944	epigenome (0.938)	fig2a_training
epigenome_290	0.7218225419664268	0.9921203438395416	epigenome (0.938)	fig2a_training
epigenome_291	0.7266187050359713	0.9921203438395416	epigenome (0.938)	fig2a_training
epigenome_292	0.7266187050359713	0.9928366762177652	epigenome (0.938)	fig2a_training
epigenome_293	0.7290167865707434	0.9928366762177652	epigenome (0.938)	fig2a_training
epigenome_294	0.7290167865707434	0.9935530085959884	epigenome (0.938)	fig2a_training
epigenome_295	0.750599520383693	0.9935530085959884	epigenome (0.938)	fig2a_training
epigenome_296	0.750599520383693	0.994269340974212	epigenome (0.938)	fig2a_training
epigenome_297	0.762589928057554	0.994269340974212	epigenome (0.938)	fig2a_training
epigenome_298	0.762589928057554	0.9949856733524356	epigenome (0.938)	fig2a_training
epigenome_299	0.8345323741007195	0.9949856733524356	epigenome (0.938)	fig2a_training
epigenome_300	0.8345323741007195	0.995702005730659	epigenome (0.938)	fig2a_training
epigenome_301	0.8561151079136691	0.995702005730659	epigenome (0.938)	fig2a_training
epigenome_302	0.8561151079136691	0.9964183381088824	epigenome (0.938)	fig2a_training
epigenome_303	0.8609112709832134	0.9964183381088824	epigenome (0.938)	fig2a_training
epigenome_304	0.8609112709832134	0.997134670487106	epigenome (0.938)	fig2a_training
epigenome_305	0.8729016786570744	0.997134670487106	epigenome (0.938)	fig2a_training
epigenome_306	0.8729016786570744	0.9978510028653296	epigenome (0.938)	fig2a_training
epigenome_307	0.9304556354916068	0.9978510028653296	epigenome (0.938)	fig2a_training
epigenome_308	0.9304556354916068	0.998567335243553	epigenome (0.938)	fig2a_training
epigenome_309	0.9520383693045564	0.998567335243553	epigenome (0.938)	fig2a_training
epigenome_310	0.9520383693045564	0.9992836676217765	epigenome (0.938)	fig2a_training
epigenome_311	0.9688249400479616	0.9992836676217765	epigenome (0.938)	fig2a_training
epigenome_312	0.9688249400479616	1.0	epigenome (0.938)	fig2a_training
epigenome_313	1.0	1.0	epigenome (0.938)	fig2a_training
ensemble_0	0.0	0.0	combined (0.984)	fig2a_training
ensemble_1	0.0	0.0007163323782234	combined (0.984)	fig2a_training
ensemble_2	0.0	0.5150429799426934	combined (0.984)	fig2a_training
ensemble_3	0.0023980815347721	0.5150429799426934	combined (0.984)	fig2a_training
ensemble_4	0.0023980815347721	0.5257879656160458	combined (0.984)	fig2a_training
ensemble_5	0.0047961630695443	0.5257879656160458	combined (0.984)	fig2a_training
ensemble_6	0.0047961630695443	0.5537249283667621	combined (0.984)	fig2a_training
ensemble_7	0.0071942446043165	0.5537249283667621	combined (0.984)	fig2a_training
ensemble_8	0.0071942446043165	0.7363896848137536	combined (0.984)	fig2a_training
ensemble_9	0.0095923261390887	0.7363896848137536	combined (0.984)	fig2a_training
ensemble_10	0.0095923261390887	0.7951289398280802	combined (0.984)	fig2a_training
ensemble_11	0.0119904076738609	0.7951289398280802	combined (0.984)	fig2a_training
ensemble_12	0.0119904076738609	0.8008595988538681	combined (0.984)	fig2a_training
ensemble_13	0.014388489208633	0.8008595988538681	combined (0.984)	fig2a_training
ensemble_14	0.014388489208633	0.8108882521489972	combined (0.984)	fig2a_training
ensemble_15	0.0167865707434052	0.8108882521489972	combined (0.984)	fig2a_training
ensemble_16	0.0167865707434052	0.8173352435530086	combined (0.984)	fig2a_training
ensemble_17	0.0191846522781774	0.8173352435530086	combined (0.984)	fig2a_training
ensemble_18	0.0191846522781774	0.8345272206303725	combined (0.984)	fig2a_training
ensemble_19	0.0215827338129496	0.8345272206303725	combined (0.984)	fig2a_training
ensemble_20	0.0215827338129496	0.8531518624641834	combined (0.984)	fig2a_training
ensemble_21	0.0239808153477218	0.8531518624641834	combined (0.984)	fig2a_training
ensemble_22	0.0239808153477218	0.8681948424068768	combined (0.984)	fig2a_training
ensemble_23	0.026378896882494	0.8681948424068768	combined (0.984)	fig2a_training
ensemble_24	0.026378896882494	0.8710601719197708	combined (0.984)	fig2a_training
ensemble_25	0.0287769784172661	0.8710601719197708	combined (0.984)	fig2a_training
ensemble_26	0.0287769784172661	0.8724928366762178	combined (0.984)	fig2a_training
ensemble_27	0.0311750599520383	0.8724928366762178	combined (0.984)	fig2a_training
ensemble_28	0.0311750599520383	0.8767908309455588	combined (0.984)	fig2a_training
ensemble_29	0.0335731414868105	0.8767908309455588	combined (0.984)	fig2a_training
ensemble_30	0.0335731414868105	0.8825214899713467	combined (0.984)	fig2a_training
ensemble_31	0.0359712230215827	0.8825214899713467	combined (0.984)	fig2a_training
ensemble_32	0.0359712230215827	0.8861031518624641	combined (0.984)	fig2a_training
ensemble_33	0.0383693045563549	0.8861031518624641	combined (0.984)	fig2a_training
ensemble_34	0.0383693045563549	0.8904011461318052	combined (0.984)	fig2a_training
ensemble_35	0.0407673860911271	0.8904011461318052	combined (0.984)	fig2a_training
ensemble_36	0.0407673860911271	0.8968481375358166	combined (0.984)	fig2a_training
ensemble_37	0.0455635491606714	0.8968481375358166	combined (0.984)	fig2a_training
ensemble_38	0.0455635491606714	0.9169054441260746	combined (0.984)	fig2a_training
ensemble_39	0.0479616306954436	0.9169054441260746	combined (0.984)	fig2a_training
ensemble_40	0.0479616306954436	0.9197707736389684	combined (0.984)	fig2a_training
ensemble_41	0.0503597122302158	0.9197707736389684	combined (0.984)	fig2a_training
ensemble_42	0.0503597122302158	0.9226361031518624	combined (0.984)	fig2a_training
ensemble_43	0.052757793764988	0.9226361031518624	combined (0.984)	fig2a_training
ensemble_44	0.052757793764988	0.9340974212034384	combined (0.984)	fig2a_training
ensemble_45	0.0551558752997601	0.9340974212034384	combined (0.984)	fig2a_training
ensemble_46	0.0551558752997601	0.9355300859598854	combined (0.984)	fig2a_training
ensemble_47	0.0575539568345323	0.9355300859598854	combined (0.984)	fig2a_training
ensemble_48	0.0575539568345323	0.9369627507163324	combined (0.984)	fig2a_training
ensemble_49	0.0599520383693045	0.9369627507163324	combined (0.984)	fig2a_training
ensemble_50	0.0599520383693045	0.9405444126074498	combined (0.984)	fig2a_training
ensemble_51	0.0647482014388489	0.9405444126074498	combined (0.984)	fig2a_training
ensemble_52	0.0647482014388489	0.9434097421203438	combined (0.984)	fig2a_training
ensemble_53	0.0671462829736211	0.9434097421203438	combined (0.984)	fig2a_training
ensemble_54	0.0671462829736211	0.9469914040114612	combined (0.984)	fig2a_training
ensemble_55	0.0695443645083932	0.9469914040114612	combined (0.984)	fig2a_training
ensemble_56	0.0695443645083932	0.9477077363896848	combined (0.984)	fig2a_training
ensemble_57	0.0719424460431654	0.9477077363896848	combined (0.984)	fig2a_training
ensemble_58	0.0719424460431654	0.949140401146132	combined (0.984)	fig2a_training
ensemble_59	0.0743405275779376	0.949140401146132	combined (0.984)	fig2a_training
ensemble_60	0.0743405275779376	0.9505730659025788	combined (0.984)	fig2a_training
ensemble_61	0.0815347721822542	0.9505730659025788	combined (0.984)	fig2a_training
ensemble_62	0.0815347721822542	0.9527220630372492	combined (0.984)	fig2a_training
ensemble_63	0.0863309352517985	0.9527220630372492	combined (0.984)	fig2a_training
ensemble_64	0.0863309352517985	0.9541547277936964	combined (0.984)	fig2a_training
ensemble_65	0.0959232613908872	0.9541547277936964	combined (0.984)	fig2a_training
ensemble_66	0.0959232613908872	0.9548710601719198	combined (0.984)	fig2a_training
ensemble_67	0.0983213429256594	0.9548710601719198	combined (0.984)	fig2a_training
ensemble_68	0.0983213429256594	0.9555873925501432	combined (0.984)	fig2a_training
ensemble_69	0.1007194244604316	0.9555873925501432	combined (0.984)	fig2a_training
ensemble_70	0.1007194244604316	0.9584527220630372	combined (0.984)	fig2a_training
ensemble_71	0.1031175059952038	0.9584527220630372	combined (0.984)	fig2a_training
ensemble_72	0.1031175059952038	0.9598853868194842	combined (0.984)	fig2a_training
ensemble_73	0.105515587529976	0.9598853868194842	combined (0.984)	fig2a_training
ensemble_74	0.105515587529976	0.9606017191977078	combined (0.984)	fig2a_training
ensemble_75	0.1079136690647482	0.9606017191977078	combined (0.984)	fig2a_training
ensemble_76	0.1079136690647482	0.9613180515759312	combined (0.984)	fig2a_training
ensemble_77	0.1103117505995203	0.9613180515759312	combined (0.984)	fig2a_training
ensemble_78	0.1103117505995203	0.9641833810888252	combined (0.984)	fig2a_training
ensemble_79	0.1199040767386091	0.9641833810888252	combined (0.984)	fig2a_training
ensemble_80	0.1199040767386091	0.9670487106017192	combined (0.984)	fig2a_training
ensemble_81	0.1223021582733813	0.9670487106017192	combined (0.984)	fig2a_training
ensemble_82	0.1223021582733813	0.9677650429799428	combined (0.984)	fig2a_training
ensemble_83	0.1270983213429256	0.9677650429799428	combined (0.984)	fig2a_training
ensemble_84	0.1270983213429256	0.9691977077363896	combined (0.984)	fig2a_training
ensemble_85	0.1294964028776978	0.9691977077363896	combined (0.984)	fig2a_training
ensemble_86	0.1294964028776978	0.9720630372492836	combined (0.984)	fig2a_training
ensemble_87	0.13189448441247	0.9720630372492836	combined (0.984)	fig2a_training
ensemble_88	0.13189448441247	0.9727793696275072	combined (0.984)	fig2a_training
ensemble_89	0.1366906474820144	0.9727793696275072	combined (0.984)	fig2a_training
ensemble_90	0.1366906474820144	0.9742120343839542	combined (0.984)	fig2a_training
ensemble_91	0.1390887290167865	0.9742120343839542	combined (0.984)	fig2a_training
ensemble_92	0.1390887290167865	0.9749283667621776	combined (0.984)	fig2a_training
ensemble_93	0.1414868105515587	0.9749283667621776	combined (0.984)	fig2a_training
ensemble_94	0.1414868105515587	0.9770773638968482	combined (0.984)	fig2a_training
ensemble_95	0.1510791366906475	0.9770773638968482	combined (0.984)	fig2a_training
ensemble_96	0.1510791366906475	0.9777936962750716	combined (0.984)	fig2a_training
ensemble_97	0.1534772182254196	0.9777936962750716	combined (0.984)	fig2a_training
ensemble_98	0.1534772182254196	0.9792263610315186	combined (0.984)	fig2a_training
ensemble_99	0.158273381294964	0.9792263610315186	combined (0.984)	fig2a_training
ensemble_100	0.158273381294964	0.9813753581661891	combined (0.984)	fig2a_training
ensemble_101	0.1654676258992805	0.9813753581661891	combined (0.984)	fig2a_training
ensemble_102	0.1654676258992805	0.982808022922636	combined (0.984)	fig2a_training
ensemble_103	0.1678657074340527	0.982808022922636	combined (0.984)	fig2a_training
ensemble_104	0.1678657074340527	0.9835243553008596	combined (0.984)	fig2a_training
ensemble_105	0.1798561151079136	0.9835243553008596	combined (0.984)	fig2a_training
ensemble_106	0.1798561151079136	0.9849570200573066	combined (0.984)	fig2a_training
ensemble_107	0.2086330935251798	0.9849570200573066	combined (0.984)	fig2a_training
ensemble_108	0.2086330935251798	0.98567335243553	combined (0.984)	fig2a_training
ensemble_109	0.211031175059952	0.98567335243553	combined (0.984)	fig2a_training
ensemble_110	0.211031175059952	0.9863896848137536	combined (0.984)	fig2a_training
ensemble_111	0.2134292565947242	0.9863896848137536	combined (0.984)	fig2a_training
ensemble_112	0.2134292565947242	0.9871060171919772	combined (0.984)	fig2a_training
ensemble_113	0.2230215827338129	0.9871060171919772	combined (0.984)	fig2a_training
ensemble_114	0.2230215827338129	0.9878223495702004	combined (0.984)	fig2a_training
ensemble_115	0.2254196642685851	0.9878223495702004	combined (0.984)	fig2a_training
ensemble_116	0.2254196642685851	0.988538681948424	combined (0.984)	fig2a_training
ensemble_117	0.2302158273381295	0.988538681948424	combined (0.984)	fig2a_training
ensemble_118	0.2302158273381295	0.9899713467048712	combined (0.984)	fig2a_training
ensemble_119	0.2350119904076738	0.9899713467048712	combined (0.984)	fig2a_training
ensemble_120	0.2350119904076738	0.9906876790830944	combined (0.984)	fig2a_training
ensemble_121	0.2589928057553957	0.9906876790830944	combined (0.984)	fig2a_training
ensemble_122	0.2589928057553957	0.991404011461318	combined (0.984)	fig2a_training
ensemble_123	0.2637889688249401	0.991404011461318	combined (0.984)	fig2a_training
ensemble_124	0.2637889688249401	0.9928366762177652	combined (0.984)	fig2a_training
ensemble_125	0.2805755395683453	0.9928366762177652	combined (0.984)	fig2a_training
ensemble_126	0.2805755395683453	0.994269340974212	combined (0.984)	fig2a_training
ensemble_127	0.3117505995203837	0.994269340974212	combined (0.984)	fig2a_training
ensemble_128	0.3117505995203837	0.9949856733524356	combined (0.984)	fig2a_training
ensemble_129	0.3141486810551558	0.9949856733524356	combined (0.984)	fig2a_training
ensemble_130	0.3141486810551558	0.995702005730659	combined (0.984)	fig2a_training
ensemble_131	0.3405275779376499	0.995702005730659	combined (0.984)	fig2a_training
ensemble_132	0.3405275779376499	0.9964183381088824	combined (0.984)	fig2a_training
ensemble_133	0.3741007194244604	0.9964183381088824	combined (0.984)	fig2a_training
ensemble_134	0.3741007194244604	0.9978510028653296	combined (0.984)	fig2a_training
ensemble_135	0.4364508393285372	0.9978510028653296	combined (0.984)	fig2a_training
ensemble_136	0.4364508393285372	0.998567335243553	combined (0.984)	fig2a_training
ensemble_137	0.4844124700239808	0.998567335243553	combined (0.984)	fig2a_training
ensemble_138	0.4844124700239808	0.9992836676217765	combined (0.984)	fig2a_training
ensemble_139	0.947242206235012	0.9992836676217765	combined (0.984)	fig2a_training
ensemble_140	0.947242206235012	1.0	combined (0.984)	fig2a_training
ensemble_141	1.0	1.0	combined (0.984)	fig2a_training
cnv_0	0.0	0.0	cnv (0.921)	fig2a_training
cnv_1	0.0	0.0257879656160458	cnv (0.921)	fig2a_training
cnv_2	0.0	0.0365329512893982	cnv (0.921)	fig2a_training
cnv_3	0.0	0.0415472779369627	cnv (0.921)	fig2a_training
cnv_4	0.0	0.0451289398280802	cnv (0.921)	fig2a_training
cnv_5	0.0	0.0501432664756446	cnv (0.921)	fig2a_training
cnv_6	0.0	0.0537249283667621	cnv (0.921)	fig2a_training
cnv_7	0.0	0.0551575931232091	cnv (0.921)	fig2a_training
cnv_8	0.0	0.0573065902578796	cnv (0.921)	fig2a_training
cnv_9	0.0	0.0616045845272206	cnv (0.921)	fig2a_training
cnv_10	0.0	0.0630372492836676	cnv (0.921)	fig2a_training
cnv_11	0.0	0.0659025787965616	cnv (0.921)	fig2a_training
cnv_12	0.0	0.0673352435530086	cnv (0.921)	fig2a_training
cnv_13	0.0	0.0702005730659025	cnv (0.921)	fig2a_training
cnv_14	0.0	0.072349570200573	cnv (0.921)	fig2a_training
cnv_15	0.0	0.0730659025787965	cnv (0.921)	fig2a_training
cnv_16	0.0	0.0759312320916905	cnv (0.921)	fig2a_training
cnv_17	0.0	0.0773638968481375	cnv (0.921)	fig2a_training
cnv_18	0.0	0.0787965616045845	cnv (0.921)	fig2a_training
cnv_19	0.0	0.082378223495702	cnv (0.921)	fig2a_training
cnv_20	0.0	0.083810888252149	cnv (0.921)	fig2a_training
cnv_21	0.0	0.0845272206303724	cnv (0.921)	fig2a_training
cnv_22	0.0	0.0881088825214899	cnv (0.921)	fig2a_training
cnv_23	0.0	0.0888252148997134	cnv (0.921)	fig2a_training
cnv_24	0.0	0.0916905444126074	cnv (0.921)	fig2a_training
cnv_25	0.0	0.0931232091690544	cnv (0.921)	fig2a_training
cnv_26	0.0	0.0938395415472779	cnv (0.921)	fig2a_training
cnv_27	0.0	0.0967048710601719	cnv (0.921)	fig2a_training
cnv_28	0.0	0.0974212034383954	cnv (0.921)	fig2a_training
cnv_29	0.0	0.0988538681948424	cnv (0.921)	fig2a_training
cnv_30	0.0	0.1002865329512893	cnv (0.921)	fig2a_training
cnv_31	0.0	0.1017191977077364	cnv (0.921)	fig2a_training
cnv_32	0.0	0.1024355300859598	cnv (0.921)	fig2a_training
cnv_33	0.0	0.1053008595988538	cnv (0.921)	fig2a_training
cnv_34	0.0	0.1060171919770773	cnv (0.921)	fig2a_training
cnv_35	0.0	0.1074498567335243	cnv (0.921)	fig2a_training
cnv_36	0.0	0.1088825214899713	cnv (0.921)	fig2a_training
cnv_37	0.0	0.1103151862464183	cnv (0.921)	fig2a_training
cnv_38	0.0	0.1110315186246418	cnv (0.921)	fig2a_training
cnv_39	0.0	0.1124641833810888	cnv (0.921)	fig2a_training
cnv_40	0.0	0.1131805157593123	cnv (0.921)	fig2a_training
cnv_41	0.0	0.1146131805157593	cnv (0.921)	fig2a_training
cnv_42	0.0	0.1167621776504298	cnv (0.921)	fig2a_training
cnv_43	0.0	0.1189111747851002	cnv (0.921)	fig2a_training
cnv_44	0.0	0.1210601719197707	cnv (0.921)	fig2a_training
cnv_45	0.0	0.1224928366762177	cnv (0.921)	fig2a_training
cnv_46	0.0	0.1239255014326647	cnv (0.921)	fig2a_training
cnv_47	0.0	0.1253581661891117	cnv (0.921)	fig2a_training
cnv_48	0.0	0.1267908309455587	cnv (0.921)	fig2a_training
cnv_49	0.0	0.1282234957020057	cnv (0.921)	fig2a_training
cnv_50	0.0	0.1318051575931232	cnv (0.921)	fig2a_training
cnv_51	0.0	0.1332378223495702	cnv (0.921)	fig2a_training
cnv_52	0.0	0.1353868194842407	cnv (0.921)	fig2a_training
cnv_53	0.0	0.1368194842406876	cnv (0.921)	fig2a_training
cnv_54	0.0	0.1389684813753581	cnv (0.921)	fig2a_training
cnv_55	0.0	0.1404011461318051	cnv (0.921)	fig2a_training
cnv_56	0.0	0.1425501432664756	cnv (0.921)	fig2a_training
cnv_57	0.0	0.1432664756446991	cnv (0.921)	fig2a_training
cnv_58	0.0	0.1446991404011461	cnv (0.921)	fig2a_training
cnv_59	0.0	0.1454154727793696	cnv (0.921)	fig2a_training
cnv_60	0.0	0.1482808022922636	cnv (0.921)	fig2a_training
cnv_61	0.0	0.1497134670487106	cnv (0.921)	fig2a_training
cnv_62	0.0	0.1511461318051576	cnv (0.921)	fig2a_training
cnv_63	0.0	0.1525787965616045	cnv (0.921)	fig2a_training
cnv_64	0.0	0.1540114613180515	cnv (0.921)	fig2a_training
cnv_65	0.0	0.1611747851002865	cnv (0.921)	fig2a_training
cnv_66	0.0	0.1626074498567335	cnv (0.921)	fig2a_training
cnv_67	0.0	0.1654727793696275	cnv (0.921)	fig2a_training
cnv_68	0.0	0.1669054441260745	cnv (0.921)	fig2a_training
cnv_69	0.0	0.1690544412607449	cnv (0.921)	fig2a_training
cnv_70	0.0	0.1704871060171919	cnv (0.921)	fig2a_training
cnv_71	0.0	0.1848137535816618	cnv (0.921)	fig2a_training
cnv_72	0.0	0.1862464183381088	cnv (0.921)	fig2a_training
cnv_73	0.0	0.1876790830945559	cnv (0.921)	fig2a_training
cnv_74	0.0	0.1891117478510028	cnv (0.921)	fig2a_training
cnv_75	0.0	0.1905444126074498	cnv (0.921)	fig2a_training
cnv_76	0.0	0.1919770773638968	cnv (0.921)	fig2a_training
cnv_77	0.0	0.2005730659025787	cnv (0.921)	fig2a_training
cnv_78	0.0	0.2020057306590258	cnv (0.921)	fig2a_training
cnv_79	0.0	0.2027220630372493	cnv (0.921)	fig2a_training
cnv_80	0.0	0.2041547277936962	cnv (0.921)	fig2a_training
cnv_81	0.0	0.2091690544412607	cnv (0.921)	fig2a_training
cnv_82	0.0	0.2106017191977077	cnv (0.921)	fig2a_training
cnv_83	0.0	0.2127507163323782	cnv (0.921)	fig2a_training
cnv_84	0.0	0.2141833810888252	cnv (0.921)	fig2a_training
cnv_85	0.0	0.2270773638968481	cnv (0.921)	fig2a_training
cnv_86	0.0	0.2285100286532951	cnv (0.921)	fig2a_training
cnv_87	0.0	0.2349570200573066	cnv (0.921)	fig2a_training
cnv_88	0.0	0.2363896848137535	cnv (0.921)	fig2a_training
cnv_89	0.0	0.239971346704871	cnv (0.921)	fig2a_training
cnv_90	0.0	0.241404011461318	cnv (0.921)	fig2a_training
cnv_91	0.0	0.2421203438395415	cnv (0.921)	fig2a_training
cnv_92	0.0	0.2435530085959885	cnv (0.921)	fig2a_training
cnv_93	0.0	0.248567335243553	cnv (0.921)	fig2a_training
cnv_94	0.0	0.25	cnv (0.921)	fig2a_training
cnv_95	0.0	0.2815186246418338	cnv (0.921)	fig2a_training
cnv_96	0.0	0.2829512893982808	cnv (0.921)	fig2a_training
cnv_97	0.0	0.3467048710601719	cnv (0.921)	fig2a_training
cnv_98	0.0	0.3481375358166189	cnv (0.921)	fig2a_training
cnv_99	0.0	0.3502865329512894	cnv (0.921)	fig2a_training
cnv_100	0.0	0.3517191977077364	cnv (0.921)	fig2a_training
cnv_101	0.0	0.3832378223495702	cnv (0.921)	fig2a_training
cnv_102	0.0023980815347721	0.3832378223495702	cnv (0.921)	fig2a_training
cnv_103	0.0023980815347721	0.3846704871060172	cnv (0.921)	fig2a_training
cnv_104	0.0023980815347721	0.3946991404011461	cnv (0.921)	fig2a_training
cnv_105	0.0023980815347721	0.3961318051575931	cnv (0.921)	fig2a_training
cnv_106	0.0023980815347721	0.4792263610315186	cnv (0.921)	fig2a_training
cnv_107	0.0047961630695443	0.4792263610315186	cnv (0.921)	fig2a_training
cnv_108	0.0047961630695443	0.5393982808022922	cnv (0.921)	fig2a_training
cnv_109	0.0071942446043165	0.5393982808022922	cnv (0.921)	fig2a_training
cnv_110	0.0071942446043165	0.5759312320916905	cnv (0.921)	fig2a_training
cnv_111	0.0095923261390887	0.5759312320916905	cnv (0.921)	fig2a_training
cnv_112	0.0095923261390887	0.5859598853868195	cnv (0.921)	fig2a_training
cnv_113	0.0119904076738609	0.5859598853868195	cnv (0.921)	fig2a_training
cnv_114	0.0119904076738609	0.5995702005730659	cnv (0.921)	fig2a_training
cnv_115	0.014388489208633	0.5995702005730659	cnv (0.921)	fig2a_training
cnv_116	0.014388489208633	0.6210601719197708	cnv (0.921)	fig2a_training
cnv_117	0.0191846522781774	0.6210601719197708	cnv (0.921)	fig2a_training
cnv_118	0.0191846522781774	0.6396848137535817	cnv (0.921)	fig2a_training
cnv_119	0.0215827338129496	0.6396848137535817	cnv (0.921)	fig2a_training
cnv_120	0.0215827338129496	0.6439828080229226	cnv (0.921)	fig2a_training
cnv_121	0.0239808153477218	0.6439828080229226	cnv (0.921)	fig2a_training
cnv_122	0.0239808153477218	0.6461318051575932	cnv (0.921)	fig2a_training
cnv_123	0.026378896882494	0.6461318051575932	cnv (0.921)	fig2a_training
cnv_124	0.026378896882494	0.6468481375358166	cnv (0.921)	fig2a_training
cnv_125	0.0287769784172661	0.6468481375358166	cnv (0.921)	fig2a_training
cnv_126	0.0287769784172661	0.6489971346704871	cnv (0.921)	fig2a_training
cnv_127	0.0311750599520383	0.6489971346704871	cnv (0.921)	fig2a_training
cnv_128	0.0311750599520383	0.6654727793696275	cnv (0.921)	fig2a_training
cnv_129	0.0335731414868105	0.6654727793696275	cnv (0.921)	fig2a_training
cnv_130	0.0335731414868105	0.6697707736389685	cnv (0.921)	fig2a_training
cnv_131	0.0383693045563549	0.6697707736389685	cnv (0.921)	fig2a_training
cnv_132	0.0383693045563549	0.671919770773639	cnv (0.921)	fig2a_training
cnv_133	0.0407673860911271	0.671919770773639	cnv (0.921)	fig2a_training
cnv_134	0.0407673860911271	0.6776504297994269	cnv (0.921)	fig2a_training
cnv_135	0.0431654676258992	0.6776504297994269	cnv (0.921)	fig2a_training
cnv_136	0.0431654676258992	0.6862464183381088	cnv (0.921)	fig2a_training
cnv_137	0.0455635491606714	0.6862464183381088	cnv (0.921)	fig2a_training
cnv_138	0.0455635491606714	0.6876790830945558	cnv (0.921)	fig2a_training
cnv_139	0.0479616306954436	0.6876790830945558	cnv (0.921)	fig2a_training
cnv_140	0.0479616306954436	0.6948424068767909	cnv (0.921)	fig2a_training
cnv_141	0.0503597122302158	0.6948424068767909	cnv (0.921)	fig2a_training
cnv_142	0.0503597122302158	0.6962750716332379	cnv (0.921)	fig2a_training
cnv_143	0.052757793764988	0.6962750716332379	cnv (0.921)	fig2a_training
cnv_144	0.052757793764988	0.7055873925501432	cnv (0.921)	fig2a_training
cnv_145	0.0551558752997601	0.7055873925501432	cnv (0.921)	fig2a_training
cnv_146	0.0551558752997601	0.7077363896848138	cnv (0.921)	fig2a_training
cnv_147	0.0575539568345323	0.7077363896848138	cnv (0.921)	fig2a_training
cnv_148	0.0575539568345323	0.7134670487106017	cnv (0.921)	fig2a_training
cnv_149	0.0599520383693045	0.7134670487106017	cnv (0.921)	fig2a_training
cnv_150	0.0599520383693045	0.7263610315186246	cnv (0.921)	fig2a_training
cnv_151	0.0623501199040767	0.7263610315186246	cnv (0.921)	fig2a_training
cnv_152	0.0623501199040767	0.7299426934097422	cnv (0.921)	fig2a_training
cnv_153	0.0671462829736211	0.7299426934097422	cnv (0.921)	fig2a_training
cnv_154	0.0671462829736211	0.7414040114613181	cnv (0.921)	fig2a_training
cnv_155	0.0695443645083932	0.7414040114613181	cnv (0.921)	fig2a_training
cnv_156	0.0695443645083932	0.7435530085959885	cnv (0.921)	fig2a_training
cnv_157	0.0743405275779376	0.7435530085959885	cnv (0.921)	fig2a_training
cnv_158	0.0743405275779376	0.7464183381088825	cnv (0.921)	fig2a_training
cnv_159	0.0767386091127098	0.7464183381088825	cnv (0.921)	fig2a_training
cnv_160	0.0767386091127098	0.748567335243553	cnv (0.921)	fig2a_training
cnv_161	0.079136690647482	0.748567335243553	cnv (0.921)	fig2a_training
cnv_162	0.079136690647482	0.75	cnv (0.921)	fig2a_training
cnv_163	0.0815347721822542	0.75	cnv (0.921)	fig2a_training
cnv_164	0.0815347721822542	0.751432664756447	cnv (0.921)	fig2a_training
cnv_165	0.0839328537170263	0.751432664756447	cnv (0.921)	fig2a_training
cnv_166	0.0839328537170263	0.7521489971346705	cnv (0.921)	fig2a_training
cnv_167	0.0863309352517985	0.7521489971346705	cnv (0.921)	fig2a_training
cnv_168	0.0863309352517985	0.7614613180515759	cnv (0.921)	fig2a_training
cnv_169	0.0887290167865707	0.7614613180515759	cnv (0.921)	fig2a_training
cnv_170	0.0887290167865707	0.7636103151862464	cnv (0.921)	fig2a_training
cnv_171	0.0911270983213429	0.7636103151862464	cnv (0.921)	fig2a_training
cnv_172	0.0911270983213429	0.7657593123209169	cnv (0.921)	fig2a_training
cnv_173	0.0935251798561151	0.7657593123209169	cnv (0.921)	fig2a_training
cnv_174	0.0935251798561151	0.7693409742120344	cnv (0.921)	fig2a_training
cnv_175	0.0983213429256594	0.7693409742120344	cnv (0.921)	fig2a_training
cnv_176	0.0983213429256594	0.7757879656160458	cnv (0.921)	fig2a_training
cnv_177	0.1007194244604316	0.7757879656160458	cnv (0.921)	fig2a_training
cnv_178	0.1007194244604316	0.7793696275071633	cnv (0.921)	fig2a_training
cnv_179	0.105515587529976	0.7793696275071633	cnv (0.921)	fig2a_training
cnv_180	0.105515587529976	0.7808022922636103	cnv (0.921)	fig2a_training
cnv_181	0.1079136690647482	0.7808022922636103	cnv (0.921)	fig2a_training
cnv_182	0.1079136690647482	0.7815186246418339	cnv (0.921)	fig2a_training
cnv_183	0.1103117505995203	0.7815186246418339	cnv (0.921)	fig2a_training
cnv_184	0.1103117505995203	0.7851002865329513	cnv (0.921)	fig2a_training
cnv_185	0.1127098321342925	0.7851002865329513	cnv (0.921)	fig2a_training
cnv_186	0.1127098321342925	0.7893982808022922	cnv (0.921)	fig2a_training
cnv_187	0.1151079136690647	0.7893982808022922	cnv (0.921)	fig2a_training
cnv_188	0.1151079136690647	0.7908309455587392	cnv (0.921)	fig2a_training
cnv_189	0.1175059952038369	0.7908309455587392	cnv (0.921)	fig2a_training
cnv_190	0.1175059952038369	0.7929799426934098	cnv (0.921)	fig2a_training
cnv_191	0.1199040767386091	0.7929799426934098	cnv (0.921)	fig2a_training
cnv_192	0.1199040767386091	0.7994269340974212	cnv (0.921)	fig2a_training
cnv_193	0.1223021582733813	0.7994269340974212	cnv (0.921)	fig2a_training
cnv_194	0.1223021582733813	0.8080229226361032	cnv (0.921)	fig2a_training
cnv_195	0.1247002398081534	0.8080229226361032	cnv (0.921)	fig2a_training
cnv_196	0.1247002398081534	0.8108882521489972	cnv (0.921)	fig2a_training
cnv_197	0.1270983213429256	0.8108882521489972	cnv (0.921)	fig2a_training
cnv_198	0.1270983213429256	0.8144699140401146	cnv (0.921)	fig2a_training
cnv_199	0.1294964028776978	0.8144699140401146	cnv (0.921)	fig2a_training
cnv_200	0.1294964028776978	0.8180515759312321	cnv (0.921)	fig2a_training
cnv_201	0.13189448441247	0.8180515759312321	cnv (0.921)	fig2a_training
cnv_202	0.13189448441247	0.8187679083094556	cnv (0.921)	fig2a_training
cnv_203	0.1390887290167865	0.8187679083094556	cnv (0.921)	fig2a_training
cnv_204	0.1390887290167865	0.8194842406876791	cnv (0.921)	fig2a_training
cnv_205	0.1414868105515587	0.8194842406876791	cnv (0.921)	fig2a_training
cnv_206	0.1414868105515587	0.8216332378223495	cnv (0.921)	fig2a_training
cnv_207	0.1438848920863309	0.8216332378223495	cnv (0.921)	fig2a_training
cnv_208	0.1438848920863309	0.826647564469914	cnv (0.921)	fig2a_training
cnv_209	0.1462829736211031	0.826647564469914	cnv (0.921)	fig2a_training
cnv_210	0.1462829736211031	0.8287965616045845	cnv (0.921)	fig2a_training
cnv_211	0.1486810551558753	0.8287965616045845	cnv (0.921)	fig2a_training
cnv_212	0.1486810551558753	0.8316618911174785	cnv (0.921)	fig2a_training
cnv_213	0.1558752997601918	0.8316618911174785	cnv (0.921)	fig2a_training
cnv_214	0.1558752997601918	0.83810888252149	cnv (0.921)	fig2a_training
cnv_215	0.158273381294964	0.83810888252149	cnv (0.921)	fig2a_training
cnv_216	0.158273381294964	0.8409742120343839	cnv (0.921)	fig2a_training
cnv_217	0.1606714628297362	0.8409742120343839	cnv (0.921)	fig2a_training
cnv_218	0.1606714628297362	0.8416905444126075	cnv (0.921)	fig2a_training
cnv_219	0.1630695443645084	0.8416905444126075	cnv (0.921)	fig2a_training
cnv_220	0.1630695443645084	0.8438395415472779	cnv (0.921)	fig2a_training
cnv_221	0.1654676258992805	0.8438395415472779	cnv (0.921)	fig2a_training
cnv_222	0.1654676258992805	0.8452722063037249	cnv (0.921)	fig2a_training
cnv_223	0.1702637889688249	0.8452722063037249	cnv (0.921)	fig2a_training
cnv_224	0.1702637889688249	0.8467048710601719	cnv (0.921)	fig2a_training
cnv_225	0.1726618705035971	0.8467048710601719	cnv (0.921)	fig2a_training
cnv_226	0.1726618705035971	0.8495702005730659	cnv (0.921)	fig2a_training
cnv_227	0.1798561151079136	0.8495702005730659	cnv (0.921)	fig2a_training
cnv_228	0.1798561151079136	0.8524355300859598	cnv (0.921)	fig2a_training
cnv_229	0.1822541966426858	0.8524355300859598	cnv (0.921)	fig2a_training
cnv_230	0.1822541966426858	0.8538681948424068	cnv (0.921)	fig2a_training
cnv_231	0.184652278177458	0.8538681948424068	cnv (0.921)	fig2a_training
cnv_232	0.184652278177458	0.8545845272206304	cnv (0.921)	fig2a_training
cnv_233	0.1870503597122302	0.8545845272206304	cnv (0.921)	fig2a_training
cnv_234	0.1870503597122302	0.8567335243553008	cnv (0.921)	fig2a_training
cnv_235	0.1894484412470023	0.8567335243553008	cnv (0.921)	fig2a_training
cnv_236	0.1894484412470023	0.8603151862464183	cnv (0.921)	fig2a_training
cnv_237	0.1918465227817745	0.8603151862464183	cnv (0.921)	fig2a_training
cnv_238	0.1918465227817745	0.8624641833810889	cnv (0.921)	fig2a_training
cnv_239	0.1942446043165467	0.8624641833810889	cnv (0.921)	fig2a_training
cnv_240	0.1942446043165467	0.8646131805157593	cnv (0.921)	fig2a_training
cnv_241	0.2014388489208633	0.8646131805157593	cnv (0.921)	fig2a_training
cnv_242	0.2014388489208633	0.8660458452722063	cnv (0.921)	fig2a_training
cnv_243	0.2086330935251798	0.8660458452722063	cnv (0.921)	fig2a_training
cnv_244	0.2086330935251798	0.8667621776504298	cnv (0.921)	fig2a_training
cnv_245	0.211031175059952	0.8667621776504298	cnv (0.921)	fig2a_training
cnv_246	0.211031175059952	0.8710601719197708	cnv (0.921)	fig2a_training
cnv_247	0.2158273381294964	0.8710601719197708	cnv (0.921)	fig2a_training
cnv_248	0.2158273381294964	0.8724928366762178	cnv (0.921)	fig2a_training
cnv_249	0.2230215827338129	0.8724928366762178	cnv (0.921)	fig2a_training
cnv_250	0.2230215827338129	0.8746418338108882	cnv (0.921)	fig2a_training
cnv_251	0.2278177458033573	0.8746418338108882	cnv (0.921)	fig2a_training
cnv_252	0.2278177458033573	0.8775071633237822	cnv (0.921)	fig2a_training
cnv_253	0.2302158273381295	0.8775071633237822	cnv (0.921)	fig2a_training
cnv_254	0.2302158273381295	0.8782234957020058	cnv (0.921)	fig2a_training
cnv_255	0.2326139088729016	0.8782234957020058	cnv (0.921)	fig2a_training
cnv_256	0.2326139088729016	0.8796561604584527	cnv (0.921)	fig2a_training
cnv_257	0.2350119904076738	0.8796561604584527	cnv (0.921)	fig2a_training
cnv_258	0.2350119904076738	0.8818051575931232	cnv (0.921)	fig2a_training
cnv_259	0.237410071942446	0.8818051575931232	cnv (0.921)	fig2a_training
cnv_260	0.237410071942446	0.8825214899713467	cnv (0.921)	fig2a_training
cnv_261	0.2398081534772182	0.8825214899713467	cnv (0.921)	fig2a_training
cnv_262	0.2398081534772182	0.8839541547277937	cnv (0.921)	fig2a_training
cnv_263	0.2446043165467626	0.8839541547277937	cnv (0.921)	fig2a_training
cnv_264	0.2446043165467626	0.8846704871060171	cnv (0.921)	fig2a_training
cnv_265	0.2470023980815347	0.8846704871060171	cnv (0.921)	fig2a_training
cnv_266	0.2470023980815347	0.8861031518624641	cnv (0.921)	fig2a_training
cnv_267	0.2494004796163069	0.8861031518624641	cnv (0.921)	fig2a_training
cnv_268	0.2494004796163069	0.8868194842406877	cnv (0.921)	fig2a_training
cnv_269	0.2517985611510791	0.8868194842406877	cnv (0.921)	fig2a_training
cnv_270	0.2517985611510791	0.8875358166189111	cnv (0.921)	fig2a_training
cnv_271	0.2541966426858513	0.8875358166189111	cnv (0.921)	fig2a_training
cnv_272	0.2541966426858513	0.8882521489971347	cnv (0.921)	fig2a_training
cnv_273	0.2589928057553957	0.8882521489971347	cnv (0.921)	fig2a_training
cnv_274	0.2589928057553957	0.8889684813753582	cnv (0.921)	fig2a_training
cnv_275	0.2613908872901678	0.8889684813753582	cnv (0.921)	fig2a_training
cnv_276	0.2613908872901678	0.8918338108882522	cnv (0.921)	fig2a_training
cnv_277	0.2637889688249401	0.8918338108882522	cnv (0.921)	fig2a_training
cnv_278	0.2637889688249401	0.8946991404011462	cnv (0.921)	fig2a_training
cnv_279	0.2661870503597122	0.8946991404011462	cnv (0.921)	fig2a_training
cnv_280	0.2661870503597122	0.8997134670487106	cnv (0.921)	fig2a_training
cnv_281	0.2685851318944844	0.8997134670487106	cnv (0.921)	fig2a_training
cnv_282	0.2685851318944844	0.9004297994269341	cnv (0.921)	fig2a_training
cnv_283	0.2757793764988009	0.9004297994269341	cnv (0.921)	fig2a_training
cnv_284	0.2757793764988009	0.9047277936962752	cnv (0.921)	fig2a_training
cnv_285	0.2781774580335731	0.9047277936962752	cnv (0.921)	fig2a_training
cnv_286	0.2781774580335731	0.9075931232091692	cnv (0.921)	fig2a_training
cnv_287	0.2829736211031175	0.9075931232091692	cnv (0.921)	fig2a_training
cnv_288	0.2829736211031175	0.909025787965616	cnv (0.921)	fig2a_training
cnv_289	0.2853717026378897	0.909025787965616	cnv (0.921)	fig2a_training
cnv_290	0.2853717026378897	0.91189111747851	cnv (0.921)	fig2a_training
cnv_291	0.2877697841726618	0.91189111747851	cnv (0.921)	fig2a_training
cnv_292	0.2877697841726618	0.913323782234957	cnv (0.921)	fig2a_training
cnv_293	0.290167865707434	0.913323782234957	cnv (0.921)	fig2a_training
cnv_294	0.290167865707434	0.9154727793696276	cnv (0.921)	fig2a_training
cnv_295	0.2925659472422062	0.9154727793696276	cnv (0.921)	fig2a_training
cnv_296	0.2925659472422062	0.9169054441260746	cnv (0.921)	fig2a_training
cnv_297	0.2997601918465228	0.9169054441260746	cnv (0.921)	fig2a_training
cnv_298	0.2997601918465228	0.9183381088825217	cnv (0.921)	fig2a_training
cnv_299	0.302158273381295	0.9183381088825217	cnv (0.921)	fig2a_training
cnv_300	0.302158273381295	0.9197707736389684	cnv (0.921)	fig2a_training
cnv_301	0.3069544364508393	0.9197707736389684	cnv (0.921)	fig2a_training
cnv_302	0.3069544364508393	0.920487106017192	cnv (0.921)	fig2a_training
cnv_303	0.3117505995203837	0.920487106017192	cnv (0.921)	fig2a_training
cnv_304	0.3117505995203837	0.9212034383954156	cnv (0.921)	fig2a_training
cnv_305	0.3213429256594724	0.9212034383954156	cnv (0.921)	fig2a_training
cnv_306	0.3213429256594724	0.921919770773639	cnv (0.921)	fig2a_training
cnv_307	0.3261390887290168	0.921919770773639	cnv (0.921)	fig2a_training
cnv_308	0.3261390887290168	0.9226361031518624	cnv (0.921)	fig2a_training
cnv_309	0.328537170263789	0.9226361031518624	cnv (0.921)	fig2a_training
cnv_310	0.328537170263789	0.92621776504298	cnv (0.921)	fig2a_training
cnv_311	0.3309352517985611	0.92621776504298	cnv (0.921)	fig2a_training
cnv_312	0.3309352517985611	0.9269340974212036	cnv (0.921)	fig2a_training
cnv_313	0.3357314148681055	0.9269340974212036	cnv (0.921)	fig2a_training
cnv_314	0.3357314148681055	0.9297994269340976	cnv (0.921)	fig2a_training
cnv_315	0.3405275779376499	0.9297994269340976	cnv (0.921)	fig2a_training
cnv_316	0.3405275779376499	0.9312320916905444	cnv (0.921)	fig2a_training
cnv_317	0.342925659472422	0.9312320916905444	cnv (0.921)	fig2a_training
cnv_318	0.342925659472422	0.9326647564469914	cnv (0.921)	fig2a_training
cnv_319	0.3477218225419664	0.9326647564469914	cnv (0.921)	fig2a_training
cnv_320	0.3477218225419664	0.9333810888252148	cnv (0.921)	fig2a_training
cnv_321	0.354916067146283	0.9333810888252148	cnv (0.921)	fig2a_training
cnv_322	0.354916067146283	0.9340974212034384	cnv (0.921)	fig2a_training
cnv_323	0.3573141486810551	0.9340974212034384	cnv (0.921)	fig2a_training
cnv_324	0.3573141486810551	0.9355300859598854	cnv (0.921)	fig2a_training
cnv_325	0.3597122302158273	0.9355300859598854	cnv (0.921)	fig2a_training
cnv_326	0.3597122302158273	0.9362464183381088	cnv (0.921)	fig2a_training
cnv_327	0.3669064748201439	0.9362464183381088	cnv (0.921)	fig2a_training
cnv_328	0.3669064748201439	0.9369627507163324	cnv (0.921)	fig2a_training
cnv_329	0.369304556354916	0.9369627507163324	cnv (0.921)	fig2a_training
cnv_330	0.369304556354916	0.9376790830945558	cnv (0.921)	fig2a_training
cnv_331	0.3908872901678657	0.9376790830945558	cnv (0.921)	fig2a_training
cnv_332	0.3908872901678657	0.9383954154727794	cnv (0.921)	fig2a_training
cnv_333	0.39568345323741	0.9383954154727794	cnv (0.921)	fig2a_training
cnv_334	0.39568345323741	0.9398280802292264	cnv (0.921)	fig2a_training
cnv_335	0.407673860911271	0.9398280802292264	cnv (0.921)	fig2a_training
cnv_336	0.407673860911271	0.9405444126074498	cnv (0.921)	fig2a_training
cnv_337	0.4100719424460431	0.9405444126074498	cnv (0.921)	fig2a_training
cnv_338	0.4100719424460431	0.9412607449856734	cnv (0.921)	fig2a_training
cnv_339	0.4172661870503597	0.9412607449856734	cnv (0.921)	fig2a_training
cnv_340	0.4172661870503597	0.9419770773638968	cnv (0.921)	fig2a_training
cnv_341	0.4244604316546763	0.9419770773638968	cnv (0.921)	fig2a_training
cnv_342	0.4244604316546763	0.9441260744985672	cnv (0.921)	fig2a_training
cnv_343	0.4292565947242206	0.9441260744985672	cnv (0.921)	fig2a_training
cnv_344	0.4292565947242206	0.9455587392550144	cnv (0.921)	fig2a_training
cnv_345	0.4316546762589928	0.9455587392550144	cnv (0.921)	fig2a_training
cnv_346	0.4316546762589928	0.946275071633238	cnv (0.921)	fig2a_training
cnv_347	0.4388489208633093	0.946275071633238	cnv (0.921)	fig2a_training
cnv_348	0.4388489208633093	0.9477077363896848	cnv (0.921)	fig2a_training
cnv_349	0.4436450839328537	0.9477077363896848	cnv (0.921)	fig2a_training
cnv_350	0.4436450839328537	0.949140401146132	cnv (0.921)	fig2a_training
cnv_351	0.4508393285371702	0.949140401146132	cnv (0.921)	fig2a_training
cnv_352	0.4508393285371702	0.9498567335243552	cnv (0.921)	fig2a_training
cnv_353	0.4556354916067146	0.9498567335243552	cnv (0.921)	fig2a_training
cnv_354	0.4556354916067146	0.9505730659025788	cnv (0.921)	fig2a_training
cnv_355	0.4580335731414868	0.9505730659025788	cnv (0.921)	fig2a_training
cnv_356	0.4580335731414868	0.9512893982808024	cnv (0.921)	fig2a_training
cnv_357	0.4700239808153477	0.9512893982808024	cnv (0.921)	fig2a_training
cnv_358	0.4700239808153477	0.9520057306590258	cnv (0.921)	fig2a_training
cnv_359	0.4724220623501199	0.9520057306590258	cnv (0.921)	fig2a_training
cnv_360	0.4724220623501199	0.9527220630372492	cnv (0.921)	fig2a_training
cnv_361	0.4796163069544364	0.9527220630372492	cnv (0.921)	fig2a_training
cnv_362	0.4796163069544364	0.9563037249283668	cnv (0.921)	fig2a_training
cnv_363	0.4844124700239808	0.9563037249283668	cnv (0.921)	fig2a_training
cnv_364	0.4844124700239808	0.9570200573065902	cnv (0.921)	fig2a_training
cnv_365	0.4892086330935252	0.9570200573065902	cnv (0.921)	fig2a_training
cnv_366	0.4892086330935252	0.9577363896848138	cnv (0.921)	fig2a_training
cnv_367	0.4916067146282973	0.9577363896848138	cnv (0.921)	fig2a_training
cnv_368	0.4916067146282973	0.9591690544412608	cnv (0.921)	fig2a_training
cnv_369	0.4988009592326139	0.9591690544412608	cnv (0.921)	fig2a_training
cnv_370	0.4988009592326139	0.9598853868194842	cnv (0.921)	fig2a_training
cnv_371	0.5035971223021583	0.9598853868194842	cnv (0.921)	fig2a_training
cnv_372	0.5035971223021583	0.9606017191977078	cnv (0.921)	fig2a_training
cnv_373	0.5059952038369304	0.9606017191977078	cnv (0.921)	fig2a_training
cnv_374	0.5059952038369304	0.9613180515759312	cnv (0.921)	fig2a_training
cnv_375	0.5083932853717026	0.9613180515759312	cnv (0.921)	fig2a_training
cnv_376	0.5083932853717026	0.9620343839541547	cnv (0.921)	fig2a_training
cnv_377	0.5107913669064749	0.9620343839541547	cnv (0.921)	fig2a_training
cnv_378	0.5107913669064749	0.9634670487106016	cnv (0.921)	fig2a_training
cnv_379	0.5155875299760192	0.9634670487106016	cnv (0.921)	fig2a_training
cnv_380	0.5155875299760192	0.9648997134670488	cnv (0.921)	fig2a_training
cnv_381	0.5179856115107914	0.9648997134670488	cnv (0.921)	fig2a_training
cnv_382	0.5179856115107914	0.9656160458452722	cnv (0.921)	fig2a_training
cnv_383	0.5299760191846523	0.9656160458452722	cnv (0.921)	fig2a_training
cnv_384	0.5299760191846523	0.9670487106017192	cnv (0.921)	fig2a_training
cnv_385	0.5323741007194245	0.9670487106017192	cnv (0.921)	fig2a_training
cnv_386	0.5323741007194245	0.9677650429799428	cnv (0.921)	fig2a_training
cnv_387	0.5419664268585132	0.9677650429799428	cnv (0.921)	fig2a_training
cnv_388	0.5419664268585132	0.9699140401146132	cnv (0.921)	fig2a_training
cnv_389	0.5539568345323741	0.9699140401146132	cnv (0.921)	fig2a_training
cnv_390	0.5539568345323741	0.9706303724928368	cnv (0.921)	fig2a_training
cnv_391	0.5707434052757794	0.9706303724928368	cnv (0.921)	fig2a_training
cnv_392	0.5707434052757794	0.97134670487106	cnv (0.921)	fig2a_training
cnv_393	0.5827338129496403	0.97134670487106	cnv (0.921)	fig2a_training
cnv_394	0.5827338129496403	0.9720630372492836	cnv (0.921)	fig2a_training
cnv_395	0.5971223021582733	0.9720630372492836	cnv (0.921)	fig2a_training
cnv_396	0.5971223021582733	0.9727793696275072	cnv (0.921)	fig2a_training
cnv_397	0.6067146282973621	0.9727793696275072	cnv (0.921)	fig2a_training
cnv_398	0.6067146282973621	0.9734957020057308	cnv (0.921)	fig2a_training
cnv_399	0.6139088729016786	0.9734957020057308	cnv (0.921)	fig2a_training
cnv_400	0.6139088729016786	0.9749283667621776	cnv (0.921)	fig2a_training
cnv_401	0.6187050359712231	0.9749283667621776	cnv (0.921)	fig2a_training
cnv_402	0.6187050359712231	0.9756446991404012	cnv (0.921)	fig2a_training
cnv_403	0.6235011990407674	0.9756446991404012	cnv (0.921)	fig2a_training
cnv_404	0.6235011990407674	0.9763610315186246	cnv (0.921)	fig2a_training
cnv_405	0.6306954436450839	0.9763610315186246	cnv (0.921)	fig2a_training
cnv_406	0.6306954436450839	0.9770773638968482	cnv (0.921)	fig2a_training
cnv_407	0.6354916067146283	0.9770773638968482	cnv (0.921)	fig2a_training
cnv_408	0.6354916067146283	0.9777936962750716	cnv (0.921)	fig2a_training
cnv_409	0.6402877697841727	0.9777936962750716	cnv (0.921)	fig2a_training
cnv_410	0.6402877697841727	0.9785100286532952	cnv (0.921)	fig2a_training
cnv_411	0.6426858513189448	0.9785100286532952	cnv (0.921)	fig2a_training
cnv_412	0.6426858513189448	0.9799426934097422	cnv (0.921)	fig2a_training
cnv_413	0.6498800959232613	0.9799426934097422	cnv (0.921)	fig2a_training
cnv_414	0.6498800959232613	0.9806590257879656	cnv (0.921)	fig2a_training
cnv_415	0.6714628297362111	0.9806590257879656	cnv (0.921)	fig2a_training
cnv_416	0.6714628297362111	0.9813753581661891	cnv (0.921)	fig2a_training
cnv_417	0.6738609112709832	0.9813753581661891	cnv (0.921)	fig2a_training
cnv_418	0.6738609112709832	0.982808022922636	cnv (0.921)	fig2a_training
cnv_419	0.7026378896882494	0.982808022922636	cnv (0.921)	fig2a_training
cnv_420	0.7026378896882494	0.9835243553008596	cnv (0.921)	fig2a_training
cnv_421	0.709832134292566	0.9835243553008596	cnv (0.921)	fig2a_training
cnv_422	0.709832134292566	0.9849570200573066	cnv (0.921)	fig2a_training
cnv_423	0.7122302158273381	0.9849570200573066	cnv (0.921)	fig2a_training
cnv_424	0.7122302158273381	0.98567335243553	cnv (0.921)	fig2a_training
cnv_425	0.7146282973621103	0.98567335243553	cnv (0.921)	fig2a_training
cnv_426	0.7146282973621103	0.9863896848137536	cnv (0.921)	fig2a_training
cnv_427	0.7194244604316546	0.9863896848137536	cnv (0.921)	fig2a_training
cnv_428	0.7194244604316546	0.9871060171919772	cnv (0.921)	fig2a_training
cnv_429	0.7242206235011991	0.9871060171919772	cnv (0.921)	fig2a_training
cnv_430	0.7242206235011991	0.9878223495702004	cnv (0.921)	fig2a_training
cnv_431	0.7266187050359713	0.9878223495702004	cnv (0.921)	fig2a_training
cnv_432	0.7266187050359713	0.988538681948424	cnv (0.921)	fig2a_training
cnv_433	0.7338129496402878	0.988538681948424	cnv (0.921)	fig2a_training
cnv_434	0.7338129496402878	0.9899713467048712	cnv (0.921)	fig2a_training
cnv_435	0.7458033573141487	0.9899713467048712	cnv (0.921)	fig2a_training
cnv_436	0.7458033573141487	0.9906876790830944	cnv (0.921)	fig2a_training
cnv_437	0.7961630695443646	0.9906876790830944	cnv (0.921)	fig2a_training
cnv_438	0.7961630695443646	0.991404011461318	cnv (0.921)	fig2a_training
cnv_439	0.8009592326139089	0.991404011461318	cnv (0.921)	fig2a_training
cnv_440	0.8009592326139089	0.9921203438395416	cnv (0.921)	fig2a_training
cnv_441	0.8057553956834532	0.9921203438395416	cnv (0.921)	fig2a_training
cnv_442	0.8057553956834532	0.9928366762177652	cnv (0.921)	fig2a_training
cnv_443	0.8105515587529976	0.9928366762177652	cnv (0.921)	fig2a_training
cnv_444	0.8105515587529976	0.9949856733524356	cnv (0.921)	fig2a_training
cnv_445	0.8273381294964028	0.9949856733524356	cnv (0.921)	fig2a_training
cnv_446	0.8273381294964028	0.995702005730659	cnv (0.921)	fig2a_training
cnv_447	0.8513189448441247	0.995702005730659	cnv (0.921)	fig2a_training
cnv_448	0.8513189448441247	0.9964183381088824	cnv (0.921)	fig2a_training
cnv_449	0.8848920863309353	0.9964183381088824	cnv (0.921)	fig2a_training
cnv_450	0.8848920863309353	0.997134670487106	cnv (0.921)	fig2a_training
cnv_451	0.9112709832134293	0.997134670487106	cnv (0.921)	fig2a_training
cnv_452	0.9112709832134293	0.9978510028653296	cnv (0.921)	fig2a_training
cnv_453	0.9376498800959232	0.9978510028653296	cnv (0.921)	fig2a_training
cnv_454	0.9376498800959232	0.998567335243553	cnv (0.921)	fig2a_training
cnv_455	0.9640287769784172	0.998567335243553	cnv (0.921)	fig2a_training
cnv_456	0.9640287769784172	0.9992836676217765	cnv (0.921)	fig2a_training
cnv_457	0.973621103117506	0.9992836676217765	cnv (0.921)	fig2a_training
cnv_458	0.973621103117506	1.0	cnv (0.921)	fig2a_training
cnv_459	1.0	1.0	cnv (0.921)	fig2a_training
fragpattern_0	0.0	0.0	fragpattern (0.904)	fig2a_training
fragpattern_1	0.0	0.0042979942693409	fragpattern (0.904)	fig2a_training
fragpattern_2	0.0	0.0078796561604584	fragpattern (0.904)	fig2a_training
fragpattern_3	0.0	0.0093123209169054	fragpattern (0.904)	fig2a_training
fragpattern_4	0.0	0.0128939828080229	fragpattern (0.904)	fig2a_training
fragpattern_5	0.0	0.0150429799426934	fragpattern (0.904)	fig2a_training
fragpattern_6	0.0	0.0186246418338108	fragpattern (0.904)	fig2a_training
fragpattern_7	0.0	0.0214899713467048	fragpattern (0.904)	fig2a_training
fragpattern_8	0.0	0.0257879656160458	fragpattern (0.904)	fig2a_training
fragpattern_9	0.0	0.0265042979942693	fragpattern (0.904)	fig2a_training
fragpattern_10	0.0	0.0279369627507163	fragpattern (0.904)	fig2a_training
fragpattern_11	0.0	0.0286532951289398	fragpattern (0.904)	fig2a_training
fragpattern_12	0.0	0.0315186246418338	fragpattern (0.904)	fig2a_training
fragpattern_13	0.0	0.0322349570200573	fragpattern (0.904)	fig2a_training
fragpattern_14	0.0	0.0343839541547277	fragpattern (0.904)	fig2a_training
fragpattern_15	0.0	0.0358166189111747	fragpattern (0.904)	fig2a_training
fragpattern_16	0.0	0.0379656160458452	fragpattern (0.904)	fig2a_training
fragpattern_17	0.0	0.0415472779369627	fragpattern (0.904)	fig2a_training
fragpattern_18	0.0	0.0458452722063037	fragpattern (0.904)	fig2a_training
fragpattern_19	0.0	0.0465616045845272	fragpattern (0.904)	fig2a_training
fragpattern_20	0.0	0.0487106017191977	fragpattern (0.904)	fig2a_training
fragpattern_21	0.0	0.0508595988538682	fragpattern (0.904)	fig2a_training
fragpattern_22	0.0	0.0530085959885386	fragpattern (0.904)	fig2a_training
fragpattern_23	0.0	0.0544412607449856	fragpattern (0.904)	fig2a_training
fragpattern_24	0.0	0.0573065902578796	fragpattern (0.904)	fig2a_training
fragpattern_25	0.0	0.0601719197707736	fragpattern (0.904)	fig2a_training
fragpattern_26	0.0	0.0630372492836676	fragpattern (0.904)	fig2a_training
fragpattern_27	0.0	0.0651862464183381	fragpattern (0.904)	fig2a_training
fragpattern_28	0.0	0.0680515759312321	fragpattern (0.904)	fig2a_training
fragpattern_29	0.0	0.0702005730659025	fragpattern (0.904)	fig2a_training
fragpattern_30	0.0	0.0716332378223495	fragpattern (0.904)	fig2a_training
fragpattern_31	0.0	0.07378223495702	fragpattern (0.904)	fig2a_training
fragpattern_32	0.0	0.0773638968481375	fragpattern (0.904)	fig2a_training
fragpattern_33	0.0	0.0787965616045845	fragpattern (0.904)	fig2a_training
fragpattern_34	0.0	0.079512893982808	fragpattern (0.904)	fig2a_training
fragpattern_35	0.0	0.0816618911174785	fragpattern (0.904)	fig2a_training
fragpattern_36	0.0	0.0845272206303724	fragpattern (0.904)	fig2a_training
fragpattern_37	0.0	0.0859598853868194	fragpattern (0.904)	fig2a_training
fragpattern_38	0.0	0.0873925501432664	fragpattern (0.904)	fig2a_training
fragpattern_39	0.0	0.0902578796561604	fragpattern (0.904)	fig2a_training
fragpattern_40	0.0	0.0931232091690544	fragpattern (0.904)	fig2a_training
fragpattern_41	0.0	0.0945558739255014	fragpattern (0.904)	fig2a_training
fragpattern_42	0.0	0.0988538681948424	fragpattern (0.904)	fig2a_training
fragpattern_43	0.0	0.1002865329512893	fragpattern (0.904)	fig2a_training
fragpattern_44	0.0	0.1017191977077364	fragpattern (0.904)	fig2a_training
fragpattern_45	0.0	0.1038681948424068	fragpattern (0.904)	fig2a_training
fragpattern_46	0.0	0.1045845272206303	fragpattern (0.904)	fig2a_training
fragpattern_47	0.0	0.1067335243553008	fragpattern (0.904)	fig2a_training
fragpattern_48	0.0	0.1081661891117478	fragpattern (0.904)	fig2a_training
fragpattern_49	0.0	0.1095988538681948	fragpattern (0.904)	fig2a_training
fragpattern_50	0.0	0.1131805157593123	fragpattern (0.904)	fig2a_training
fragpattern_51	0.0	0.1167621776504298	fragpattern (0.904)	fig2a_training
fragpattern_52	0.0	0.1174785100286533	fragpattern (0.904)	fig2a_training
fragpattern_53	0.0	0.1203438395415472	fragpattern (0.904)	fig2a_training
fragpattern_54	0.0	0.1224928366762177	fragpattern (0.904)	fig2a_training
fragpattern_55	0.0	0.1246418338108882	fragpattern (0.904)	fig2a_training
fragpattern_56	0.0	0.1346704871060172	fragpattern (0.904)	fig2a_training
fragpattern_57	0.0	0.1361031518624642	fragpattern (0.904)	fig2a_training
fragpattern_58	0.0	0.1396848137535816	fragpattern (0.904)	fig2a_training
fragpattern_59	0.0	0.1411174785100286	fragpattern (0.904)	fig2a_training
fragpattern_60	0.0	0.1418338108882521	fragpattern (0.904)	fig2a_training
fragpattern_61	0.0	0.1446991404011461	fragpattern (0.904)	fig2a_training
fragpattern_62	0.0	0.1461318051575931	fragpattern (0.904)	fig2a_training
fragpattern_63	0.0	0.1518624641833811	fragpattern (0.904)	fig2a_training
fragpattern_64	0.0	0.1540114613180515	fragpattern (0.904)	fig2a_training
fragpattern_65	0.0	0.1554441260744985	fragpattern (0.904)	fig2a_training
fragpattern_66	0.0	0.156160458452722	fragpattern (0.904)	fig2a_training
fragpattern_67	0.0	0.157593123209169	fragpattern (0.904)	fig2a_training
fragpattern_68	0.0	0.160458452722063	fragpattern (0.904)	fig2a_training
fragpattern_69	0.0	0.1626074498567335	fragpattern (0.904)	fig2a_training
fragpattern_70	0.0	0.1640401146131805	fragpattern (0.904)	fig2a_training
fragpattern_71	0.0	0.1654727793696275	fragpattern (0.904)	fig2a_training
fragpattern_72	0.0	0.167621776504298	fragpattern (0.904)	fig2a_training
fragpattern_73	0.0	0.1690544412607449	fragpattern (0.904)	fig2a_training
fragpattern_74	0.0	0.1776504297994269	fragpattern (0.904)	fig2a_training
fragpattern_75	0.0	0.1790830945558739	fragpattern (0.904)	fig2a_training
fragpattern_76	0.0	0.1805157593123209	fragpattern (0.904)	fig2a_training
fragpattern_77	0.0	0.1819484240687679	fragpattern (0.904)	fig2a_training
fragpattern_78	0.0	0.1826647564469914	fragpattern (0.904)	fig2a_training
fragpattern_79	0.0	0.1840974212034384	fragpattern (0.904)	fig2a_training
fragpattern_80	0.0	0.1848137535816618	fragpattern (0.904)	fig2a_training
fragpattern_81	0.0	0.1862464183381088	fragpattern (0.904)	fig2a_training
fragpattern_82	0.0	0.1905444126074498	fragpattern (0.904)	fig2a_training
fragpattern_83	0.0	0.1919770773638968	fragpattern (0.904)	fig2a_training
fragpattern_84	0.0	0.1934097421203438	fragpattern (0.904)	fig2a_training
fragpattern_85	0.0	0.1948424068767908	fragpattern (0.904)	fig2a_training
fragpattern_86	0.0	0.1969914040114613	fragpattern (0.904)	fig2a_training
fragpattern_87	0.0	0.1984240687679083	fragpattern (0.904)	fig2a_training
fragpattern_88	0.0	0.2005730659025787	fragpattern (0.904)	fig2a_training
fragpattern_89	0.0	0.2020057306590258	fragpattern (0.904)	fig2a_training
fragpattern_90	0.0	0.2048710601719197	fragpattern (0.904)	fig2a_training
fragpattern_91	0.0	0.2070200573065902	fragpattern (0.904)	fig2a_training
fragpattern_92	0.0	0.2084527220630372	fragpattern (0.904)	fig2a_training
fragpattern_93	0.0	0.2091690544412607	fragpattern (0.904)	fig2a_training
fragpattern_94	0.0	0.2106017191977077	fragpattern (0.904)	fig2a_training
fragpattern_95	0.0	0.2113180515759312	fragpattern (0.904)	fig2a_training
fragpattern_96	0.0	0.2141833810888252	fragpattern (0.904)	fig2a_training
fragpattern_97	0.0	0.2220630372492836	fragpattern (0.904)	fig2a_training
fragpattern_98	0.0	0.2249283667621776	fragpattern (0.904)	fig2a_training
fragpattern_99	0.0	0.2285100286532951	fragpattern (0.904)	fig2a_training
fragpattern_100	0.0	0.2299426934097421	fragpattern (0.904)	fig2a_training
fragpattern_101	0.0	0.2313753581661891	fragpattern (0.904)	fig2a_training
fragpattern_102	0.0	0.2328080229226361	fragpattern (0.904)	fig2a_training
fragpattern_103	0.0	0.2335243553008596	fragpattern (0.904)	fig2a_training
fragpattern_104	0.0	0.2349570200573066	fragpattern (0.904)	fig2a_training
fragpattern_105	0.0	0.247134670487106	fragpattern (0.904)	fig2a_training
fragpattern_106	0.0	0.248567335243553	fragpattern (0.904)	fig2a_training
fragpattern_107	0.0	0.2507163323782235	fragpattern (0.904)	fig2a_training
fragpattern_108	0.0	0.2521489971346705	fragpattern (0.904)	fig2a_training
fragpattern_109	0.0	0.2564469914040114	fragpattern (0.904)	fig2a_training
fragpattern_110	0.0	0.2578796561604584	fragpattern (0.904)	fig2a_training
fragpattern_111	0.0	0.2657593123209169	fragpattern (0.904)	fig2a_training
fragpattern_112	0.0	0.2679083094555874	fragpattern (0.904)	fig2a_training
fragpattern_113	0.0	0.2793696275071633	fragpattern (0.904)	fig2a_training
fragpattern_114	0.0	0.2808022922636103	fragpattern (0.904)	fig2a_training
fragpattern_115	0.0	0.2829512893982808	fragpattern (0.904)	fig2a_training
fragpattern_116	0.0	0.2843839541547278	fragpattern (0.904)	fig2a_training
fragpattern_117	0.0	0.2865329512893982	fragpattern (0.904)	fig2a_training
fragpattern_118	0.0023980815347721	0.2865329512893982	fragpattern (0.904)	fig2a_training
fragpattern_119	0.0023980815347721	0.2879656160458452	fragpattern (0.904)	fig2a_training
fragpattern_120	0.0023980815347721	0.2886819484240687	fragpattern (0.904)	fig2a_training
fragpattern_121	0.0023980815347721	0.2901146131805157	fragpattern (0.904)	fig2a_training
fragpattern_122	0.0023980815347721	0.2958452722063037	fragpattern (0.904)	fig2a_training
fragpattern_123	0.0023980815347721	0.2972779369627507	fragpattern (0.904)	fig2a_training
fragpattern_124	0.0023980815347721	0.3116045845272206	fragpattern (0.904)	fig2a_training
fragpattern_125	0.0047961630695443	0.3116045845272206	fragpattern (0.904)	fig2a_training
fragpattern_126	0.0047961630695443	0.3445558739255014	fragpattern (0.904)	fig2a_training
fragpattern_127	0.0047961630695443	0.3459885386819484	fragpattern (0.904)	fig2a_training
fragpattern_128	0.0047961630695443	0.4262177650429799	fragpattern (0.904)	fig2a_training
fragpattern_129	0.0071942446043165	0.4262177650429799	fragpattern (0.904)	fig2a_training
fragpattern_130	0.0071942446043165	0.4376790830945559	fragpattern (0.904)	fig2a_training
fragpattern_131	0.0071942446043165	0.4391117478510029	fragpattern (0.904)	fig2a_training
fragpattern_132	0.0071942446043165	0.4448424068767908	fragpattern (0.904)	fig2a_training
fragpattern_133	0.0095923261390887	0.4448424068767908	fragpattern (0.904)	fig2a_training
fragpattern_134	0.0095923261390887	0.501432664756447	fragpattern (0.904)	fig2a_training
fragpattern_135	0.0119904076738609	0.501432664756447	fragpattern (0.904)	fig2a_training
fragpattern_136	0.0119904076738609	0.5315186246418339	fragpattern (0.904)	fig2a_training
fragpattern_137	0.014388489208633	0.5315186246418339	fragpattern (0.904)	fig2a_training
fragpattern_138	0.014388489208633	0.5558739255014327	fragpattern (0.904)	fig2a_training
fragpattern_139	0.0167865707434052	0.5558739255014327	fragpattern (0.904)	fig2a_training
fragpattern_140	0.0167865707434052	0.5737822349570201	fragpattern (0.904)	fig2a_training
fragpattern_141	0.0191846522781774	0.5737822349570201	fragpattern (0.904)	fig2a_training
fragpattern_142	0.0191846522781774	0.5959885386819485	fragpattern (0.904)	fig2a_training
fragpattern_143	0.0215827338129496	0.5959885386819485	fragpattern (0.904)	fig2a_training
fragpattern_144	0.0215827338129496	0.6189111747851003	fragpattern (0.904)	fig2a_training
fragpattern_145	0.0239808153477218	0.6189111747851003	fragpattern (0.904)	fig2a_training
fragpattern_146	0.0239808153477218	0.6224928366762178	fragpattern (0.904)	fig2a_training
fragpattern_147	0.026378896882494	0.6224928366762178	fragpattern (0.904)	fig2a_training
fragpattern_148	0.026378896882494	0.6296561604584527	fragpattern (0.904)	fig2a_training
fragpattern_149	0.0311750599520383	0.6296561604584527	fragpattern (0.904)	fig2a_training
fragpattern_150	0.0311750599520383	0.6361031518624641	fragpattern (0.904)	fig2a_training
fragpattern_151	0.0335731414868105	0.6361031518624641	fragpattern (0.904)	fig2a_training
fragpattern_152	0.0335731414868105	0.6404011461318052	fragpattern (0.904)	fig2a_training
fragpattern_153	0.0359712230215827	0.6404011461318052	fragpattern (0.904)	fig2a_training
fragpattern_154	0.0359712230215827	0.6497134670487106	fragpattern (0.904)	fig2a_training
fragpattern_155	0.0383693045563549	0.6497134670487106	fragpattern (0.904)	fig2a_training
fragpattern_156	0.0383693045563549	0.6575931232091691	fragpattern (0.904)	fig2a_training
fragpattern_157	0.0407673860911271	0.6575931232091691	fragpattern (0.904)	fig2a_training
fragpattern_158	0.0407673860911271	0.663323782234957	fragpattern (0.904)	fig2a_training
fragpattern_159	0.0431654676258992	0.663323782234957	fragpattern (0.904)	fig2a_training
fragpattern_160	0.0431654676258992	0.6726361031518625	fragpattern (0.904)	fig2a_training
fragpattern_161	0.0455635491606714	0.6726361031518625	fragpattern (0.904)	fig2a_training
fragpattern_162	0.0455635491606714	0.6747851002865329	fragpattern (0.904)	fig2a_training
fragpattern_163	0.0479616306954436	0.6747851002865329	fragpattern (0.904)	fig2a_training
fragpattern_164	0.0479616306954436	0.6790830945558739	fragpattern (0.904)	fig2a_training
fragpattern_165	0.0503597122302158	0.6790830945558739	fragpattern (0.904)	fig2a_training
fragpattern_166	0.0503597122302158	0.6919770773638968	fragpattern (0.904)	fig2a_training
fragpattern_167	0.052757793764988	0.6919770773638968	fragpattern (0.904)	fig2a_training
fragpattern_168	0.052757793764988	0.6962750716332379	fragpattern (0.904)	fig2a_training
fragpattern_169	0.0551558752997601	0.6962750716332379	fragpattern (0.904)	fig2a_training
fragpattern_170	0.0551558752997601	0.6969914040114613	fragpattern (0.904)	fig2a_training
fragpattern_171	0.0575539568345323	0.6969914040114613	fragpattern (0.904)	fig2a_training
fragpattern_172	0.0575539568345323	0.6991404011461319	fragpattern (0.904)	fig2a_training
fragpattern_173	0.0599520383693045	0.6991404011461319	fragpattern (0.904)	fig2a_training
fragpattern_174	0.0599520383693045	0.7012893982808023	fragpattern (0.904)	fig2a_training
fragpattern_175	0.0623501199040767	0.7012893982808023	fragpattern (0.904)	fig2a_training
fragpattern_176	0.0623501199040767	0.7091690544412608	fragpattern (0.904)	fig2a_training
fragpattern_177	0.0647482014388489	0.7091690544412608	fragpattern (0.904)	fig2a_training
fragpattern_178	0.0647482014388489	0.7199140401146131	fragpattern (0.904)	fig2a_training
fragpattern_179	0.0671462829736211	0.7199140401146131	fragpattern (0.904)	fig2a_training
fragpattern_180	0.0671462829736211	0.7249283667621776	fragpattern (0.904)	fig2a_training
fragpattern_181	0.0695443645083932	0.7249283667621776	fragpattern (0.904)	fig2a_training
fragpattern_182	0.0695443645083932	0.7270773638968482	fragpattern (0.904)	fig2a_training
fragpattern_183	0.0719424460431654	0.7270773638968482	fragpattern (0.904)	fig2a_training
fragpattern_184	0.0719424460431654	0.7356733524355301	fragpattern (0.904)	fig2a_training
fragpattern_185	0.0767386091127098	0.7356733524355301	fragpattern (0.904)	fig2a_training
fragpattern_186	0.0767386091127098	0.7392550143266475	fragpattern (0.904)	fig2a_training
fragpattern_187	0.079136690647482	0.7392550143266475	fragpattern (0.904)	fig2a_training
fragpattern_188	0.079136690647482	0.7399713467048711	fragpattern (0.904)	fig2a_training
fragpattern_189	0.0839328537170263	0.7399713467048711	fragpattern (0.904)	fig2a_training
fragpattern_190	0.0839328537170263	0.7414040114613181	fragpattern (0.904)	fig2a_training
fragpattern_191	0.0863309352517985	0.7414040114613181	fragpattern (0.904)	fig2a_training
fragpattern_192	0.0863309352517985	0.7428366762177651	fragpattern (0.904)	fig2a_training
fragpattern_193	0.0887290167865707	0.7428366762177651	fragpattern (0.904)	fig2a_training
fragpattern_194	0.0887290167865707	0.745702005730659	fragpattern (0.904)	fig2a_training
fragpattern_195	0.0911270983213429	0.745702005730659	fragpattern (0.904)	fig2a_training
fragpattern_196	0.0911270983213429	0.747134670487106	fragpattern (0.904)	fig2a_training
fragpattern_197	0.1031175059952038	0.747134670487106	fragpattern (0.904)	fig2a_training
fragpattern_198	0.1031175059952038	0.748567335243553	fragpattern (0.904)	fig2a_training
fragpattern_199	0.1079136690647482	0.748567335243553	fragpattern (0.904)	fig2a_training
fragpattern_200	0.1079136690647482	0.7507163323782235	fragpattern (0.904)	fig2a_training
fragpattern_201	0.1103117505995203	0.7507163323782235	fragpattern (0.904)	fig2a_training
fragpattern_202	0.1103117505995203	0.7550143266475645	fragpattern (0.904)	fig2a_training
fragpattern_203	0.1127098321342925	0.7550143266475645	fragpattern (0.904)	fig2a_training
fragpattern_204	0.1127098321342925	0.7585959885386819	fragpattern (0.904)	fig2a_training
fragpattern_205	0.1151079136690647	0.7585959885386819	fragpattern (0.904)	fig2a_training
fragpattern_206	0.1151079136690647	0.7607449856733525	fragpattern (0.904)	fig2a_training
fragpattern_207	0.1199040767386091	0.7607449856733525	fragpattern (0.904)	fig2a_training
fragpattern_208	0.1199040767386091	0.7614613180515759	fragpattern (0.904)	fig2a_training
fragpattern_209	0.1223021582733813	0.7614613180515759	fragpattern (0.904)	fig2a_training
fragpattern_210	0.1223021582733813	0.7700573065902578	fragpattern (0.904)	fig2a_training
fragpattern_211	0.1247002398081534	0.7700573065902578	fragpattern (0.904)	fig2a_training
fragpattern_212	0.1247002398081534	0.7743553008595988	fragpattern (0.904)	fig2a_training
fragpattern_213	0.1270983213429256	0.7743553008595988	fragpattern (0.904)	fig2a_training
fragpattern_214	0.1270983213429256	0.7757879656160458	fragpattern (0.904)	fig2a_training
fragpattern_215	0.1294964028776978	0.7757879656160458	fragpattern (0.904)	fig2a_training
fragpattern_216	0.1294964028776978	0.7765042979942693	fragpattern (0.904)	fig2a_training
fragpattern_217	0.13189448441247	0.7765042979942693	fragpattern (0.904)	fig2a_training
fragpattern_218	0.13189448441247	0.7793696275071633	fragpattern (0.904)	fig2a_training
fragpattern_219	0.1342925659472422	0.7793696275071633	fragpattern (0.904)	fig2a_training
fragpattern_220	0.1342925659472422	0.7815186246418339	fragpattern (0.904)	fig2a_training
fragpattern_221	0.1366906474820144	0.7815186246418339	fragpattern (0.904)	fig2a_training
fragpattern_222	0.1366906474820144	0.7843839541547278	fragpattern (0.904)	fig2a_training
fragpattern_223	0.1390887290167865	0.7843839541547278	fragpattern (0.904)	fig2a_training
fragpattern_224	0.1390887290167865	0.7851002865329513	fragpattern (0.904)	fig2a_training
fragpattern_225	0.1414868105515587	0.7851002865329513	fragpattern (0.904)	fig2a_training
fragpattern_226	0.1414868105515587	0.7893982808022922	fragpattern (0.904)	fig2a_training
fragpattern_227	0.1438848920863309	0.7893982808022922	fragpattern (0.904)	fig2a_training
fragpattern_228	0.1438848920863309	0.7901146131805158	fragpattern (0.904)	fig2a_training
fragpattern_229	0.1462829736211031	0.7901146131805158	fragpattern (0.904)	fig2a_training
fragpattern_230	0.1462829736211031	0.7908309455587392	fragpattern (0.904)	fig2a_training
fragpattern_231	0.1486810551558753	0.7908309455587392	fragpattern (0.904)	fig2a_training
fragpattern_232	0.1486810551558753	0.7936962750716332	fragpattern (0.904)	fig2a_training
fragpattern_233	0.1510791366906475	0.7936962750716332	fragpattern (0.904)	fig2a_training
fragpattern_234	0.1510791366906475	0.8001432664756447	fragpattern (0.904)	fig2a_training
fragpattern_235	0.1534772182254196	0.8001432664756447	fragpattern (0.904)	fig2a_training
fragpattern_236	0.1534772182254196	0.8015759312320917	fragpattern (0.904)	fig2a_training
fragpattern_237	0.1558752997601918	0.8015759312320917	fragpattern (0.904)	fig2a_training
fragpattern_238	0.1558752997601918	0.8130372492836676	fragpattern (0.904)	fig2a_training
fragpattern_239	0.1606714628297362	0.8130372492836676	fragpattern (0.904)	fig2a_training
fragpattern_240	0.1606714628297362	0.8159025787965616	fragpattern (0.904)	fig2a_training
fragpattern_241	0.1630695443645084	0.8159025787965616	fragpattern (0.904)	fig2a_training
fragpattern_242	0.1630695443645084	0.8180515759312321	fragpattern (0.904)	fig2a_training
fragpattern_243	0.1654676258992805	0.8180515759312321	fragpattern (0.904)	fig2a_training
fragpattern_244	0.1654676258992805	0.8187679083094556	fragpattern (0.904)	fig2a_training
fragpattern_245	0.1678657074340527	0.8187679083094556	fragpattern (0.904)	fig2a_training
fragpattern_246	0.1678657074340527	0.8194842406876791	fragpattern (0.904)	fig2a_training
fragpattern_247	0.1750599520383693	0.8194842406876791	fragpattern (0.904)	fig2a_training
fragpattern_248	0.1750599520383693	0.8209169054441261	fragpattern (0.904)	fig2a_training
fragpattern_249	0.1774580335731415	0.8209169054441261	fragpattern (0.904)	fig2a_training
fragpattern_250	0.1774580335731415	0.8216332378223495	fragpattern (0.904)	fig2a_training
fragpattern_251	0.1822541966426858	0.8216332378223495	fragpattern (0.904)	fig2a_training
fragpattern_252	0.1822541966426858	0.8252148997134671	fragpattern (0.904)	fig2a_training
fragpattern_253	0.184652278177458	0.8252148997134671	fragpattern (0.904)	fig2a_training
fragpattern_254	0.184652278177458	0.8259312320916905	fragpattern (0.904)	fig2a_training
fragpattern_255	0.1870503597122302	0.8259312320916905	fragpattern (0.904)	fig2a_training
fragpattern_256	0.1870503597122302	0.8273638968481375	fragpattern (0.904)	fig2a_training
fragpattern_257	0.1894484412470023	0.8273638968481375	fragpattern (0.904)	fig2a_training
fragpattern_258	0.1894484412470023	0.8287965616045845	fragpattern (0.904)	fig2a_training
fragpattern_259	0.1942446043165467	0.8287965616045845	fragpattern (0.904)	fig2a_training
fragpattern_260	0.1942446043165467	0.8302292263610315	fragpattern (0.904)	fig2a_training
fragpattern_261	0.1966426858513189	0.8302292263610315	fragpattern (0.904)	fig2a_training
fragpattern_262	0.1966426858513189	0.830945558739255	fragpattern (0.904)	fig2a_training
fragpattern_263	0.2014388489208633	0.830945558739255	fragpattern (0.904)	fig2a_training
fragpattern_264	0.2014388489208633	0.832378223495702	fragpattern (0.904)	fig2a_training
fragpattern_265	0.2062350119904076	0.832378223495702	fragpattern (0.904)	fig2a_training
fragpattern_266	0.2062350119904076	0.8359598853868195	fragpattern (0.904)	fig2a_training
fragpattern_267	0.2086330935251798	0.8359598853868195	fragpattern (0.904)	fig2a_training
fragpattern_268	0.2086330935251798	0.8402578796561605	fragpattern (0.904)	fig2a_training
fragpattern_269	0.211031175059952	0.8402578796561605	fragpattern (0.904)	fig2a_training
fragpattern_270	0.211031175059952	0.8416905444126075	fragpattern (0.904)	fig2a_training
fragpattern_271	0.2158273381294964	0.8416905444126075	fragpattern (0.904)	fig2a_training
fragpattern_272	0.2158273381294964	0.8424068767908309	fragpattern (0.904)	fig2a_training
fragpattern_273	0.2182254196642686	0.8424068767908309	fragpattern (0.904)	fig2a_training
fragpattern_274	0.2182254196642686	0.8474212034383954	fragpattern (0.904)	fig2a_training
fragpattern_275	0.2206235011990407	0.8474212034383954	fragpattern (0.904)	fig2a_training
fragpattern_276	0.2206235011990407	0.8488538681948424	fragpattern (0.904)	fig2a_training
fragpattern_277	0.2230215827338129	0.8488538681948424	fragpattern (0.904)	fig2a_training
fragpattern_278	0.2230215827338129	0.8495702005730659	fragpattern (0.904)	fig2a_training
fragpattern_279	0.2254196642685851	0.8495702005730659	fragpattern (0.904)	fig2a_training
fragpattern_280	0.2254196642685851	0.8510028653295129	fragpattern (0.904)	fig2a_training
fragpattern_281	0.2278177458033573	0.8510028653295129	fragpattern (0.904)	fig2a_training
fragpattern_282	0.2278177458033573	0.8517191977077364	fragpattern (0.904)	fig2a_training
fragpattern_283	0.2302158273381295	0.8517191977077364	fragpattern (0.904)	fig2a_training
fragpattern_284	0.2302158273381295	0.8531518624641834	fragpattern (0.904)	fig2a_training
fragpattern_285	0.2350119904076738	0.8531518624641834	fragpattern (0.904)	fig2a_training
fragpattern_286	0.2350119904076738	0.8553008595988538	fragpattern (0.904)	fig2a_training
fragpattern_287	0.237410071942446	0.8553008595988538	fragpattern (0.904)	fig2a_training
fragpattern_288	0.237410071942446	0.8574498567335244	fragpattern (0.904)	fig2a_training
fragpattern_289	0.2398081534772182	0.8574498567335244	fragpattern (0.904)	fig2a_training
fragpattern_290	0.2398081534772182	0.8588825214899714	fragpattern (0.904)	fig2a_training
fragpattern_291	0.2422062350119904	0.8588825214899714	fragpattern (0.904)	fig2a_training
fragpattern_292	0.2422062350119904	0.8603151862464183	fragpattern (0.904)	fig2a_training
fragpattern_293	0.2446043165467626	0.8603151862464183	fragpattern (0.904)	fig2a_training
fragpattern_294	0.2446043165467626	0.8617478510028653	fragpattern (0.904)	fig2a_training
fragpattern_295	0.2470023980815347	0.8617478510028653	fragpattern (0.904)	fig2a_training
fragpattern_296	0.2470023980815347	0.8624641833810889	fragpattern (0.904)	fig2a_training
fragpattern_297	0.2494004796163069	0.8624641833810889	fragpattern (0.904)	fig2a_training
fragpattern_298	0.2494004796163069	0.8660458452722063	fragpattern (0.904)	fig2a_training
fragpattern_299	0.2517985611510791	0.8660458452722063	fragpattern (0.904)	fig2a_training
fragpattern_300	0.2517985611510791	0.8703438395415473	fragpattern (0.904)	fig2a_training
fragpattern_301	0.2565947242206235	0.8703438395415473	fragpattern (0.904)	fig2a_training
fragpattern_302	0.2565947242206235	0.8724928366762178	fragpattern (0.904)	fig2a_training
fragpattern_303	0.2589928057553957	0.8724928366762178	fragpattern (0.904)	fig2a_training
fragpattern_304	0.2589928057553957	0.8767908309455588	fragpattern (0.904)	fig2a_training
fragpattern_305	0.2613908872901678	0.8767908309455588	fragpattern (0.904)	fig2a_training
fragpattern_306	0.2613908872901678	0.8775071633237822	fragpattern (0.904)	fig2a_training
fragpattern_307	0.2637889688249401	0.8775071633237822	fragpattern (0.904)	fig2a_training
fragpattern_308	0.2637889688249401	0.8796561604584527	fragpattern (0.904)	fig2a_training
fragpattern_309	0.2661870503597122	0.8796561604584527	fragpattern (0.904)	fig2a_training
fragpattern_310	0.2661870503597122	0.8803724928366762	fragpattern (0.904)	fig2a_training
fragpattern_311	0.2685851318944844	0.8803724928366762	fragpattern (0.904)	fig2a_training
fragpattern_312	0.2685851318944844	0.8810888252148997	fragpattern (0.904)	fig2a_training
fragpattern_313	0.2733812949640288	0.8810888252148997	fragpattern (0.904)	fig2a_training
fragpattern_314	0.2733812949640288	0.8853868194842407	fragpattern (0.904)	fig2a_training
fragpattern_315	0.2805755395683453	0.8853868194842407	fragpattern (0.904)	fig2a_training
fragpattern_316	0.2805755395683453	0.8868194842406877	fragpattern (0.904)	fig2a_training
fragpattern_317	0.2829736211031175	0.8868194842406877	fragpattern (0.904)	fig2a_training
fragpattern_318	0.2829736211031175	0.8875358166189111	fragpattern (0.904)	fig2a_training
fragpattern_319	0.2877697841726618	0.8875358166189111	fragpattern (0.904)	fig2a_training
fragpattern_320	0.2877697841726618	0.8896848137535817	fragpattern (0.904)	fig2a_training
fragpattern_321	0.290167865707434	0.8896848137535817	fragpattern (0.904)	fig2a_training
fragpattern_322	0.290167865707434	0.8932664756446992	fragpattern (0.904)	fig2a_training
fragpattern_323	0.2925659472422062	0.8932664756446992	fragpattern (0.904)	fig2a_training
fragpattern_324	0.2925659472422062	0.8939828080229226	fragpattern (0.904)	fig2a_training
fragpattern_325	0.2973621103117506	0.8939828080229226	fragpattern (0.904)	fig2a_training
fragpattern_326	0.2973621103117506	0.8946991404011462	fragpattern (0.904)	fig2a_training
fragpattern_327	0.302158273381295	0.8946991404011462	fragpattern (0.904)	fig2a_training
fragpattern_328	0.302158273381295	0.8954154727793696	fragpattern (0.904)	fig2a_training
fragpattern_329	0.3045563549160671	0.8954154727793696	fragpattern (0.904)	fig2a_training
fragpattern_330	0.3045563549160671	0.8968481375358166	fragpattern (0.904)	fig2a_training
fragpattern_331	0.3069544364508393	0.8968481375358166	fragpattern (0.904)	fig2a_training
fragpattern_332	0.3069544364508393	0.8975644699140402	fragpattern (0.904)	fig2a_training
fragpattern_333	0.316546762589928	0.8975644699140402	fragpattern (0.904)	fig2a_training
fragpattern_334	0.316546762589928	0.8982808022922636	fragpattern (0.904)	fig2a_training
fragpattern_335	0.3189448441247002	0.8982808022922636	fragpattern (0.904)	fig2a_training
fragpattern_336	0.3189448441247002	0.8997134670487106	fragpattern (0.904)	fig2a_training
fragpattern_337	0.3261390887290168	0.8997134670487106	fragpattern (0.904)	fig2a_training
fragpattern_338	0.3261390887290168	0.9004297994269341	fragpattern (0.904)	fig2a_training
fragpattern_339	0.328537170263789	0.9004297994269341	fragpattern (0.904)	fig2a_training
fragpattern_340	0.328537170263789	0.9025787965616046	fragpattern (0.904)	fig2a_training
fragpattern_341	0.3333333333333333	0.9025787965616046	fragpattern (0.904)	fig2a_training
fragpattern_342	0.3333333333333333	0.9040114613180515	fragpattern (0.904)	fig2a_training
fragpattern_343	0.3357314148681055	0.9040114613180515	fragpattern (0.904)	fig2a_training
fragpattern_344	0.3357314148681055	0.9047277936962752	fragpattern (0.904)	fig2a_training
fragpattern_345	0.3453237410071942	0.9047277936962752	fragpattern (0.904)	fig2a_training
fragpattern_346	0.3453237410071942	0.906160458452722	fragpattern (0.904)	fig2a_training
fragpattern_347	0.3477218225419664	0.906160458452722	fragpattern (0.904)	fig2a_training
fragpattern_348	0.3477218225419664	0.9068767908309456	fragpattern (0.904)	fig2a_training
fragpattern_349	0.3525179856115107	0.9068767908309456	fragpattern (0.904)	fig2a_training
fragpattern_350	0.3525179856115107	0.9083094555873924	fragpattern (0.904)	fig2a_training
fragpattern_351	0.3573141486810551	0.9083094555873924	fragpattern (0.904)	fig2a_training
fragpattern_352	0.3573141486810551	0.910458452722063	fragpattern (0.904)	fig2a_training
fragpattern_353	0.3645083932853717	0.910458452722063	fragpattern (0.904)	fig2a_training
fragpattern_354	0.3645083932853717	0.9111747851002864	fragpattern (0.904)	fig2a_training
fragpattern_355	0.3669064748201439	0.9111747851002864	fragpattern (0.904)	fig2a_training
fragpattern_356	0.3669064748201439	0.91189111747851	fragpattern (0.904)	fig2a_training
fragpattern_357	0.3717026378896882	0.91189111747851	fragpattern (0.904)	fig2a_training
fragpattern_358	0.3717026378896882	0.9126074498567336	fragpattern (0.904)	fig2a_training
fragpattern_359	0.381294964028777	0.9126074498567336	fragpattern (0.904)	fig2a_training
fragpattern_360	0.381294964028777	0.913323782234957	fragpattern (0.904)	fig2a_training
fragpattern_361	0.3860911270983213	0.913323782234957	fragpattern (0.904)	fig2a_training
fragpattern_362	0.3860911270983213	0.914756446991404	fragpattern (0.904)	fig2a_training
fragpattern_363	0.4004796163069544	0.914756446991404	fragpattern (0.904)	fig2a_training
fragpattern_364	0.4004796163069544	0.9154727793696276	fragpattern (0.904)	fig2a_training
fragpattern_365	0.4028776978417266	0.9154727793696276	fragpattern (0.904)	fig2a_training
fragpattern_366	0.4028776978417266	0.917621776504298	fragpattern (0.904)	fig2a_training
fragpattern_367	0.407673860911271	0.917621776504298	fragpattern (0.904)	fig2a_training
fragpattern_368	0.407673860911271	0.919054441260745	fragpattern (0.904)	fig2a_training
fragpattern_369	0.4124700239808153	0.919054441260745	fragpattern (0.904)	fig2a_training
fragpattern_370	0.4124700239808153	0.920487106017192	fragpattern (0.904)	fig2a_training
fragpattern_371	0.4148681055155875	0.920487106017192	fragpattern (0.904)	fig2a_training
fragpattern_372	0.4148681055155875	0.9226361031518624	fragpattern (0.904)	fig2a_training
fragpattern_373	0.4172661870503597	0.9226361031518624	fragpattern (0.904)	fig2a_training
fragpattern_374	0.4172661870503597	0.923352435530086	fragpattern (0.904)	fig2a_training
fragpattern_375	0.422062350119904	0.923352435530086	fragpattern (0.904)	fig2a_training
fragpattern_376	0.422062350119904	0.9247851002865328	fragpattern (0.904)	fig2a_training
fragpattern_377	0.4244604316546763	0.9247851002865328	fragpattern (0.904)	fig2a_training
fragpattern_378	0.4244604316546763	0.9269340974212036	fragpattern (0.904)	fig2a_training
fragpattern_379	0.4292565947242206	0.9269340974212036	fragpattern (0.904)	fig2a_training
fragpattern_380	0.4292565947242206	0.9276504297994268	fragpattern (0.904)	fig2a_training
fragpattern_381	0.434052757793765	0.9276504297994268	fragpattern (0.904)	fig2a_training
fragpattern_382	0.434052757793765	0.9283667621776504	fragpattern (0.904)	fig2a_training
fragpattern_383	0.4436450839328537	0.9283667621776504	fragpattern (0.904)	fig2a_training
fragpattern_384	0.4436450839328537	0.9312320916905444	fragpattern (0.904)	fig2a_training
fragpattern_385	0.448441247002398	0.9312320916905444	fragpattern (0.904)	fig2a_training
fragpattern_386	0.448441247002398	0.931948424068768	fragpattern (0.904)	fig2a_training
fragpattern_387	0.4508393285371702	0.931948424068768	fragpattern (0.904)	fig2a_training
fragpattern_388	0.4508393285371702	0.9326647564469914	fragpattern (0.904)	fig2a_training
fragpattern_389	0.4532374100719424	0.9326647564469914	fragpattern (0.904)	fig2a_training
fragpattern_390	0.4532374100719424	0.9340974212034384	fragpattern (0.904)	fig2a_training
fragpattern_391	0.4556354916067146	0.9340974212034384	fragpattern (0.904)	fig2a_training
fragpattern_392	0.4556354916067146	0.934813753581662	fragpattern (0.904)	fig2a_training
fragpattern_393	0.4628297362110312	0.934813753581662	fragpattern (0.904)	fig2a_training
fragpattern_394	0.4628297362110312	0.9362464183381088	fragpattern (0.904)	fig2a_training
fragpattern_395	0.4724220623501199	0.9362464183381088	fragpattern (0.904)	fig2a_training
fragpattern_396	0.4724220623501199	0.9369627507163324	fragpattern (0.904)	fig2a_training
fragpattern_397	0.4844124700239808	0.9369627507163324	fragpattern (0.904)	fig2a_training
fragpattern_398	0.4844124700239808	0.9391117478510028	fragpattern (0.904)	fig2a_training
fragpattern_399	0.486810551558753	0.9391117478510028	fragpattern (0.904)	fig2a_training
fragpattern_400	0.486810551558753	0.9398280802292264	fragpattern (0.904)	fig2a_training
fragpattern_401	0.4892086330935252	0.9398280802292264	fragpattern (0.904)	fig2a_training
fragpattern_402	0.4892086330935252	0.9412607449856734	fragpattern (0.904)	fig2a_training
fragpattern_403	0.4964028776978417	0.9412607449856734	fragpattern (0.904)	fig2a_training
fragpattern_404	0.4964028776978417	0.9419770773638968	fragpattern (0.904)	fig2a_training
fragpattern_405	0.4988009592326139	0.9419770773638968	fragpattern (0.904)	fig2a_training
fragpattern_406	0.4988009592326139	0.9426934097421203	fragpattern (0.904)	fig2a_training
fragpattern_407	0.5179856115107914	0.9426934097421203	fragpattern (0.904)	fig2a_training
fragpattern_408	0.5179856115107914	0.9441260744985672	fragpattern (0.904)	fig2a_training
fragpattern_409	0.5227817745803357	0.9441260744985672	fragpattern (0.904)	fig2a_training
fragpattern_410	0.5227817745803357	0.9455587392550144	fragpattern (0.904)	fig2a_training
fragpattern_411	0.5251798561151079	0.9455587392550144	fragpattern (0.904)	fig2a_training
fragpattern_412	0.5251798561151079	0.9469914040114612	fragpattern (0.904)	fig2a_training
fragpattern_413	0.5275779376498801	0.9469914040114612	fragpattern (0.904)	fig2a_training
fragpattern_414	0.5275779376498801	0.9477077363896848	fragpattern (0.904)	fig2a_training
fragpattern_415	0.5299760191846523	0.9477077363896848	fragpattern (0.904)	fig2a_training
fragpattern_416	0.5299760191846523	0.9484240687679084	fragpattern (0.904)	fig2a_training
fragpattern_417	0.5371702637889688	0.9484240687679084	fragpattern (0.904)	fig2a_training
fragpattern_418	0.5371702637889688	0.949140401146132	fragpattern (0.904)	fig2a_training
fragpattern_419	0.5419664268585132	0.949140401146132	fragpattern (0.904)	fig2a_training
fragpattern_420	0.5419664268585132	0.9498567335243552	fragpattern (0.904)	fig2a_training
fragpattern_421	0.5491606714628298	0.9498567335243552	fragpattern (0.904)	fig2a_training
fragpattern_422	0.5491606714628298	0.9505730659025788	fragpattern (0.904)	fig2a_training
fragpattern_423	0.5539568345323741	0.9505730659025788	fragpattern (0.904)	fig2a_training
fragpattern_424	0.5539568345323741	0.9512893982808024	fragpattern (0.904)	fig2a_training
fragpattern_425	0.565947242206235	0.9512893982808024	fragpattern (0.904)	fig2a_training
fragpattern_426	0.565947242206235	0.9520057306590258	fragpattern (0.904)	fig2a_training
fragpattern_427	0.5707434052757794	0.9520057306590258	fragpattern (0.904)	fig2a_training
fragpattern_428	0.5707434052757794	0.9527220630372492	fragpattern (0.904)	fig2a_training
fragpattern_429	0.580335731414868	0.9527220630372492	fragpattern (0.904)	fig2a_training
fragpattern_430	0.580335731414868	0.9534383954154728	fragpattern (0.904)	fig2a_training
fragpattern_431	0.5827338129496403	0.9534383954154728	fragpattern (0.904)	fig2a_training
fragpattern_432	0.5827338129496403	0.9548710601719198	fragpattern (0.904)	fig2a_training
fragpattern_433	0.5875299760191847	0.9548710601719198	fragpattern (0.904)	fig2a_training
fragpattern_434	0.5875299760191847	0.9570200573065902	fragpattern (0.904)	fig2a_training
fragpattern_435	0.592326139088729	0.9570200573065902	fragpattern (0.904)	fig2a_training
fragpattern_436	0.592326139088729	0.9584527220630372	fragpattern (0.904)	fig2a_training
fragpattern_437	0.6019184652278178	0.9584527220630372	fragpattern (0.904)	fig2a_training
fragpattern_438	0.6019184652278178	0.9598853868194842	fragpattern (0.904)	fig2a_training
fragpattern_439	0.6067146282973621	0.9598853868194842	fragpattern (0.904)	fig2a_training
fragpattern_440	0.6067146282973621	0.9613180515759312	fragpattern (0.904)	fig2a_training
fragpattern_441	0.6091127098321343	0.9613180515759312	fragpattern (0.904)	fig2a_training
fragpattern_442	0.6091127098321343	0.9620343839541547	fragpattern (0.904)	fig2a_training
fragpattern_443	0.6163069544364509	0.9620343839541547	fragpattern (0.904)	fig2a_training
fragpattern_444	0.6163069544364509	0.9627507163323782	fragpattern (0.904)	fig2a_training
fragpattern_445	0.6211031175059952	0.9627507163323782	fragpattern (0.904)	fig2a_training
fragpattern_446	0.6211031175059952	0.9648997134670488	fragpattern (0.904)	fig2a_training
fragpattern_447	0.6235011990407674	0.9648997134670488	fragpattern (0.904)	fig2a_training
fragpattern_448	0.6235011990407674	0.9691977077363896	fragpattern (0.904)	fig2a_training
fragpattern_449	0.6546762589928058	0.9691977077363896	fragpattern (0.904)	fig2a_training
fragpattern_450	0.6546762589928058	0.9699140401146132	fragpattern (0.904)	fig2a_training
fragpattern_451	0.6642685851318945	0.9699140401146132	fragpattern (0.904)	fig2a_training
fragpattern_452	0.6642685851318945	0.9706303724928368	fragpattern (0.904)	fig2a_training
fragpattern_453	0.6666666666666666	0.9706303724928368	fragpattern (0.904)	fig2a_training
fragpattern_454	0.6666666666666666	0.97134670487106	fragpattern (0.904)	fig2a_training
fragpattern_455	0.6690647482014388	0.97134670487106	fragpattern (0.904)	fig2a_training
fragpattern_456	0.6690647482014388	0.9720630372492836	fragpattern (0.904)	fig2a_training
fragpattern_457	0.6762589928057554	0.9720630372492836	fragpattern (0.904)	fig2a_training
fragpattern_458	0.6762589928057554	0.9727793696275072	fragpattern (0.904)	fig2a_training
fragpattern_459	0.6834532374100719	0.9727793696275072	fragpattern (0.904)	fig2a_training
fragpattern_460	0.6834532374100719	0.9734957020057308	fragpattern (0.904)	fig2a_training
fragpattern_461	0.6858513189448441	0.9734957020057308	fragpattern (0.904)	fig2a_training
fragpattern_462	0.6858513189448441	0.9749283667621776	fragpattern (0.904)	fig2a_training
fragpattern_463	0.7074340527577938	0.9749283667621776	fragpattern (0.904)	fig2a_training
fragpattern_464	0.7074340527577938	0.9756446991404012	fragpattern (0.904)	fig2a_training
fragpattern_465	0.7194244604316546	0.9756446991404012	fragpattern (0.904)	fig2a_training
fragpattern_466	0.7194244604316546	0.9777936962750716	fragpattern (0.904)	fig2a_training
fragpattern_467	0.7266187050359713	0.9777936962750716	fragpattern (0.904)	fig2a_training
fragpattern_468	0.7266187050359713	0.9785100286532952	fragpattern (0.904)	fig2a_training
fragpattern_469	0.7410071942446043	0.9785100286532952	fragpattern (0.904)	fig2a_training
fragpattern_470	0.7410071942446043	0.9792263610315186	fragpattern (0.904)	fig2a_training
fragpattern_471	0.7458033573141487	0.9792263610315186	fragpattern (0.904)	fig2a_training
fragpattern_472	0.7458033573141487	0.9799426934097422	fragpattern (0.904)	fig2a_training
fragpattern_473	0.7482014388489209	0.9799426934097422	fragpattern (0.904)	fig2a_training
fragpattern_474	0.7482014388489209	0.9820916905444126	fragpattern (0.904)	fig2a_training
fragpattern_475	0.7553956834532374	0.9820916905444126	fragpattern (0.904)	fig2a_training
fragpattern_476	0.7553956834532374	0.9842406876790832	fragpattern (0.904)	fig2a_training
fragpattern_477	0.7577937649880095	0.9842406876790832	fragpattern (0.904)	fig2a_training
fragpattern_478	0.7577937649880095	0.9849570200573066	fragpattern (0.904)	fig2a_training
fragpattern_479	0.762589928057554	0.9849570200573066	fragpattern (0.904)	fig2a_training
fragpattern_480	0.762589928057554	0.98567335243553	fragpattern (0.904)	fig2a_training
fragpattern_481	0.7721822541966427	0.98567335243553	fragpattern (0.904)	fig2a_training
fragpattern_482	0.7721822541966427	0.9863896848137536	fragpattern (0.904)	fig2a_training
fragpattern_483	0.7937649880095923	0.9863896848137536	fragpattern (0.904)	fig2a_training
fragpattern_484	0.7937649880095923	0.9871060171919772	fragpattern (0.904)	fig2a_training
fragpattern_485	0.7985611510791367	0.9871060171919772	fragpattern (0.904)	fig2a_training
fragpattern_486	0.7985611510791367	0.9878223495702004	fragpattern (0.904)	fig2a_training
fragpattern_487	0.8081534772182254	0.9878223495702004	fragpattern (0.904)	fig2a_training
fragpattern_488	0.8081534772182254	0.988538681948424	fragpattern (0.904)	fig2a_training
fragpattern_489	0.8177458033573142	0.988538681948424	fragpattern (0.904)	fig2a_training
fragpattern_490	0.8177458033573142	0.9892550143266476	fragpattern (0.904)	fig2a_training
fragpattern_491	0.8657074340527577	0.9892550143266476	fragpattern (0.904)	fig2a_training
fragpattern_492	0.8657074340527577	0.9899713467048712	fragpattern (0.904)	fig2a_training
fragpattern_493	0.9016786570743404	0.9899713467048712	fragpattern (0.904)	fig2a_training
fragpattern_494	0.9016786570743404	0.9921203438395416	fragpattern (0.904)	fig2a_training
fragpattern_495	0.9040767386091128	0.9921203438395416	fragpattern (0.904)	fig2a_training
fragpattern_496	0.9040767386091128	0.9928366762177652	fragpattern (0.904)	fig2a_training
fragpattern_497	0.9136690647482014	0.9928366762177652	fragpattern (0.904)	fig2a_training
fragpattern_498	0.9136690647482014	0.994269340974212	fragpattern (0.904)	fig2a_training
fragpattern_499	0.9256594724220624	0.994269340974212	fragpattern (0.904)	fig2a_training
fragpattern_500	0.9256594724220624	0.9949856733524356	fragpattern (0.904)	fig2a_training
fragpattern_501	0.9400479616306956	0.9949856733524356	fragpattern (0.904)	fig2a_training
fragpattern_502	0.9400479616306956	0.9964183381088824	fragpattern (0.904)	fig2a_training
fragpattern_503	0.9424460431654677	0.9964183381088824	fragpattern (0.904)	fig2a_training
fragpattern_504	0.9424460431654677	0.997134670487106	fragpattern (0.904)	fig2a_training
fragpattern_505	0.9520383693045564	0.997134670487106	fragpattern (0.904)	fig2a_training
fragpattern_506	0.9520383693045564	0.9978510028653296	fragpattern (0.904)	fig2a_training
fragpattern_507	0.9664268585131894	0.9978510028653296	fragpattern (0.904)	fig2a_training
fragpattern_508	0.9664268585131894	0.9992836676217765	fragpattern (0.904)	fig2a_training
fragpattern_509	1.0	0.9992836676217765	fragpattern (0.904)	fig2a_training
fragpattern_510	1.0	1.0	fragpattern (0.904)	fig2a_training
fragsize_0	0.0	0.0	fragsize (0.835)	fig2a_training
fragsize_1	0.0	0.0014326647564469	fragsize (0.835)	fig2a_training
fragsize_2	0.0	0.0035816618911174	fragsize (0.835)	fig2a_training
fragsize_3	0.0	0.0064469914040114	fragsize (0.835)	fig2a_training
fragsize_4	0.0	0.0071633237822349	fragsize (0.835)	fig2a_training
fragsize_5	0.0023980815347721	0.0071633237822349	fragsize (0.835)	fig2a_training
fragsize_6	0.0023980815347721	0.0974212034383954	fragsize (0.835)	fig2a_training
fragsize_7	0.0023980815347721	0.0988538681948424	fragsize (0.835)	fig2a_training
fragsize_8	0.0023980815347721	0.1267908309455587	fragsize (0.835)	fig2a_training
fragsize_9	0.0047961630695443	0.1267908309455587	fragsize (0.835)	fig2a_training
fragsize_10	0.0047961630695443	0.1368194842406876	fragsize (0.835)	fig2a_training
fragsize_11	0.0047961630695443	0.1382521489971346	fragsize (0.835)	fig2a_training
fragsize_12	0.0047961630695443	0.1454154727793696	fragsize (0.835)	fig2a_training
fragsize_13	0.0071942446043165	0.1454154727793696	fragsize (0.835)	fig2a_training
fragsize_14	0.0071942446043165	0.1511461318051576	fragsize (0.835)	fig2a_training
fragsize_15	0.0095923261390887	0.1511461318051576	fragsize (0.835)	fig2a_training
fragsize_16	0.0095923261390887	0.160458452722063	fragsize (0.835)	fig2a_training
fragsize_17	0.0119904076738609	0.160458452722063	fragsize (0.835)	fig2a_training
fragsize_18	0.0119904076738609	0.1948424068767908	fragsize (0.835)	fig2a_training
fragsize_19	0.014388489208633	0.1948424068767908	fragsize (0.835)	fig2a_training
fragsize_20	0.014388489208633	0.2091690544412607	fragsize (0.835)	fig2a_training
fragsize_21	0.0167865707434052	0.2091690544412607	fragsize (0.835)	fig2a_training
fragsize_22	0.0167865707434052	0.244269340974212	fragsize (0.835)	fig2a_training
fragsize_23	0.0191846522781774	0.244269340974212	fragsize (0.835)	fig2a_training
fragsize_24	0.0191846522781774	0.251432664756447	fragsize (0.835)	fig2a_training
fragsize_25	0.0215827338129496	0.251432664756447	fragsize (0.835)	fig2a_training
fragsize_26	0.0215827338129496	0.2593123209169054	fragsize (0.835)	fig2a_training
fragsize_27	0.0239808153477218	0.2593123209169054	fragsize (0.835)	fig2a_training
fragsize_28	0.0239808153477218	0.2951289398280802	fragsize (0.835)	fig2a_training
fragsize_29	0.0287769784172661	0.2951289398280802	fragsize (0.835)	fig2a_training
fragsize_30	0.0287769784172661	0.2987106017191977	fragsize (0.835)	fig2a_training
fragsize_31	0.0311750599520383	0.2987106017191977	fragsize (0.835)	fig2a_training
fragsize_32	0.0311750599520383	0.3101719197707736	fragsize (0.835)	fig2a_training
fragsize_33	0.0335731414868105	0.3101719197707736	fragsize (0.835)	fig2a_training
fragsize_34	0.0335731414868105	0.329512893982808	fragsize (0.835)	fig2a_training
fragsize_35	0.0359712230215827	0.329512893982808	fragsize (0.835)	fig2a_training
fragsize_36	0.0359712230215827	0.3316618911174785	fragsize (0.835)	fig2a_training
fragsize_37	0.0407673860911271	0.3316618911174785	fragsize (0.835)	fig2a_training
fragsize_38	0.0407673860911271	0.3581661891117478	fragsize (0.835)	fig2a_training
fragsize_39	0.0431654676258992	0.3581661891117478	fragsize (0.835)	fig2a_training
fragsize_40	0.0431654676258992	0.3603151862464183	fragsize (0.835)	fig2a_training
fragsize_41	0.0455635491606714	0.3603151862464183	fragsize (0.835)	fig2a_training
fragsize_42	0.0455635491606714	0.3710601719197707	fragsize (0.835)	fig2a_training
fragsize_43	0.0479616306954436	0.3710601719197707	fragsize (0.835)	fig2a_training
fragsize_44	0.0479616306954436	0.3724928366762177	fragsize (0.835)	fig2a_training
fragsize_45	0.0503597122302158	0.3724928366762177	fragsize (0.835)	fig2a_training
fragsize_46	0.0503597122302158	0.3853868194842407	fragsize (0.835)	fig2a_training
fragsize_47	0.052757793764988	0.3853868194842407	fragsize (0.835)	fig2a_training
fragsize_48	0.052757793764988	0.4154727793696275	fragsize (0.835)	fig2a_training
fragsize_49	0.0551558752997601	0.4154727793696275	fragsize (0.835)	fig2a_training
fragsize_50	0.0551558752997601	0.4340974212034384	fragsize (0.835)	fig2a_training
fragsize_51	0.0575539568345323	0.4340974212034384	fragsize (0.835)	fig2a_training
fragsize_52	0.0575539568345323	0.4348137535816619	fragsize (0.835)	fig2a_training
fragsize_53	0.0599520383693045	0.4348137535816619	fragsize (0.835)	fig2a_training
fragsize_54	0.0599520383693045	0.4405444126074498	fragsize (0.835)	fig2a_training
fragsize_55	0.0623501199040767	0.4405444126074498	fragsize (0.835)	fig2a_training
fragsize_56	0.0623501199040767	0.4419770773638968	fragsize (0.835)	fig2a_training
fragsize_57	0.0647482014388489	0.4419770773638968	fragsize (0.835)	fig2a_training
fragsize_58	0.0647482014388489	0.4462750716332378	fragsize (0.835)	fig2a_training
fragsize_59	0.0671462829736211	0.4462750716332378	fragsize (0.835)	fig2a_training
fragsize_60	0.0671462829736211	0.4548710601719197	fragsize (0.835)	fig2a_training
fragsize_61	0.0695443645083932	0.4548710601719197	fragsize (0.835)	fig2a_training
fragsize_62	0.0695443645083932	0.4577363896848137	fragsize (0.835)	fig2a_training
fragsize_63	0.0719424460431654	0.4577363896848137	fragsize (0.835)	fig2a_training
fragsize_64	0.0719424460431654	0.4706303724928367	fragsize (0.835)	fig2a_training
fragsize_65	0.0743405275779376	0.4706303724928367	fragsize (0.835)	fig2a_training
fragsize_66	0.0743405275779376	0.4720630372492836	fragsize (0.835)	fig2a_training
fragsize_67	0.0767386091127098	0.4720630372492836	fragsize (0.835)	fig2a_training
fragsize_68	0.0767386091127098	0.4899713467048711	fragsize (0.835)	fig2a_training
fragsize_69	0.079136690647482	0.4899713467048711	fragsize (0.835)	fig2a_training
fragsize_70	0.079136690647482	0.4906876790830946	fragsize (0.835)	fig2a_training
fragsize_71	0.0815347721822542	0.4906876790830946	fragsize (0.835)	fig2a_training
fragsize_72	0.0815347721822542	0.492836676217765	fragsize (0.835)	fig2a_training
fragsize_73	0.0839328537170263	0.492836676217765	fragsize (0.835)	fig2a_training
fragsize_74	0.0839328537170263	0.4978510028653295	fragsize (0.835)	fig2a_training
fragsize_75	0.0863309352517985	0.4978510028653295	fragsize (0.835)	fig2a_training
fragsize_76	0.0863309352517985	0.5021489971346705	fragsize (0.835)	fig2a_training
fragsize_77	0.0887290167865707	0.5021489971346705	fragsize (0.835)	fig2a_training
fragsize_78	0.0887290167865707	0.5035816618911175	fragsize (0.835)	fig2a_training
fragsize_79	0.0911270983213429	0.5035816618911175	fragsize (0.835)	fig2a_training
fragsize_80	0.0911270983213429	0.5085959885386819	fragsize (0.835)	fig2a_training
fragsize_81	0.0935251798561151	0.5085959885386819	fragsize (0.835)	fig2a_training
fragsize_82	0.0935251798561151	0.5100286532951289	fragsize (0.835)	fig2a_training
fragsize_83	0.0959232613908872	0.5100286532951289	fragsize (0.835)	fig2a_training
fragsize_84	0.0959232613908872	0.5186246418338109	fragsize (0.835)	fig2a_training
fragsize_85	0.0983213429256594	0.5186246418338109	fragsize (0.835)	fig2a_training
fragsize_86	0.0983213429256594	0.5243553008595988	fragsize (0.835)	fig2a_training
fragsize_87	0.1007194244604316	0.5243553008595988	fragsize (0.835)	fig2a_training
fragsize_88	0.1007194244604316	0.5257879656160458	fragsize (0.835)	fig2a_training
fragsize_89	0.1031175059952038	0.5257879656160458	fragsize (0.835)	fig2a_training
fragsize_90	0.1031175059952038	0.5293696275071633	fragsize (0.835)	fig2a_training
fragsize_91	0.105515587529976	0.5293696275071633	fragsize (0.835)	fig2a_training
fragsize_92	0.105515587529976	0.5300859598853869	fragsize (0.835)	fig2a_training
fragsize_93	0.1079136690647482	0.5300859598853869	fragsize (0.835)	fig2a_training
fragsize_94	0.1079136690647482	0.5365329512893983	fragsize (0.835)	fig2a_training
fragsize_95	0.1103117505995203	0.5365329512893983	fragsize (0.835)	fig2a_training
fragsize_96	0.1103117505995203	0.5386819484240688	fragsize (0.835)	fig2a_training
fragsize_97	0.1127098321342925	0.5386819484240688	fragsize (0.835)	fig2a_training
fragsize_98	0.1127098321342925	0.5429799426934098	fragsize (0.835)	fig2a_training
fragsize_99	0.1151079136690647	0.5429799426934098	fragsize (0.835)	fig2a_training
fragsize_100	0.1151079136690647	0.5451289398280802	fragsize (0.835)	fig2a_training
fragsize_101	0.1175059952038369	0.5451289398280802	fragsize (0.835)	fig2a_training
fragsize_102	0.1175059952038369	0.5537249283667621	fragsize (0.835)	fig2a_training
fragsize_103	0.1199040767386091	0.5537249283667621	fragsize (0.835)	fig2a_training
fragsize_104	0.1199040767386091	0.5544412607449857	fragsize (0.835)	fig2a_training
fragsize_105	0.1223021582733813	0.5544412607449857	fragsize (0.835)	fig2a_training
fragsize_106	0.1223021582733813	0.5551575931232091	fragsize (0.835)	fig2a_training
fragsize_107	0.1270983213429256	0.5551575931232091	fragsize (0.835)	fig2a_training
fragsize_108	0.1270983213429256	0.5608882521489972	fragsize (0.835)	fig2a_training
fragsize_109	0.1294964028776978	0.5608882521489972	fragsize (0.835)	fig2a_training
fragsize_110	0.1294964028776978	0.5616045845272206	fragsize (0.835)	fig2a_training
fragsize_111	0.1342925659472422	0.5616045845272206	fragsize (0.835)	fig2a_training
fragsize_112	0.1342925659472422	0.5709169054441261	fragsize (0.835)	fig2a_training
fragsize_113	0.1390887290167865	0.5709169054441261	fragsize (0.835)	fig2a_training
fragsize_114	0.1390887290167865	0.5723495702005731	fragsize (0.835)	fig2a_training
fragsize_115	0.1414868105515587	0.5723495702005731	fragsize (0.835)	fig2a_training
fragsize_116	0.1414868105515587	0.5773638968481375	fragsize (0.835)	fig2a_training
fragsize_117	0.1438848920863309	0.5773638968481375	fragsize (0.835)	fig2a_training
fragsize_118	0.1438848920863309	0.578080229226361	fragsize (0.835)	fig2a_training
fragsize_119	0.1462829736211031	0.578080229226361	fragsize (0.835)	fig2a_training
fragsize_120	0.1462829736211031	0.5816618911174785	fragsize (0.835)	fig2a_training
fragsize_121	0.1486810551558753	0.5816618911174785	fragsize (0.835)	fig2a_training
fragsize_122	0.1486810551558753	0.586676217765043	fragsize (0.835)	fig2a_training
fragsize_123	0.1510791366906475	0.586676217765043	fragsize (0.835)	fig2a_training
fragsize_124	0.1510791366906475	0.5909742120343839	fragsize (0.835)	fig2a_training
fragsize_125	0.1534772182254196	0.5909742120343839	fragsize (0.835)	fig2a_training
fragsize_126	0.1534772182254196	0.5967048710601719	fragsize (0.835)	fig2a_training
fragsize_127	0.1606714628297362	0.5967048710601719	fragsize (0.835)	fig2a_training
fragsize_128	0.1606714628297362	0.5981375358166189	fragsize (0.835)	fig2a_training
fragsize_129	0.1630695443645084	0.5981375358166189	fragsize (0.835)	fig2a_training
fragsize_130	0.1630695443645084	0.6060171919770774	fragsize (0.835)	fig2a_training
fragsize_131	0.1654676258992805	0.6060171919770774	fragsize (0.835)	fig2a_training
fragsize_132	0.1654676258992805	0.6146131805157593	fragsize (0.835)	fig2a_training
fragsize_133	0.1678657074340527	0.6146131805157593	fragsize (0.835)	fig2a_training
fragsize_134	0.1678657074340527	0.6196275071633238	fragsize (0.835)	fig2a_training
fragsize_135	0.1702637889688249	0.6196275071633238	fragsize (0.835)	fig2a_training
fragsize_136	0.1702637889688249	0.6203438395415473	fragsize (0.835)	fig2a_training
fragsize_137	0.1750599520383693	0.6203438395415473	fragsize (0.835)	fig2a_training
fragsize_138	0.1750599520383693	0.6239255014326648	fragsize (0.835)	fig2a_training
fragsize_139	0.1774580335731415	0.6239255014326648	fragsize (0.835)	fig2a_training
fragsize_140	0.1774580335731415	0.6253581661891118	fragsize (0.835)	fig2a_training
fragsize_141	0.1798561151079136	0.6253581661891118	fragsize (0.835)	fig2a_training
fragsize_142	0.1798561151079136	0.6296561604584527	fragsize (0.835)	fig2a_training
fragsize_143	0.1822541966426858	0.6296561604584527	fragsize (0.835)	fig2a_training
fragsize_144	0.1822541966426858	0.6318051575931232	fragsize (0.835)	fig2a_training
fragsize_145	0.184652278177458	0.6318051575931232	fragsize (0.835)	fig2a_training
fragsize_146	0.184652278177458	0.6325214899713467	fragsize (0.835)	fig2a_training
fragsize_147	0.1894484412470023	0.6325214899713467	fragsize (0.835)	fig2a_training
fragsize_148	0.1894484412470023	0.6332378223495702	fragsize (0.835)	fig2a_training
fragsize_149	0.1918465227817745	0.6332378223495702	fragsize (0.835)	fig2a_training
fragsize_150	0.1918465227817745	0.6353868194842407	fragsize (0.835)	fig2a_training
fragsize_151	0.1942446043165467	0.6353868194842407	fragsize (0.835)	fig2a_training
fragsize_152	0.1942446043165467	0.6382521489971347	fragsize (0.835)	fig2a_training
fragsize_153	0.1966426858513189	0.6382521489971347	fragsize (0.835)	fig2a_training
fragsize_154	0.1966426858513189	0.6396848137535817	fragsize (0.835)	fig2a_training
fragsize_155	0.1990407673860911	0.6396848137535817	fragsize (0.835)	fig2a_training
fragsize_156	0.1990407673860911	0.6425501432664756	fragsize (0.835)	fig2a_training
fragsize_157	0.2038369304556355	0.6425501432664756	fragsize (0.835)	fig2a_training
fragsize_158	0.2038369304556355	0.6439828080229226	fragsize (0.835)	fig2a_training
fragsize_159	0.2086330935251798	0.6439828080229226	fragsize (0.835)	fig2a_training
fragsize_160	0.2086330935251798	0.6446991404011462	fragsize (0.835)	fig2a_training
fragsize_161	0.211031175059952	0.6446991404011462	fragsize (0.835)	fig2a_training
fragsize_162	0.211031175059952	0.6454154727793696	fragsize (0.835)	fig2a_training
fragsize_163	0.2134292565947242	0.6454154727793696	fragsize (0.835)	fig2a_training
fragsize_164	0.2134292565947242	0.6475644699140402	fragsize (0.835)	fig2a_training
fragsize_165	0.2158273381294964	0.6475644699140402	fragsize (0.835)	fig2a_training
fragsize_166	0.2158273381294964	0.6497134670487106	fragsize (0.835)	fig2a_training
fragsize_167	0.2182254196642686	0.6497134670487106	fragsize (0.835)	fig2a_training
fragsize_168	0.2182254196642686	0.6532951289398281	fragsize (0.835)	fig2a_training
fragsize_169	0.2206235011990407	0.6532951289398281	fragsize (0.835)	fig2a_training
fragsize_170	0.2206235011990407	0.6547277936962751	fragsize (0.835)	fig2a_training
fragsize_171	0.2230215827338129	0.6547277936962751	fragsize (0.835)	fig2a_training
fragsize_172	0.2230215827338129	0.6554441260744985	fragsize (0.835)	fig2a_training
fragsize_173	0.2254196642685851	0.6554441260744985	fragsize (0.835)	fig2a_training
fragsize_174	0.2254196642685851	0.6568767908309455	fragsize (0.835)	fig2a_training
fragsize_175	0.2278177458033573	0.6568767908309455	fragsize (0.835)	fig2a_training
fragsize_176	0.2278177458033573	0.667621776504298	fragsize (0.835)	fig2a_training
fragsize_177	0.2302158273381295	0.667621776504298	fragsize (0.835)	fig2a_training
fragsize_178	0.2302158273381295	0.6683381088825215	fragsize (0.835)	fig2a_training
fragsize_179	0.237410071942446	0.6683381088825215	fragsize (0.835)	fig2a_training
fragsize_180	0.237410071942446	0.6697707736389685	fragsize (0.835)	fig2a_training
fragsize_181	0.2422062350119904	0.6697707736389685	fragsize (0.835)	fig2a_training
fragsize_182	0.2422062350119904	0.6712034383954155	fragsize (0.835)	fig2a_training
fragsize_183	0.2446043165467626	0.6712034383954155	fragsize (0.835)	fig2a_training
fragsize_184	0.2446043165467626	0.673352435530086	fragsize (0.835)	fig2a_training
fragsize_185	0.2470023980815347	0.673352435530086	fragsize (0.835)	fig2a_training
fragsize_186	0.2470023980815347	0.6755014326647565	fragsize (0.835)	fig2a_training
fragsize_187	0.2494004796163069	0.6755014326647565	fragsize (0.835)	fig2a_training
fragsize_188	0.2494004796163069	0.6762177650429799	fragsize (0.835)	fig2a_training
fragsize_189	0.2517985611510791	0.6762177650429799	fragsize (0.835)	fig2a_training
fragsize_190	0.2517985611510791	0.6790830945558739	fragsize (0.835)	fig2a_training
fragsize_191	0.2541966426858513	0.6790830945558739	fragsize (0.835)	fig2a_training
fragsize_192	0.2541966426858513	0.6805157593123209	fragsize (0.835)	fig2a_training
fragsize_193	0.2541966426858513	0.6862464183381088	fragsize (0.835)	fig2a_training
fragsize_194	0.2541966426858513	0.6869627507163324	fragsize (0.835)	fig2a_training
fragsize_195	0.2541966426858513	0.6905444126074498	fragsize (0.835)	fig2a_training
fragsize_196	0.2541966426858513	0.6934097421203438	fragsize (0.835)	fig2a_training
fragsize_197	0.2541966426858513	0.6941260744985673	fragsize (0.835)	fig2a_training
fragsize_198	0.2541966426858513	0.6955587392550143	fragsize (0.835)	fig2a_training
fragsize_199	0.2541966426858513	0.6984240687679083	fragsize (0.835)	fig2a_training
fragsize_200	0.2541966426858513	0.6998567335243553	fragsize (0.835)	fig2a_training
fragsize_201	0.2541966426858513	0.7048710601719198	fragsize (0.835)	fig2a_training
fragsize_202	0.2565947242206235	0.7048710601719198	fragsize (0.835)	fig2a_training
fragsize_203	0.2565947242206235	0.7256446991404012	fragsize (0.835)	fig2a_training
fragsize_204	0.2589928057553957	0.7256446991404012	fragsize (0.835)	fig2a_training
fragsize_205	0.2589928057553957	0.7621776504297995	fragsize (0.835)	fig2a_training
fragsize_206	0.2613908872901678	0.7621776504297995	fragsize (0.835)	fig2a_training
fragsize_207	0.2613908872901678	0.7843839541547278	fragsize (0.835)	fig2a_training
fragsize_208	0.2637889688249401	0.7843839541547278	fragsize (0.835)	fig2a_training
fragsize_209	0.2637889688249401	0.7951289398280802	fragsize (0.835)	fig2a_training
fragsize_210	0.2685851318944844	0.7951289398280802	fragsize (0.835)	fig2a_training
fragsize_211	0.2685851318944844	0.7972779369627507	fragsize (0.835)	fig2a_training
fragsize_212	0.2709832134292566	0.7972779369627507	fragsize (0.835)	fig2a_training
fragsize_213	0.2709832134292566	0.7987106017191977	fragsize (0.835)	fig2a_training
fragsize_214	0.2733812949640288	0.7987106017191977	fragsize (0.835)	fig2a_training
fragsize_215	0.2733812949640288	0.8015759312320917	fragsize (0.835)	fig2a_training
fragsize_216	0.2757793764988009	0.8015759312320917	fragsize (0.835)	fig2a_training
fragsize_217	0.2757793764988009	0.8108882521489972	fragsize (0.835)	fig2a_training
fragsize_218	0.2781774580335731	0.8108882521489972	fragsize (0.835)	fig2a_training
fragsize_219	0.2781774580335731	0.8130372492836676	fragsize (0.835)	fig2a_training
fragsize_220	0.2805755395683453	0.8130372492836676	fragsize (0.835)	fig2a_training
fragsize_221	0.2805755395683453	0.8151862464183381	fragsize (0.835)	fig2a_training
fragsize_222	0.290167865707434	0.8151862464183381	fragsize (0.835)	fig2a_training
fragsize_223	0.290167865707434	0.8166189111747851	fragsize (0.835)	fig2a_training
fragsize_224	0.2925659472422062	0.8166189111747851	fragsize (0.835)	fig2a_training
fragsize_225	0.2925659472422062	0.8187679083094556	fragsize (0.835)	fig2a_training
fragsize_226	0.2949640287769784	0.8187679083094556	fragsize (0.835)	fig2a_training
fragsize_227	0.2949640287769784	0.8194842406876791	fragsize (0.835)	fig2a_training
fragsize_228	0.2973621103117506	0.8194842406876791	fragsize (0.835)	fig2a_training
fragsize_229	0.2973621103117506	0.8202005730659025	fragsize (0.835)	fig2a_training
fragsize_230	0.2997601918465228	0.8202005730659025	fragsize (0.835)	fig2a_training
fragsize_231	0.2997601918465228	0.8223495702005731	fragsize (0.835)	fig2a_training
fragsize_232	0.302158273381295	0.8223495702005731	fragsize (0.835)	fig2a_training
fragsize_233	0.302158273381295	0.8244985673352435	fragsize (0.835)	fig2a_training
fragsize_234	0.3045563549160671	0.8244985673352435	fragsize (0.835)	fig2a_training
fragsize_235	0.3045563549160671	0.8252148997134671	fragsize (0.835)	fig2a_training
fragsize_236	0.3093525179856115	0.8252148997134671	fragsize (0.835)	fig2a_training
fragsize_237	0.3093525179856115	0.8259312320916905	fragsize (0.835)	fig2a_training
fragsize_238	0.3117505995203837	0.8259312320916905	fragsize (0.835)	fig2a_training
fragsize_239	0.3117505995203837	0.8373925501432665	fragsize (0.835)	fig2a_training
fragsize_240	0.3141486810551558	0.8373925501432665	fragsize (0.835)	fig2a_training
fragsize_241	0.3141486810551558	0.83810888252149	fragsize (0.835)	fig2a_training
fragsize_242	0.3189448441247002	0.83810888252149	fragsize (0.835)	fig2a_training
fragsize_243	0.3189448441247002	0.8459885386819485	fragsize (0.835)	fig2a_training
fragsize_244	0.3237410071942446	0.8459885386819485	fragsize (0.835)	fig2a_training
fragsize_245	0.3237410071942446	0.8481375358166189	fragsize (0.835)	fig2a_training
fragsize_246	0.3261390887290168	0.8481375358166189	fragsize (0.835)	fig2a_training
fragsize_247	0.3261390887290168	0.8510028653295129	fragsize (0.835)	fig2a_training
fragsize_248	0.3333333333333333	0.8510028653295129	fragsize (0.835)	fig2a_training
fragsize_249	0.3333333333333333	0.8524355300859598	fragsize (0.835)	fig2a_training
fragsize_250	0.3357314148681055	0.8524355300859598	fragsize (0.835)	fig2a_training
fragsize_251	0.3357314148681055	0.8538681948424068	fragsize (0.835)	fig2a_training
fragsize_252	0.3381294964028777	0.8538681948424068	fragsize (0.835)	fig2a_training
fragsize_253	0.3381294964028777	0.8567335243553008	fragsize (0.835)	fig2a_training
fragsize_254	0.3405275779376499	0.8567335243553008	fragsize (0.835)	fig2a_training
fragsize_255	0.3405275779376499	0.8574498567335244	fragsize (0.835)	fig2a_training
fragsize_256	0.3477218225419664	0.8574498567335244	fragsize (0.835)	fig2a_training
fragsize_257	0.3477218225419664	0.8588825214899714	fragsize (0.835)	fig2a_training
fragsize_258	0.3501199040767386	0.8588825214899714	fragsize (0.835)	fig2a_training
fragsize_259	0.3501199040767386	0.8603151862464183	fragsize (0.835)	fig2a_training
fragsize_260	0.3525179856115107	0.8603151862464183	fragsize (0.835)	fig2a_training
fragsize_261	0.3525179856115107	0.8681948424068768	fragsize (0.835)	fig2a_training
fragsize_262	0.354916067146283	0.8681948424068768	fragsize (0.835)	fig2a_training
fragsize_263	0.354916067146283	0.8703438395415473	fragsize (0.835)	fig2a_training
fragsize_264	0.3573141486810551	0.8703438395415473	fragsize (0.835)	fig2a_training
fragsize_265	0.3573141486810551	0.8810888252148997	fragsize (0.835)	fig2a_training
fragsize_266	0.3597122302158273	0.8810888252148997	fragsize (0.835)	fig2a_training
fragsize_267	0.3597122302158273	0.8853868194842407	fragsize (0.835)	fig2a_training
fragsize_268	0.3621103117505995	0.8853868194842407	fragsize (0.835)	fig2a_training
fragsize_269	0.3621103117505995	0.8861031518624641	fragsize (0.835)	fig2a_training
fragsize_270	0.3645083932853717	0.8861031518624641	fragsize (0.835)	fig2a_training
fragsize_271	0.3645083932853717	0.8868194842406877	fragsize (0.835)	fig2a_training
fragsize_272	0.369304556354916	0.8868194842406877	fragsize (0.835)	fig2a_training
fragsize_273	0.369304556354916	0.8875358166189111	fragsize (0.835)	fig2a_training
fragsize_274	0.3717026378896882	0.8875358166189111	fragsize (0.835)	fig2a_training
fragsize_275	0.3717026378896882	0.8889684813753582	fragsize (0.835)	fig2a_training
fragsize_276	0.3741007194244604	0.8889684813753582	fragsize (0.835)	fig2a_training
fragsize_277	0.3741007194244604	0.8925501432664756	fragsize (0.835)	fig2a_training
fragsize_278	0.3764988009592326	0.8925501432664756	fragsize (0.835)	fig2a_training
fragsize_279	0.3764988009592326	0.8946991404011462	fragsize (0.835)	fig2a_training
fragsize_280	0.3788968824940047	0.8946991404011462	fragsize (0.835)	fig2a_training
fragsize_281	0.3788968824940047	0.8954154727793696	fragsize (0.835)	fig2a_training
fragsize_282	0.3860911270983213	0.8954154727793696	fragsize (0.835)	fig2a_training
fragsize_283	0.3860911270983213	0.8968481375358166	fragsize (0.835)	fig2a_training
fragsize_284	0.3908872901678657	0.8968481375358166	fragsize (0.835)	fig2a_training
fragsize_285	0.3908872901678657	0.9004297994269341	fragsize (0.835)	fig2a_training
fragsize_286	0.3980815347721823	0.9004297994269341	fragsize (0.835)	fig2a_training
fragsize_287	0.3980815347721823	0.9025787965616046	fragsize (0.835)	fig2a_training
fragsize_288	0.4028776978417266	0.9025787965616046	fragsize (0.835)	fig2a_training
fragsize_289	0.4028776978417266	0.9040114613180515	fragsize (0.835)	fig2a_training
fragsize_290	0.407673860911271	0.9040114613180515	fragsize (0.835)	fig2a_training
fragsize_291	0.407673860911271	0.9054441260744984	fragsize (0.835)	fig2a_training
fragsize_292	0.4100719424460431	0.9054441260744984	fragsize (0.835)	fig2a_training
fragsize_293	0.4100719424460431	0.9075931232091692	fragsize (0.835)	fig2a_training
fragsize_294	0.4148681055155875	0.9075931232091692	fragsize (0.835)	fig2a_training
fragsize_295	0.4148681055155875	0.910458452722063	fragsize (0.835)	fig2a_training
fragsize_296	0.4196642685851319	0.910458452722063	fragsize (0.835)	fig2a_training
fragsize_297	0.4196642685851319	0.9111747851002864	fragsize (0.835)	fig2a_training
fragsize_298	0.422062350119904	0.9111747851002864	fragsize (0.835)	fig2a_training
fragsize_299	0.422062350119904	0.9140401146131804	fragsize (0.835)	fig2a_training
fragsize_300	0.4244604316546763	0.9140401146131804	fragsize (0.835)	fig2a_training
fragsize_301	0.4244604316546763	0.919054441260745	fragsize (0.835)	fig2a_training
fragsize_302	0.4268585131894484	0.919054441260745	fragsize (0.835)	fig2a_training
fragsize_303	0.4268585131894484	0.9212034383954156	fragsize (0.835)	fig2a_training
fragsize_304	0.4292565947242206	0.9212034383954156	fragsize (0.835)	fig2a_training
fragsize_305	0.4292565947242206	0.921919770773639	fragsize (0.835)	fig2a_training
fragsize_306	0.4364508393285372	0.921919770773639	fragsize (0.835)	fig2a_training
fragsize_307	0.4364508393285372	0.9226361031518624	fragsize (0.835)	fig2a_training
fragsize_308	0.4388489208633093	0.9226361031518624	fragsize (0.835)	fig2a_training
fragsize_309	0.4388489208633093	0.923352435530086	fragsize (0.835)	fig2a_training
fragsize_310	0.448441247002398	0.923352435530086	fragsize (0.835)	fig2a_training
fragsize_311	0.448441247002398	0.9240687679083096	fragsize (0.835)	fig2a_training
fragsize_312	0.4508393285371702	0.9240687679083096	fragsize (0.835)	fig2a_training
fragsize_313	0.4508393285371702	0.9247851002865328	fragsize (0.835)	fig2a_training
fragsize_314	0.4580335731414868	0.9247851002865328	fragsize (0.835)	fig2a_training
fragsize_315	0.4580335731414868	0.929083094555874	fragsize (0.835)	fig2a_training
fragsize_316	0.460431654676259	0.929083094555874	fragsize (0.835)	fig2a_training
fragsize_317	0.460431654676259	0.9312320916905444	fragsize (0.835)	fig2a_training
fragsize_318	0.4628297362110312	0.9312320916905444	fragsize (0.835)	fig2a_training
fragsize_319	0.4628297362110312	0.9326647564469914	fragsize (0.835)	fig2a_training
fragsize_320	0.4652278177458033	0.9326647564469914	fragsize (0.835)	fig2a_training
fragsize_321	0.4652278177458033	0.9333810888252148	fragsize (0.835)	fig2a_training
fragsize_322	0.4748201438848921	0.9333810888252148	fragsize (0.835)	fig2a_training
fragsize_323	0.4748201438848921	0.9340974212034384	fragsize (0.835)	fig2a_training
fragsize_324	0.4796163069544364	0.9340974212034384	fragsize (0.835)	fig2a_training
fragsize_325	0.4796163069544364	0.934813753581662	fragsize (0.835)	fig2a_training
fragsize_326	0.4820143884892086	0.934813753581662	fragsize (0.835)	fig2a_training
fragsize_327	0.4820143884892086	0.9355300859598854	fragsize (0.835)	fig2a_training
fragsize_328	0.4916067146282973	0.9355300859598854	fragsize (0.835)	fig2a_training
fragsize_329	0.4916067146282973	0.9362464183381088	fragsize (0.835)	fig2a_training
fragsize_330	0.4940047961630695	0.9362464183381088	fragsize (0.835)	fig2a_training
fragsize_331	0.4940047961630695	0.9369627507163324	fragsize (0.835)	fig2a_training
fragsize_332	0.4988009592326139	0.9369627507163324	fragsize (0.835)	fig2a_training
fragsize_333	0.4988009592326139	0.9412607449856734	fragsize (0.835)	fig2a_training
fragsize_334	0.5011990407673861	0.9412607449856734	fragsize (0.835)	fig2a_training
fragsize_335	0.5011990407673861	0.9434097421203438	fragsize (0.835)	fig2a_training
fragsize_336	0.5083932853717026	0.9434097421203438	fragsize (0.835)	fig2a_training
fragsize_337	0.5083932853717026	0.9441260744985672	fragsize (0.835)	fig2a_training
fragsize_338	0.5107913669064749	0.9441260744985672	fragsize (0.835)	fig2a_training
fragsize_339	0.5107913669064749	0.9455587392550144	fragsize (0.835)	fig2a_training
fragsize_340	0.5155875299760192	0.9455587392550144	fragsize (0.835)	fig2a_training
fragsize_341	0.5155875299760192	0.9477077363896848	fragsize (0.835)	fig2a_training
[truncated: 2,646 more rows]
