# Supplementary material for: Integrative modeling of tumor genomes and epigenomes for enhanced cancer diagnosis by cell-free DNA
Source: Nat Commun. 2023 Apr 10;14:2017. doi: 10.1038/s41467-023-37768-3 (PMC10085982; doi:10.1038/s41467-023-37768-3)
Supplement: Supplementary file 6 — Source Data [file 41467_2023_37768_MOESM6_ESM.zip › sourcedata/fig6_f_right.txt]

	0	1	2	3	4	5	6	7	8	9	10	11	12	13	14	15	16	17	18	19	20	21	22	23	24	25	26	27	28	29	30	31	32	33	34	35	36	37	38	39	40	41	42	43	44	45	46	47	48	49	50	51	52	53	54	55	56	57	58	59	60	61	62	63	64	65	66	67	68	69	70	71	72	73	74	75	76	77	78	79	80	81	82	83	84	85	86	87	88	89	90	91	92	93	94	95	96	97	98	99	100	101	102	103	104	105	106	107	108	109	110	111	112	113	114	115	116	117	118	119	120	121	122	123	124	125	126	127	128	129	130	131	132	133	134	135	136	137	138	139	140	141	142	143	144	145	146	147	148	149	150	151	152	153	154	155	156	157	158	159	160	161	162	163	164	165	166	167	168	169	170	171	172	173	174	175	176	177	178	179	180	181	182	183	184	185	186	187	188	189	190	191	192	193	194	195	196	197	198	199	200	201	202	203	204	205	206	207	208	209	210	211	212	213	214	215	216	217	218	219	220	221	222	223	224	225	226	227	228	229	230	231	232	233	234	235	236	237	238	239	240	241	242	243	244	245	246	247	248	249	250	251	252	253	254	255	256	257	258	259	260	261	262	263	264	265	266	267	268	269	270	271	272	273	274	275	276	277	278	279	280	281	282	283	284	285	286	287	288	289	290	291	292	293	294	295	296	297	298	299	300	301	302	303	304	305	306	307	308	309	310	311	312	313	314	315	316	317	318	319	320	321	322	323	324	325	326	327	328	329	330	331	332	333	334	335	336	337	338	339	340	341	342	343	344	345	346	347	348	349	350	351	352	353	354	355	356	357	358	359	360	361	362	363	364	365	366	367	368	369	370	371	372	373	374	375	376	377	378	379	380	381	382	383	384	385	386	387	388	389	390	391	392	393	394	395	396	397	398	399	400	401	402	403	404	405	406	407	408	409	410	411	412	413	414	415	416	417	418	419	420	421	422	423	424	425	426	427	428	429	430	431	432	433	434	435	436	437	438	439	440	441	442	443	444	445	446	447	448	449	450	451	452	453	454	455	456	457	458	459	460	461	462	463	464	465	466	467	468	469	470	471	472	473	474	475	476	477	478	479	480	481	482	483	484	485	486	487	488	489	490	491	492	493	494	495	496	497	498	499	500	501	502	503	504	505	506	507	508	509	510	511	512	513	514	515	516	517	518	519	520	521	522	523	524	525	526	527	528	529	530	531	532	533	534	535	536	537	538	539	540	541	542	543	544	545	546	547	548	549	550	551	552	553	554	555	556	557	558	559	560	561	562	563	564	565	566	567	568	569	570	571	572	573	574	575	576	577	578	579	580	581	582	583	584	585	586	587	588	589	590	591	592	593	594	595	596	597	598	599	600	601	602	603	604	605	606	607	608	609	610	611	612	613	614	615	616	617	618	619	620	621	622	623	624	625	626	627	628	629	630	631	632	633	634	635	636	637	638	639	640	641	642	643	644	645	646	647	648	649	650	651	652	653	654	655	656	657	658	659	660	661	662	663	664	665	666	667	668	669	670	671	672	673	674	675	676	677	678	679	680	681	682	683	684	685	686	687	688	689	690	691	692	693	694	695	696	697	698	699	700	701	702	703	704	705	706	707	708	709	710	711	712	713	714	715	716	717	718	719	720	721	722	723	724	725	726	727	728	729	730	731	732	733	734	735	736	737	738	739	740	741	742	743	744	745	746	747	748	749	750	751	752	753	754	755	756	757	758	759	760	761	762	763	764	765	766	767	768	769	770	771	772	773	774	775	776	777	778	779	780	781	782	783	784	785	786	787	788	789	790	791	792	793	794	795	796	797	798	799	800	801	802	803	804	805	806	807	808	809	810	811	812	813	814	815	816	817	818	819	820	821	822	823	824	825	826	827	828	829	830	831	832	833	834	835	836	837	838	839	840	841	842	843	844	845	846	847	848	849	850	851	852	853	854	855	856	857	858	859	860	861	862	863	864	865	866	867	868	869	870	871	872	873	874	875	876	877	878	879	880	881	882	883	884	885	886	887	888	889	890	891	892	893	894	895	896	897	898	899	900	901	902	903	904	905	906	907	908	909	910	911	912	913	914	915	916	917	918	919	920	921	922	923	924	925	926	927	928	929	930	931	932	933	934	935	936	937	938	939	940	941	942	943	944	945	946	947	948	949	950	951	952	953	954	955	956	957	958	959	960	961	962	963	964	965	966	967	968	969	970	971	972	973	974	975	976	977	978	979	980	981	982	983	984	985	986	987	988	989	990	991	992	993	994	995	996	997	998	999	1000	1001	1002	1003	1004	1005	1006	1007	1008	1009	1010	1011	1012	1013	1014	1015	1016	1017	1018	1019	1020	1021	1022	1023	1024	1025	1026	1027	1028	1029	1030	1031	1032	1033	1034	1035	1036	1037	1038	1039	1040	1041	1042	1043	1044	1045	1046	1047	1048	1049	1050	1051	1052	1053	1054	1055	1056	1057	1058	1059	1060	1061	1062	1063	1064	1065	1066	1067	1068	1069	1070	1071	1072	1073	1074	1075	1076	1077	1078	1079	1080	1081	1082	1083	1084	1085	1086	1087	1088	1089	1090	1091	1092	1093	1094	1095	1096	1097	1098	1099	1100	1101	1102	1103	1104	1105	1106	1107	1108	1109	1110	1111	1112	1113	1114	1115	1116	1117	1118	1119	1120	1121	1122	1123	1124	1125	1126	1127	1128	1129	1130	1131	1132	1133	1134	1135	1136	1137	1138	1139	1140	1141	1142	1143	1144	1145	1146	1147	1148	1149	1150	1151	1152	1153	1154	1155	1156	1157	1158	1159	1160	1161	1162	1163	1164	1165	1166	1167	1168	1169	1170	1171	1172	1173	1174	1175	1176	1177	1178	1179	1180	1181	1182	1183	1184	1185	1186	1187	1188	1189	1190	1191	1192	1193	1194	1195	1196	1197	1198	1199	1200	1201	1202	1203	1204	1205	1206	1207	1208	1209	1210	1211	1212	1213	1214	1215	1216	1217	1218	1219	1220	1221	1222	1223	1224	1225	1226	1227	1228	1229	1230	1231	1232	1233	1234	1235	1236	1237	1238	1239	1240	1241	1242	1243	1244	1245	1246	1247	1248	1249	1250	1251	1252	1253	1254	1255	1256	1257	1258	1259	1260	1261	1262	1263	1264	1265	1266	1267	1268	1269	1270	1271	1272	1273	1274	1275	1276	1277	1278	1279	1280	1281	1282	1283	1284	1285	1286	1287	1288	1289	1290	1291	1292	1293	1294	1295	1296	1297	1298	1299	1300	1301	1302	1303	1304	1305	1306	1307	1308	1309	1310	1311	1312	1313	1314	1315	1316	1317	1318	1319	1320	1321	1322	1323	1324	1325	1326	1327	1328	1329	1330	1331	1332	1333	1334	1335	1336	1337	1338	1339	1340	1341	1342	1343	1344	1345	1346
platform	mgi	mgi	mgi	mgi	mgi	mgi	mgi	mgi	mgi	mgi	mgi	mgi	mgi	mgi	mgi	mgi	mgi	mgi	mgi	mgi	mgi	mgi	mgi	mgi	mgi	mgi	mgi	mgi	mgi	mgi	mgi	mgi	mgi	mgi	mgi	mgi	mgi	mgi	mgi	mgi	mgi	mgi	mgi	mgi	mgi	mgi	mgi	mgi	mgi	mgi	mgi	mgi	mgi	mgi	mgi	mgi	mgi	mgi	mgi	mgi	mgi	mgi	mgi	mgi	mgi	mgi	mgi	mgi	mgi	mgi	mgi	mgi	mgi	mgi	mgi	mgi	mgi	mgi	mgi	mgi	mgi	mgi	mgi	mgi	mgi	mgi	mgi	mgi	mgi	mgi	mgi	mgi	mgi	mgi	mgi	mgi	mgi	mgi	mgi	mgi	mgi	mgi	mgi	mgi	mgi	mgi	mgi	mgi	mgi	mgi	mgi	mgi	mgi	mgi	mgi	mgi	mgi	mgi	mgi	mgi	mgi	mgi	mgi	mgi	mgi	mgi	mgi	mgi	mgi	mgi	mgi	mgi	mgi	mgi	mgi	mgi	mgi	mgi	mgi	mgi	mgi	mgi	mgi	mgi	mgi	mgi	mgi	mgi	mgi	mgi	mgi	mgi	mgi	mgi	mgi	mgi	mgi	mgi	mgi	mgi	mgi	mgi	mgi	mgi	mgi	mgi	mgi	mgi	mgi	mgi	mgi	mgi	mgi	mgi	mgi	mgi	mgi	mgi	mgi	mgi	mgi	mgi	mgi	mgi	mgi	mgi	mgi	mgi	mgi	mgi	mgi	mgi	mgi	mgi	mgi	mgi	mgi	mgi	mgi	mgi	mgi	mgi	mgi	mgi	mgi	mgi	mgi	mgi	mgi	mgi	mgi	mgi	mgi	mgi	mgi	mgi	mgi	mgi	mgi	mgi	mgi	mgi	mgi	mgi	mgi	mgi	mgi	mgi	mgi	mgi	mgi	mgi	mgi	mgi	mgi	mgi	mgi	mgi	mgi	mgi	mgi	mgi	mgi	mgi	mgi	mgi	mgi	mgi	mgi	mgi	mgi	mgi	mgi	mgi	mgi	mgi	mgi	mgi	mgi	mgi	mgi	mgi	mgi	mgi	mgi	mgi	mgi	mgi	mgi	mgi	mgi	mgi	mgi	mgi	mgi	mgi	mgi	mgi	mgi	mgi	mgi	mgi	mgi	mgi	mgi	mgi	mgi	mgi	mgi	mgi	mgi	mgi	mgi	mgi	mgi	mgi	mgi	mgi	mgi	mgi	mgi	mgi	mgi	mgi	mgi	mgi	mgi	mgi	mgi	mgi	mgi	mgi	mgi	mgi	mgi	mgi	mgi	mgi	mgi	mgi	mgi	mgi	mgi	mgi	mgi	mgi	mgi	mgi	mgi	mgi	mgi	mgi	mgi	mgi	mgi	mgi	mgi	mgi	mgi	mgi	mgi	mgi	mgi	mgi	mgi	mgi	mgi	mgi	mgi	mgi	mgi	mgi	mgi	mgi	mgi	mgi	mgi	mgi	mgi	mgi	mgi	mgi	mgi	mgi	mgi	mgi	mgi	mgi	mgi	mgi	mgi	mgi	mgi	mgi	mgi	mgi	mgi	mgi	mgi	mgi	mgi	mgi	mgi	mgi	mgi	mgi	mgi	mgi	mgi	mgi	mgi	mgi	mgi	mgi	mgi	mgi	mgi	mgi	mgi	mgi	mgi	mgi	mgi	mgi	mgi	mgi	mgi	mgi	mgi	mgi	mgi	mgi	mgi	mgi	mgi	mgi	mgi	mgi	mgi	mgi	mgi	mgi	mgi	mgi	mgi	mgi	mgi	mgi	mgi	mgi	mgi	mgi	mgi	mgi	mgi	mgi	mgi	mgi	mgi	mgi	mgi	mgi	mgi	mgi	mgi	mgi	mgi	mgi	mgi	mgi	mgi	mgi	mgi	mgi	mgi	mgi	mgi	mgi	mgi	mgi	mgi	mgi	mgi	mgi	mgi	mgi	mgi	mgi	mgi	mgi	mgi	mgi	mgi	mgi	mgi	mgi	mgi	mgi	mgi	mgi	mgi	mgi	mgi	mgi	mgi	mgi	mgi	mgi	mgi	mgi	mgi	mgi	mgi	mgi	mgi	mgi	mgi	mgi	mgi	mgi	mgi	mgi	mgi	mgi	mgi	mgi	mgi	mgi	mgi	mgi	mgi	mgi	mgi	mgi	mgi	mgi	mgi	mgi	mgi	mgi	mgi	mgi	mgi	mgi	mgi	mgi	mgi	mgi	mgi	mgi	mgi	mgi	mgi	mgi	mgi	mgi	mgi	mgi	mgi	mgi	mgi	mgi	mgi	mgi	mgi	mgi	mgi	mgi	mgi	mgi	mgi	mgi	mgi	mgi	mgi	mgi	mgi	mgi	mgi	mgi	mgi	mgi	mgi	mgi	mgi	mgi	mgi	mgi	mgi	mgi	mgi	mgi	mgi	mgi	mgi	mgi	mgi	mgi	mgi	mgi	mgi	mgi	mgi	mgi	mgi	mgi	mgi	mgi	mgi	mgi	mgi	mgi	mgi	mgi	mgi	mgi	mgi	mgi	mgi	mgi	mgi	mgi	mgi	mgi	mgi	mgi	mgi	mgi	mgi	mgi	mgi	mgi	mgi	mgi	mgi	mgi	mgi	mgi	mgi	mgi	mgi	mgi	mgi	mgi	mgi	mgi	mgi	mgi	mgi	mgi	mgi	mgi	mgi	mgi	mgi	mgi	mgi	mgi	mgi	mgi	mgi	mgi	mgi	mgi	mgi	mgi	mgi	mgi	mgi	mgi	mgi	mgi	mgi	mgi	mgi	mgi	mgi	mgi	mgi	mgi	mgi	mgi	mgi	mgi	mgi	mgi	mgi	mgi	mgi	mgi	mgi	mgi	mgi	mgi	mgi	mgi	mgi	mgi	mgi	mgi	mgi	mgi	mgi	mgi	mgi	mgi	mgi	mgi	mgi	mgi	mgi	mgi	mgi	mgi	mgi	mgi	mgi	mgi	mgi	mgi	mgi	mgi	mgi	mgi	mgi	mgi	mgi	mgi	mgi	mgi	mgi	mgi	mgi	mgi	mgi	mgi	mgi	mgi	mgi	mgi	mgi	mgi	mgi	mgi	mgi	mgi	mgi	mgi	mgi	mgi	mgi	mgi	mgi	mgi	mgi	mgi	mgi	mgi	mgi	mgi	mgi	mgi	mgi	mgi	mgi	mgi	mgi	mgi	mgi	mgi	mgi	mgi	mgi	mgi	mgi	mgi	mgi	mgi	mgi	mgi	mgi	mgi	mgi	mgi	mgi	mgi	mgi	mgi	mgi	mgi	mgi	mgi	mgi	mgi	mgi	mgi	mgi	mgi	mgi	mgi	mgi	mgi	mgi	mgi	mgi	mgi	mgi	mgi	mgi	mgi	mgi	mgi	mgi	mgi	mgi	mgi	mgi	mgi	mgi	mgi	mgi	mgi	mgi	mgi	mgi	mgi	mgi	mgi	mgi	mgi	mgi	mgi	mgi	mgi	mgi	mgi	mgi	mgi	mgi	mgi	mgi	mgi	mgi	mgi	mgi	mgi	mgi	mgi	mgi	mgi	mgi	mgi	mgi	mgi	mgi	mgi	mgi	mgi	mgi	mgi	mgi	mgi	mgi	mgi	mgi	mgi	mgi	mgi	mgi	mgi	mgi	mgi	mgi	mgi	mgi	mgi	mgi	mgi	mgi	mgi	mgi	mgi	mgi	mgi	mgi	mgi	mgi	mgi	mgi	mgi	mgi	mgi	mgi	mgi	mgi	mgi	mgi	mgi	mgi	mgi	mgi	mgi	mgi	mgi	mgi	mgi	mgi	mgi	mgi	mgi	mgi	mgi	mgi	mgi	mgi	mgi	mgi	mgi	mgi	mgi	mgi	mgi	mgi	mgi	mgi	mgi	mgi	mgi	mgi	mgi	mgi	mgi	mgi	mgi	mgi	mgi	mgi	mgi	mgi	mgi	mgi	mgi	mgi	mgi	mgi	mgi	mgi	mgi	mgi	mgi	mgi	mgi	mgi	mgi	mgi	mgi	mgi	mgi	mgi	mgi	mgi	mgi	mgi	mgi	mgi	mgi	mgi	mgi	mgi	mgi	mgi	mgi	mgi	mgi	mgi	mgi	mgi	mgi	mgi	mgi	mgi	mgi	mgi	mgi	mgi	mgi	mgi	mgi	mgi	mgi	mgi	mgi	mgi	mgi	mgi	mgi	mgi	mgi	mgi	mgi	mgi	mgi	mgi	mgi	mgi	mgi	mgi	mgi	mgi	mgi	mgi	mgi	mgi	mgi	mgi	mgi	mgi	mgi	mgi	mgi	mgi	mgi	mgi	mgi	mgi	mgi	mgi	mgi	mgi	mgi	mgi	mgi	mgi	mgi	mgi	mgi	mgi	mgi	mgi	mgi	mgi	mgi	mgi	mgi	mgi	mgi	mgi	mgi	mgi	mgi	mgi	mgi	mgi	mgi	mgi	mgi	mgi	mgi	mgi	mgi	mgi	mgi	mgi	mgi	mgi	mgi	mgi	mgi	mgi	mgi	illumina	illumina	illumina	illumina	illumina	illumina	illumina	illumina	illumina	illumina	illumina	illumina	illumina	illumina	illumina	illumina	illumina	illumina	illumina	illumina	illumina	illumina	illumina	illumina	illumina	illumina	illumina	illumina	illumina	illumina	illumina	illumina	illumina	illumina	illumina	illumina	illumina	illumina	illumina	illumina	illumina	illumina	illumina	illumina	illumina	illumina	illumina	illumina	illumina	illumina	illumina	illumina	illumina	illumina	illumina	illumina	illumina	illumina	illumina	illumina	illumina	illumina	illumina	illumina	illumina	illumina	illumina	illumina	illumina	illumina	illumina	illumina	illumina	illumina	illumina	illumina	illumina	illumina	illumina	illumina	illumina	illumina	illumina	illumina	illumina	illumina	illumina	illumina	illumina	illumina	illumina	illumina	illumina	illumina	illumina	illumina	illumina	illumina	illumina	illumina	illumina	illumina	illumina	illumina	illumina	illumina	illumina	illumina	illumina	illumina	illumina	illumina	illumina	illumina	illumina	illumina	illumina	illumina	illumina	illumina	illumina	illumina	illumina	illumina	illumina	illumina	illumina	illumina	illumina	illumina	illumina	illumina	illumina	illumina	illumina	illumina	illumina	illumina	illumina	illumina	illumina	illumina	illumina	illumina	illumina	illumina	illumina	illumina	illumina	illumina	illumina	illumina	illumina	illumina	illumina	illumina	illumina	illumina	illumina	illumina	illumina	illumina	illumina	illumina	illumina	illumina	illumina	illumina	illumina	illumina	illumina	illumina	illumina	illumina	illumina	illumina	illumina	illumina	illumina	illumina	illumina	illumina	illumina	illumina	illumina	illumina	illumina	illumina	illumina	illumina	illumina	illumina	illumina	illumina	illumina	illumina	illumina	illumina	illumina	illumina	illumina	illumina	illumina	illumina	illumina	illumina	illumina	illumina	illumina	illumina	illumina	illumina	illumina	illumina	illumina	illumina	illumina	illumina	illumina	illumina	illumina	illumina	illumina	illumina	illumina	illumina	illumina	illumina	illumina	illumina	illumina	illumina	illumina	illumina	illumina	illumina	illumina	illumina	illumina	illumina	illumina	illumina	illumina	illumina	illumina	illumina	illumina	illumina	illumina	illumina	illumina	illumina	illumina	illumina	illumina	illumina	illumina	illumina	illumina	illumina	illumina	illumina	illumina	illumina	illumina	illumina	illumina	illumina	illumina	illumina	illumina	illumina	illumina	illumina	illumina	illumina	illumina	illumina	illumina	illumina	illumina	illumina	illumina	illumina	illumina	illumina	illumina	illumina	illumina	illumina	illumina	illumina	illumina	illumina	illumina	illumina	illumina
type	liver	liver	liver	liver	liver	liver	liver	liver	liver	liver	liver	liver	liver	liver	liver	liver	liver	liver	liver	liver	liver	liver	liver	liver	liver	liver	liver	liver	liver	liver	liver	liver	liver	liver	liver	liver	liver	liver	liver	liver	liver	liver	liver	liver	liver	liver	liver	liver	liver	liver	liver	liver	liver	liver	liver	liver	liver	liver	liver	liver	liver	liver	liver	liver	liver	liver	liver	liver	liver	liver	liver	liver	liver	liver	liver	liver	liver	liver	liver	liver	liver	liver	liver	liver	liver	liver	liver	liver	liver	liver	liver	liver	liver	liver	liver	liver	liver	liver	liver	liver	liver	liver	liver	liver	liver	liver	liver	liver	liver	liver	liver	liver	liver	liver	liver	liver	liver	liver	liver	liver	liver	liver	liver	liver	liver	liver	liver	liver	liver	liver	liver	liver	liver	liver	liver	liver	liver	liver	liver	liver	liver	liver	liver	liver	liver	liver	liver	liver	liver	liver	liver	liver	liver	liver	liver	liver	liver	liver	liver	liver	liver	liver	liver	liver	liver	liver	liver	liver	liver	liver	liver	liver	liver	liver	liver	liver	liver	liver	liver	liver	liver	liver	liver	liver	liver	liver	liver	liver	liver	liver	liver	liver	liver	liver	liver	liver	liver	liver	liver	liver	liver	liver	liver	liver	liver	liver	liver	liver	liver	liver	liver	liver	liver	liver	liver	liver	liver	liver	liver	liver	liver	liver	liver	liver	liver	liver	liver	liver	liver	liver	liver	liver	liver	liver	liver	liver	liver	liver	liver	liver	liver	liver	liver	liver	liver	liver	liver	liver	liver	liver	liver	liver	liver	liver	liver	liver	liver	liver	liver	liver	liver	liver	liver	liver	liver	liver	liver	liver	liver	liver	liver	liver	liver	liver	liver	liver	liver	liver	liver	liver	liver	liver	liver	liver	liver	liver	liver	liver	liver	liver	liver	liver	liver	liver	liver	liver	liver	liver	liver	liver	liver	liver	liver	liver	liver	liver	liver	liver	liver	liver	liver	liver	liver	liver	liver	liver	liver	liver	liver	liver	liver	liver	liver	liver	liver	liver	liver	liver	liver	liver	liver	liver	liver	liver	liver	liver	liver	liver	liver	liver	liver	liver	liver	liver	liver	liver	liver	liver	liver	liver	liver	liver	liver	liver	liver	liver	liver	liver	liver	liver	liver	liver	liver	liver	liver	liver	liver	liver	liver	liver	liver	liver	liver	liver	liver	liver	liver	liver	liver	liver	liver	liver	liver	liver	liver	liver	liver	liver	liver	liver	liver	liver	liver	liver	liver	liver	liver	liver	liver	liver	liver	liver	liver	liver	liver	liver	liver	liver	liver	liver	liver	liver	liver	liver	liver	liver	liver	liver	liver	liver	liver	liver	liver	liver	liver	liver	liver	liver	liver	liver	liver	liver	liver	liver	liver	liver	liver	liver	liver	liver	liver	liver	liver	liver	liver	liver	liver	liver	liver	liver	liver	liver	liver	liver	liver	liver	liver	liver	liver	liver	liver	liver	liver	liver	liver	liver	liver	liver	liver	liver	liver	liver	liver	liver	liver	liver	liver	liver	liver	liver	liver	liver	liver	liver	liver	liver	liver	liver	liver	liver	liver	liver	liver	liver	liver	liver	liver	liver	liver	liver	liver	liver	liver	liver	liver	liver	liver	liver	liver	liver	liver	liver	liver	liver	liver	liver	liver	liver	liver	liver	liver	liver	liver	liver	liver	liver	liver	liver	liver	liver	liver	liver	liver	liver	liver	liver	liver	liver	liver	liver	liver	liver	liver	liver	liver	liver	liver	liver	liver	liver	liver	liver	liver	liver	liver	liver	liver	liver	liver	liver	liver	liver	liver	liver	liver	liver	liver	liver	liver	liver	liver	liver	liver	liver	liver	liver	liver	liver	liver	liver	liver	liver	liver	liver	liver	liver	liver	liver	liver	liver	liver	liver	liver	liver	liver	liver	liver	liver	liver	liver	liver	liver	liver	liver	liver	liver	liver	liver	liver	liver	liver	liver	liver	liver	liver	liver	liver	liver	liver	liver	liver	liver	liver	liver	liver	liver	liver	liver	liver	liver	liver	liver	liver	liver	liver	liver	liver	liver	liver	liver	liver	liver	liver	liver	liver	liver	liver	liver	liver	liver	liver	liver	liver	liver	liver	liver	liver	liver	liver	liver	liver	liver	liver	liver	liver	liver	liver	liver	liver	liver	liver	liver	liver	liver	liver	liver	esophagus	esophagus	esophagus	esophagus	esophagus	esophagus	esophagus	esophagus	esophagus	esophagus	esophagus	esophagus	esophagus	esophagus	esophagus	esophagus	esophagus	esophagus	esophagus	esophagus	esophagus	esophagus	esophagus	esophagus	esophagus	esophagus	esophagus	esophagus	esophagus	esophagus	esophagus	esophagus	esophagus	esophagus	esophagus	esophagus	esophagus	esophagus	esophagus	esophagus	esophagus	esophagus	esophagus	esophagus	esophagus	esophagus	esophagus	esophagus	esophagus	esophagus	esophagus	esophagus	esophagus	esophagus	esophagus	esophagus	esophagus	esophagus	esophagus	esophagus	esophagus	esophagus	esophagus	esophagus	esophagus	esophagus	esophagus	esophagus	esophagus	esophagus	esophagus	esophagus	esophagus	esophagus	esophagus	esophagus	esophagus	esophagus	esophagus	esophagus	esophagus	esophagus	esophagus	esophagus	esophagus	esophagus	esophagus	esophagus	esophagus	esophagus	esophagus	esophagus	esophagus	esophagus	esophagus	esophagus	esophagus	esophagus	esophagus	esophagus	esophagus	esophagus	esophagus	esophagus	esophagus	esophagus	esophagus	esophagus	esophagus	esophagus	esophagus	esophagus	esophagus	esophagus	esophagus	esophagus	esophagus	esophagus	esophagus	esophagus	esophagus	esophagus	esophagus	esophagus	esophagus	esophagus	esophagus	esophagus	esophagus	esophagus	esophagus	esophagus	esophagus	esophagus	esophagus	esophagus	esophagus	esophagus	esophagus	esophagus	esophagus	esophagus	esophagus	esophagus	esophagus	esophagus	esophagus	esophagus	esophagus	esophagus	esophagus	esophagus	esophagus	esophagus	esophagus	esophagus	esophagus	esophagus	esophagus	esophagus	ovary	ovary	ovary	ovary	ovary	ovary	ovary	ovary	ovary	ovary	ovary	ovary	ovary	ovary	ovary	ovary	ovary	ovary	ovary	ovary	ovary	ovary	ovary	ovary	ovary	ovary	ovary	ovary	ovary	ovary	ovary	ovary	ovary	ovary	ovary	ovary	ovary	ovary	ovary	ovary	ovary	ovary	ovary	ovary	ovary	ovary	ovary	ovary	ovary	ovary	ovary	ovary	ovary	ovary	ovary	ovary	ovary	ovary	ovary	ovary	ovary	ovary	ovary	ovary	ovary	ovary	ovary	ovary	ovary	ovary	ovary	ovary	ovary	ovary	ovary	ovary	ovary	ovary	ovary	ovary	ovary	ovary	ovary	ovary	ovary	ovary	ovary	ovary	ovary	ovary	ovary	ovary	ovary	ovary	ovary	ovary	ovary	ovary	pancreas	pancreas	pancreas	pancreas	pancreas	pancreas	pancreas	pancreas	pancreas	pancreas	pancreas	pancreas	pancreas	pancreas	pancreas	pancreas	pancreas	pancreas	pancreas	pancreas	pancreas	pancreas	pancreas	pancreas	pancreas	pancreas	pancreas	pancreas	pancreas	pancreas	pancreas	pancreas	pancreas	pancreas	pancreas	pancreas	pancreas	pancreas	pancreas	pancreas	pancreas	pancreas	pancreas	pancreas	pancreas	pancreas	pancreas	pancreas	pancreas	pancreas	pancreas	pancreas	pancreas	pancreas	pancreas	pancreas	pancreas	pancreas	pancreas	pancreas	pancreas	pancreas	pancreas	pancreas	pancreas	pancreas	pancreas	pancreas	pancreas	pancreas	pancreas	pancreas	pancreas	pancreas	pancreas	pancreas	pancreas	pancreas	pancreas	pancreas	pancreas	pancreas	pancreas	pancreas	pancreas	pancreas	pancreas	pancreas	pancreas	pancreas	pancreas	pancreas	pancreas	pancreas	pancreas	pancreas	pancreas	pancreas	pancreas	pancreas	pancreas	pancreas	pancreas	pancreas	pancreas	pancreas	pancreas	pancreas	pancreas	pancreas	pancreas	pancreas	pancreas	pancreas	pancreas	pancreas	liver	liver	liver	liver	liver	liver	liver	liver	liver	liver	liver	liver	liver	liver	liver	liver	liver	liver	liver	liver	liver	liver	liver	liver	liver	liver	liver	liver	liver	liver	liver	liver	liver	liver	liver	liver	liver	liver	liver	liver	liver	liver	liver	liver	liver	liver	liver	liver	liver	liver	liver	liver	liver	liver	liver	liver	liver	liver	liver	liver	liver	liver	liver	liver	liver	liver	liver	liver	liver	liver	liver	liver	liver	liver	liver	liver	liver	liver	liver	liver	liver	liver	liver	liver	liver	liver	liver	liver	liver	liver	liver	liver	liver	liver	liver	liver	liver	liver	liver	liver	liver	liver	liver	liver	liver	liver	liver	liver	liver	liver	liver	liver	liver	liver	liver	liver	liver	esophagus	esophagus	esophagus	esophagus	esophagus	esophagus	esophagus	esophagus	esophagus	esophagus	esophagus	esophagus	esophagus	esophagus	esophagus	esophagus	esophagus	esophagus	esophagus	esophagus	ovary	ovary	ovary	ovary	ovary	ovary	ovary	ovary	ovary	ovary	ovary	ovary	ovary	ovary	ovary	ovary	ovary	ovary	ovary	ovary	ovary	ovary	ovary	ovary	ovary	ovary	ovary	ovary	ovary	ovary	ovary	ovary	ovary	ovary	ovary	ovary	ovary	ovary	ovary	ovary	ovary	ovary	ovary	ovary	ovary	ovary	ovary	ovary	ovary	ovary	ovary	ovary	ovary	ovary	ovary	ovary	ovary	ovary	ovary	ovary	ovary	ovary	ovary	ovary	ovary	ovary	ovary	ovary	ovary	ovary	ovary	ovary	ovary	ovary	ovary	ovary	ovary	ovary	ovary	ovary	ovary	pancreas	pancreas	pancreas	pancreas	pancreas	pancreas	pancreas	pancreas	pancreas	pancreas	pancreas	pancreas	pancreas	pancreas	pancreas	pancreas	pancreas	pancreas	pancreas	pancreas	pancreas	pancreas	pancreas	pancreas	pancreas	pancreas	pancreas	pancreas	pancreas	pancreas	pancreas	pancreas	pancreas	pancreas	pancreas	pancreas	pancreas	pancreas	pancreas	pancreas	pancreas	pancreas	pancreas	pancreas	pancreas	pancreas	pancreas	pancreas	pancreas	pancreas	pancreas	pancreas	pancreas	pancreas	pancreas	pancreas	pancreas	pancreas	pancreas	pancreas	pancreas	pancreas	pancreas	pancreas	pancreas	pancreas	pancreas	pancreas	pancreas	pancreas	pancreas	pancreas	pancreas	pancreas	pancreas	pancreas	pancreas	pancreas	pancreas
0	1.789562475096318e-06	3.742168701137416e-06	5.022062850912334e-06	1.1167143156853854e-06	7.096020340213727e-07	2.7544217573449714e-06	6.957823757147708e-07	1.021523189592699e-06	2.72167426373926e-06	1.557916220917832e-06	9.412357258042904e-07	1.4056295185582712e-06	3.3275318855885416e-06	3.5281839245726587e-06	2.863750978576718e-06	9.840501888902509e-07	1.8426842416374711e-06	1.2585832109834882e-06	2.486105131538352e-06	1.7089681705328983e-06	1.2642170759136206e-06	1.2723644431389405e-06	2.223313003923977e-06	6.684009008495195e-07	3.626456191341276e-06	1.944542837861718e-08	2.359721747779986e-06	1.4019612990523456e-06	1.8888810018324875e-06	1.0905979479503003e-06	1.71020906236663e-06	4.303319656173699e-06	2.604485189294792e-06	1.9154106212226907e-06	1.918733914862969e-06	4.209427061141469e-06	2.105738303725957e-06	2.2516787794302218e-06	1.8478369838703657e-06	2.1835180632479023e-06	2.237848548247712e-06	2.701550329220481e-06	3.5408259009273024e-06	4.571105364448158e-06	2.2211402210814413e-06	4.854373855778249e-06	2.0977104213670827e-06	3.663968072942225e-06	4.546861873677699e-06	1.4619236026192084e-06	1.8015564364759484e-06	1.353787638436188e-06	1.6875374058145098e-06	3.638111138570821e-06	1.0246171768812928e-06	1.5364091723313322e-06	3.1907716220302973e-06	4.515686669037677e-06	1.5156073231992195e-06	8.943692364482558e-07	1.7503538174423738e-06	6.806758960919979e-07	1.153621496996493e-06	2.28255976253422e-06	7.563239137198252e-07	1.889956593004172e-06	2.7642902296065586e-06	2.5337969873362454e-06	2.1855971681361552e-06	2.498941285011824e-06	7.037075420157635e-07	2.345456323382677e-06	2.866325303330086e-06	5.990564773128426e-07	1.8321031802770449e-06	2.8006015782011677e-06	1.6281176158372546e-06	2.983022397984314e-07	1.7101585854106816e-06	4.615149862274848e-07	9.58209739110316e-07	4.682442522607744e-07	9.302893886342644e-07	1.0178348475164969e-06	2.044829898295575e-06	1.5397797596961027e-06	1.9778485693677794e-06	1.041657583300548e-06	4.0924319364421535e-06	1.523119181001675e-06	2.405279019512818e-06	2.38695838561398e-06	1.4309983953353369e-06	2.228666289738612e-06	9.77749664343719e-07	1.3023328619965469e-06	1.670957090027514e-06	6.833843144704588e-07	1.095901325243176e-06	1.0558187568676658e-06	1.884655262074375e-06	2.5493570774415275e-06	1.8123598692909584e-06	2.3993798095034435e-06	3.416643494347227e-06	1.8353773612034276e-06	3.4649624467419926e-06	2.573278379713884e-06	9.646946637076326e-07	1.1110425930382917e-06	1.2661467962971074e-06	2.0181937543384265e-06	1.2325217539910227e-06	1.7813865724747302e-06	3.1213653528539e-06	7.723127168901556e-07	1.2245219522810658e-06	1.083754796127323e-06	5.685502628693939e-07	1.0585562222331646e-06	1.1871250080730531e-06	7.378187660833646e-07	3.5483026294969022e-06	3.364658027749101e-07	3.3351836918882327e-06	1.589209773555922e-06	1.5913103652565042e-06	1.534599277874804e-06	1.1250195939283003e-06	1.6673748177709058e-06	7.511449666708359e-07	1.3047648508290877e-06	3.771519914153032e-06	1.3106345249980222e-05	1.0818158443726134e-05	1.6458161553600803e-05	4.2384272092022e-06	1.281988534174161e-05	1.531609996163752e-05	9.244035027222708e-06	1.4443957297771703e-05	1.6657761079841293e-05	9.554291864333209e-06	1.0246441888739357e-05	9.49891000345815e-06	1.4065201867197176e-05	1.755826269800309e-05	1.0583418770693244e-05	1.021488606056664e-05	1.2276877896510996e-05	9.271112503483891e-06	1.0167373147851322e-05	2.079529622278642e-05	9.679273716756144e-06	1.0583958101051394e-05	1.8327078578295183e-05	1.0255429515382277e-05	1.4617513443226926e-05	1.5747271390864626e-05	1.5334027921198867e-05	1.061187322193291e-05	1.0117610145243816e-05	1.5459892892977223e-05	1.2216340110171586e-05	8.789032108325046e-06	1.0261728675686754e-05	7.78107005316997e-06	9.737028449308127e-06	1.1834766155516265e-05	1.0725604624894912e-05	7.00633700034814e-06	6.66869755150401e-06	1.1075876500399318e-05	1.0235477930109482e-05	8.258913112513255e-06	1.0618771739245858e-05	1.4040789210412186e-05	1.2374637663015164e-05	1.3158790352463257e-05	1.2864476957474835e-05	1.4682067558169363e-05	1.0329833457944916e-05	1.1285650543868542e-05	8.45410795591306e-06	1.3630577996082138e-05	1.3385957572609186e-05	1.1628866559476592e-05	3.796966439040261e-06	8.529641490895301e-06	1.0599777851894032e-05	9.895119546854405e-06	8.743592843529768e-06	1.426462949893903e-05	2.1038291379227303e-05	1.3229570868134031e-05	8.089265975286253e-06	1.0408132766315248e-05	1.17518347906298e-05	7.249505870277062e-06	8.56533461046638e-06	8.71659540280234e-06	9.292258255300112e-06	1.4580391507479362e-05	8.654806151753291e-06	7.188685231085401e-06	2.001223583647516e-05	8.897882253222633e-06	1.1136888133478353e-05	9.61307068791939e-06	1.12537218228681e-05	1.3611343092634344e-05	9.073360160982702e-06	1.2181229067209642e-05	1.4002954230818432e-05	9.079389201360756e-06	6.140554432931822e-06	1.3498322914529126e-05	7.716645995969884e-06	8.084521141427103e-06	1.5627751054125838e-05	1.017361500998959e-05	9.598536053090356e-06	1.0071283895740637e-06	1.0480626770004164e-05	9.25955919228727e-06	8.870289093465544e-06	1.2924960174132138e-05	7.677188477828167e-06	8.55929647514131e-06	2.6460336357558845e-06	1.013706423691474e-05	1.2260590665391646e-05	1.0474190275999716e-05	1.1469487617432604e-05	6.011539426253876e-06	1.4829345673206262e-05	1.0319076864107046e-05	6.593859325221274e-06	1.4127598660707008e-05	8.24643484520493e-06	7.488691153412219e-06	1.4357667168951592e-05	1.2120177416363733e-05	2.0274228518246676e-05	7.046588962111855e-06	6.3704769672767725e-06	1.1721165719791315e-05	1.3131933883414604e-05	1.2886808917755843e-06	1.5481829905183986e-05	1.3146089258952998e-05	1.0183404810959472e-05	9.8798309409176e-06	9.670137842476834e-06	1.124135269492399e-05	8.097374120552558e-06	1.0100147846969776e-05	1.6819985830807127e-05	1.318201520916773e-05	9.71812551142648e-06	1.3827632756147068e-05	1.190025341202272e-05	7.693290172028355e-06	2.0442141249077395e-05	1.853916546679102e-05	1.697151492408011e-05	1.0846639270312153e-05	9.964503988157958e-06	9.528772352496162e-06	1.7981044493353693e-06	1.3172251556170522e-06	3.336906502227066e-06	1.4726958852406824e-06	2.275273345730966e-06	1.5451050785486586e-06	2.6734360289992765e-06	1.042053327182657e-06	2.4910500542318914e-06	2.110783498210367e-06	3.517484856274677e-06	4.5160692252466106e-07	1.3258905937618692e-06	9.90227704278368e-08	2.4623564058856573e-06	3.545043000485748e-06	2.665231477294583e-06	1.0598442941045505e-06	1.1129206995974528e-06	-6.09866361855893e-08	2.200524022555328e-06	3.923508415937249e-07	1.4507982371014805e-07	2.143703795809415e-06	5.524296966541442e-07	8.678244967086357e-07	1.8740462337518693e-06	5.142139229974418e-07	4.128238742850954e-06	1.5672451354475925e-06	2.0380937257868936e-06	1.6737500345698209e-06	2.164886154787382e-06	1.5253147012117552e-06	2.4979758563858923e-06	3.744872401512112e-06	2.011134256463265e-06	1.916737801366253e-06	1.968190190382302e-06	7.081138733155967e-07	2.3415227587975096e-06	2.8066128834325355e-06	1.78692027930083e-06	2.408248064966756e-06	2.923201520843577e-07	1.1211992614335031e-06	1.8343856709179816e-06	1.382722643938905e-06	1.827451342251152e-06	3.917911271855701e-06	9.261296440854494e-07	5.296163180901203e-06	2.831824986060383e-06	3.146290055155987e-06	1.507011802459601e-06	1.6461157770208956e-07	3.326539399495232e-06	2.4874304926925106e-06	2.2410263511574163e-07	5.083000814920524e-06	1.272667532248306e-06	1.779111130417732e-06	1.7778899064069265e-06	1.2501615174187464e-06	3.139260229545471e-07	7.534105748163711e-07	2.167910224670777e-06	2.692793032110785e-06	2.939076182428835e-07	8.971142051450444e-08	1.6533776943106204e-06	2.8249851311556995e-06	1.1485511777209467e-06	7.585569505863532e-07	-8.500034027747461e-07	3.5596742691268446e-06	1.2352576277407934e-06	1.1087536222476049e-06	1.0917502777374466e-06	2.755948571575573e-07	7.767610441078432e-06	1.380828166475112e-06	-2.737347983838845e-07	1.199902612825099e-06	2.7228534236201085e-06	1.0681469575501978e-07	2.930715652382787e-07	4.650231403502403e-06	-3.9503767368387344e-08	3.718591642609681e-06	1.8268516441821705e-06	7.947003837216471e-07	3.3381784305674955e-06	9.289086619901354e-07	1.576451040818938e-06	2.254865648865234e-06	4.002282025794557e-07	1.55311863636598e-06	3.1889653655525763e-06	3.3207147680514022e-06	1.3696925407202798e-06	2.2192516553332098e-06	1.828755529231785e-07	2.847056293830974e-06	2.9580126010841923e-06	1.245974090124946e-06	1.3276461459099664e-06	1.0948231192742242e-06	1.2595496627909597e-06	1.0504115834919503e-06	8.105578672257252e-06	1.8712211158344871e-06	2.4761789063632023e-06	6.816445647928049e-07	2.404745373496553e-06	4.248560685482517e-07	7.871061029618431e-07	1.868986828412744e-06	2.468068942107493e-06	7.004861686255026e-07	2.8129040856583742e-06	1.7329311958746985e-06	9.189199801085125e-08	2.9870566322642844e-06	9.316780165136151e-07	1.595390131114982e-06	1.7402049934389652e-06	1.4102444083619048e-06	2.3600546228408348e-06	1.7287504761043238e-06	2.374384166614618e-06	3.964641592801854e-08	-1.524140316178091e-07	-3.2029703334046644e-08	-8.353475777767018e-08	-2.427615868327848e-07	-3.1163162361735885e-07	1.876676662959653e-07	5.286921123115462e-07	8.105755000542558e-08	-1.5709210288150646e-07	-1.630847208389241e-07	2.53541344363839e-07	2.153255991288461e-07	1.6040954164964205e-07	-6.83699909131974e-07	5.860483156538976e-07	2.547355393289763e-07	4.447615609137756e-08	3.169307660755294e-07	3.4122817282877804e-07	4.4444390390196994e-09	-3.820712777269364e-07	-3.560498385013489e-07	3.9515799699074716e-07	-5.504526257027465e-08	1.407297816058417e-07	1.766311754636263e-07	3.3926079368029605e-07	-2.680624220374739e-07	1.314347741754318e-07	-2.356941877224017e-07	2.651701720424171e-07	5.463257366500329e-07	1.826497850743181e-07	-4.7780975620526085e-08	1.803862517135713e-07	-4.4409597421690716e-07	1.2856614439726854e-08	1.7998746670855328e-07	-9.056754635139441e-08	2.118850090937485e-07	2.5982839702010097e-07	1.843387309463651e-07	3.952749239033437e-08	-6.719154299617004e-08	-3.1596385952070705e-08	4.2906407315967954e-07	-1.8868423268258997e-08	1.12667223106655e-07	-1.77984674110121e-07	-1.352193095272014e-07	2.395076421635167e-07	3.6185019780532457e-07	4.402006226200683e-08	5.570538519350521e-07	-2.832159680110635e-07	1.5834795874525298e-07	6.30803427270621e-08	1.4415661553357498e-07	9.792647404083257e-08	-2.1286060913894292e-08	6.137695436336799e-07	1.965075000498473e-07	3.894225812928198e-07	-2.4607436088786017e-08	8.343990032244619e-08	-2.0859507898762786e-08	1.6435225802524658e-07	-4.8580240274986863e-08	9.270196699162625e-08	1.310989205194346e-06	5.883074436496827e-07	1.105835622183804e-06	1.9805156625807285e-07	4.234589141560719e-07	-2.131574490249477e-07	1.796762916228545e-07	2.53687147733217e-07	-2.6298192778995144e-07	4.698085831478238e-07	-3.3739443239255706e-08	3.6857730378869757e-07	-5.710237616085578e-08	1.4501571854452777e-07	-9.011826307414594e-08	-1.361068910910035e-07	-8.245492466585348e-08	-1.827891082939459e-07	-3.277040718785429e-07	1.7426806664389005e-07	2.630126232361363e-07	-1.0224417934523444e-07	1.840966064037275e-07	-8.874322787733037e-08	1.916168059779011e-07	2.89948985709998e-07	1.0449321408145806e-08	1.1542067746006524e-08	-5.448465500990096e-08	2.6925073726147275e-08	9.138809531350489e-08	7.000566881742999e-08	3.471626257578464e-07	-2.5366409772686893e-07	1.642699487547361e-07	1.4588944452498256e-07	2.7426073856418043e-08	-3.228556693102292e-07	1.1715917480614737e-07	-4.8547285302902317e-08	7.162235959867759e-08	3.409585076497024e-07	3.497238196814578e-07	1.759306371695857e-07	-4.304289547008011e-08	1.6059967578030413e-08	-3.804142636454344e-07	1.369351281255149e-07	-6.2253975308124154e-09	1.1648245390460945e-06	2.3971995943838923e-08	-2.0335312456154497e-07	6.330918722596834e-08	2.1621517021230833e-08	1.2058035459006078e-08	1.490513739099697e-07	3.196551858763997e-07	-3.3574469426866926e-08	-1.4298683126412472e-08	-2.8010450137117004e-07	-2.653302644262112e-08	-7.452088368609111e-08	2.414136019979196e-07	7.855352635033341e-08	-4.569794143094441e-08	-2.9348262842177064e-07	-3.406639450531657e-07	9.881338058903567e-08	4.512872742168383e-09	1.5956632637426085e-07	1.3691212643607289e-06	4.378594837817218e-07	1.2426934290488134e-06	3.811151714216976e-07	5.029237968301459e-07	1.555085304971726e-06	1.5832144981686724e-06	5.623151650979707e-07	2.7814144232252147e-06	2.2178694507601904e-06	6.317304723779671e-07	-3.0050164241401944e-06	-1.3466203085954478e-07	1.343173039458634e-06	1.1893755527125904e-06	1.980001798074227e-06	1.7487029708718185e-06	-2.3147142869106574e-08	1.6982443412416615e-05	8.660758794576395e-07	1.4247285662349896e-06	2.52998006544658e-06	9.839163794822523e-07	4.562157300824765e-07	4.493641426961403e-06	1.025643655339081e-06	2.416638835711637e-06	9.419974276170252e-07	2.588829829619499e-06	7.990456651896238e-07	9.616056786398983e-07	4.531734134616272e-07	1.5130149222386535e-06	6.652746264990128e-07	1.6868909824552247e-06	5.404791636465234e-07	-1.4612389520607394e-07	1.3257965747470737e-06	6.552707532136992e-07	9.405893024450052e-07	3.890411335305544e-07	4.59025613963604e-07	5.143792805029079e-07	1.22485755582602e-06	9.347048148811156e-07	1.2764996881742263e-06	9.511751954960346e-07	9.367678899252496e-07	1.4914977555235964e-06	1.352868366666371e-06	6.568381536453671e-07	9.67374717220082e-07	5.223997163739114e-07	1.694937623142323e-06	2.847351936452469e-07	1.806392219805275e-06	7.360950462498295e-07	1.7640213627601042e-06	6.759197503924952e-07	8.01533872163418e-07	1.8565735899755964e-06	9.111974463849036e-07	9.843766974881871e-07	3.848919732263312e-06	9.991306342271855e-07	1.795705770746281e-06	1.121677541959798e-06	-1.0802323231473563e-06	1.7483189367339946e-06	2.4841720005497336e-06	1.6189363805096946e-06	2.411536343061016e-06	2.2367112251231447e-06	-5.988322300254367e-07	9.117599120145314e-07	2.927094556071097e-06	1.2379516647342823e-06	6.24570759555354e-07	9.97650886347401e-07	1.1094746241724351e-06	1.611902234799345e-06	-2.087080730461821e-07	1.1578194971662017e-06	1.910161699925084e-06	1.8893327933255928e-06	1.158552322522155e-06	2.647636392794084e-06	1.3021480071984115e-06	2.038684897343046e-06	1.69166196428705e-06	3.1578008474753005e-06	1.280307628803712e-06	1.7788679542718455e-06	1.885508368104638e-06	9.07509274838958e-07	3.833653465790121e-07	4.558219757200277e-07	1.8339447933612971e-06	7.44063186175481e-07	3.385730167337897e-07	1.4488643955701264e-06	1.2517382401711077e-06	1.5619009445799747e-06	1.8056716726277957e-06	8.152384225468268e-07	9.53556252625276e-07	2.728509343796759e-06	1.8905484466813505e-06	1.1151784065077663e-06	1.6107253486552509e-06	8.46974046453397e-07	9.887068017633285e-07	1.572925953041704e-06	4.5061787545819243e-07	1.1587150083869346e-06	-5.176729018785409e-07	1.150801267613133e-06	2.230706286354689e-06	9.982906021832605e-07	6.906524845362583e-07	2.31450894716545e-06	2.2035887923266277e-06	1.1915805089302012e-06	7.215497817014693e-07	1.3343444607016863e-06	7.447828238582588e-07	1.5717259884695522e-06	2.495157332305098e-06	1.295454467253876e-06	9.647731076256605e-07	1.1662021961456048e-06	2.423792921035784e-06	1.1678516784741078e-06	7.36989591132442e-07	9.820925015446846e-07	5.204765898270125e-07	-2.300892901985208e-06	-2.17677597902366e-06	-2.4066544028755743e-06	-1.6199237506953068e-06	-1.1686117886711145e-06	-1.9343710846442264e-06	-3.941360773751512e-06	-1.8737766822596316e-06	-1.0056166956928791e-06	-2.842426056304248e-06	-1.035237914948084e-06	-1.9278213585494086e-06	-1.773817302819225e-06	-1.942609287652885e-06	-1.6527204707017518e-06	-1.3495031225829734e-06	-3.105407358816592e-06	-1.9479455204418628e-06	-7.183082288975129e-07	-2.0842062440351583e-06	-1.7540571661811557e-06	-3.32151876136777e-06	-3.993655354861403e-06	-6.85950908518862e-07	-8.228960837186605e-07	-1.1477891348476987e-06	-2.0606262296496425e-06	-1.1302081475150771e-06	-1.711422783046146e-06	-1.405039483870496e-06	-1.605269289939315e-06	-2.776516112135141e-06	-1.1248042710576556e-06	-1.3347103049454745e-06	-1.5992376347639947e-06	-1.357689029646281e-06	6.205403906278661e-07	-6.475450845755404e-06	-3.915415618394036e-07	-2.0129264157731086e-06	-1.8684122551348992e-06	-1.152608675170086e-07	-7.374834467555047e-07	9.532437843517982e-07	1.124840082411538e-06	-1.0956275531270877e-07	7.70420513163117e-07	-8.607741506239108e-07	-6.686706228720141e-07	-2.620117243168352e-07	-2.191223984482349e-07	2.964069665267744e-07	1.2026308695567425e-06	4.973028353560949e-07	1.8594910216052083e-06	-2.227747472716146e-06	-2.697307309063035e-06	5.913670975132845e-07	-1.4104568890616065e-06	-2.383110597747873e-07	8.17680870568438e-07	-9.049759910340072e-07	5.924750894337194e-07	-1.3633260778078693e-06	2.8982364597140986e-07	4.214571731608885e-07	-2.2552856080437778e-06	7.581955401292362e-07	-1.375745313225707e-07	-5.102870090922806e-07	2.599296351490921e-07	9.282506141516933e-08	9.920796628648532e-09	-1.7753284282662207e-06	-2.047236648650141e-06	-1.0514929726923583e-06	-1.473446673116996e-06	-4.504304911279178e-07	-7.962182166920684e-07	1.710389199161e-07	-8.769571877564886e-07	1.2958138029262045e-07	-5.737663855143182e-07	-1.5782983098233674e-07	4.1998486466354734e-08	-3.315440380902146e-06	-6.490380656032357e-06	-6.234537295313203e-07	-3.111089654339594e-06	-5.306005164129601e-07	-1.4308812978924834e-06	-6.009800586070924e-07	-1.104794591810787e-06	-3.0546082143700914e-06	2.600154971332813e-07	-3.130325865186024e-07	-6.764713020857016e-07	-2.6901290084424545e-07	8.805200195638463e-07	-4.414476677538914e-07	-2.4770102413640416e-07	1.501698676520391e-07	1.67468965628359e-06	-4.867858365287248e-07	-1.9221242553157938e-07	2.3120772141282941e-07	7.334778473477854e-08	2.187493919336703e-07	-7.716183176853519e-07	7.755575097689871e-07	-2.134582501867044e-07	-1.659247914176376e-06	1.476528268540278e-06	-2.1907403890963906e-07	4.4454094449974956e-07	2.123080804494748e-07	1.014755866890482e-06	3.86353895009961e-06	-2.935554732630408e-07	-1.2513960427895654e-06	6.67665233322623e-07	-4.275877358850266e-07	7.476944006157282e-07	-3.245424977649236e-07	5.302348426994286e-07	5.534442379939719e-07	3.572542937035905e-07	3.621281905452634e-07	5.494877655110031e-07	-4.911318001177278e-07	1.7151845668195165e-06	1.61431705691939e-06	1.1600947118495242e-06	-8.364600034838077e-07	3.705788913066499e-06	8.649482197142788e-07	2.6998718567483597e-06	1.161511818281724e-06	3.543868615452084e-06	2.3276354568224637e-06	3.749190454982454e-06	1.0902122085099109e-06	1.8080575046042211e-06	2.316462314411183e-06	1.223589492838073e-06	1.775468831510807e-06	1.934822421389981e-06	1.8117409581464017e-06	1.193917853470339e-07	2.4515841232641837e-06	1.5548164356005143e-06	3.464808514763717e-06	1.054964400282188e-06	1.866584398158011e-07	2.418453348695948e-08	6.739794002896815e-07	-1.3268893326312536e-06	1.0436572210892336e-06	1.0463845683261752e-06	-2.39540213442524e-07	-3.701550213008886e-07	-2.025954870532587e-07	-2.257294653418285e-07	-4.795672907675907e-07	-4.999704401598137e-07	2.7798157020697545e-07	-2.23714209823811e-07	-5.0107075821870246e-08	-4.690518196071025e-08	2.3628606982128986e-07	-7.618719450874778e-07	-1.564331171266531e-07	-2.888455981064908e-07	-8.804871072243259e-07	-8.528992339051911e-07	-2.45975058987824e-07	-1.1477611678856192e-06	-8.09510765975574e-07	2.9649157795574865e-07	6.862118198114331e-07	1.3421310995909153e-06	3.939748239645269e-06	1.9884932953573298e-06	2.677192696864949e-06	6.12793883192353e-07	9.99477947516425e-07	1.6580758028794662e-06	2.440722028040909e-06	1.3865299308690737e-07	5.747101567976642e-07	1.6251754004770191e-06	2.2813587747805286e-06	1.273245857191796e-06	1.220571562043915e-06	1.8838775304175213e-06	1.9434269233897794e-06	2.7746750674850773e-06	2.261049758089939e-06	1.507894609176219e-07	-7.800795174262021e-07	4.4873723936689203e-07	7.27360571772806e-08	7.490585289815499e-07	-2.524963520045276e-06	9.560771729866246e-08	-1.480530897879362e-07	-3.426895034408517e-07	-1.0941312211798504e-06	-4.066968415372685e-07	-1.2604748178546288e-07	1.239629909832729e-06	6.641012078034692e-07	-4.0690048308533733e-07	-5.742863891100569e-07	9.87353928394441e-07	4.854413191424101e-07	1.3974357671031612e-06	2.7407017455516325e-07	4.777072035722085e-07	6.24448261987709e-07	7.454879096258082e-07	1.1005588476109551e-06	4.466439804673428e-07	5.932373596806428e-07	3.450319070452679e-07	6.195741661940701e-07	1.2857453839387745e-06	6.795773970225127e-07	1.1160657464870385e-07	1.0373539680585964e-06	5.018746378482319e-07	9.931511613103794e-07	1.83541914111629e-07	1.28574561131245e-06	3.483636135115376e-07	7.47855679605891e-08	5.302762247083592e-07	4.335203698246914e-07	1.4467212849922362e-06	1.9691356101247948e-06	6.134494014986558e-07	7.003547466410964e-07	-2.0329586902789745e-07	2.6501525098865386e-06	4.939794280289789e-07	4.101239028386772e-07	5.248570005278452e-07	4.889706133326399e-07	1.2432517451088645e-06	6.882980301270436e-07	8.67407834448386e-08	5.588819931290345e-07	6.933615850357455e-07	2.0406600924616214e-06	2.042655978584662e-06	2.905896963056876e-07	-5.52823053112661e-07	-4.1021417018782813e-07	-1.915015218401095e-06	-3.91862982951352e-07	-5.65187633583264e-07	-1.4816487237112597e-06	-1.4075252465772792e-06	-1.1554211596376265e-06	-1.0750956107585807e-06	-2.988186338370724e-07	-2.174992459913483e-06	-5.7100160120171495e-06	-1.563469027132669e-06	-4.319371385008708e-07	-1.1724839623639127e-06	-1.3039718851359794e-06	-1.0294399999111192e-06	-3.946325364267978e-07	-2.2580795189242053e-07	-2.364985903113848e-06	-6.200145890034037e-07	-4.991447895008605e-07	-3.307898850835045e-06	-8.902301260604872e-07	-9.525296263745986e-06	-1.634595901123248e-05	-1.4647854186478073e-05	-1.7571886701261974e-06	-1.100644931284478e-05	-4.938444817526033e-06	-7.786777132423595e-06	-9.775681064638777e-06	-3.3612479910516413e-06	-1.011760741675971e-05	-8.711038390174508e-06	-7.763126632198691e-06	-5.687206339644035e-06	-6.405088242900092e-06	-7.1915992521098815e-06	-1.1617171367106494e-05	-4.757785973197315e-06	-1.0977513738907874e-05	-2.0589812265825454e-05	2.615073242395738e-07	-1.982564299396472e-07	-3.6270057535148236e-07	-7.058448545649298e-07	-1.0030319117504405e-06	-9.891518857330084e-07	-7.709528517807485e-07	-2.225369399866395e-07	-1.4899769951171038e-07	-3.8920228462302486e-07	-1.5040242828945338e-07	-2.505180191292311e-06	-2.6429584067955147e-06	-1.6965092299869866e-06	2.425111347292841e-07	-5.356018277780095e-07	-4.317591901781271e-07	-1.652980188282527e-07	-1.4296132349045363e-06	-2.196165269197081e-06	-4.137080793498171e-07	-2.379580621436617e-07	-1.7284284581364773e-07	2.103426623989435e-07	-1.160184183390811e-06	-5.668240419254289e-07	1.424707249952917e-07	-5.915863994232495e-07	-2.632595510476677e-07	4.424380790624127e-07	1.4429848533836775e-06	7.362856422332698e-07	6.585080427612411e-07	4.8617824432994894e-08	6.074782277210033e-07	-2.4483625793436662e-08	3.965126893490378e-07	-6.068107438750303e-08	5.747839963987644e-07	1.264831553271506e-06	-8.37181062252057e-07	1.6283738091260602e-07	8.78072285104281e-07	1.1403729160974765e-07	-8.323368092533201e-07	1.5888350901605008e-07	1.2373776669960534e-08	-2.265804596390808e-06	1.966280223086869e-07	-5.7225509664249337e-08	-1.8104743730873447e-06	-1.5981615888449596e-06	-1.461061629015603e-06	-6.62631418890669e-06	-8.192269888240844e-06	-2.422761099296622e-06	-1.5545554106211057e-06	-1.1266836281720316e-06	-2.0345166831248207e-06	-1.266646791009407e-06	-1.1704199778250768e-06	-1.9159235762344906e-06	-7.437282079081342e-07	5.1688765267954295e-08	-1.635108105801919e-06	-1.2684654393524395e-06	-3.203050482625258e-06	-1.4904521776770707e-06	-1.217601834468951e-06	-1.2215311926411232e-06	-1.8974394606630085e-06	-1.117384363169549e-05	-7.268867534548917e-07	-2.043148015218321e-06	-1.038450250234746e-06	7.615310551045695e-07	1.8605038576424704e-06	2.67824702859798e-06	-2.5507238206046168e-06	3.372653054611874e-06	-5.241684561951843e-07	1.9377737316972343e-06	1.2829724482799063e-06	3.589063226172584e-06	1.2271364084881498e-06	2.0008737919852138e-06	-7.407687121485651e-07	3.7441295717144393e-06	2.162260216209688e-06	2.782455339911394e-06	1.928895244418527e-06	3.201931122021051e-06	-8.513106877217069e-07	3.1783037002242054e-07	3.0476676329271868e-06	1.2555423154481105e-06	-2.04065167963563e-06	1.223390654558898e-06	-9.975956061225588e-08	-4.457782324607251e-06	-3.882972578139743e-06	-1.5819598502275769e-06	9.427616305401898e-07	-6.912155186000746e-07	-9.410761094841292e-07	-4.84073916595662e-06	2.876604412449524e-07	-9.882419362838846e-06	1.5134841078179306e-06	-1.059746318787802e-05	-2.493208057785523e-06	-2.744113544395077e-06	9.35506250243634e-07	-1.7581418205736554e-06	8.148638386273889e-08	-2.1769692466477863e-06	-2.033729515460436e-06	1.2691740494119583e-06	2.3515228804171784e-06	-4.078000529261772e-06	4.185025318292901e-06	5.355162102205213e-06	7.5763819040730596e-06	6.8006920628249645e-06	9.920040611177685e-06	5.512666575668845e-06	2.273989366585738e-06	8.856616659613792e-06	4.628967872122303e-06	5.397698259912431e-06	6.573137852683431e-06	5.55174847249873e-06	4.751860160467913e-06	5.055691872257739e-06	4.3491331780387554e-06	7.147555152187124e-06	4.9482364374853205e-06	2.27293344323698e-06	6.803217729611788e-06	7.051401098578936e-06	6.707295597152552e-06	6.793903594370931e-06	6.726448191329837e-06	4.234317202644888e-06	3.266701696702512e-06	2.881747150240699e-06	4.047872153023491e-06	2.803184770527878e-06	4.617153535946272e-06	4.744601483253064e-06	9.380119081470184e-06	5.768021765106823e-06	4.771250132762361e-06	1.4832631677563768e-05	4.290036486054305e-06	3.861779077851679e-06	2.324723027413711e-06	4.589292984746862e-06	6.940074854355771e-06	8.953486940299626e-06	4.398809778649593e-06	2.6629152216628427e-06	6.061885414965218e-06	8.862059075909201e-06	8.1871176007553e-06	4.5030974433757365e-06	5.063851403974695e-06	3.2206796731770737e-06	1.3308896086527966e-05	1.1480881312309066e-06	-4.896759264738648e-07	1.8467657127985149e-06	-5.07319555254071e-07	6.797131845814874e-06	4.523135999079386e-07	2.549311943766952e-07	2.114485596393933e-06	1.0451136631672853e-06	-1.1507905810503871e-06	-1.3602188175809718e-07	1.41899874961382e-06	5.3502525076964964e-08	6.953922820684966e-06	-2.629685980082286e-07	-1.2675825473706936e-06	3.437037321418757e-07	3.813535386143485e-06	-2.94708854653436e-07	1.4572326278994296e-07	-1.5581163097522222e-06	-5.970689471723745e-07	-1.1304358622510335e-06	-4.331944182922598e-06	-2.6099719434569124e-06	-1.2945083653903566e-06	-2.2873305169923697e-06	-2.527290462239762e-06	-1.9164035620633517e-06	-1.5236701074172745e-06	-1.2370539934636329e-06	-1.131429456791011e-07	-2.807615146593889e-06	2.059051666947198e-06	2.8471754376369063e-06	-1.871114136520191e-06	-2.479944214428542e-06	-2.6366628844698425e-06	-1.351560285911546e-06	-2.63277996737088e-07	-2.0568400316278715e-07	-3.2956145332718734e-06	-1.026866470965615e-06	6.273104986576072e-07	-1.595368644302653e-06	-9.978136716881637e-08	7.645076038897969e-07	-9.484234624324016e-07	1.5679213447583606e-06	2.0190393570374e-06	4.948882406097255e-07	1.342142240901012e-06	-1.0800624750118004e-06	8.785847285253112e-07	4.174070454610046e-06	3.863167989948124e-07	2.5573895072739106e-06	5.084588337922469e-06	1.4318733292384422e-06	-3.497773661820247e-07	-4.0634017750562645e-07	9.848024546954548e-07	-5.816119710289058e-07	3.486133209662512e-06	2.452283752063522e-06	3.820872279902687e-06	1.500945472798776e-06	-4.926822612105752e-07	-4.922447374156036e-07	1.2711429917544592e-06	3.406260702831787e-06	1.195413688037661e-06	1.689129589976801e-06	7.326602258217463e-07	2.07224411497009e-06	-1.722649585644831e-06	-1.1025131243513895e-06	-3.918079528375529e-06	-2.2431327124650124e-06	1.1279920641982245e-07	-1.640845994188567e-06	-3.953658449518116e-07	-1.6071692243713187e-06	-1.9649803562060697e-06	-2.6403481570014264e-06	-2.349881924601505e-06	-2.4936109639384085e-06	-3.3981500564550515e-06	-2.044550910795806e-06	-1.9117610463581518e-06	-1.1845370408991585e-06	-1.487128656663117e-06	-6.294916147453478e-06	-2.0077409317309503e-06	1.549429725855589e-06	4.018981599074323e-06	1.1941490356548456e-06	-9.672306759966889e-07	1.5614721178280888e-06	2.0595232399500678e-06	5.244677367954864e-07	1.8729876956058435e-06	7.180687475738523e-07	2.367727574892342e-06	2.1474684217537288e-06	1.0387905149400467e-06	1.679718479863368e-06	4.8475886416099456e-08	2.458033804941806e-06	3.3532294310134603e-06	1.8159355477109784e-06	1.7356627495246355e-06	1.253551772606443e-06	1.3543902923629505e-06	5.724812695007131e-07	1.739845885140312e-07	-2.69774318439886e-08	1.906287593556044e-06	1.302484946563709e-07	1.1301719951006817e-06	1.721062631077075e-06	1.0163887509406775e-06	1.8852050231998876e-07	1.684134758761502e-06	1.8551024822954787e-06	1.3411943200480891e-06	1.366514879919123e-06	2.410261686236481e-06	1.748508680066152e-06	1.8379244011157423e-06	6.602442681469256e-07	2.3202264856081456e-06	5.860969167770236e-07	1.4014643738846644e-06	1.1886946822414757e-06	2.683312459339504e-06	2.462957581883529e-06	2.101803602272412e-06	3.6388325952430014e-06	1.5734149201307446e-06	-9.552422852721063e-07	-2.1634746190102305e-06	-5.348575541574974e-06	-4.356564659246942e-06	1.369561005049036e-06	-5.470256382977823e-06	-1.0508238119655289e-06	-8.019136657821946e-06	1.001072291728633e-06	1.0752719248330322e-07	-2.013785433518933e-06	-2.59452463069465e-06	-2.797111619656789e-06	3.131650885279669e-07	-7.033585916360607e-06	-4.428903594089206e-06	-3.61985499353068e-08	1.9686895313952848e-07	-2.718876430662931e-06	-1.4414365701043153e-08	-1.729008886286465e-06	1.8940416168788945e-07	-3.003515303134918e-08	7.362550746847775e-08	-5.856771849721554e-07	-1.5867697129579028e-06	-2.991674818986212e-06	-3.2419543458672706e-06	-2.1754005956609035e-06	-4.502265710470965e-06	2.009674062719569e-07	-5.509274387804908e-07	-3.035743702639593e-06	-7.602343885082519e-06	-6.616764039790724e-06	-4.645527042157482e-06	-2.9989191716595087e-06	-9.130752687269704e-07	-6.767603281332413e-06	-6.601846052944893e-06	-5.642787982651498e-06	-6.653549462498631e-06	-4.257783984940033e-06	-5.8977452681574505e-06	-2.074502390314592e-06	-3.163477913403767e-06	-3.8045468500058632e-06	-5.738817776546057e-07	7.573487437184667e-07	-1.3677311017090688e-06	8.51835011417279e-08	-3.329222863612813e-06	-7.07497918028821e-07	-1.375823444504931e-06	-1.6895903627300868e-06	-1.973028957991119e-07	-6.406391435120895e-07	-5.905895932301064e-07	-8.959240176409367e-07	-5.711784751838422e-07	4.5404295434536834e-08	-1.0407177342131035e-06	-6.214004315552302e-07
1	1.0026757308878589e-06	7.637465273546695e-07	1.8653543065738631e-06	2.487779511284316e-07	7.00136411069252e-08	1.6967011333690607e-06	-7.707653537636362e-08	1.102648980122467e-06	8.757439218243235e-07	6.964564249756222e-07	7.306524025807448e-07	2.0375196640998186e-07	2.6370948944531847e-06	1.6703208984836238e-06	1.298834604313015e-06	5.622613912237284e-07	2.662863209934585e-07	5.324706648934807e-07	1.316712769039441e-06	6.573297923750943e-07	4.582995529744949e-07	3.544303694980045e-07	-7.551153657914257e-08	-3.7169122890645674e-08	2.622067768243141e-06	-9.157794522707265e-08	7.792638143655495e-07	4.788128649124701e-07	1.036351733318952e-07	-2.927299078692158e-07	7.056172535158112e-07	2.3079378479451407e-06	1.7285065041505732e-06	6.864644888082694e-07	1.0736862066096364e-07	2.184528511861572e-06	-1.293344240593797e-07	1.1254826404183405e-06	-4.054417246379671e-08	9.69706448472607e-08	8.826461339594971e-07	1.6441510979348095e-06	1.275859062843665e-06	1.0590262036203058e-06	6.942174195501138e-07	2.2661074581264984e-06	5.715634188163676e-07	1.0315471854482894e-06	9.017700790536763e-07	8.793155643616046e-07	1.5664711554563835e-06	3.147861491470394e-07	3.34835192461469e-07	2.431443590467097e-06	4.891808202955872e-07	2.328973494059028e-07	1.979129137907876e-06	1.0324117738491625e-06	1.2508618283391115e-06	-2.2663709131620635e-08	9.218443892677896e-07	-3.846464551315876e-07	2.7267134328212705e-07	9.121256994149008e-07	1.529077024997605e-07	-2.121289099932256e-07	1.5058808457979469e-06	1.3259684692457083e-06	8.61642718064104e-07	8.932827881835692e-07	-1.2039296848342929e-07	7.622008979524253e-07	1.3903601256970433e-06	2.758738446573261e-07	1.9376325610664932e-07	1.463488729314122e-06	4.157756450240413e-07	3.65598367579878e-07	4.815886427422811e-07	-3.034422491055011e-07	2.933691689577245e-07	-3.907196060026763e-07	2.47036439304793e-07	5.166723937577444e-08	7.655784202142968e-07	1.155251965201387e-07	9.107038749789352e-07	3.437758664404101e-07	1.1117430176454943e-06	6.564780505868839e-07	1.6336070984834803e-06	3.067445391025103e-07	2.3742829569073365e-07	1.5973215568010346e-06	4.7873715658397487e-08	-4.315158435019839e-07	5.212224323258852e-07	-6.806728691799435e-08	1.255851174164491e-07	7.60920329412329e-07	6.241020287234278e-07	1.2520865766418865e-06	7.827453600839362e-07	1.400965061293391e-06	1.9957622043875745e-06	5.983504820505914e-07	3.092498445766978e-06	1.2057756748617976e-06	2.9291253866858824e-08	7.48424270113901e-07	-3.120604503692448e-07	9.963841876015067e-07	3.932455072686025e-08	1.185245309898164e-06	1.4898375866323477e-06	5.365317790051449e-08	6.129170628810243e-07	-9.116877777159972e-07	2.7211973474550177e-07	-3.646504751486646e-07	2.777601366688032e-07	-5.332157115844893e-07	1.7709464827930788e-06	1.916010177183125e-07	1.9150452317262534e-06	5.853908646713535e-07	7.005866677900485e-07	8.767282224653172e-07	4.214019213577558e-07	5.063547519057465e-07	1.5970542222021322e-07	-1.1504278063512174e-07	2.672875325515633e-06	6.267530352488393e-06	6.204758392414078e-06	6.304076123342384e-06	9.017561524160556e-07	5.4838956202729605e-06	8.670819624967407e-06	8.160481229424477e-06	5.179032541491324e-06	7.717857442912646e-06	6.4105342971743084e-06	7.11075108483783e-06	4.962621460435912e-06	3.7188451642578e-06	1.3469318218994886e-05	5.595799393631751e-06	4.382558927318314e-06	5.583264282904565e-06	5.94686889598961e-06	5.298612904880429e-06	1.7370884961565025e-05	4.865382834395859e-06	1.0530967301747296e-05	7.360308700299356e-06	7.239227215904975e-06	6.371428753482178e-06	7.161550456658006e-06	7.012281912466278e-06	2.6789716685016174e-06	5.052145752415527e-06	8.4710572991753e-06	5.300674274621997e-06	5.678956313204253e-06	5.66188236916787e-06	3.5698576539289206e-06	3.729595846380107e-06	7.136472959246021e-06	7.492076747439569e-06	3.434870450291782e-06	5.51718312635785e-06	6.511600986414123e-06	6.445586222980637e-06	4.35423953604186e-06	6.69708106215694e-06	6.774057510483544e-06	5.90374702369445e-06	7.374037522822618e-06	5.895986305404222e-06	6.664400189038133e-06	2.517837401683209e-06	5.992342266836204e-06	4.292648554837797e-06	1.0371063581260389e-05	6.796634352213005e-06	6.212401785887778e-06	3.5657249100040644e-06	1.6348221834050491e-06	5.469506504596211e-06	5.52393430552911e-06	5.141671863384545e-06	8.384554348594975e-06	9.68725998973241e-06	8.018771040951833e-06	2.898816546803573e-06	6.233107797015691e-06	5.6265271268785e-06	2.886705715354765e-06	2.004725502047222e-06	3.0404723929677857e-06	4.593419816956157e-06	4.965650532540167e-06	3.056045443372568e-06	4.9981654228759e-06	9.825221241044346e-06	3.5395464692555838e-06	3.345825916767353e-06	4.813527539226925e-06	3.341937144796248e-06	9.414869055035524e-06	7.0637333919876255e-06	6.411855338228634e-06	5.281116500555072e-06	4.3511035983101465e-06	2.852836132660741e-06	5.040998985350598e-06	4.650327809940791e-06	3.085326852669823e-06	8.018560947675724e-06	5.929264261794742e-06	4.6101354200800415e-06	6.329099733193289e-07	6.655269544353359e-07	7.233205451484537e-06	4.043660737806931e-06	8.928541319619399e-06	6.2144536059349775e-06	4.891620392299956e-06	1.3321144933797768e-06	3.3705127862049267e-06	7.191417353169527e-06	5.675349257217022e-06	3.780059614655329e-06	3.548964741639793e-06	7.373134394583758e-06	5.612845143332379e-06	3.924599695892539e-06	7.402905794151593e-06	5.322986453393241e-06	4.951648406859022e-06	4.527299552137265e-06	7.325300884986063e-06	1.0652018318069167e-05	3.119505436188774e-06	3.3634919418545906e-06	5.004817012377316e-06	3.5167686291970317e-06	1.388285227221786e-06	7.503071628889302e-06	4.553035068965983e-06	7.3282949415443e-06	2.5280310183006804e-06	3.072535037063062e-06	5.216055342316395e-06	6.265690899454057e-06	7.865563020459376e-06	5.605657406704268e-06	6.372484676830936e-06	1.152281583927106e-06	8.012882062757853e-06	5.424154096544953e-06	3.67256575373176e-06	1.592408079886809e-05	1.2398719263728708e-05	9.225859685102478e-06	8.069918294495437e-06	3.967609700339381e-06	7.648291102668736e-06	3.296832460364385e-07	4.091417338258907e-07	1.0887581538554514e-06	2.1582227418548428e-06	3.032491804333404e-07	-1.6866245005076053e-06	1.8691607692744585e-06	1.4865370303596135e-06	1.9568997231544927e-06	1.2196491070426418e-06	1.598292897142528e-06	4.747303989915963e-07	5.129522833158262e-07	1.3628317674374555e-06	1.5927141703286909e-06	2.3245268039318034e-06	1.7801448848331347e-06	-5.109617404741584e-07	2.1905675851030537e-07	1.4465940694208257e-06	-9.382701904314673e-08	2.344151425859309e-06	9.208703772856096e-07	4.209809105759632e-07	5.679431751559605e-07	1.7325576209259452e-06	4.463369805307593e-06	-1.7970748444895437e-07	-6.890939516779326e-07	1.0379672232829763e-07	1.9056794826610712e-06	4.980182097824581e-07	3.3709097806422506e-06	4.169370129147865e-07	5.618624641101633e-07	1.4233842193789314e-06	1.8070082887788883e-06	1.3260782907309476e-06	1.3053637530902051e-06	1.2567930980367237e-06	2.115841198246926e-06	1.500151540767547e-07	1.6099135109470808e-06	5.964155889159883e-07	6.872846256555931e-07	1.5896124523351318e-06	1.904197461044532e-06	1.2674428262471338e-06	1.9469630387902725e-06	1.5642738162569003e-06	1.5252662706188858e-06	-1.4881522929499624e-06	1.814083020690305e-06	2.650615442689741e-06	1.7198592558997916e-06	-6.894767352605413e-07	2.1747623577539343e-06	-9.976791943699936e-07	5.652142931467097e-07	1.7383626982336864e-06	-3.1159295303950785e-06	9.948523711500457e-07	2.314202220077277e-06	2.167170805478236e-06	-8.410458463004034e-07	1.0886612926697126e-06	1.0217851240668097e-06	4.775417892233236e-07	2.708418605834595e-06	1.3091163282297202e-06	-5.1894971875299234e-08	-4.4199191506777424e-06	1.1287235111012706e-06	8.388310561713297e-07	1.0398629228802747e-06	1.7088386812247336e-06	1.8537627965997672e-06	1.1211100314767465e-07	2.064070713458932e-06	1.135899537985097e-06	2.28316253014782e-06	1.019248884404078e-06	-9.10059611669567e-07	1.3670712633029325e-06	1.7171089439216305e-06	3.7146310205571353e-07	1.4779782304685796e-06	2.203078111051582e-06	1.1340332548570586e-06	5.80202993205603e-07	1.6493734165123897e-06	-1.6334547581209338e-07	-1.0140693120774813e-06	1.1862000519613505e-06	1.5338362118200166e-06	1.2392126791382907e-06	2.625597517180722e-06	3.790395908254141e-07	1.5693483419454424e-06	1.1580490308915614e-06	-2.2246126718528103e-08	1.0718540579546243e-06	-8.87260256376976e-08	-1.5046060752865742e-06	2.716448534556548e-06	1.6528099422430389e-06	5.7437794964698696e-08	2.009900299526634e-06	2.3717266230960377e-06	3.250375470997824e-07	-1.2593775409186492e-06	9.91306706055184e-07	6.047670240150183e-07	1.511703430878697e-06	1.297822223023104e-06	2.186735400755424e-06	1.9329277165525127e-06	1.3776430023426656e-06	-4.153697773290332e-06	6.204251121744164e-07	2.5078829821723048e-06	-2.0732257155486883e-07	1.9089636680291733e-06	1.787690052879043e-06	1.95211714526522e-06	2.0946083623130107e-06	3.117012283837539e-06	1.7601412309886657e-06	1.6550169448237284e-06	5.30259072206718e-08	2.1816256321471883e-06	-5.629326551570557e-07	-3.835434654320125e-07	-4.32556760188163e-07	-2.200388564688183e-07	-5.713278596886084e-07	-8.664160304761026e-07	-2.474575921951328e-07	-1.5579050227643165e-07	-5.648327601193159e-07	-1.2440843875083374e-06	-3.482208796867781e-07	-3.823384417955822e-07	-5.826025812893931e-07	-2.150930384914318e-07	-8.80134223280038e-07	-1.0324428956209887e-07	-1.0505366532242989e-07	-2.1290153995323638e-07	1.384453014452447e-07	2.2939414634493005e-07	-6.335952775771148e-07	-8.362267180928029e-07	-4.127793431507598e-07	-2.3649677416415218e-07	-1.1822853451803895e-07	-5.504057298821863e-07	-3.302568813978724e-07	-5.917600560678693e-07	-4.628095098269114e-07	-4.4896114559378486e-07	-8.684164640726522e-07	-4.122269459116978e-08	-8.811951488496561e-07	-4.0680569668438693e-07	-7.19654224212718e-07	-3.013886669123167e-07	-1.2246762537415634e-07	-2.3628138023923387e-07	-3.0629027492068417e-07	-2.596353283479403e-07	-2.426357639251364e-07	-2.957667675218545e-07	-1.5411028186917974e-07	-2.7053278017774574e-07	-2.043113198624269e-07	-3.825699366188928e-07	-2.29905253945617e-07	-5.646558633998211e-07	-1.8111293798028785e-07	-2.697809406981833e-07	-1.9784242510922925e-07	2.625023967084417e-07	-2.0771180686551818e-07	-5.652712502524082e-07	-1.964643132623678e-07	-9.051062193066172e-07	-4.308002985453641e-07	-2.4735896886340925e-07	1.628477264148387e-07	-5.282165034259378e-07	-2.736176725193218e-07	1.3030548018377885e-07	-5.271306235954398e-07	-2.916289645327197e-07	-6.179757292557042e-07	-3.319130996715103e-07	-3.629139087024669e-07	-2.4343009386029735e-07	-3.135951089916489e-07	-6.247187229746487e-07	-2.2331118287866047e-08	-8.201459422707559e-08	3.5331572689756285e-07	6.270242636219336e-08	-2.2162548418691586e-07	-5.511427616511355e-07	-2.896453281664435e-07	-1.59170127744801e-07	-1.0471223959029885e-06	-4.230060710597172e-07	-3.12092225840388e-07	-4.753846738481116e-08	-5.629726729239337e-07	-1.0034830211225201e-07	-3.9132251572482346e-07	-3.11249948481418e-07	-2.1533362826176017e-07	-6.807913450757042e-07	-3.351530608597386e-07	-7.476506880266243e-07	-1.0970406805199673e-07	-3.058544848499878e-07	-3.7178702427809195e-07	-4.872842964687152e-07	-5.007872232454247e-07	-2.687050084659859e-07	-2.1730340904468906e-07	-3.618192181420455e-07	-2.482143770521361e-07	-5.219847594162275e-07	-4.004140521374211e-07	-4.663516506298038e-07	-2.259054951991857e-07	-7.123447289814067e-07	-3.37399796990212e-09	-6.064162221264269e-07	-5.770025381934829e-07	-2.92154425096669e-07	-3.648028723546304e-07	-4.503921786636056e-07	-7.416161906803609e-07	-4.398529540594609e-07	2.674500763077958e-07	-5.776381613031845e-07	-3.262667007675191e-07	-2.4974730195026495e-07	-2.4071738380371244e-07	-1.9225475966777597e-07	-4.985522537026554e-07	7.276386604360141e-09	-3.0469138323496736e-07	-8.177942731890653e-07	-4.259626678049244e-07	-3.911876333972941e-08	-1.805225764428542e-07	-2.3200205134799037e-07	-5.482152118929662e-07	-1.7776298477656385e-07	-2.928323112882936e-07	-7.738682938907004e-07	-6.093893034631037e-07	-1.7023596399212693e-07	-1.691367117473419e-07	-5.4604704757821316e-08	-4.77149569633184e-07	-7.09128585185681e-07	-3.605481424528989e-07	-2.207640648066445e-08	-2.9628472120180053e-08	-4.705822398420878e-09	2.5388458197994623e-06	9.114767749451858e-07	3.623219527071342e-06	3.981962777288573e-07	8.573088052798994e-07	2.4028702227951726e-06	1.9296896880405257e-06	4.850067512052192e-07	2.2065494249545736e-06	2.5875547180476133e-06	1.7993091887547052e-06	7.656928460164636e-07	4.288398940843763e-06	1.3966326832814957e-06	1.4961897250032052e-06	2.4117039174598176e-06	1.8104925629813808e-06	1.580449975335796e-07	1.3408571248874068e-05	1.3147154049875098e-06	2.2124108909338247e-06	2.035399120359216e-06	9.863458672043637e-07	7.613152774865739e-07	6.435366231016815e-06	1.3626610098071978e-06	1.869830725809152e-06	9.98272071228712e-07	3.0804671951045748e-06	1.0807110584210022e-06	3.492481255307212e-07	5.876271984561754e-07	8.371624176106707e-07	6.434177635128435e-07	2.45185674430104e-06	6.030059580552916e-07	7.955798650982615e-07	1.3281467090564547e-06	1.669861376285553e-06	6.301216899373685e-07	1.3205311688579968e-06	1.9159224393661134e-06	4.473314731967548e-07	1.096911205422657e-06	1.3607982509711292e-06	1.4695394838781797e-06	1.2940481610712595e-06	7.051684178804862e-07	1.987128825930995e-06	1.811809852370061e-06	7.291031920431124e-07	1.1710319540725322e-06	6.964955332477984e-07	4.879873813479208e-06	6.757288133485417e-07	1.7197698980453424e-06	2.333025349798845e-06	1.5993357465049485e-06	5.775648901362729e-07	7.588370181110804e-07	2.136294597221422e-06	1.124263349083776e-06	1.8642560917214723e-06	2.5684680622362066e-06	1.1814040590252262e-06	1.491005036768911e-06	1.089544980459323e-06	4.480773441173369e-06	1.8548313391875129e-06	1.965534011105774e-06	2.2333849756250856e-06	2.855450247807312e-06	2.7838473215524573e-06	1.247660748049384e-06	9.931169415722252e-07	4.0913669181463774e-06	1.88158878700051e-06	1.3378867151914164e-06	1.7790740685086348e-06	1.1858302286782418e-06	1.9053568394156173e-06	5.174114789952e-07	1.64887592291052e-06	1.7373528180542053e-06	2.211788796557812e-06	1.2698785667453194e-06	2.7904059152206173e-06	2.921294480984216e-06	1.6462690837215632e-06	1.5360672023234656e-06	3.4200388654426206e-06	6.468616220445256e-07	2.1784373984701237e-06	2.593076487755752e-06	7.253399303408514e-07	1.247768182111031e-06	1.0212223742200877e-06	1.5412646234835847e-06	8.556781949664582e-07	2.162337011668569e-07	9.877192042040406e-07	1.0736373496911256e-06	1.504680540165282e-06	2.565447175584268e-06	1.0315675353922416e-06	1.06397737908992e-06	2.704913413253962e-06	1.2936180837641589e-06	1.3975604815641418e-06	1.3230195463620475e-06	7.882414934101689e-07	1.899996050269692e-06	1.2448424513422651e-06	6.20146352048323e-07	1.3464521089190384e-06	1.1219365205761278e-06	1.7922529877978377e-06	2.055994173133513e-06	1.2972269587407936e-06	1.791695467545651e-06	1.708854483695177e-06	5.329634404915851e-06	9.82934807325364e-07	6.475113423221046e-07	1.3758665318164276e-06	5.615382860924001e-07	1.644255462451838e-06	3.5609032238426157e-06	5.561590796787641e-07	1.0359628959122349e-06	8.930493322623079e-07	1.7500721014584997e-06	6.961904546187725e-07	7.613070351908391e-07	9.832789373831474e-07	8.269853424280882e-07	-4.040228759549791e-06	-3.7128884287085376e-06	-4.180386895313859e-06	-3.8502785173477605e-06	-3.4763409075821983e-06	-4.365163022157503e-06	-4.2613764890120365e-06	-2.7399828468333e-06	-2.357296125410357e-06	-2.709505224629538e-06	-1.368274979540729e-06	-3.574427637431654e-06	-3.2894720334297745e-06	-2.7792391392722493e-06	-3.669664920380456e-06	-3.767750968108885e-06	-3.1341016892838525e-06	-2.585029960755492e-06	-7.808084774296731e-07	-2.8888548513350543e-06	-3.3524083846714348e-06	-4.175437879894162e-06	-5.743455858464586e-06	-1.9072027725997032e-06	-1.451591742807068e-06	-1.873625706139137e-06	-3.991603080066852e-06	-2.8704073429253185e-06	-3.084483523707604e-06	-1.9244130271545146e-06	-3.647006906248862e-06	-3.94254448110587e-06	-2.759972630883567e-06	-4.195733708911575e-06	-2.7388844046072336e-06	-3.854124770441558e-06	-1.6400333606725326e-06	-1.1461295798653737e-05	-2.498236881365301e-06	-7.781548447383102e-06	-2.190145323766046e-06	-9.965303888748167e-07	-2.841178911694442e-06	-1.289707711293886e-06	-5.691935029972228e-07	-1.3857948033546563e-06	-3.7037848414911423e-06	-5.009803771827137e-06	-4.927931058773538e-06	-1.471449650125578e-06	-2.8408626349119004e-06	-2.8919914711877936e-06	-3.799002570303856e-06	-2.116338237101445e-06	-3.087207460339414e-06	-5.54355119675165e-06	-5.900356882193592e-06	-1.342553900940402e-06	-3.1190320441965014e-06	-1.4862717989672092e-06	-9.76650653683464e-07	-4.5631650209543295e-06	-5.024564416089561e-06	-2.118544671247946e-06	-3.1101026252144948e-06	-1.113055759560666e-06	-3.436424549363437e-06	-1.2288592188269831e-06	3.106867438873451e-07	2.972577703985735e-07	-2.438556066408637e-06	4.755744100748416e-07	3.076074222008174e-07	-1.9007233049705972e-06	-1.8883599750552094e-07	-1.973095095308963e-06	-1.3439218946587062e-06	-2.0639397746435861e-07	-5.884191409677442e-07	-2.0568029412970645e-06	-1.00246359124867e-06	-1.471515815865132e-07	-3.303914809293929e-06	-6.277258535192232e-07	1.282980065298034e-06	-2.353564468648983e-06	-5.345886165741831e-06	-1.8255450129345266e-07	-2.358483015996171e-06	-3.422256213525543e-06	-2.0147347186139086e-06	-4.534721028903732e-06	-5.177502089281916e-07	-2.092391241603764e-06	-1.2968889677722473e-06	-9.206796676153316e-07	-2.5704302970552817e-06	-5.121166282151535e-07	-6.314313623079215e-07	-4.93348761665402e-06	-2.62573234977026e-06	-6.487029136081901e-09	1.6623542364868626e-07	-1.2705926337730489e-06	-2.429029336781241e-06	-7.678904694330413e-07	-4.1880042545017204e-07	-3.474360710242763e-07	-1.7102595393225783e-06	-9.02875740393938e-07	-1.151677224697778e-06	-3.450340273047914e-06	-7.90729154687142e-06	-1.448293346584251e-06	-5.389567832025932e-07	-2.557771097144723e-07	-3.856218881992391e-07	-3.780401584663196e-06	-7.208496981547796e-07	-2.799113190121716e-06	1.662030228999356e-07	-2.0655133994296197e-06	-9.28034822322843e-08	-7.845307550269354e-07	-6.096504989727691e-07	-5.13680504354852e-07	-2.7033279366150964e-06	-4.8366200644522905e-06	-5.443577606456529e-07	-2.006770728257834e-06	7.084828439474222e-07	-3.395124110738834e-07	-1.996280161620234e-06	-3.6577589526132215e-06	-3.87773843613104e-06	-4.797394467459526e-06	-1.949410517454453e-07	-6.020453042765439e-07	-9.541482768327114e-07	-5.614031124423491e-06	2.638857381498383e-07	4.849295009989874e-07	-2.838396312654368e-06	-4.05412492909818e-06	-3.785803983191727e-06	-5.298420546751004e-06	-1.1751801594073186e-06	-3.9514125091955066e-06	-1.827528990361316e-06	-3.06835272567696e-06	-3.665693611765164e-06	-6.069382720852445e-07	-2.092647946483339e-06	-3.5430657590040937e-06	-3.916150944860419e-06	-9.879967421966285e-08	-4.106989308638731e-06	-3.003184929184499e-06	-1.7569706187714471e-06	-2.6849961614061613e-06	2.930559617198014e-07	-4.029459432786098e-09	5.477169224832323e-07	-2.0336842965207325e-07	1.401759135433167e-07	8.291863196063787e-07	5.891165528737474e-07	4.2078806217205056e-08	4.780412723448535e-07	1.8431613852953888e-06	-1.976700758632433e-07	4.894847620562359e-07	-8.928706307642643e-08	5.943325049884152e-07	2.1788055448723759e-07	-1.9346047963608728e-07	-3.396827423784998e-07	-1.8435216020407097e-07	2.313717914148583e-06	4.791580181517929e-07	2.3905845409899484e-06	6.182806941978924e-07	5.870957693332457e-07	2.0008055798825808e-06	-5.8099907107589395e-08	3.430928359193786e-07	-1.1213835193757404e-07	1.279311959478946e-06	2.919667281275906e-07	5.644216116706957e-07	9.73866349340824e-07	1.1536119473021245e-06	4.56545933502639e-07	1.1781710327340988e-06	7.051710326777538e-07	1.6346602649264241e-07	1.6061170526882051e-06	5.880756361875683e-07	3.623852649070614e-07	7.304874998226296e-07	1.1687729966070035e-06	4.4482567318482324e-07	1.2237056807862243e-06	1.1485165032354416e-06	4.6683361176746985e-08	7.697806836404197e-07	-8.866811072039127e-07	2.470127640208375e-07	1.0346059298171897e-06	1.069874571157925e-07	5.0928726125221147e-08	1.1161696420458611e-06	1.6861493179476386e-07	3.2790165960250306e-07	-2.823186946443457e-07	1.8824705705355882e-07	8.010865713004023e-07	4.021567860945652e-07	1.4588533758796984e-07	3.266958970016276e-07	1.174886392618646e-06	9.673774457041873e-07	3.6736997799380333e-07	9.31270903947734e-07	2.3489209866056626e-07	3.773297692077904e-07	2.0323086573625915e-06	1.2210769000375876e-06	1.3416904209861968e-07	1.51529843606113e-06	4.676365676914429e-07	7.453521106981498e-07	8.985872455014032e-07	1.0654426887413138e-06	4.95561039315362e-07	2.80288166010223e-08	6.161941428217688e-07	4.167139309174672e-07	1.6203894119826143e-06	1.3984027873448213e-06	5.950122385911527e-07	-5.68471023143502e-07	-5.12343490299827e-07	9.71051349551999e-07	3.554207239631069e-07	-1.0473606693039984e-07	7.173258609327604e-07	1.6061794667621143e-06	1.4026171584191616e-06	2.972962818148517e-07	2.659055553522194e-07	4.807258733308117e-07	5.801954472417493e-08	1.3472933915181784e-06	2.506654936951236e-06	3.245006041652232e-07	1.4071432588025343e-06	-2.78573935474924e-07	-1.148481260315748e-06	-1.725558433918195e-07	9.718288538351771e-07	-2.7210262931731677e-09	-3.46311935572885e-07	-6.092406010793638e-07	5.766837674059389e-08	1.3719895264330262e-07	-5.50813410882256e-07	1.518660326382815e-07	-8.669993576404522e-07	1.4507766366023136e-07	1.2691130280018117e-07	5.721944944525603e-07	-1.9684102881001309e-07	-1.8693645742473564e-08	-1.1001755950701408e-07	9.0763342086575e-07	-4.026644617738384e-08	-3.069865499583102e-07	-2.1508067504782963e-07	-1.144449797152447e-07	-5.362982847145759e-06	-6.083323114580708e-06	-8.025740498851519e-06	3.252661713304406e-07	-2.480237526469864e-06	-1.1652028888420318e-06	-9.370493785354484e-07	-1.5136434967644163e-06	-9.984303233068204e-07	-1.9785268250416266e-06	-2.219945827164338e-06	-2.3374557258648565e-06	-2.5504355107841548e-06	-1.7469567410444142e-06	1.6263381894532358e-06	-6.014590780978324e-06	-1.1937872841372157e-06	-5.875519036635524e-06	-8.744668775761966e-06	-1.004039177132654e-06	-5.15218061991618e-07	-3.970621946791653e-07	-1.2986236015422037e-06	-1.1967206319241086e-06	-1.6775811673142016e-06	-2.0295697140682023e-06	-1.2321108897594968e-06	-1.0280069773216385e-06	-2.4010291781451087e-06	-1.5978603187249971e-06	-1.6776477878011065e-06	-3.194214059476508e-06	-3.108138116658665e-06	-1.481685785620357e-06	-1.0744915925897658e-06	-1.704617034192779e-06	-1.1292992212474928e-06	-1.6874415678103103e-06	-2.8382460186549e-06	-1.2759936680595274e-06	-1.8121688754035856e-06	-5.569394829763041e-07	-5.803124736303289e-07	-1.9899714516213862e-06	1.8198654743173392e-06	6.168550044094445e-07	7.610754551024002e-07	-5.075434117429722e-08	5.769884410256054e-07	2.3539064386568498e-06	1.08152948996576e-06	4.3061436372227046e-07	2.260591998037853e-07	6.278219757405168e-07	5.842559289703786e-07	9.014931379169866e-07	9.315332363257768e-07	9.829963119045717e-07	1.1352968840583344e-06	1.0709543403208954e-06	5.712257689083344e-07	9.549760306981625e-07	7.324412649722944e-07	7.124381795620138e-07	2.289340557126707e-07	4.059600655637041e-07	-5.626367055810988e-06	-1.3196143981986095e-06	-9.469423503105644e-07	-2.824730017891852e-06	-5.01145723319496e-06	-2.5235517568944488e-06	-1.1410999832150992e-05	-9.21778155316133e-06	-7.869637556723319e-06	-3.002750190717052e-06	-2.5279337023675907e-06	-7.144978553697001e-06	-4.9214168029720895e-06	-4.486646503210068e-06	-4.1047483136935625e-06	-3.331725793032092e-06	-1.3487825754054938e-06	-2.169003664675984e-06	-4.215246008243412e-06	-5.960024736850755e-06	-1.80880454081489e-06	-5.310700998961693e-06	-6.877081432321575e-06	-7.480799013137584e-06	-1.8942846509162337e-05	-2.505858901713509e-06	-3.873012246913277e-06	-3.4156043966504512e-06	1.350872594230168e-06	3.914092758350307e-06	2.503547875676304e-06	2.539710294513497e-06	3.0878622965246905e-06	6.576370878974558e-07	8.933380968301208e-07	4.24614245275734e-06	5.546581178350607e-06	6.72009150548547e-07	1.860025577116176e-06	1.8391492631053552e-06	3.041253421542933e-06	3.821212885668501e-06	2.8484118956839666e-06	4.081714905623812e-06	2.9002294468227774e-06	4.6373924078579886e-07	2.247425982204732e-06	2.313828190381173e-06	-5.025434347771807e-06	-1.1442225513746962e-06	-6.22960351392976e-06	-7.517761787312338e-06	-4.99014731758507e-06	1.8971589952343493e-06	-6.508796559501207e-06	-6.25716620561434e-06	-6.624114121223101e-06	-3.364244548720308e-06	-3.041203399334336e-06	-2.690168457775144e-06	-1.3938602023699789e-06	-4.450524556887103e-06	-2.5364333851030096e-06	-4.938417987432331e-06	-4.564352821034845e-06	-8.077859092736617e-06	-7.066584657877684e-06	-1.1899051060026975e-06	-7.058503797452431e-06	-2.855348839148064e-06	-5.036195489083184e-06	-3.1696304176875856e-06	-5.180603693588637e-06	-1.1700552704496658e-06	-1.874266644108502e-07	-3.875404217978939e-06	3.0086457627476197e-06	-1.830376845646242e-06	-4.893884693046857e-07	-2.588000597825157e-06	6.75360752211418e-07	-3.616641208736837e-07	-4.141232352594671e-07	-4.449255470717617e-07	-5.264916467240255e-07	3.409632824968867e-07	-9.037024710778496e-07	-1.42761564347893e-07	1.5065170373418368e-06	4.4981135260968585e-07	-1.510570655227639e-07	-1.174066710518673e-06	1.7180411759909475e-06	1.155192535406968e-06	-2.785320134535141e-07	1.8797909717704897e-07	9.98141331365332e-07	-3.551307656834979e-07	-3.064853444811888e-06	-3.1690501600678544e-07	-2.2726430870534382e-06	2.387718723184662e-06	3.981784573170444e-07	-1.7198453861055896e-06	-8.340025203779079e-08	2.6686387855079374e-07	-5.643498752760934e-07	-3.730586513484013e-06	1.2493030681071104e-06	-2.226355718448758e-06	7.03355283349083e-07	4.404732862894889e-07	-4.49520939582726e-06	-4.5467632503459765e-07	-1.9037950096389975e-06	-4.137544692639494e-06	-1.632117573535652e-06	3.315723802188586e-07	-4.653158612200059e-06	5.816876864628284e-07	-2.3931136183819035e-06	3.456954345892882e-06	-8.316459570778534e-06	-2.624891976665822e-06	-2.2872150111652445e-06	2.121484214967495e-07	-1.3266164842207218e-06	-3.1690044579590904e-06	-7.117481573004625e-07	-7.523287308686122e-07	-1.902051508295699e-06	-1.0571891380095622e-06	-1.4878756928737855e-06	-1.6448066730845312e-07	-2.299064760791225e-07	9.178176583191088e-07	-9.813312544793007e-07	-3.0720843824383337e-06	-1.2365422890070477e-06	-4.78556194138946e-06	-2.7692960884451168e-06	-1.916130486279144e-06	-2.3466100174118765e-06	-1.677059458415897e-06	-3.071974333579419e-06	-1.5328945437431685e-06	2.790959797493997e-06	1.70170244473411e-06	4.550165044747701e-07	-1.1578867997741329e-07	5.652105983244837e-07	-7.237856891606499e-08	-1.0725398347233296e-08	-4.898116685581044e-07	6.403477073035901e-07	-4.031141543237027e-06	-4.7657039203841123e-07	4.051128144055838e-07	-4.020143080651906e-07	1.3286991418226537e-07	3.1063893857208318e-06	1.850546482273785e-06	1.5988049426596262e-06	6.868467608001083e-07	-6.285826970042764e-08	-1.6108245972645818e-06	-1.107799903365958e-06	-5.611103119917971e-07	1.256807706795371e-07	-2.081397951769759e-06	7.905740062597033e-07	-3.191145879100077e-06	-5.18231354362797e-06	-1.9972806057921844e-06	-1.864501427917276e-06	-1.6076057818281695e-06	-4.048317805427359e-06	-1.755497351041413e-06	-2.5442691367061343e-06	-2.6928562419925584e-06	-3.2572302188782494e-08	3.315152241611941e-07	-5.889381100132596e-06	-5.898996846553928e-07	-1.6362379255951964e-06	1.3808228231937392e-06	-1.7371439753333109e-06	-7.746551204945717e-07	-7.968594104568183e-07	1.4790507520956453e-06	5.82667553317151e-06	1.1026506854250329e-06	1.2447881090338342e-06	4.033813638670836e-06	1.4347124306368642e-06	-3.3405731869606825e-07	-9.624677659303416e-07	1.290199747927545e-06	1.3068394082438315e-06	1.919566102515091e-06	1.6612777926638955e-06	3.9751203075866215e-06	5.719374485124717e-07	5.585317239820142e-07	-7.6340027632682e-09	1.4784446875637514e-06	2.368257355556125e-06	9.1270504753993e-07	3.382120212336304e-06	1.825559252210951e-06	4.12921892234408e-08	1.949435045389692e-06	2.110585000991705e-06	4.825903374694462e-07	1.5062150851008482e-06	-6.319747853922308e-07	1.9627948404377094e-06	5.10453901370056e-07	2.056922539850348e-06	2.0823072190978564e-06	2.784782964226906e-06	9.758302894624649e-07	-2.6038469513878226e-07	1.6728623108974716e-07	2.012641289184103e-06	7.433897053488181e-07	3.55640167981619e-07	8.64446633386251e-07	1.7862221284303814e-06	6.619979444622004e-07	1.2960697404196253e-06	1.4389834177563898e-06	-4.6986588841946286e-08	3.733985636245052e-07	4.364492838249135e-07	-3.302641289337771e-07	3.074071344144613e-07	2.5355811317240295e-07	-1.0548337741056455e-06	8.525832413397438e-07	7.151097065616341e-07	8.604731505101881e-08	-9.51285938910473e-10	1.8745573697742657e-06	-2.983293256875186e-07	9.41729581427353e-07	2.083277877318324e-06	1.5901536016826867e-06	1.92761172002065e-06	1.805415536182409e-06	1.910626224344014e-06	3.0202020298020216e-06	5.675218517353642e-07	2.3919069462863263e-06	9.63550178312289e-07	1.3887313343730057e-06	1.6673133131916984e-06	1.773907570168376e-06	1.1047732186852954e-06	3.908637609129073e-06	2.0799086541956058e-06	1.0120819524672695e-06	-4.643885404220782e-06	-1.3186710248191955e-06	6.222844461944987e-08	3.460548327893776e-07	-3.60108089125788e-07	3.354583895998076e-06	1.744023052197008e-06	1.7148128108601668e-06	1.0067147968584322e-06	-4.4524699660541966e-07	1.0893249964283314e-06	1.2003732763332664e-06	1.6268638773908606e-06	1.501418751104211e-06	2.575701955720433e-06	5.17358785145916e-06	-4.562459139378916e-07	-1.4203078535501843e-06	-9.276275818592694e-07	-5.313569886311598e-07	-4.217010030060919e-07	-1.9598969629441854e-06	-1.5158699397943565e-06	6.807025556554436e-07	-1.417068801856658e-06	-8.859613558342971e-07	-2.595461410237476e-07	-1.3127402098689345e-06	-1.3199527302276692e-06	3.371856962530728e-07	-7.329160212066199e-07	-1.0297364951838972e-06	-1.5313944459194315e-06	-7.44777821637399e-07	-3.6465559105636203e-07	-1.375669512526656e-06	-2.4074511202343274e-06	-1.8105723711414608e-06	-1.667308993091865e-06	-2.6276625249010976e-06	-7.312204388654209e-07	-2.414519940430182e-06	-9.511351208857376e-07	-6.529012921419053e-07	-8.247596383625933e-07	2.148743050156554e-07	-1.7335257780359823e-06	-2.398247715973412e-07	-3.140525350886492e-08	-6.193371149265658e-08	-9.118406296693138e-07	8.00468100692342e-08	4.149158030486433e-07	-7.186076800280716e-08	-2.797239062601875e-07	7.932101766527921e-07	2.6996096025300176e-08	3.828799037819408e-07	-1.6859918332556845e-06	-4.941340492337076e-08	3.122803775568173e-07	-1.0815526820806554e-06	-5.906068736294401e-07
2	1.7744389424478868e-06	6.272647397054243e-07	1.5819493910385065e-06	7.112882371984597e-07	2.4684661070750735e-07	1.2052416877850192e-06	5.210439439906622e-07	5.882296818526811e-07	-3.3362704243700136e-07	1.603629442570309e-07	-4.204225092507841e-07	5.33295462901151e-07	1.6813877437016345e-06	7.866184432714363e-07	-2.423436455956107e-07	1.985043383001539e-07	7.389692768811074e-07	7.884908086452924e-07	6.1373560811262e-07	4.372232638161222e-07	2.232827256420933e-07	4.014729597656697e-07	-7.38119183552044e-07	4.241577755692561e-07	9.186387615045532e-07	3.7462108082308994e-08	4.293208917260928e-07	-4.623954339422198e-07	5.4738109156460275e-08	-7.320266490751237e-07	-3.210882937310089e-07	-6.128135510152788e-07	3.834837229987898e-07	1.7805720631258737e-07	5.310291157911706e-07	4.978351171303075e-07	2.601695143766847e-07	6.92046000949631e-07	6.914291361681535e-07	3.920949041003041e-07	-1.4402516512745933e-07	1.0646369901223809e-06	9.72193561210588e-07	-5.623751349048689e-07	3.089704136982619e-07	1.927717221406056e-06	-1.190727516586776e-08	8.29377313493751e-07	-3.729142576958111e-07	2.473556151016965e-07	-3.356183952973879e-08	5.028274472351768e-07	3.891159394697752e-07	-8.895951708609574e-08	2.82155212971702e-07	3.989072752119682e-07	2.155613628929132e-06	-6.370802339006332e-07	1.4037075288797496e-06	5.337150241757627e-07	6.264902197017365e-08	-2.880560145968048e-07	6.496766218333505e-07	-4.166259373050707e-07	-2.782719548122259e-07	3.228601030969003e-07	-9.02638475963613e-07	3.34589941530794e-07	-1.428121265689697e-07	9.988232250179865e-07	7.17854049980815e-07	1.0803917120938422e-06	7.000625714681519e-07	1.1989223480668445e-07	7.956001581987948e-07	-1.6318861639774698e-07	6.450542286984273e-07	3.8932222423682106e-07	2.2646300124051777e-07	2.806563372814708e-07	5.079845095679048e-07	1.9895567504590875e-07	1.660767168232269e-07	4.339113388596161e-07	4.676217884025391e-07	1.052619836627855e-06	6.917633186276362e-07	7.737662599538454e-08	1.2059242635586995e-06	1.82506681767336e-07	8.172312959686678e-07	7.793142913214979e-07	6.117517159509589e-07	1.4756340078747598e-06	6.862170494059683e-07	8.088539971140564e-08	5.673546752404945e-07	7.163774853324867e-07	-2.943023105217435e-07	1.3759967032456188e-06	-2.1183200971108818e-08	1.7683645410215831e-06	1.0004367823057692e-06	4.778744937539159e-07	8.940772886489867e-07	1.8325852124689845e-07	1.6153487649717135e-06	1.0797538152473862e-06	1.6700148819381869e-07	4.208667121474719e-07	-6.85712251424775e-08	3.5157523825546377e-07	6.084151209506672e-07	1.6120450254675234e-06	2.2126846488390584e-06	5.203011141929892e-07	6.486251322712633e-07	-1.1845347813732589e-07	1.2642113134120336e-08	2.576610143023572e-07	-1.841302861294025e-07	1.0624285096128006e-06	1.608524485163798e-06	-3.620784241320507e-07	1.0322674270923926e-08	8.461449283458933e-07	6.075680971662223e-07	1.4519537216983738e-07	-3.1390854360324745e-08	8.234034112319932e-07	8.79649462603993e-07	9.305431376560592e-07	1.9866376987920376e-06	-2.9060448270001874e-08	1.214300482388353e-07	3.643479828951968e-07	-1.882553760879091e-06	-5.994895104777243e-07	-5.192311505197722e-07	1.7824720544012962e-06	-1.5490566056541866e-06	-3.1048534765432123e-06	1.1224225318073875e-06	-1.372218662254454e-06	7.55563576149143e-07	1.7319531480097794e-06	-7.64837920996797e-07	-1.6044789390434744e-06	-3.005031885550125e-06	1.4084255326451969e-06	-2.8313272650848376e-06	-2.161750217055669e-06	7.511024250561604e-06	5.649872036883608e-07	9.689303936966098e-08	-3.64160854360307e-07	-1.6403373592766002e-06	-1.4869185633870077e-06	-6.436926014430355e-07	3.479927386251802e-07	1.5968900868301716e-07	9.458144489826736e-08	2.490828137524659e-06	-2.521712303860113e-06	1.988701569644036e-06	-2.494666887287167e-06	-1.977986812562449e-06	-2.066165279757115e-06	-1.2139024647694896e-06	4.613504643202759e-06	1.12542079477862e-06	-1.3832084277964896e-06	2.404386520993285e-07	1.2828637636630449e-06	8.183405952877365e-09	2.434894440739299e-06	-1.6886042430996897e-06	-1.5949108274071475e-06	-1.0993932164637954e-06	2.1066071553832447e-07	-1.850726562224736e-06	-1.7056236174539665e-06	1.2722699693767936e-06	-2.742350943663041e-06	3.874546564475168e-06	1.910437276819721e-06	-1.5989886605893844e-06	1.688252041276428e-06	-1.124783693740028e-06	-3.404550739105616e-07	9.065739732250222e-07	5.5636405704717624e-08	-2.8654798711613694e-07	-4.528324950570095e-07	-2.184362074331148e-06	-1.1909652357644518e-06	6.351922365865903e-07	-1.7970202179640182e-06	-3.195184774540394e-07	-4.516487024375238e-07	-7.189714210653619e-07	-6.977345492487075e-07	-1.8820595641955151e-06	-1.600066070750472e-06	-7.832852020328573e-07	-1.7699194359011017e-06	-3.521073040246847e-06	-4.366013399703661e-07	2.100041001540376e-06	2.216346729255747e-06	-2.0485344975895714e-06	7.36287972813443e-07	1.87315652055986e-06	-5.206122182244144e-07	-5.438044468064618e-07	1.1371230357326568e-07	-4.151263965468388e-06	-4.871717464993708e-07	7.599511491207522e-07	-4.16408965975279e-07	9.893299193208804e-07	-7.174984375524218e-07	-6.409935622286866e-07	-1.072311192729103e-06	5.125583015797019e-07	5.827681093251158e-07	-4.4604604454434593e-07	-1.2637531199288787e-06	-2.0419375346136806e-07	-2.285014488734305e-06	4.873214152212313e-07	-9.742916695643087e-09	-3.744942659977824e-06	-2.5875542633002624e-06	1.3103655192026054e-06	1.5836270677027642e-06	-1.2095009651602595e-06	-2.824442617566092e-06	2.8948768431291683e-06	-4.178280903488485e-07	-3.275230824328901e-07	1.903319571283646e-06	1.438460571989708e-06	-7.869251135161903e-07	4.157599562404357e-07	-1.7688243758584576e-07	-1.8196424207417292e-06	-2.160252279281849e-06	-1.445816792511323e-06	1.2192168696856245e-06	-4.889317324341391e-07	-8.358409218089946e-07	-2.1087139430164825e-06	-3.228533955734747e-07	-1.5787868790084758e-07	2.267769787067664e-06	3.038722297787899e-06	1.650300305300334e-06	-6.146338478174584e-07	-1.9327937934576767e-06	1.714569890509665e-07	-9.630508657210155e-07	-8.667957729358022e-08	3.2360439945477992e-06	-1.7988033960136818e-06	1.674070517765358e-06	-5.017056423639588e-07	8.650989684610977e-07	2.1511782506422605e-06	-3.605644138815478e-08	1.7023473901645048e-06	-2.7099954280629394e-08	1.8182906842412196e-06	-2.3641143798158737e-06	-3.1771728572493885e-06	-1.1062209068768425e-06	1.1618642474786611e-06	7.48467130051722e-07	-1.672759708526428e-06	6.425654532904446e-07	4.277330276636349e-07	4.5616593524755444e-07	8.049133839449496e-07	-8.654760677018203e-07	-1.490560293859744e-06	1.4098684459895594e-06	-2.19909384213679e-06	4.00519098775476e-07	-1.9119293028779798e-06	-8.692645678820554e-07	5.343011935110553e-07	2.592604914752883e-06	-5.982006427984743e-07	3.0147059959517726e-08	-4.909489916826715e-07	1.5737530247861289e-06	-2.158571277277588e-07	-4.408563256674825e-07	-6.491040380751656e-07	1.7525806015328271e-06	-5.91531090776698e-07	1.4779550383536844e-06	4.51730272743589e-07	-1.6514586604898795e-06	3.01446334560751e-06	-7.9162202837324e-07	-1.2084901754860766e-06	6.969135313283914e-08	9.54745928538614e-07	1.014360577755724e-06	-1.0191547517024446e-06	-1.266380081688112e-06	-4.624840528322238e-07	-1.1753164699257468e-06	4.508733582042624e-07	2.025993353527156e-06	5.240067935119441e-09	-1.6042346828726298e-07	-5.656011694554763e-07	1.6720190387786715e-06	-2.593425506347557e-06	-1.204422119371884e-06	9.25037397792039e-07	-5.536218168344931e-07	5.051462039773469e-07	5.947442716092156e-08	1.518630369901075e-06	2.595517401005054e-07	4.832644435737166e-07	-2.9301538688741857e-06	-3.505859353936103e-07	1.4024059282746748e-06	7.537919941569271e-07	2.53164512287185e-06	4.413188747776076e-08	3.025700436865009e-07	-1.4965480943374132e-07	2.442486106701836e-07	3.0918786819711386e-07	1.1847087932892465e-07	-1.2329447599768171e-05	1.2550293604363103e-06	1.0567782737780362e-06	-9.635856486056582e-07	1.6075888424893492e-06	1.4549443676514784e-06	6.202204758665175e-07	7.12363373622793e-07	4.900267640550737e-07	2.32956267609552e-06	2.675937196272571e-07	-1.232811541740375e-06	-7.381622140201216e-07	-1.167036884908157e-06	8.148413144226652e-07	1.4938070762582356e-06	-1.4750072523384006e-06	8.763792038735119e-07	-4.678210530073557e-07	-1.9174476619809866e-06	3.253013858284249e-07	-1.1244707138757803e-06	3.7221150250843493e-07	1.0659464351192582e-06	-2.53736146760275e-07	9.735184676173958e-07	-4.140877081226791e-07	1.1806957900262205e-06	-4.509843620326137e-06	-2.7412578873509122e-08	8.269251452475146e-07	-1.9274543774372432e-06	6.830321694906161e-07	7.130209951355937e-07	-5.057607381786511e-07	-2.4706861267986824e-07	1.0065560900329729e-06	2.0214631604176247e-06	4.268779889571306e-07	-3.999582986580208e-06	6.076137424315675e-07	-1.0053418009192685e-06	2.086778749799123e-06	1.5629709650966106e-06	1.7057161016964528e-07	8.836577762849629e-07	8.422027235610585e-07	6.66610787902755e-07	1.4231633258532383e-06	8.33011085887847e-07	6.383328354786499e-07	6.234769216462155e-07	9.349047900286678e-07	-2.771356264474889e-07	5.855910103491624e-07	-3.450952021921694e-07	2.444729489070596e-06	4.677472986713838e-07	-8.58713804063882e-07	2.8103247586841462e-06	-7.113030164873635e-07	-9.073698379324924e-07	-9.80936988526082e-07	-7.189325401668611e-07	-2.262104317196645e-06	-1.4448928595811594e-06	-6.424417620110034e-07	-9.33890646592772e-07	-1.1839791795864585e-06	-2.8026684049109463e-06	-9.816164947551442e-07	-1.0887602002185304e-06	-1.4142649433779295e-06	-5.859005227648595e-07	-2.034915723925224e-06	-6.249805437619216e-07	-9.669190603744935e-07	-7.523661906816415e-07	-1.3103141327519552e-06	-1.922597675729776e-06	-8.675394269630488e-07	-1.7208014924108284e-06	-1.554615323584585e-06	-1.4449061609411729e-06	-9.37153686209058e-07	-1.0652458968252176e-06	-6.079488912291708e-07	-1.237080823557335e-06	-1.4766037566005252e-06	-1.485818529545213e-06	-1.4268334780354053e-06	-4.58868782970967e-07	-8.245914386861841e-07	-9.844666237768251e-07	-9.525421091893804e-07	-1.5006014564278305e-06	-1.444274289497116e-06	-1.2122835642003338e-06	-6.164939918562595e-07	-7.183664934018452e-07	-4.4267284238230797e-07	-7.290806252058246e-07	-7.629438982803549e-07	-1.0420089893159457e-06	-3.0866436873111525e-07	-8.125265367198153e-07	-1.656202243793814e-06	-2.243017661385238e-06	-1.1043832728319105e-06	-7.303475513253943e-07	-8.035889322854928e-07	-1.7053678220690929e-06	-2.8861081773357e-06	-1.2915313618577784e-06	-1.2044134791722172e-06	-1.526084133729455e-06	-7.524224656663137e-07	-4.890595164397382e-07	-1.4321154822027893e-06	-9.656857855588896e-07	-4.939697646477725e-07	-1.3171900263841962e-06	-8.063444738581893e-07	-9.013409112412774e-07	-1.521184799457842e-06	-7.349802899625502e-07	-1.1720642305590443e-06	-4.313631620789238e-07	-1.1626988225543755e-06	-1.3834203400620029e-06	-1.9773685835389188e-06	-1.451768525839725e-06	-6.278983732954657e-07	-4.695494340012374e-07	-8.289513289128081e-07	-2.1354042019083863e-06	-8.874982881934557e-07	-9.579555353411706e-07	-1.2898633485747268e-06	-1.4479588799076737e-06	-5.648195156027214e-07	-5.566188292505103e-07	-1.353714083052182e-06	-9.245539445146278e-07	-9.537187679597992e-07	-1.2537478824015125e-06	-5.796894129161956e-07	-9.167456482828128e-07	-1.552875232846418e-06	-1.0366121614424628e-06	-4.958088766215951e-07	-6.284104756559827e-07	-6.83407108681422e-07	-1.1054825108658406e-06	-1.3083160865789978e-06	-5.476427986650378e-07	-2.614848995108332e-07	-5.808249738947779e-07	-1.1565599606910837e-06	-7.985470915627957e-07	-7.832447295186284e-07	-1.1665752026601697e-06	-8.07405569958064e-07	-1.504544115960016e-06	-1.4963455896577216e-06	-1.3070632576273056e-06	-1.812764139685896e-06	-1.2765952988047502e-06	-7.077745749484166e-07	-1.212154870700033e-06	-1.2496612953327713e-06	-1.2666268958128055e-06	-8.463474046038755e-07	-7.507430836994899e-07	-1.3145383945811773e-06	-4.245180207362864e-07	-9.387846375830122e-07	-1.014048166325665e-06	-1.1274978533037938e-06	-9.725694098960955e-07	-8.677525329403579e-07	-1.8109165011992443e-06	-1.313830352955847e-06	-3.46619657420888e-07	-1.109023855860869e-06	-7.069235152812325e-07	-1.1878580608026823e-06	-5.911707603445393e-07	-7.100389325387368e-07	-1.708706236058788e-06	-1.102623286897142e-06	-8.566459541725635e-07	-3.112466515631241e-07	-1.2143513004048143e-06	-7.92175001151918e-07	-1.5251899867507746e-06	-2.3693069124419708e-06	-5.42487327948038e-07	-6.378884336299961e-07	-5.28343434780254e-07	1.3224414487922331e-06	3.450933832027659e-07	1.4986380136861044e-08	2.3340984967035186e-07	1.9590785882428466e-07	-8.13611436001338e-08	6.402917165360122e-07	-2.3319326203363746e-07	3.945639832636516e-07	2.1771370484202637e-07	-7.100948806737506e-08	-2.8727188237098744e-06	8.331747380907473e-07	1.3488724448507128e-07	-2.359288373554591e-07	4.2784660081451886e-07	1.433825236318853e-08	1.069956852006726e-07	-6.775883889531542e-07	5.230620558904775e-07	4.049601614042331e-07	2.653669355368038e-07	5.359560191209312e-07	1.184873426041122e-07	1.6806285429993295e-06	-2.184627163615005e-07	2.020466354224482e-07	4.391792458591226e-07	6.805591965530766e-07	4.3727351339839526e-07	1.466210903799947e-07	5.870857648915262e-07	-1.600175352223232e-07	2.1266615135573375e-07	1.1341326455749369e-07	7.637851808794949e-07	1.09176632179242e-07	5.802478426630842e-07	6.081074843677925e-08	1.1728839410807269e-07	4.890109721600311e-07	5.404210128290288e-07	7.10328436070995e-08	8.600540013503633e-07	5.255105293144879e-07	5.719672344639548e-07	1.1160518624819815e-06	2.2016365619492722e-07	9.622207244319725e-07	7.913919262136915e-07	5.554572908295086e-07	2.9303356541277026e-07	-6.212306402630929e-07	1.1330088227623492e-06	1.0233510749912966e-07	1.6265155977635004e-07	-1.1447766468108966e-07	-6.270321364354459e-07	5.784170866718341e-07	-2.4003114162951533e-07	2.0997931926558522e-07	4.6839286937938606e-07	-7.55133555685461e-07	2.538999410717224e-07	4.0789137756291893e-07	-1.1932837651329464e-07	5.051409175393928e-07	-7.859551942601684e-07	-1.2100721846763918e-07	1.9534525108610978e-07	-4.711660892553482e-07	5.655423933603743e-07	9.08623292161792e-07	-1.948339303226021e-07	-7.545767033434458e-08	2.068176627290086e-06	-1.4112636392837885e-07	4.004130857993005e-07	5.104310503156739e-07	2.614609639906007e-09	3.8800482116130297e-07	-8.850829544826411e-07	1.1494702221170885e-06	1.5213142035008786e-07	1.0817642532856553e-06	1.775043756424566e-07	-1.9656904726161886e-07	7.969424586917739e-07	1.102923420148727e-06	4.295638973417226e-07	5.775430054200115e-07	4.881957806901482e-07	1.3902751838656968e-08	1.196408106807212e-06	2.930926257249667e-07	9.570624115440296e-07	9.436568007004098e-07	6.464899797720136e-07	1.0519518411911123e-07	-5.928279023237337e-08	5.708091634915036e-07	-3.2845953512605774e-08	-1.4846716567262774e-07	-7.048073484838824e-07	-2.8264462770266622e-08	8.674011269249604e-07	5.754504286414885e-07	2.458666017446376e-07	4.918172749057703e-07	4.518517471296946e-07	-1.6798878732515734e-07	6.121652518231713e-07	7.165189117586124e-07	2.3910766344670265e-07	6.739292643942463e-07	3.7348320347518893e-07	9.205335800288594e-07	2.2334236859933299e-07	4.844066552323056e-07	6.985870868447819e-07	8.734403991184081e-07	-1.4895896356392768e-06	2.3284242445242853e-07	3.189531980751781e-07	6.885186962790613e-07	3.3249876185692533e-09	9.09011603766885e-08	-2.50226918296903e-07	7.865973117304749e-08	1.5583789547690685e-07	3.557636318873847e-07	-1.542347547456302e-07	-1.7690499731770615e-08	4.720301092220325e-07	-5.236755740156696e-08	4.1686931240292324e-07	-1.4712469464939204e-06	-6.915199151080742e-07	-2.609337798276101e-06	-3.1262745778803942e-06	-1.4453149788096198e-06	-2.223845967819216e-06	-2.4716789539525053e-06	-2.1167236354813213e-06	-1.8728276245383315e-06	-1.5761797840241345e-06	-9.71069312072359e-07	-2.6295317638869165e-06	2.101155516243125e-08	-2.035938905464718e-06	-2.979977125505684e-06	-6.116305257819477e-07	-1.4377152410816052e-06	-1.3122114523866912e-06	-9.27580799725547e-07	-1.6593041891610485e-06	-2.4615305846964475e-06	-2.3197412701847497e-06	-2.153904006263474e-06	-1.2211601188027998e-06	-6.872688231851498e-07	-1.3572638408732018e-06	-2.8111242045270046e-06	-1.4633162663812982e-06	-1.9743761185964104e-06	-1.098604343496845e-06	-2.422378202027176e-06	-2.6678815174818737e-06	-1.957705762833939e-06	-2.4628473056509392e-06	-1.504146325714828e-06	-1.1529323273862246e-07	3.672553248179611e-07	-7.662624739168677e-06	-4.096615100479539e-07	-7.35378534955089e-07	-8.239056228376285e-07	4.957885835210618e-07	-2.3092827632353874e-06	4.455212092580041e-07	1.3018478739468264e-08	-4.169386613739335e-07	-1.6359392702725015e-06	9.002039291772235e-07	-1.700902430457063e-06	-4.542699514331616e-07	-1.3356132058106596e-06	-2.4231243855865614e-07	-1.120674596677418e-06	-2.0644972664740635e-06	-1.210455934597121e-06	-1.0390788247605087e-06	-3.414430011616787e-06	-2.003194339295078e-07	-1.5159423583099851e-06	-1.3941951237939063e-06	-2.273139898534282e-07	-2.527174046917935e-06	-1.1134914075228153e-06	-1.8536414927439184e-06	1.8887854480453825e-07	2.0130296718434693e-07	-5.345699491954292e-07	8.177963763955631e-07	2.506198026885897e-10	-4.0182152361012413e-07	-2.0943896288372343e-06	-2.3828140172099666e-07	5.8427723104159674e-08	-3.281659530784964e-07	-6.922014108567964e-07	-3.4804238566721324e-06	3.828366175184783e-07	-1.2595060070452746e-06	1.0543003270413465e-07	-2.3847094325901708e-06	-1.4695062873215647e-06	-3.7427133747769403e-07	-2.966104602819541e-06	-1.1894209137608414e-06	8.444126109452554e-08	-2.0173929442535155e-06	-6.754032256139908e-06	-3.232660219509853e-07	-2.328761866010609e-06	-2.7247674552199896e-06	-3.3780204375943867e-06	-3.0701176001457497e-06	-9.745069746713853e-07	-1.3846627098246245e-06	-1.7615539036341945e-06	-5.101534839013766e-07	-3.4352499369560974e-06	-3.159885295644927e-07	-5.483803420247568e-07	-1.720160071272403e-06	-9.570828751748197e-07	5.934468205737176e-08	1.5861857605159457e-07	-2.207778635465729e-07	-1.4015182614457444e-06	-6.525627327391703e-07	-2.608653630886693e-07	1.231273785151643e-07	-1.2059664413754945e-06	-5.381278924687649e-07	-6.600404844903096e-07	-7.594763928864268e-07	-4.977822754881345e-06	-4.995273457097937e-07	-3.6962418903385696e-07	-3.340070406920859e-07	-1.443569601633499e-07	-3.616268031692016e-06	-2.9469265427906066e-07	-1.7430254501960007e-06	2.3006073490705606e-07	-1.208457319989975e-06	-5.852729714206362e-07	-5.551557933358708e-07	-6.768605089746416e-07	-6.121838680428482e-08	2.0514678453764645e-06	-7.252630780385516e-07	6.425364773576804e-08	1.294937419515918e-06	6.093470688028901e-07	6.65839763769327e-07	4.984461838830612e-07	1.3325429790711496e-06	3.0822841381450417e-06	7.844973737292095e-08	7.167033686528157e-07	-1.823289892399771e-07	1.1060513998017996e-06	4.651088545415405e-07	1.6803605831228197e-06	1.1648077133941117e-06	1.4361503417603672e-06	-8.681644203534233e-07	-9.412640906703018e-07	5.010439281250001e-07	7.654306273252587e-07	-1.723783924489908e-07	4.791546643900801e-07	1.0095149036715156e-06	4.6657766006319445e-07	2.110565674229292e-06	1.9116319549539185e-07	-3.795537963924289e-07	6.790564270886534e-07	2.9162424652895425e-07	-2.422891043352138e-07	3.159896948545793e-07	5.753557843490853e-07	2.67120640273788e-07	7.840005196158017e-07	6.309957711891911e-07	1.187992097584356e-06	2.559609697527776e-07	7.234731356220436e-07	1.455994834032026e-06	1.0752230537036669e-06	4.598087457452493e-07	1.405584271196858e-06	2.873716312024044e-06	5.695140430361789e-07	1.3569367638410768e-06	5.116796160109516e-07	1.2806010545318711e-06	7.079447641444858e-07	3.7403157193693925e-07	5.594010303866526e-07	9.055203804564372e-07	2.3654731649003224e-06	9.201642825473757e-08	3.2114107852976304e-06	2.8296194614085834e-06	1.696306071607978e-06	2.997001956828172e-06	1.3367737210501218e-06	1.033976786857238e-06	1.4381884057002026e-06	2.496632760085049e-06	7.107546480256133e-07	8.325347380377934e-07	1.1514723610162036e-06	1.962596570592723e-06	4.658184877825988e-07	9.247058869732428e-07	1.5713540051365271e-06	1.7211284557561155e-06	2.157947847081232e-06	1.6284448065562174e-06	-2.1530190963403586e-07	4.626085114978196e-07	6.302533250845954e-08	3.083883370891272e-07	-2.0913425657909107e-07	1.6951088355199317e-07	2.3009582150734786e-07	-5.490521743922727e-07	1.3755819736616104e-06	-4.80340645481192e-07	-2.396115519331943e-07	8.611875159658666e-07	1.2541676142063809e-06	2.6400266861514865e-08	-3.9682035435362206e-07	2.1282271234213118e-07	5.18960462159157e-07	2.2713098246640587e-07	1.1614539516813238e-06	1.1348912209996342e-07	2.7736311380976986e-07	9.296363145949726e-08	1.4598948610000662e-06	1.2444508001863142e-06	6.022167440278281e-07	1.2318635072006143e-06	7.697527735217591e-07	5.770257303083781e-07	2.2254939722188283e-06	1.885233587017865e-06	2.806746124406345e-07	1.6482954379171133e-06	6.107578656155965e-07	1.0405181001260644e-06	1.4046079286345048e-06	1.1471440757304665e-06	6.692413307973766e-07	2.305639981159402e-07	1.6441808838862926e-06	4.922479774904787e-07	4.5302931539481516e-07	2.604500934921816e-07	1.5772916128753425e-07	-4.916954594591516e-07	-7.058768858314579e-08	5.403356908573187e-07	4.781740585713123e-07	2.479723626436225e-08	1.9347226043464619e-07	1.2133266409364296e-06	1.2930458126447777e-07	-4.98793781389395e-07	-1.5483841480090632e-06	-1.3952141841855337e-07	-1.9620845392864797e-08	-9.389843569351797e-08	8.431840115008526e-07	4.500565751186514e-07	4.899667942481756e-07	9.130037028626248e-07	2.272802959168985e-07	3.5241072282588e-07	8.945502258939086e-07	-2.842758135557233e-07	-1.530658835235954e-07	3.941135560125986e-07	4.946365379510098e-07	2.970073751384916e-07	5.653245693792996e-07	1.8424414065520975e-06	-1.3952048050214216e-07	2.433160375403532e-07	1.7387837658588978e-07	5.189708076613897e-07	9.241603038390168e-08	-4.837336220475663e-08	-7.240898725058288e-08	9.323971426056232e-07	2.3019977390958962e-07	7.491440356943714e-08	1.0576845710374982e-07	8.271982778751408e-07	-4.6090327998626897e-08	-1.5573650102851389e-07	-1.9592291664594086e-06	1.908626927615842e-06	7.252880891428504e-07	1.902243866425124e-06	9.689695161796408e-07	4.268434281584632e-07	8.048547783801041e-07	-1.6255347645710574e-07	3.9631535742046253e-07	1.1453845445430488e-06	4.62986022853329e-08	5.812563586005126e-07	4.554947850010649e-07	2.9047159841866232e-06	8.037973202590365e-07	1.2763706536134125e-06	-2.3239051643031416e-06	-2.411233595012164e-07	-8.459595619569882e-07	4.842977574526231e-08	5.1218716379253244e-08	-3.461569804130704e-07	-2.345653200563902e-07	-5.400369218477863e-07	1.5137881348437077e-07	-2.157445777584144e-07	-1.323932224295277e-06	-9.417602768735378e-07	-4.399259410092782e-07	7.860271580284461e-07	5.417687134467997e-07	-4.868328460361226e-07	2.1775456104933255e-07	-2.499393758625956e-07	2.787538733173278e-07	4.424958319759753e-07	-6.598148729608511e-07	-2.1711276332325724e-08	4.450201345207461e-07	1.4815694271419488e-07	5.964922138446127e-07	-2.3781687730206613e-07	5.09285337102483e-06	2.145337020920124e-06	2.2576400624529924e-06	2.980332851620915e-07	2.257999994981219e-06	6.623986791964853e-06	3.4428205708536552e-06	1.965265710168751e-06	7.022994736871624e-07	3.357283958393964e-06	1.655757500884647e-06	1.6979035990516422e-06	2.394163402641425e-06	2.480546299921116e-06	1.9334006537974342e-06	3.978194399678614e-06	2.4709702302061487e-06	2.083672143271542e-06	1.9834785689454293e-06	2.3805873752280604e-06	4.775515662913676e-07	1.3313923545865691e-06	-3.708101417032594e-07	2.2522127096635813e-07	2.838014836470393e-07	-1.5096971992534236e-06	-1.7920714299179965e-06	-2.560630605330516e-07	-1.6499316188856028e-06	-2.27676059694204e-06	-1.5910896422610676e-07	-6.563772103618248e-07	-1.3061863910479588e-06	-2.5566594104020623e-06	2.453143963521143e-07	-2.1751752683485392e-06	-1.4627455584559357e-06	-5.747039040215896e-07	-4.969682549926802e-07	-1.3451543736664462e-06	-1.3388720390139497e-06	-1.868741264843265e-06	-7.043993832667184e-07	-7.230221967802208e-07	-7.969974546995219e-08	-3.2803059184516314e-06	-2.9674934012291487e-06	-9.072095963347238e-07	-1.2328128207172997e-07	-8.888685556485143e-07	-4.4993431203010914e-08	-1.503297653471236e-06	-2.1121381905686576e-06	2.469465130161552e-07	1.0957571561220902e-07	3.6938413927600777e-07	-2.7401422357797856e-06	-9.338564410654727e-08	-3.620781399149564e-06	-8.773097874836822e-07	-8.836295819492079e-07	1.0321016361558577e-06	-8.50126355089742e-07	8.620552875981957e-07	-5.81011590838898e-07	6.604149689337646e-07	-1.8151007452615888e-06	-2.561717792559648e-06	3.72224121747422e-06	-2.194963144575013e-06	-2.460793666614336e-06	1.055088205248467e-06	-3.510081569402246e-06	-1.951085096152383e-06	-3.3031628845492378e-06	3.3754215564840706e-06	2.129174845322268e-06	-1.1961593372689094e-05	1.2980514156879508e-06	-2.524917306345742e-07	-4.484679152483295e-07	5.00477142395539e-07	-4.866436938755214e-06	-3.490215704005095e-06	-4.104318520603556e-07	2.328536083950894e-06	-1.92120182873623e-06	8.728218745090999e-06	-2.9928487492725253e-06	5.117673026688863e-06	1.8698817711992888e-06	-8.77863215009711e-07	-1.5780503872520055e-06	3.405639972697827e-06	-8.611646080680657e-06	9.620222954254132e-06	7.619292773597408e-06	5.05639491166221e-06	1.0373462828283664e-05	5.24030201631831e-06	2.8112076506658923e-06	4.4364851419231854e-06	7.704441486566793e-06	2.990639131894568e-06	7.35956700737006e-06	8.205710400943644e-06	3.6775029457203354e-06	6.031185876054224e-06	4.9087439037975855e-06	4.91864693685784e-06	6.452108209487051e-06	5.229587259236723e-06	5.896471066080267e-06	6.769908850401407e-06	7.194109457486775e-06	9.07067078514956e-06	3.0513579076796304e-06	4.440039447217714e-06	3.2084233225759817e-06	6.371331437549088e-06	3.251339421694865e-06	6.012076937622624e-06	4.457221166376257e-06	6.807939826103393e-06	6.553953426191583e-06	8.851272468746174e-06	7.62023273637169e-06	9.29951056605205e-06	9.706925993668848e-06	7.045850452414015e-06	6.486158781626728e-06	4.263859864295228e-06	4.452111170394346e-06	6.896214472362772e-06	1.7881944586406462e-05	4.971990620106226e-06	4.058537797391182e-06	9.760523425939027e-06	4.357224042905727e-06	7.927325896162074e-06	9.04453463590471e-06	6.80338780512102e-06	2.9724574233114254e-06	1.4983801520429552e-05	5.565431820286904e-06	1.5047182841954054e-06	2.305253019585507e-06	2.587670451248414e-06	1.2499187505454756e-05	3.448632241997984e-06	1.618102260181331e-06	2.177368969569216e-06	2.711763954721391e-06	9.918807108988403e-07	1.666475895945041e-06	5.55041970073944e-06	1.6621959275653353e-06	4.8088313633343205e-06	6.340161462503602e-07	7.169507625803817e-06	4.348558832134586e-06	6.638919785473263e-06	2.7182193207409e-06	3.2737443689256907e-06	3.3350274861732032e-06	2.5453275611653225e-06	1.4447830380959203e-06	4.302443812775891e-06	5.00630176247796e-06	3.4841409615182783e-06	3.139414275210584e-06	1.887476514639275e-06	1.5688112853240457e-06	9.323479162048898e-07	-1.0019582532549975e-06	3.203408368790406e-06	1.426457060915709e-06	1.7433518451070995e-06	-4.015294507553335e-06	9.108958920478473e-08	-4.576371850362193e-07	-2.1685880255972734e-06	-6.507359557872405e-06	-1.304513943978236e-06	-2.11304222830222e-06	-4.030350282846484e-06	5.6945054893731146e-08	3.149544056668674e-07	2.478275291650789e-06	-1.1313298955428763e-06	-8.03946591076965e-07	-1.6998180853988742e-06	-3.099074547208147e-06	-2.68162261818361e-06	2.318645101695438e-06	-1.5444354630744783e-06	-1.2052415740981814e-06	5.228872623774805e-07	-1.226110043717199e-06	-3.580070710995642e-07	-6.132971748229465e-07	-1.1941719435526468e-07	-1.1443205494288122e-06	-1.1372600283721113e-06	-6.071380767025403e-07	-1.2315841786403323e-06	-3.83304177375976e-06	-5.289327418722678e-06	-5.968983259663219e-06	-4.720420747617027e-06	-3.571454044504208e-06	-8.497098860971164e-06	2.780493332465994e-06	-2.502085862943204e-06	-4.299735792301362e-06	-5.275299372442532e-06	-2.3246298042067792e-06	-2.570187007222557e-06	-5.145735485712066e-06	-3.2092782475956483e-06	-4.305719357944327e-06	-5.063904154667398e-06	-3.072715117014013e-06	-4.219712536723819e-06	-2.2835133677290287e-06	-3.5080258840025635e-06	-3.116041170869721e-06	-2.6038355827040505e-06	-4.180853920843219e-06	-3.5259733977e-06	-6.080735602154164e-06	-3.2412549444416072e-06	-2.6500297281017997e-06	-5.007642357668374e-06	-2.273906375194201e-06	-2.417914856778225e-06	-7.158140761021059e-06	-2.569182470324449e-06	-1.329533461102983e-06	-9.051217375599664e-07	-3.7179931950959136e-06	-3.44481077263481e-06	-2.913263870141236e-06	-3.852527697745245e-06	-2.2599183466809336e-06	-2.312644483026816e-06	-4.7189837459882256e-06	-6.767154900444439e-06	-3.599099045459297e-06	-1.8111197732650908e-06	-3.5966993436886696e-06	-5.468542894959683e-06	-4.311745669838274e-06	-1.0629985354171367e-06	-2.5894980808516266e-06	-1.2934206097270362e-06	-1.0683627351681937e-06	-1.016824398902827e-06	-1.9128942767565604e-06	-5.338740152183163e-07	-2.710032958930242e-06	2.9561363135144347e-08	-8.312483146255545e-07	-9.11330062081106e-07	-3.103247991020908e-06	-8.208789950003847e-07	-1.0430667316541076e-06	-4.244771389494417e-06	-2.13980752050702e-06	-7.189643724814232e-07	-2.1169093997741584e-06	-2.25143935494998e-06	-2.290255679326947e-06	-2.7999456051475136e-06	-7.026857247183216e-07	-8.115044693113305e-06	-4.267002623237204e-06	-1.0272502777297632e-06	-1.5627201719325967e-06	-2.3170377971837297e-06	-3.3401097425667103e-06	-2.524794354030746e-06	-3.334760549478233e-06	-1.0855652590180398e-06	5.308829713612795e-06	1.5654180742785684e-06	3.874935828207526e-06	6.778507668059319e-06	3.7077395518281264e-06	2.48305696004536e-07	3.833910398043372e-07	3.105052655882901e-06	7.829365131328814e-06	2.3859445263951784e-06	1.2444086223695194e-06	3.036488578800345e-06	1.3573794603871647e-06	2.5861024823825574e-06	6.37176344753243e-06	1.127713403548114e-06	-1.5068858374434058e-06	-1.627500409995264e-06	-3.803827439696761e-06	-2.1699629542126786e-06	-3.239978468627669e-06	-6.763880833204894e-07	-3.997821295342874e-06	-1.873233713922673e-06	-3.483724185571191e-06	-2.183674268962932e-06	-3.3268584047618788e-06	-2.3385191525449045e-06	-2.724844307522289e-06	-7.19790841685608e-06	-2.9335071758396225e-06	-2.069603851850843e-06	-2.050330749625573e-06	-3.600699301387067e-06	-6.731838311679894e-06	-2.401879328317591e-06	-4.787868874700507e-06	-8.399755415666732e-07	-3.2475247735419543e-06	-2.865098167603719e-06	-4.01508668801398e-06	-3.6025437566422625e-06	-3.393386123207165e-06	-5.7622892200015485e-06	-1.5399239146063335e-06	-4.418606295075733e-06	-6.722521902702283e-06	8.698833084963553e-07	1.932500026669004e-06	4.400296234052803e-07	2.5269323487009387e-06	1.5402829376398586e-06	1.4451537708737303e-06	2.301080257893773e-06	1.218214833897946e-06	1.824466380639933e-06	6.781029924241011e-07	8.846689638630778e-07	2.2224628537514945e-06	1.703394787000434e-06	9.796912081583289e-07	1.4604575326870872e-08	2.49345021074987e-06
3	1.486996211497171e-06	9.302079888584558e-07	1.5492054217247642e-06	5.967059450995293e-07	2.48307941319581e-07	2.1684761577489557e-06	8.623419489595108e-07	8.453405939690128e-07	6.413853270714753e-07	5.424846563073515e-07	4.916440730085014e-07	5.091806087875739e-07	5.427830842563708e-07	1.8737762275122805e-06	1.23907250326738e-06	5.268861968943384e-07	1.095728180189326e-06	7.97933978446963e-07	2.451997147545626e-07	8.517840797139797e-07	5.140271923664841e-07	1.0948748467853877e-06	4.737789822684136e-07	8.725639304429933e-07	2.81502548205026e-06	2.860304562091187e-07	1.5050798083393602e-06	1.1252920728566097e-07	5.550044761548634e-07	-6.981771889513766e-07	4.432536684362276e-07	3.886032118316507e-07	8.186619311345567e-07	4.601196508247085e-07	5.253513108982588e-07	1.3204348761064466e-06	3.3871650373384916e-08	6.733168902428588e-07	7.258458367687126e-07	8.353763405466452e-07	8.305954679599381e-07	8.803505124888034e-07	2.049471561349492e-07	2.217252131231362e-06	7.520581561948347e-07	1.937636397997266e-06	9.325860332864976e-07	1.4615600321121749e-06	2.811074182318407e-06	4.72160365916352e-07	7.829041237528145e-07	6.759869393135887e-07	1.0757294148788787e-06	1.1834259794341052e-07	6.468127367043053e-07	6.811150115026976e-07	1.0844869393622505e-06	3.1074392836671905e-07	1.7138369230451644e-06	4.49890933396091e-07	4.801501631845895e-07	4.340705572758452e-08	5.863306569153792e-07	4.1951724938371626e-07	-2.2775020624976605e-07	7.757415119158395e-07	1.6082618685686612e-06	9.655981330070065e-07	-3.988225216744468e-07	9.468215580454852e-07	3.358913716056122e-07	1.6192891507671447e-06	1.4722152172907954e-06	2.4843390633577656e-07	6.109130481490865e-07	5.255041060081567e-07	8.48542640596861e-07	5.240664222583291e-07	1.0356664148503115e-07	7.225445983749523e-07	7.795784995323629e-07	2.141743209449487e-07	1.107485800844188e-07	5.096397899251315e-07	1.6097576462925645e-06	1.8069301859213736e-06	9.033798846758144e-07	2.6435026612148252e-08	1.19497462947038e-06	3.005015969392844e-07	-3.68915436865791e-07	9.20283866889804e-07	1.005385229291278e-06	1.5935681858536557e-06	6.393403282345389e-07	9.66570610216877e-08	6.834260943833215e-07	1.1384729532437632e-06	-3.106143822151353e-07	1.978834234250826e-06	9.854421705313143e-07	1.8835668242900283e-06	8.168523208951228e-07	3.2359707802243065e-07	7.253692047015647e-07	7.190007522694941e-07	1.6496172747793023e-06	1.7064261328414432e-06	5.290569902172138e-07	3.435814903696155e-07	8.392696031478408e-07	-2.9349518371191152e-08	1.1075333077315008e-06	9.887696705845883e-07	2.5757406092452584e-06	1.2613421063178978e-07	7.115820608305512e-07	4.985971600035555e-07	9.589375338237005e-08	5.4302880414525134e-08	3.650449187375671e-08	1.0389265980847997e-06	2.021723275902332e-06	-1.7087934622850298e-07	8.934778747970995e-07	2.557319930929225e-06	3.335056817377336e-07	6.560770771102398e-07	1.502421298482659e-07	3.896471412190295e-07	1.0641787184795248e-06	1.0404285148979395e-06	2.234616886198637e-06	9.052147333932226e-07	3.938287591154221e-06	8.20760124042863e-06	6.822351110713498e-07	3.5728858165384736e-06	5.000102191843325e-06	5.800865437777247e-06	2.098056256727432e-06	2.646411985551822e-06	4.1587959458411206e-06	5.075546596344793e-06	4.271666966815246e-06	4.49401431978913e-06	3.0792216421104968e-06	-1.3747435900768326e-07	2.747776306932792e-06	2.1728458250436238e-06	2.401308847765904e-06	3.027976617886452e-06	1.108759988710517e-05	7.060773896228056e-06	6.453328296629479e-06	8.206827260437422e-06	1.2338690567048616e-06	4.93880725116469e-06	4.991868081560824e-06	5.996879281155998e-06	1.6154548347913078e-06	3.444078629399882e-06	-1.8138634914066645e-06	4.64547474621213e-06	4.552197879093001e-06	2.109334445776767e-06	1.5044021210997016e-06	3.5704670153791085e-06	6.322398803604301e-06	5.374639840738382e-06	3.922588803106919e-06	-1.5716473455995586e-07	4.832626018469455e-06	4.057735623064218e-06	2.868613137252396e-06	6.803014002798591e-06	1.970588982658228e-06	2.318150336577673e-06	4.644068212655839e-06	2.68922758550616e-06	5.374580268835416e-06	1.8524775668993243e-06	5.668302947015036e-06	-5.12749807057844e-07	3.0235876238293717e-06	7.155750154197449e-06	3.062003088416532e-06	1.4024490155861713e-06	1.6380718079744838e-06	2.991440851474181e-06	3.7557642826868687e-06	3.2775383260741364e-06	5.49634023627732e-06	6.606905571970856e-06	2.6484087811695645e-07	1.959817609531456e-06	5.523398613149766e-06	2.493196689101751e-06	1.9182007235940546e-06	2.8243489396118093e-06	2.7013215913029853e-06	3.1790182219992857e-06	2.992674126289785e-06	2.682369540707441e-06	-3.129149490632699e-07	3.1277504604076967e-06	1.8244942339151748e-06	3.034743031093967e-06	5.139866061654175e-06	5.812052222609054e-06	4.932285719405627e-06	4.406124389788602e-07	6.585081337107113e-06	2.035684474321897e-06	2.2119024833955336e-06	9.168936117021076e-07	8.483198143949267e-07	4.3809750422951765e-06	3.0968544706411194e-06	3.407934173083049e-06	6.8614849624282215e-06	2.6625134523783345e-06	1.1804640820400893e-07	1.8957543943542987e-06	6.410370588127989e-06	1.8930120404547777e-06	3.799639671342448e-06	3.1227050385496118e-06	3.769448539969744e-06	-1.1700132063197088e-06	2.0178069917164976e-06	1.8417491673972108e-06	-8.755422413742053e-07	2.425933303129568e-07	1.251229946319654e-06	5.799660812044749e-06	2.186160600103904e-06	-6.255974653868179e-07	3.594171630538767e-06	4.702270871348446e-06	3.935990207537543e-06	4.648795311368303e-06	4.400720627018018e-06	6.163430953165516e-06	1.4360651903189137e-06	1.229823510584538e-06	3.629015509432065e-06	3.032669383173925e-06	8.415513548243325e-07	6.008546279190341e-06	3.807349685303052e-06	5.057638645666884e-06	-2.780913632705051e-07	-4.608413206597106e-08	1.5577413705614165e-06	5.820631940878229e-06	4.140302735322621e-06	5.907190825382713e-06	3.6700541841128143e-06	5.174258603801718e-07	1.5696475657023257e-06	3.8783996387792286e-06	3.90912828152068e-06	6.637174465140561e-06	3.556314823072171e-06	6.770128038624534e-06	2.9791258384648245e-06	3.4824902286345605e-06	3.148601081193192e-06	-1.101856696550385e-06	-6.979513500482426e-07	-3.443785772105912e-06	-7.295685691133258e-07	-3.455049863987369e-06	-2.698923708521761e-06	-1.6111000604723813e-06	2.989826555221953e-07	-3.5533023492462235e-06	-3.7449251522048144e-06	-8.398113209295843e-07	-1.403672285960056e-06	-5.560483486988232e-07	-1.1647517794699525e-06	-2.0533366296149325e-06	-4.161539436609019e-06	9.007595558330196e-09	-3.4522629448474618e-06	-1.5587690995744197e-06	-1.6664610029692994e-06	-1.4955541018935037e-06	-7.916954700704082e-07	-1.4345370118462597e-06	-3.7582285585813216e-06	1.446397561721824e-07	-2.5479935175098944e-06	-1.607766193956195e-06	-2.4786982066871133e-06	-3.503758080114494e-06	-4.889378715233761e-07	-1.5357156826212304e-06	-2.496442220945028e-06	-1.3940684766566849e-06	5.36739378276252e-07	-3.197278147126781e-06	2.018775830947561e-07	-1.4663588672192418e-06	-1.1633231906671426e-06	-5.248672323432402e-07	-6.229569180504768e-07	4.082367865976266e-07	-4.582625479088165e-06	-3.365545580891194e-06	-1.992096713365754e-06	-8.514631986145105e-07	-2.6308728138246806e-06	3.505568315631536e-07	-1.1359736618032912e-06	-5.250066124062869e-07	-3.709481006808346e-06	-1.601059352651646e-06	-5.731058081437368e-06	-2.5238823582185432e-06	-1.6273261280730369e-06	-1.08778920093755e-06	-5.313880819812766e-07	-1.1452277703938309e-07	-2.5708739030960714e-06	-4.1960802832363697e-07	-6.063238515707781e-07	-2.2227945919439662e-06	-1.34610922941647e-06	-2.3031475393509027e-06	1.4234017271519406e-06	-8.336872383551963e-07	-2.32492266150075e-06	-5.103705547071513e-08	-3.413667855056701e-06	-4.383367624427592e-08	-1.8186135264386396e-07	-2.1058294805698097e-06	-1.582968616276048e-05	6.707661555083178e-07	-3.284893068666861e-07	-1.484477479607449e-06	1.31666740799119e-06	2.1192663268720935e-07	-1.1891015674336811e-06	-9.953892003977671e-07	-2.567572323641798e-07	-2.195330580434529e-06	-1.117889382840076e-06	4.324092373053645e-08	-6.425401011256326e-07	-2.3407512799167307e-06	-4.812123961528414e-07	-1.9832964426313998e-07	-2.2766898837289773e-06	-2.1591434062884218e-07	-2.637211537148687e-06	-3.4946983760164585e-06	3.719529217960371e-07	-5.0086246119462885e-06	-7.873945833125617e-07	-2.649005637067603e-06	-7.705866664764471e-07	-7.038975127215963e-07	-1.155560653387511e-06	-1.7354129795421611e-06	-5.887703082407825e-06	-8.554748092137743e-07	-1.7674304899628623e-06	-6.527688583446434e-06	-1.560166879244207e-06	-1.0317943406334962e-06	-1.984165919566294e-06	-4.896659788755642e-07	-7.144749929466343e-07	-9.78310708887875e-07	-9.303748811362312e-07	-8.356519174412824e-06	3.879815722029889e-07	-1.6131407392094843e-06	3.9560032405461243e-07	-5.877924991182226e-07	-3.260410608163511e-07	-5.442325914373214e-07	-2.580690534159657e-06	-2.834563474607421e-06	-1.098192342396942e-06	-1.6321713474098942e-06	-1.1425925094954437e-06	-2.17592969420366e-06	-1.9261985926277703e-06	-4.31973205650138e-07	-1.3237986422609538e-06	-5.476081810229516e-07	-8.932605055633758e-07	-2.2547890239366097e-06	-1.949157422131975e-06	1.940441052283859e-07	-5.780528908871929e-07	-6.20175342191942e-07	-1.3988385489938082e-06	-9.151470408141904e-07	-2.4579453565820586e-06	-1.318068143518758e-06	-7.023651846793655e-07	-8.462210416837479e-07	-1.4765620335310814e-06	-3.1524421046924544e-06	-1.1382498996681534e-06	-1.198476866193232e-06	-1.91840103980212e-06	-7.998508522177872e-07	-2.277437943121185e-06	-9.29047303088737e-07	-9.898149073706008e-07	-1.0997077879437711e-06	-1.533298245703918e-06	-2.806295697155292e-06	-6.323560910459491e-07	-1.6995193163893418e-06	-1.8540355313234611e-06	-1.8055576447295607e-06	-1.0078847481054254e-06	-1.4757968074263772e-06	-6.026576784279314e-07	-1.0146325166715542e-06	-2.0777456484211143e-06	-1.3816900263918797e-06	-1.7830873275670456e-06	-5.08074265326286e-07	-2.2431213437812403e-06	-1.6629101082799025e-06	-8.947645255830139e-07	-1.8337083247388364e-06	-1.4325719348562416e-06	-1.237284550370532e-06	-7.219429676297295e-07	-1.0095957350131355e-06	-6.26270036718779e-07	-7.74815532622597e-07	-7.46438331589161e-07	-1.3169833437132183e-06	-3.270121453624597e-07	-1.2615627156264964e-06	-1.846156351348327e-06	-2.2169385829329258e-06	-1.0386941085016588e-06	-1.1511158390931089e-06	-6.604879558835819e-07	-1.582895720275701e-06	-3.2240272958006244e-06	-1.6400048252762645e-06	-1.323457127000438e-06	-1.9661010810523294e-06	-9.073575029105996e-07	-3.347034862599685e-07	-1.5704702036600793e-06	-1.3024880445300369e-06	-6.957025675546902e-07	-1.3078428082735627e-06	-7.332045015573385e-07	-6.422429805752472e-07	-1.485914935983601e-06	-8.24501228180452e-07	-1.1151803391840076e-06	-7.432693109876709e-07	-9.73488567979075e-07	-1.8516857380745928e-06	-1.26726138205413e-06	-1.5720537476227037e-06	-5.200923851589323e-07	-5.291627758197137e-07	-1.0269524182149323e-06	-2.0831489564443477e-06	-9.18394675863965e-07	-9.086664931601264e-07	-1.815230120882916e-06	-1.2593203564392752e-06	-5.994568823552981e-07	-5.431816134660039e-07	-1.5211246591206873e-06	-1.2740478041450842e-06	-1.0518797353142872e-06	-1.114445467464975e-06	-8.592772360316303e-07	-1.1931053904845612e-06	-1.4561858279193984e-06	-2.1113419279572554e-06	-5.022259301767917e-07	-6.020888463353913e-07	-8.463877634312666e-07	-1.0473941074451432e-06	-1.2277891983103473e-06	-9.243826752936002e-07	-3.764453708754445e-07	-6.085524546506349e-07	-1.8933782257590792e-06	-9.584580311639002e-07	-5.799615223622823e-07	-1.2263601547601866e-06	-1.1767826890718425e-06	-1.8248452988700592e-06	-1.372408178212936e-06	-1.859902454270923e-06	-1.771277538864524e-06	-1.3407307051238604e-06	-1.0426919061501394e-06	-8.768640213929757e-07	-1.2449587529772543e-06	-1.3080937151244143e-06	-1.11707186079002e-06	-1.043420752466773e-06	-1.8805679928846075e-06	-4.418197363520449e-07	-1.229730742124957e-06	-1.158950112767343e-06	-1.0819319413712949e-06	-2.550215469909745e-07	-1.0431288046675036e-06	-1.7346908407489536e-06	-1.6829778815008467e-06	-3.1507607900493895e-07	-1.2530639423857792e-06	-7.218080781967728e-07	-1.0339224445488071e-06	-8.40965526549553e-07	-1.029993427437148e-06	-2.095643139909953e-06	-1.14183274035895e-06	-1.0150034768230398e-06	-2.747139262737619e-07	-1.0569347068667412e-06	-9.370178304379806e-07	-1.6682039358784095e-06	-3.086176320721279e-06	-2.293646446105413e-07	-1.1069910215155687e-06	-4.606332026924065e-07	4.2074407247127965e-06	1.108573428609816e-06	2.526393245716463e-06	6.835135195615294e-07	7.862752795517736e-07	2.442488721499103e-06	1.6496333046234213e-06	6.388000883816858e-07	3.5353543808014365e-06	2.329689323232742e-06	8.723307587388263e-07	-2.399602180958027e-06	2.865096462301153e-07	1.1675190307869343e-06	1.5562812905045575e-06	1.8560351691121468e-06	2.4773362383712083e-06	3.873354330607981e-07	8.12031066743657e-06	1.234658157045487e-06	1.2366446071609971e-06	2.4881542231014464e-06	7.942782644931867e-07	1.0675304338292335e-06	5.684066763933515e-06	1.1537038062670035e-06	1.5444011296494864e-06	9.032684715748474e-07	3.311684167783824e-06	1.061293801285501e-06	1.061150783243647e-06	7.471371077372169e-07	1.4497005622615688e-06	7.332129712267488e-07	2.1460964489961043e-06	1.0376911632192789e-06	5.247520675766282e-07	1.6771439277363245e-06	3.849236236419529e-07	6.705914188387396e-07	5.158308908903564e-07	1.7278767927564331e-06	6.673220127595414e-07	1.6756241620896617e-06	1.21036566724797e-06	8.093272185760725e-07	7.042320362415921e-07	8.190953053599515e-07	1.1052896979890647e-06	2.1555993043875787e-06	7.013003937572648e-07	1.1049057775380788e-06	8.869457133187097e-07	3.0636722385679604e-06	2.2652527320587978e-07	1.7650960444370869e-06	2.308324383193394e-06	2.218591816927073e-06	1.239466996594274e-06	8.035420364649326e-07	1.9437147784628905e-06	1.0072975555885932e-06	1.0300839221599745e-06	2.6339905616623582e-06	1.4127751910564257e-06	1.2390224810587824e-06	1.8746992509477425e-06	1.0362176681155688e-06	2.6050497581309173e-06	2.462877546349773e-06	8.002739377843682e-07	1.9310634797875537e-06	3.111867499683285e-06	9.14363965875964e-07	7.822162615411798e-07	4.643786269298289e-06	1.7563983192303567e-06	1.0320301271349308e-06	1.4680857702842331e-06	1.26679583445366e-06	1.6989494042718434e-06	2.4159490408237616e-07	2.0784659682249185e-06	1.8375543504589589e-06	4.452539542398881e-06	1.3974985222375835e-06	3.209830083505949e-06	2.131039536834578e-06	1.276423063245602e-06	1.7848691413746565e-06	1.2772608215527723e-06	7.627905347362685e-07	2.081564616673859e-06	1.244941358891083e-06	6.926492233105819e-07	1.826796165005362e-06	1.0075325462821638e-06	1.440665073459968e-06	9.156685223388196e-07	4.73802259648437e-07	1.8071316389978165e-06	1.4686172562505817e-06	7.633107088622637e-07	2.348253929085331e-06	6.311158244898252e-07	1.972509153347346e-06	2.390423105680384e-06	1.1975832876487402e-06	1.2844271850553923e-06	1.5310530443457535e-06	8.478840527459397e-07	2.1733521862188354e-06	1.755843186401762e-06	6.312973255262477e-07	9.497363748778298e-07	1.4142085547064198e-06	1.787835003597138e-06	1.7151130577985896e-06	1.1835804798465688e-06	2.66777192337031e-06	2.4784812922007404e-06	5.4009092309570406e-08	7.737825171716395e-07	6.108344905442209e-07	1.3165885093258112e-06	1.319999796578486e-06	1.3393732842814645e-06	1.1765348517656091e-06	2.1785267563245725e-06	1.8573216493678049e-06	1.6294192164423291e-06	1.454148559787427e-06	1.0982990943375626e-06	1.0007429409597537e-06	7.086524647093029e-07	1.126433517129044e-06	9.109700727094604e-07	3.538104692779598e-06	1.092231059374171e-06	1.5090993201738456e-06	1.435540298189153e-06	-1.0160074737086688e-07	1.117808551498456e-06	4.520903473803628e-07	9.463654464525462e-07	7.683089506826946e-07	1.5002793674057102e-08	-1.2747775599564193e-06	4.688458830059972e-06	9.018443734021276e-07	7.363112217717571e-07	3.790102709899657e-06	2.016494363488164e-06	1.954191048980647e-07	-1.8472522356205445e-07	8.843202294883667e-07	-5.740457709180191e-07	1.89805564332346e-06	1.840637196437456e-06	3.925823932604544e-07	7.267871069416287e-07	-1.9694269326464567e-07	2.6386231866126764e-07	1.9280041385627558e-07	7.878740007072338e-07	4.492288212532003e-07	1.4138288406684296e-06	-5.65176605960005e-07	1.6427238733740523e-06	1.7267451539737522e-06	1.091368289962702e-06	4.953585630573798e-06	2.625216666274355e-06	1.5048220120661426e-05	8.408338771914714e-07	4.754190285893856e-06	7.512256843256182e-07	1.272326585421979e-06	2.25571511691669e-06	1.557190216772142e-06	7.663831524951092e-07	1.8346047454542715e-06	3.591919039536151e-06	8.576568689022679e-06	4.575068487611134e-06	1.06606660210673e-06	2.3923512344481423e-06	5.118172339280136e-06	4.708476808445994e-06	2.5040394575626124e-06	4.840965630137362e-06	2.932029246949241e-06	3.2611037568131e-06	1.7913774854605435e-06	1.1263928172411395e-06	2.26784482038056e-06	2.6680577320803422e-06	4.297006853448693e-06	2.595430942164967e-06	4.665666438086191e-06	2.4963969735836145e-06	1.9097210497420747e-06	4.555936357064638e-06	2.132085910488968e-06	-3.8811691638329655e-08	-2.957618221444136e-07	-2.3593577225256013e-06	3.1334371897173696e-07	3.6343072906674934e-07	1.2685285710745122e-08	3.2258580517918745e-07	-2.318344513696502e-06	4.0168347936742077e-07	-4.38595719742807e-07	5.781580512120854e-07	-1.4082850157137727e-06	5.558349585044198e-07	-2.325391079693873e-07	-1.1403257076381124e-06	-1.0211813616933797e-07	4.934394155498012e-07	7.791847878024782e-08	-6.07188985668472e-06	-2.328156654129998e-07	-5.478633511302178e-07	-2.187043719459325e-06	-1.3468213637679582e-06	-1.8057605757348936e-06	-1.1185259154444791e-06	-2.8498093342932407e-06	-1.6826877526909811e-06	-1.5200761538380902e-07	-2.70351188191853e-06	4.5005094762018416e-08	3.066961085096409e-07	7.061000815156149e-07	6.964677936593944e-07	8.402430751175417e-08	6.801184895266488e-07	2.350898284930736e-07	6.338621183488158e-09	1.6870319541339998e-07	-1.627982726404298e-07	2.96613961836556e-07	-4.902202022094571e-07	5.4857628128957e-07	2.688573772502423e-07	1.8790627791531731e-06	-4.405076765578997e-07	5.616146658837806e-09	2.382688819579926e-07	-2.47742747205848e-07	7.065109457471408e-07	2.3212768951452745e-07	-2.511086734102719e-07	-5.659074986397172e-07	5.756726295658154e-07	-1.9983731647243985e-07	8.389804129205203e-11	-2.1102557923313725e-07	-4.013384113932261e-07	5.553997084462026e-07	5.040178621129599e-06	7.254874162754277e-06	2.540078867241391e-06	5.786675501440186e-06	2.428460447845282e-06	5.138649612490553e-06	1.919410578921088e-06	6.373572432494257e-06	1.0447069143992849e-05	4.177974005870055e-06	4.800097940460546e-06	2.191722614952596e-06	6.857218977529556e-06	6.994710020080674e-06	8.16329884401057e-06	3.315796902825241e-06	3.481765133983572e-06	6.068844868423184e-06	3.975254912802484e-06	9.357180715596767e-06	3.235552867408842e-06	2.965368821605807e-06	5.322066272128723e-07	4.203057414997602e-06	5.023573521611979e-06	7.753647878416814e-06	4.008506948594004e-06	3.7588724808301777e-06	4.163853191130329e-06	1.3434516858978895e-06	3.409979399293661e-06	2.1148694031580817e-06	2.3276124920812435e-06	2.6849961614061613e-06	6.891506245665369e-07	4.381996063784754e-07	5.484556595547474e-07	2.802943868118746e-07	3.406955215723429e-07	5.021655624659616e-07	3.7746212910860777e-07	2.3759749012697287e-07	5.119685511090211e-07	2.290863903908757e-06	2.034774553294483e-07	4.44682427769294e-07	3.4848886798499734e-07	6.855264018668095e-07	3.9645269112043035e-07	3.614299259879772e-07	3.7435148669828777e-07	4.3433206542431446e-07	1.989352767850505e-06	5.094851758258301e-07	2.184304776164936e-06	2.5031426957866643e-06	1.617205953152734e-06	2.156705249944934e-06	1.6331963479387923e-06	1.3396586382441455e-06	2.456747552059824e-06	2.350362592551392e-06	4.942706937072217e-07	5.95871370023815e-07	1.3403141565504484e-06	9.719825584397768e-07	7.36355389108212e-07	2.2305746369966077e-06	1.7993086203205166e-06	2.289116309839301e-06	3.2886091503314674e-06	2.724315208979533e-06	7.638324746039871e-07	5.728715564146114e-07	1.831993898804285e-07	6.741755100847513e-07	-2.1760661184089258e-07	-1.0392715239504469e-06	2.2276321942626967e-07	-3.8790690837231523e-07	1.8757755242404528e-06	4.5679394133912876e-07	2.069634348345062e-07	1.1701562243615626e-06	-2.0441216008748603e-07	5.958137450079448e-08	7.664854706490587e-07	3.531002334966616e-07	6.110321351115999e-07	5.083566065877676e-07	1.8357444560024303e-06	2.600140476261004e-07	2.285836160353938e-07	9.307613169085016e-08	1.2582718227349687e-06	8.297391786982189e-07	4.2259898691554564e-07	1.2347124993539182e-06	4.2815153733499766e-07	5.180696689421893e-07	1.6669730484863976e-06	1.2458701803552683e-06	3.353421504925791e-07	1.4216441286407644e-06	6.517386736959452e-07	1.0296674872734002e-06	8.86514783360326e-07	1.0069010158986202e-06	1.6987465301099294e-07	2.435527335364896e-07	2.142383664249792e-06	3.660203162780818e-07	6.380398076544225e-07	9.338590416518856e-07	-2.676706003512664e-07	-5.350101446310873e-07	2.511368961677363e-07	-3.104907975171045e-08	2.1133919858584707e-07	-1.1836883686555666e-06	-2.095484852304708e-08	-8.333250889336341e-08	7.788364086991351e-07	-1.1940944659727393e-06	-9.060996717380476e-07	-2.855875322893553e-07	-5.930205020376889e-07	-1.8958933196699943e-06	8.33675130706979e-07	-3.987688046436233e-07	-5.03310502608656e-06	-8.26124960440211e-07	-6.910355523359613e-07	-2.6311971623727004e-07	1.2685603678619373e-06	-3.173690288349462e-07	-1.6980018813228528e-07	8.319348125951365e-07	4.5118204639038605e-07	-1.4110513646414802e-08	-3.290886070317356e-07	3.422374561523611e-07	6.781509682696196e-07	6.459519852342055e-08	2.5745978859959e-07	2.262448106193915e-06	9.319443705635423e-08	3.732920106358506e-07	-1.2529315362996842e-08	2.0602128643076867e-06	5.265994218461856e-07	1.9633739611890638e-07	-1.8280859137576044e-07	-9.401558287436275e-08	-4.687246928369859e-07	-2.429324240438291e-06	-4.132123194722226e-06	1.3222257848610752e-06	-2.3643697204533964e-06	7.266371540026739e-07	-2.343810194815888e-07	-3.328510956635e-06	-2.676860901829059e-07	-2.359601239732001e-06	-7.298631032881532e-08	-1.700415623417939e-06	-2.809741204146121e-07	-6.036194690750563e-07	5.423698823392442e-08	-1.8282128166902112e-06	-5.896901598134718e-07	-6.975898259042879e-07	-5.327048256731359e-06	6.155863161438901e-07	-1.0611737621957219e-07	9.834653837970109e-07	4.248292952979682e-07	5.340946245269151e-07	4.219026834562101e-07	2.2443865077548253e-07	1.2865939424955286e-06	2.6698950250647613e-07	8.372221600438934e-07	-1.9275424278930586e-07	4.2428013102835394e-07	4.541001999314176e-06	1.5092867897692486e-06	2.601322535156214e-07	1.5201974292722298e-06	2.2950032985136207e-07	6.039582558514667e-07	1.9943549887102563e-06	8.761464300732769e-07	-1.4914899537643578e-08	1.3449026710077303e-06	4.0574832382844756e-10	5.164116032574384e-07	9.456887823944272e-07	4.079609425389208e-06	2.5058991468540626e-06	1.7397712781530572e-06	3.25687437907618e-07	2.400419589321245e-06	8.85447661858052e-06	3.957828084821813e-06	2.199130221924861e-06	9.125712381319318e-07	2.6113145850104047e-06	1.905556700876332e-06	2.0501427115959814e-06	3.3613116556807654e-06	2.4535197553632315e-06	1.9046281067858215e-06	3.9196866055135615e-06	2.3821780814614613e-06	3.3838562103483127e-06	2.097713604598539e-06	3.0559087917936267e-06	5.767274160461966e-07	1.09938150671951e-06	-3.391679911146639e-06	-5.101645115246356e-07	-9.92712330116774e-07	-1.8480025119060883e-06	-5.439747837954201e-06	-3.015994252564269e-06	-4.912179520033533e-06	-5.998592769174138e-06	-2.7671521820593625e-06	-2.3614954898221185e-06	-1.8257400142829283e-06	-6.098438461776823e-06	-3.1468007364310324e-06	-6.122396825958276e-06	-3.143586127407616e-06	-1.9379999685043003e-06	-1.2866736369687717e-06	-2.3481848074879963e-06	-3.4957470234076027e-06	-3.915533852705266e-06	-3.647244739113376e-06	-3.3438238915550755e-06	-4.32972910857643e-06	-5.250681624602294e-06	-8.409586371271871e-06	-2.368374680372653e-06	-1.5654438811907312e-06	-2.7367939310352085e-06	-3.5213338378525805e-06	-6.471744654845679e-06	-4.0415284274786245e-06	-1.9440994947217405e-06	-1.951080093931523e-06	-1.6510551859028055e-06	-1.9720055206562392e-06	-3.735949121619342e-06	-4.1644025259302e-06	-1.5833966244827025e-06	-3.718728066814947e-06	-2.9544639801315498e-06	-4.7525327317998745e-06	-2.5635945348767564e-06	-2.4128703444148414e-06	-3.003135134349577e-06	-4.669260761147598e-06	-2.5268018362112343e-06	-1.2822877124563092e-06	-4.642149178835098e-06	3.0260096082201926e-06	1.231282226399344e-06	3.4542281355243176e-06	9.667902304499876e-06	-1.8916792896561676e-06	-1.1804659152403474e-06	2.949124336737441e-06	6.452362868003547e-06	1.120070919569116e-06	2.283049298057449e-06	1.135089178205817e-06	7.992341011231474e-07	3.274897153460188e-06	6.182797278597718e-06	-1.2597563454619376e-06	6.145432962512132e-07	-9.255329018742486e-07	-1.583212224431918e-06	4.801050636160653e-06	1.434625119145494e-06	2.401679239483201e-06	2.5904030280798902e-06	1.869304810497852e-06	4.7483508751611225e-06	3.433405026953551e-06	7.766391718178056e-06	6.963126907066908e-06	1.7660598814472903e-06	6.020435648679268e-06	2.6853599592868704e-06	2.960644678751123e-06	2.249023509648396e-06	4.916065336146858e-06	3.845733772323001e-06	6.126431799202692e-06	6.464107627834892e-06	9.427636769032688e-07	3.936202119803056e-06	2.0582363049470587e-06	3.228549076084164e-06	2.4725875391595764e-06	2.962791540994658e-06	7.656894922547508e-06	3.1059503271535505e-06	4.492154403124005e-06	7.514734988944838e-06	8.678792937644175e-07	2.6591540063236607e-06	1.5846042060729817e-06	4.311431439418811e-06	5.696839252777863e-06	3.0226642593333963e-06	3.294303041911917e-06	2.936778855655575e-06	2.292031695105834e-06	3.883020781358937e-06	5.843077701683796e-07	5.720788067264948e-06	2.847826181096025e-06	2.7886458155990117e-06	4.262240508978721e-06	4.312983946874738e-06	1.8306755009689368e-06	4.555144187179394e-06	7.839456884539686e-06	4.710267148766434e-06	3.5169809962098952e-06	2.5540723527228693e-06	2.0325019249867182e-06	3.4135096029785927e-06	3.921507413906511e-06	2.462826159899123e-06	4.204750894132303e-06	8.312562385981437e-06	-1.91442518371332e-06	-3.0483922728308244e-06	-1.1361071301507764e-06	-1.1539079878275516e-06	-4.121577603655169e-06	-2.612598336781957e-06	-3.918130460078828e-06	-3.4126783248211723e-06	-1.97923372979858e-06	-2.4194857815018622e-06	-2.21124651034188e-06	2.0569635239553466e-07	-2.1066039153083693e-06	6.051735113032919e-07	-1.8794037259795005e-06	-4.116006493859459e-06	-3.908831445187389e-07	-4.85136843053624e-06	-3.153070338157704e-06	-2.8287504392210394e-06	-2.3831960334064206e-06	-1.3295230019139126e-06	-1.8017328784480924e-06	5.760804469900904e-06	4.96284610562725e-06	2.970209379782318e-06	2.76970558843459e-06	1.7521099380246596e-06	2.7089790819445625e-06	2.288454652443761e-06	-5.561365014727926e-06	2.994361693708925e-06	-2.270019194838824e-08	-1.4724458878845326e-06	-5.884406618861249e-06	2.693702185752045e-07	-1.4063363096283863e-06	1.0973474573461315e-08	-1.5710586467321264e-06	-1.006225602395716e-06	1.1039323908335064e-06	1.501838141848566e-06	1.4050684171706962e-07	2.169135314034065e-06	4.82407222079928e-06	2.8658503197220853e-06	2.10926145882695e-06	1.0682899755920516e-06	-1.0699120593926637e-06	8.952843018050771e-07	-5.679440846506623e-07	2.999444859597133e-06	1.9187366433470743e-06	1.2831681033276254e-06	3.0175729079928715e-06	2.6048960535263177e-06	7.390718792521511e-07	-1.514363212606895e-08	-1.2926018371217651e-06	3.172237029502867e-06	4.402567356009968e-06	2.9814036679454148e-06	-2.398008746240521e-06	5.736734237871133e-06	-2.8673298402281944e-06	-2.743736786214868e-06	2.277910652992432e-06	-4.023188466817373e-06	-5.179557774681598e-06	-5.145368959347252e-06	-1.1230449814547685e-07	-1.3103351648169337e-06	-5.528849555958004e-07	-5.528449946723413e-07	4.6269741460491787e-07	-1.421950514668424e-06	-1.1134760597997229e-06	-2.456052925481345e-06	-7.826876640137925e-07	-1.691481884336099e-06	-7.366426189037156e-07	-1.279481807614502e-06	-3.408045046171537e-08	-2.4481164473399986e-07	-2.072127699648263e-06	-1.9873857581842458e-06	-1.0368108860348002e-06	-3.1125157420319738e-06	-5.11371126776794e-07	-1.2018344932585023e-06	-8.74285674967723e-08	-3.512187163323688e-07	-1.1859207234010682e-06	-4.326797409248684e-07	8.214178848220399e-08	1.7616555396671174e-06	-1.8488253772375172e-06	-1.5055717312861816e-06	-6.030712711435626e-07	1.3106136620422149e-08	-5.975459203000355e-07	-6.708914668251964e-08	-6.963128953429987e-07	-1.6472389461341663e-06	1.925575134009705e-06	-6.862404120511201e-07	1.40921724778309e-06	1.083671818946641e-07	-7.105435315679642e-07	2.7718538149201777e-06	8.551435826120724e-07	1.6909432076772648e-07	2.5810004444792867e-06	1.654084371693898e-06	1.2521472854132298e-06	6.563022338923474e-07	3.923536496586166e-06	1.4391656577572576e-06	1.0583725043034065e-06	9.756090548762586e-07	3.009389502039994e-06	-1.0816003168656607e-06	7.390842711174628e-07	2.113045411533676e-06	-2.632831638038624e-06	-2.6868056011153385e-06	-1.419239310962439e-06	-4.066926521772984e-06	-3.961123184126336e-06	-5.241565759206424e-06	-2.323281478311401e-06	-5.279867764329538e-06	-4.3753479985753074e-06	-2.372951257711975e-06	-2.2213484953681477e-06	-2.986485469591571e-06	-4.634733613784192e-06	-4.7734242798469495e-06	-4.202249328955077e-06	-2.9316397558432072e-06	-2.209524154750397e-06	-1.141145844485436e-06	-2.8141389520897064e-06	-2.7542257612367398e-06	1.4476617593572882e-07	-3.630037099355832e-06	2.015503469010582e-06	3.3203530165337725e-06	-2.6441199452165165e-07	-3.9325715306404163e-07	-1.5915259155008243e-06	2.3211778454879095e-07	7.49118953535799e-08	-6.172832627271418e-07	-1.4430808050747146e-06	-4.600969987222925e-06	6.208550757946796e-07	-2.809226202771242e-07	5.392158755057608e-07	2.840900776845956e-07	-1.4809126014370122e-06	1.3653534551849589e-06	-1.793181638731767e-07	1.2030852758471156e-06	8.025108400033788e-08	-9.513558438811742e-07	1.826637003432552e-06	1.5270306619186158e-07	8.259774517682672e-07	-3.2707248465158045e-06	-1.261789321915785e-07	6.923676778569643e-07	-1.2474465620471165e-06	-2.4006387775443727e-06	-3.22643609251827e-06	-1.9659944427985465e-06	-2.537501586630242e-06	-9.755462997418365e-07	-1.9673830138344783e-06	-2.4927508093242068e-06	-2.537778073019581e-06	-1.7673834236120456e-06	-3.729458740053815e-06	-6.943476364540402e-06	-9.551843049848685e-07	-1.2022949249512749e-06	-2.39417863667768e-06	2.7620291120911133e-07	-5.426428515420412e-07	2.832709355971019e-07	-2.805788881232729e-07	2.5293365624179387e-08	1.6719590121283543e-06	2.063164572518872e-07	7.137169859561254e-07	9.263059723707556e-07	1.5534536714767455e-06	7.159768529163557e-07	2.539824777159083e-07	1.6278045222861692e-06	6.711387641189503e-07	-6.613890377593634e-07	9.238436291525433e-07
4	1.0812007076310692e-06	7.826425871826359e-07	1.321022750744305e-06	7.098035439412342e-07	5.563826448451437e-07	1.6491485439473763e-06	9.65617005022068e-07	1.2528654451671173e-06	1.0601204394333763e-06	1.1919931921511306e-06	5.758821544077364e-07	3.743680565548857e-07	-1.9178560251020826e-07	8.959739830061153e-07	1.3006740573473508e-06	7.039882348180981e-07	1.1874437859660247e-06	8.57031693612953e-07	4.799773023478338e-07	8.857401780915097e-07	9.031987246999052e-07	8.639303814561572e-07	4.807722575606022e-07	9.628712405174156e-07	9.344274189970748e-07	7.044304197734164e-07	6.920761279616272e-07	9.124356665779488e-07	9.022719495987984e-07	6.054431196389487e-07	3.2757361623225734e-07	4.952410677105945e-07	1.817257384573168e-06	5.44093097687437e-07	9.42703536566114e-07	1.6496433090651408e-06	-4.580260615227871e-09	5.829316478411783e-07	9.507899676464148e-07	1.286087353946641e-06	1.0400823668987869e-07	1.0848756346604205e-06	1.4472907423623838e-06	2.1405751340353163e-06	1.0125401104232878e-06	-1.692363184702117e-06	9.386259876009716e-07	1.3094364703647443e-06	2.637652301018534e-07	8.367413215637498e-07	-4.725785913706204e-07	1.2835791949328268e-06	1.31942726966372e-06	1.72385716723511e-06	1.131947783505893e-06	6.474231213360326e-07	6.365042963807355e-07	2.3091047296475158e-06	8.564591666981869e-07	5.299390295476769e-07	1.2034104202029994e-06	4.938124220643658e-07	4.698232203281805e-07	5.533028115678462e-07	7.505173016397748e-07	7.138949627005786e-07	1.2343167554718093e-06	9.153241080639418e-07	5.759123951065703e-07	1.0752397656688115e-06	8.937849997892044e-07	2.0248075998097192e-06	1.6227313608396798e-06	8.896504368749447e-07	1.2339324939603102e-06	1.6147929500220926e-06	8.122362373796932e-07	4.691785875365895e-07	1.0143008921659202e-06	8.195532359422941e-07	7.660131586817442e-07	8.564190352444712e-07	9.588056570919434e-08	6.953184765734477e-07	1.1313809409330131e-06	2.129674157913541e-06	1.334685975962202e-06	3.553589920102241e-07	1.7668847931417986e-06	7.735712870271527e-07	4.784083671438566e-07	1.142767587225535e-06	2.2658517195850441e-07	1.7020902305375785e-06	5.365387210076733e-07	6.903840130689787e-07	1.2698098998953355e-06	8.248522362919175e-07	7.718446113358368e-07	1.3840187875757692e-06	3.3098575613621506e-07	1.0651230013536406e-06	1.748279601088143e-06	2.783594936772716e-07	1.107104822040128e-06	1.2301911738177296e-06	1.340614062428358e-06	8.654484986436728e-07	1.0128877647730403e-06	8.368580779460899e-07	7.829843298168271e-07	1.3872233921574662e-06	1.0539888535276989e-06	7.862474262765318e-07	2.184292043239111e-06	4.6543533471776765e-07	1.1615495623118477e-06	7.924263627501205e-07	4.15252230823171e-07	6.683834499199293e-07	5.651244237014907e-07	1.485773623244313e-06	9.765495860847295e-07	7.615116146553191e-07	3.7688701581828354e-07	2.276427494507516e-06	1.2608470569830388e-06	1.0100385452460614e-06	5.840755648023332e-07	1.0242349617328728e-06	5.980435844321619e-07	1.3722094536205989e-06	1.8328930764255349e-06	1.7199839703607722e-06	4.213792180962628e-06	5.712546681024833e-06	-5.315969247021712e-07	4.324631845520344e-06	6.674764335912187e-06	5.540868642128771e-06	4.169678049947834e-06	6.131917871243786e-06	4.0633976823301055e-06	5.2164205044391565e-06	3.971593287133146e-06	3.845693299808772e-06	7.992471182660665e-06	4.315575097280089e-06	3.5952557482232805e-06	4.200154307909543e-06	6.110074082243955e-06	3.1632050649932357e-06	1.8970629753312096e-05	5.013184363633627e-06	5.931169198447606e-06	6.071180450817337e-06	5.439057076728204e-06	8.023790542210918e-06	9.184675036522094e-06	8.227827493101358e-06	4.078304300492164e-06	3.914192348020151e-06	2.646286247909302e-06	5.184841029404197e-06	5.474912541103549e-06	3.316491984151071e-06	4.569165412249276e-06	6.748142823198577e-06	7.619045391038526e-06	5.350105311663356e-06	5.571173460339196e-06	3.3424771572754253e-06	6.589084023289615e-06	3.2381090022681747e-06	1.33138132696331e-06	4.042360615130747e-06	7.432930487993872e-06	7.1077279244491365e-06	8.228837032220326e-06	5.153223810339114e-06	6.114859388617333e-06	5.377781690185657e-06	5.2653772399935406e-06	5.701905593014089e-06	7.477262897737091e-06	6.221461262612138e-06	6.886103165015811e-06	1.3618267757919966e-06	1.170698396890657e-06	6.13106294622412e-06	6.123325874796137e-06	3.403488562980783e-06	5.597635208687279e-06	5.918906936130952e-06	6.103666237322614e-06	3.88749549529166e-06	5.8064583754458e-06	4.71000885227113e-06	8.96132576144737e-07	2.1191758605709765e-06	3.777517804337549e-06	4.460703621589346e-06	4.457073373487219e-06	1.9851695469697006e-06	9.959935596270952e-07	6.677631517959526e-06	5.844836778123863e-06	4.609073585015722e-06	4.020713731733849e-06	6.097760433476651e-06	5.288508873491082e-06	3.4545773814897984e-06	8.26513314677868e-06	4.897612143395236e-06	2.8322817797743483e-06	3.1937804578774376e-06	2.636700628499966e-06	4.375096068542916e-06	2.633704298204975e-06	4.643964985007187e-06	5.274716386338696e-06	4.62195885120309e-06	6.429432914956124e-07	1.6616880884612328e-06	6.034704711055383e-06	2.9306743272172757e-06	5.462598437588895e-06	5.873162990610581e-06	4.1247672015742864e-06	6.88673594595457e-07	3.4065421914419858e-06	5.602978490060195e-06	7.547616405645385e-06	5.126014457346173e-06	2.485830691512092e-06	7.929804269224405e-06	3.7759186852781568e-06	2.018119630520232e-06	7.508182079618564e-06	5.1169845391996205e-06	2.408129148534499e-06	2.474277152941795e-06	6.001090241625207e-06	5.4241268117039e-06	1.5305477063520811e-06	3.229520643799333e-06	4.81038023281144e-06	4.272737896826584e-06	3.0688636343256803e-06	5.357139343686868e-06	6.75669571137405e-06	6.819510417699348e-06	4.696073119703215e-06	5.495450295711635e-06	4.427035491971765e-06	4.3027030187658966e-06	7.187422397691989e-06	6.320696229522582e-06	3.721073426277144e-06	2.3278391836356604e-06	6.271931397350272e-06	5.168667030375218e-06	3.6278470361139625e-06	8.066820555541199e-06	9.58627788349986e-06	8.248248377640266e-06	5.466442416945938e-06	4.442133104021195e-06	6.888651114422828e-06	4.320227617427008e-06	4.061072104377672e-06	3.3174048894579755e-06	3.035748704860453e-06	2.4821285933285253e-06	4.2024939830298536e-06	3.97427311327192e-06	2.088543851641589e-06	3.04216723634454e-06	2.682618287508376e-06	3.965485120716039e-06	1.3004521406401182e-06	1.3272357364257914e-06	2.077823410218116e-06	1.3493912547346554e-06	5.390052592701977e-06	3.12267616209283e-06	2.9629541131726e-06	4.364295364212012e-06	1.5527648429269902e-06	2.101189693348715e-06	5.551499725697795e-06	2.3541956579720136e-06	5.4099267288165727e-08	3.0464641440630658e-06	1.6466850638607866e-06	3.1713873340777354e-06	2.2642634576186538e-06	5.06390006194124e-06	3.409546479815617e-06	4.2378883335914e-06	2.2400167836167384e-06	2.7580713322095107e-06	5.423650236480171e-06	2.5703479877847712e-06	5.149421212991001e-06	3.688478045660304e-06	2.159777523047524e-06	5.562389560509473e-06	2.824202510964824e-06	2.3113675524655264e-06	2.7152143502462422e-06	2.3211032385006547e-06	3.2283974178426438e-06	2.498273261153372e-06	1.470804477321508e-06	2.793506837406312e-06	1.3022396387896151e-06	2.77856497632456e-06	5.285571205604356e-06	2.122849991792464e-06	4.286474904802162e-06	2.031229087151587e-06	3.793635869442369e-06	1.4283002656156896e-06	3.131311359538813e-06	5.363380296330433e-06	3.753385954041733e-06	2.5458732579863863e-06	4.269489181751851e-06	3.925585588149261e-06	1.7095342172979144e-06	2.156914661100018e-06	6.20095306658186e-06	1.8909992149929169e-06	1.763652676345373e-06	3.6133765206614048e-06	1.6276059113806696e-06	6.930561994522577e-06	2.898504135373514e-06	3.843740159936715e-06	-3.3090061606344534e-06	4.075390279467683e-06	2.812287448250572e-06	3.798793386522448e-06	5.991963917040266e-06	2.2636461380898254e-06	1.8322674577575528e-06	2.0953752937202808e-06	4.066061592311598e-06	6.513656899187481e-06	1.985179096664069e-06	4.469409759622067e-06	3.1274605589715065e-06	3.280712462583324e-06	2.0182537809887435e-06	4.404489573062165e-06	5.076440174889285e-06	2.534185114200227e-06	3.4983313526026905e-06	3.547795586200664e-06	5.325428560354339e-07	3.5594207474787254e-06	1.6409360341640422e-06	2.748799033724936e-06	4.699439159594476e-06	2.435464693917311e-06	2.489390226401156e-06	4.325147529016249e-06	8.669334420119412e-06	2.695080866033095e-06	3.244644176447764e-06	-4.770205919157888e-07	8.767284498389927e-07	2.8020290301356e-06	4.439223744157061e-07	2.905937890318455e-06	2.4232881514762994e-06	1.8607373704071504e-06	2.036136947936029e-06	5.065714958618628e-06	3.373672370798886e-06	3.7489230635401327e-06	3.856148396153003e-06	2.9684458695555804e-06	2.2769197585148504e-06	1.8643495423020795e-06	1.4395679954759544e-06	1.35421316826978e-06	3.81421227757528e-06	1.6361873349524103e-06	2.6631551008904357e-06	1.544456381452619e-06	4.18888248532312e-06	1.3978419701743403e-06	2.220820988441119e-06	3.508733470880543e-06	1.821079649744206e-06	2.4574958388257077e-06	3.6168950146020507e-07	4.5067467908666e-06	1.4425242511606484e-07	-2.550634405906749e-07	-9.543644097220749e-08	-6.9980768557798e-07	-4.7388948587467894e-07	-3.462969573320152e-07	-2.8180022582091624e-07	1.5004624742687156e-07	-6.041644269316748e-07	-1.3101596323394915e-06	-4.077301980487391e-07	-1.7633612969802925e-07	-4.98489953315584e-07	-3.308475129415456e-07	-1.2420092616594047e-06	-6.035554065420001e-07	-1.470200459152693e-07	-2.7293111770632095e-07	-6.75317892273597e-07	-1.6709307146811625e-06	-7.031285065295378e-08	-2.7022730364478775e-07	-1.0547635156399338e-06	-8.79197784797725e-07	-2.1222786017460749e-07	-4.491167260312068e-07	-3.6212213672115474e-08	3.513252266884592e-08	-9.720828586523569e-08	-2.2732947968506778e-07	-6.981094884395134e-07	-1.3210392069140653e-07	-4.61275021734764e-07	-2.9832162340426294e-07	-1.2063283350016718e-07	-3.673187052299909e-07	-3.279620273133333e-07	-3.483300190509908e-07	-2.1476209610682417e-07	-2.771649576516211e-07	-2.731264316935267e-07	-4.863595037818413e-08	-2.6819128606803133e-07	-1.6274604774935145e-07	-1.3129013609614049e-07	-6.079641252654255e-07	-9.880112656901474e-07	-2.3541588234365923e-07	-9.68814930502049e-08	-8.912446674003149e-07	-1.255733650395996e-07	-1.4018078786648402e-07	-1.2404841527313692e-06	-1.3843498436472146e-07	-2.2164549307035489e-07	-1.917621403890735e-07	-2.6986458578903694e-07	-2.034637134329387e-07	-3.0670267392451933e-07	-4.670319810884394e-07	-2.973791310978413e-07	-7.760130529277376e-07	6.8728802204987e-08	1.836169758462347e-07	-9.508962648396846e-07	-2.3634818546725e-07	-3.824513328254398e-07	-4.9507910659940535e-08	-3.09378322072007e-07	-1.097792960536026e-06	-5.979499064778793e-07	-9.047578828358382e-07	-4.696899509326613e-07	-7.471975038697566e-08	-1.1302088154252489e-07	1.3345371030482056e-07	-3.07730090298719e-07	-3.940191817264349e-08	-1.6290154292164519e-07	-8.281215002625687e-08	-1.5826677213226506e-07	1.2033450680348778e-08	-5.028863370171166e-07	-2.041078204229052e-07	-5.217049192651757e-07	-3.48638678815405e-07	-3.093921066010808e-07	-3.133753807560425e-07	-8.644755098430323e-07	-4.091274661277567e-07	1.210511726412733e-07	-2.97633476975534e-07	-2.756416108695703e-07	-4.226909879889718e-07	-2.1901768593179935e-11	-9.535465039789417e-08	-1.255418737855507e-07	-8.72370691240576e-08	-6.338981393128051e-07	-9.5244221398616e-09	1.44160043902275e-08	-3.45875577068e-07	-4.560691309052345e-07	-7.754782131996762e-07	-3.816097375874961e-07	-3.62843195489404e-07	-2.8143096741928275e-08	-2.0763177133176214e-07	-1.472285191539413e-07	-4.1388551608179124e-07	1.5681553122703917e-07	-9.497733088892347e-08	-1.7718573985803235e-07	-3.134202941623698e-08	-5.883820790586469e-07	6.374844474521525e-08	-8.385578667002846e-07	-1.3010516397571337e-07	-3.150105385429925e-07	-1.2266452813491924e-06	-4.514556053436536e-07	-8.160076276908512e-07	-3.763314566640474e-07	-9.018348379186136e-08	-2.64614811840147e-07	-1.216392320202431e-07	-4.323999860389449e-07	-3.097621359415825e-08	-2.141353405704649e-07	-3.707585847223527e-07	-3.713225282808708e-07	-1.3728270964463718e-08	-4.4416751165954345e-08	3.4555456274176773e-09	-1.8822808556251402e-07	-8.012141847757448e-07	-1.867000491984072e-06	-1.0387846316461947e-07	-3.220997655262181e-07	-2.2929691567696866e-07	-1.2189937024231767e-06	2.029877066433983e-07	-1.6519601331310696e-06	-5.919863497183542e-07	-2.532381699893449e-07	9.429539886696148e-07	2.3889023736956005e-07	-6.528575795528013e-07	2.9845491553714965e-06	-1.7591479206657826e-07	-1.3680808024219004e-06	-7.209141131170327e-06	-4.949511549057206e-06	3.040373144358455e-07	2.12207027061595e-07	-3.539805604191315e-08	-3.1845155490373145e-07	-9.363159847453062e-07	-8.673183629070991e-07	-4.2006391254290076e-07	-4.047336403800728e-07	1.6038815147112473e-06	-3.035908662241127e-07	-4.0751297092356253e-07	2.140506239811657e-06	-3.776907675501207e-08	5.111427867632301e-07	-3.298713977528678e-07	2.151269200112438e-06	-2.4817847332769816e-08	-3.468734348643921e-07	-6.206181524248677e-07	-2.702516610497696e-07	7.256472400740678e-08	6.519153998851834e-07	-1.8530383272263864e-07	-1.1262684438406725e-06	3.261421284150856e-07	-7.978601388458628e-07	2.92976295668268e-07	-6.967827061998833e-07	-9.981964410599177e-08	-8.085136187219177e-07	-5.171953034732724e-07	-1.1384126707980613e-07	-4.71955985403838e-07	2.398658409674681e-07	1.7059119272744286e-07	-4.941750262332789e-07	-2.52979845072332e-07	-1.1600345573015149e-07	-6.771173843844736e-07	-7.063538305374095e-07	5.721216922438544e-08	-2.617782968172833e-07	-5.851943569723517e-07	-3.74251527546221e-07	-2.9841370974281745e-07	-4.914849114356912e-07	-6.341270477605576e-07	4.776070454681758e-07	-1.8111544264343138e-08	-1.4032520994078368e-06	1.2544626315502685e-06	3.728246724676865e-07	-9.512957035440196e-07	-2.256472271255916e-07	-1.0458499673404733e-05	1.0534038210607832e-06	5.702281669073272e-07	-1.4373373460330183e-06	1.0889860959650832e-06	1.1138981790281832e-06	-1.665657919147634e-06	-1.288165805135577e-07	1.3661831417266512e-06	-1.1115755569335306e-06	-1.7575989375018253e-07	-9.629269470678993e-08	5.386885959524079e-07	4.46071140913773e-07	-2.4124142328219023e-06	-1.349924190208185e-07	1.6444707853224827e-06	-2.5457609353907173e-07	-1.3782027963316068e-07	7.43765042443556e-07	-1.721813589483645e-07	8.285603030344646e-07	3.9595593648300564e-07	-1.0359516409153002e-06	1.7281601571994545e-07	-5.712885240427568e-07	3.163178519116628e-07	3.580874476938334e-07	-1.4219949662219733e-06	-1.1457328952246827e-07	7.674999551454675e-07	-1.0304148645445821e-07	-6.410850232896337e-07	3.022429950760852e-07	-9.16274359497038e-07	-5.572988470703422e-07	3.638876080458431e-07	-2.075857281624849e-07	9.467795791806567e-08	9.956772828445537e-07	-1.0179149967370904e-06	5.713728796763462e-07	-6.757077812835632e-07	-5.890163379262958e-07	-6.263643399506691e-07	8.71748468966871e-08	-4.871346845902735e-07	-3.032110953427037e-07	-2.081790853480925e-06	4.6528128905265486e-07	-9.180723168356052e-07	3.235641372612008e-07	3.486075570435787e-07	6.853638296888676e-07	-3.1940994631440844e-06	2.878725808841409e-07	1.726825047398961e-07	2.3666402171329537e-07	-7.497447995774564e-07	1.660094142152957e-07	1.4021231891092611e-06	3.62878225246277e-08	-6.786899575672578e-07	-1.0954281606245786e-06	-8.989023854155676e-07	4.112455371796386e-07	3.143890410228778e-07	-7.160937798289524e-07	-5.323266094592327e-08	4.776932655659039e-06	5.095075721328612e-06	5.29442240804201e-06	3.605824531405233e-06	4.434098627825733e-06	2.620316763568553e-06	4.345823072071653e-06	2.1032824406574946e-06	3.565672841432388e-06	3.427646788622951e-06	9.100367606151848e-07	2.629801883813343e-06	6.394983756763395e-06	3.5055957141594263e-06	3.7397553569462616e-06	6.595793820451945e-06	5.998420419928152e-06	2.1878036022826564e-06	5.336787012311106e-07	4.147035724599846e-06	2.106891997755156e-06	4.535841526376316e-06	6.451470198953757e-06	1.7151609199572704e-06	1.8188175090472212e-06	5.727216034756566e-07	3.553050646587508e-06	2.504370058886707e-06	4.097638338862453e-06	1.9773765416175597e-06	5.100741873320658e-06	1.7316958746960154e-06	3.940150236303452e-06	4.320006155467127e-06	3.103420112893218e-06	5.510660230356734e-06	2.3687321117904503e-06	2.44848142756382e-05	2.0893101009278325e-06	4.701876605395228e-06	2.026241872954415e-06	7.241482080644346e-07	3.2910454592638416e-06	1.8114587874151768e-06	1.3730292494074092e-06	2.258945187350037e-06	4.80398830404738e-06	9.016317562782206e-06	5.731715191359399e-06	2.1892924451094582e-06	1.507090360064467e-06	4.496565907174954e-06	5.872824658581521e-06	3.777337042265572e-06	4.159435775363818e-06	3.5819514323520707e-06	4.29024930781452e-06	2.0490747374424245e-06	2.3553407118015457e-06	3.2801824545458658e-06	2.691954705369426e-06	6.263300747377798e-06	4.140517376072239e-06	5.559982582781231e-06	2.702069423321518e-06	2.0571908407873707e-06	5.0020839807984885e-06	2.473759195709136e-06	1.664992623773287e-06	9.448834248360072e-07	2.727892479015281e-06	1.2536609119706554e-06	5.417488182501984e-07	2.2230256035982165e-06	2.3234049422171665e-06	2.5433951122977305e-06	4.089123137873685e-07	1.52423865529272e-06	1.559331735734304e-06	2.745232904999284e-06	3.1978493097994942e-06	7.76433523697051e-07	1.2068518344676704e-06	3.1849917832005303e-06	2.4369828679482453e-06	1.8104923356077047e-06	2.307541080881492e-06	1.8000479258262203e-06	3.80036954084062e-06	1.7986476450460032e-06	7.244720450216846e-07	2.8018993702971784e-07	1.9124504433420952e-06	-1.951754029505537e-06	1.7212836382896055e-06	5.795232027594466e-07	1.5297628124244511e-06	1.6773761899457895e-06	9.544831982566393e-07	3.127893705823226e-06	1.9613642052718205e-06	2.3870034837614185e-08	1.4471673921434558e-06	1.1911022568256159e-07	1.181070047096e-06	2.64793499127336e-07	3.882664145749004e-08	2.3799505299848533e-07	3.841362854473118e-07	1.2618091886906768e-06	6.92176683969592e-07	2.16469265978958e-06	4.564809842122486e-06	4.134352025175758e-07	7.392964107566513e-07	-5.4051895403972594e-08	8.945041258812125e-07	2.487186975486111e-06	4.509037410116434e-07	1.380900357617065e-06	8.650266067888879e-07	1.397725782226189e-06	5.544465011553257e-07	2.324901515748934e-07	5.505616584855488e-08	9.729839121064288e-07	3.811320539170993e-06	8.564494237361941e-06	3.038696377188898e-06	4.895404345006682e-06	2.730737378442427e-06	4.246598564350279e-06	2.7502187549544037e-06	3.0275027711468283e-06	1.7611042494536377e-05	7.761405868222937e-06	4.540435838862322e-06	2.173778057112941e-06	6.743527592334431e-06	1.0111817573488224e-05	7.465810540452367e-06	3.927930720237782e-06	5.347305432223948e-06	9.253903044736944e-06	7.085387096594786e-06	1.2915885235997848e-05	3.052653482882306e-06	5.008253992855316e-06	1.56358873937279e-06	5.543906354432693e-06	7.487302355002612e-06	8.250772225437686e-06	4.6874474719516e-06	4.67774134449428e-06	2.1203563846938778e-06	1.3052541589786415e-06	3.2076732168206945e-06	3.129887772956863e-06	3.427144520173897e-06	5.081546532892389e-06	7.665120165256667e-07	4.609786685705331e-07	2.513385766178544e-07	6.905974032633821e-07	1.1268757589277811e-06	2.575270627858117e-07	1.4586731822419097e-08	1.843111192556535e-07	5.36658092187281e-07	6.952250259928405e-07	9.641038332119931e-07	1.1339730008330662e-06	6.767276659047639e-07	4.912222948405542e-07	5.921098136241199e-07	4.409631060298125e-07	6.207982323758188e-07	9.3246416099646e-07	-3.079726695887075e-07	1.7973468402487924e-07	4.797108772436331e-07	1.216670142412113e-07	2.1858586762846246e-07	7.875012784097635e-07	-1.1141385130031267e-06	7.385687013083952e-07	-3.275044946349226e-07	-1.8208822893939214e-07	-7.492854479096422e-07	3.998482611677901e-07	2.8223877279742737e-07	5.658615123138588e-07	5.501956366060767e-07	7.852225962778903e-07	1.4567157222700189e-06	1.465187295934811e-07	1.2494635939219734e-06	6.706670205858245e-07	1.217568751599174e-06	2.071446033369284e-06	1.8785764268614005e-06	1.164139348475146e-06	7.687775109843642e-07	1.3910429288443993e-06	8.022898327908479e-07	9.13761141418945e-07	7.022510999377118e-07	4.572069940422807e-07	1.914282620418817e-06	1.6560268250032095e-06	1.553892843730864e-06	4.189861044778809e-07	1.6260485153907211e-06	1.2230301535964827e-06	2.649063389981165e-06	4.274598381925898e-07	1.4114500572759423e-06	3.09172492052312e-08	9.556730162785244e-08	1.984470401339422e-07	3.027768684660259e-07	5.29251678926812e-07	2.671958156952315e-07	4.158566753176274e-07	4.569852478653047e-07	5.4920395342605843e-08	1.1541330877662404e-06	1.153133553088992e-06	8.61404458873949e-08	1.1063087868024013e-06	9.222930685837129e-08	3.550236158389453e-07	3.269040576014959e-07	8.733147183193068e-07	1.1382358167111307e-07	-6.878298108858871e-08	9.147852324531414e-07	2.043294244913341e-07	2.446183771098731e-06	2.5603017093089875e-06	1.0678179478418317e-06	3.947764980694046e-06	2.4624446268717293e-06	3.148120185869629e-06	2.593825911390013e-06	7.822402636747938e-08	1.6188611198231229e-06	2.05941933018039e-06	8.953766155173071e-07	7.598458182656032e-07	2.588156803540187e-06	1.2078752433808404e-06	1.2451607744878856e-06	4.291831373848254e-06	2.5132317205134318e-06	1.3699757346330443e-06	3.297264356660889e-06	1.687490794211044e-06	-1.335671868218924e-06	-6.312221216830949e-07	5.445896249511861e-07	-4.6106251261335284e-07	-1.5718848089818493e-07	5.164495178178186e-07	2.4610608662101185e-08	-7.219662645496783e-09	-3.402240622563113e-07	-3.146025392197771e-06	6.764111617485469e-07	7.709640215125546e-08	-1.1205082728338313e-07	1.198182872030884e-06	3.597098157115397e-07	3.7477539649444235e-07	-1.9954536867317077e-07	1.1049503427784655e-06	-2.776377812097053e-07	-2.445295308461937e-07	-3.998819124717557e-07	-1.9412387075590234e-07	-2.141968252544757e-06	-2.0939926343999105e-06	-5.333514764060965e-06	-2.9947472057756386e-07	-3.708080157593941e-06	-9.070307100955688e-07	-1.970110815818771e-06	-1.952403636096278e-06	-1.0201035820500692e-06	-3.481388148429687e-06	-1.035604668686574e-06	-2.7520795811142307e-06	-3.885724311203376e-07	-9.40158145112946e-07	8.077026905084495e-07	-5.28611690242542e-06	-6.045520706265961e-08	-5.44209706276888e-06	-6.183888217492495e-06	-1.0395399385743076e-06	-1.142174596679979e-06	7.507649257831872e-08	-2.1794348867842928e-06	-9.847101409832248e-07	-1.740294123919739e-06	-1.061110538103094e-06	-1.3181744407120275e-06	-1.260946191905532e-06	-1.7623112853470957e-06	-1.5828190953470769e-06	-5.000078544981079e-06	-2.856289029296022e-06	-3.2778866625449155e-06	-1.182998857984785e-06	-3.3536339287820738e-06	-1.5902463701422676e-06	-1.1161630482092733e-06	-1.823543470891309e-06	-6.990872407186544e-06	-8.375327524845488e-07	-1.21021298582491e-06	-1.1607096439547605e-07	-1.972655354620656e-07	-1.9728618099179585e-06	1.6943970422289567e-06	1.0697099241951946e-06	1.169551637758559e-06	2.361020108310186e-07	1.9972544578195084e-06	3.621080395532772e-06	2.241360562038608e-06	9.889619150271756e-07	7.775477683935605e-07	1.022297510644421e-06	4.5842452323086046e-07	8.818876153782185e-07	1.6003416476451091e-06	7.023212447165861e-07	1.2222537861816818e-06	1.6571935930187465e-06	9.13268195290584e-07	1.523388846180751e-06	3.958436423090461e-07	1.5144312328629894e-06	2.4077939642097593e-08	5.435710477286193e-07	-1.000674160422932e-06	4.264053643510124e-07	-1.823155173497071e-07	-6.485049652837915e-08	-1.7674708487902535e-06	-3.901199363554042e-07	-4.6750272986173513e-07	-3.0126780075079296e-06	2.35152629102231e-06	-1.118288963652958e-07	-5.9377612160460564e-08	1.415915107827459e-06	-1.0508722425583985e-06	-1.52288043864246e-06	-2.1970990360387082e-07	2.238482510463768e-09	6.097090476941958e-07	1.9275546492281137e-08	-7.738399290246889e-07	-1.5714813343947751e-06	-2.729696007008897e-06	-5.305234367369849e-07	-2.429188953101402e-06	-3.0285298180388054e-06	-5.372164650907507e-06	1.2106261237931903e-06	2.369710273342207e-06	-1.2929225476909778e-06	-4.758044838126807e-07	7.903780669948901e-07	2.088323299176409e-06	7.187850314949173e-07	6.137295116559471e-08	2.50776196253355e-07	1.796802280296106e-07	5.455530072140391e-07	1.6355494381059543e-06	1.8452850554240283e-06	5.716352688978077e-07	1.4776667285332223e-06	3.50111668012687e-06	-1.1929805623367429e-06	1.116583007387817e-06	1.245177827513544e-07	-2.1069142803753493e-06	2.0422996840352425e-06	7.74629711486341e-07	2.065716415700081e-07	2.5848585210042074e-06	2.1953826490062056e-06	1.3753194139098926e-07	5.953909749223385e-06	1.914461762453357e-07	-3.948527478314645e-07	2.537042291805846e-06	3.116500693067792e-06	5.934799901297083e-06	2.8609288165171165e-06	5.697394044545945e-06	6.409482011804357e-08	2.7530684292287333e-06	7.426161118928576e-06	5.5184855227707885e-06	-2.334131295356201e-06	3.049831320822705e-06	-3.9758733691996895e-06	1.484583663113881e-06	6.540842036883987e-07	1.990659484363277e-06	2.819856035785051e-06	1.93042296814383e-06	-1.0876505029955297e-06	7.569787157990504e-06	1.055599341270863e-06	4.3087470658065286e-06	6.155511982797179e-06	9.01625298865838e-07	1.5087777001099312e-06	2.660930704223574e-06	1.048751187227026e-06	4.253815859556198e-06	3.730699290827033e-06	3.7092981983732898e-06	4.7719104259158485e-06	1.6670326203893635e-06	1.331880866928259e-06	3.1243719149642857e-06	3.2940638448053505e-06	3.851638666674262e-06	2.853076239262009e-06	2.482656327629229e-06	3.302102868474321e-06	4.433277354110032e-06	3.046736765099922e-06	4.868774112765095e-07	2.0165500700386474e-06	2.77666435977153e-06	3.649126938398695e-06	-1.7488546291133389e-06	-1.6621902432234492e-07	-7.733971187917632e-07	-5.018902811571024e-06	-6.07727633905597e-06	-2.7885555482498603e-06	-9.373298780701589e-06	-1.489832328616103e-07	-1.216093460243428e-05	-9.221250252267056e-07	-3.3831959171948256e-06	-1.5184834865067387e-06	-1.771062329680717e-06	-5.216016688791569e-06	-3.914786248060409e-06	-4.104796062165406e-06	-1.5421315993080498e-06	-2.2629137674812227e-06	-5.02279408465256e-06	-3.076653683820041e-06	2.6047716801258503e-06	-5.330547537596431e-06	-1.3507258245226694e-06	-4.458152943698224e-06	4.229461410432123e-06	-5.115500698593678e-07	9.886740599540644e-07	-4.307889014398825e-07	4.591085598804057e-06	-1.35198422412941e-06	-1.4412701148103224e-06	-7.538289992226055e-07	-7.170809226408892e-07	-1.540134917377145e-06	-8.973653393695713e-07	8.573456398153212e-07	-2.742038759606657e-06	8.418421202804893e-06	-8.128666308948596e-07	7.494681995012797e-07	-6.022848708653329e-08	3.4550771488284227e-06	-7.372842674158164e-07	-1.7473030311521145e-07	2.561975520620763e-07	-2.47374998707528e-07	-9.34560830501141e-07	-1.1844247183034895e-06	-2.4553542061767075e-06	-1.1011211427103262e-06	-1.910971377583337e-06	2.502441702745273e-07	-4.244436695444165e-07	-1.0037788200634169e-07	-8.815379715088056e-08	-4.3486942047366035e-08	-9.43136456044158e-07	-1.5884655795161962e-06	-3.191025825799443e-06	-1.2827179034502478e-06	6.732781798746146e-07	6.728469656991365e-07	-5.277146328808158e-07	7.733221423222858e-07	-7.079896704453859e-07	-1.1577019449759971e-06	1.5384969742626708e-07	5.95229380451201e-07	-7.054644584059133e-07	1.6198777075260298e-07	6.456554046962992e-07	2.404067345196381e-07	-7.363845497820876e-07	1.961898306035437e-07	-1.8380975461695923e-06	-4.876529828834464e-07	9.958497457773774e-07	2.520927466775902e-07	6.034786110831192e-07	1.05453716514603e-06	3.0450623853539582e-06	-2.863889221771388e-06	-9.343388001070708e-07	-1.586594976288325e-06	1.6037380419220426e-06	9.827224403125e-07	5.31177192897303e-06	6.6811894612328615e-06	1.9341762254043715e-06	-1.4414010820473775e-06	1.9752558273467e-06	5.253218205325538e-06	-4.207712663628627e-06	5.560062845688662e-07	-4.139136819958368e-07	4.368838744994719e-06	8.298742386614322e-07	1.7387995967510506e-06	4.9640426880159794e-08	-4.370574515633052e-07	9.0079140591115e-07	-9.593020422471454e-07	-6.504950533781084e-07	2.684968876565108e-06	1.747940245877544e-06	1.449326873625978e-06	-5.8229307597912345e-08	6.830947540947818e-07	-1.5741609331598738e-06	-1.6876201698323712e-06	-6.163029411254684e-07	-1.1576227052501054e-06	-2.9046333338556e-07	1.0123707170350826e-06	1.8121111224900237e-06	-1.2225000034504774e-07	-1.0382552773080531e-06	-9.081828693524584e-07	-6.109641503826424e-07	-2.6852308110392187e-06	2.74068440830888e-07	3.7065862557028605e-07	5.522708192984283e-07	1.197714993850241e-07	5.497647634911118e-07	6.531363965223136e-07	-8.836438780690514e-08	7.857049411086336e-08	-1.0446286751175649e-06	1.1322093769194908e-06	-5.479023457155563e-07	-2.318154201930156e-07	1.1744454013751238e-06	2.5970693968702108e-06	1.534094167254807e-06	4.320830555570865e-07	1.1955687568843132e-06	5.2878611711548735e-08	1.0943700772259035e-06	9.125383115815566e-08	2.372851895415806e-06	7.135269015634549e-07	7.639289947292127e-07	-1.0017843266041383e-07	-1.755561015670537e-06	1.1905274277523858e-06	7.853901706766919e-07	2.7014191346097505e-06	5.155112603461021e-07	-1.4543688564572221e-07	2.43927246401654e-07	8.303532013087533e-07	1.0229290410279646e-06	-8.70831286192697e-07	7.931539585115388e-07	-8.745911372898263e-07	8.948894105742511e-07	7.201699503411875e-08	5.518468242371455e-07	-3.5846096579916775e-07	-6.142102506601077e-07	1.5877145642662072e-06	-3.324353770040034e-07	5.027013827429983e-08	-4.582227120408788e-06	-4.199657269055024e-06	-2.246738858957542e-06	-3.2823804758663755e-06	-6.058923645468894e-06	3.621365181061265e-07	1.601528992978274e-06	-1.7796076008380624e-06	-4.754969268105924e-06	-3.0979990697233006e-06	-1.678820808592718e-06	-1.9876063106494257e-06	9.090375101550308e-07	-3.1022577786643524e-06	-1.267536617888254e-06	-2.05419451049238e-06	-5.8389311163864483e-08	-1.4807279740125523e-06	-1.403109081365983e-06	-1.2804910056729568e-06	-1.7280505062444718e-06	1.0932234317806433e-06	-5.4602129040404186e-08	-1.4375851264958328e-07	-1.340778680969379e-06	-7.450107375461813e-08	-9.108154017667404e-07	7.214505615138479e-08	-8.682933412273997e-07	-5.35557592229452e-06	-6.537575245602056e-07	-1.0270291284086853e-07	2.362354962315294e-06	4.307213657739339e-06	6.236170975171262e-06	3.845859737339197e-06	2.6845175398193533e-06	1.2802757964891498e-06	5.960383077763254e-06	5.120186870044563e-06	4.853920017922064e-06	6.297574145719409e-06	2.743493723755819e-06	4.445317244972102e-06	9.73234932644118e-07	2.57833971772925e-06	3.889018444169778e-06	9.459337775297172e-07	2.609164766909089e-06	3.0072186518737e-07	9.157408271676104e-07	2.523811872379156e-06	2.832678319464321e-06	3.6356250348035246e-06	5.2690772633923195e-08	2.187717655033339e-06	1.9910507944587152e-06	1.7624354313738877e-06	2.0852890258993287e-07	1.9772498944803374e-06	2.569220214354573e-06	1.7745060176821428e-07	4.364811047707917e-06
5	3.033423467968533e-07	1.175805664388463e-06	2.261192975083759e-07	1.7034365384915873e-07	-7.663719259198842e-08	1.3103422134008724e-06	1.2643072011542245e-07	5.279998731566593e-07	-5.8973409267082395e-08	3.755968691621092e-07	2.831051801877038e-07	-2.0090615748813437e-07	1.895001275897812e-07	9.388963917444926e-07	2.225929620180977e-06	9.953630808468007e-08	-3.2798391202959465e-07	-2.1773905345412462e-08	-1.4169754081194696e-07	1.228022341592805e-07	-3.853231760331255e-07	2.167502373140451e-07	4.1067147549256333e-07	-7.042127947443079e-08	1.7946236141597185e-07	2.622497561333148e-07	-2.496866045476054e-06	7.132092605388607e-07	-3.666511929623084e-07	-1.272974969879215e-07	1.0086182555824053e-06	-2.7496645316205104e-07	2.283892683863087e-07	-2.4031086809372937e-07	1.02739065255264e-07	1.3114505463818205e-06	1.440823815812564e-08	2.945549226751609e-07	5.944592658124748e-07	6.837576620455366e-07	1.2811423744096828e-07	7.265263093358953e-07	3.211086152532517e-07	2.504338681319496e-06	1.244456342419653e-07	-9.196473911288194e-07	1.661957526266633e-06	1.5516919802394114e-06	1.085815483747865e-06	3.190320114754286e-07	1.1187864856765373e-06	2.912912009378488e-07	1.4876660259233176e-07	1.0786129678308498e-06	8.577127914577432e-07	-6.244731025617511e-07	-2.84603459022037e-07	1.1223365845580702e-06	8.349941538199347e-08	-2.243243670818629e-07	3.031180426660285e-07	2.0473702733170285e-08	-7.627238574059447e-08	6.449697309562907e-08	1.857019071849209e-07	6.52578364679357e-07	1.238333311448514e-06	-3.020232384187693e-07	3.7665455465685227e-07	2.567527417340898e-07	-1.4027160943896888e-07	1.292826539156522e-07	6.060271857677435e-07	-1.693047835260586e-07	3.348534960423422e-07	6.000755092827603e-07	4.319317099543696e-07	4.8396742613476824e-08	7.424378622999939e-07	-1.7509694316686367e-07	3.579664280550787e-07	5.862367515874212e-07	-1.0996514987482443e-07	1.211480196161574e-07	5.274420118439593e-07	-2.05386868401547e-07	1.3083499652566388e-06	4.983867825103516e-07	2.488252732746332e-07	1.7386332729074638e-07	-2.33877784694414e-07	4.364628694020212e-07	-1.616111831026501e-07	3.799613352839515e-07	-8.91195170993342e-08	8.759096914445763e-08	6.075951546336e-07	-1.7085025660890096e-07	3.527184730955924e-07	-1.2071961918991292e-07	4.467372036742745e-07	6.385425308508275e-07	4.605531245260863e-08	-2.4271449206025864e-07	2.2636754692939578e-07	2.122420710293227e-07	1.1754006123965158e-07	-1.266545552880416e-07	4.610680548466917e-07	4.545889566998085e-07	-5.987473628010775e-07	6.130674137239112e-07	1.0410225570467446e-07	-4.433646267898439e-07	6.730253403475217e-07	-2.3341549137967377e-07	1.5935789576815298e-07	1.7216549963450237e-07	-2.676305825843883e-07	-2.052088348136749e-07	6.19620976749502e-08	-4.884145710093435e-07	4.707186178620759e-07	8.91695890459232e-07	-1.3451115421503348e-07	8.572657179684029e-07	4.1701460418153147e-07	3.764316716114991e-07	3.003141841873003e-07	3.0120193628135894e-07	2.296753507380345e-07	-2.361767457159658e-07	1.666399498390092e-06	2.4576861505920533e-06	2.164637862733798e-06	9.557286375638796e-07	1.0462897535035154e-06	4.569610155158443e-06	4.008353243989404e-06	3.559139486242202e-06	3.899229341186583e-06	3.99908140025218e-06	4.2790961742866784e-06	2.531433437980013e-06	1.575172404955083e-06	4.521546998148551e-06	1.6683277408446884e-06	3.106997155555291e-06	3.114708761131624e-06	4.096417796972673e-06	2.848729764082236e-06	1.606221644578909e-06	1.1706730219884776e-05	4.97596329296357e-06	2.7674891498463694e-06	5.352502739697229e-06	7.425586545650731e-07	4.041117790620774e-06	6.740418939443771e-06	5.308844720275374e-06	2.7922055778617505e-06	4.461111871023604e-07	9.14429278964235e-07	2.685398158064345e-06	2.9124894354026765e-06	2.2696096948493505e-06	3.1804381706024287e-06	5.984160452499054e-06	5.672027327818796e-06	4.624468147085281e-06	1.2573666481330292e-06	4.227412773616379e-06	2.5279616693296703e-06	2.3330824205913814e-06	1.7347472294204636e-06	3.1215586204780266e-06	2.138688159902813e-06	2.87088778350153e-06	2.6770665044750785e-06	3.320958057884127e-06	4.471453394216951e-06	2.704118742258288e-06	2.858712377928896e-06	4.738044481200632e-06	2.055317509075394e-06	5.586830411630217e-06	7.64560991228791e-06	-6.685971811748459e-07	4.3182612330383563e-07	1.3320761809154646e-06	4.627636371878907e-06	1.0874430245166875e-06	1.698463165666908e-06	3.2237953746516723e-06	4.7348207772301976e-06	1.0066361255667289e-06	2.6093723590747686e-06	4.814518433704507e-06	1.323191327173845e-06	2.957046035589883e-06	2.098963250318775e-06	3.933067546313396e-06	4.9027157729142345e-06	4.740332713026874e-07	-1.1374845598766117e-06	3.1972904253052548e-06	4.512730811256915e-06	5.225096629146719e-06	2.9133148018445354e-06	4.293059646442998e-06	3.8049522572691785e-06	2.499416723367176e-06	6.309837772278115e-06	2.6552459075901425e-06	8.251283247773245e-07	1.9773042367887683e-06	5.705755029339343e-06	2.013282937696204e-06	2.1967507564113475e-06	4.146785158809507e-06	7.599292644044908e-07	2.3824422896723263e-06	5.826196911584702e-07	1.59449007242074e-06	4.383105078886729e-06	3.103781637037173e-06	3.748945800907677e-06	2.689492930585402e-06	4.059164439240703e-06	2.333620159333805e-07	2.786123786790995e-06	3.0183248327375622e-06	5.2816712923231535e-06	1.3128394584782654e-06	1.4955256801840733e-06	5.384022188081872e-06	1.3740582289756276e-06	2.161393013011548e-06	3.1447057153854985e-06	3.578953737815027e-06	1.4857675978419138e-06	1.838612320170796e-06	3.831755748251453e-06	5.070251972938422e-06	1.7352225540889776e-06	5.534351430469542e-07	5.247095032245852e-06	2.8173558348498773e-06	8.505342634634872e-07	3.606547124945792e-06	3.424902843107702e-06	3.0921478355594445e-06	2.623515229061013e-06	2.3351735762844328e-06	4.647344667318976e-06	1.5068983429955551e-06	3.001356844833936e-06	2.115013785441988e-06	3.505343102006009e-06	1.2900926549264111e-06	5.75540570935118e-06	2.9286352400959004e-06	2.256283551105298e-06	7.889674634498078e-06	6.739565378666157e-06	5.3857856983086094e-06	3.0505248105328064e-06	1.3430332046482365e-06	4.045725290779956e-06	4.858913143834798e-06	3.113243565167068e-06	2.760264806056512e-06	1.395993422192987e-06	6.126934977146448e-07	4.243612693244359e-06	1.910540959215723e-06	2.000631866394542e-06	2.3493098524340894e-06	3.665343683678657e-06	4.254405666870298e-06	1.6368614979000997e-06	2.075516022159718e-06	1.222938180944766e-06	1.7268139345105735e-06	7.021633791737258e-06	3.438501607888611e-06	3.79386483473354e-06	2.709360614971956e-06	3.864605332637439e-06	1.2002335552097063e-06	3.232533799746306e-06	1.7657018815953052e-06	8.866655889505637e-07	2.157449216610985e-06	2.829621280397987e-06	2.1960263438813854e-06	1.873541123131872e-06	5.828792836837238e-06	1.6382327885366976e-06	3.200757873855764e-06	1.52314589740854e-06	4.255342901160475e-06	2.278697593283141e-06	1.968270908037084e-06	5.0121652748202905e-06	2.339597813261207e-06	3.476496203802526e-06	5.086082637717482e-06	2.596193326098728e-06	2.433542704238789e-06	3.063707936235005e-06	2.068499952656566e-06	1.716545511953882e-06	1.430837755833636e-06	2.1404807739600078e-06	3.0989253900770564e-06	1.438674985365651e-06	1.023809318212443e-06	4.038018232677132e-06	2.0179202238068683e-06	4.004289166914532e-06	3.125753664789954e-06	3.309551857455517e-06	7.762975542391359e-07	1.8415905742585888e-06	2.434085672575748e-06	3.434518930589548e-06	2.3298384803638328e-06	3.649203108579968e-06	3.687590606205049e-06	2.2547412754647667e-06	1.4477842569249333e-06	4.283941052563023e-06	4.183345481578726e-06	2.2020428787072888e-06	2.828159267664887e-06	2.573622168711154e-06	5.465187314257491e-06	2.2478639039036352e-06	2.833610324159963e-06	-1.2468714203350828e-06	3.442770776018733e-06	2.690874907784746e-06	3.5072075661446438e-06	3.084643594775116e-06	2.654162017279305e-06	2.129423137375852e-06	1.1694808108586583e-06	1.3018204754189355e-06	6.981931619520765e-06	1.0968011565637426e-06	3.176765403622994e-06	2.0965621843060944e-06	3.685824367494206e-06	9.683246844360838e-07	2.538673697927152e-06	4.653683390642982e-06	1.7783153225536807e-06	2.85775013253442e-06	2.3918489659990883e-06	1.1146128144901013e-06	4.709214408649132e-06	1.0922010460490128e-06	3.986077899753582e-06	4.219264610583196e-06	2.5579322482371936e-06	1.014994040815509e-06	2.5549859401508e-06	-3.707022244725522e-07	1.1386745200070436e-06	1.7804011349653592e-06	-6.710885145366774e-07	9.090135790756904e-06	5.7285252097472046e-08	1.4235862408895628e-06	2.800603397190571e-06	1.1964748409809545e-06	3.895936970366165e-06	1.5079240256454796e-06	3.5107036637782585e-06	4.135269591643009e-06	3.3037497360055568e-06	2.684914534256677e-06	2.395723186054965e-06	2.050327111646766e-06	2.28078488362371e-06	3.986351657658815e-06	4.4921775952389e-06	4.007818461104762e-06	9.03741579350026e-07	2.4772500637482157e-06	1.3037609960520058e-06	4.471737611311255e-06	1.915350821946049e-06	1.666482035034278e-06	2.5217839265678776e-06	2.622402917040745e-06	2.283159346916364e-06	4.89590888719249e-07	2.679778617675765e-06	3.507686301418289e-07	5.202261377235118e-07	6.979760769354471e-07	5.039448183197237e-07	1.432224621567002e-06	6.536183718708344e-07	3.411456077628827e-07	9.180439519695938e-07	5.000837290936033e-07	5.914813527851948e-07	3.281626561602025e-07	6.643566621278296e-07	5.945201451140747e-07	5.769059043814195e-07	1.117712940867932e-06	4.08924563544133e-07	7.952352234497084e-07	3.113737534476968e-07	3.780365886996151e-07	1.3173513480069232e-06	5.8045861806022e-07	8.033254061956541e-07	5.565883043345821e-07	4.919974117001402e-07	2.8279643515816133e-07	7.649193207726057e-07	6.181302296681679e-07	8.21178218757268e-07	8.540437193005346e-07	9.55826862991671e-07	8.160642437360366e-07	2.1330416188902745e-07	9.215299314746516e-07	4.39222588966004e-07	3.531521883815003e-07	7.112481625881628e-07	1.2760617664753229e-06	7.469812999261194e-07	1.5463874092347396e-07	5.069725830253446e-07	2.935548195637239e-07	6.327137498374213e-07	4.51558975100852e-07	6.211444087966811e-07	7.749873986995226e-08	2.812096511206619e-07	7.348706958509865e-07	1.3658348052558722e-06	4.304107221742015e-07	1.4566660411219345e-07	3.323484065731464e-07	1.3967853647045558e-06	1.0313879101886414e-06	1.1117724625364644e-06	9.941887810782646e-07	1.0985029348375974e-06	2.4702572432033776e-07	7.533261623393628e-07	1.093793684958655e-06	5.68529799238604e-07	5.118906187817629e-07	7.015297569523682e-07	4.971679459231382e-07	6.118625606177375e-07	7.077192094584461e-07	5.719133469028748e-07	6.856922709630453e-07	3.408370332635968e-07	5.246515684120823e-07	3.517215816373209e-07	2.0419892621248442e-07	9.616265970180391e-07	5.028938403484062e-07	3.12391961188041e-07	9.295905556427896e-07	1.3037581538810628e-06	3.631566869444214e-07	2.497303626114445e-07	9.088603292184416e-07	9.329340855401824e-07	3.086709341459937e-07	2.97402351634446e-07	1.1547032272574145e-06	6.019034231030673e-07	3.371474974755984e-07	6.310290814326436e-07	4.214893181142543e-07	4.196431291347835e-07	5.699676535186882e-07	1.0509224921406712e-06	5.133177864991012e-07	3.843466913622251e-07	2.1422172835627867e-07	2.207480065408163e-07	7.105944632712635e-07	9.77721015260613e-08	1.6217791198869238e-07	3.4496682133067225e-07	5.999793870614667e-07	5.824673507959233e-07	4.444574983608618e-07	5.279541710478952e-07	2.054577663557211e-07	7.681081797272782e-07	8.764016570239619e-07	1.1122294836241051e-06	1.3629653494717786e-06	4.648235574222781e-07	7.178025498433271e-07	3.813447619904764e-07	9.789692967387964e-07	4.7545913162139197e-07	5.380051106840256e-07	8.09043569915957e-07	1.0324063168809516e-06	3.205429095487489e-07	6.136974661785644e-07	5.0271302143301e-07	9.491810715189786e-07	-1.6339452031388646e-06	4.318824835536361e-07	9.615235967430635e-07	5.083624046164914e-07	9.956776381159217e-08	7.279132319126802e-07	3.594388147121208e-07	5.74770297134819e-07	7.46500404602557e-07	4.223936116432015e-07	6.652478532487294e-07	8.271530305137276e-07	5.723583171857172e-07	2.265376224386273e-07	8.886250952855335e-07	4.822724122277577e-07	1.2931461697007762e-06	1.3046219464740716e-06	4.5770519818688637e-07	5.297341658661026e-07	3.387262950127479e-07	-3.4331043252677773e-07	-5.363489208320971e-07	-2.9525810987252044e-06	-2.547672863784101e-07	-3.729327886503597e-07	-1.063117224475718e-06	-4.7129623226283e-07	-4.678067000440933e-07	-7.2145214247143485e-09	-2.347753934373032e-06	-1.4076922525418922e-06	-1.3562403466949038e-07	-1.5858037158977822e-06	-5.434060881270852e-07	-1.0998072639267775e-06	-5.446227078209631e-07	-1.0742675158326165e-06	-4.714669614713785e-07	-6.641961135755992e-06	-8.085605145424779e-07	-1.01410330444196e-06	-6.782613013456285e-07	-7.870688705224893e-07	-7.743269634374883e-07	-3.265359396209533e-07	-2.95418004725434e-07	-8.394531505473424e-07	-1.0352997605878045e-06	-1.3812123711431926e-07	-8.37263542052824e-07	-8.58240468915028e-07	-9.760240118339425e-07	-1.3764404229732463e-06	-5.227587962508551e-07	-2.1064620625566027e-07	-3.3031756174750626e-07	-4.653340965887765e-07	-5.235905291556264e-07	-5.914590701650013e-07	-4.000451667707239e-07	-7.059813356136146e-07	-1.3808852372676483e-06	-5.466278025778593e-07	-2.0142042558291e-06	-1.7985038880397044e-07	-9.056901149051556e-07	-6.436007424781565e-07	-8.15882046367733e-08	-3.19047160246555e-07	-1.6315113953169202e-06	-8.035050882426731e-07	-1.3234451898824773e-06	-5.723916274291696e-07	-2.030095174632152e-06	-4.671102828979201e-07	-1.293778154831671e-06	-2.982124556183408e-07	-6.962642373764538e-07	-7.962734116517822e-07	-7.467099294444779e-07	-9.176743560601608e-07	-9.465396715313544e-07	4.082542943706358e-07	-1.99454092353335e-07	-5.726166705244395e-07	-1.0261271654599111e-06	-2.819035671564052e-07	-2.060657209312922e-07	-7.710672207394964e-07	-7.886868047535245e-07	-1.41474595238833e-06	-4.079855955296807e-07	-1.437739797438553e-06	-1.520433784207853e-06	-6.471128699558903e-07	-3.263023415911448e-07	-1.4316440228867575e-06	-8.322468829646823e-07	-1.2288091966183856e-06	-7.22840013622772e-07	-1.4407711432795622e-06	-9.329936574431484e-07	-1.4010004178999225e-06	-3.829713364211784e-07	-1.2412903060976532e-06	-6.533398391184164e-07	4.846096857136217e-08	-6.664414513579686e-07	-1.025545316224452e-06	-1.225586515829491e-06	-1.4195518360793358e-06	-8.62389242684003e-07	-1.5821926808712306e-06	-1.2197090200061211e-06	-3.224035651783197e-07	-1.496438244430465e-06	-1.0460541943757562e-06	-4.124537156258157e-07	-5.177237767384213e-07	-2.846601034889318e-07	-1.2660291304200657e-06	-1.5484195046155946e-06	-6.280080810938671e-07	-2.3303430225496413e-06	-8.368716635231976e-07	-8.599323564340011e-07	8.016384640541219e-07	-1.5613611594744723e-06	-8.456671025669493e-07	-1.068132974069158e-06	-5.956805466666992e-07	-9.205422202285264e-07	-1.4440158793149749e-06	-2.758270056801848e-07	-1.2045127277815482e-06	-9.95006189441483e-07	-1.0406116643935093e-06	-9.012002237795967e-07	-5.696530251952936e-07	-1.1829370123450644e-06	-1.3412277439783793e-06	-3.4783010249839215e-08	-7.274088602571283e-07	-3.001149480041932e-07	-4.79387892937666e-07	-1.1935251222894294e-06	-2.95683065587582e-07	-1.1817970744232298e-06	-9.797507800612948e-07	-4.32884093015673e-07	-1.2482621514209311e-06	-1.8669234123080969e-06	-5.571390602199244e-07	-6.511305628009723e-07	-8.454489943687804e-07	-7.314891377063759e-07	2.3342258828051854e-06	2.585795073173358e-06	4.105923380848253e-06	2.001434040721506e-06	2.7403843887441326e-06	1.00838349226251e-06	2.640980255819158e-06	1.191986143567192e-06	1.1905917745025365e-06	2.0469508399401093e-06	4.875834633821796e-07	1.5223542959574845e-06	4.076129243912874e-06	2.082633727695793e-06	2.392614760537981e-06	4.167691258771811e-06	3.1808745006856043e-06	7.554022545264161e-07	1.523394246305543e-07	2.2409581106330734e-06	1.3092937933834037e-06	1.2016985238005873e-06	3.1909974040900124e-06	4.310678320962325e-07	6.753994057362434e-07	3.0926088356864057e-07	1.8707236222326171e-06	3.94458680830212e-07	2.561860355854151e-06	1.2480268196668476e-06	2.4517689780623182e-06	1.0540666153247005e-06	2.7599230634223204e-06	2.667455873961444e-06	2.5254189495171886e-06	2.606922407721868e-06	2.210242200817447e-06	1.3034470612183212e-05	1.6311527133439083e-06	4.42431428382406e-06	1.2250662848600768e-06	9.254666792912758e-07	3.68163023267698e-06	1.97802319235052e-06	8.625982559351542e-07	2.722467343119206e-06	3.672725824799272e-06	9.223307642969305e-06	4.237860594002996e-06	1.7559502794028958e-06	1.6796414001873927e-06	5.1509341574274e-06	4.092615654371912e-06	3.6850155993306544e-06	5.138708274898818e-06	2.5245674351026537e-06	3.889543677360052e-06	1.4560844192601508e-06	1.928402298290166e-06	2.773897449515061e-06	1.4746843817192712e-06	4.4513449211081024e-06	2.3929719645821024e-06	3.983927854278591e-06	2.3795175820851e-06	1.4600707345380215e-06	4.187842023384292e-06	2.517045231797965e-06	2.82596062106677e-07	2.1520295945265389e-07	1.5271261872840114e-06	5.544926580114407e-07	-1.1159423962681104e-07	-4.17690444010077e-07	7.343497827605461e-07	6.590468615286227e-07	-1.5728228390798904e-06	-2.288675204908941e-07	-6.530670759730128e-08	-5.906246656195435e-07	5.463151637741248e-07	-4.0453954852637253e-07	-3.848722940347216e-07	9.756619192557991e-07	2.56609922644202e-07	-1.0273113275616197e-06	2.794957936202991e-06	5.969669700789382e-07	1.0943708872446225e-07	9.95696723293804e-07	4.1192788557964377e-07	9.55112682277104e-08	1.1325075774948343e-06	-1.2674407798840548e-06	8.946017260313965e-07	-1.48451334780475e-07	9.663906439527636e-07	6.222265369615343e-07	1.5552511456462528e-07	-1.9164317563991062e-06	-3.577573579605087e-07	2.2596773874283826e-07	-5.747545515077945e-07	-5.168153052181879e-07	-5.950671493337722e-07	7.7697272615751e-08	1.9660349437344848e-07	-9.377323806347705e-08	-1.4967110928409968e-07	3.594879842694354e-07	-2.695344960557122e-07	-1.8504784975448276e-06	-1.7932437685885816e-06	3.9602520018888754e-07	-1.1680323552809568e-07	6.385734252489783e-08	2.9075974339320965e-07	-3.923302756447811e-06	1.752958951328765e-07	-3.971741193709022e-07	3.1300660907618294e-07	1.639418911736357e-07	4.192874598629715e-07	3.054027217785915e-07	2.8658269002335146e-07	6.10462393524358e-07	-2.9970390187372686e-06	6.203785574143694e-07	-6.184086487337481e-07	-1.1618478765740292e-06	-5.296238896335126e-07	-6.36981496882072e-07	-1.1120257568109082e-06	-3.859596290567424e-06	8.583071462453518e-07	2.7575748617891804e-07	-5.885580094400211e-07	-7.269205752891139e-07	-3.934149390261155e-06	-2.6815832825377584e-06	-1.543159442007891e-06	-9.406720664628664e-07	-9.839077108608765e-08	3.876485550335929e-07	-4.49303485083874e-07	1.088142084881838e-06	-1.2925877399538876e-06	-2.900322897403385e-06	-1.5509658624068837e-07	-2.3968414097907957e-06	-6.800232768000569e-07	-1.854322135841357e-06	-1.336082277703099e-06	-1.8216627495348805e-06	-3.415510946069844e-06	-7.567046509393549e-07	-2.063510009975289e-06	-2.0421376234480706e-07	-6.737006401635881e-07	1.1878795476150117e-06	3.7126152818700575e-08	-4.7538225800281e-08	3.564422712543092e-08	-1.5497506922201865e-07	4.264821598098934e-07	-4.900877002000925e-07	-1.546901984283977e-07	-8.21645116388936e-08	-2.457316554682621e-07	-1.0995893262588652e-06	2.669261789378652e-07	-1.7436013877158985e-07	-1.4583302743176318e-07	-8.455616011815437e-07	-6.171252380227088e-07	-1.2339377519765549e-07	3.248725377602568e-08	-4.101740671558218e-07	-5.593192327069119e-07	1.6248925760464775e-07	-1.3337975133254076e-06	-1.0822868716786616e-06	-4.65978700958658e-07	6.635890485995333e-07	-3.579819747301372e-07	-2.667027843017422e-07	4.49655715328845e-07	-1.493185322942736e-06	-9.328401802122244e-07	4.5455795572024726e-08	1.039215931086801e-07	-1.001537043521239e-06	2.741005644679717e-08	6.326444923487884e-10	-1.5787184892701592e-08	-1.987509250511721e-07	-4.161846902661637e-07	1.1691852250805823e-06	1.4348254353535594e-06	2.176681164201e-06	3.319809593449463e-06	1.918114776344737e-06	1.65167818977352e-06	1.1053491562051931e-06	3.0082153443800053e-06	1.8872320879381728e-06	3.4893423617177177e-06	8.71349129738519e-07	2.396782747382531e-06	2.8873289465991547e-06	3.2902930797718e-06	3.804379502980737e-06	1.5219147826428523e-06	1.7349784684483891e-06	5.179334038984962e-06	1.5660918961657444e-06	-6.285227982516517e-08	-2.5848368068182026e-07	-7.96540078340513e-08	-7.389712841643359e-09	-1.41279244303405e-07	5.0990088595881395e-08	-8.921806227135677e-08	-1.6860849427757785e-07	2.4312106461366056e-07	-3.212747401448724e-07	1.2661696757731988e-07	2.7712408723346016e-07	-9.43152969057337e-08	1.3629585460250835e-08	-1.2306546182117017e-07	-1.0285056362135948e-07	1.2500925095082493e-07	2.271293340072589e-07	-1.4643451606843882e-07	-2.357682831188868e-07	-6.809789852013637e-07	-1.967352289966584e-07	1.3618007415061584e-06	1.0839859214684111e-06	1.150381422121427e-06	1.749658281369193e-06	8.467355883112759e-07	1.3149132200851454e-06	1.3956151860838872e-06	1.3020055575907463e-06	5.14739042500878e-07	1.8843144289348857e-07	5.630472514894791e-07	4.142496550230135e-07	1.5687185168644646e-06	7.231869858514983e-07	1.4451239849222477e-06	1.943303686857689e-06	7.348710369114997e-07	7.348081680902396e-07	4.243574949214235e-06	1.317972191827721e-06	-1.3938565643911716e-06	1.2982589225885024e-07	8.097102863757755e-07	-2.9316817062863265e-07	-2.187070968773241e-08	1.7343288050142294e-07	-3.3370348262451444e-08	1.3336257609353197e-07	-9.125407132160036e-07	3.079179862197634e-07	-2.946651989077509e-07	1.3642213048115084e-07	-1.5495199079396118e-07	7.201030598480429e-07	-2.128158058667396e-07	3.7585678569485037e-07	7.87925387157884e-08	8.021385724532593e-07	1.930631441382502e-07	2.876600433410204e-07	1.3840841006640406e-07	-5.893904813092377e-07	1.0998866173395072e-06	-1.494807861490699e-06	-3.985377134085866e-06	9.444789839108124e-07	1.0954341860269778e-06	1.064549906004686e-06	1.2462494680676173e-07	3.501064327338099e-07	-3.479021302155161e-07	-1.1228124776607729e-06	1.9212765778320323e-07	7.08450272668415e-07	-4.229739403172061e-08	4.159227184885594e-09	1.1897453759956989e-06	-1.640772779865074e-06	2.283862130525449e-07	-1.4564933508154354e-06	-1.7291768017457796e-09	-1.02160197457124e-06	-8.389368986172485e-07	-5.525577648768376e-07	-1.566353830639855e-06	-1.50216078509402e-06	-1.4595162838304532e-06	-1.0819915132742608e-06	-1.51893050315266e-06	-8.003677862689074e-07	-1.7512859358248534e-06	-1.3209753433329752e-06	-4.246981006872375e-06	-4.3104255382786505e-06	-2.1009570900787367e-06	-3.00088061067072e-07	-2.367017259530257e-06	-9.75893954091589e-07	-1.7906801303979591e-06	-2.009147465287242e-06	-4.178536528343102e-06	-8.705493996785663e-07	-1.291217472498829e-06	-4.509498978677584e-07	-8.713279271432839e-07	-1.3764608866040362e-06	-4.89855551677465e-07	-1.6402045730501411e-06	-4.397440420689236e-07	-1.934326689934096e-07	-1.740299353514274e-07	-1.25677831874782e-06	-8.300688705276116e-07	-1.0508468903935864e-06	1.324476244235484e-07	-6.871366053928796e-07	-6.751723162778944e-07	-5.960118869552389e-07	-9.930669193636277e-07	-1.4675445072498403e-06	-3.7124053164916404e-07	-1.1808445066208153e-07	-8.918746061681304e-07	-5.131515763423522e-07	-1.3801729892293224e-06	-4.748811477384152e-07	-3.260593928189337e-07	-8.821134542813525e-07	2.1740304418926826e-06	6.019980673954706e-07	3.0818733876003535e-07	4.350185349721869e-07	8.42356882913009e-07	1.06422885437496e-06	3.64987863576971e-06	5.73809211346088e-06	1.8648595414560989e-06	1.6643327853671508e-06	7.692298140682396e-07	2.931472408818081e-06	1.3319598792804754e-06	4.471950887818821e-06	2.4466744434903376e-06	7.804695769664249e-07	8.703715366209508e-07	1.140770223173604e-06	1.2670265050473972e-06	9.704253898235038e-07	1.0096401865666849e-06	1.0512524113437394e-06	-8.593906386522576e-07	7.188709787442349e-07	5.1885435823351145e-06	1.1683338243528851e-06	2.357576477152179e-06	9.860978025244549e-07	4.312117198423948e-06	7.747514246148057e-06	4.087225988769205e-06	1.12511690986139e-06	2.8886174732178915e-06	2.4071749749055016e-07	3.001633103849599e-06	5.22468144481536e-06	4.694028575613629e-06	9.883440270641586e-07	7.696913826293894e-07	1.3778432048638931e-06	6.6355728449707385e-06	2.242628170279204e-06	5.819237685500411e-06	3.4226370644319104e-06	2.1325686248019338e-06	8.964142580225598e-06	2.558921323725372e-06	2.9030079531366937e-06	9.905165825330189e-07	1.5411147842314676e-06	7.189248663053149e-06	3.500052116578445e-06	6.015690814820118e-06	5.501817213371396e-06	5.995053470542189e-06	1.7208052440764732e-06	6.217451300472021e-06	6.083282642066479e-07	4.977761363988975e-06	2.841166178768617e-06	3.832619313470786e-06	6.700340691168094e-06	8.980945494840853e-06	6.01234160058084e-06	1.3721811228606384e-05	7.953201929922216e-06	8.891535117072635e-07	3.4868050988734467e-06	1.1413125321269035e-05	1.354626078864385e-06	8.415540833084378e-07	3.7618337955791503e-06	4.324160727264825e-06	-6.624352863582317e-06	-1.5214164150734177e-08	-3.953030500269961e-06	-2.5556746550137177e-06	1.08536664811254e-06	1.007957521892422e-07	-2.8848473903053677e-06	3.37026762053938e-07	-1.6058289702414186e-06	-2.98989152724971e-06	-3.8024268178560314e-06	4.858910642724368e-07	7.186955031102116e-07	-2.19665434997296e-06	-1.1211618584638927e-06	-8.095346970549144e-07	4.238316364535422e-07	-8.28012503006903e-07	-1.487916989617588e-07	-8.101869397592054e-09	-1.2120229939682758e-06	-2.088324890792137e-06	-2.142348876077449e-06	-1.3943047179054702e-06	-1.989914608202525e-06	-5.31087925992324e-06	-2.739527872108738e-06	-1.5899638583505291e-06	-4.341219209891278e-06	-3.5483449210005347e-06	-7.02424586052075e-06	-2.168477976738359e-06	-3.1505173865298275e-06	-4.075902779732132e-06	-7.916781214589719e-06	-4.496954716159962e-06	-1.4996376194176264e-06	-1.8852840639738131e-06	-3.799996648012893e-06	-1.266638264496578e-05	-1.421532374479284e-06	-2.8240724532224704e-06	-6.981839305808535e-06	-4.683330189436674e-06	-4.565370090858778e-06	-3.620137704274384e-06	-1.7542773775858225e-06	-2.857518211385468e-06	-9.80920231086202e-06	-5.7125553212245e-06	-4.915860927212634e-07	-3.281230647189659e-06	-2.2687333967041923e-06	-6.213798769749701e-06	-9.480936569161712e-07	-2.5561480470059905e-06	-2.225565594926593e-06	-4.613239070749842e-06	5.109876042297401e-07	-2.3878851607150864e-06	-2.315890469617443e-06	-2.063852207356831e-06	-6.6264487941225525e-06	-1.4086469946050784e-06	-5.519926162378397e-06	-4.341321528045228e-06	-6.703203780489275e-06	-3.7687991607526783e-06	-1.8352702682022937e-06	-2.315307710887282e-06	-2.692629550438141e-06	-4.799957423529122e-06	-4.868174528382951e-06	-9.35934423296203e-08	-1.7392769677826436e-06	-5.32115927853738e-06	-3.178806764481124e-07	-3.405061193006987e-07	-7.24329964896242e-08	1.4128185057415976e-06	4.873430725638173e-07	3.0995681754575344e-06	2.95482823275961e-06	5.233898264123127e-06	1.2487701042118715e-06	6.636348075517162e-07	-8.540075100427202e-07	1.1498719914015965e-06	2.875206064345548e-06	9.221515711033136e-07	1.67296218478441e-06	-4.322203608353448e-07	-9.982906021832605e-07	-9.792319133339331e-07	-4.7231515054591e-07	1.0867370292544365e-06	-1.3600740089714236e-07	1.1099989478680072e-06	-1.101030989048013e-06	-3.051035946555203e-06	-2.730350274759985e-07	-3.991654864421435e-07	8.244992386607919e-07	-2.865204805857502e-06	-1.0597079835861225e-07	2.2143565274745924e-06	-9.623780670153792e-07	8.0246536526829e-07	1.2169573437859071e-06	-1.592175408404728e-06	-1.3103714309181669e-06	-8.740707926335745e-07	2.103167844325071e-06	-2.0735546968353447e-06	-2.7777737159340177e-06	-3.78631330022472e-06	-2.199886466769385e-06	-3.8597431739617605e-06	-1.5625403193553211e-06	-1.3124506494932575e-06	-2.265782086396939e-06	-2.437499915686203e-06	-7.312666525649547e-07	1.0847286375792464e-06	1.1539284514583414e-06	2.257587539133965e-06	7.676985660509672e-07	-4.67749032395659e-07	-9.47959790664754e-07	-8.981709243016667e-07	-2.961049290206575e-07	7.334769946965025e-08	2.1914740955253365e-06	2.0187969766993774e-06	2.907357554704504e-07	-4.2769887187432694e-08	-9.4912212489362e-07	3.76453726858017e-07	1.3883166047889972e-06	2.192239207943203e-06	-1.12726502266014e-06	7.828933235032309e-07	5.587767191173043e-07	2.9328587061172584e-06	2.1054052012914326e-06	2.0201891857141163e-06	3.3729259030224057e-06	2.076703140119207e-06	1.8698783605941567e-06	2.5741585432115244e-06	3.6856690712738782e-06	2.811854983519879e-06	6.674722044408554e-06	3.7199338294158224e-06	6.7944580450785e-07	1.4730396742379526e-06	4.549922778096516e-06	3.578326186470804e-06	8.45609633870481e-07	1.4284560165833682e-06	2.1232074232102605e-06	1.8410057691653488e-06	3.256292984588072e-06	3.824899977189489e-06	6.44446686237643e-07	2.388124585195328e-06	2.8718709472741466e-06	2.241937409053208e-06	1.8750772596831664e-06	4.079367045051185e-06	4.680173788074171e-06	4.579067933718761e-07	4.234874722897075e-06	-3.008590852005e-07	7.254258207467501e-07	-1.187032466987148e-06	-5.044057393988054e-10	2.720489966634432e-08	9.80127197180991e-07	8.783628118180786e-07	-2.328195876089012e-07	-1.6784330227892497e-06	9.93356685796698e-09	3.80503649921593e-07	-1.5655962215532782e-06	1.158464556283434e-06	1.1745271422114456e-06	1.0802953056554545e-06	1.1328089755124893e-07	5.120171408634633e-06	4.86431247281871e-07	1.6353214959963225e-06	9.011886277221492e-07	4.712356712843757e-06	-1.5930352219584163e-06	4.903085027763154e-06	1.3242333807284012e-06	2.9847553832951235e-06	3.184283286827849e-06	2.963183987958473e-06	4.1421899368288e-06	4.420840468810638e-06	1.543613166177238e-06	-1.104745592783729e-06	2.5821905182965565e-06	2.3667269033467167e-07	-3.084458626290143e-07	3.7171816984482575e-06	6.522886906168424e-07	1.2837156191380927e-06	1.1409869102863013e-06	2.39161348503103e-08	-2.619613042043057e-07	2.495231967714062e-07	9.639163778274452e-08	1.3999877523929174e-07	-1.1346837425207926e-07	-1.5957084542606026e-08	4.538792381936219e-06	1.0029891654994572e-06	3.803028505444672e-07	-5.351054710445169e-07	2.218134795839433e-07	2.3971729206095915e-06	-1.3909922813581946e-07	-1.645726456445118e-06	-1.0391352134320186e-06	1.0112598829437047e-06	-6.60598175272753e-07	6.174832378746942e-07	3.2672119232302066e-08	2.16468765756872e-06	2.217393330283812e-06	1.7254239992325893e-07	1.5466617924175807e-06	3.7377591866061277e-07	-6.904592737555504e-07	9.187911018671002e-07	-5.888932719244622e-07	-2.3330464955506613e-06	-4.6701924816261453e-07	-1.7070590274670394e-06	-1.5560451629426095e-06	-1.199611119773181e-06	-1.4298449286798132e-06	-3.786500144542515e-07	-2.788721531032934e-06	-9.502850844000932e-07	-3.376591848791577e-06	-9.202584010381544e-07	-2.3552324535103253e-07	1.336520227823712e-07
6	-1.6854559703460836e-07	-5.928678774580476e-07	5.752875154030335e-07	-3.437813518303301e-07	-4.8003886377046e-07	1.788346821740561e-07	1.4468204767581486e-07	9.817752015806036e-07	-1.564866067838011e-07	-4.3098285118503554e-07	5.361975468076707e-07	-4.887294835498324e-07	6.839476327513694e-07	1.38004486416321e-06	1.712383664198569e-06	4.0848316729125145e-08	-4.902648242932628e-07	8.88236613150184e-08	-8.682580698859965e-08	-1.23235423643564e-07	-5.029154408475733e-07	1.995414278255225e-09	-4.601224645739421e-07	-1.4656313851446614e-07	1.1209976946702227e-06	-6.834677606093464e-07	-1.0054707217932446e-06	2.989389429330913e-07	-4.3491209567037014e-07	-5.950356580797234e-07	7.463332849511062e-07	5.526457016458153e-07	3.505385279822804e-07	-3.664111432044592e-07	-4.477627442156518e-07	-1.245492740054033e-07	-1.0536490435697488e-06	-3.2291549700858013e-07	-6.929984124326438e-07	-5.32355386440031e-07	9.424287839010505e-08	1.7793995255033226e-07	7.79453500854288e-07	9.308415656050784e-07	-2.0095524178032065e-07	-1.843833103976067e-07	1.8658145961580885e-07	3.291968937446655e-07	6.63243667986535e-07	-1.3726757686072233e-07	2.616848746583855e-07	-3.812786530943413e-07	-1.2493162060422948e-08	-1.842709309585189e-07	-2.520638986425183e-07	-5.253180006548064e-07	5.685462767246464e-08	4.935709512210451e-07	4.155992030518974e-07	-2.563004102285049e-07	-1.762972487995285e-07	-5.638806328533974e-07	-6.606438773815171e-07	-4.115490241929365e-07	-8.288350841212377e-07	-3.826354770808394e-07	-7.706114857342072e-09	7.892255666774872e-07	-1.3318663505401672e-08	4.0364730580222396e-07	-8.138761700138275e-07	-3.9859506273387524e-07	5.416928843260393e-07	-7.451907322320039e-07	-1.19472065307491e-06	9.561210845276946e-07	-3.271267701165925e-08	1.5812104958712323e-09	-5.280830350784527e-07	-5.572065830961038e-08	-2.753222929641197e-07	1.6386090351261373e-07	-9.728887917503926e-09	-5.1908124021338153e-08	-7.344044092860713e-07	1.9720228294772826e-07	3.56012407110029e-07	-4.2300872138412167e-08	-8.518956065017846e-07	-9.3529912703616e-08	-5.824552431477059e-07	-6.151992693048669e-08	2.9378222166087653e-07	-2.0851598492299675e-07	-1.769135877793815e-07	-7.047980261631892e-07	5.528787596631446e-07	-3.8417748982055855e-08	-1.8040914540051745e-07	-8.598006218107913e-08	2.3188229647530534e-07	1.1131768360428396e-06	-2.2775839880750937e-08	-7.975930884640547e-07	-2.9578121285567253e-08	-5.580005790761788e-07	7.128716106308275e-07	3.059033133467892e-07	-5.653502057612059e-07	-3.733599669430987e-07	-1.1077727180008878e-07	-3.310312308713037e-07	-4.407755227475718e-07	1.676856129506632e-07	1.4059468185223525e-06	-5.150958486410673e-07	-5.351935072894776e-08	-4.894133098787279e-07	-3.265931241003273e-07	-4.203856462936528e-07	-6.630403959206888e-07	-1.173916416519205e-06	7.631912239958183e-07	1.636691564499415e-07	5.610502995523348e-08	1.273461521122954e-06	-3.45236685461714e-07	1.7510748762106235e-07	-6.756582706657355e-07	-1.7703489163523045e-07	8.432829190496705e-07	-3.896238069955871e-07	1.660771204115008e-06	9.092058462556452e-06	7.617766641487833e-06	1.0646808732417412e-05	4.616376372723607e-06	9.785936526895966e-06	1.2435611097316723e-05	8.68187089508865e-06	6.201420092111221e-06	1.2211216017021798e-05	7.964262294990476e-06	8.607314157416113e-06	7.432648999383673e-06	1.097389485948952e-05	1.1653482943074778e-05	7.191653367044637e-06	6.836174634372583e-06	8.305136361741461e-06	6.961697181395721e-06	6.776034751965199e-06	2.37922758969944e-05	9.38550329010468e-06	1.072830582415918e-05	8.242060175689403e-06	7.543952960986644e-06	6.118521469034022e-06	1.141620577982394e-05	1.0934096280834638e-05	5.895165486435872e-06	8.010465535335243e-06	1.1549534065125044e-05	5.94806397202774e-06	9.647484148445074e-06	5.515094017027877e-06	5.792741831101012e-06	1.0903475413215348e-05	6.327971732389415e-06	1.0775955161079764e-05	6.410603418771643e-06	1.172109114122577e-05	1.0155004929401912e-05	6.806149031035602e-06	7.6201604315428995e-06	8.977076504379511e-06	9.691120794741437e-06	1.3357256648305338e-05	1.1323176295263693e-05	7.669734259252436e-06	9.74993145064218e-06	8.037947736738715e-06	7.371957963187015e-06	9.26821394386934e-06	1.1336893294355832e-05	1.0085749636346009e-05	8.382329724554438e-06	6.065080924599897e-06	4.604459263646277e-06	7.710223144385964e-06	7.316139999602456e-06	6.983133062021807e-06	8.36321123642847e-06	1.3145523553248497e-05	9.80083586910041e-06	4.128248747292673e-06	1.012868779071141e-05	8.909685675462242e-06	6.212115295056719e-06	6.183513960422715e-06	5.128565135237295e-06	7.305382951017236e-06	1.2746502761729062e-05	6.938183105376083e-06	6.513479547720635e-06	9.84847702056868e-06	5.42414727533469e-06	7.564228326373268e-06	1.0967976777465084e-05	5.324838184606051e-06	1.050616083375644e-05	5.369475729821716e-06	1.0284213203703985e-05	5.329166924639139e-06	6.265647243708372e-06	5.980987225484569e-06	7.871939487813506e-06	7.933656888781115e-06	6.189547093526926e-06	1.1304126019240355e-05	8.585759132984094e-06	6.1409759837260935e-06	5.751300022893702e-07	5.052339474787004e-06	1.0287883014825638e-05	4.660883405449567e-06	7.724154784227721e-06	9.667014637670944e-06	6.037865205144044e-06	2.7979695005342364e-06	7.847277629480232e-06	1.1100457413704136e-05	8.722357961232774e-06	6.656820005446207e-06	4.444969817996025e-06	6.7432520154397935e-06	5.011114353692392e-06	6.430872417695355e-06	9.922750905388966e-06	9.597606549505144e-06	7.850391739339102e-06	1.0751582522061652e-05	8.122719918901566e-06	1.171645908470964e-05	4.5369260988081805e-06	4.162295226706192e-06	8.86823454493424e-06	1.0171088433708064e-05	2.7824116841657087e-06	8.38014511828078e-06	9.365900041302666e-06	8.810793588054366e-06	6.998425760684768e-06	8.939010513131507e-06	8.079612598521635e-06	8.52832272357773e-06	1.254103881365154e-05	1.2702274943876546e-05	8.523378710378893e-06	6.639606908720452e-06	8.21956382424105e-06	8.137676559272222e-06	5.83819701205357e-06	1.3096805560053326e-05	1.3041484635323286e-05	1.3643426427734084e-05	8.24451581138419e-06	6.744774964317912e-06	8.785149475443177e-06	2.111130925186444e-06	-8.60159047988418e-07	2.5397944227734115e-06	4.977356979907199e-07	-5.967075367152574e-07	1.108942569771898e-06	2.0811719423363684e-06	2.7564049105421877e-06	2.8184285838506185e-06	2.025115236392594e-06	1.1352678939147154e-06	2.079566002066713e-06	1.2018441566397089e-06	1.235672243637964e-06	2.369562480453169e-06	2.8246649890206754e-06	1.1276732720943985e-06	1.9279950720374472e-06	1.808624233490264e-06	4.254561190464301e-06	2.881808427446231e-07	2.365217369515449e-06	1.332374154117133e-06	1.7658421711530536e-06	1.3589249192591524e-06	2.5939714305422967e-06	8.108561928565905e-07	1.0295796073478414e-06	1.855620212154463e-06	-1.8713744509568642e-07	1.6572719232499369e-06	7.855426815694955e-07	1.199246298710932e-06	3.350542556290748e-06	8.0169394323093e-07	2.318540509804734e-06	1.330435566160304e-06	2.577431132522179e-06	3.4600730032252613e-06	2.595932301119319e-06	6.517105362036091e-07	2.0814181880268734e-06	-6.757627488696016e-07	-1.2975934282621893e-07	3.787980631386745e-06	2.494708041922422e-06	2.526348680476076e-06	1.1636018371063983e-06	1.3363912785280263e-06	2.977981694129994e-06	3.806995664490387e-06	1.7959648630494485e-06	9.87075395642023e-07	2.011711785598891e-06	1.035661398418597e-06	1.265772084479977e-06	1.6906014934647828e-06	5.871002031199168e-07	3.049843144253828e-06	1.251788717127056e-06	-2.732974451191694e-07	3.067913212362328e-07	1.676029484087849e-07	2.4882301659090444e-06	7.581173804283026e-07	2.632215228004497e-06	1.647729163778422e-06	1.2713792330032447e-06	1.8170924249716336e-06	1.0816972917382373e-06	-8.380185363421333e-07	-7.534257520092069e-07	1.996689434236032e-06	1.1206318504264343e-06	1.8443810176904665e-06	2.356517143198289e-06	2.354904836465721e-06	3.020757731064805e-06	8.172255547833629e-07	1.7434176697861403e-06	4.766306119563524e-06	-1.7175503330690844e-07	2.738544935709797e-06	1.6562114524276694e-06	4.293299753044266e-06	2.133836460416205e-06	-4.107716335965961e-07	3.411257694097003e-06	1.0833570058821351e-06	1.316075781687687e-06	2.903571385104442e-06	-1.1752297268685653e-07	1.216564101014228e-06	1.0240549954687594e-06	3.008304474860779e-06	9.77980789684807e-07	1.220822696268442e-06	1.330059490101121e-06	2.4815516752596526e-08	-7.453954822267406e-07	5.626326355923084e-07	6.192357773215917e-07	1.022754076984711e-06	7.006831765465904e-06	9.864057801678427e-07	1.5769621768413344e-06	1.5834375517442822e-06	1.8508814036977128e-06	2.356202685405151e-06	1.2621346741070738e-06	4.850156528846128e-06	1.4631443718826631e-06	1.2522423276095651e-06	1.4011767461852287e-06	1.0576377462712117e-07	-3.1060618965739195e-08	1.3048985465502485e-06	3.428117224757443e-06	-1.4594797903555445e-07	2.514301058909041e-06	-1.311788082603016e-06	1.247938428150519e-07	2.153177092623082e-06	1.651354750720202e-06	1.3274941466079326e-06	1.207331820296531e-06	8.357413889825693e-07	1.6472520201205043e-06	7.36011642743506e-08	5.948372745478991e-07	3.618441496655578e-06	5.842527457389224e-07	6.644739869443583e-07	7.160319341892318e-07	4.227437386816746e-07	1.005183435154322e-06	5.294654670251475e-07	5.607005277852295e-07	5.667740197168314e-07	5.666462357112323e-07	4.35582080626773e-07	6.357797701639356e-07	4.971777229911822e-07	9.045496653925512e-07	5.82432335249905e-07	-8.259365813501064e-08	1.581457809152198e-07	9.297100405092352e-07	5.118606623000233e-07	-7.529299494990482e-08	6.071832103771159e-08	5.190328238313668e-07	9.911935876516509e-07	3.027859349913342e-07	6.384743187481945e-07	6.350366561491683e-07	-9.603290607174132e-08	5.079428433418798e-07	8.808281677374907e-07	6.983078719713376e-07	8.015739467737149e-07	1.325116272710147e-06	2.243498329335125e-07	1.095850620913552e-06	3.514751512057046e-08	3.580209977371851e-07	6.099915026425151e-07	6.594353862965363e-07	3.0757757940591546e-07	3.628275351275079e-07	7.002594202276669e-07	3.173359459651693e-07	3.894789131209109e-07	5.692737659046543e-07	6.07607830716006e-07	1.4380104573774588e-07	5.862597163286409e-07	5.737842911912594e-07	9.911852885124972e-07	6.273331223383138e-07	1.94761284433298e-07	1.2306756502766802e-07	9.784829444470231e-07	3.614808861129859e-07	4.38589182749638e-07	8.822445920486643e-07	1.0825357321664342e-06	2.1835528229985362e-07	5.317484692568542e-07	8.518302934135136e-07	8.23931543436629e-07	4.392047117107722e-07	6.132503926892241e-07	4.496006056342594e-07	6.781978072467609e-07	4.4807083554587734e-07	4.904659931526112e-07	6.137810260042897e-07	3.969907140799478e-07	7.384236369034625e-07	3.07567972868128e-07	1.1495330909383483e-06	7.734114433333161e-07	-1.29383607827549e-07	4.634950983017916e-07	4.331094771714561e-07	7.7928524433446e-07	3.32085562604334e-07	2.744686469213775e-07	5.550003265852865e-07	7.941754347484675e-07	4.879066182184033e-07	1.8383778410679954e-07	9.402725709151128e-07	7.863030191401776e-07	3.8399994650717417e-07	8.015839512154344e-07	6.983351568123908e-07	4.3590407017291e-07	2.393119018506696e-07	4.745403998640541e-07	4.718530703939905e-07	4.819982564185921e-07	4.163335347584507e-07	2.558844869327004e-07	7.285661354217154e-07	3.529344780872634e-07	1.3794220876661714e-07	3.57168744358205e-07	6.922711577317386e-07	5.608773676613055e-07	8.538319207218592e-07	3.746132222204324e-07	1.4947501369988458e-07	2.4279995614051586e-07	8.514213618582289e-07	6.34050934422703e-07	8.439812404503755e-07	1.0829674010892631e-06	3.797501051394647e-07	6.23194523541315e-07	8.104628932414926e-07	5.939567699897452e-07	3.948583469082223e-07	9.873863291431917e-07	7.170300477810088e-07	4.176980894499138e-07	4.847185550715949e-07	8.313403441206901e-07	4.113639988645446e-07	-1.125952053371293e-06	8.721778499420907e-07	6.044637643753958e-07	6.134665682111518e-07	1.947312000538659e-07	6.334975068966742e-07	4.444936507752573e-07	5.219446848059306e-07	3.9711181898383074e-07	3.294156272204418e-07	6.65214088257926e-07	8.557320825275383e-07	7.747251515866083e-07	2.4236291551460454e-07	2.0095289698929267e-07	8.099288493212953e-07	6.869095159345306e-07	1.052514448929287e-07	5.596193659584969e-07	6.048147156434425e-07	1.995054219605663e-07	1.096976575354347e-06	-5.141706651556888e-07	-2.2114311093446307e-07	-3.405345125884196e-07	-4.012554200016893e-08	-7.868621878515114e-07	-4.970897293787857e-07	-1.286662438815256e-07	-1.7686674027572735e-06	-3.340507532811899e-07	4.809907068192842e-07	3.047504606001894e-06	2.388059328950476e-06	-3.171572870996897e-07	-3.7942001540614e-07	3.4556251193862415e-08	5.6289515271146235e-08	-1.4114948498900048e-07	-3.3278533919656184e-06	-1.0827077545627617e-07	-6.393873377419368e-07	-7.177732754826138e-07	-4.7944956804713e-07	-2.693362546324352e-07	-1.456828186974235e-07	-1.5008276932348966e-07	-5.929304620622133e-07	-2.878801694805589e-07	3.290018071311352e-07	-7.442901051035733e-07	-2.2596125859308813e-07	-4.382007716685621e-07	-1.146106924920787e-07	-1.4357581790136464e-07	7.77579430177866e-07	-1.339449937631798e-07	1.9882686785877013e-07	-3.271319144459995e-07	1.2724051146051354e-07	-1.8650669630915218e-07	3.234819416775281e-07	-1.4840503581581288e-07	1.350394427390711e-07	-2.0281716217596118e-07	3.050861892006651e-07	-5.211603024690703e-07	-5.322727929524262e-07	-1.9006770912710638e-07	1.194565868445352e-07	-2.861791017494397e-07	-3.9379693816954397e-07	-7.744671961518179e-07	2.709447812776489e-07	1.343234202977328e-06	-2.3542190774605842e-07	-5.53415191006934e-07	-1.956960034021904e-07	2.376376357915433e-07	9.791915545065423e-08	9.485843577294872e-08	-4.973904879079782e-07	-4.395319592731539e-07	9.468170674153952e-07	-1.2515334901763708e-06	-4.2413748246872274e-07	1.031318319633101e-07	6.314384677352791e-07	7.546208507847041e-06	-9.195596248900983e-07	-7.013500180619303e-07	4.0624618691254e-07	-5.697560823136882e-07	-1.2196889542792633e-07	5.724783704863512e-07	-3.0900801561983826e-07	-7.630259233337711e-07	-3.799090109168901e-07	-2.800215668230521e-07	-3.386739990673959e-07	-5.487872840603814e-07	-7.82830397838552e-07	6.289177463258966e-07	-4.67635814516143e-08	-1.169859615401947e-06	1.046416969074926e-06	-3.197537807864137e-07	-9.895605046494893e-08	7.827161425666418e-07	-9.157935778603132e-07	-6.910846082064381e-07	9.36860487854574e-07	-5.881151423636766e-07	-5.849922217748826e-07	-1.2477718769332569e-07	-3.18227137086069e-07	-2.222203931978584e-07	-5.465017807182448e-07	-4.78467825359985e-07	-3.174579887854634e-07	-4.29223696585268e-08	-5.829479619023914e-07	3.1896945529297234e-08	-2.691630811568757e-07	-9.221820391758228e-07	-2.2196240934135858e-07	-1.2730902554380918e-08	4.571199383462954e-07	6.250426167753176e-07	-5.583991651292308e-07	-1.1836525573016845e-06	3.3047818703835226e-08	3.0829937713861e-08	-1.052524225997331e-06	-4.645903004529828e-07	7.276993585492164e-08	6.157009124763135e-07	-4.354349130153423e-07	-3.503128311876935e-07	-4.298831299820449e-07	-3.707326641233522e-07	-6.646520205322304e-07	-6.661812221864238e-07	-2.3049373965022826e-07	-1.899250889891846e-07	-4.423070620873659e-08	1.994915521663643e-07	-6.275430450841668e-07	-1.5024302513211296e-07	2.4564588585462843e-08	-1.0092718127907575e-07	-5.161385843166499e-07	3.574677975848317e-08	-3.505680012949597e-07	-2.619838994633028e-07	5.74389275698195e-07	-1.6154616844232805e-07	-5.797389803774422e-07	1.6018435644582496e-06	1.9049688262384732e-06	1.7168811154988362e-06	2.1694450680342925e-08	5.345189535432837e-08	2.682884883142833e-07	7.17220245860517e-07	9.698823077997076e-07	1.0028885526480735e-06	1.0074796996661917e-08	5.723637173105089e-07	2.9422521947708447e-06	-1.8453146566344003e-08	8.010433703020681e-07	2.390414920228068e-06	2.60031629295554e-06	3.08038110574671e-08	-4.170579259721308e-08	8.735399319448334e-07	1.4893223010403744e-07	-5.87920567340916e-07	6.74793113830674e-07	-1.4214866439488105e-07	2.6870657166000456e-07	1.0031916275465846e-07	8.671280511407531e-07	-3.796362193497771e-07	2.302493555816909e-07	1.2366897408355726e-06	2.124532329617068e-06	3.1962464674961666e-08	2.6971849820256466e-06	5.3609891637051994e-08	2.564279384387192e-06	5.033083425587392e-07	1.3798556892652414e-06	3.7673792121495353e-06	1.0613846370688409e-06	6.815657229708449e-07	-1.2526565740245132e-07	4.728976250589767e-07	6.019489546815748e-07	4.681267853356985e-07	4.77523258268775e-07	7.542906246271741e-07	1.289449187424907e-06	5.924807737756055e-06	1.2686290347119211e-06	5.08425046064076e-07	-2.415460187421559e-07	2.3717163912806427e-06	3.5331916024006205e-06	-1.479424156514142e-07	7.38982919301634e-07	1.534049260953907e-07	2.5632286337895493e-07	9.8892576261278e-07	-1.625558780915526e-07	9.951925221685087e-07	2.2553172129846644e-06	1.077051251741068e-06	3.1443900638805644e-07	5.645512715091172e-07	1.734356800398018e-07	1.138467723649228e-06	4.6676510123688796e-07	8.46112357066886e-07	-5.443326926979353e-07	-9.185934572997212e-07	-7.411094884446356e-07	-8.72661644280015e-07	-3.025980390702898e-07	-2.5964932319766376e-06	-1.808881279430352e-06	-1.3904065099268337e-07	-1.5372327197837876e-06	-6.780818466722849e-07	-8.416998866778158e-07	-8.350933740075561e-07	-9.523500921204686e-07	-5.045138777859393e-07	-2.1100199774082284e-06	-5.463165848595963e-07	-1.8567164943306125e-06	-7.749325163786125e-07	1.7071631646103924e-06	-3.983550413977355e-07	2.090628186124377e-07	-5.095453161629848e-07	-9.48718650306546e-07	-4.217378318571718e-06	3.7174692124608565e-07	-2.287368715769844e-06	-6.712676281495078e-07	-9.796674476092448e-07	-3.560326717888529e-07	-1.0970411494781729e-06	6.406502279787674e-07	-1.3655707107318449e-06	-1.2368142279228778e-06	3.342115064697282e-07	2.6212677539660945e-07	-2.4504601014996297e-07	2.009491026910837e-07	7.962452173160273e-07	6.10503263942519e-07	2.238370626628239e-07	7.611826049469528e-07	2.407994941222569e-07	9.718421551951906e-07	-1.7595262988834293e-06	-4.429119599080877e-06	7.87839212534891e-07	3.810079647337261e-07	4.613161195266002e-07	8.27188785024191e-07	-9.888176322192521e-08	9.626805876905564e-07	9.85103383754904e-07	2.9445567406583e-07	7.033460747152277e-08	6.509951617772458e-07	8.743276111999876e-07	7.206990062513796e-07	5.863644787496014e-07	-2.564416490713484e-06	-3.184836941727553e-06	-1.146254362538457e-06	-6.606668421227369e-07	-1.1386157439119415e-06	-1.0676194506231695e-06	-1.274660917260917e-06	-1.5888088000792775e-06	-8.28527299745474e-06	-1.6634606936349885e-06	-2.2421863832278177e-06	-8.839643896862981e-07	-3.680571580844117e-06	-4.422811798576731e-06	-2.590181338746333e-06	-1.8272518218509504e-06	-3.75623676518444e-06	-3.393760835024296e-06	-2.8754679988196585e-06	-3.4935565054183826e-06	-1.6023925581976073e-06	-2.7392202355258632e-06	-1.5626525282641524e-06	-2.9130194434401342e-06	-2.798467448883457e-06	-2.954441242764005e-06	-1.1242138953093672e-06	-3.804562311415794e-06	-3.178072347509442e-06	-1.1421516177279045e-07	-2.7499361294758278e-06	-1.4438803646044107e-06	-1.275407839784748e-06	-8.192831728592864e-07	-3.988676269273128e-07	-3.810360453826434e-07	-4.977028993380372e-07	-4.4034695179107086e-07	-4.74904311431601e-07	-9.007524681692304e-07	-4.904239858660731e-07	-4.623840084150288e-07	-9.466839401284232e-07	-1.6649042891003774e-06	-6.737462854289333e-07	-1.2966671647518524e-06	-2.906346026065876e-07	-1.1194737226105644e-06	-8.236990538534883e-07	-3.84449634793782e-07	-4.520808545294131e-07	-8.571952889724344e-07	-7.543536639786907e-07	1.378912486416084e-07	2.1591424115285923e-07	-4.2426873392287234e-07	-2.696999104045972e-07	1.4517968338623177e-07	1.2201110166643048e-07	4.6292697675198724e-07	-1.1037138847314054e-06	-8.187532216652471e-07	7.377799704499921e-08	2.3053357267599495e-07	2.6381195539215696e-07	1.1333926295264971e-06	7.78680828261713e-07	7.779715929245867e-07	-4.799542807631951e-07	8.515551712662273e-07	1.1260000292168115e-06	1.349428202956915e-06	1.1350906561347074e-06	3.026991862498108e-06	2.589935320429504e-06	1.3846107549397857e-06	1.0177092235608145e-06	5.4667889344273135e-06	2.788726305880118e-06	1.698176902209525e-06	4.0177732785195996e-07	4.3515478864719626e-07	1.196708240058797e-06	2.3463885554519948e-06	1.539397430860845e-06	1.820713123379392e-06	9.541071221974562e-07	1.5800806068000384e-06	2.692211182875326e-06	2.106360170728294e-06	-1.2748334938805783e-06	-3.096855323292403e-07	-1.3111079510963466e-07	-1.0429088206365122e-06	-1.2090542895748513e-06	-1.1558020105439937e-06	-2.044673266254904e-07	-1.7470916873207898e-06	-4.0492440689376963e-07	-4.315722321734938e-07	-2.022894022957189e-06	-8.93457240636053e-07	5.714276696267007e-08	-5.26681333212764e-07	-5.38261417659669e-07	-1.0898578466367326e-06	-3.295539556802396e-07	-1.409861624779296e-06	-4.748395099340996e-07	-3.4490187772462377e-07	-7.101849064383714e-07	-5.040483301854692e-07	-1.587073938935646e-06	-1.3444902151604763e-06	-5.780874516858603e-07	-2.0530846995825414e-06	-6.417496933863731e-07	-1.926104687299812e-06	-1.1332111853334936e-06	-6.63308583170874e-07	-5.211223310652713e-07	-2.2291485493042278e-06	-3.0435018061325536e-07	-6.122660920482303e-07	-1.669522816882818e-06	-4.626557768006023e-07	-9.432396836928092e-07	-2.5232052394130733e-06	-8.362198968825396e-07	-1.102598389479681e-06	-3.2603486488369526e-06	-6.773489644729125e-07	-5.425389417723636e-07	1.0664070941857062e-06	2.5956969693652354e-06	-4.583480261999284e-08	9.374924161420496e-07	9.615583849154064e-07	1.1801241726061562e-06	5.0787026140142195e-08	6.802023335694685e-07	2.2079425434640143e-06	8.224596967920661e-07	5.588517524302006e-07	2.1846753952559084e-06	4.023042038170388e-06	6.834439432168438e-07	6.786916060264048e-07	2.151457039190064e-07	3.869418378599221e-06	9.94784500107926e-07	8.460669960186351e-07	1.928692199726356e-06	1.3137063206158928e-06	-4.421156972966855e-06	-6.753164143447066e-06	-5.279966899252031e-06	-1.168756170955021e-06	-4.008522410003934e-06	-2.7357750695955474e-06	-3.889490471919999e-06	-5.106274784338893e-06	-1.2164916824985994e-06	-4.128160526306601e-06	-2.213818106611143e-06	-3.97188250644831e-06	-2.822924216161482e-06	-3.515720436553238e-06	-1.0194250990025466e-06	-7.256842764036264e-06	-9.248595347344236e-07	-4.641097802959848e-06	-9.042212695931084e-06	-1.8038375628748329e-06	-1.3660836373219354e-07	-9.14283020847506e-07	-8.80726460650294e-08	-1.686438736214768e-06	-1.4826684946456226e-06	-1.5361963505711174e-06	-1.7283442730331444e-06	-9.755638075148454e-07	-8.023440614124411e-07	-1.2187472293589965e-06	-2.850289092748426e-06	-3.750699761440046e-06	-1.1363001704012277e-06	-8.366507131540857e-07	-1.8284470115759175e-06	-7.248447104757361e-07	-1.5843525034142658e-06	-2.5406716304132715e-06	-7.011180969129782e-06	-1.0842292113011354e-06	-1.736316903588886e-06	-6.8295213395686e-07	-2.1870710043003785e-07	-1.914197582664201e-06	-9.257710189558566e-07	-1.4760687463422073e-06	-1.325231096416246e-06	-2.359233093329749e-07	-1.3060935444286771e-08	-1.292457682211534e-06	-6.303765758275404e-07	-1.374398607367766e-06	-1.5818594079064496e-07	-1.2898109389425372e-06	-4.816616296920984e-07	-1.293605691898847e-06	-1.3165397376724286e-06	-1.2871522585555797e-06	-7.178496161941439e-07	-8.998687235362013e-07	-1.351336095467559e-06	-1.428170662620687e-06	-5.454880351862812e-07	-1.2206362498545786e-06	-3.125611556242802e-07	-9.465555308452168e-07	-1.6670968534526764e-06	-6.880300702505338e-07	-8.472852641716599e-07	-1.4158285921439528e-06	-2.962359531011316e-07	-9.081800271815156e-07	-2.3047269337439505e-07	8.170912906280137e-07	-2.4837554519763216e-06	-3.1612842121830915e-08	-7.74923307744757e-07	-2.427005938443472e-06	-2.6861423521040706e-06	1.6714102102355355e-08	-1.1490926681290148e-06	-6.255341986616259e-07	-8.515894478478003e-07	-1.2822018788938294e-06	-1.5483134347960004e-06	4.363309074051358e-07	-5.098306132822472e-07	-9.498303370492068e-07	-1.583313519404328e-06	-8.493781251672772e-07	-2.207448460467276e-06	-2.016301550611388e-06	-2.198605670855613e-06	1.737079884378545e-07	3.918492438970134e-06	7.083540367602836e-06	5.304794285621028e-06	4.739260020869551e-06	1.0008318440668518e-06	3.671521653814125e-06	3.190413508491474e-06	3.767554062505951e-06	5.708647222490981e-06	1.7601447552806349e-06	1.495878223067848e-06	6.003435828461079e-06	4.6940026550146285e-06	4.100044861843344e-06	5.328910447133239e-06	5.085129032522673e-06	3.003340225404827e-06	9.829715054365806e-06	3.7361987779149786e-06	3.913645286957035e-06	-2.0884711204871567e-07	-4.9564951041247696e-06	2.3352095368522896e-08	-6.33143088180077e-07	-3.4471192122964573e-08	-7.274827112269122e-06	-2.6776383492688183e-06	-3.475008952591452e-06	-1.65778669725114e-06	-1.0844856888070351e-06	3.812464001384797e-06	-2.637802026583813e-06	-3.7111196888872655e-06	-4.188530965620885e-06	-9.897936251945794e-06	-1.0794097988764406e-06	-6.540058620885247e-06	-1.501995370745135e-06	-7.091633506206563e-06	-2.498264620953705e-06	-1.7121425344157617e-06	4.148672019255173e-07	-1.076533408195246e-06	-6.999064225965412e-07	-1.1387484846636651e-05	-6.10036568104988e-06	-4.765855976529565e-07	-5.40017526873271e-06	-3.899544935848098e-06	-1.0684328799470677e-06	-3.658963123598369e-06	-3.5697612474905327e-06	-1.7397890132997418e-06	-3.019495807166095e-06	-1.5885647144386894e-06	-1.9858377982018283e-06	-5.836324135088944e-07	-6.798942422392429e-07	-4.657490535464604e-06	-3.0206647352315485e-06	-5.99569261794386e-07	1.4031074613285457e-07	-7.644024435649044e-07	-2.175456302211387e-06	-7.590523409817251e-07	2.6550711140771455e-07	-1.79144103640283e-06	-1.1612228263402358e-06	-3.46786214322492e-06	-1.6014535049180267e-06	3.1583708732796367e-06	1.8436294340062889e-06	1.8138265431844047e-06	1.530756890133489e-06	7.222463864309248e-06	5.973418865323765e-06	5.633480668620905e-06	2.118294332831283e-06	6.179779120429885e-06	-3.156299897000281e-07	5.854969913343666e-06	2.752875616351957e-06	4.3006884880014695e-06	5.019890068069799e-06	6.549425052071456e-06	4.4698249439534266e-06	1.3659903288498754e-06	6.063156433810946e-06	3.046220172109315e-06	4.2705446503532585e-06	4.560964953270741e-06	3.7567547224170994e-06	4.979839332008851e-07	5.184104338695761e-06	-4.057969817949925e-06	-2.160005806217669e-06	-3.224244267130416e-07	-1.7492304777988466e-06	-5.199596671445761e-06	-2.1807106804772047e-06	-1.8116337514584304e-06	-8.509167628290015e-07	-2.075797056022566e-06	7.051674089098016e-08	-1.7390675566275604e-06	-1.9934579995606327e-06	-9.744526323629543e-07	-5.572410373133607e-06	-1.3510986036635586e-06	-4.6968384594947565e-06	-2.8843467134720413e-06	-4.29318879469065e-06	-2.833559392456664e-06	-1.923857780639082e-06	1.1584711856471586e-08	-2.841445621015737e-06	-2.1902146727370564e-06	-8.417384265158034e-07	7.787695039951359e-07	-1.2170002037237282e-06	-1.5203988823486725e-06	7.963153336731922e-08	5.721258844459953e-07	5.857704081790871e-07	4.103995706827845e-06	2.624504986670217e-06	3.974366791226203e-06	5.235008302406641e-07	6.104683620833384e-07	6.539129344673711e-07	-2.8230755333424895e-07	4.974751846020808e-07	-2.767486421362264e-06	1.5204894907583366e-06	2.2252920643950347e-06	1.2675834568653954e-06	-2.575193093434791e-06	9.113183523368208e-07	-3.649784048320726e-07	1.8568903215054888e-07	-1.1827446542156397e-06	6.630878033320187e-07	-1.2274373375475989e-06	1.6924728925005184e-06	9.30272449295444e-07	7.704993549850769e-07	6.308770252871909e-07	4.427158728503855e-07	1.6341355149052106e-06	1.2347805977697138e-07	3.6113524402026087e-06	1.5351664615081972e-06	3.412622220366757e-07	-3.748616563825635e-07	5.564162393056904e-07	7.486743811568886e-07	6.354367769745295e-07	-7.088227903295774e-06	-4.678643108491087e-06	-5.961509828011913e-07	-5.662262765326886e-07	9.474831017541874e-07	-4.073478407917719e-07	-1.586490725458134e-06	-3.5117118386551738e-06	1.4148245952583238e-07	-2.744464381976286e-06	-1.5542858591288675e-06	-2.102656708302675e-06	-8.515690979038482e-07	7.98075689090183e-07	1.8523393237046548e-06	1.351861669718346e-06	2.535694420657819e-06	1.2227958450239385e-06	-4.952556764692417e-08	-1.5361425198534564e-07	9.686793873697752e-07	3.076107077504276e-06	2.3655188670090865e-06	2.5570693651388865e-06	1.6232122561632425e-06	2.2864787752041597e-06	9.306700121669564e-07	3.5300977287988644e-06	5.283143877932162e-07	5.592841034740559e-07	2.524920091673266e-06	-1.8492333992981005e-06	-1.1514930342571006e-08	-1.6698210174581618e-06	-1.231653413924505e-06	-1.0268753385389573e-06	-1.7701240722090006e-06	-2.7339719963492826e-06	8.307378038807656e-07	-2.691552083433635e-07	-2.572144921941799e-06	-2.0466022476739454e-07	-7.239983688123175e-07	-1.8081917119161522e-07	1.605083525646478e-06	2.786547611322021e-06	8.079297231233795e-07	1.129468714111681e-07	1.5499665551033104e-06	9.083889551675385e-08	4.954486598762742e-07	9.18820205697557e-07	-6.367368143855856e-08	-8.106188147394278e-07	-1.0455260053277016e-06	6.640252649958711e-07	-1.429366761840356e-06	1.336964828624332e-06	2.798287368932506e-06	5.600626309387735e-07	2.401624215053744e-06	-1.682351751242095e-07	3.682296068063806e-08	-1.8031454374067837e-06	7.908718657745339e-07	3.054084913856059e-07	1.031027522913064e-06	6.565302328453981e-07	-2.1489743176061893e-06	-1.1146883025503485e-06	-1.3627641237690112e-08	-1.675629590636163e-07	-2.2110123154561734e-06	-1.0774601655327842e-08	1.113885559789196e-06	-8.041415640036575e-07	1.2998691545362817e-07	3.0573035019187955e-06	2.0452596345421625e-06	4.455001999303931e-06	5.822372713737423e-06	4.727726263809018e-06	-1.3132754475009278e-06	5.067774964118144e-06	1.5942587197059763e-06	3.847022071568063e-06	3.1847871468926314e-06	3.751968279175344e-06	9.120293498199316e-07	3.957788521802286e-06	1.5356372387032025e-06	2.502292772987857e-06	2.561677320045419e-06	-7.883722901169676e-07	-1.01365571936185e-06	1.68455400739731e-07	-1.3263946812003269e-06	6.310776257123507e-07	-8.26029804557038e-07	-2.7480807602842106e-06	-2.409420289950504e-07	-1.4618844943470322e-06	-5.311445647748769e-07	7.650813813597779e-07	-8.790746619524725e-07	6.454076810769038e-07	9.171326098567081e-08	5.638268589791551e-07	-7.176438430178678e-07	-1.4119411844149e-06	-2.579101874289336e-06	-3.0341548153955955e-06	-1.4224024198483676e-06	-2.473036829542252e-06	-1.6392062889281078e-06	-1.8877835827879608e-06	-1.6668988109813654e-06	-1.2406644600559955e-06	-5.984861672914121e-07	-5.913256245548837e-06	-1.824111905079917e-06	1.1930994503472905e-07	-6.736971727150376e-07	-5.671361122949747e-06	-1.2233675406037037e-08	1.2826560578105273e-06	-3.799428327511123e-07	6.461509372002183e-08	-6.129041594249429e-07	4.54552207429515e-07	2.615128778415965e-06	1.65336174973163e-07	3.792812819369829e-08	5.744711302213545e-07	1.5134362740809593e-07	-8.399188118346501e-07	-5.500116344592243e-07	-2.2174436509203588e-08	2.9533092060773924e-07	-7.759502977933153e-07
7	-1.0511561185921892e-06	-2.4805008251860272e-06	-2.04089019462117e-06	-4.954400196766073e-07	-4.588790432080714e-07	-1.456592713111604e-06	-5.397389486461179e-07	-1.6449955637654057e-06	-2.5951876523322426e-06	-1.3011748478675145e-06	-8.626628869023989e-07	-6.061103476895369e-07	-2.311036951141432e-06	-1.3280781558933086e-06	-1.8664026129044944e-06	-1.0103062777488958e-06	-1.203167585117626e-06	-5.477938884723699e-07	-2.260652081531589e-06	-9.434683079234674e-07	-1.1265798320891918e-06	-1.1786685263359686e-06	-1.4306991715784534e-06	-2.840181991814461e-07	-1.547861074868706e-06	-1.781506739462202e-06	3.182557861691748e-07	-1.0432602266519098e-06	-1.3844470458934666e-06	-1.6195870102819754e-06	-8.1471682733536e-07	-3.2299781196343247e-06	-1.9907351997972e-06	-2.0250699890311807e-06	-1.0574085536063649e-06	-2.7686628527590078e-06	-3.1063100323081017e-06	-1.5190074691417976e-06	-1.6738670183258364e-06	-1.9910612536477856e-06	-9.440666985938152e-07	-1.989759539355873e-06	-1.3721376035391586e-06	-3.736883400051738e-06	-1.0677365480660228e-06	-2.24813811655622e-06	-1.5854315051910817e-06	-8.202747494578944e-07	-1.3357794159674086e-06	-8.835794460537727e-07	-2.903036829593475e-06	-8.781169640315056e-07	-1.0970272796839708e-06	-3.3710609841364203e-06	-1.116792873290251e-06	-1.311964069827809e-06	-2.045145720330765e-06	-3.35738445755851e-06	-5.392603839027288e-07	-5.00710314099706e-07	-1.3184850331526832e-06	-9.88208284979919e-07	-8.715463195585471e-07	-1.844033249653876e-06	-1.116135422307707e-06	-1.51275412463292e-06	-2.647288511070656e-06	-5.820203341500019e-07	-3.2658776945027057e-06	-9.5358200269402e-07	-1.2416479648891254e-06	-2.6077236725541297e-06	-9.081869620786164e-07	-7.48831439523201e-07	-2.476003828633111e-06	-3.110009856754914e-06	-1.6437759313703282e-06	-1.8964826153933245e-07	-1.4211138932296308e-06	-5.549937895921175e-07	-7.574227538498235e-07	-1.0360997748648515e-06	-6.818676183684147e-07	-3.954795886329521e-07	-2.0941481579939136e-06	-5.03626552017522e-07	-2.122832938766805e-06	-1.619882482373214e-06	-3.754008048417745e-06	-1.7104272274082175e-06	-2.958000095532043e-06	-1.6102660538308555e-06	-1.6112026912651345e-07	-1.624029891900136e-06	-3.843966283056943e-07	-1.2154041542089544e-06	-1.0622533181958715e-06	-3.628375395692274e-07	-1.1921565601369366e-06	-5.400539748734445e-07	-1.1241861557209631e-06	-7.064336386974901e-07	-8.11436279946065e-07	-1.913640971906716e-06	-1.4971857353884843e-06	-9.532239459986158e-07	-1.3593733001471264e-06	-3.0943027695684577e-07	-1.110558969230624e-06	-1.4651878927907092e-06	-4.729539853087772e-07	-1.920338490890572e-06	-1.1392073702154448e-06	-5.154848849997506e-07	-1.4149514981909308e-07	-8.628597925053327e-07	-7.298729087779066e-07	-1.1156002983625513e-06	-6.905590339556511e-07	-1.097964855034661e-06	-1.475554313401517e-06	-7.18110925390647e-07	-1.068336359821842e-06	-2.4926578134909505e-06	-2.623251475597499e-06	-7.079767101458856e-07	-1.4017938383403816e-06	-1.1818185612355592e-06	-1.4059672821531422e-06	-1.0476409215698368e-06	1.3084363104098884e-07	-1.5933328540995717e-06	-1.814634742913768e-06	-2.993462203448871e-06	-2.507279646124516e-07	-1.1753705848605025e-06	-1.5454290860361652e-06	-4.321106644056272e-06	-3.616401500039501e-06	-1.8746959540294483e-06	-3.462662107267533e-06	-5.813327788928291e-06	-2.902646940583509e-07	-4.742677901958814e-06	-1.558240910526365e-06	-2.430665290376055e-06	-3.285058028268395e-06	-1.8622749848873357e-06	-8.169241709765629e-07	-4.493415872275364e-06	-3.650028475021827e-06	-1.5248535589762469e-07	4.556296460123122e-07	-1.5958015637806966e-06	-1.27070484268188e-06	-3.083490810240619e-06	-5.1171527957194485e-06	-1.577200009705848e-06	-4.2644082896003965e-06	-2.336504621780477e-06	-3.196936177118914e-06	-2.5259155336243566e-06	-2.329061999262194e-06	-2.35324228015088e-06	-3.852882400678936e-06	-3.692419340950437e-06	-1.771742745404481e-06	-1.5435883824466146e-06	-1.886643303805613e-06	-1.2736418284475803e-06	-1.4722022001478765e-07	3.5110389262627e-07	1.5768048911013468e-07	-1.148889168689493e-06	-2.4119722183968406e-06	6.226324558156193e-07	-4.428348802321125e-06	-1.9051434492212136e-06	-2.739343699431629e-06	-2.211166474808124e-06	-4.155367150815437e-06	-2.665113015609677e-06	-3.2815739814395783e-06	-8.12405403394223e-07	-1.622724767003092e-06	-3.990003733633785e-06	-1.600234782017651e-06	1.0995518273659854e-08	-1.8134087440557776e-06	-4.291989171179012e-06	-1.758075427460426e-06	-7.451402552760555e-07	-3.625686531449901e-06	-4.424346570885973e-06	-5.8102250477531925e-06	-1.6105929034893052e-06	-2.9443867788359057e-08	-2.985264927701792e-06	-2.1728401407017373e-06	-2.353412583033787e-06	-2.3590812361362623e-06	-4.391446509544039e-06	-2.318814495083643e-06	-3.192149279129808e-06	-2.236507725683623e-06	-2.5172946607199265e-06	-1.0814505913003811e-06	-8.342175306097488e-07	-1.1028371318388963e-06	-1.55256725520303e-06	-4.8583970055915415e-06	-5.978650392535201e-07	-2.540700052122702e-06	-3.005662165378453e-06	-1.569760911479534e-06	-1.4733648185938364e-06	-6.579273758688942e-06	-5.961317128821976e-08	-2.9653217552549904e-06	-3.93687605537707e-06	-6.42553857232997e-07	-1.3684018540516265e-06	-4.670856981192628e-07	-3.155513695674017e-06	-1.0135308912140315e-06	-2.244151801278349e-06	-6.873040547361597e-06	-2.128025244019227e-06	-1.546231260363129e-06	-1.4735750255567837e-06	-4.249039648129838e-06	-5.682192750100512e-06	-2.595959131213021e-06	-9.043616842063784e-07	-2.637581474118633e-06	-4.411967893247493e-06	-5.54523376194993e-06	-2.4502323867636733e-06	6.862813393126999e-07	-4.726885833861161e-07	-1.0521247304495771e-06	-2.2186995920492336e-06	-2.746254267549375e-06	-2.2040530893718824e-06	-3.328950015202281e-06	-1.2750057294397266e-06	-2.9538862236222485e-06	-1.4940130768081872e-06	1.108598326027277e-06	-2.515820369808353e-06	-4.5441693146131e-06	-1.4600882423110306e-06	-3.951384769607103e-06	-1.5299398228307837e-06	-4.2812107494683005e-06	-4.137802420700609e-07	3.851894803119649e-07	-4.335942321631592e-06	-3.123218903056113e-06	-2.9263151191116776e-06	-3.756651494768448e-06	-2.978125166919199e-06	-3.264960014348617e-06	-6.650964678556193e-06	-5.497654001374031e-06	-1.5529079746556818e-06	-1.8635173546499573e-06	-5.925767254666425e-07	-2.118293195962906e-06	2.6500601961743087e-06	-1.4167150084176685e-06	-1.0667987453416572e-06	-4.7109733003480876e-08	-3.3535162202724684e-08	1.330290160694858e-06	1.0373454415457672e-06	-3.1595732252753805e-08	1.755860523644515e-07	1.8992067918333078e-09	9.98806626739679e-07	5.401602720667142e-07	1.2362627330730902e-06	1.079184599461769e-07	1.0965446790578426e-06	-3.483382045033068e-07	5.150989181856858e-07	5.202800252845918e-07	-7.881217101157746e-08	1.6013302683859363e-06	8.585500950175629e-07	9.052137102116832e-07	1.1271827133896295e-06	-5.848232831340284e-08	-5.2270706873969175e-08	1.4258343981055075e-06	-6.988742029534478e-07	4.541717260053702e-07	-1.3014646071951574e-07	-1.280347532883752e-06	1.479591219322174e-06	-5.898471613363654e-07	1.5112548226170477e-06	4.386151886137668e-08	7.873680942793726e-07	1.3273236163513502e-06	-2.809231887113129e-07	1.6151045656442875e-06	-8.230030061895377e-07	1.0552920457485016e-06	-3.659219771634525e-07	-1.3329045600585232e-07	-1.945009415749155e-07	5.332929617907212e-07	1.868449885478185e-06	1.164065906777978e-06	1.577505486238806e-06	2.6124160967810894e-07	8.511222517881833e-07	-1.3944792272013729e-06	1.8986351051353267e-06	3.5757449268203345e-07	4.001076376880519e-07	1.1910921102753491e-06	1.0394395530965994e-06	-2.0155050606263103e-06	-3.218694359929941e-07	2.8022027436236385e-06	5.630641339848808e-07	3.261873757764988e-07	-1.3780096423943178e-06	6.566348815795209e-07	-1.7040819955127517e-07	5.682401820195082e-07	1.3488181593857007e-06	1.361577915304224e-06	-8.738520307360886e-08	1.72619388649764e-06	8.043983825700707e-07	-4.5516479474372324e-08	-1.624884816919803e-06	2.8775841656170087e-06	1.1844861091958592e-06	1.81305836122192e-06	8.176833716788678e-07	-2.218050241253877e-07	1.4365836022989242e-06	2.075259089906467e-06	6.397600600394071e-07	1.1780207387346309e-07	3.868318799504777e-06	8.27565713734657e-07	7.133327244446264e-07	6.293493584053067e-07	1.0934294323305949e-06	-6.28893076282111e-07	-6.456059509218903e-08	2.082011860693456e-06	-1.1725205695256592e-08	7.343560355366208e-07	1.2758589491568273e-06	-1.2851215558384865e-07	2.377987129875692e-06	1.2756660794366328e-07	-7.856952066731537e-08	4.1765588321140974e-08	9.279668802264496e-07	-1.030062790619013e-07	3.66291800446561e-07	-9.552298934067949e-07	-1.376295983845921e-07	1.4093664049141807e-06	4.975440788257401e-07	6.386234417732339e-06	-8.380191616197408e-07	1.3332589787751203e-06	1.4920173043719842e-06	5.640220592795231e-07	2.058528934867354e-06	-4.639049677734874e-07	4.8115348363353405e-06	1.2436371434887403e-06	1.061182388184534e-06	1.1483732578199124e-06	3.4794130243653854e-08	-7.357120779261096e-08	4.296118163438223e-07	1.758431949383521e-06	5.329779924068134e-06	1.2328157481533708e-06	-1.126378279536766e-07	-1.802582971777156e-07	1.0779510830616346e-06	-1.2349255484878088e-07	-5.672409386647814e-08	6.207625347087742e-07	2.156442917566892e-07	1.961576145959043e-07	1.96651171791018e-07	6.20074501966883e-07	1.6434487406513654e-06	-7.740439968983992e-07	-9.645807494962355e-07	-1.3448549225358877e-06	-1.2533375866041752e-06	-2.233741270174505e-06	-1.383185349368432e-06	-8.752842290959961e-07	-1.5410699916174051e-06	-1.593327056070848e-06	-2.2683902898279484e-06	-8.502892114847782e-07	-1.395637696077756e-06	-1.8042276224150555e-06	-9.858338216872653e-07	-2.637680154293776e-06	-1.5317607449105708e-06	-1.4277175068855286e-06	-1.0601643225527368e-06	-2.247631982754683e-06	-4.294672180549242e-06	-9.871616839518538e-07	-1.4317809018393746e-06	-1.79523976839846e-06	-1.5595680906699272e-06	-1.0737551292550052e-06	-1.8616477746036253e-06	-9.012009059006232e-07	-1.7654862176641473e-06	-1.3530625437851995e-06	-1.5268575452864752e-06	-1.335579554506694e-06	-6.693582008665544e-07	-2.7773469355452107e-06	-1.5318413488785154e-06	-1.265090872948349e-06	-1.5130635802051984e-06	-2.190036411775509e-06	-1.6806407074909655e-06	-1.0429655503685351e-06	-8.293865789710253e-07	-6.811774255766068e-07	-1.2387223478071974e-06	-9.26665222777956e-07	-1.2249287237864337e-06	-3.2509052516616066e-07	-9.350993650514284e-07	-2.2304407139017712e-06	-1.5447188843609183e-06	-1.3117094113113126e-06	-1.0741322284957278e-06	-8.191060487661161e-07	-2.3448935735359555e-06	-4.361638730188133e-06	-2.4057874270511093e-06	-2.2919857656233944e-06	-1.201305394715746e-06	-7.685184755246155e-07	-6.057334758224897e-07	-1.543026655781432e-06	-1.0145470241695875e-06	-9.453403322368104e-07	-1.5043041230455856e-06	-1.0579263971521868e-06	-1.1550387171155307e-06	-2.079361820506165e-06	-9.722659797262168e-07	-1.442448592570145e-06	-7.413991625071503e-07	-9.723247558213188e-07	-1.6932128801272484e-06	-2.987414518429432e-06	-1.8920188722404416e-06	-1.923346189869335e-06	-5.439376309368527e-07	-1.5255857306328835e-06	-1.657352186157368e-06	-1.10172072709247e-06	-1.3581804978457512e-06	-1.1724429214154952e-06	-1.922926685438142e-06	-7.472396532648418e-07	-8.839693919071578e-07	-2.108429498548503e-06	-1.2146625749664963e-06	-1.2125663033657474e-06	-1.0801001053550865e-06	-6.952315629860095e-07	-1.1046890904253814e-06	-1.0260573617415505e-06	-1.806404043236398e-06	-1.0551500508881873e-06	-3.723224324403418e-07	-7.739853344901348e-07	-1.4994733419371189e-06	-1.4099348391027888e-06	-8.037885663725319e-07	-3.369897569882596e-07	-6.224513526831288e-07	-1.966650870599551e-06	-1.1627093954302836e-06	-6.585034952877322e-07	-1.5075947885634378e-06	-9.141379564425732e-07	-1.8512006363380351e-06	-2.5246627046726644e-06	-2.028642484219745e-06	-2.029878487519454e-06	-8.486984484079585e-07	-1.2340002513155923e-06	-1.2869238616985967e-06	-1.6510311979800465e-06	-1.7003330867737532e-06	-1.1100045185230556e-06	-1.1128660162285089e-06	-1.9381245692784432e-06	-5.575830641646462e-07	-2.016461166931549e-06	-1.0099898872795166e-06	-1.3584617590822743e-06	-8.849207802086312e-07	-1.150797629634326e-06	-1.8457864143783809e-06	-1.3831413525622338e-06	-3.316633012673265e-07	-1.6876734889592626e-06	-9.249192771676462e-07	-1.7071561160264537e-06	-8.146828918143001e-07	-1.2728457932098536e-06	-1.781343371476396e-06	-1.0430005659145536e-06	-7.582864895994135e-07	-1.4825009486685306e-07	-1.854444462878746e-06	-6.159552867757156e-07	-1.844391363192699e-06	-3.05854473481304e-06	-9.2163929821254e-07	-1.457427060813643e-06	-6.65493018914276e-07	-2.087489974655909e-06	-7.543549429556151e-08	-6.599652806471568e-07	-6.529816687361745e-07	-4.5718188346199895e-08	-6.745357268300722e-07	-8.40984739625128e-07	-4.7081874754439923e-07	-9.325859764430788e-07	-1.1146490805913345e-06	-3.757891064992691e-08	-1.052557308867108e-06	-7.774966661600047e-07	-3.826814065632789e-07	-2.502187612662965e-07	-9.179305493489665e-07	-1.9364264858268146e-07	-4.344700812453084e-07	8.842405918585428e-07	-5.054897656009416e-07	-6.673279813185218e-07	-1.6952947134996066e-06	-4.178789367870195e-07	-7.643845378879632e-07	-3.77378387383942e-06	-5.467962296279438e-07	-5.165442189536407e-07	-1.9351526248101441e-07	-1.5828994719413458e-06	-7.132599648684845e-07	-9.065387018836193e-08	-3.5685059174284106e-07	-7.305698090931401e-07	-1.5098494543508425e-07	-7.590102200083493e-07	-2.820157192218176e-07	-8.118240657495335e-07	-4.6427598476839204e-07	-1.0344483598601073e-06	-4.4918579078512266e-07	-4.547278820155043e-07	-1.1144506970595105e-06	6.064578883524518e-08	-2.186134651083194e-07	-5.52783433249715e-07	-4.74508766501458e-07	2.47692099719643e-07	-5.920731496189546e-07	-1.0601461326587014e-06	-8.334564149947711e-09	-5.354712584448862e-07	-2.4902291784201225e-07	-7.844219851449452e-08	-1.7109341570176184e-06	-8.617399771537748e-07	-3.405788504551311e-07	-6.644744985351281e-07	-4.5980195295669546e-07	1.205093553835468e-07	-3.5117054153488425e-07	-6.032566375324677e-07	-2.4801025233500692e-08	-1.8008653341894387e-06	-2.3352483822236536e-06	1.459132192849211e-07	-6.394704428203113e-07	-5.565525498241186e-07	-4.612083102983888e-06	-5.926401627220912e-07	-9.075328080143664e-07	-7.339257308558444e-07	-7.228817366922158e-07	-9.750125400387333e-07	2.246286356921701e-07	-4.22561640789354e-07	-6.903171652083984e-07	-9.426702973769353e-08	-2.8173553801025264e-07	2.24315130026298e-07	-3.712386273946322e-07	-4.323520954585547e-07	-1.2425858813003288e-06	-1.0778425121316104e-06	-1.1175993677170482e-06	-7.931704431030084e-07	-7.952163372237919e-08	-1.3594410575024083e-06	-1.4832797887720517e-06	-8.07815581538307e-07	-2.5840373041319253e-07	-2.1788714548165444e-06	-2.001912662308314e-07	-6.260244163058815e-07	-1.1065842500102008e-06	-5.774403462055488e-07	-6.144496182969306e-07	-2.567687147347897e-07	-4.338507437751105e-07	-5.690755529030866e-07	-3.03119662703466e-07	-7.255712830556149e-07	4.887629643235414e-07	-6.401423888746649e-07	-6.954009563742147e-07	-1.1817921574674985e-07	-3.0826335262190696e-08	-1.1022086709999712e-06	-5.075891635897278e-07	-4.546665763882629e-07	-8.35602691040549e-07	-5.116220336276456e-07	-1.34406241159013e-06	-5.667565119438223e-07	-4.969335236637562e-07	-1.4263454204410664e-06	-6.111381480877753e-07	-5.186254270483914e-07	-1.0593265642455665e-06	-9.117114245782432e-07	-7.599776949973602e-07	-3.453896511018684e-07	-6.444776772696059e-06	-7.379239264082571e-07	-2.4827610900501895e-07	-4.145245036113465e-09	-7.07208357653144e-07	-5.023874791731942e-07	-2.1029605079547767e-07	-4.253924146269128e-07	-4.910219217890699e-07	-4.4060419668312534e-07	-1.5734512999188157e-06	-4.019132688881655e-07	-1.829821485443972e-07	-5.954050834588998e-07	-3.025975274795201e-07	-8.449113693131949e-07	-2.2692204026952825e-07	3.047687755497464e-07	-8.628561687373805e-08	-3.543606794664811e-07	-4.569548650579236e-07	-1.388167021332265e-07	-5.037210257796687e-07	-2.7972714633506257e-07	-9.375038416692404e-07	-1.455455844734388e-07	-1.044836039909569e-06	1.3652659163199132e-06	-3.507976771288668e-07	-6.879845955154451e-07	5.103127023176057e-07	3.6895954735882697e-07	-3.0511614568240475e-08	-2.138353210057176e-07	-3.7090296700625913e-07	-6.832480039520306e-07	8.022981887734204e-07	1.096491814678302e-06	-1.5901761685199745e-07	-3.345294885548356e-07	-4.4850690983366803e-07	-1.4586039753794466e-07	-8.696985105416388e-07	-9.780127356862067e-07	-1.300399219417159e-07	1.1403942323795493e-07	-5.149940420778876e-07	1.1318203405608074e-06	-2.4246043039966025e-07	2.1798769012093547e-07	4.095663825864904e-06	1.724529624880233e-06	1.5143809832807165e-05	1.6813968386486522e-06	4.116241598239867e-06	1.4650806861027377e-06	1.082658855011687e-06	2.992202553286916e-06	1.538313540550007e-06	6.62769139125885e-07	1.5152295418374706e-06	3.0775688628637e-06	6.202001713973004e-06	4.241159786033677e-06	1.1076720056735212e-06	3.24443681165576e-06	3.677920176414773e-06	5.8166492635791656e-06	2.085216237901477e-06	2.5743772766873008e-06	3.970816578657832e-06	2.745540086834808e-06	2.1075181848573266e-06	8.782188842815231e-07	1.950088972080266e-06	2.335982117074309e-06	5.306342245603446e-06	2.672793470992474e-06	5.237262939772336e-06	3.4444099128450034e-06	1.8075506886816584e-06	4.218212325213244e-06	1.5591369901812868e-06	6.057265409253887e-07	1.300586177421792e-06	1.414315192960203e-06	1.6917325638132752e-06	1.6152401371982705e-07	1.3141070667188617e-06	2.9856685159757035e-06	4.851603534916649e-06	3.567095973266987e-06	6.651891339970462e-07	1.2527755188784797e-06	2.2687120235787006e-06	1.2196736633995895e-06	3.640359409473604e-07	1.3331134596228369e-06	1.6181775208679028e-06	1.746207431096991e-06	1.973831558643724e-06	4.929946499032667e-06	2.920255610661116e-07	6.73142437790375e-07	2.265121338496101e-06	1.9015882344319836e-06	1.4446370641962858e-06	1.8489070043870013e-06	4.213896772853332e-06	9.477010962655186e-07	2.642052834289643e-07	2.3954296466399683e-06	1.065027618096792e-06	4.835933964386641e-07	5.308882009558147e-06	2.8249846764083486e-06	1.7780901373498637e-07	2.250048737550969e-06	1.3866294921172084e-06	2.759045173661434e-06	1.1874466281369678e-06	6.614658332182444e-07	4.832830882151029e-07	2.1286257378960727e-06	9.958166629076004e-07	2.002576820814284e-06	4.26932456321083e-06	6.089931048336439e-06	1.5463140243809903e-06	8.341521606780589e-07	1.696633660230873e-07	9.260094202545588e-07	4.433365575096104e-06	7.605093514939654e-07	3.0783608053752687e-06	5.53944062176015e-07	1.3482617760018911e-06	2.88345461285644e-07	1.1745441952371038e-06	7.885552122388617e-08	9.714860880194465e-07	2.961873235562962e-07	-1.934365627676016e-06	-3.059846278574696e-07	1.2901130048703635e-06	-3.099682999163633e-07	-6.217458690116473e-07	-6.100344762671739e-07	1.4982042557676325e-06	-2.4681141894689063e-06	-2.0146367774032117e-07	-1.505120934552906e-07	4.994649884793034e-07	4.979234518032172e-07	-2.1732003574470585e-07	-4.238106754428373e-08	5.644689053951879e-07	1.2022537703160197e-06	2.830001903930679e-07	1.5173479823715752e-06	1.5695777619839646e-06	6.553784146490216e-07	1.702626263977436e-06	7.886186494943104e-07	7.87998487794539e-07	-4.538281643817754e-07	8.175088623829652e-07	1.2271233345018118e-06	-1.2875548236479515e-06	5.945243515270704e-07	6.599540256502223e-07	6.733462498687004e-08	1.75505988408986e-06	8.929699788495782e-07	-4.47089760768904e-08	-3.4978462792878424e-08	-3.282433738149848e-07	9.965808800416198e-08	-9.85831789535041e-08	5.4272192073767656e-08	-4.55089008255527e-07	3.1449673087990966e-08	1.304232171150943e-07	-1.3619956007460132e-07	-3.874153975402805e-08	-3.355370949975623e-07	-2.990304324157478e-07	-2.8732888068816465e-08	1.3178272695313353e-07	-3.806087818247761e-07	3.037979423581305e-09	-1.957500472826723e-07	8.65099650582124e-07	4.40180428995518e-07	5.842833843416884e-07	1.2349295275271288e-06	9.870287840385572e-07	2.933704195129394e-07	1.2555560715554748e-06	5.193472816245048e-07	1.087438818103692e-06	1.7402571756974794e-06	1.3317373941390542e-06	6.048282443771313e-07	4.251647567343753e-07	7.670494710509956e-07	1.2599535921253846e-06	3.105390362634353e-07	6.554171818606847e-07	9.453436291551044e-07	7.887480819590564e-07	1.2477390782805742e-06	8.241524369623221e-07	1.0079572803078918e-06	1.0168489552597748e-06	6.966155297050136e-07	1.2526186310424237e-06	1.804197609089897e-06	2.1693554117518943e-06	4.5139267967897467e-07	1.5382998981294804e-06	4.182452926215774e-07	4.802938065040507e-07	1.993216983464663e-06	1.187221869258792e-06	3.114153912520124e-07	1.975002760445932e-06	8.375544666705537e-07	1.32957302412251e-06	1.6197757304325933e-06	1.6230521850957302e-06	-1.494418711445178e-06	-3.760409583719593e-07	-1.6267406977021892e-07	-8.447855179838371e-07	-1.445323846382962e-06	-1.748981958371587e-06	-3.0026080821699e-07	-1.4747635077583254e-06	-5.758411134593189e-07	-5.121996196066902e-07	-1.985727976716589e-06	-1.118607315220288e-06	-6.763778515050944e-08	-1.3388779507295112e-06	-3.522287101986876e-07	-8.083585498752655e-07	-7.041327307888423e-07	-1.3607220807898557e-06	-6.646084216299641e-07	-6.878747171867873e-08	2.1609405109757065e-07	-4.194658629330661e-07	-1.3730638102060766e-06	-1.0515470876271138e-06	-3.853159000755113e-07	-5.885387963644462e-07	-5.630537316392292e-07	-1.3607079836219782e-06	4.166263352090027e-07	-1.8758131545837389e-06	1.835079501688597e-07	-1.1991885457973694e-06	-5.126676114741713e-07	-2.786708250823722e-07	-1.0111226629305747e-06	-9.0692685716931e-07	-1.2056790410497342e-06	-1.5514494862145511e-06	-9.76374167294125e-07	-4.779541313837399e-07	-3.20866092806682e-06	-3.8916255107324105e-07	2.2371152681444077e-06	1.128123358284938e-06	2.056607172562508e-06	1.8556631857791217e-06	1.419660748069873e-06	1.6195587022593827e-06	9.791598358788178e-07	7.237367753987201e-07	2.2709352833771845e-06	1.9455194433248835e-06	3.107646534772357e-06	4.085721627689054e-07	7.254300840031647e-07	1.807030116651731e-06	1.1321313877488135e-06	2.050530838459963e-07	8.889431057923504e-08	2.653886213010992e-06	1.1171684946020832e-06	6.091099180594028e-07	2.3841287202230887e-06	1.2919535947730765e-06	1.2848191772718565e-06	1.580599018780049e-06	4.152638666710118e-06	5.0681819629971876e-08	1.0785485073938617e-06	1.5271638176272972e-06	1.9624215497060507e-07	-3.952786187255697e-07	4.17104047301109e-07	2.006730255743605e-06	1.850993612606544e-06	1.1059170219596126e-06	1.8156777059630256e-06	1.4909799119777745e-06	6.231720135474461e-07	1.3966106848783968e-07	1.946306838362944e-06	5.214949965193227e-07	1.0102309033754864e-06	-7.309121201615199e-07	-8.267625162261538e-07	-8.505221558152698e-07	-2.2365582026395714e-06	-2.288788436999312e-06	-2.2698718566971365e-06	-1.899537210192648e-06	-1.1580012824197183e-06	-1.971422079805052e-06	-1.0883798040595138e-06	-1.533102249595686e-06	-1.455113988413359e-06	-2.8501365250122035e-06	-1.8019293293036755e-06	-4.23597072085613e-07	-1.6808193095130264e-06	-1.4538003370034858e-06	-1.364141780868522e-06	-1.8687005649553608e-06	-3.530083176883636e-06	-1.122885919357941e-06	-1.1844897471746665e-06	-1.099999849429878e-06	-7.749079600216646e-07	-9.557177236274583e-07	3.7187433008512016e-06	2.589721361800912e-06	1.7478648715041345e-06	4.705401863702719e-07	2.4174066766136093e-06	6.645026587648317e-06	3.509093176035094e-06	2.2046758658689214e-06	8.042048875722685e-07	2.4487903829140123e-06	1.7735262645146577e-06	1.1417716905270936e-06	3.0065507417020854e-06	2.8335427941783564e-06	1.605325678610825e-06	2.6504724246478872e-06	1.8661487501958616e-06	2.4042326458584284e-06	3.5843527257384267e-06	1.36152323193528e-06	1.0219620349971593e-07	1.3192980077292304e-06	1.0667764627214638e-06	3.438170779190841e-07	9.073061590925137e-08	5.100914677313995e-07	1.4839301343272382e-07	1.5060909390740562e-06	1.8135706341126932e-06	1.6379269709432265e-06	3.894427663908573e-06	1.4852507774776311e-06	7.528620926677831e-07	2.685947720237891e-06	1.1985919172730064e-06	7.001467565714847e-07	-7.703467304054357e-07	1.16039780095889e-06	1.726696723380883e-07	-2.4779638341243526e-09	3.420502707740525e-07	1.2280554528842913e-06	1.9968308606621576e-07	2.646455641297507e-06	3.405441020731814e-06	1.413643303749268e-06	8.749635753702023e-07	1.464418573959847e-06	-4.821279731004324e-07	2.1681578346033348e-06	-1.3337979680727583e-06	2.628588617881178e-06	-2.6051292678630492e-08	2.1558075786742847e-06	-2.9632528253387136e-07	-1.0957076028716983e-06	3.58180827220167e-08	1.856277208389656e-06	1.399697907800146e-06	7.751694965918432e-07	2.173665734517272e-06	5.154409450369712e-07	6.712307367706671e-07	3.4287782000319567e-06	1.7316244793619265e-07	-2.635511009430047e-07	1.7334474478047923e-06	-2.9799025469401386e-07	-1.4401073258341055e-06	1.0840376774012841e-07	-4.007644747616723e-06	-8.67521703185048e-06	-2.0851889814821334e-07	-4.24248992203502e-06	1.6111334844026717e-07	-7.427726814057678e-06	-6.744969141436741e-06	-4.014521891804179e-06	-5.3399207899929024e-06	-2.206730187026551e-06	-2.001157554332167e-06	-9.258240538656536e-07	-4.864083166467026e-06	-2.724810201470973e-06	-1.962239548447542e-05	-7.248993824759964e-06	5.178003448236268e-07	1.936009994096821e-06	-4.393663402879611e-06	-1.2876309938292252e-06	-1.335508750344161e-05	-1.1968853641519672e-06	3.336509450946324e-07	-2.950780753963045e-06	-1.1517996426846366e-05	3.57789076588233e-06	2.326648200323689e-06	2.0863167264906224e-06	5.4618180911347736e-06	4.80446578876581e-06	-4.913823090646474e-07	2.128544792867615e-06	2.383029823249672e-06	2.8853762614744483e-06	5.855885092387325e-07	4.152402652835008e-06	3.5789994399237912e-06	5.505588660525973e-07	3.688807964863372e-06	2.798683908622479e-06	8.419436198892072e-06	3.950525751861278e-06	8.413651926275634e-07	3.518147423164919e-06	4.090612037543906e-06	3.1342144666268723e-06	4.367999281384982e-06	3.642160208983114e-06	6.579952582796977e-07	2.759015842457302e-06	4.447469564183848e-06	7.897527211753186e-06	3.821594873443246e-06	6.620110070798546e-06	9.158278771792538e-06	1.675608473306056e-05	9.580320693203248e-06	1.158492341346573e-05	2.1130708773853257e-05	1.0900114830292296e-05	7.275821644725511e-06	3.79019684260129e-06	9.149473044089971e-06	7.611683486175025e-06	1.7351869246340357e-05	1.027639336825814e-05	4.89182775709196e-06	1.0398957783763764e-05	6.528961876028916e-06	1.0038359505415428e-05	7.226316483865958e-06	1.0578813089523464e-05	4.130712113692425e-06	1.7989514162763953e-05	4.176156835455913e-06	2.6236425583192613e-06	3.1169718113233102e-06	2.791578708638553e-06	2.292595581820933e-06	5.522963874682318e-06	3.5829184525937308e-06	2.307868726347806e-06	4.607981281878892e-06	2.688968834263505e-06	1.9854187485179864e-06	3.7835452530998737e-06	3.1350077733804937e-06	3.4265644899278414e-06	3.184481101925485e-06	3.7095135212439354e-06	4.156967861490557e-06	5.028638042858802e-06	3.435897724557435e-06	4.064792847202625e-06	2.76813580057933e-06	2.1142866444279207e-06	3.731419610630837e-06	-4.746515969600296e-06	-5.74462274016696e-06	-4.0152494875655975e-06	-1.0350217962695751e-06	-2.0383415630931268e-06	-1.9747938040382e-06	-2.625931074362597e-06	3.9375663618557166e-07	-8.83147563968123e-08	1.1029868574041757e-06	5.151245659362758e-06	-1.3362820254769758e-06	1.0176263458561152e-06	-2.0224429135851096e-06	3.831125354736288e-07	-2.156451955670491e-06	6.480488679017071e-08	-1.0797045888466528e-06	-1.795118123482098e-06	-1.1520139651111094e-06	7.566743533971021e-07	-1.3078322353976546e-06	1.5589206441291026e-06	-5.021029210183769e-07	6.326911830001336e-07	1.2912221336591756e-06	5.751775233875378e-07	1.8103765597743404e-08	1.0613039194140583e-06	-9.701682301965775e-07	-2.0497218145010265e-07	2.0592433429555967e-06	-1.5264453168128966e-06	1.7922233155331924e-06	-5.330975909600966e-07	1.6672296396791353e-06	-7.162892643464147e-07	-5.955550363978546e-07	-9.34599455604257e-08	-6.646661404374754e-06	-1.3173467777960468e-05	-2.081853381241672e-06	-4.333482138463296e-06	-6.229082828212995e-06	-7.162518159020692e-06	-6.914151072123786e-06	-5.698188942915294e-06	-2.0713621324830456e-06	-2.686356538106338e-06	-6.011468940414488e-06	-4.077542598679429e-06	-2.8037807169312146e-06	1.341102660035176e-07	-1.4342715530801795e-06	4.431799283111104e-08	4.5622073230333626e-07	1.3284800388646545e-06	1.8952410130168573e-07	-1.8312897509531467e-06	9.063391814834176e-08	9.255285249309964e-07	4.829065005651501e-07	1.0997835033776937e-06	5.047872377872409e-07	-8.261691846200847e-07	4.156200645866193e-07	7.847917231629253e-07	3.721500831943559e-07	8.030939397940529e-07	-2.050864395641838e-06	-3.962187236083992e-07	-1.3888343346479814e-06	9.234436220140196e-07	-1.0331509656680282e-06	-5.611265123661724e-07	-6.092706712479412e-07	6.254630307012121e-07	5.334699153536349e-07	-2.605278496048413e-06	-3.004840891662752e-07	2.855803813872626e-06	2.034964609265444e-06	6.21293509084353e-07	-2.101743064031325e-07	1.8484373640603733e-06	-8.143565537466202e-07	-1.985713879548712e-06	-2.4650680074955744e-07	3.483074237919937e-07	-7.780234341225878e-07	-3.877956658016047e-07	-2.012415734498063e-06	-1.186699591926299e-06	-2.854129661500337e-06	-1.343496705885627e-06	-8.474447668049834e-07	1.556223878651508e-07	-2.1924420252616983e-06	-1.1241479569434889e-06	-1.811570058407597e-07	-1.3542384067477542e-06	1.845513224907336e-06	1.7316284584012465e-06	2.242583150291466e-06	3.1875060813035816e-06	3.234389168937924e-06	2.2544943476532357e-06	1.1066001661674818e-06	3.933867901650956e-06	3.206961991963908e-06	1.9286860606371192e-06	2.439004447296611e-06	2.994116130139446e-06	1.3655594557349104e-06	5.0132466640206985e-06	2.209471858805045e-06	1.838792400121747e-06	-2.0941020011377987e-06	1.3900505564379273e-06	-2.692071575438604e-06	2.5340068532386795e-06	4.713472208095482e-07	-3.711494400704396e-06	-4.44156103185378e-06	-3.375501592017826e-06	-7.249932991726382e-07	-3.65282460279559e-07	-2.385914058322669e-06	-1.6214369225053815e-06	4.806546485269791e-07	7.028913273643411e-07	-3.861865423004929e-07	-4.093690222362056e-06	-1.0932299119303934e-06	-1.968777269212296e-06	-2.633245685501606e-06	-1.9358787994860904e-06	-2.158431243515224e-06	-1.7732800188241526e-06	-3.831522008113097e-06	-2.523207740523503e-06	-2.1627888600050937e-06	-3.3024450658558635e-06	-3.066621957259485e-06	-2.727477522057597e-06	-6.078029173295363e-07	-7.673088830983943e-09	-2.937503722932888e-06	-9.685688837635098e-07	-2.269357992190635e-06	-7.92006539995782e-06	-7.113539140846115e-06	-3.0607188818976283e-06	-3.750372798094759e-06	-1.742007270877366e-06	-4.540853296930436e-06	-3.985943294537719e-06	-5.256914846540894e-06	-6.091328941693064e-06	-8.799906936474144e-06	-8.613471436547115e-06	-1.273065322493494e-06	-7.479185910597153e-07	-5.480542313307524e-06	1.1571938784982194e-06	3.019112682522973e-06	1.954511844814988e-06	2.6363304641563445e-06	1.0351192258895026e-06	1.9869628431479214e-06	2.675681116670603e-07	6.619108035010868e-07	2.197485173383029e-06	1.2644143225770677e-06	2.0507777662714943e-06	2.5255235414078925e-06	1.5118670262381784e-06	1.6577139376749983e-06	1.5942454183459631e-06	6.683791866635147e-07
8	-3.988997718806786e-07	-4.916365696772118e-07	-1.2718627431240748e-06	-9.24094223364591e-08	1.3516631724996844e-07	2.353863237658516e-07	-3.08079677324713e-07	1.593984961800743e-07	-8.725502311790478e-07	-1.7824304165969806e-07	8.834394975565374e-07	4.0520617972106265e-07	5.798800657430547e-07	1.2157249784650048e-06	1.4124576637186692e-06	4.298418687653793e-08	1.5125866070775373e-07	7.587394179608964e-07	-5.953947948000859e-07	6.262712304305751e-08	4.755589486649114e-07	2.1393741178599162e-07	-2.476271276918851e-07	1.1343705352828692e-07	1.737745833452209e-06	5.626466048624935e-08	1.1482339914437034e-06	-2.8282806852075737e-07	-6.65602897242934e-07	-4.202647829743e-08	-2.615729410848644e-09	-3.569572868400428e-07	3.914124135917518e-08	-9.850024298430071e-07	-3.863981419272023e-07	-1.7743989246810088e-06	-2.861009704702156e-07	-3.272355968420016e-07	-6.776482450732146e-07	-3.769816885323962e-07	2.3340581378761274e-07	-1.007563923849375e-06	-9.297490350945736e-07	6.641218419645156e-07	-4.945584919369139e-07	-9.913810572470538e-08	-9.069123052540816e-07	2.8836822707489773e-07	2.9406212433968903e-06	-5.176369768378208e-07	4.2535202027238483e-08	-2.691894565032271e-07	2.6187848334302544e-07	-7.299255457837717e-07	-4.843467422688263e-07	-5.319450337992748e-07	-5.234672926235362e-07	-1.8726650523603892e-06	-1.1345088424263851e-08	1.9573056064814412e-08	3.443205400799343e-07	2.211707794685936e-07	-1.858917073604971e-07	-2.600891377824155e-07	-6.316653156090979e-08	4.83879716739466e-07	6.542594519487466e-07	6.932210681043216e-07	-1.220610528207544e-07	2.449071985211049e-07	-5.3057238602605146e-08	-9.743862250388703e-08	-7.734433893347159e-08	3.3735410909230274e-08	-5.820857040816918e-07	-8.248918561548635e-07	-1.1099054120222719e-07	-8.34946831673733e-08	1.3318003588835836e-08	-4.513070805955977e-08	1.4779259061015182e-07	2.7848631134475e-07	-1.1433701274654597e-07	-6.455093348733953e-09	-1.0945723261102105e-07	1.350275169897941e-06	-1.2177417829661866e-07	-5.217187890593777e-07	-1.6233809674304212e-06	-2.978002271447622e-07	-3.986828573943058e-07	3.257656828736799e-07	5.471090958053537e-07	-8.166304041878902e-07	6.424169640695254e-08	-1.361429724511254e-07	-3.810050657193642e-07	7.08726659581771e-08	5.5681276478480874e-08	3.147683855786454e-07	-5.655855375152896e-07	-3.719236190136144e-07	-1.852391307011203e-07	-2.2892609763403018e-07	-2.736675810410816e-07	2.2409297173453527e-07	-1.0328616326660267e-06	-4.3275701244738236e-08	4.050764346175129e-07	-4.259969443864975e-07	6.919225938872842e-07	-4.648506433113653e-07	4.396384767346717e-08	-1.7107618077716324e-07	8.634888217784464e-07	-4.423885613391576e-08	2.243493497644522e-07	4.28154010023718e-07	-1.676074532497296e-07	5.262465379018977e-07	-2.387786537383363e-07	3.42365950700696e-07	-7.304383586870244e-08	-2.6800535124493763e-09	3.7013646192463057e-07	4.623851168616966e-07	-3.175493930029916e-07	-7.365385812363456e-08	1.4569559780852614e-08	-9.199704322782054e-07	2.3830250484024878e-07	-4.88990167468728e-07	-1.330913391939248e-06	1.376612090098206e-06	3.2225096902038786e-07	-2.534742179705063e-06	-2.401124675088795e-06	5.886727194592822e-07	-1.5860689472901868e-06	1.8221116704353332e-07	-1.1449596968304832e-06	1.4501384839604723e-06	1.5607499790348811e-06	6.596057744445717e-08	-2.14661810105099e-07	1.7740082967065971e-06	-2.1408023087587933e-07	5.019304012421344e-07	1.4507395462715067e-06	-7.675706683585304e-07	2.049164322670549e-07	1.047649789143179e-06	2.102657106206607e-07	-2.508589602712164e-07	2.0627808225981425e-06	-2.9067809919069987e-06	-6.338399316518917e-07	-1.3768612916464917e-07	3.883953922922956e-07	1.175981196865905e-06	6.982767786212207e-07	-5.022731102144462e-07	2.119918462994974e-06	-8.807395488474867e-07	1.1223648925806629e-06	-1.9885726487700595e-06	-1.206097550721097e-07	-1.4847705642750952e-06	-3.755004854610888e-06	1.42071075970307e-06	3.331194875499932e-06	-2.348140668573251e-07	2.6337315830460284e-06	5.666062747877731e-07	-6.27965221156046e-07	1.8724392703006745e-06	-1.8030214050668288e-06	3.787617401940224e-07	-1.5539551441179356e-06	-1.6066511534518213e-06	-1.5484534969800734e-06	1.600448740646243e-06	-1.7550703432789303e-06	1.4854026630928274e-06	5.498822247318458e-06	9.459332659389474e-07	-2.226663809778984e-06	2.476112115346041e-07	-1.510412971583719e-06	-2.1416340132418554e-06	-1.5370027313110768e-06	6.003514272379107e-07	8.708201448826003e-07	-3.750960331672104e-06	1.301755787608272e-06	-7.521185807490838e-07	9.566398375682184e-07	2.141526209697986e-07	8.007488077055314e-07	1.2547675964924565e-07	-1.1684098808473209e-06	1.2523031500677462e-06	-1.323531222396923e-07	-1.2253323120603454e-06	5.927184929532814e-07	3.7009831430623304e-06	-1.2718999187200095e-06	9.449384492654644e-07	-1.1222616649320116e-06	-1.9258416159573244e-06	1.7490970094513616e-07	1.8711447182795384e-06	2.210166485383525e-06	2.64151958617731e-06	2.1916532659815857e-06	-1.908035756059689e-06	-1.6958234709818498e-06	1.3336878055270065e-06	5.996033110022836e-07	2.3378456717182416e-06	2.03248390562294e-07	-3.363647849141671e-08	2.7004933400576192e-08	7.562626933577121e-07	-4.7806043568243695e-08	1.1238756769671455e-07	-8.863161156114074e-07	-1.4214990642358316e-06	-5.285588713377365e-07	-1.7765216853149468e-06	7.605881933159253e-07	1.506391242855898e-07	1.2408535212671268e-06	3.9246668848136324e-07	2.635638338688296e-07	2.794122792693088e-06	-4.653271901133849e-07	-6.645099688284972e-07	1.459593136132753e-06	6.624600246141199e-08	-2.17366135757402e-07	2.008803676289972e-06	5.075638682683348e-07	5.63180833523802e-07	-3.90928569515836e-08	1.721726221148856e-06	-6.295448997661879e-07	1.1823528893728508e-06	1.441358449483232e-06	2.113948767146212e-06	1.2225636680796017e-07	-8.16921669866133e-07	1.1214430060135785e-06	-8.081267566240059e-08	-9.94106130747241e-07	-5.246506589173805e-07	8.15986084035103e-07	1.0317953638150357e-06	-4.228284922191961e-07	-2.8345468763291137e-06	-1.234398155247618e-06	-2.815589368765359e-06	-6.491343924608373e-07	-5.525513415705063e-07	-1.2982773114345036e-06	2.842822595994221e-06	-1.871607878456416e-06	4.3372288018872496e-06	-2.5489825929980725e-06	7.054770776449004e-06	3.938405825465452e-06	5.313289420882938e-06	3.666865040941048e-06	6.5840044953802135e-06	8.316486855619587e-06	3.1330732781498227e-06	2.5688977984827943e-06	6.238607511477312e-06	7.329537766054273e-06	3.732701998160337e-06	3.844733328151051e-06	3.099809646300855e-06	2.6230115963699063e-06	2.3954123662406346e-06	8.440336387138814e-06	2.8742783797497395e-06	4.4770945351046976e-06	4.637857728084782e-06	3.4658908134588277e-06	4.603429260896519e-06	5.902471912122564e-06	3.2014384032663656e-06	4.9650348046270665e-06	3.5335779102751985e-06	5.49592505194596e-06	2.248266582682845e-06	4.272501882951474e-06	7.094250122463564e-06	4.149278083787067e-06	2.605267809485668e-06	4.302698471292388e-06	8.045134563872125e-06	5.403477643994847e-06	4.7615762923669536e-06	6.684752406727057e-06	4.163685844105203e-06	4.182555130682886e-06	8.026030627661385e-06	4.568291387840873e-06	2.211233322668704e-06	4.784802058566129e-06	2.7542432690097485e-06	5.389119905885309e-06	5.597823019343196e-06	3.2695438676455524e-06	2.1478474536706926e-06	1.8700436612562044e-06	3.5748921618505847e-06	6.694953299302142e-06	4.931772309646476e-06	5.154876816959586e-06	3.2142693271453027e-06	7.131772235879907e-06	4.667428584070876e-06	4.857886779063847e-06	5.633833097817842e-06	8.457542207906954e-06	3.96766563426354e-06	4.931335752189625e-06	4.453737346921116e-06	5.0140197345172055e-06	5.729948497901205e-06	5.277283889881801e-06	5.4446209105663e-06	3.679335350170732e-06	4.0660370359546505e-06	4.817497483600164e-06	8.217621143558063e-06	4.563019956549397e-06	4.316769718570868e-06	1.0499845302547328e-05	3.991084668086842e-06	4.101548256585375e-06	7.036975148366764e-06	5.771346877736505e-06	4.550246103462996e-06	4.883236215391662e-06	3.330841991555644e-06	3.570392436813563e-06	1.1891404938069172e-05	4.890476702712476e-06	6.672212293779012e-06	3.716195806191536e-06	8.722147867956664e-06	4.44534680354991e-06	4.798218469659332e-06	6.324266905721743e-06	4.361699211585801e-06	5.403979685070226e-06	6.3805264289840125e-06	9.393465916218702e-07	1.1327126230753493e-05	3.0089181564108003e-06	3.289470896561397e-06	5.0034095693263225e-06	5.27536985828192e-06	4.363956122688251e-06	2.8899744393129367e-06	1.2824067198380362e-05	4.0954200812848285e-06	4.031087883049622e-06	7.394326530629769e-06	1.4538454706780612e-05	4.1623570723459125e-06	3.361355993547477e-06	4.774110948346788e-06	2.5720373741933145e-06	3.5402949833951425e-06	2.504921667423332e-06	1.297283324674936e-05	4.035599886265118e-06	4.931891908199759e-06	3.954757630708627e-06	3.461658252490452e-06	1.8256214389111849e-06	2.569919615780236e-06	5.327675353328232e-06	8.087100468401331e-06	6.842938546469668e-06	2.486136281731888e-06	3.4822885481844423e-06	2.701617404454737e-06	3.464559995336458e-06	2.4658104393893154e-06	1.2323923783696955e-06	4.010496923001483e-06	5.342240001482423e-06	1.0995952379744267e-06	3.971937985625118e-06	5.678609340975527e-06	-2.602416770969285e-07	-5.589824922935804e-07	-5.559507485486392e-07	-1.057522467817762e-06	-1.7843234445535927e-06	-5.579318553827761e-07	-2.926115030277288e-07	-8.098521107058332e-07	-1.3655778730026211e-06	-1.893618900794536e-06	-6.964198746572947e-07	-7.189826760622964e-07	-9.289004196944006e-07	-4.770792543240532e-07	-1.7653392205829732e-06	-7.177793577284319e-07	-7.071008667480783e-07	-5.0360370096314e-07	-1.2405923826008802e-06	-4.146060291532194e-06	-3.104317443103355e-07	-8.218321454478428e-07	-1.4488254009847878e-06	-1.09401048575819e-06	-9.63369302553474e-07	-1.2248907523826349e-06	-6.120559419287019e-07	-9.940904419636354e-07	-8.053615374592482e-07	-5.667054665536853e-07	-1.0415922133688582e-06	-2.048119966957529e-07	-1.7837999166658849e-06	-1.0195743698204751e-06	-6.592038062080974e-07	-9.302142416345304e-07	-1.1455583717179252e-06	-9.673590284364764e-07	-4.669024349368556e-07	-5.831798830513435e-07	-2.930233620190848e-07	-6.324373202915012e-07	-5.652294134961267e-07	-8.59542410580616e-07	-1.8835218895674188e-07	-5.948015200374357e-07	-2.0721422515634917e-06	-1.035349782796402e-06	-6.20931700723304e-07	-9.873125463855104e-07	-2.666385228167201e-07	-1.6315565289914955e-06	-3.1257000046025496e-06	-1.8882768699768349e-06	-1.627999381526024e-06	-1.0231353826384293e-06	-4.377880884476326e-07	-3.447176482040959e-07	-1.3496877500074334e-06	-7.347438213400892e-07	-4.155143358275382e-07	-1.699284780443122e-06	-4.163420328495704e-07	-8.522453640580352e-07	-1.3112892247590937e-06	-6.151008165034e-07	-8.13995200132922e-07	-6.516250437016424e-07	-9.608861546439584e-07	-1.2034233805024996e-06	-1.7329782622255152e-06	-1.232225599778758e-06	-9.448696687286428e-07	-3.0913653858988255e-07	-1.3434363381747971e-06	-8.094032750705082e-07	-7.233443852783239e-07	-8.027450348890852e-07	-5.543321321965777e-07	-1.5283712855307383e-06	-3.3353165918015293e-07	-3.5761337358053424e-07	-1.1434709676905186e-06	-6.129851612968196e-07	-9.517323746877082e-07	-6.534578460559715e-07	-8.428554565398372e-07	-6.031924613125739e-07	-3.694012491450849e-07	-9.181507039102144e-07	-5.094802872918081e-07	-3.099021910202282e-07	-6.705441251142474e-07	-7.193651754278108e-07	-7.515062065976963e-07	-2.778866132757685e-07	-1.2704367691185325e-07	-3.054133514979185e-07	-1.0806943464558572e-06	-5.907701279284083e-07	-5.213277063376154e-07	-9.636570439397474e-07	-2.8433129273253144e-07	-9.237776907866646e-07	-1.2380647831378155e-06	-1.6517709582331008e-06	-1.3668188785231905e-06	-8.109051350402297e-07	-6.05989839641552e-07	-7.444444918291993e-07	-9.565626442054054e-07	-1.0919654869212536e-06	-5.288183047014172e-07	-4.700859790318646e-07	-1.3505798506230349e-06	-2.934029623702372e-07	-1.026852146424062e-06	-7.263927841449913e-07	-8.703933644937933e-07	-4.712205736723263e-07	-6.69238318096177e-07	-2.0072782263014237e-06	-8.161586038113455e-07	-1.3100833484713806e-07	-7.100236416590633e-07	-5.139204972692824e-07	-9.990411626858986e-07	-5.503443389898166e-07	-5.639665801027149e-07	-1.3029052752244752e-06	-1.076287617252092e-06	-3.3122850595646014e-07	-1.0153546270430525e-07	-1.4888888699715608e-06	-6.534606882269145e-07	-1.1597518323469558e-06	-2.035968009295175e-06	-5.079488119008602e-07	-9.507085678706062e-07	-2.711688011913793e-07	5.183987354939745e-07	8.031404945540999e-07	1.9840731511067133e-06	9.270012242268422e-07	8.853380677464884e-07	3.986515821452485e-06	1.8628222733241275e-06	1.6403409972554073e-06	4.427153726282995e-06	3.24854340760794e-06	2.469013907102635e-06	1.4502307976727025e-06	2.6879793040279765e-06	1.0739710205598383e-06	2.0511927232291782e-06	1.364813101645268e-06	3.0634905670012813e-06	8.603553283137444e-07	1.4258213923312724e-05	1.4758463748876238e-06	1.244660325028235e-06	1.2919033451908035e-06	1.4177473985910185e-06	1.087079454009654e-06	2.48048422690772e-06	1.4798041547692264e-06	2.580234195193043e-06	1.3809489018967724e-06	3.364722260812414e-06	1.7548085224916576e-06	1.6279318515444174e-06	1.0735022897279125e-06	1.7855078340289765e-06	7.943535820231773e-07	2.612127218526439e-06	1.4311515315057477e-06	5.449530249279633e-07	1.730336975924729e-06	6.795700642214797e-07	1.165397179647698e-06	1.5690836789872264e-06	1.5640367792002507e-06	8.451864346170623e-07	1.949542365764501e-06	9.591256002750017e-07	1.2171645948910736e-06	1.918601583383861e-06	9.498550639364112e-07	1.32205639147287e-06	3.597981049097143e-06	1.316697080255835e-06	2.656969400050002e-06	1.343268991149671e-06	2.549769533288781e-06	6.869056505820481e-07	1.997998651859234e-06	2.4411961021542083e-06	1.4611598544433946e-06	1.8112583575202732e-06	1.205226226375089e-06	1.4961325405238313e-06	1.1660292784654305e-06	1.2979963912584935e-06	1.321425088463002e-06	1.4941351764719002e-06	1.5968914794939335e-06	2.056228595392895e-06	2.0171630694676423e-06	2.6848033485293854e-06	1.7318403706667596e-06	2.471657808200689e-06	2.335325461899629e-06	3.716280389198801e-06	2.502394636394456e-06	1.3154759699318674e-06	4.55361350759631e-06	3.499262220429955e-06	1.876195710792672e-06	2.261826921312604e-06	1.780074512680585e-06	2.587585413493798e-06	9.96503445094277e-07	2.40233794102096e-06	2.2017268292984227e-06	1.9089181932940846e-06	1.9174160570401e-06	4.585176611726638e-06	1.0074874126075883e-06	2.11592532650684e-06	1.811158654163592e-06	2.3304733076656706e-07	1.1763333986891666e-06	2.864612270059297e-06	2.099695393553702e-06	8.948553613663535e-07	1.8574671685200883e-06	1.2351229088380933e-06	1.7265923588638543e-06	8.498819852320594e-07	7.14660131961864e-07	1.829964617172664e-06	9.84685129878926e-07	2.2893823370395694e-06	2.238472916360479e-06	7.778074859743356e-07	1.860752490756568e-06	1.7925646034200329e-06	1.4802847090322755e-06	1.119070475397166e-06	1.9065753349423176e-06	8.964843800640665e-07	2.0820662030018866e-06	2.1176322206883924e-06	1.0516853308217833e-06	1.6263104498648318e-06	1.773130861693062e-06	1.8067812561639585e-06	2.1978917175147217e-06	1.0965043202304514e-06	1.8678576907404927e-06	3.1106483220355585e-06	3.229135927540483e-06	9.103447382585728e-07	8.396931434617727e-07	1.5477440911126903e-06	8.021679605008103e-07	1.524789126960968e-06	3.1578122161590727e-06	2.382648972343304e-06	1.6868638113010093e-06	1.3648536878463349e-06	1.6452220279461471e-06	7.933261372272682e-07	1.0530741292313903e-06	1.1105690873591811e-06	1.4588276826543731e-06	3.4982581382791977e-06	3.979060238634702e-06	4.538963366940152e-06	4.174511104793055e-06	3.4872773539973423e-06	2.2115320916782366e-06	4.541054750006879e-06	2.215275799244409e-06	3.120214387308806e-06	2.014538495132001e-06	9.48772139963694e-07	2.1889236450078897e-06	6.636973012064118e-06	2.988423602801049e-06	3.810650696323137e-06	4.745576461573364e-06	2.9446327971527357e-06	1.4456793451245176e-06	8.971451279649045e-07	3.438690328039229e-06	2.0039362880197582e-06	2.735675934673054e-06	4.736015853268327e-06	1.3481025007422431e-06	1.455804294892005e-06	1.6894593954930317e-06	4.110224381292937e-06	2.1432990706671262e-06	3.49079027728294e-06	1.93827690964099e-06	4.447646460903343e-06	3.902595381077845e-06	5.187863280298188e-06	4.769601218868047e-06	3.062044243051787e-06	3.7611557672789786e-06	1.6987263506962336e-06	1.8752232790575363e-05	1.729113819237682e-06	5.505266926775221e-06	9.810249821384789e-07	8.955788644016138e-07	2.626141622386058e-06	1.3037171129326453e-06	1.2546574907901231e-06	1.3209375993028516e-06	4.834511855733581e-06	9.770237738848664e-06	6.6157786022813525e-06	1.0107238495038473e-06	2.882244416468893e-06	5.004535523767117e-06	4.785145847563399e-06	1.132131274061976e-06	2.8618705982808024e-06	4.971739144821186e-06	3.483403588688816e-06	1.2274633718334371e-06	1.7276367998420028e-06	2.6576351501717e-06	2.3505976969318e-06	3.718168500199681e-06	3.446409436946851e-06	4.782570158567978e-06	3.208540420018835e-06	1.6390480368499991e-06	3.9327237573161256e-06	8.35605533211492e-07	2.4152091100404505e-06	2.5844415176834445e-06	5.917478119954467e-06	3.0533969948010053e-06	1.07171854324406e-06	3.41913573720376e-06	4.073353466083063e-06	7.627090781170409e-06	3.561056246326189e-06	3.170375975969364e-06	2.8013864721287973e-06	6.432385816879105e-06	3.709538532348233e-06	1.626594553272298e-06	5.720708031731192e-06	3.2167777135327924e-06	4.466594418772729e-06	7.182649824244436e-06	1.236916159541579e-05	1.8219121784568413e-06	4.879388143308461e-06	5.274900559015805e-06	4.41313113697106e-06	7.92870378063526e-06	2.8581869173649466e-06	8.19223168946337e-06	4.779475148097845e-06	1.3817283388561918e-06	6.057055543351453e-06	3.3684918889775872e-06	7.819333518455096e-07	7.143214133975562e-06	4.541451289696852e-06	5.20926271008193e-08	3.216792492821696e-06	8.073242270256742e-07	3.004884774782113e-06	1.4282010170063586e-06	6.328003792077652e-07	4.370517103780003e-07	2.93295192932419e-06	1.5540368849542574e-06	2.232872702734312e-06	5.270410838420503e-06	9.505966772849206e-06	1.985678636629018e-06	8.97263362276135e-07	4.236198947182857e-07	1.3221578001321177e-06	7.518370694015175e-06	1.2607896451299894e-06	3.850778739433736e-06	7.050823001009121e-07	2.776170276774792e-06	1.0718132443798822e-06	1.2792660299965064e-06	2.449588123454305e-07	1.3717173033001018e-06	4.656404144043336e-06	2.073716359518585e-06	9.840773600444663e-07	5.994272214593366e-06	1.0576484328339577e-06	1.936783519340679e-06	2.493140300430241e-06	6.106273303885246e-06	2.616683104861295e-06	2.954436467916821e-06	3.4481552120269043e-06	1.0292343404216808e-06	5.189436706132256e-06	3.8022292301320704e-06	2.611868239910109e-06	1.6417498045484535e-06	2.3768388928147037e-06	1.95894017451792e-06	2.792357690850622e-06	9.085983037948608e-06	2.385671450610971e-06	3.972430477006128e-06	9.793963045012788e-07	3.3394510410289517e-06	1.0924069329121266e-06	4.223226824251469e-06	4.383983650768641e-06	9.94132278719917e-07	4.728518888441613e-06	1.5491611975448905e-06	3.4592933388921665e-06	1.8747708736555069e-06	1.6362631640731706e-06	1.965367573575349e-06	-1.04468131212343e-06	-4.342076920238469e-07	-7.688068990319152e-07	-6.441197228923556e-07	-1.12727150280989e-06	-1.540594325888378e-06	-5.0848910859713214e-08	-1.805044291813829e-07	-1.208173898703535e-06	-3.5435325571597787e-06	-8.481868576382112e-07	-1.917438339660293e-06	-4.082087912138377e-07	-1.2327218428254128e-06	-6.301115718088113e-07	-5.011011694477929e-07	-9.556993063597474e-08	-2.3228051304613478e-07	-2.4204878172895405e-06	1.210774485116417e-07	-1.2667005933053588e-07	-4.514548948009178e-07	-6.498345328509458e-07	-7.460395750058524e-07	-2.651167676503974e-07	1.787796293228894e-07	4.676326170738321e-07	-8.416610626227339e-07	8.58750979659817e-07	1.2236598934123324e-07	6.0880211982805585e-09	2.8561988330011445e-08	-1.5043447376683616e-07	-5.457169436340337e-07	-3.596456679133553e-07	-3.636292831288301e-07	-3.6306261108620674e-07	-9.109253369388172e-07	1.1665997590171171e-06	1.917214376589982e-06	1.2095573538317694e-06	1.198235167976236e-06	1.5002282225395902e-06	7.790511517669074e-06	2.9377638384175957e-06	2.615591029098141e-06	3.103971948803519e-06	3.252060650993372e-06	4.697217718785396e-06	2.215717586295796e-06	3.570091848814627e-06	8.634648338556872e-07	2.313153572686133e-06	2.4278019736811984e-06	4.658143552660476e-06	1.5631452470188378e-06	-1.1091882470282144e-06	-5.539401399801136e-07	-2.0373363440739922e-07	-1.1216984603379387e-06	-1.6322231886078953e-06	-1.6150264627867728e-06	-4.248292952979682e-07	-1.915740085678408e-06	-6.277080615291197e-07	-7.592454380755953e-07	-1.971012125068228e-06	-1.2254098464836716e-06	-4.151719679157395e-07	-1.947082182596205e-06	-5.966135745438805e-07	-9.755102610142783e-07	-1.0543410553509602e-06	-1.731919837766327e-06	-8.758021863286558e-07	-3.48237648495342e-07	-6.084489996283082e-07	-5.986769906485279e-07	-4.635884920389799e-07	-1.7275557411267073e-06	-6.641759000558523e-07	-2.4892683541111182e-06	-1.6842999457367114e-06	-2.761514224403072e-06	-8.295410225400701e-07	-2.2215190256247297e-06	2.006415513733373e-07	-2.1393020688265096e-06	-7.60064779115055e-07	-1.5418496559505002e-06	-2.364198735449463e-06	-8.415824481744494e-07	-1.689177793195995e-06	-2.306079522895743e-06	-1.508749619461014e-06	-1.5688513030909237e-06	-5.2316086112114135e-06	-1.679418346611783e-06	-2.061060513369739e-06	-1.4945544535294175e-06	-1.6946138430284918e-06	-1.0853149206013768e-06	-3.7621313708768877e-07	-5.423936499937554e-07	-5.624030450235296e-07	-4.799709429903488e-08	3.4966882367371e-07	2.609149873933348e-07	3.505118115754158e-07	-1.836898917417784e-07	-1.4676273849545396e-06	-1.0643790346875903e-06	-5.976210672997695e-07	1.5615836446158937e-07	-1.402806049100036e-07	-8.011527938833751e-07	6.034870807525294e-07	-2.8732278778420554e-08	-2.2044189336156705e-06	-5.445434112516523e-07	-2.1727844341512537e-06	-2.220568148914026e-06	4.335205630923156e-06	6.870103561595897e-07	-1.5129896837606791e-06	6.577380418093526e-07	-1.1370557331247255e-06	-1.448858824915078e-06	-1.1710274065990234e-06	-1.6358760603907283e-06	-5.860053988726577e-07	-2.07443713406974e-06	-1.0048206604551524e-06	-1.1051508863602066e-06	-1.4336926597025013e-06	3.259853883719188e-06	-8.731550451557268e-07	5.775235081273422e-07	1.3613951068691676e-06	-2.1197442947595846e-06	-1.873916858130542e-06	-2.3683992367296014e-06	-3.938925601687515e-06	-3.216922095816699e-06	-6.20645732851699e-06	-2.773839241854148e-06	-3.5777725315710995e-06	-3.1349209166364744e-06	-3.966776603192557e-06	-2.8284134714340325e-06	-6.997410764597589e-06	-6.8505105446092784e-06	-4.862976766162319e-06	-1.2954126304975944e-06	-4.085798536834773e-06	-2.778089765342884e-06	-3.4773850074998336e-06	-5.244056410447229e-06	-1.4434517652262002e-05	-3.919971277355216e-06	-2.7069061161455465e-06	-1.4530157841363689e-06	-2.8745303097821302e-06	-2.7156752366863657e-06	1.9398944459680934e-06	2.254906576126814e-06	1.7973140984395286e-06	7.606269605275884e-07	1.9018004877580097e-06	4.732463821710553e-06	2.3797435915184906e-06	1.4028153145773103e-06	4.3350422629373497e-07	2.357259972995962e-06	1.5238565538311375e-06	1.0762485089799156e-06	2.487901383574353e-06	1.8704598687691032e-06	1.173260216091876e-06	3.6662177649304805e-07	1.302688929172291e-06	1.5771499874972503e-06	2.745176516327774e-06	1.2841942407249007e-06	1.8717280170221787e-07	1.3084871852697688e-06	-1.9260837689216714e-06	-5.264583435860005e-08	-4.5001857529314293e-07	-1.3392435960213336e-07	-2.3338272967521334e-06	-4.2332447947046603e-07	-3.961688889830839e-06	-2.580427008069819e-06	-2.0842842332058358e-06	4.3136346050687286e-08	-1.214039912156295e-06	-2.512900664441986e-06	-2.575488906586543e-07	-3.7537196817538643e-07	-1.9682181573443813e-06	-4.095800818504358e-07	-2.893682449212065e-07	2.840170099105421e-09	-2.345136209669363e-07	-1.783724997039826e-06	-8.395169288633042e-07	-1.0616491863402189e-06	-1.4337831544253277e-06	-2.753219177975552e-06	-7.906213795649819e-06	9.352978480592357e-08	-2.0254115042916965e-06	3.1368736586046e-07	2.957342530862661e-06	2.297666014783317e-06	3.184968136338284e-06	2.359352720304741e-06	1.5585544588248013e-06	3.4192180464742705e-06	1.77080471530644e-06	3.115180788881844e-06	4.97292103318614e-06	2.103873612213647e-06	1.3554871429732884e-06	7.696213515373529e-07	3.3342453207296785e-06	3.067605121032102e-06	2.1629020920954645e-06	2.9307914246601285e-06	3.1128608952712966e-06	6.591752025997266e-06	4.182391421636567e-06	2.00280851458956e-06	-5.716243549613864e-07	6.888225243528723e-07	-8.061876428655523e-07	5.825045718665933e-06	-3.0455837531917496e-06	-4.513255589699838e-06	-7.624277600370988e-07	8.64220601215493e-06	-3.265099167037988e-06	3.302794084447669e-06	-6.951010504963051e-07	5.915716769777646e-07	3.7647528188244905e-06	5.158565272722626e-06	-5.128628799866419e-06	-7.191425538621843e-06	-1.0819271665241104e-05	-1.1506477676448412e-05	4.789436388819013e-06	4.245196123520145e-07	-1.0849799764400814e-05	4.2147703993578034e-07	3.2416733120044228e-06	1.8039793303614715e-06	-1.4711449125570653e-07	1.2432907169568352e-05	1.1807670489361044e-05	1.3121473784849512e-05	1.4915420251782052e-05	8.173583410098217e-06	1.156403413915541e-05	9.360424883197991e-06	1.233108741871547e-05	1.0324596587452106e-05	8.607618838141207e-06	1.3923081496614031e-05	8.202672688639723e-06	1.0822960575751496e-05	7.180619377322728e-06	1.1170567631779704e-05	1.2146545486757532e-05	1.153049470303813e-05	8.553144652978517e-06	5.095749656902626e-06	1.3292970834299922e-05	1.1432766768848523e-05	9.539269740344024e-06	8.357041224371642e-06	1.0688869224395605e-05	8.96514393389225e-06	5.898989456909476e-06	9.259880243916996e-06	6.587867574125994e-06	8.608217285654973e-06	9.104871423915029e-06	1.909453931148164e-05	1.0533090062381234e-05	1.1222601642657535e-05	1.830292967497371e-05	1.0195923096034676e-05	1.0588441909931134e-05	5.005290404369589e-06	1.3174887499189936e-05	1.1489823918964248e-05	1.8104497939930297e-05	1.471975429012673e-05	8.19123124529142e-06	1.3099786883685738e-05	1.0299542736902367e-05	1.3845902685716284e-05	1.0970974472002126e-05	1.0641124390531331e-05	2.497666855560965e-06	1.926365621329751e-05	1.3018749086768366e-05	2.675414407349308e-06	4.493053438636707e-06	3.0100118237896822e-06	9.197526196658146e-06	5.632404281641357e-06	3.777296569751343e-06	3.876492428389611e-06	5.471074018714717e-06	3.3876276575028896e-06	3.6095157156523774e-06	5.818400495627429e-06	3.3272292512265267e-06	6.900218522787327e-06	3.131214953100425e-06	6.486677193606738e-06	3.7147633520362433e-06	5.807144134450937e-06	5.6629655773576815e-06	5.07219510836876e-06	3.3720466490194667e-06	4.743409135699039e-06	5.576134753937367e-06	-2.4609528281871462e-06	7.62733975534502e-07	-8.075914479377388e-07	-7.436718192366243e-07	1.1845995686599051e-06	5.391443735902613e-08	-2.8754750474035973e-06	2.3589407192048384e-06	-1.0008764093072386e-06	5.252616688267153e-07	-2.087732809741283e-06	-3.981721420132089e-06	-6.259476208470005e-07	-1.907257114908134e-06	-2.6823877306014765e-06	-4.6351569835678674e-06	-2.7776618480857e-06	-2.594953798507049e-07	-3.084797981500742e-06	-5.407102321441926e-07	-9.925977337843506e-07	-1.3951381561128071e-06	-1.2749494544550544e-06	-1.5350794910773402e-06	-3.433874269376247e-07	-1.593130946275778e-06	-9.223300594385364e-07	-4.692042693932308e-06	-9.547466106596405e-07	-1.3135182825863012e-06	-3.669862735478091e-06	-5.182536369829904e-06	-2.813449668792601e-07	-1.50752532590559e-06	-9.06519744603429e-07	-9.282437645197206e-07	-4.370405548570489e-08	-8.53131609801494e-07	-1.0013931159846834e-06	-1.5431653537234524e-06	-4.829112185689155e-06	-2.5565029773133574e-06	-6.303720965661341e-06	-2.62679668594501e-06	-5.304648766468745e-06	-6.239054982870584e-06	-5.636510650219861e-06	-5.564513230638113e-06	1.0258620477543443e-06	-3.735890686584753e-06	-3.603655159167829e-06	-3.0821436212136177e-06	2.091800070047612e-06	2.6501411412027664e-06	1.1105913699793746e-06	3.383807097634417e-06	2.540271680118167e-06	2.650385795277544e-06	2.261800091218902e-06	1.9052395145990888e-06	1.01699390597787e-06	4.247890501574148e-06	2.754171191554633e-06	2.8916686005686643e-06	2.376446673224564e-06	2.629214804983349e-06	2.2581839402846526e-06	4.039749455841957e-06	2.150577302018064e-06	2.1705975541408407e-06	4.003127287433017e-06	3.97937867546716e-07	2.227213826699881e-06	1.7919761603479856e-06	1.7306213067058709e-06	-1.2057694398492913e-08	1.4530509133692249e-06	1.670020992605714e-07	2.065194621536648e-06	2.750479779933812e-06	7.054301249809214e-07	2.1000494143663677e-06	1.3458665080179344e-06	2.500611628875049e-07	2.6131397135031875e-06	1.8515056865453522e-07	-1.524426522792055e-07	2.332008079974912e-07	1.2209601436552475e-06	2.648828285600757e-06	9.888417480397038e-07	1.6799006630208169e-07	-6.966282626308384e-07	3.0877185963618103e-06	1.7483977217125355e-06	-6.959081702007097e-07	3.422449708523345e-06	7.439171554324275e-07	1.263906142412452e-06	9.67509890870133e-07	1.4947545423638076e-06	1.0719702459027758e-06	1.1113403388662846e-06	-3.447046310611768e-07	1.5264955663951696e-06	2.658069320204959e-07	-2.476760414538149e-07	4.273998399639823e-07	-1.450512399969739e-06	1.5457780477845517e-07	-1.2962566131591302e-07	8.784610372458701e-07	-2.21364462049678e-06	2.6944372066850523e-08	2.4157138795999344e-06	7.610618126818736e-07	7.545835387645639e-07	-4.531666945695179e-06	-1.502647137385793e-06	-1.732177707935989e-07	4.7411066361746645e-07	-5.143484486325178e-06	3.824759005510714e-06	-2.4295482035086025e-06	2.582733486633515e-06	-8.503147910232656e-06	-2.7512644464877667e-06	-9.54301185629447e-07	-8.484810791742348e-07	-1.418804004060803e-06	-1.6617459550616331e-06	1.1855494221890694e-06	-4.572007128444966e-06	-5.701351142306521e-07	-1.296916821047489e-06	-4.715714041481078e-08	-4.721761683867953e-07	-1.910224000312155e-06	-2.6254822387272725e-06	-3.1078211577550974e-06	-3.211075181752676e-06	-1.167411710412125e-06	-2.8203528472658945e-06	5.801138058814104e-07	-2.364968167967163e-06	4.314201618171865e-08	-1.0195215054409346e-06	-2.017656470343354e-06	2.7287205739412457e-07	-1.65234632731881e-06	-7.776567144901492e-06	-4.894288395007607e-06	-2.585480160632869e-06	-3.351341092638904e-06	-1.3818183788316674e-06	-5.03080173075432e-06	-2.7987871362711303e-06	-6.479411240434274e-06	-3.484386979835108e-06	-7.678186193516012e-06	-4.301752596802544e-06	-7.977968152772519e-07	-5.186744260754494e-07	-5.661370323650772e-06	1.8553298275492125e-07	9.357240742247086e-07	2.756670802739336e-08	1.9548913314793026e-06	9.624869790059163e-07	5.511984682016191e-07	-1.0967424941554782e-06	-7.583311685266381e-07	1.143565100392152e-06	-1.6858388107721112e-06	-6.952955118322279e-07	2.080080548694241e-06	9.493210484379233e-08	1.1230135896767024e-06	6.837314572294417e-07	4.7022916760397493e-07
9	-1.0455016763444293e-07	1.0485822485861718e-06	1.4473172313955729e-06	5.466293941935874e-07	7.282291107912897e-07	9.68010112956108e-07	9.02456292806164e-07	2.4030937311181333e-06	1.2304503798077349e-06	6.59685042592173e-07	1.997598928937805e-06	1.156695020654297e-06	2.4053347260633018e-06	2.9607135729747824e-06	1.8664111394173235e-06	8.699635145603679e-07	1.1677534530463165e-06	1.6626303249722696e-06	1.382698997076659e-06	1.1395857200113824e-06	9.809964467422103e-07	1.4392278444574913e-06	1.2949113852300798e-06	7.065937097650021e-07	4.0440841075906064e-06	2.269135848109727e-06	9.539768370814272e-07	1.0781907349155515e-06	1.525723519080202e-06	2.40952226704394e-06	2.016493681367137e-06	4.059258571942337e-06	1.2173742334198323e-06	1.0855089840333676e-06	4.632924230918434e-07	1.1714936363205195e-06	3.658641844594968e-06	1.1338503327351646e-06	1.8919639614978223e-06	1.4390059277502587e-06	1.8610531924423408e-06	4.293939070976194e-07	5.036445145378821e-07	2.7983051040791902e-06	4.0801515410748834e-07	1.713649680823437e-06	1.0117939837073209e-06	6.645916528214002e-08	3.7260124372551218e-06	4.3196124011046777e-07	1.751687477735686e-06	2.622525130391296e-07	1.1934471331187524e-06	1.9253457139711827e-06	1.290348791371798e-06	4.280682901480759e-07	1.065390733856475e-06	1.7976490198634565e-06	3.4345884358799594e-08	7.414087122015189e-07	1.3650899290951202e-06	6.864490273983392e-07	6.905752343300264e-07	1.7149479845102178e-06	1.1756795856854296e-06	8.525911425749655e-07	3.197043724867399e-06	2.049088152489276e-06	2.951833266706672e-06	-6.668503829132533e-07	1.3563720813181137e-06	2.5431243102502776e-06	1.6095485761979944e-06	1.499721520303865e-06	1.950273144757375e-06	2.1505315999093e-06	4.204610775104811e-07	1.802051201593713e-07	8.154597708198708e-07	8.168319141077518e-07	1.2356605338936788e-06	1.7161750065497472e-06	1.0731939710240113e-06	4.317757884564344e-07	6.575825750587683e-07	1.916672317747725e-06	1.362121111014858e-06	9.304396257903136e-07	5.376400622481015e-07	2.383538912908989e-06	2.361096676395391e-06	2.501900553397718e-06	1.4251918400987051e-06	8.110260978355655e-07	3.4667425552470377e-07	5.154317364031158e-07	5.290022500048508e-07	9.571174359734869e-07	6.624903789997916e-07	6.830912866462313e-07	1.281230879612849e-06	1.7004618939608918e-06	7.448967949130747e-07	1.880808667920064e-06	2.056170387731981e-06	4.330955221121258e-07	8.925761108002916e-07	1.119054360287919e-07	1.6272360880975612e-06	6.707808779538027e-07	1.842788833528175e-06	9.888411796055152e-07	1.3217700143286493e-06	5.155714575266757e-07	1.3397794873526436e-06	3.875930474350753e-07	1.038073150994023e-06	1.944085852301214e-06	1.6436642908956856e-06	1.3308050483828993e-06	9.461708714297856e-07	1.0941423624899471e-06	1.390608531437465e-06	1.8214029751106864e-06	2.9926384286227403e-06	2.6650636755221058e-06	1.693766762400628e-06	1.092448314921057e-06	1.434221985618933e-06	5.084136844857312e-08	4.994702180738386e-07	1.3035290749030537e-06	4.373027309156896e-07	-4.952785275236238e-06	-3.2155614917428466e-06	-7.012965852482012e-06	-4.691268259193748e-06	-5.836570380779449e-06	-7.1455701800005045e-06	-2.0377167402330087e-06	-3.554396243998781e-06	-4.0681911741558e-06	-1.794590360759685e-07	-1.7457250578445382e-06	-1.8612429357744984e-06	-5.575607247010339e-06	-3.957723492931109e-06	-1.1816455298685469e-06	-4.216298748360714e-06	-4.294599875720451e-06	-3.7918566704320256e-06	-3.9917904359754175e-06	-7.922730219434015e-06	-3.6995995742472583e-06	-1.3509854852600256e-06	-1.0105990440933963e-05	-2.22406629291072e-06	-7.071288564475253e-06	-5.788179350929568e-06	-5.36320430910564e-06	-1.0756164101621837e-06	-3.1619033507013228e-06	-6.682392267975956e-06	-3.4363699796813307e-06	-2.4701560050743865e-06	-3.949470738007221e-06	-3.693450025821221e-06	-3.2879602258617524e-06	-7.378249392786529e-06	-3.6397555049916255e-06	-6.130174824647838e-06	-5.01285740028834e-06	-1.8799892131937668e-06	-1.456134100408235e-06	-2.2521548999066e-06	-2.151412218154292e-06	-4.985279701941181e-06	-4.787179022969212e-06	-4.896653081232216e-06	-3.168340754200472e-06	-6.034242687746882e-06	-3.532813252604683e-06	-7.526174158556387e-06	-3.968094006268075e-06	-1.912297420858522e-06	-6.66452160658082e-06	-6.826969183748588e-06	-2.908801889134338e-06	-3.629074399214005e-06	-3.4501949812693056e-06	-2.161023758162628e-06	-4.099239959032275e-06	-4.858930878981482e-06	-6.041940196155338e-06	-3.559236120054265e-06	-7.676433710912534e-07	-2.88506134893396e-06	-5.3954381655785255e-06	-3.0534313282259973e-06	-3.02722924061527e-06	-3.309920884930761e-06	-6.0591873989324085e-06	-6.111715720180655e-06	-3.7686961604777034e-06	-2.837840156644233e-06	-3.419216227484867e-06	-4.536160304269288e-06	-5.03569572174456e-06	-2.498989942978369e-06	-3.179899749738979e-06	-3.961608854297083e-06	-1.7803267837734893e-06	-6.423383638320956e-06	-3.3512751542730257e-06	-2.1623654902214184e-06	-3.060828021261841e-06	-4.216403794998769e-06	-4.90435513711418e-06	-3.315219828436966e-06	-4.68561620436958e-06	-1.1296984894215711e-06	-1.0323589094696215e-06	-2.91208010594346e-07	-2.946550694105099e-06	-2.328238679183414e-06	-3.062933728870121e-06	-6.664598913630471e-06	-3.123765736745554e-06	-2.709666205191752e-06	-2.118920065186103e-06	-3.026544391104835e-06	-3.2269799703499302e-06	-4.344397893873975e-06	-3.1466545351577224e-06	-2.0179336388537195e-06	-4.851277026318712e-06	-4.01451734433067e-06	-3.948035555367824e-06	-5.117913133290131e-06	-2.977321855723858e-06	-1.0865916237889903e-06	-3.3062940474337665e-06	-5.020221578888595e-06	-8.022348083613906e-06	-3.1117167509364663e-06	-4.103349510842236e-06	-6.406707143469248e-06	-4.161008746450534e-06	-1.077818083672355e-07	-1.5388650353997948e-07	-5.284563485474791e-06	-4.358226760814432e-06	-3.297103376098676e-06	-4.545957381196786e-06	-6.100925929786172e-06	-1.6676643781465827e-06	-3.868636667903047e-06	-3.047455265914323e-06	-3.607350663514808e-06	-5.312323992257007e-06	-7.1362096605298575e-06	-5.809482445329195e-06	-1.479165234741231e-06	-7.734290193184279e-06	-4.002781679446343e-06	-6.488318376796087e-06	-5.003679234505398e-06	-4.805684056918835e-06	-3.839049895759672e-06	4.243943294568453e-06	3.655322416307172e-06	3.754697445401689e-06	3.414797447476303e-06	4.316153535910416e-06	4.19387924921466e-06	2.60547426478297e-06	2.1529992864088854e-06	4.646210072678514e-06	3.585933427530108e-06	1.156226971943397e-06	2.42238047576393e-06	1.3496469364326913e-06	1.8425378129904857e-06	1.059488340615644e-06	4.626273948815651e-06	1.1631152574409498e-06	2.689195298444247e-06	4.0759223338682204e-06	4.243478088028496e-06	4.167838596913498e-06	5.668945050274488e-06	4.048089522257214e-06	3.564512780940277e-06	2.545279585319804e-06	3.0273586162365973e-06	3.2822172215674077e-06	7.854112595850893e-07	3.56716918759048e-06	4.693684786616359e-06	1.0708210993470857e-06	2.547397798480233e-06	6.3568186305928975e-06	4.375664502731524e-06	3.519064193824306e-06	2.485281811459572e-06	1.5520193983320496e-06	1.6929689081734978e-06	4.274586899555288e-06	3.161917220495525e-06	1.220136368829117e-06	3.460674633970484e-06	2.1401299363787984e-06	3.5564330573834013e-06	4.757451279147063e-06	2.79537312053435e-06	1.5768225694046123e-06	9.2110587956995e-07	3.560902086974238e-06	5.00859960084199e-06	2.073033783744904e-06	5.510352821147535e-06	1.9744218207051745e-06	4.140545570407994e-06	2.1667260625690687e-06	5.276709998724982e-06	3.3543572044436587e-06	4.733114110422321e-06	2.732313760134275e-06	2.35103129853087e-06	3.799718342634151e-06	2.671335550985532e-06	5.784118457086152e-06	4.260969490132993e-06	1.819344106479548e-06	3.734710389835527e-06	2.611163381516235e-06	1.1980351928286836e-06	4.8895303734752815e-06	3.312319677206688e-06	2.22628978008288e-06	1.3374590707826428e-05	2.9666216505575e-06	1.9398976291995496e-06	4.37880180470529e-06	2.6237605652568163e-06	2.784063099170453e-06	2.1526391265069837e-06	2.271184257551795e-06	3.241881131543778e-06	4.461008757061791e-06	3.823648512479849e-06	5.374370630306657e-06	2.570306833149516e-06	5.6219309954030905e-06	2.816760115820216e-06	1.6322406963809044e-06	4.056989382661413e-06	1.7968807242141338e-06	3.146862582070753e-06	2.6176380742981564e-06	1.171105623143376e-06	5.027443876315374e-06	1.5407980527015752e-06	2.147450004486018e-06	4.413135229697218e-06	2.8066672257409664e-06	2.0984848561056424e-06	1.862835802057816e-06	9.557357770972883e-06	2.456536094541661e-06	3.102908522123471e-06	5.539147423405666e-06	3.907076916220831e-06	2.6101192815986e-06	2.5791546249820385e-06	2.245198857053765e-06	1.7770237263903257e-06	3.4820859582396224e-06	1.2207540294184582e-06	4.819598416361259e-06	1.70619625805557e-06	8.317188076034654e-07	3.275191147622536e-06	-1.3788182684493222e-07	2.73520959126472e-06	5.288353577270755e-07	4.386266937217442e-06	3.5131245113007026e-06	6.849349119875114e-06	3.6794226616621017e-06	3.317072696518153e-06	1.2658122159336926e-06	4.89784497403889e-06	1.8269247448188253e-06	1.0390945135441143e-06	3.139736918456037e-06	3.675592552099261e-06	3.311548880446935e-06	2.111456069542328e-06	4.241514943714719e-06	1.125313474403811e-06	1.6962949302978814e-06	2.0882662283838727e-06	1.5067728327267105e-06	3.374205789441476e-06	1.947276814462384e-06	1.2968009741598507e-06	1.9485901248117443e-06	2.489519602022483e-06	3.046607844225946e-06	1.5291401496142498e-06	2.0199436221446376e-06	2.5259164431190584e-06	1.6206197415158383e-06	2.4221390049206093e-06	1.5074926977831635e-06	2.1006985662097577e-06	1.5988292716428989e-06	1.7102732954299429e-06	1.6245312508544885e-06	1.5975625728970044e-06	2.77265007753158e-06	2.073266614388558e-06	1.7370630303048529e-06	1.988861640711548e-06	2.015259724430507e-06	1.5335710941144498e-06	2.179137027269462e-06	2.38739448832348e-06	2.381059630351956e-06	2.6475520371604944e-06	7.072685548337176e-07	3.071314040425932e-06	1.6016150539144292e-06	1.6839297813930898e-06	1.7049551388481632e-06	2.833014832503977e-06	1.4174815987644251e-06	1.1740070249288692e-06	1.514016503278981e-06	1.0890387329709483e-06	1.269686777050083e-06	1.735810087666323e-06	1.8144653495255625e-06	4.741176837796957e-07	1.452714741390082e-06	2.2718509171681944e-06	3.1418021535500884e-06	1.9151141259499127e-06	1.5125887102840352e-06	1.371992084386875e-06	2.266581304866122e-06	3.269994977017632e-06	2.494541831765673e-06	2.643572997840238e-06	2.6234604320052317e-06	1.3623250652017305e-06	1.2863147276220843e-06	2.542980837461073e-06	1.7492104689154075e-06	1.021663251776772e-06	2.2022181838110555e-06	1.4296966810434242e-06	1.6870715171535269e-06	2.0103193492104765e-06	2.1250025383778848e-06	2.2845645162306027e-06	1.1055556115024956e-06	1.8415851172903783e-06	1.942310518643353e-06	2.69456018031633e-06	2.327240736121894e-06	1.015230054690619e-06	1.007334049063502e-06	1.759687279445643e-06	3.719114374689525e-06	1.3639793223774177e-06	2.045418796114973e-06	2.5791039206524147e-06	1.995119191633421e-06	1.1879903922817905e-06	9.722010645418775e-07	2.3736088223813567e-06	1.810423782444559e-06	1.5759371763124363e-06	2.2010951852280414e-06	1.418505917172297e-06	2.027504251600476e-06	1.934148258442292e-06	2.199814161940594e-06	1.3998961776451324e-06	1.0064142088594965e-06	1.456662971577316e-06	1.4036425000085728e-06	1.943287770700408e-06	1.3148215884939418e-06	4.494805523336254e-07	8.510451152687892e-07	2.6786617581819883e-06	1.753738843035535e-06	1.3322219274414238e-06	1.4993369177318527e-06	1.3076518143861904e-06	2.0171123651380185e-06	2.619654424051987e-06	2.391326006545569e-06	2.1604942048725206e-06	1.7445745470467957e-06	1.5796647403476527e-06	1.7421941720385805e-06	1.9792619241343345e-06	1.9114081624138635e-06	1.66762060871406e-06	1.8111268218490293e-06	2.2512904251925647e-06	1.0186876124862463e-06	2.27161262955633e-06	1.8094026472681437e-06	1.852871378105192e-06	9.227313171322747e-07	1.960898089237162e-06	3.19533864967525e-06	2.144108066204353e-06	8.386290346606984e-07	2.0718975974887144e-06	1.2220930329931434e-06	1.7682134512142511e-06	1.408585490025871e-06	1.43532838592364e-06	2.451961108818068e-06	1.7012513353620309e-06	1.6546484857826729e-06	4.05869059250108e-07	2.368288733123336e-06	1.4398144685401348e-06	3.108305008936441e-06	2.659253595993505e-06	1.160599481409008e-06	2.408202362857992e-06	8.390162520299782e-07	-5.100274620417622e-07	-3.811369992945402e-07	7.41305967721928e-08	-2.339630071901411e-07	-4.0275608625961474e-08	8.97189664783582e-08	-6.573264954568003e-07	3.57189051669593e-08	-2.2845578939723055e-07	7.807804536241747e-07	1.388404939461907e-06	6.535585725941928e-07	-6.110691401772783e-07	-4.038492988911458e-07	-1.242731286765775e-07	2.167189450119622e-07	7.362068572547287e-07	-3.604913842991664e-07	2.5230806386389304e-06	-1.5050838442220993e-07	-5.010410291106382e-07	-8.642055036034435e-07	1.360561441288155e-07	4.11852028037174e-07	1.3755501413470483e-06	-7.631383880379873e-08	2.585980496405682e-07	-1.1653708043013469e-07	7.144877258724591e-07	-6.095119715610053e-07	5.424615778792941e-07	3.5914172968887215e-08	2.7719005402104813e-07	3.383223941000324e-07	1.4444256635215424e-07	5.692204467777628e-07	2.6309541567570705e-07	-4.840462608513008e-08	-2.163178152159162e-07	-6.399508833965228e-07	-3.07202469684853e-07	2.444586755245837e-07	1.0355078217116899e-07	-1.5569208144938784e-08	2.639724172581737e-08	6.229056737083738e-08	5.220403522798733e-07	-3.981556915277906e-07	7.946344027232044e-08	5.523391450878989e-07	1.886836855646834e-07	-7.909370935976767e-08	-1.4776362888824226e-07	1.0557323903981342e-08	-5.307433070811385e-07	3.488448214739037e-07	-1.0318370868844795e-06	7.166895699128872e-08	-1.2719678466055484e-07	-2.8425393594488924e-08	-1.9993535715912006e-07	1.9710496701463853e-07	-2.512251739972271e-09	-4.085694342848001e-07	-7.488181950066064e-07	-6.053268748473783e-07	3.787389175613498e-07	7.120675036276225e-07	4.41323294353424e-07	-2.484496235410916e-07	3.134573434149246e-10	-1.3130636489222525e-06	4.190129061498738e-07	2.787854214147956e-07	1.1420223700042699e-07	4.409523626236478e-07	1.889243748109948e-07	2.866186719074904e-07	3.4567712248190225e-08	-2.9639446097462496e-07	-9.578756987593807e-08	-1.5161963062837458e-07	-2.3633273826817458e-07	-1.2544352330223774e-06	-5.975155659143638e-07	2.215973893271439e-07	-1.9020549757442493e-07	-2.3294528261885722e-07	-4.758815919103654e-07	-5.32219814886048e-07	7.007018894000794e-07	-3.516308026974002e-07	2.327896311271616e-07	-4.086426486082928e-07	-5.200273562877555e-07	2.754361219103885e-07	-1.766970001426671e-07	-3.203439575827361e-07	-1.949244108345738e-07	1.7090391679630557e-07	-2.7834857974085025e-07	1.0225019195786444e-06	-3.413666718188324e-07	1.0550843398959843e-07	-1.7417153230780968e-07	8.820547918730881e-07	-6.447989449043234e-07	3.698743000768445e-07	-4.557288661999337e-07	-8.370942623514566e-07	5.132762836979055e-08	9.0419644038775e-07	-8.61207354319049e-08	-3.3514698571934793e-08	-3.098573984061659e-07	-1.6904195376810097e-07	-2.10602905781343e-07	3.0171623421892946e-08	-5.676525347553252e-07	-1.3926846520462277e-07	-2.6251800022691896e-07	-2.021709633481805e-06	-6.85045108639315e-07	-3.034679139091168e-07	-3.277447717664473e-07	1.7994574363910942e-07	-2.3664631498832025e-07	-9.3706876214128e-07	-2.8026216014609417e-08	6.67367089590698e-07	-5.220907723924029e-07	1.0216067636292793e-07	-9.9091869287804e-07	-6.941274364180572e-07	6.771138316707949e-08	-1.8438109350427115e-07	1.6345290987374028e-06	2.550585350036272e-06	4.533636456471868e-06	2.495413127689972e-06	1.6188103018066613e-06	3.51212520399713e-07	2.9570503556897165e-06	2.296365437359782e-06	2.6003328912338475e-06	2.718252062550164e-06	8.331927574545261e-07	3.301650622233865e-06	3.2798047868709546e-06	1.841093194343557e-06	2.941568027381436e-06	1.025860683512292e-06	2.2752542463422287e-06	1.3305949551067895e-06	7.257503398250265e-07	3.148280939058168e-06	1.3806086371914716e-06	-9.72508473751077e-07	3.731234414772189e-07	3.8308175476231554e-07	5.645350711347419e-07	1.133351133830729e-06	2.276158284075791e-06	2.918388588568632e-07	2.4281334844999947e-06	2.3689096906309715e-06	3.224256261091796e-06	2.472843789291801e-06	3.5545585888030477e-06	1.3278220194479218e-06	3.2099123927764595e-06	7.220735369628528e-07	-1.3208499467509682e-06	7.86727287049871e-06	5.312472239893396e-08	2.363079545375513e-07	-7.126264733869904e-08	-9.231172839463396e-07	3.426951025176095e-07	-1.6802359823486768e-06	-2.934098688456288e-07	8.416007091227584e-08	-4.320509283672891e-09	2.724538262555143e-06	2.3534180115802886e-07	-1.1778935231632204e-06	-8.41430676246091e-07	-4.5252664904182893e-07	2.893387716085272e-07	-1.0358989754877257e-07	-1.230964471687912e-06	1.1796931858043536e-06	8.222323231166229e-07	-1.0892085811065044e-06	3.0518904736709374e-07	-2.819280666699342e-07	-2.4137605123542016e-06	2.1548598283516185e-07	-3.930147158826003e-07	-1.922283274780057e-07	-1.2109592262277149e-06	-1.1685635854519203e-06	2.08850588023779e-06	-1.1951794931519544e-06	3.417871425881458e-07	-5.758400334343605e-07	4.3423568740763596e-07	-1.5148874865644757e-07	1.5598830316321258e-07	-6.960773646369489e-08	7.528399805778463e-07	1.097372319236456e-06	-6.25129018771986e-07	4.670206976697955e-07	4.092012062528738e-09	1.6212367199841538e-06	6.433712940179248e-08	-3.9702428011878517e-08	4.025441171506827e-07	4.553401140583446e-07	1.2095886177121429e-06	1.279398929909803e-06	6.940856110304594e-06	3.949120070956269e-07	1.5839118816529665e-07	1.6520046983714565e-06	-6.339216440665042e-08	9.446149533687276e-07	1.118912251740767e-07	-1.516089014330646e-07	1.3474586921802256e-06	1.632386670280539e-07	1.962842361535877e-06	-6.814718176428869e-07	4.693276309808425e-07	4.206293851893861e-06	2.33948640016024e-06	1.308909673980452e-07	1.2822110875276849e-06	-4.328177567458624e-07	2.391486532360432e-06	9.090047683457668e-07	7.500099741264421e-07	3.676958897358418e-07	2.401524852757575e-06	1.0345863756811011e-06	4.894562835033867e-07	3.669516900117742e-06	5.923427124798764e-06	1.3015668400839786e-06	7.316199344131746e-07	9.285890882893e-07	9.171754982162384e-07	5.350254923541797e-06	1.496536924605607e-06	1.6838960164022865e-06	2.6731146363090375e-07	1.0851101706066402e-06	1.09309735307761e-06	9.043942554853856e-07	5.849076956110366e-07	3.213475281427236e-07	4.820953563466901e-06	3.4355161915300414e-06	8.85499957803404e-07	5.456816325022373e-06	2.3918599367789284e-07	1.6038511603255756e-06	2.2273745798884192e-06	7.493314569728682e-06	4.295658015962545e-07	5.249632977211149e-06	2.305790530954255e-06	1.252566619314166e-07	4.723580786958337e-06	4.486760190047789e-06	1.7036448980434216e-06	3.394008558643691e-07	2.193610953327152e-06	2.7680243874783628e-06	1.9735430214495864e-06	9.426057658856736e-06	1.326789970335085e-06	3.807313305514981e-06	1.5552243439742597e-06	3.452498276601545e-06	1.5417028862430016e-06	3.59130535798613e-06	3.071717628699844e-06	3.467285978331347e-06	4.997828909836244e-06	5.292325795380748e-07	4.144741069467273e-06	1.715394660095626e-06	1.3268232805785374e-06	1.739966137392912e-06	-1.3395374480751343e-06	-4.410556755374273e-07	-1.3406665857473854e-06	-6.331272288662149e-07	-1.4643235317635115e-06	-1.993895466512185e-06	-1.985992241770873e-07	-6.718657914461801e-07	-1.6222396652665338e-06	-3.935928361897823e-06	-1.2058362699463032e-06	-3.084135187236825e-06	-7.048726047287346e-07	-1.3570008832175515e-06	-8.81694631971186e-07	-5.97261475832056e-07	-3.098223828601477e-07	-1.057631948242488e-06	-3.0421178962569684e-06	-5.37087714747031e-07	-1.598993776497082e-06	5.3274881395282137e-08	-1.3468163615470985e-06	-2.116844143529306e-06	-8.334220069627918e-07	-6.156257086331607e-07	-1.0138519428437576e-06	-5.075411309007904e-07	-7.243573350024235e-07	-8.023824307201721e-07	-6.125534355305717e-07	-8.582978807680774e-07	-6.140589903225191e-07	-1.4423289940168615e-06	-2.1582734461844666e-06	-2.135004933734308e-06	-2.228364337497624e-06	-2.178464910684852e-06	-2.92142203761614e-07	-6.109400487730454e-07	-6.637902743023005e-07	-5.922176455896988e-07	-3.6928520330548054e-07	-5.27149677509442e-06	-2.434740963508375e-06	-9.851050890574695e-07	-4.55095096185687e-06	-7.689897643103905e-07	-1.3879941889172187e-06	-1.0210439995717024e-06	-2.7430864975031e-06	-2.971705271193059e-06	-3.45364071563381e-07	-4.5424948780237173e-07	-1.1435710121077136e-06	-1.1768546528401205e-06	-2.1172900233068503e-06	-8.208982649193786e-07	-4.682825078816677e-07	-1.2782304565917002e-06	-2.828287051670486e-06	-1.940630454555503e-06	-7.425531975968624e-07	-2.6608215648593614e-06	-1.2887123830296332e-06	-1.6078116686912836e-06	-2.8788306281057885e-06	-2.939624891951098e-06	-1.10716359813523e-06	-2.3635577690583887e-06	-1.59573153268866e-06	-2.449974772389396e-06	-1.941447862918721e-06	-2.964208306366345e-06	-1.1148187013532151e-06	-8.002296567610756e-07	-1.9545300347090237e-06	-8.878045036908588e-07	-5.84120982694003e-07	-1.4273674651121835e-06	2.658983930814429e-07	-1.760551072038652e-06	-8.569651868128858e-07	-1.5485126141356886e-06	-5.693219691238482e-07	-1.3236470977062709e-06	3.614651973293803e-07	-2.074120175166172e-06	-3.446248229010962e-07	-3.137029125355184e-07	-1.869104607976624e-06	-2.654203399288235e-07	-7.020515795375104e-07	-1.860565703282191e-06	-4.168736609244661e-07	-1.3008002497372215e-06	-5.384968062571716e-06	-8.876360766407743e-07	-3.649475502243149e-06	-1.8388533362667656e-06	-1.422425157215912e-06	-4.723705842479831e-06	-1.2622175518117729e-06	-2.076410737572587e-06	-9.857205895968946e-07	-7.714041316830844e-07	-2.647281235113041e-06	-5.311342192726443e-07	-1.6806154690129915e-06	-2.239265342041108e-07	-8.316488901982666e-07	-1.7465697510488098e-06	-1.4534267620547323e-06	-2.6522744178691937e-07	-3.151246232846461e-07	-8.101973207885749e-07	-1.5675008171456284e-06	-4.424183259743586e-07	-3.664304358608206e-06	-1.6176114741028869e-06	3.0790583878115285e-06	4.589918717101682e-06	6.79035792927607e-06	1.323693140875548e-06	3.1502670481131645e-06	2.1382027171057416e-06	4.625410383596318e-06	5.590503860730678e-06	1.3547454500439926e-06	3.950188784074271e-06	2.1214980279182782e-06	4.0287277442985214e-06	3.465878307906678e-06	3.384499677849817e-06	3.962514256272698e-06	6.6385050558892544e-06	2.306892838532804e-06	3.303886842331849e-06	7.572635695396457e-06	-9.358587931274088e-07	6.225009485660848e-08	-1.1039821856684284e-06	-1.1005105307049234e-06	-6.004898409628368e-07	-2.0734883037221152e-06	-2.0433287772902986e-07	-1.1969079878326738e-06	-3.870810303396866e-07	-1.4398965504369698e-06	-5.974372356831736e-07	-3.087656295974739e-06	-2.30810155699146e-06	-2.35512743529398e-06	-1.1715341940998769e-07	-1.4753755976926186e-06	-1.2954276371601736e-06	-1.111439019041427e-06	-2.8331796784186736e-06	-3.9792976167518646e-06	-1.5895518572506262e-06	-5.785499297417118e-07	-4.813126679437119e-07	-3.545677884631005e-07	-8.297765816678293e-07	-4.452931989362696e-06	-2.803488996505621e-06	-2.084793550238828e-06	-5.532107252292917e-07	-1.7689533251541434e-06	-6.407482487702509e-06	-2.980566023325082e-06	-2.564985607023118e-06	-1.0570942095000646e-06	-2.379716079303762e-06	-1.4750660284335029e-06	-1.940280071721645e-06	-3.673628725664457e-06	-3.2248408388113603e-06	-1.6207541193580257e-06	-3.773279331653612e-06	-2.072392362606479e-06	-2.6290931600669865e-06	-2.591779548311024e-06	-2.479936938470928e-06	-5.217737566454161e-07	-1.2604413086592103e-06	-2.0260436031094287e-06	-7.05344518792117e-07	-7.663855967621203e-07	-4.4281827626946324e-07	2.681040278673663e-08	-1.2476918698212105e-07	-3.624949442837533e-07	3.921933057426941e-06	5.183305802347604e-07	-4.107920119622577e-07	-5.460239549393009e-07	1.8007601738645462e-06	7.224325599963777e-07	-3.5495212102887315e-08	-1.2526492128017708e-06	1.7585962552857384e-07	-3.287108825134055e-07	-4.489525906592462e-07	7.075319672367186e-07	5.772176905338711e-07	-9.515257488601492e-07	4.599531280291558e-07	1.3898120414523871e-06	5.76664774598612e-07	-8.379624887311365e-07	1.8480000107956585e-07	-8.055807256823755e-07	2.766666966635967e-07	9.325298151452444e-07	2.649572479640483e-06	8.012628427422896e-07	1.019882688524376e-06	5.850885713698517e-07	1.2619635754163028e-06	-4.1397930772291147e-07	2.2043420813133707e-06	2.2798926693212707e-06	2.6859754598262957e-06	1.8643142993823856e-06	1.969665390788577e-06	3.804438620136352e-06	2.1409430246421834e-06	1.364809804726974e-06	2.0171532923995983e-06	8.141599323607807e-07	7.258153686962032e-07	-3.703596007653688e-07	2.098649929394014e-06	1.5238161950037463e-06	-2.508688794478076e-06	1.7301983916695465e-06	3.201492404514284e-07	-4.630101557268063e-06	-7.854389878048096e-06	2.7087169200967764e-06	7.083081527525792e-06	-8.32474484013801e-07	-7.034723239485174e-07	-1.463432340642612e-06	2.0704580947494837e-06	5.686163149221102e-07	1.8207201719633304e-06	-5.001962563255802e-06	-3.125910779999685e-06	-3.2418793125543743e-06	-8.623912322036631e-07	-1.5470768630621023e-06	7.84320604907407e-07	-6.129271241661627e-06	-2.290110842295689e-06	3.713685998718575e-07	2.026166157520493e-06	-3.334661641929415e-06	9.871431757346729e-06	5.16963746122201e-06	1.039079506881535e-05	9.619032425689513e-06	7.496638318116311e-06	9.067035534826571e-06	6.679068519588327e-06	8.144130333676003e-06	1.0909481716225857e-05	9.09794107428752e-06	7.135944997571642e-06	7.232043572003022e-06	5.957947905699257e-06	8.80375228007324e-06	8.515239642292727e-06	4.7727153287269175e-06	6.777270755264908e-06	4.427373824000824e-06	3.1521667551714927e-06	9.62699323281413e-06	6.857138032501098e-06	8.397442798013799e-06	8.240154784289189e-06	6.958076028240612e-06	7.777643986628391e-06	4.375230560071941e-07	1.1455978210506146e-06	-7.07259005139349e-07	1.4134744219518325e-07	3.661576556623913e-06	4.556277417577803e-06	-3.104894972238981e-07	1.3407654932962032e-06	3.853780981444288e-06	1.0082845847136923e-06	2.8028823635395383e-06	2.859509550035e-06	2.25577650780906e-06	1.5782964055688351e-06	2.1256560103211086e-06	2.69585552814533e-06	3.828655280813109e-06	2.273367954330752e-06	3.1401236810779665e-06	4.267533313395688e-06	3.6635701690102e-06	1.446513124392368e-06	9.839741466066698e-08	4.463665391085669e-06	-2.58831232713419e-06	-1.4424000482904376e-06	-2.1386381376942154e-06	-1.1907017949397415e-07	4.1455264181422535e-06	-1.3971819043945288e-06	8.10327151157253e-07	5.021263973503665e-07	1.4171082511893474e-06	4.3986955233776825e-07	-2.6765796974359546e-06	-1.866939442152216e-06	9.967045571102062e-07	-4.0046234062174335e-06	1.0697184507080235e-06	-3.4521531233622227e-06	1.721832404655288e-06	-1.7735067103785696e-06	-2.09863765121554e-06	-1.1006153499693028e-06	-1.5954013861119163e-06	-1.643116092964192e-06	-1.5458869029316702e-06	-1.2376779068290489e-06	-1.2217103630973725e-06	-2.7064886580774328e-06	-6.968733146095474e-07	1.3629520481117652e-06	1.976850398932584e-06	-1.7452275642426684e-06	-7.12925725565583e-07	3.3601395443838555e-06	-9.437410994905804e-07	2.225621784646137e-07	-3.741706677828915e-06	1.9155254449287892e-07	-8.775479614087089e-07	-2.59426815318875e-06	2.4144347321453097e-07	-1.5420660304243938e-07	-4.158941067089472e-07	-1.6458792515550158e-06	1.367144903952067e-07	-4.524773430603091e-06	-3.6491812807071256e-06	-3.4337565466557862e-06	-5.798560778202955e-07	-3.1733966352476277e-06	-3.0208934731490444e-06	-5.344588316802401e-06	-3.970585567003582e-06	-2.575115559011465e-06	-3.418927462917054e-06	-2.0928307549183955e-06	-2.6607399377098773e-06	-3.0563728614652064e-06	-2.5376932626386406e-06	-2.0493312149483245e-06	-1.8961236492032183e-06	-5.420115940069081e-06	-3.688577635330148e-06	-2.2107358290668344e-06	-3.21264678859734e-06	-4.610316409525694e-06	-6.899168738527806e-07	-6.964194653846789e-06	-2.6622440145729342e-06	-4.47390493718558e-06	-1.0688294423744082e-05	-9.097386282519436e-06	-4.301220542402007e-06	-1.147082912211772e-06	-1.8324328721064376e-06	-4.134138634981355e-06	6.574811663995206e-07	1.055566258401086e-06	2.50753544150939e-07	1.447021531930659e-06	1.3762070238954038e-06	1.0109023378390702e-06	7.526338094976381e-07	-3.0736686085219844e-07	1.4763994613531397e-06	3.646856896466488e-07	1.9577782950364053e-06	2.4027106064750114e-06	7.316087931030779e-07	1.0849233831322636e-06	3.222401403490949e-07	1.8216762498468602e-07	3.924395969079342e-06	4.129822173126741e-07	-3.256310776578175e-07	1.8442126474838003e-06	3.5599558856347364e-08	1.5729167444078485e-06	-2.049864917808009e-07	9.13541043701116e-07	-7.258269647536508e-07	-1.4476993328571552e-06	-8.093652468232904e-07	-1.2316553466007465e-06	-4.1289116126108645e-08	7.894594773460994e-07	1.9377116586838383e-06	-5.762641990258999e-07	-5.991109333081113e-07	1.3845721014149603e-06	1.857495988133451e-07	8.787012717448307e-08	6.72397959533555e-07	-3.6742495268526916e-08	2.769574507510697e-07	9.990008038585074e-07	2.5357232402711816e-07	1.2596322562785645e-07	-1.6013425465644104e-06	7.375610380222497e-07	-1.3489740524619265e-07	2.7448999162515975e-07	1.8410301549920405e-07	8.913697229218087e-07	9.509629421700084e-07	-1.721005844501633e-07	1.1872809864144074e-06	1.914366748678731e-06	8.441849672635726e-07	1.369030087516876e-06	8.285696821985766e-07	1.568394509376958e-06	5.845079158461886e-07	3.641023056388804e-07	8.765509846853092e-07	-1.3141675481165296e-07	1.3188512184569845e-06	7.890377560215711e-07	1.3039325494901275e-06	3.0419441827689297e-06	2.1154971818759805e-06	4.3624783074847073e-07	3.522505267028464e-06	-9.156319435987825e-08	-2.8443371320463484e-06	-1.3775854768027784e-06	3.5594252949522343e-06	-1.7848608422355028e-06	-1.0218315082966e-06	2.8353510970191564e-06	-5.786075121250178e-07	2.23820990186141e-07	-2.1412447495094966e-06	-1.0640798464578438e-08	-1.5299150391001604e-06	-2.9746519913942396e-08	-5.628804160551226e-07	-5.190396223042626e-06	-8.459256832793471e-07	-2.4871994810382603e-06	-4.03883313992992e-06	-1.6161675375769846e-06	-3.3077710668294458e-06	-3.6841763062511756e-07	-3.136820623694802e-06	-3.2579948765487643e-06	-2.3705686089670053e-06	-3.335814881211263e-06	-2.394491730228765e-06	-4.484586497710552e-06	-3.0470478122879285e-06	-1.2075732229277492e-05	-1.7573690911376616e-06	-9.773724514161586e-07	-3.252498572692275e-06	-4.605591584549984e-06	-3.0122305361146573e-06	-2.868865067284787e-06	-9.557968496665126e-07	-6.385858455359994e-07	-1.9415576844039606e-06	-2.176938778575277e-06	-3.0318385597638557e-06	-4.217733476252761e-06	-6.074244993214961e-06	-1.6729640037738136e-06	-1.1763489737859345e-06	-4.153225745540112e-06	-4.102198545297142e-06	-9.03706393273751e-07	-1.8376965726929484e-06	-2.7710791528079426e-07	6.646044425906439e-07	-2.2834269657323603e-06	-1.2063302392562036e-06	2.414071831324804e-09	-4.203744481401373e-07	-3.145860887343588e-07	-2.1275161543599097e-06	-1.2369512205623323e-06	-5.809414460600237e-07	-1.5222301499306925e-06	-2.4745174869167386e-06	-1.342511836810445e-06	-1.2312455055507598e-06
10	7.836742952349596e-07	9.150250548373152e-07	-6.990724159550155e-07	1.104709326682496e-06	9.44839769090322e-07	1.5186199107120046e-06	8.102347237581853e-07	1.408620164511376e-06	1.807161652322975e-06	1.0830551673279842e-06	1.461497845411941e-06	9.314817361882888e-07	1.1848801477754025e-06	2.836022190422227e-07	1.8835369246517075e-06	4.733496155040484e-07	7.095913474586268e-07	1.2333987342572073e-06	2.582088143299188e-07	3.6733570141223037e-07	5.210796416577068e-07	4.171537852926122e-07	1.0308151559002e-06	7.656329898964032e-07	2.502646566426847e-06	1.7192103314300766e-06	8.834191476125852e-07	8.351412361662369e-07	1.100217104976764e-06	1.437486162103596e-06	1.0853494814000442e-06	2.5951410407287767e-06	1.4915478914190317e-06	1.1470687013570569e-06	5.81829169732373e-07	1.5001072597442544e-06	2.2257286218518857e-06	8.589119033786119e-07	1.5014095424703555e-06	2.269754531880608e-06	5.513008431989874e-07	7.113420679161209e-07	-5.75779282030453e-08	2.9514060315705137e-06	1.041228614440115e-07	-8.980345000964007e-07	1.4901659142196877e-06	1.3771154954156373e-06	2.745638084888924e-06	8.955262273957487e-07	1.1918444897673908e-06	8.068614079093095e-07	1.3391825177677674e-06	7.862847155593045e-07	9.385292969454896e-07	4.130093316234706e-07	5.081290623820678e-07	1.7084552155210986e-06	1.29448125107956e-07	6.892367991895298e-07	6.435696491280396e-07	9.528572491035449e-07	5.85416387366422e-07	1.247408363269642e-06	8.48961633437284e-07	1.65672736329725e-06	2.5271569938922767e-06	6.936283512004593e-07	1.7297923022852046e-06	9.042436204254044e-07	9.798060318644275e-07	1.67300709108531e-06	7.364003522525309e-07	1.0563403520791326e-06	1.4518394664264631e-06	8.403811193602451e-07	1.3605829281004844e-06	7.479030728063664e-08	6.87591352743766e-07	9.19866010917758e-07	8.345188575731299e-07	1.0679882507247385e-06	6.833188308519311e-07	8.250628411587968e-07	1.6077104874057111e-06	1.6581507225055248e-06	8.925494512368459e-07	8.349822451236832e-07	1.192297304442036e-06	8.681607823746162e-07	1.281311369893956e-06	2.067836476271623e-06	5.89446301546559e-07	6.972782102820929e-07	7.228671847769874e-07	8.514704177287058e-07	5.878392812519451e-07	1.2654270449274918e-06	1.4679528703709366e-06	1.3022079201618908e-06	9.22281628845667e-07	1.5835992144275224e-06	9.821341109272907e-07	1.2821576547139555e-06	9.80701429398323e-07	8.593353300057061e-07	8.145005949700135e-07	8.825563782011159e-07	1.2224661531945458e-06	1.0041197811005986e-06	1.401336703565903e-06	1.1862350675073683e-06	1.1116369478259005e-06	6.185260872371146e-07	1.767712433320412e-06	8.381574616578291e-07	1.4932778640286417e-06	1.2578941550600575e-06	7.941624176055484e-07	1.4529282452713232e-06	1.0192819672738551e-06	1.7178823554786504e-06	1.196176071971422e-06	2.2154163161758333e-06	1.412244614584779e-06	2.247531483590137e-06	1.2314890227571595e-06	1.1633176200120945e-06	1.1412372487029645e-06	7.360849849646911e-07	5.27895849700144e-07	1.4996123809396522e-06	6.956812512726174e-07	-2.498466074030148e-06	1.0381057791164494e-06	-2.927124796769931e-06	-3.763646191146108e-06	-3.7781915125378873e-06	-3.0583901207137387e-06	-9.197534609484136e-07	-5.1686611186596565e-06	-5.379480171541218e-06	-1.8698719941312447e-06	-2.857051981663972e-07	-2.5312988327641506e-06	9.117326271734782e-07	-1.9025210349354893e-06	-3.587853598219226e-06	-1.2214903790663811e-06	-2.464767248966382e-06	-1.0058727184514282e-06	-1.700392772363557e-06	-8.488010507790023e-07	4.021895620098803e-06	-1.2515198477558442e-06	-9.062230674317108e-06	-1.0671412837837124e-06	-1.2260870789759792e-06	-6.834600299043814e-06	-4.480152256292058e-06	-3.193890734110028e-06	-4.811511189473094e-06	-1.3383535133471014e-06	-3.982720954809338e-06	-4.688388344220584e-06	-3.4584070363052888e-06	1.8410132440749294e-07	-3.634199629232171e-06	-4.808404810319189e-06	-1.8451834193911052e-06	-2.328695700271055e-06	2.8133445795219814e-08	-1.1126165873065474e-06	-1.7734880657371832e-06	-2.888468770834152e-07	-1.7816503259382444e-06	-4.1610232983657625e-06	-2.045693690888584e-06	-1.9798062567133456e-06	-2.5565193482179893e-06	-2.254384980915347e-06	-2.705616680032108e-06	-2.142299763363553e-06	-2.7054911697632637e-06	-9.9606916137418e-07	-3.60023409484711e-06	-7.239405476866523e-06	-1.6942134379860363e-06	-1.4541968766934588e-06	-3.3164183150802278e-06	-2.286270273543778e-06	-2.0318402675911784e-06	-6.1483137869799975e-06	-6.110285085014766e-06	-3.1914446481096093e-06	-6.347129783534911e-06	-2.0744294033647748e-06	-4.362457275419729e-06	-2.621100520627806e-06	-3.30848638441239e-06	-3.760450681511429e-06	-3.224545707780635e-06	-3.702129561133916e-06	-2.376809334236896e-06	-3.417773314140504e-06	-3.386144499017973e-06	-1.0392757303634426e-06	-2.1805126380058937e-06	-3.4228874028485734e-06	-4.801314389624167e-06	-3.017081326106563e-06	-7.46414627883496e-07	-4.1870457607728895e-06	-3.6935416574124247e-06	-2.539204842832987e-06	-5.559683700084861e-07	-4.131000423512887e-06	-2.0357272205728805e-06	-2.9149755391699728e-06	-4.436440576682799e-06	5.249906962490059e-07	-3.3607489058340434e-06	-4.6693511990270054e-07	-3.688842070914689e-06	-2.3045849673053453e-07	-3.5873731576430146e-06	-2.548118573031388e-06	-1.1609935199885513e-06	-4.470191470318241e-07	-1.7895354176289405e-07	-3.35976210408262e-06	-1.861076270870399e-07	-3.08864468934189e-06	-4.557211468636524e-06	-1.9429858184594195e-06	-3.4489196423237445e-06	-2.316076688657631e-06	-2.910693183366675e-06	-3.425948762014741e-06	1.079634671441454e-06	-1.299419864153606e-06	-4.678076038544532e-06	-1.8701218778005568e-06	-7.605808605148923e-06	-4.1126186260953546e-06	-8.733078402656247e-07	-3.4420004340063315e-06	-2.540031118769548e-06	1.346385715805809e-06	-3.1400661555380798e-06	-2.8130796181358164e-06	6.977906963356872e-08	-4.719974640465807e-06	-1.7812647001846926e-06	-2.1092751012474764e-06	-1.3772935290035091e-06	9.578113804309396e-07	-5.196777237870265e-06	-2.096245680149877e-06	-3.029219897143776e-06	-3.9927758734847885e-06	-2.7258861337031703e-06	-1.4419027820622432e-06	-2.183008746214909e-06	1.8513394479668928e-06	-1.1588665529416176e-06	-1.180866320282803e-06	-1.322484763477405e-06	-2.346015662624268e-06	1.155055315393838e-06	3.709178031385818e-07	1.0459765462655923e-06	9.79011133495078e-07	3.554688646545401e-06	2.936011242127279e-06	1.277193291571166e-06	1.1802571719954359e-07	2.3512839675277067e-07	1.414035295965732e-06	-9.91156753116229e-07	1.954832384853944e-07	1.0682847459975164e-06	2.735936366349278e-09	4.933622221869882e-07	-1.0727084145401022e-06	6.509164052204143e-08	2.336053512408398e-06	3.442987690505106e-07	1.0370659992986475e-06	1.5895454907877138e-06	-1.7882959468806805e-07	1.5644611721654655e-06	1.6460026017739438e-06	1.6490730558871292e-06	6.844738322797639e-07	1.3035416941420408e-06	9.956064559446531e-07	8.451553412669455e-07	2.4505145574948983e-06	-1.0487159443073324e-06	1.7093341284635244e-06	2.147851773770526e-06	2.1799996829940937e-06	1.5024359072413065e-06	-2.402421159786172e-06	-1.9617061752796874e-07	5.652679533341143e-07	-1.8841662949853344e-06	1.235981983427337e-07	-7.237229624479369e-07	-2.22174804775932e-07	1.4489957038676948e-06	3.8946132008277356e-07	3.58125589627889e-06	7.356267133218353e-07	-2.225682749212865e-07	3.924981797354121e-07	2.495423586879042e-06	-2.0905781639157797e-07	2.2643293959845323e-06	1.8209699419458047e-06	3.740044576261426e-07	3.235061853956722e-07	2.010841399169294e-06	2.833620840192453e-07	-2.305537947222547e-07	3.3749743124644738e-06	4.430888225215313e-07	-1.3039673376624703e-06	-6.383034190093896e-08	5.099399231767165e-07	1.92702441381698e-06	-7.324918556150806e-07	1.174397539216443e-06	8.058293587964728e-08	1.487293275204138e-07	1.0401467989140656e-06	-1.8027876649284731e-06	1.6303415861784742e-07	-1.5654488549898818e-07	7.889087100920733e-06	-1.5651394278393127e-06	5.3386298048963e-08	8.939811095842742e-07	6.482934509222105e-07	1.1368332479833043e-06	1.062150658981409e-06	-5.580175184149994e-07	1.2785145599991663e-06	-2.444704705339973e-06	8.045807362577762e-07	6.713947300340806e-07	3.5646843343783985e-07	6.706240469611657e-07	1.821823047976068e-06	-1.8659872011994596e-06	3.928507794626057e-07	1.0659941835911011e-06	2.793180975402265e-08	-1.3570043222443928e-07	9.841794508247403e-07	5.481277867147583e-07	2.142369339708239e-07	1.183020117423439e-06	3.446296830134088e-07	6.409505886040279e-07	8.512994895681913e-07	1.5922663010314866e-07	5.244639396551065e-06	7.3214658868892e-07	4.795138011104427e-07	2.169429080822738e-06	3.1061397294251947e-06	2.2544538751390064e-06	2.5067174647119828e-06	2.871460083042621e-07	3.664846985884651e-07	1.438692606825498e-06	9.154307178960153e-08	4.51341566076735e-06	-3.351674706664199e-07	-7.252201612573117e-07	-7.83796622272348e-07	-1.6145091876751394e-06	1.1302112170596956e-06	-1.3025899079366354e-06	-7.283659897439065e-08	2.015850213865633e-06	1.5209595858323155e-06	3.3511146284581628e-06	4.222922029839538e-07	-2.885135756969248e-07	2.33820401263074e-06	1.520508135399723e-06	1.519768261459831e-06	2.0754807792400243e-06	6.851398097751371e-07	5.950175250291068e-07	8.68868198722339e-07	2.35039760809741e-06	2.7595649498834973e-07	5.228055783845775e-07	5.108634013595292e-07	5.110113079354051e-07	4.727706368612417e-07	3.670022579171928e-07	3.797626959567424e-07	6.039411459823896e-07	-2.2472523397709665e-08	2.697189245282061e-07	1.129805724531252e-07	5.394646791501145e-07	4.634273977899284e-07	5.553296205107472e-07	-7.468239573427127e-07	-2.426457683668559e-07	3.644147454906488e-07	3.136804593850684e-07	1.5973020595083653e-07	-1.9577676084736595e-06	2.184625316203892e-07	4.646309150757588e-07	-2.1011942408222243e-08	1.4505621592775242e-08	6.05999616709596e-07	-8.668177997606109e-08	-1.3160672551748578e-07	6.571750645889551e-07	5.056469944975106e-07	6.515359700642875e-07	7.307448868232314e-07	-4.29262918544282e-08	8.018512431817727e-08	4.0432745151974814e-08	3.03926015021716e-07	-1.2503269886110502e-07	-4.9206210661623124e-08	-1.2487203271405178e-08	4.048459629757417e-07	3.6577708328877634e-07	1.3324907399692165e-07	3.231976108963863e-07	5.001219847144966e-07	3.5173599144400214e-07	1.3928324449352658e-07	1.4935794467874078e-07	-3.083383717239485e-07	6.190786052684416e-07	3.355613671374158e-07	-1.6475561892548285e-07	3.447539143053291e-07	8.06909383754828e-08	-9.234278195435764e-07	-8.448479889011651e-07	4.0642788690092857e-07	8.186149784705776e-07	5.019904278924514e-07	3.3870645665956545e-07	4.532921593636274e-09	5.810657057736535e-07	1.2587481990067317e-07	1.0459316257538377e-07	6.774521921215637e-07	4.2490563600949837e-07	4.6768263928242966e-08	5.199907491260092e-07	3.7405783359645284e-07	1.4131518355497974e-07	2.739016906616598e-07	-4.164295930308981e-08	5.094785819892422e-07	-7.176305416578543e-08	-4.882448365606251e-07	3.5273586718176375e-07	2.106453393935226e-07	8.065379120125726e-07	2.441814501707995e-07	5.676027399204031e-07	4.092912035957852e-07	2.6125348995265085e-08	2.544078085975343e-07	2.543435186908028e-07	1.7441671218421106e-07	2.382588206728542e-07	3.772322827444441e-07	8.989744060272642e-07	4.66374643792733e-07	4.383343821245944e-07	2.803879795010289e-07	3.356579441060603e-07	5.122857373862644e-07	3.198751130639721e-07	2.824648674959463e-07	-2.7361682697346623e-08	5.918589067732682e-07	2.764571149782569e-07	1.0396306748816643e-07	2.584707772257389e-07	1.366490778309526e-07	7.01025896887586e-07	9.559719416074587e-08	4.166522415971485e-08	1.4609901199946762e-07	5.539241243468496e-08	7.975601761245343e-07	4.306050414015772e-07	4.325212188405203e-08	3.268409898282698e-07	2.997004742155696e-07	4.769310635310831e-07	7.047711960694869e-07	3.594273323415109e-07	1.426488154265826e-07	6.122041895650909e-07	-4.025702651233587e-07	4.217584717025602e-07	5.146726067550844e-08	1.7324090606507525e-07	2.466166790782154e-07	-5.22658353929728e-07	6.285355311774765e-07	1.594985263864146e-07	1.765587569479976e-07	1.6890258791590898e-07	3.278244662396901e-07	4.843969350076804e-07	3.644682635695063e-07	3.008844942087308e-07	4.800450597031158e-07	4.867926008955692e-07	5.880921207790379e-07	4.848084813602327e-07	1.981612314239101e-07	2.800321681206697e-07	1.464890857505452e-07	1.127894279306929e-06	-1.2575176242535235e-06	3.3598546167468164e-08	7.395352668027044e-07	8.834774689603364e-08	-3.1728959015708824e-07	-4.544238763060093e-08	2.588417373772245e-07	-1.5064050273849716e-07	-3.556342846877669e-07	-1.4288025340647437e-06	-8.01478734047123e-07	-4.3958550577372086e-08	-2.081680577248335e-06	-5.189991725274012e-07	2.301388121850323e-06	9.121813491219656e-07	2.2441633973357966e-06	-6.418662792384566e-07	-7.057441848701274e-07	-1.089972442969156e-06	2.1748746803496036e-08	9.24967338278293e-08	2.132419396616569e-08	-4.82243308397301e-07	-2.632766040733259e-07	-1.613126187294256e-06	1.1677288114242401e-07	1.2414754735345926e-07	-1.678422222539666e-06	-1.1886534423410923e-07	-5.834886565025954e-07	5.465905061896593e-08	-6.119608997323667e-07	-3.153555496737681e-07	-1.077181792652482e-07	-1.1009513301019071e-08	-4.527813075583254e-07	1.0418108331577969e-07	-5.542021312976431e-07	3.212249737316597e-07	-4.011076359944354e-09	-5.88779414556484e-07	3.8044785810598114e-07	-3.39069288202154e-07	4.244326134994481e-07	-3.368747911736137e-07	-1.7749357539287303e-10	1.5839874834000514e-07	-1.286122142118984e-08	4.934395292366389e-08	6.345106839944492e-07	-4.15628385042055e-08	1.4857758401376486e-07	-6.94868731443421e-08	1.2565635643113637e-07	-1.935068922875871e-07	8.347638136285696e-09	-2.0139300715982245e-07	3.3306569946489624e-08	-4.974453986505978e-07	1.7526241435916745e-07	1.1113678510810132e-06	6.608025842069765e-07	-3.128743060187844e-07	-5.850284878761158e-07	2.11748513834209e-07	1.357255712264305e-07	-1.8813149154084383e-06	-8.691716857356369e-07	-6.619853820666322e-07	-1.798124174001714e-07	1.286133510802756e-06	-2.634446332194784e-07	-1.005144667942659e-06	-5.408139145401947e-07	-1.610536628504633e-06	-6.26816472504288e-07	1.2217817584314616e-06	-1.876349386975562e-07	-1.6684807633282617e-06	2.9115824418113334e-07	2.515588732876495e-07	-1.3039444013429602e-07	-2.3706812157797685e-07	-8.424552220276382e-07	5.592891625383345e-07	1.814498773455853e-07	-1.1802762855950275e-06	-4.0312457372237997e-07	-4.415373950905632e-07	-9.94104880192026e-07	-9.099422868530382e-07	-7.008968054833531e-07	-2.568870911545673e-07	-3.739986027539999e-07	1.1968322155553324e-07	-6.562501084772521e-07	-7.898332228251093e-07	-4.0517085153624077e-07	1.465124682908936e-06	2.348353547176885e-07	-3.779736630349362e-07	-3.497426916965196e-07	-1.7079409531106649e-07	-2.59853692341494e-07	2.8850303124272614e-07	-5.148455102244043e-07	-1.1880601960001511e-06	-1.699810070476815e-07	-6.770021627744427e-07	-1.1098845789092593e-06	1.64896398757719e-08	-2.484549668224645e-07	-6.953850402169337e-07	-8.29067943186601e-08	-1.0865915278657212e-08	-1.0320803767172038e-06	-1.2053769538056258e-08	-1.8296609027856905e-07	-9.341259499251464e-08	-3.6202862929712875e-07	-1.271894518595218e-07	-2.2661647847144198e-07	5.0963651077040595e-09	-8.459186346954084e-07	-1.1703363043125137e-06	-1.741541382216383e-07	-1.610351318959147e-07	-3.223539692953637e-07	-2.0989163829199242e-07	-7.364446901192423e-07	4.851878543377097e-07	-8.233261041823425e-07	4.06093150218112e-08	-1.883576885575167e-07	-6.025835546097369e-07	-4.9088220066551e-07	-5.3674851230312015e-09	-1.3142833665824585e-07	-3.4115993230443564e-07	1.7374608205500408e-06	1.9556496226869058e-06	2.819665269271354e-06	1.557114615025057e-06	2.463908913341584e-06	7.81334506427811e-07	2.8333658974588616e-06	5.530426960831392e-07	1.4367599305842305e-06	2.61268701251538e-06	5.187663418837474e-07	1.8910589005827203e-06	4.923887445329456e-06	1.8097667862093656e-06	2.0080319700355176e-06	2.073307541650138e-06	1.6764449810580118e-06	7.051134502944478e-07	1.952497115098595e-07	2.590201575003448e-06	1.1323394346618445e-06	2.4048190425673965e-06	2.693304168133181e-06	1.3967851373308804e-06	8.091281529232219e-07	7.991449137989548e-07	2.445197878842009e-06	1.666330376792757e-06	2.6725660973170307e-06	1.6172976984307752e-06	8.370856221517897e-07	1.8665225525182905e-06	1.3264931340017938e-06	2.731332642724737e-06	1.454184939575498e-06	9.371971714244864e-07	2.926186084550864e-07	1.185603832709603e-05	1.0506740864002495e-06	-5.681833386006474e-07	-2.6549695775202053e-08	6.900473294990661e-07	1.6593281770838075e-06	5.183959501664503e-07	-2.496693127795879e-07	7.72982033936387e-08	1.1998824902548222e-06	2.774067070276942e-06	2.4718083295738325e-06	5.779421599072521e-07	9.410017582922592e-07	1.702573513284733e-06	-6.37148900750617e-07	2.0358709207357606e-06	-1.9157855035700777e-07	1.6865485577000072e-06	1.6886630191947916e-06	-2.2841588531719026e-07	1.6688903770045729e-06	2.2119461391412187e-06	3.907101984168549e-07	6.619302439503372e-07	6.032484520801518e-07	2.039071205217624e-06	2.883435286094027e-07	4.325882798639213e-07	2.171767391700996e-06	2.856925789274101e-07	1.159023632624212e-08	-5.97076308395117e-08	-5.490045396072674e-07	-7.150487135731964e-07	-2.0998452754383837e-08	4.830311013392929e-07	3.190281745446555e-07	1.7397969713783823e-06	1.5699072264396818e-06	1.5828196637812653e-06	-2.140064054856339e-07	2.164626039302675e-06	4.412910641349299e-07	2.276282486946002e-07	5.552770971917198e-07	6.79510321788257e-07	4.742248052025389e-07	-3.390473182207643e-07	2.2972603801463265e-06	-8.231722148366316e-08	-2.5243939489882905e-06	1.4605171827497545e-06	7.603214271512115e-07	1.067354219230765e-06	3.845476044261887e-07	7.960691732478153e-07	1.5756336324557196e-07	6.626675030929619e-07	1.2518137282313546e-06	-1.0967644357151585e-06	1.1058517657147604e-06	6.353427124849986e-06	2.9983741569594717e-06	1.543207588383666e-07	3.830879904853646e-06	3.738426528343553e-07	2.7769558528234484e-06	1.8269444126417511e-06	7.308856879717496e-07	7.449058330166736e-07	2.8226309041201603e-06	1.5379453088826267e-06	2.250403667858336e-06	5.233457159192767e-06	6.442799531214405e-06	1.7180742588607243e-06	1.2295520264160589e-06	8.17800923869072e-07	1.748914655763656e-06	6.307150215434376e-06	1.999280584641383e-06	2.6659715786081506e-06	1.0873262681343476e-06	2.441975993860978e-06	1.3223801715867012e-06	1.292462684432394e-06	5.769579161096772e-07	1.4101086662776652e-06	1.0892179034271976e-06	-2.724876253523689e-07	2.523987063796085e-07	1.8255944951306449e-06	-8.825398367662274e-07	-4.3050999209981455e-08	2.6154270926781464e-07	3.405129973543808e-06	-4.295435246604029e-06	1.983359425139497e-06	-1.4470151299406098e-08	5.122578841110226e-07	1.361441150038445e-06	-8.556338570997468e-07	-1.1764379905798703e-06	-1.060491740645375e-06	-6.102344514147262e-07	-8.64463800098747e-07	1.4625879884988538e-07	2.9944626476208214e-06	4.072124397680455e-07	1.0279043181071756e-06	-4.938166853207804e-07	-1.0250474815620692e-06	-1.7875343019113643e-06	1.3344456419872586e-06	5.80289167828596e-07	-6.13569397955871e-07	2.0809550278499955e-06	3.926529643649701e-07	1.7956041347133578e-06	-1.2908656117360806e-06	-2.4048080149441375e-07	-1.094431922865624e-06	-2.79213224985142e-07	1.4103883927418792e-07	-4.798237114300719e-07	8.461267952952768e-08	-7.745750849608157e-07	-9.587581644154852e-07	-3.155272736421466e-07	-9.614785412281892e-09	-4.462999640963972e-07	-4.586430009112519e-07	-1.4811668336278674e-07	-9.39405083499878e-07	-2.556991489655047e-07	-9.448399396205788e-07	-3.799786441049946e-07	-1.4275103410454906e-07	-4.870036036663805e-07	-3.830718924291432e-07	-1.4421888181459508e-06	-1.9263708850303374e-07	-1.9802935184998205e-06	-3.147865527353133e-06	-1.4079466836847132e-06	-2.873675839509815e-06	-1.7480024325777777e-06	-1.3319990443960705e-07	-2.536594138291548e-06	-2.1059031496406533e-06	-7.845143841223035e-07	-5.514256145033869e-07	-6.389258828676248e-07	-1.5843203300391906e-06	-8.341822876900551e-07	-9.726570624479791e-07	-1.1651045497274026e-06	-2.0676147869380657e-06	-1.0184210168517891e-06	-1.3424373719317373e-06	-2.693878968784702e-06	-2.1216822005953877e-06	-3.40015503752511e-06	-2.6924058147415053e-06	-1.0175539273404866e-06	-1.0791520253405906e-05	-6.37496941635618e-06	-2.8170168206997914e-06	-9.272848728869576e-06	-4.244127012498211e-06	-4.277185780665604e-06	-4.859477485297248e-06	-4.179786174063338e-06	-4.786924364452716e-06	-4.060295395902358e-06	-2.649662292242283e-06	-4.623280347004766e-06	-2.40510030380392e-06	-7.430911637129611e-07	-4.90516299578303e-07	-1.1262024202096654e-07	-1.0159131988984882e-06	-1.833681608331972e-06	-1.2569175851240288e-06	-2.276328388006732e-07	-2.0245286123099504e-06	-6.871688356113737e-07	-6.210121910044109e-07	-2.1680648387700785e-06	-1.3451791573970695e-06	-4.162112077210623e-07	-1.4624413324781926e-06	-7.817676532795304e-07	-1.2115066283513445e-06	-9.160518743556169e-07	-2.0648215013352456e-06	-6.357556117109198e-07	-2.2351454731506243e-07	-9.489693866271408e-07	-3.529809475821821e-07	-2.375096528339782e-06	-1.5997193258954212e-06	-1.7295918723903014e-06	-2.517640496080276e-06	-1.782006620487664e-06	-2.928189815065707e-06	-8.05101876721892e-07	-2.403725829935865e-06	-6.713219704579387e-07	-1.6618887457298117e-06	-9.618825060897509e-07	-1.1159729638166027e-06	-2.7426460746937664e-06	-9.690068054624137e-07	-2.4787568690953776e-06	-3.1938184292812366e-06	-1.5332379916799257e-06	-1.3990157867738162e-06	-7.244727839861298e-06	-2.716083429277205e-07	-4.232607807352906e-06	-1.0878993634833023e-06	-1.1984775483142585e-06	-2.0377965483930893e-06	-1.8412156350677835e-06	-8.536708264728077e-07	-8.379967084692908e-07	-4.234279344927927e-07	-2.608204567877692e-06	-9.388862736159354e-07	-1.1243919288972393e-06	-3.960518313306239e-07	-1.5215740631902008e-06	4.8356469051213935e-08	-7.851175496398355e-07	-2.9718444238824304e-07	-1.5167054812081918e-07	-8.09100754395331e-07	-5.875342026229191e-07	-5.236735773905821e-07	-9.15470991458278e-07	-9.459945431444794e-07	3.0096491627773503e-06	3.1983850021788385e-06	4.661705190756038e-07	1.2511775366874645e-06	1.729457153487601e-06	1.8362818536843408e-06	5.77699609038973e-07	3.2060004286904582e-06	1.1280910712230252e-06	5.524076982510451e-07	1.7184216858368018e-06	1.8837660036297168e-06	1.1270263939877625e-06	2.090151610900648e-06	6.320232728285191e-07	-6.579077194146521e-07	2.2246449589147232e-06	1.446519604542118e-06	4.580328550218837e-06	3.499542629015196e-07	5.727247867071128e-07	5.95008032178157e-07	8.86802695276856e-07	2.9787571520500933e-07	9.472540796195972e-07	9.898211601466755e-07	9.613941074348986e-07	4.954318910677102e-07	2.8360497594803746e-07	1.0859501031745823e-07	1.1863405688927742e-06	-2.4711850983294426e-06	1.3753976872976637e-06	1.324023969573318e-06	1.4815341273788365e-06	4.87223530853953e-07	1.0619986312576657e-07	-2.990707343997201e-07	5.441869461719762e-07	5.018385422772553e-07	5.291998945722298e-07	-6.26779552703738e-08	5.135319156579499e-07	2.1672990158094765e-07	4.833077493771043e-09	-3.455508306160482e-07	1.703575520650702e-07	-3.881011068074258e-08	9.997187362387194e-07	9.677519301476425e-07	5.546295938074763e-07	5.430994178823312e-07	2.3119866909837586e-07	-3.55927880946183e-07	3.695738470810284e-08	-1.7191911183545017e-07	-7.954055831760343e-07	3.226440981052292e-07	4.396234487558104e-07	-4.014065382307308e-07	-2.4738523052292294e-07	2.235941281014675e-07	2.807428813866864e-07	3.63341030151787e-07	-2.148403766000229e-08	5.48711454939621e-07	9.667810445534997e-07	4.759090757033846e-07	5.2625466651079484e-08	1.1011082960976637e-06	9.967072855943117e-08	1.6814065020298583e-06	1.8572297904029256e-06	2.5633437417127425e-06	2.954858700832119e-06	5.164996537132538e-07	3.20454432767292e-07	3.308691930214991e-06	1.1328918390063336e-06	1.0785950053104898e-06	3.566846942248958e-07	7.055353989926516e-07	-5.33268519120611e-07	6.248358772609208e-07	2.194963599322364e-06	9.156930786957672e-07	4.927354098072101e-07	1.244140776179847e-06	2.1840969566255808e-06	7.604521101711725e-07	-1.3332103208085757e-06	7.284403409357765e-07	1.526115170236153e-06	5.277197487885132e-07	2.0862157725787256e-06	6.46909654733463e-07	1.571924599375052e-06	-5.241676035439014e-07	1.0784290225274162e-06	2.081225602523773e-06	1.029212626235676e-06	4.79328264191281e-07	2.278229203511728e-06	6.925380375832901e-07	1.6543262972845696e-06	4.564641926663171e-07	-1.012339012618213e-07	1.7629354260861874e-06	1.6311707895511065e-06	1.741784558362269e-06	3.5521048857845017e-07	2.253032960197743e-07	1.2000792821709183e-06	-6.402792962489913e-08	-1.1246502253925428e-06	-3.969182671426097e-06	-1.883455865936412e-06	-3.800375907303533e-06	-6.254429081309354e-06	-5.42514271728578e-06	-2.948506789834937e-06	1.797405246861672e-07	-4.213379270368023e-06	9.680081802798668e-07	-2.372524932070519e-06	-9.331377555099608e-07	-7.099335107341176e-06	-4.099444595340174e-06	-1.604611679795198e-05	-1.0100066901941318e-05	-9.886381121759769e-06	-3.99802456740872e-06	-6.13856809650315e-06	-3.889063918904867e-06	-1.1182748494320547e-05	-3.3950223041756544e-06	-4.269564669812098e-06	-2.1534481220442103e-06	-1.2260721632628702e-05	-8.398545105592348e-06	-7.0189098551054485e-06	-3.50916275237978e-06	-8.132636139634997e-06	-2.968524540847284e-06	-7.70985661802115e-06	-4.750324933411321e-06	-5.47038325748872e-06	-1.5356920357589845e-06	-4.950307811668608e-06	-4.848927346756682e-06	-5.713007340091281e-06	-3.5678901895153103e-06	-4.45432397100376e-06	-4.1990738282038365e-06	-3.526346063154051e-06	-5.028032774134772e-06	-5.841502115799813e-06	-7.668148100492544e-06	-3.8123332615214167e-06	-7.122132046788465e-06	-4.276076651876792e-06	-2.436941940686665e-06	-2.8457166081352625e-06	-4.99628777106409e-06	-3.40325470915559e-07	-2.5285651190642966e-06	-2.537198724894552e-06	-5.376399485612637e-07	-1.515407461738505e-06	-2.524483988963766e-06	-3.744665491467458e-06	-1.5652860838599736e-06	-3.404850986044039e-06	-6.443048732762691e-06	-1.5200191683106825e-06	-5.545617796087754e-07	-1.4439862070503295e-06	3.7035967181964224e-08	-8.908786185202189e-06	-2.412179583188845e-06	-4.780671133630676e-06	-3.1138774829742037e-06	-1.4607801404054044e-06	-1.7507597931398775e-06	-4.8067763600556646e-06	-1.5809888509465964e-06	-2.589246378192911e-06	-3.564080088835908e-06	-2.8562246825458715e-06	7.322106512219761e-07	2.837413603629102e-06	1.673730025686382e-06	-5.588919066212839e-06	2.4004498300200794e-06	2.7017617867386434e-06	1.3647278365169768e-06	9.15905104648118e-07	3.734846814040793e-06	1.8665062953004965e-06	-7.163494046835694e-07	1.261790316675615e-06	-8.698333658685442e-06	2.2529184207087383e-06	6.303437771748577e-07	1.424030870111892e-06	-1.2436449878805431e-06	-8.255743750851252e-07	-1.5352246691691107e-06	8.393467396672349e-07	7.450215662174742e-07	9.048235369846224e-07	1.289616648136871e-06	-1.1021260206689476e-06	-1.3696198948309757e-06	-1.5129014627746074e-06	-1.306106241827365e-06	-3.0005935514054733e-08	-1.4104786032476111e-06	-7.728843911536387e-07	-1.640326445340179e-06	-2.273093741678167e-06	-1.017428061800274e-07	2.041702373389853e-06	2.207371153417625e-06	-6.265890988288447e-07	-1.0224376865153315e-06	1.7328804915450746e-06	-1.8290479886218241e-07	-1.0882432661674102e-06	1.58316322540486e-06	-7.994601958216664e-08	-7.474425842701748e-07	-9.994768106480478e-07	-1.9311264622956514e-06	-1.6843190451254486e-06	-1.2027619504806353e-06	5.631396788885468e-07	-1.2407274425640935e-06	-4.606657057593111e-06	-9.27661432115201e-08	-7.890030246926472e-07	-1.6341309674317015e-06	-1.2136781606386648e-06	-1.553698893985711e-06	-1.6309680859194486e-06	-3.708630629262189e-06	-1.8848313629860056e-06	-6.041044571247767e-07	-3.983855094702449e-06	-9.694564369056025e-07	2.3681018035404122e-07	-3.8335801946232095e-06	-2.180598102086151e-07	7.514545814046869e-06	1.6893789052119246e-06	-8.124508212858927e-07	2.8773314397767535e-07	7.936880024317361e-07	8.635176413918089e-07	9.869013695151808e-08	1.4131699117569951e-06	1.9017967360923649e-06	1.8503775436329304e-06	2.9138300305930898e-06	3.734610345418332e-06	3.124155682598939e-06	1.19506444207218e-06	5.984354174870532e-06	1.8770031147141708e-06	8.589889830545872e-07	2.451104592182673e-06	2.079388195852516e-06	3.07451409753412e-06	2.801674099828233e-06	4.1816942939476576e-06	2.3406410036841407e-06	1.8673381418921051e-06	1.3020886626691208e-06	1.4164099866320612e-06	1.2418826145221828e-06	3.7153047287574736e-06	2.5331107735837577e-06	1.9190943589819653e-07	1.7222049564225015e-06	1.432692670277902e-06	1.1868556839544908e-06	-2.4247043484137976e-07	1.8150452660847805e-06	-4.401058504299727e-07	-3.314904404305708e-07	-1.0177949434364564e-06	1.5064515537233092e-06	2.3779152797942515e-06	2.015587625692206e-07	-1.649991610008783e-08	2.144021664207685e-06	3.969952558691148e-06	3.139982709399192e-07	1.3985428495288945e-06	1.296812342843623e-06	1.1902459391421871e-06	3.5862619824911235e-06	2.730910182435764e-06	1.1287235111012706e-06	1.3078331448923564e-06	8.803352784525487e-07	3.527852356910444e-07	2.723639681789791e-06	5.344944838725496e-06	1.4380418633663794e-06	7.307977512027719e-07	2.162121518267668e-06	9.186487659462728e-07	-3.644058210738877e-07	-7.673314144085452e-07	-2.165399166642601e-07	3.9434470977539604e-07	1.4000322607898852e-06	3.692439918268065e-07	-7.361450116150081e-07	-3.2507585956409457e-07	-8.578827248584275e-08	-4.404006688218942e-07	-2.734371662427293e-07	-1.4240679320209892e-06	9.684039241619755e-07	1.9635081116575748e-08	-3.669300383535301e-07	7.885739137236669e-07	1.9039883909499624e-06	4.6082863036644994e-07	1.1883455499628326e-06	3.2430330065835733e-06	-9.996105063692085e-07	-1.6081366993603297e-06	-7.710729732934851e-06	-6.180733862493071e-07	2.558125970608671e-06	1.3659164324053563e-06	-1.772906216501724e-06	2.14914393836807e-06	1.4690546095152968e-06	1.8613438896863956e-06	-1.812044843063632e-06	1.0211978178631398e-06	4.414246745909623e-07	1.4964427919039738e-07	1.595172534507583e-06	3.800487391458773e-08	-3.254285729781259e-07	2.244397364847828e-06	1.4086951978242723e-06	1.2939337921125116e-06	1.0710201649999362e-06	2.636516455822857e-06	2.6441256295584026e-07	3.007721943504293e-06	4.4311974534139154e-07	1.3248666164145106e-06	5.7604019332302414e-08	-3.163200119615795e-07	7.08565039531095e-07	5.343806037672039e-07	-1.316803377449105e-06	-6.638083416277141e-09	-6.867613819849794e-07	-5.208084985497408e-07	-3.017941025973414e-06	1.42012794412949e-07	-2.805074359457649e-07	-1.6566840486120782e-06	-2.4201337964768754e-06	1.2194115583952225e-07	-3.108352757408284e-07	-1.5125167465157574e-06	-2.680359102669172e-06	-3.7431514101626817e-06	-2.720514885368175e-06	-7.367426405835431e-06	-3.568921556507121e-06	-4.410112978803227e-06	-4.575757429847727e-06	-1.977829469979042e-06	-5.338069058780093e-06	-3.497547368169762e-06	-3.829206434602384e-06	-3.6755930068466114e-06	-4.909891686111223e-06	-3.3395958780602086e-06	-3.3307544526905986e-06	-4.669977442972595e-06
11	1.99829923985817e-06	7.115873358998215e-06	4.687894943344872e-06	3.5638411191030173e-06	2.078225634249975e-06	4.316340891818982e-06	2.0848992789979093e-06	5.287141448206967e-06	6.4223095250781626e-06	3.6854926293017343e-06	3.7604161207127618e-06	2.7520768526301254e-06	4.124884526390815e-06	5.815634267491987e-06	6.022825800755527e-06	2.629580876600812e-06	4.245969648764003e-06	3.6542373891279567e-06	4.23900155510637e-06	3.338343276482192e-06	3.643107675088686e-06	3.2680284220987232e-06	4.285120212443872e-06	2.6783745852299035e-06	7.138137789297616e-06	4.788140358868986e-06	7.5394368650449906e-06	2.7134851734444965e-06	3.150111297145486e-06	5.403319391916739e-06	4.128188265895005e-06	6.934546945558395e-06	4.844273007620359e-06	5.173717454454163e-06	3.080046099057654e-06	5.606425020232564e-06	7.356412879744312e-06	3.7473687370948024e-06	4.032698598166462e-06	5.13436452820315e-06	4.722101948573254e-06	4.103278115508147e-06	6.186727205204079e-06	8.833093488647137e-06	3.28615851685754e-06	6.248164481803542e-06	5.496930043591419e-06	5.011469056626083e-06	8.844249350659084e-06	2.995396698679542e-06	5.243604391580448e-06	3.209524948033504e-06	4.744022135128034e-06	8.134046765917446e-06	3.046741767320782e-06	3.432035782680032e-06	5.311388576956233e-06	7.943175660329871e-06	1.400260998707381e-06	2.083751041936921e-06	3.877625204040669e-06	3.566131226762081e-06	3.141038178000599e-06	3.688577180582797e-06	3.664603809738765e-06	4.989666649635183e-06	6.393117473635357e-06	3.886165359290317e-06	6.625918558711419e-06	3.2032264698500512e-06	3.800541890086606e-06	6.37450784779503e-06	3.954145995521685e-06	3.606102382036625e-06	5.456538019643631e-06	5.635185516439378e-06	4.486178113438655e-06	2.60150585518204e-07	4.307698873162735e-06	2.2412350517697632e-06	2.9124223601684207e-06	3.5797188502328936e-06	3.2046650630945805e-06	2.289224539708812e-06	4.72673718832084e-06	4.951439677824965e-06	4.592419372784207e-06	3.3592700674489606e-06	5.190015144762583e-06	4.199969680485083e-06	6.013696747686481e-06	6.137151558505138e-06	1.9002366116183111e-06	3.753992587007815e-06	2.267705667691189e-06	2.9901489142503124e-06	2.6252409952576272e-06	2.746525069596828e-06	3.862228368234355e-06	2.3007160052657127e-06	3.6016008380102e-06	2.7766138828155817e-06	3.6805972740694415e-06	5.176786544325296e-06	6.005810973874759e-06	2.9865918804716785e-06	4.537563654594123e-06	3.725653414221597e-06	3.315343974463758e-06	3.076402663282352e-06	3.0562230222130893e-06	4.084141437488142e-06	3.4548847906989977e-06	2.1183006992941955e-06	4.924754193780245e-06	1.9191850242350483e-06	2.9590960366476797e-06	5.056593181507196e-06	3.739696694537997e-06	4.727107352664461e-06	3.573284629965201e-06	3.884691068378743e-06	4.571505087369587e-06	5.937418336543487e-06	6.193542503751814e-06	5.890392912988318e-06	4.143430487602018e-06	4.750046173285227e-06	3.249791461712448e-06	2.8858253244834486e-06	1.57312024384737e-06	4.261785761627834e-06	5.77365790377371e-06	4.373173396743368e-06	2.788899564620806e-06	6.783353455830365e-06	2.860012273231405e-06	7.659263246750925e-06	9.0270359578426e-06	2.320339945072192e-06	7.95400956121739e-06	8.24476228444837e-06	2.0308134480728768e-06	4.4717862692778e-06	3.1064832910487894e-06	9.961368050426245e-06	4.709160748461727e-06	5.411721758719068e-06	4.801360319106607e-06	7.960758011904545e-06	2.7572186809265986e-06	6.688894245598931e-06	1.5217982763715554e-05	7.532545623689657e-06	3.551704139681533e-06	7.769487638142891e-06	4.487738806346897e-06	8.810406143311411e-06	9.981126822822262e-06	8.331227036251221e-06	3.0657035949843703e-06	4.48549826614908e-06	8.893625818018336e-06	6.33091394774965e-06	6.032806140865432e-06	8.357760634680744e-06	8.280390829895623e-06	5.461120508698514e-06	8.074979632510804e-06	6.279468834691215e-06	1.116226485464722e-06	1.0866615411941892e-05	3.0366254577529617e-06	2.751901320152683e-06	6.804497388657183e-06	1.2727232956422085e-07	6.932053111086134e-06	9.817717000260018e-06	7.020359134912724e-06	5.763215540355304e-06	7.899819138401654e-06	8.000464731594548e-06	6.449752163462108e-06	7.635267138539348e-06	2.940656941063935e-06	8.523828000761569e-06	1.5470399375772104e-05	5.026009148423327e-06	3.936579560104292e-06	6.0837564888061024e-06	4.904247816739371e-06	2.70326290774392e-06	2.707959083636524e-06	5.896615220990498e-06	7.24923302186653e-06	4.624477242032299e-06	4.8314950618078e-06	8.442952093901113e-06	4.613441888068337e-06	5.856732514075702e-06	4.7584326239302754e-06	4.942628038406838e-06	6.773915629310068e-06	4.736340088129509e-06	1.7009593875627615e-06	1.866140905804059e-06	8.292457096104044e-06	7.355739853665e-06	5.610833341052057e-06	6.396619028237183e-06	8.948238246375695e-06	1.4159611509967365e-06	1.103115027945023e-05	6.9842199081904255e-06	2.8444003419281216e-06	5.575660907197744e-06	6.689730980724562e-06	6.57552300253883e-06	3.211476723663509e-06	7.180534794315463e-06	2.462485099385958e-06	1.6697401861165415e-06	1.481949539083871e-06	1.082304379451671e-06	5.74694149690913e-06	6.7358059823163785e-06	1.0225662663287949e-05	5.5150530897662975e-06	6.0641623349511065e-06	3.161413815178093e-06	1.8320076833333587e-06	2.66713573182642e-06	9.507373761152849e-06	4.794289452547673e-06	3.8123757803987246e-06	6.510778803203721e-06	1.6151616364368238e-06	5.027541192248464e-06	1.2225034879520535e-05	4.324741894379258e-06	2.2613469354837434e-06	4.3271479626127984e-06	6.344437224470312e-06	7.711243597441353e-06	3.4565273381304e-06	4.924558652419364e-06	7.249382178997621e-06	6.873550773889292e-06	7.020916541478073e-07	5.530556336452719e-06	7.729510798526462e-06	4.954254563926952e-06	7.0238647822407074e-06	5.272640464681899e-06	7.80028676672373e-06	1.3762498838332249e-06	8.288478056783788e-06	3.5037962788919685e-06	4.388238266983535e-06	4.242532213538652e-06	8.955703378887847e-06	8.476758011966012e-06	3.654884494608268e-06	1.4074861610424703e-05	1.0680563718779013e-05	1.0343357644160278e-05	3.6814096802118e-06	7.386245215457166e-06	5.712697657145327e-06	3.599149636102084e-07	8.25385370717413e-07	4.967115728504723e-06	2.7262046842224663e-06	5.956305813015206e-06	4.6634745558549184e-06	2.2762908002960103e-08	7.612692343172967e-07	2.5525566798023647e-06	4.195152996544493e-06	-7.394934300464229e-07	1.08444953639264e-06	1.743885377436527e-06	3.50727958675634e-07	2.5617664505261928e-06	3.5272271361463936e-06	-7.108864110705326e-07	2.096289563269238e-06	5.25296115938545e-07	3.272411390753405e-07	2.108250782839605e-07	1.33649837152916e-06	3.086678930230846e-07	2.2376761990017258e-06	1.0580087064226973e-06	1.9972248992417008e-06	2.950476073237951e-06	1.3305087804837967e-06	6.129831490397919e-06	2.5448960059293317e-06	-1.855225718827569e-06	1.7581978681846522e-06	2.1026032754889457e-06	1.6140381831064587e-06	2.973013806695235e-06	1.2230578931848868e-06	7.383279694295197e-07	1.81091422746249e-06	2.0535794931220158e-07	1.7283184661209816e-06	-2.385402524396341e-07	4.547223966255842e-07	1.2165988891865709e-06	1.1411113973736065e-06	1.81928862730274e-06	1.275761405850062e-06	9.30715145841532e-07	9.20827361028387e-08	2.071722065011272e-06	1.6137070133481757e-06	4.304867616156116e-06	-9.125945155119553e-08	-1.0181192777736214e-07	1.7328653711956576e-06	1.4559080909748443e-06	1.3485802128343494e-06	-4.5673468207496636e-07	3.8275220504147e-06	2.458871790622652e-07	-1.465246782572649e-06	1.3373128240345975e-06	8.964267976807605e-07	5.41682425136969e-07	1.246160763912485e-06	1.229864665219793e-06	1.7944486785381741e-07	1.9018165176021284e-06	2.6860566322284285e-06	9.84945700110984e-07	-4.97213363814808e-07	-8.026730711208074e-07	4.197839643893531e-06	6.210578931131749e-07	6.92591584083857e-07	1.7736680320012963e-06	1.8715415990300244e-06	1.6724410443202942e-06	2.4237376692326507e-06	7.61097567192337e-07	5.75486183151952e-07	4.7298181016230966e-07	2.425577747544594e-07	1.0517155715206172e-06	1.7081590613088338e-06	1.1493979172882971e-06	1.9018091279576763e-06	3.883671979565406e-07	5.277400305203628e-06	2.0499269339779858e-06	1.524491608506651e-07	2.455754383845488e-06	6.747219458702602e-07	2.220125168150844e-07	9.385630619362928e-07	2.1347846086428035e-06	4.916992679682153e-07	2.0464738099690294e-06	2.487216079316568e-06	1.1510795729918757e-06	3.7082802464283296e-06	1.2704019809461895e-06	-6.796399247832596e-07	4.2944197957695e-06	4.211481154925423e-06	2.326112280570669e-06	2.33738319366239e-06	1.251475055141782e-06	2.023630258918274e-06	2.052941454167012e-06	3.406522921522992e-07	2.532551206968492e-06	-8.798301678325515e-07	1.9890635485353414e-06	-1.0021306025009835e-06	-2.0571296772686765e-06	1.1630023664110922e-06	5.308110075930017e-07	1.3232661331130655e-06	3.2106040634971578e-06	3.2522971196158323e-06	1.2554655768326484e-06	2.134666374331573e-06	-3.399900947442802e-07	2.20278479901026e-06	1.789577595445735e-06	1.1769886043566657e-07	1.642968186388316e-06	4.0759354646979773e-07	7.101421601873881e-07	5.748155444962322e-07	3.255218416597927e-06	-6.586887479897996e-07	-5.189025387153379e-07	-8.701502451913257e-07	-8.702868399268482e-07	-2.556900426498032e-06	-1.1552132264114334e-06	-4.78753690913436e-07	-6.360211273204186e-07	-1.5213075812425814e-06	-1.874230520115816e-06	-8.960026320892212e-07	-6.960119662835496e-07	-1.6211354250117438e-06	-7.407210773635597e-07	-2.098965751429205e-06	-1.0693236163206166e-06	-1.1746875543394708e-06	-8.042800914154213e-07	-1.334247372142272e-06	-3.0470469027932268e-06	-1.1247287829974084e-06	-1.4652466688858112e-06	-1.526996129541658e-06	-1.7510094494355144e-06	-1.173338546323066e-06	-1.2997347766940948e-06	-1.2598426337717683e-06	-1.1120864655822515e-06	-1.6757576304371469e-06	-1.20390836855222e-06	-1.7495642623543972e-06	-5.964742513242527e-07	-1.908544390971656e-06	-1.1628782203843002e-06	-8.985265367300599e-07	-1.480790160712786e-06	-1.4159347756503848e-06	-8.910745918910834e-07	-5.982357720313303e-07	-8.642999773655902e-07	-5.53541383396805e-07	-7.616350785610848e-07	-6.998065487096028e-07	-1.1736751730495598e-06	-3.345012942190806e-07	-9.72218117567536e-07	-2.090778025376494e-06	-2.3290324406843865e-06	-1.5761809208925115e-06	-1.1518753808559268e-06	-7.900499667812255e-07	-1.3517981187760595e-06	-3.250715508329449e-06	-2.466688556523877e-06	-1.1954887213505572e-06	-1.602584575266519e-06	-7.24608298696694e-07	-6.880767386974185e-07	-1.512435233053111e-06	-1.1032669817723215e-06	-6.790722295590967e-07	-1.2496109320636606e-06	-4.941256861457077e-07	-7.239297019623336e-07	-1.3659581554748002e-06	-9.447418278796248e-07	-1.145653982348449e-06	-4.6116414864627597e-07	-1.2058096672262764e-06	-1.259141185983026e-06	-1.7649241499384516e-06	-1.342243081126071e-06	-1.7595837107364789e-06	-7.059051085889223e-07	-1.0767076901174732e-06	-2.2349495338858105e-06	-8.220680456361151e-07	-5.998125516271102e-07	-1.278606305277208e-06	-1.872477128017636e-06	-6.720054557263211e-07	-6.69310168177617e-07	-1.0914387758020894e-06	-9.468718644711772e-07	-1.093577566280146e-06	-8.572431511311152e-07	-6.928765401426062e-07	-5.434437184703711e-07	-8.501638149027713e-07	-1.278388594982971e-06	-5.620474325951363e-07	-5.685664064003504e-07	-9.385777275383588e-07	-9.123723430093378e-07	-8.995717735160724e-07	-6.743314315826865e-07	-2.4536194587199134e-07	-6.395166565198451e-07	-1.490274826210225e-06	-8.482014663968585e-07	-7.977066047715198e-07	-1.258609017895651e-06	-8.080393172349432e-07	-1.3842347925674403e-06	-1.8128596366295824e-06	-1.357619112241082e-06	-1.5285568224499002e-06	-1.289417696170858e-06	-1.0605964462229167e-06	-7.608267651448841e-07	-5.365734523365973e-07	-1.205902094625344e-06	-1.071018687071046e-06	-5.696163611901284e-07	-2.1460286916408222e-06	-5.133069294060988e-07	-1.8106632069248008e-06	-9.349150786874816e-07	-1.1415253311497509e-06	-1.617840098333545e-06	-6.754968353561708e-07	-1.9688588963617804e-06	-1.187632733490318e-06	-3.297427042525669e-07	-9.306110086981788e-07	-6.384253765645553e-07	-1.082234462046472e-06	-5.759594614573871e-07	-7.596793807351787e-07	-1.1681914884320577e-06	-9.409711196894932e-07	-7.837310249669827e-07	-2.3244801639066281e-07	-1.966244099094183e-06	-6.803962833146215e-07	-1.454589664717787e-06	-1.917125246109208e-06	-8.961122830442037e-07	-9.244487841897352e-07	-7.406661097775213e-07	5.149389608050114e-07	4.716846433439059e-07	1.3037458757025888e-06	5.2847791920385134e-08	3.00853244539212e-08	-1.0545870736677898e-06	-1.065664378074871e-06	2.995283807649685e-07	-1.7341778857371537e-06	7.415441700686642e-07	1.6364767816412495e-06	6.645969108376448e-08	2.8379411105561303e-06	3.4575510454715186e-08	1.5982126910785158e-07	-9.623903451938531e-07	-7.499793497345308e-08	4.484807618609921e-07	-4.847773197980132e-06	5.643914668951311e-09	-4.019204880023608e-07	-1.0759893029899104e-06	2.118689224062109e-07	7.391163876491191e-07	-9.11487745725026e-07	-6.906130067818594e-08	1.0142491646547569e-07	4.6719418378415867e-07	-1.2840549743486918e-06	-5.909549827265437e-07	5.882089340047969e-07	2.7412337999521696e-07	8.042856052270508e-07	2.8679824026767164e-07	-4.545096885522071e-07	7.323110935431032e-07	1.852126843004953e-07	-6.516555117741518e-07	8.187384992197622e-07	5.0733568457417284e-08	6.613001346522651e-07	4.782793894264614e-07	5.3331906002540563e-08	4.383643386063341e-07	2.823736053869652e-07	4.949260414832679e-07	3.985087460023351e-07	-1.9188087208021898e-07	3.72003626125661e-07	1.5376414808088157e-07	4.952718200001982e-07	1.3281663768793806e-06	1.0467594790952717e-07	-4.919997991237324e-07	1.5536224395873433e-07	-7.830948334230925e-07	1.9142819951412093e-07	9.5599307314842e-07	1.4000950159243075e-06	1.6480564113408036e-07	-3.5022938504880585e-07	3.94492957411785e-07	-4.6373043005587533e-07	-1.9526191863405984e-06	-3.838845259451773e-07	4.804345508091501e-07	2.995657766291515e-08	-1.4514411077470868e-06	-2.484568994987057e-09	-4.935356514579325e-07	8.852547352944384e-07	-2.21338314077002e-06	-1.5744342363177566e-06	2.013659695876413e-06	-2.86362762835779e-07	-1.8835328319255491e-06	1.3188978300604504e-06	3.864082884774689e-07	-1.6249160239567573e-08	8.76629187018807e-08	-6.207061460372643e-07	1.0616901136017989e-06	1.2970954799129686e-07	-1.0724726280386676e-06	3.8864965290486e-07	5.528473820959334e-07	-1.4987147096690023e-06	-1.7885620309243675e-06	-5.321120397638879e-07	3.383125886102789e-07	1.3587894045485882e-06	3.043184619855311e-07	2.969299544020032e-07	-6.62286822716851e-07	-1.555823558874181e-07	1.7704851416056044e-06	8.85919348547759e-07	-2.855390164313576e-07	2.3814932603727362e-07	4.6163563638401683e-07	2.292017171612315e-07	4.473651245007204e-07	-9.011682777781972e-08	-1.622114780275297e-07	3.862517985453451e-07	2.176996360958583e-07	-1.697941684142279e-06	4.907362267658755e-07	1.078841460611102e-08	-2.1182810883146885e-07	9.581283393345077e-07	1.029937493512989e-06	-4.249756671015348e-07	-1.3966294432066206e-07	3.881774262026738e-07	5.505733611244068e-07	-5.452872642308648e-07	-3.312761407414655e-07	5.266209512910792e-08	6.231918519006285e-07	-2.615799417071685e-07	-7.096399258443853e-06	3.389579035228963e-07	-2.2899552476474128e-08	1.329651677650645e-08	7.462944040526054e-07	-5.065209052190767e-07	1.248175749424263e-07	4.429844580045028e-07	-2.983471745210409e-07	8.383185559068806e-07	-1.168739117929363e-06	1.340355737511345e-07	1.1321365889216398e-07	7.149827752073179e-07	-2.318219287644752e-07	2.6097554837178905e-06	2.995217073475942e-06	5.718381544284057e-06	2.937503040811862e-06	3.402888296477613e-06	2.6291331778338645e-06	4.700993031292455e-06	3.3899759728228678e-06	2.555302899054368e-06	4.093793450010708e-06	1.120170168178447e-06	4.134898517804686e-06	5.174840225663502e-06	3.446847358645755e-06	3.5346904496691423e-06	2.404488668616977e-06	1.431903683624114e-06	1.474047849114868e-06	7.35744436042296e-07	3.377745088073425e-06	3.156991169817047e-06	1.6966292832876206e-06	3.2485472729604226e-06	1.7456243313063169e-06	2.1555292732955422e-06	2.247334805360879e-06	3.0733656330994563e-06	2.55787654168671e-06	3.6139579151495127e-06	2.3408163087879075e-06	2.114241169692832e-06	5.115465228300309e-06	2.757587253654492e-06	4.585176611726638e-06	2.305494490428828e-06	3.020379153895192e-06	4.834416358789895e-06	1.269767562916968e-05	4.689851721195737e-06	7.798937076586299e-06	2.207541228926857e-06	2.1771525098301936e-06	7.720521352894139e-06	3.3878809517773334e-06	1.422625246050302e-06	5.538766799872974e-06	9.487011084274856e-06	9.825925189943518e-06	9.054108886630274e-06	3.723622739926213e-06	4.612203156284522e-06	8.197237548301928e-06	6.730283530487213e-06	5.94389348407276e-06	7.08380912328721e-06	3.0657815841550477e-06	7.270595233421773e-06	3.456858848949196e-06	5.812228664581198e-06	5.480628715304192e-06	4.450281267054379e-06	8.466925464745145e-06	8.855675332597457e-06	7.68486916058464e-06	5.3642165767087135e-06	3.1037532153277425e-06	6.785303412470967e-06	5.171221800992498e-06	1.6927051547099836e-06	1.852979949035216e-06	4.561556579574244e-06	1.4753516097698594e-06	8.986548891698476e-07	3.715994580488768e-06	4.442370482138358e-06	7.652346539543942e-06	3.2214454677159665e-06	4.060606897837715e-06	1.6378077134504565e-06	4.206000539852539e-06	3.6196736346028047e-06	1.6565443274885183e-06	6.732936981279636e-06	1.776542717379925e-06	2.6144243747694418e-06	2.8376057343848515e-06	1.160509964392986e-05	1.732231453388522e-06	4.301798981032334e-06	4.643720785679761e-06	4.752750555780949e-06	8.534351763955783e-06	3.376346739969449e-06	6.81168330629589e-06	4.562494723359123e-06	1.6248892507064738e-06	6.02981936026481e-06	2.2808319499745267e-06	3.592229802507063e-07	2.912987383751897e-06	9.371780151923303e-07	-2.3743223209748979e-07	2.8801048301829724e-06	4.403007096698275e-07	9.707439403427998e-07	1.2766363397531677e-06	-1.6511941680619202e-07	1.3341424676127644e-07	1.1067857030866437e-06	1.1703747304636636e-06	1.2083587535016704e-06	2.8314657356531825e-06	5.1628774144774077e-08	1.3895876236347249e-06	7.186723678387352e-07	-3.2628463486616965e-08	8.313609214383177e-07	-2.562321697041625e-06	8.240247666435607e-07	1.2597437262229505e-06	1.1158656576526484e-07	1.086432575903018e-06	6.096353217799333e-07	1.045596036419738e-06	-2.899441540193948e-07	1.0006432376030716e-06	4.045191417390015e-06	3.5326108900335385e-06	1.4771329688301194e-06	4.938805886922637e-06	3.009108127116633e-07	1.5878000567681738e-06	3.414047341721016e-06	6.0688962548738346e-06	-1.8941467487820771e-06	4.411890586197842e-06	1.406334604325821e-06	6.43206419681519e-07	4.186254045634996e-06	4.03347712563118e-06	1.178389084088849e-06	6.859566497041669e-07	7.723290877947875e-07	-8.742408397210967e-08	1.7234721099157468e-06	3.422312147449702e-06	1.4894787909724982e-06	3.761659854717436e-06	5.716099167329958e-07	2.468641241648584e-06	4.784742486663163e-07	2.197266894654604e-06	1.9202414023311576e-06	2.3715197130513843e-06	5.838980541739147e-06	1.1974254903179826e-06	4.67637210022076e-06	9.6653502623667e-07	1.304186980632949e-06	8.283329293590214e-07	-1.1948674227824083e-06	-2.7781348421740404e-07	-1.1560726989046088e-06	-5.188447289583564e-07	-1.7132315406342968e-06	-2.1110176930960733e-06	-1.1090174893979563e-06	-6.447475016102544e-07	-1.5010664355941117e-06	-3.3936921681743115e-06	-1.4554061635863036e-06	-1.8961109162773937e-06	-7.484613888664171e-07	-2.31538865591574e-06	-9.20411707738822e-07	-5.233736146692536e-07	-1.4983008895796956e-06	-2.305126827195636e-06	-4.28391922469018e-06	-9.471829685026024e-07	-6.919774932612199e-06	-1.037884248944465e-05	-4.369710950413719e-06	-5.8869977692666e-06	-3.89007618650794e-06	-1.72804061548959e-06	-5.994960247335257e-06	-7.3575874921516515e-06	-2.212235131082707e-06	-1.118114369091927e-06	-1.5838755871300236e-06	-3.820727670245105e-06	-1.2218995379953412e-06	-2.158575398425455e-06	-4.342145530245034e-06	-2.578561861810158e-06	-4.107301265321439e-06	-2.568515355960699e-06	-1.351893615719746e-06	-7.366739964709268e-07	-9.50535479660175e-07	-1.1774220638471888e-06	-6.835646786385041e-07	-1.1168943956363364e-06	-8.234196684497874e-07	-5.577482511398557e-07	-2.3415561827278e-06	-9.436793106942788e-07	-1.1382068123566569e-06	-1.4990910131018609e-06	-8.570690397391445e-07	-1.7857213379102177e-06	-1.9708068066393025e-07	-1.473277166041953e-06	-9.109189704759046e-07	-1.1044272696381086e-06	3.00068649039531e-07	-2.5344743903588096e-07	-3.290730603566772e-07	-5.429417342384113e-07	-4.926762926515948e-07	-1.0351956234444517e-06	-3.452981616192119e-07	-8.432843969785608e-07	-9.004482990349061e-07	-1.82584670938013e-07	-1.552011099192896e-06	-1.4906099750078283e-06	-1.316688269525912e-07	-8.159692015397013e-07	-2.2385798104096466e-07	-4.14297034012634e-07	-4.745303954223346e-07	-1.2051942803736893e-06	-3.90065906685777e-07	-9.102378584202597e-08	7.698552906276745e-08	-4.956237944497843e-07	-3.0363987661985448e-06	-2.457275058986852e-06	-2.161593783966964e-06	-3.014198682649294e-06	-2.24369819079584e-06	-4.57156784250401e-06	-1.9541816982382443e-06	-3.0706596589880064e-06	-1.844402504502796e-06	-2.621958174131578e-06	-1.0873268365685362e-06	-2.369591811657301e-06	-3.5774523894360755e-06	-1.8184580312663456e-06	-3.6530359466269142e-06	-5.821654667670373e-06	-1.874879899332882e-06	-2.143812935173628e-06	-1.1661951248242984e-05	-2.533816314098658e-06	-8.333398000104353e-06	-2.7626167593552964e-06	-1.738070068313391e-06	-5.657205292664003e-06	-3.370437525518355e-06	-4.109170731680933e-06	-2.1096143427712377e-06	-1.0238447885058122e-06	-4.9719678827386815e-06	-7.41392341296887e-06	-4.082203759026015e-06	-7.124411922632135e-07	-2.87328589365643e-06	-2.8828171707573347e-06	-2.2828623968962347e-06	-6.238872742869717e-07	-3.786355478041514e-07	-2.349358055653284e-06	-2.409989519946976e-06	-1.7201525679411134e-06	-7.269022717082407e-06	-2.2978770175541285e-06	-2.18155469156045e-06	-3.681562475321698e-06	-8.198597242881078e-06	8.102551518618384e-09	-4.471378815651406e-06	-2.060324277408654e-06	-4.0985760278999805e-06	7.284049274858262e-07	-1.43264037433255e-06	-4.241667738824617e-06	-5.522466608454124e-07	-1.0670224810382931e-06	-1.3731271337746875e-06	-1.059869873643038e-06	-2.284527454321505e-06	-2.1026289687142707e-06	6.590767043235246e-07	-1.7884860881167697e-06	-3.806009090112639e-06	-7.835471365069679e-07	-2.7699735483111e-07	-3.923121312254807e-07	-1.5247870805978891e-06	-3.73519526419841e-07	-3.2839000141393626e-07	3.350859856254829e-07	-7.999458944141224e-07	-1.6163147265046973e-08	2.312776388180282e-07	2.897957642744587e-07	-4.26553782517658e-07	-1.5901043752819533e-06	-2.236520515452867e-07	-2.4083368543870165e-07	-4.482261033444957e-07	-3.778301049806032e-08	-1.2616545745913754e-06	-2.5638132683525328e-06	-2.893498731282307e-06	-7.687124821131874e-07	-5.749762408413517e-07	-3.045788048439136e-07	9.210806695136853e-08	-2.823791760420136e-07	3.452252258284716e-06	3.128315483991173e-06	1.9072946315645824e-06	5.387823307501094e-07	2.327188440176542e-06	4.912643817078788e-06	3.4734882774500875e-06	2.6218881430395413e-06	7.612983381477534e-07	1.8904840999312e-06	1.8428836483508348e-06	1.2285730690564378e-06	2.179250941480859e-06	3.030592779396102e-06	8.204500545616611e-07	2.55917188951571e-06	1.9178364709659945e-06	3.384145657037152e-06	2.9153525247238576e-06	2.994878059325856e-06	4.230766990076518e-07	1.6641470210743137e-06	8.195620466722175e-07	-1.7491439052719218e-07	-3.823968199867522e-07	7.539537136835861e-07	-3.103988603925245e-07	9.719390163809294e-07	1.8573191482573748e-06	-9.928668305292376e-07	9.718462479213483e-07	-6.68485256483109e-07	-6.50059064355446e-07	4.777239155373536e-07	-2.868811748157896e-07	-1.5401062682940392e-06	7.229394896057784e-07	-1.375262996816673e-07	-7.860422783778631e-07	-5.862534457889978e-09	1.663763242731875e-07	-1.1161732800246682e-06	-1.4968107109325501e-07	3.0856554644742573e-07	6.682909656774427e-07	2.2912306576472474e-06	-1.868319259301643e-07	8.556207831134088e-07	1.1885035746672656e-06	-1.1012277809641091e-06	-1.1562898407646571e-06	-3.640957629613695e-06	2.7095111931885185e-07	7.811707973814919e-07	-7.735855547252868e-07	-2.7173484795639524e-06	-1.5304258340620436e-06	-2.224962827312993e-06	-1.6510832665517228e-06	-7.324376269934874e-07	-2.4001324163691606e-06	-2.3285983843379654e-06	-4.787303168996004e-06	-6.645460416621063e-06	-1.864164687503944e-06	-2.2112667465989944e-06	-9.420838864571124e-07	-1.2291552593524102e-06	-2.047005636995891e-06	-1.9781041373789776e-06	3.982464477303438e-06	8.694708412804175e-06	3.857484443869907e-06	1.0204978934780227e-05	4.479078143049264e-06	9.177036190521903e-06	2.0653646970458794e-06	4.445476861292264e-06	9.98085852188524e-06	1.949945271917386e-06	4.713993803306948e-06	2.39559221881791e-06	1.8043996306005283e-06	1.0811048923642376e-05	1.2409259397827554e-05	8.89661350811366e-06	6.045879217708716e-06	1.0768982974695971e-05	9.156405212706886e-06	4.395050382299814e-06	1.6375350242014974e-05	2.6415259526402224e-06	4.2615329221007414e-07	7.111069862730801e-06	9.226105248671956e-06	-5.761945431004278e-06	-2.9949824238428846e-06	-3.704162281792378e-06	-5.181345386517933e-06	-7.839532258913096e-07	-4.277979314792901e-06	-2.6646125661500264e-06	-1.8226106703878031e-06	-7.221661917355959e-07	-3.7323929973354097e-06	-3.37559572471946e-06	-3.802467062996584e-06	-3.6339401958684894e-06	-1.795884600142017e-06	-1.5167795481829671e-06	-6.151984962343704e-06	-3.141797833450255e-06	-7.119932888599578e-06	-4.73274940304691e-06	-1.996546416194178e-06	-3.0758583307033405e-06	-2.9481075216608588e-06	-3.511256409183261e-06	-6.608121907447639e-07	-2.876652160921367e-06	-6.2014523791731335e-06	-6.237901743588736e-06	-6.544843927258626e-06	-5.049265837442363e-06	-9.74721751845209e-06	-1.2269178114365786e-05	-6.230718099686783e-06	-1.198025893245358e-05	-1.4966320122766774e-05	-9.765017239260487e-06	-7.76460365159437e-06	-3.754135377675994e-06	-1.2997426892980002e-05	-7.859253855713177e-06	-2.210555066994857e-05	-4.397666089062113e-06	-7.12910605216166e-06	-9.613921065465549e-06	-6.665400633210084e-06	-1.1316903510305563e-05	-9.474859325564466e-06	-5.855694325873628e-06	-4.309979885874782e-06	-1.6033704014262185e-05	-7.764328074699733e-06	-1.7329726915704668e-06	-3.378621158844908e-06	-1.731580027808377e-06	-1.1076680493715683e-05	-3.1507347557635512e-06	-2.885558160414803e-06	-5.005723323847633e-06	-1.0714663858379936e-06	3.073990342272737e-07	-2.5779131647141185e-06	-3.614402430685004e-06	-1.758845201038639e-06	-1.6685484297340736e-05	-7.574324456527394e-08	-4.679610299263004e-07	4.939420819027873e-07	-9.237313861376606e-06	-4.310749318392482e-06	-2.5797321541176643e-06	-1.9315716599521693e-06	-8.517685046172119e-07	-2.9900197660026606e-06	5.257444399831002e-07	-1.7336409428025943e-06	-3.602349579523434e-06	-4.530556907411665e-06	-1.5286088910215767e-06	-2.132951749445056e-06	-3.001418917847332e-06	-3.1009476515464485e-06	1.7048790823537274e-06	-9.602294994692784e-07	6.71090731430013e-07	8.22995957605599e-07	4.1256121221522335e-06	3.6023734537593555e-06	4.121250640309881e-06	7.273968549270648e-06	3.2403070235886844e-06	2.2502406409330437e-06	5.578862783295335e-06	-1.488591124143568e-06	4.5664974095416255e-06	2.844447180905263e-06	3.249112296543899e-06	2.1122218640812207e-06	3.973720595240593e-06	7.294358510989696e-06	3.6969145185139496e-06	4.495564553508302e-06	4.630999683286063e-06	3.41360055244877e-06	4.003176400146913e-06	6.431853307731217e-06	1.1538611488504102e-06	5.208602487982716e-06	1.244758777829702e-06	2.791055067064008e-06	3.1149861570156645e-06	5.3825133363716304e-06	4.740835720440373e-06	-3.4067584238073323e-06	6.35686592431739e-06	-1.4634368881161208e-06	-1.6962956124189077e-06	3.272342382842908e-06	-1.5139096376515226e-06	9.233394848706666e-06	1.80369897861965e-06	8.029170999179769e-07	-1.8991513570654208e-06	4.757714577863226e-06	8.215872071559716e-07	-2.5586473384464625e-06	4.358214027888607e-06	5.985244115436217e-06	4.14505757362349e-06	3.440499767748406e-06	8.421319762419444e-06	1.7842170336734853e-06	1.639160473132506e-06	1.7996790120378137e-06	3.00892565974209e-06	4.001594334113179e-06	2.513654635549756e-06	5.55920723854797e-06	1.896981643767504e-06	1.9801423150056507e-06	3.297968532933737e-06	1.6065032468759457e-06	1.989081283682026e-06	5.069497092335951e-06	3.138759439025307e-06	1.420597641299537e-06	-2.0206968542879625e-07	1.5277222473741858e-06	8.054408908719779e-07	3.165716577768763e-07	3.7387853808468208e-06	5.063731123300386e-07	-8.900413490664505e-07	7.17273735517665e-07	2.678253849808243e-06	-1.7132303753442105e-07	1.0173894224863034e-06	-1.4328692259368836e-06	2.9328737127798377e-06	4.762325261253864e-06	1.5858406641200418e-06	4.527909368334804e-06	2.9734255804214627e-06	4.827739303436829e-06	5.619060630124295e-06	3.1452709663426504e-06	6.792078011130798e-07	5.606536433333531e-06	3.5851294342137408e-06	2.478807346051326e-06	3.045533276235801e-06	9.209401468979196e-06	3.7783192965434864e-06	1.3820507547279703e-06	3.502050731185591e-06	2.504746987597173e-07	-1.642916004129802e-06	4.788887508766493e-07	-1.1492106750665698e-06	1.1279050795565126e-06	-2.208866618502725e-07	7.185349204519298e-09	2.622899501147913e-06	1.2663799680012744e-06	3.767821397104854e-07	-7.528865921813122e-07	1.1497313607833348e-06	5.593902869804879e-07	-2.5206691134371795e-06	1.3213657723554206e-07	-2.8479524871727335e-07	1.893395506158413e-06	-6.629801987401152e-07	-2.066999968519667e-06	-2.010156549658859e-06	-2.867050170607399e-07	-4.388770321384072e-06	8.370831778847787e-07	-5.763117769674864e-06	1.094015686931016e-07	6.502985456791066e-07	-2.672819334748056e-07	1.5003375892774784e-06	1.5403286397486229e-06	2.714108973123075e-07	-1.9027872895094331e-06	-1.7713555280352011e-06	7.853637953303405e-07	1.2637503914447734e-06	-1.18694754291937e-06	1.4137945072434377e-06	1.0835152579602436e-06	-1.7871256829948837e-07	1.9071769656875404e-06	5.510615892490023e-07	1.0754500863185967e-06	9.690256774774753e-07	-4.785159717357601e-07	-6.903707117089652e-07	1.8992192281075404e-06	-1.8314678982278565e-06	9.101354407903272e-07	-1.8265470203004955e-07	1.2058775382683962e-06	2.985892024298664e-06	5.1508613978512585e-06	-8.425054147664923e-07	1.9928515939682256e-06	1.1769100183300909e-06	1.2622190297406632e-06	-1.3502127558240318e-06	1.0596497759252088e-06	-2.603167956749531e-07	5.34393620910123e-07	8.237079782702494e-07	9.639546760809026e-07	2.851998942787759e-06	2.66066444964963e-06	-1.3019996458751848e-06	-4.258316948835272e-06	-2.218881718363264e-06	-4.921877007291187e-06	-1.5509392596868563e-06	-9.067983341992658e-07	-2.382979346293723e-06	-9.052281484400736e-07	-2.3893021534604486e-06	-7.136663953133393e-07	-2.2468416318588424e-06	-3.764176653930917e-06	-2.3176385184342507e-06	-1.9298518054711167e-06	-2.7684532142302487e-06	-1.4339882454805777e-06
[truncated: 7,245,758 more chars]
