# Supplementary material for: Integrative modeling of tumor genomes and epigenomes for enhanced cancer diagnosis by cell-free DNA
Source: Nat Commun. 2023 Apr 10;14:2017. doi: 10.1038/s41467-023-37768-3 (PMC10085982; doi:10.1038/s41467-023-37768-3)
Supplement: Supplementary file 6 — Source Data [file 41467_2023_37768_MOESM6_ESM.zip › sourcedata/sup2_e.txt]

name	peak_count	label	tissue
3dedbe41-efbd-4f0d-9e54-456c9fd42e45_atacseq_gdc_realn	21194	0	acc (8/9)
562d66b9-9d9f-45ef-91a8-cdc0f11474dd_atacseq_gdc_realn	31686	1	acc (8/9)
c4b37610-da95-42f8-914b-3f2b665370ab_atacseq_gdc_realn	36237	1	acc (8/9)
ffb8a92c-4f13-4b72-abee-d6f5c5d8f66f_atacseq_gdc_realn	41369	1	acc (8/9)
472a9a18-9f4e-4cfb-a200-d592e0d2a126_atacseq_gdc_realn	41411	1	acc (8/9)
fbd18a1c-d602-488f-a072-91c61919a171_atacseq_gdc_realn	45855	1	acc (8/9)
7e1be359-7a48-4beb-aebb-2ac6835929cc_atacseq_gdc_realn	54834	1	acc (8/9)
93ad9303-3bdf-4d78-beb3-0fcff7541a62_atacseq_gdc_realn	62634	1	acc (8/9)
2635b290-7f0e-4988-ae62-1f8e4f6e22d7_atacseq_gdc_realn	63603	1	acc (8/9)
9e62c728-f5d9-40ae-b472-80b937240697_atacseq_gdc_realn	25322	0	blca (8/10)
b66adb81-c21f-4ece-9a03-85d568fbd1f1_atacseq_gdc_realn	27132	0	blca (8/10)
67471e99-2497-4ffe-b0fa-4a540abb4abd_atacseq_gdc_realn	38364	1	blca (8/10)
8e14e214-9e44-4ae5-a2ec-3374ec8f02a9_atacseq_gdc_realn	39235	1	blca (8/10)
64b9167f-52b1-4490-ab1a-a8baf3dd4f2f_atacseq_gdc_realn	43507	1	blca (8/10)
571e6337-d2a7-4880-a093-c33d7c995168_atacseq_gdc_realn	44700	1	blca (8/10)
586817e6-9e2c-4204-9124-666cd8cf2238_atacseq_gdc_realn	44730	1	blca (8/10)
25f29fe7-2a4b-4748-84f8-85fe44807937_atacseq_gdc_realn	45355	1	blca (8/10)
63d8bb06-2665-46a3-9471-0158e8b3bf63_atacseq_gdc_realn	45761	1	blca (8/10)
7ecba084-4547-4ef4-9613-752a8628a12d_atacseq_gdc_realn	66860	1	blca (8/10)
1d357103-3737-4f5b-be13-9ba00da547e0_atacseq_gdc_realn	7883	0	brca (42/75)
5c3824ed-bd99-4792-b69d-b29fd15d63f4_atacseq_gdc_realn	8125	0	brca (42/75)
f923dd8c-d382-43cc-b253-ccc05ee22a54_atacseq_gdc_realn	8215	0	brca (42/75)
1b0b67dc-85c5-4ffb-8255-c296141b150d_atacseq_gdc_realn	8294	0	brca (42/75)
539b824f-690b-488e-a505-3a2639bfbe1c_atacseq_gdc_realn	8323	0	brca (42/75)
c9bab596-0b03-4066-b428-dda9cd36fb1c_atacseq_gdc_realn	9437	0	brca (42/75)
6f90de55-62b2-4f2a-9ed7-34ba5622e10b_atacseq_gdc_realn	10179	0	brca (42/75)
ddf5bf06-2cc8-466d-9425-952fb8e96770_atacseq_gdc_realn	10370	0	brca (42/75)
3620b8d9-ba30-4f68-8d0a-8e2aadbbbe01_atacseq_gdc_realn	10640	0	brca (42/75)
d747eefa-5d9d-4cc7-b104-84e828260068_atacseq_gdc_realn	10831	0	brca (42/75)
56255b53-63a6-4be0-a633-a185881d3892_atacseq_gdc_realn	10845	0	brca (42/75)
990d5639-21be-4071-99e0-7d453a32523d_atacseq_gdc_realn	12053	0	brca (42/75)
7a2efe35-0171-4c2d-884a-c6a13f72c489_atacseq_gdc_realn	12271	0	brca (42/75)
7723730f-40b3-4cfa-b03c-9ac457ab64d1_atacseq_gdc_realn	12891	0	brca (42/75)
39188bac-9851-4b77-b081-c23d14df8ff2_atacseq_gdc_realn	13170	0	brca (42/75)
217be45a-1f28-4f1a-aae9-34b359ef2248_atacseq_gdc_realn	16680	0	brca (42/75)
40b7cffd-763b-424e-90ce-6ca56b23a06b_atacseq_gdc_realn	16699	0	brca (42/75)
b4613b46-33b2-4fd5-9644-5a251886100f_atacseq_gdc_realn	17127	0	brca (42/75)
00919664-1563-46f2-a9de-290ba63f8ca0_atacseq_gdc_realn	17486	0	brca (42/75)
311da28b-0d7b-4abe-a6ba-e2efc50a7997_atacseq_gdc_realn	17987	0	brca (42/75)
b485206e-a595-436b-af56-41d992e53113_atacseq_gdc_realn	20685	0	brca (42/75)
430a0179-12b4-4e9a-bcd1-85861283cd98_atacseq_gdc_realn	22399	0	brca (42/75)
185bda1f-91cd-4db5-8a95-e44dc4257b11_atacseq_gdc_realn	22921	0	brca (42/75)
10e059db-b65f-4cd5-9f52-fcfb502d7ce7_atacseq_gdc_realn	23606	0	brca (42/75)
9f6a85ba-d06b-4fd8-ad24-603e4e7f706b_atacseq_gdc_realn	23791	0	brca (42/75)
96a311cb-f586-4a8e-8908-54eb8e03bd63_atacseq_gdc_realn	25042	0	brca (42/75)
f0d61649-fd1a-4f1f-b29a-7098e728f092_atacseq_gdc_realn	25663	0	brca (42/75)
5848f18d-7904-49df-a24d-93596409716c_atacseq_gdc_realn	26675	0	brca (42/75)
860c85db-e39e-4c94-a163-9f4e52ca1054_atacseq_gdc_realn	27735	0	brca (42/75)
3fe0ab7f-f5c8-435f-9f5c-03fc5bcccf14_atacseq_gdc_realn	28111	0	brca (42/75)
a5017f04-4c69-46c6-9b18-8be399a6b85f_atacseq_gdc_realn	29055	0	brca (42/75)
1527d1dc-57e0-4577-b9eb-4bf08b5f9cbd_atacseq_gdc_realn	29064	0	brca (42/75)
8bb167ca-3a65-49bf-a5a8-114ac96e2d4d_atacseq_gdc_realn	29363	0	brca (42/75)
1bdd5f44-fe98-41c7-8eb4-db22b8154315_atacseq_gdc_realn	30940	1	brca (42/75)
4279b4a3-91e6-44cd-845c-3dd4f96c74aa_atacseq_gdc_realn	31069	1	brca (42/75)
bfb51f42-7bd6-42ba-9367-e32710542d19_atacseq_gdc_realn	31141	1	brca (42/75)
a7b7da60-26cf-4748-bb38-661e84d46900_atacseq_gdc_realn	32735	1	brca (42/75)
38755d2a-fe09-45f4-a4b1-706898858b37_atacseq_gdc_realn	32813	1	brca (42/75)
29a918b4-20de-409a-9fd2-1fade694263f_atacseq_gdc_realn	33934	1	brca (42/75)
ff9cbc57-60f4-45c7-82f6-7670199ba28c_atacseq_gdc_realn	34042	1	brca (42/75)
f2dd76cc-ddfa-448b-87ca-8d7ae5903400_atacseq_gdc_realn	34381	1	brca (42/75)
dccca628-9f57-47ff-ba38-2413b83a3714_atacseq_gdc_realn	35743	1	brca (42/75)
f010f28e-0053-4bf6-b1b7-2004f7847793_atacseq_gdc_realn	37559	1	brca (42/75)
e4a5a848-21ab-4d70-a946-e435804b66f3_atacseq_gdc_realn	37964	1	brca (42/75)
bbb29dc8-cba9-43d8-904f-42f11e412bbd_atacseq_gdc_realn	37969	1	brca (42/75)
9f5bf096-2786-4025-b972-78d4bd94aed1_atacseq_gdc_realn	38219	1	brca (42/75)
730895d7-9309-4fc5-b5cd-35349fe88e95_atacseq_gdc_realn	39133	1	brca (42/75)
f2cd700e-c35b-4005-b5f7-7a26f82e03f6_atacseq_gdc_realn	39158	1	brca (42/75)
726b7929-e910-4a5b-801b-9cd51d228e73_atacseq_gdc_realn	39858	1	brca (42/75)
e11d6396-dd5a-4f94-aaf8-119edb3904a0_atacseq_gdc_realn	40736	1	brca (42/75)
7645290f-0ce8-4074-ba19-11e862fce1b0_atacseq_gdc_realn	41412	1	brca (42/75)
e9e09047-e848-4663-9d8f-10d6b3c91117_atacseq_gdc_realn	42344	1	brca (42/75)
faec640f-c5e4-411e-94e9-167649d9d712_atacseq_gdc_realn	42791	1	brca (42/75)
54e3f2a9-11be-4205-b7f9-3a02fd1f11b8_atacseq_gdc_realn	42999	1	brca (42/75)
3fc5414d-9d6e-43ef-8816-41fc2acb65fc_atacseq_gdc_realn	43025	1	brca (42/75)
4b3b4069-fb9f-48f1-a905-5511538689c8_atacseq_gdc_realn	44831	1	brca (42/75)
b3bbc74c-be45-4d55-9cb1-74070a516a6b_atacseq_gdc_realn	45037	1	brca (42/75)
00a595c5-0565-4289-878a-80ff4ba89d97_atacseq_gdc_realn	45225	1	brca (42/75)
945a9898-675f-47aa-a512-589ec4971313_atacseq_gdc_realn	46381	1	brca (42/75)
6728e859-cd62-49d9-8f89-0bb3d17ae6b1_atacseq_gdc_realn	46551	1	brca (42/75)
c24fe553-9a45-4218-ac20-4dc92a915c55_atacseq_gdc_realn	47172	1	brca (42/75)
63f40a22-4590-4f6e-9f34-6945788ff873_atacseq_gdc_realn	47942	1	brca (42/75)
b0dde559-618f-43ce-9ccf-66c744f8e831_atacseq_gdc_realn	48564	1	brca (42/75)
046abc0e-b5f5-48b4-9d34-17a17aa7f880_atacseq_gdc_realn	50417	1	brca (42/75)
3adf1dc3-5787-4b85-8500-2832cd82935c_atacseq_gdc_realn	50667	1	brca (42/75)
8a9133e4-fc57-401b-9392-e35fa87c4b2a_atacseq_gdc_realn	52352	1	brca (42/75)
7c28a2ea-3b9d-4616-9172-c763c3ddab3d_atacseq_gdc_realn	53523	1	brca (42/75)
a30fd347-442d-49e6-a16e-f2b691ecb9f5_atacseq_gdc_realn	54140	1	brca (42/75)
5177f45e-9b8a-431a-b304-ba70e68cd196_atacseq_gdc_realn	54903	1	brca (42/75)
834f77a5-44b2-447f-b1bc-47f7f449b616_atacseq_gdc_realn	55203	1	brca (42/75)
d4221927-7de2-4f7d-a677-a5caefb5f28a_atacseq_gdc_realn	57193	1	brca (42/75)
7973ba44-ff77-44af-a366-77368321130e_atacseq_gdc_realn	57403	1	brca (42/75)
840a99d3-c6e4-42f8-b6f0-6a19a36398b8_atacseq_gdc_realn	63869	1	brca (42/75)
dab3c4b5-fccb-4df9-aafd-b285e1fb4a75_atacseq_gdc_realn	66337	1	brca (42/75)
eb5eb657-816d-4030-8279-8dfb2a7ff17a_atacseq_gdc_realn	67312	1	brca (42/75)
c95398e2-6a7e-4359-be73-35f57f914115_atacseq_gdc_realn	5143	0	cesc (1/4)
a47454f7-2822-4dfb-8031-c8a682aceca8_atacseq_gdc_realn	16701	0	cesc (1/4)
dc9fb6aa-e907-4d46-89ba-37dd5587d557_atacseq_gdc_realn	28977	0	cesc (1/4)
65450906-f848-4f24-b49f-cfc0111f45bd_atacseq_gdc_realn	35889	1	cesc (1/4)
8734e059-2672-4b5c-b86b-874aa50f7b41_atacseq_gdc_realn	14169	0	chol (2/5)
cc271327-0421-47cc-9af7-6a347760d60e_atacseq_gdc_realn	19499	0	chol (2/5)
da11407c-996e-4d80-89a6-f1616c518647_atacseq_gdc_realn	29632	0	chol (2/5)
0521d084-2970-478a-864f-bfdd570a8c57_atacseq_gdc_realn	34490	1	chol (2/5)
6c2feb54-c815-4b53-94d7-18893c5ee8ea_atacseq_gdc_realn	52602	1	chol (2/5)
75c84547-f7c8-41a7-8b32-517056acfc03_atacseq_gdc_realn	9800	0	coad (28/41)
a8aaa98c-33e1-4137-acdb-e09733a20d1c_atacseq_gdc_realn	13180	0	coad (28/41)
acf7578c-55e0-4100-8a91-1b46f6e97417_atacseq_gdc_realn	16179	0	coad (28/41)
cc10607b-55a0-4363-8fa4-5eb0233d0da5_atacseq_gdc_realn	18993	0	coad (28/41)
37b033d0-c231-4e5e-a863-7576c6dd115e_atacseq_gdc_realn	21751	0	coad (28/41)
0b069d38-db2f-4d3d-99aa-0533e7e77b19_atacseq_gdc_realn	24632	0	coad (28/41)
26d27bf5-bd7e-4f88-b114-db0ae94d44c6_atacseq_gdc_realn	25473	0	coad (28/41)
180e986e-2f5f-4885-b53b-b84251a691e4_atacseq_gdc_realn	26719	0	coad (28/41)
e1a56c37-154e-4a69-9d4b-d489267a9a7d_atacseq_gdc_realn	27426	0	coad (28/41)
63f82691-8633-4d46-bb4c-64f88bd63db2_atacseq_gdc_realn	27685	0	coad (28/41)
e1ec684e-1e8e-4d51-a8aa-74133f804e2e_atacseq_gdc_realn	28391	0	coad (28/41)
1b9bdcf6-29d1-41b9-a0d3-65b86fe48d27_atacseq_gdc_realn	28609	0	coad (28/41)
bb4621d0-9935-4542-b35c-7b1173dac60f_atacseq_gdc_realn	28623	0	coad (28/41)
a7cbd414-365a-452a-96f9-ab5198e933fe_atacseq_gdc_realn	30586	1	coad (28/41)
dc37d503-99a4-4968-bf4f-990f42c5e58a_atacseq_gdc_realn	31396	1	coad (28/41)
5f2dd372-8663-4a99-a22d-23bdceb4ba62_atacseq_gdc_realn	32948	1	coad (28/41)
8b1082ef-9799-4955-b608-2c19234eb900_atacseq_gdc_realn	33484	1	coad (28/41)
7733c4a8-9be5-48f2-9856-04fbd03ecd06_atacseq_gdc_realn	33705	1	coad (28/41)
7e71227a-8d14-4457-be68-a4529eda11de_atacseq_gdc_realn	33819	1	coad (28/41)
fa1500d1-8290-4f30-8ab8-5d712fdde1f1_atacseq_gdc_realn	37920	1	coad (28/41)
8ec8671c-c191-45d2-87f8-d79d504326bf_atacseq_gdc_realn	38728	1	coad (28/41)
ff4d2e83-f6aa-4e98-ae75-11a97a7d8253_atacseq_gdc_realn	38974	1	coad (28/41)
feccc9ed-3000-4549-be59-9604929f5b23_atacseq_gdc_realn	39192	1	coad (28/41)
63fec5bd-3184-4974-a1b7-a43b82e1ae9c_atacseq_gdc_realn	40346	1	coad (28/41)
552d580e-6346-4127-8859-6d1714ce33e1_atacseq_gdc_realn	40492	1	coad (28/41)
d3f97380-2b8b-439a-89ea-58a5795e5ec2_atacseq_gdc_realn	40506	1	coad (28/41)
eedca752-bfb9-4a73-a800-613aa1f5fe27_atacseq_gdc_realn	42308	1	coad (28/41)
30da6264-4d42-445e-ac4f-79031c3bf564_atacseq_gdc_realn	43524	1	coad (28/41)
f4633d64-46d1-4606-9edd-5ed988e17857_atacseq_gdc_realn	43658	1	coad (28/41)
827122b7-d85e-4b7e-bf91-0667e7c577c9_atacseq_gdc_realn	43749	1	coad (28/41)
1ea5af82-6950-4d8d-b0f9-90bb8fd0448c_atacseq_gdc_realn	44011	1	coad (28/41)
d807fac9-5739-4bb4-a52d-a86c066e2cae_atacseq_gdc_realn	44050	1	coad (28/41)
2297401d-07a2-440c-b4d2-b0860a7f32d2_atacseq_gdc_realn	44784	1	coad (28/41)
64897d43-7b88-4a0b-bb59-b0004dd70c84_atacseq_gdc_realn	45668	1	coad (28/41)
7325f6da-cfe5-4f3f-ba7a-51f79a9ee8eb_atacseq_gdc_realn	46651	1	coad (28/41)
352d082b-e820-4ee7-9e66-a4e7cff9dcbb_atacseq_gdc_realn	49339	1	coad (28/41)
168410db-0f76-4abd-8683-37245b4a3fd4_atacseq_gdc_realn	50243	1	coad (28/41)
150b94f2-7364-4440-a83f-f6320cc2c113_atacseq_gdc_realn	54187	1	coad (28/41)
b717654b-83f8-4586-8a44-536ce9d81bc8_atacseq_gdc_realn	57345	1	coad (28/41)
1a6a2a26-95a3-484d-8fb0-9e1835724d1e_atacseq_gdc_realn	65549	1	coad (28/41)
380ec737-1741-4e80-8f98-75e176e9c34a_atacseq_gdc_realn	77706	1	coad (28/41)
f9e9d0e9-168b-477a-8a4a-70f9b961f49b_atacseq_gdc_realn	3465	0	esca (8/18)
6ef88f59-ab45-4719-adf8-6364d9275103_atacseq_gdc_realn	6635	0	esca (8/18)
c21c01fa-ea88-40a0-b25e-4560d3d64ea3_atacseq_gdc_realn	12134	0	esca (8/18)
354563c8-daca-4de0-9de1-e45fbac0c864_atacseq_gdc_realn	15554	0	esca (8/18)
f34ae783-21f4-44fb-bd7b-8424f1eb1946_atacseq_gdc_realn	19082	0	esca (8/18)
5b757ee3-b9f7-4178-a0b0-8320387aa202_atacseq_gdc_realn	19488	0	esca (8/18)
2113a080-03f6-43fd-a155-181d4c126f67_atacseq_gdc_realn	25795	0	esca (8/18)
358b0636-2028-4853-a383-d3890ef05079_atacseq_gdc_realn	26689	0	esca (8/18)
2a08bc24-bc20-4e7d-aa90-8a359a38ed3f_atacseq_gdc_realn	27039	0	esca (8/18)
8f431139-ce0b-492e-9c22-ecebebd61a32_atacseq_gdc_realn	27362	0	esca (8/18)
03e41ffe-e1ac-4575-ace5-c376628c890e_atacseq_gdc_realn	30605	1	esca (8/18)
24291b03-2ae0-49af-a420-b82fce077653_atacseq_gdc_realn	37727	1	esca (8/18)
e779238d-275f-4bae-bba9-3e905b1ccb53_atacseq_gdc_realn	40237	1	esca (8/18)
369fefc7-f771-4b6c-af9e-281bf2aae22d_atacseq_gdc_realn	40940	1	esca (8/18)
d03ec588-013f-436c-be89-a16f9202c852_atacseq_gdc_realn	42376	1	esca (8/18)
91e84f8a-a25d-4c53-a6d1-bba37d88bb75_atacseq_gdc_realn	44947	1	esca (8/18)
0fce6edb-9f8a-45f4-b9c1-f9ab26a5f41f_atacseq_gdc_realn	45354	1	esca (8/18)
b40156b2-c043-4110-b3e9-0dbbc4e6387e_atacseq_gdc_realn	56367	1	esca (8/18)
e8bac043-0df7-4a77-9e01-a22788f49f4b_atacseq_gdc_realn	20522	0	gbm (6/9)
9123cfa4-442c-4dc8-a0ff-5837fd931058_atacseq_gdc_realn	21223	0	gbm (6/9)
44cef674-d3d8-4456-ba6c-6289e789afb1_atacseq_gdc_realn	26499	0	gbm (6/9)
9d3eb297-4589-4e37-a6a6-4c0fccb013e1_atacseq_gdc_realn	35894	1	gbm (6/9)
63a1391d-dbd7-4b0b-8e9b-348ac1f18ba3_atacseq_gdc_realn	36630	1	gbm (6/9)
c815b458-a6cc-4da2-9b3c-ee62f051f671_atacseq_gdc_realn	39130	1	gbm (6/9)
32f2dc09-8375-4d10-b11b-af9eb654442d_atacseq_gdc_realn	39656	1	gbm (6/9)
2c58ca18-3a80-42ee-8a07-0a0d43695751_atacseq_gdc_realn	58761	1	gbm (6/9)
3460368d-1e2c-4bfc-bb16-93ea169b1517_atacseq_gdc_realn	60233	1	gbm (6/9)
7097ee17-d1ec-41b6-a3de-712b3161a581_atacseq_gdc_realn	2819	0	hnsc (5/9)
4d9f2d7c-8e2c-4631-93ce-f56671c2f067_atacseq_gdc_realn	9785	0	hnsc (5/9)
e466ebae-200b-481e-b3cc-975de0c3dfac_atacseq_gdc_realn	10185	0	hnsc (5/9)
4eee2fb4-41cd-43e9-96f0-7c2f1c13c9ac_atacseq_gdc_realn	27989	0	hnsc (5/9)
57db8901-f02c-45b3-8e57-fa0389c7f2ed_atacseq_gdc_realn	34667	1	hnsc (5/9)
c11ffa44-d0c7-4914-921b-13af1d087770_atacseq_gdc_realn	43068	1	hnsc (5/9)
d5b6c344-e295-40cb-8020-0033855c3b23_atacseq_gdc_realn	48169	1	hnsc (5/9)
1018e53a-1b68-455c-9a9e-f3d134980914_atacseq_gdc_realn	53843	1	hnsc (5/9)
d2ab0369-d3e6-46fe-81ed-7c57edb792b4_atacseq_gdc_realn	59390	1	hnsc (5/9)
dca94155-bffc-4db5-a8ef-04a7c71470f3_atacseq_gdc_realn	24224	0	kirc (9/16)
238b7ada-107e-45f8-83e5-7161cd34847a_atacseq_gdc_realn	24225	0	kirc (9/16)
ade55d7b-a1cd-41f6-bb84-10d188e88e79_atacseq_gdc_realn	25118	0	kirc (9/16)
a6390494-d893-4065-8dce-104a88bb0c15_atacseq_gdc_realn	25675	0	kirc (9/16)
fbb0f41a-25b8-4daf-8934-4c104bcb7070_atacseq_gdc_realn	28826	0	kirc (9/16)
bb6daff6-703a-4c87-b8b8-d332485696dd_atacseq_gdc_realn	29421	0	kirc (9/16)
25a05c6e-6e41-4c0c-b5e8-07aa496d00ae_atacseq_gdc_realn	29470	0	kirc (9/16)
a4add706-666a-4cad-8bad-09b8f565896e_atacseq_gdc_realn	36474	1	kirc (9/16)
ea60a14f-c845-451d-b9e9-dc265e84f095_atacseq_gdc_realn	36693	1	kirc (9/16)
9f0c71aa-66a8-4fe6-8432-f4bf9b7a3ee3_atacseq_gdc_realn	36695	1	kirc (9/16)
25c95fdf-6ecf-440d-94c3-dc403d42c54c_atacseq_gdc_realn	36979	1	kirc (9/16)
f71337a7-9cd3-4010-9f12-7abe6a050d29_atacseq_gdc_realn	40223	1	kirc (9/16)
93bb72ce-1811-4ad5-8c55-5afeaf165797_atacseq_gdc_realn	47409	1	kirc (9/16)
824c3b77-9ec3-4378-bce7-9200809aa121_atacseq_gdc_realn	56418	1	kirc (9/16)
aa487bce-0fff-48db-9a40-132c67004ebf_atacseq_gdc_realn	57583	1	kirc (9/16)
edb85daf-587f-4f36-b1e1-e1ad5935fef4_atacseq_gdc_realn	64002	1	kirc (9/16)
9fbbc8b0-b69d-45c1-8f10-6761352bcf8d_atacseq_gdc_realn	21862	0	kirp (31/34)
c788ded7-5416-4ebd-a72d-95ef7a31cf5e_atacseq_gdc_realn	29406	0	kirp (31/34)
771d55bb-089f-4313-9cb2-dc95469eeebe_atacseq_gdc_realn	29519	0	kirp (31/34)
3574a53b-6356-4469-bb0d-6c73c0e5c549_atacseq_gdc_realn	36140	1	kirp (31/34)
017ee2ce-79cb-475f-a497-46a8c57b8dd4_atacseq_gdc_realn	36240	1	kirp (31/34)
ba203815-434a-41ac-8d7f-f08cf3aa8979_atacseq_gdc_realn	37116	1	kirp (31/34)
f60dfa10-642d-4beb-bd47-79251c7ccf11_atacseq_gdc_realn	40845	1	kirp (31/34)
8dc23f40-2f53-430a-a181-db825de9fa8a_atacseq_gdc_realn	43410	1	kirp (31/34)
411c3043-46f2-4d92-ad25-182baa6ca7e1_atacseq_gdc_realn	43522	1	kirp (31/34)
528e4d9d-f293-4db4-9c14-0037b25228a2_atacseq_gdc_realn	43570	1	kirp (31/34)
2d5e30cf-ea33-40cb-8f87-34102daab73b_atacseq_gdc_realn	43889	1	kirp (31/34)
479d9d1c-878e-4898-8bf1-a0a5423bc3dd_atacseq_gdc_realn	45451	1	kirp (31/34)
5e8c4890-109c-427d-87d8-fc1b9564fad4_atacseq_gdc_realn	46757	1	kirp (31/34)
7a406209-378a-4f4c-b58e-2a06f4674474_atacseq_gdc_realn	47818	1	kirp (31/34)
a772508b-8be2-4a70-a924-e30d2deac8f1_atacseq_gdc_realn	48573	1	kirp (31/34)
d3906b5a-880d-4387-baa1-c6f781513a6e_atacseq_gdc_realn	49697	1	kirp (31/34)
b54e3cde-9530-4f82-8101-fa8b651ad84c_atacseq_gdc_realn	52199	1	kirp (31/34)
3fc01738-86a5-4d1b-8f05-26284740e1b6_atacseq_gdc_realn	53071	1	kirp (31/34)
62714819-62c9-421d-a99d-7eaf6f4314b7_atacseq_gdc_realn	54778	1	kirp (31/34)
3981e08f-d69e-460c-8355-2fd7cdee66c4_atacseq_gdc_realn	55121	1	kirp (31/34)
03c50711-9e22-4275-90aa-b6cd56584437_atacseq_gdc_realn	56403	1	kirp (31/34)
1fa4563f-9933-4815-bae6-15defd57595b_atacseq_gdc_realn	57342	1	kirp (31/34)
39b60d90-dbfa-4939-a212-c3f0ec154ac3_atacseq_gdc_realn	57481	1	kirp (31/34)
e9da549e-9ec2-4342-b026-914f73b8ff89_atacseq_gdc_realn	57539	1	kirp (31/34)
273b73c9-032d-448f-8d34-e3921dc46541_atacseq_gdc_realn	59833	1	kirp (31/34)
2aeeb619-dcc0-4cff-b4c4-40a721519402_atacseq_gdc_realn	60693	1	kirp (31/34)
3003bc7c-471f-42bf-9e57-432fdaa63f65_atacseq_gdc_realn	62192	1	kirp (31/34)
923fa56b-9b8c-4d18-8155-6a39c60a20b4_atacseq_gdc_realn	66603	1	kirp (31/34)
5a9c2a36-68c1-45b3-a7a0-e05e6b0f2d87_atacseq_gdc_realn	67921	1	kirp (31/34)
6591cf17-7d12-47eb-bacb-45617755615d_atacseq_gdc_realn	68040	1	kirp (31/34)
2800e806-b3e0-4641-b4ad-20e23c1ca2e7_atacseq_gdc_realn	69402	1	kirp (31/34)
c8b45021-c2e5-4e9b-ae2f-d3a0b069f4a5_atacseq_gdc_realn	72057	1	kirp (31/34)
f8626b2e-b936-4df3-82a3-8ee5c754ffc6_atacseq_gdc_realn	76187	1	kirp (31/34)
906d368f-ebfd-419b-a00d-6f8f968fb712_atacseq_gdc_realn	77506	1	kirp (31/34)
41a147af-7a49-49a5-8345-c25537739845_atacseq_gdc_realn	1169	0	lgg (7/13)
6bf67c81-767f-48bb-9bfd-8c840d4af790_atacseq_gdc_realn	3594	0	lgg (7/13)
8019e28e-8b71-449e-98db-bb39022e5757_atacseq_gdc_realn	16172	0	lgg (7/13)
a561a52b-8049-4160-88db-e56e76ffbad9_atacseq_gdc_realn	17488	0	lgg (7/13)
1864d5ea-ef08-4161-ad6a-140fd205538c_atacseq_gdc_realn	21574	0	lgg (7/13)
fc3fe6ee-8cec-4e29-90c2-0ceebbf66adc_atacseq_gdc_realn	27120	0	lgg (7/13)
258bc047-b932-4441-8375-47ca62b61f15_atacseq_gdc_realn	32065	1	lgg (7/13)
ee6b3572-0efc-4953-b62c-97129dc190ed_atacseq_gdc_realn	32332	1	lgg (7/13)
ca7b8659-437a-4f08-8f5a-3fd391c7bc1d_atacseq_gdc_realn	36787	1	lgg (7/13)
248937f5-9302-4e01-ab45-ad7c97cf489f_atacseq_gdc_realn	37783	1	lgg (7/13)
1943a264-8136-4321-84ae-463d3fcb75a0_atacseq_gdc_realn	38924	1	lgg (7/13)
9cb8c632-626d-4b65-91ee-07b7f27a2297_atacseq_gdc_realn	43365	1	lgg (7/13)
d4065bc2-25a3-4ad5-8a59-ea099cc7a1b3_atacseq_gdc_realn	65841	1	lgg (7/13)
4096041b-e392-4c08-b76a-69bc23449f90_atacseq_gdc_realn	13712	0	lihc (15/17)
04f89543-6446-4039-8983-27ac9b8e84a0_atacseq_gdc_realn	22620	0	lihc (15/17)
ab0b0314-105e-42a4-906d-8399e26e5162_atacseq_gdc_realn	38503	1	lihc (15/17)
e28a7045-113f-4c83-bfba-d259911660b8_atacseq_gdc_realn	40346	1	lihc (15/17)
63cd4110-1f69-4da9-a724-9ce02599a9db_atacseq_gdc_realn	40482	1	lihc (15/17)
299f58fe-1d1b-4ce5-9dc2-8d3d7f84935b_atacseq_gdc_realn	40529	1	lihc (15/17)
16a27304-50e7-4d27-9c07-80afdfea14e9_atacseq_gdc_realn	43271	1	lihc (15/17)
fc13e8f3-35e3-40c3-8376-3af6f2bccb3a_atacseq_gdc_realn	43661	1	lihc (15/17)
7b91af20-7155-4e72-98d5-5ed63182a2db_atacseq_gdc_realn	43886	1	lihc (15/17)
8ff9ecd0-eb23-431a-b4cf-6eb0c19daa0f_atacseq_gdc_realn	45894	1	lihc (15/17)
df56b02f-d555-4ce7-afe1-5007f85feb55_atacseq_gdc_realn	47921	1	lihc (15/17)
d96a8ffe-c72d-43dd-bad0-b582c506b100_atacseq_gdc_realn	51928	1	lihc (15/17)
2ff8f7f0-0efa-4d36-af7f-b8ef328b8cd2_atacseq_gdc_realn	58459	1	lihc (15/17)
42aab8ad-cd0e-4597-aa7f-ef65636bdc40_atacseq_gdc_realn	59938	1	lihc (15/17)
5d2bae6c-f599-4177-8e9e-21c3a9c28981_atacseq_gdc_realn	60091	1	lihc (15/17)
f602d95b-d69f-4088-b110-b9da8eecb73a_atacseq_gdc_realn	60300	1	lihc (15/17)
fa47df40-1616-454f-a926-29a0b3be68a1_atacseq_gdc_realn	62344	1	lihc (15/17)
069a9a09-40f6-4344-9c28-7f5fa9174d39_atacseq_gdc_realn	15926	0	luad (19/22)
3e97ceec-6bc3-4fba-a5ac-76db497a15de_atacseq_gdc_realn	28166	0	luad (19/22)
f16725ff-8553-4734-b578-b038b7b9eca8_atacseq_gdc_realn	29292	0	luad (19/22)
6b8b1d7a-c7dd-45f3-bc1d-0832e6bc8be5_atacseq_gdc_realn	30010	1	luad (19/22)
af2b93e4-3143-47a4-a71a-cc4f5b404629_atacseq_gdc_realn	30041	1	luad (19/22)
903ca446-e81c-4bb1-b27e-7f1282f81f6f_atacseq_gdc_realn	31362	1	luad (19/22)
e4cc2fff-00e3-44ab-a6a6-d692736447a2_atacseq_gdc_realn	31973	1	luad (19/22)
61e037e8-8801-45c4-996d-bbee32440363_atacseq_gdc_realn	35040	1	luad (19/22)
5c661b28-3cdb-4dc0-b132-1e36543b267a_atacseq_gdc_realn	37918	1	luad (19/22)
06b2e958-cf5f-491a-a622-ce3edfaf4d6e_atacseq_gdc_realn	38660	1	luad (19/22)
6a8e5eba-93c5-4d3f-befd-5dbd56773b93_atacseq_gdc_realn	38873	1	luad (19/22)
665ef91a-9c31-4a5b-acb1-4c17494dcd94_atacseq_gdc_realn	39524	1	luad (19/22)
26e08f93-901a-4fa9-bb90-d7908c6f4ca4_atacseq_gdc_realn	45093	1	luad (19/22)
44c16d21-aeda-4d11-871d-36bbdd22e7e9_atacseq_gdc_realn	45700	1	luad (19/22)
98e767d7-39b0-4c47-a7cc-9267f2ed0db5_atacseq_gdc_realn	49230	1	luad (19/22)
88983ae5-6c8e-4ff2-a271-50e997c0184a_atacseq_gdc_realn	49727	1	luad (19/22)
0dafb261-0795-4b87-9a59-c6ee64c3ab20_atacseq_gdc_realn	54769	1	luad (19/22)
ea955ee1-a500-4e04-bdb2-1c510b1d8f25_atacseq_gdc_realn	55480	1	luad (19/22)
1e7f73e6-c87b-49ff-a7a9-cbd30bbc9ebe_atacseq_gdc_realn	60852	1	luad (19/22)
28a01f8c-96b0-4b4a-b0cf-030abb8b5cd7_atacseq_gdc_realn	70378	1	luad (19/22)
7d6e64e8-d791-485f-978e-43c5d2609950_atacseq_gdc_realn	74370	1	luad (19/22)
fbf3a88f-5308-4234-874d-8a99e971efaa_atacseq_gdc_realn	84689	1	luad (19/22)
25408a36-3d9e-45c6-b686-dda37ff4aff5_atacseq_gdc_realn	11157	0	lusc (8/15)
5ef5359e-63e7-4706-938c-52b6195ba97d_atacseq_gdc_realn	12324	0	lusc (8/15)
9d94c609-0c2a-47c2-9ce5-3a05dd0dc87d_atacseq_gdc_realn	17430	0	lusc (8/15)
9c9cf401-ca1b-4aae-ad79-95548393cb24_atacseq_gdc_realn	21914	0	lusc (8/15)
55f733a0-8f71-4e68-a25c-4573962637cf_atacseq_gdc_realn	24028	0	lusc (8/15)
d2416469-0357-4075-aa7e-4b1a3d5e61e5_atacseq_gdc_realn	27704	0	lusc (8/15)
76428b32-cdc5-47a1-b6a3-636f7eba6dd9_atacseq_gdc_realn	29721	0	lusc (8/15)
3694ca87-eaa2-48cd-80e2-8790b514fd23_atacseq_gdc_realn	32728	1	lusc (8/15)
7fb14c97-3e2a-4e40-a76d-028ecc6476a6_atacseq_gdc_realn	39915	1	lusc (8/15)
5f27926e-359c-4288-be8d-5db582c8d031_atacseq_gdc_realn	53135	1	lusc (8/15)
77db79df-0120-4d7d-be08-d12051d23fd2_atacseq_gdc_realn	55653	1	lusc (8/15)
b3ab9db2-746f-4eaf-a14e-0f0f952ebd0c_atacseq_gdc_realn	58784	1	lusc (8/15)
41c8094c-6365-4b53-9d43-6b2f61ac7427_atacseq_gdc_realn	59918	1	lusc (8/15)
b47ecc02-8a99-4718-bd4f-411bb6a0bcda_atacseq_gdc_realn	64504	1	lusc (8/15)
04d4d62a-1602-4d99-91ec-3a26239b40e6_atacseq_gdc_realn	81422	1	lusc (8/15)
7788a31e-9731-4c8d-ad23-5bb433184e60_atacseq_gdc_realn	18038	0	meso (6/7)
742606e3-5613-4ffb-9c92-853f738452cf_atacseq_gdc_realn	38778	1	meso (6/7)
05853051-b649-4104-a067-464d1adb8dc0_atacseq_gdc_realn	46289	1	meso (6/7)
d246aa04-5453-4ce5-b4a9-0c2ebc08b268_atacseq_gdc_realn	50941	1	meso (6/7)
1179efb3-38d0-4632-9226-7352caa340c6_atacseq_gdc_realn	52056	1	meso (6/7)
6637653d-b7a0-4b77-be02-8b7a712f2d84_atacseq_gdc_realn	54174	1	meso (6/7)
8b2b6260-83d7-4564-8f97-3f8b7c2f5b7e_atacseq_gdc_realn	70486	1	meso (6/7)
6da8bbda-a758-4b61-9f85-3826e8c17f3f_atacseq_gdc_realn	17659	0	pcpg (5/9)
6d85fe69-06eb-430a-b035-f95c0a53712a_atacseq_gdc_realn	20680	0	pcpg (5/9)
93118853-bd84-4982-88fc-26bcc37385d8_atacseq_gdc_realn	27507	0	pcpg (5/9)
1455b694-b3ee-4001-9615-6f7dcb4bea2a_atacseq_gdc_realn	27961	0	pcpg (5/9)
1542be76-3746-4fbf-a127-64cf57f169d0_atacseq_gdc_realn	35664	1	pcpg (5/9)
9d10a8ae-6471-4ca9-adb1-9d7357c4aa83_atacseq_gdc_realn	40604	1	pcpg (5/9)
6d1b49d0-8c80-4905-b9a4-d6f9f059deb3_atacseq_gdc_realn	43279	1	pcpg (5/9)
01a439d2-f4ba-4c1f-9a13-4d8872058b08_atacseq_gdc_realn	48814	1	pcpg (5/9)
b6c10a44-978e-411d-980e-fe0313629450_atacseq_gdc_realn	87393	1	pcpg (5/9)
a43f1278-b3e6-4df4-90ec-446a98b87b51_atacseq_gdc_realn	19727	0	prad (12/26)
03d0944c-b853-4b09-bd82-5db368275033_atacseq_gdc_realn	20106	0	prad (12/26)
8fa9fcfc-9e6a-4f7f-b590-2d717c0da587_atacseq_gdc_realn	20310	0	prad (12/26)
385e16fd-bb65-4846-86e2-208e0548987a_atacseq_gdc_realn	20445	0	prad (12/26)
0a90e0af-e61c-4270-b2af-443df8f6b04b_atacseq_gdc_realn	21612	0	prad (12/26)
3e3c596d-f89c-40d2-84d8-db5f58d49860_atacseq_gdc_realn	22054	0	prad (12/26)
4624c3e9-8517-4162-a248-c866a8571e07_atacseq_gdc_realn	22942	0	prad (12/26)
979bf6e5-92ad-4c28-bba9-7c52c6545996_atacseq_gdc_realn	24030	0	prad (12/26)
c64aa0ca-3d36-4823-bd4c-669cd6aa3129_atacseq_gdc_realn	25167	0	prad (12/26)
7082afcf-d091-47e0-9265-6caf609c1a1e_atacseq_gdc_realn	25682	0	prad (12/26)
8c128110-4bf4-4ede-9361-c39be9c2f275_atacseq_gdc_realn	25899	0	prad (12/26)
4aea1c7f-4b8b-4416-9bd1-9608a8ccd1a4_atacseq_gdc_realn	28823	0	prad (12/26)
672b6f7c-a338-4f90-b7e6-f01ec16c6c82_atacseq_gdc_realn	28855	0	prad (12/26)
880952ef-b249-4837-ae1f-4824eb0d12a2_atacseq_gdc_realn	29284	0	prad (12/26)
71d656e2-ad6b-4d57-9a1c-137154f7945e_atacseq_gdc_realn	30704	1	prad (12/26)
44524003-7e35-4582-b5d7-d735a06fee54_atacseq_gdc_realn	32894	1	prad (12/26)
1218f3be-8113-4717-9000-c4fb6a2190a8_atacseq_gdc_realn	33891	1	prad (12/26)
dcbf2327-ced8-478e-8da0-b725df1a08f6_atacseq_gdc_realn	39079	1	prad (12/26)
c5279a97-093e-480d-9f4e-7ccf495b8a72_atacseq_gdc_realn	39548	1	prad (12/26)
8bf15ccb-5824-4e3d-9c4b-73fec8e78e2e_atacseq_gdc_realn	41387	1	prad (12/26)
4b26a8e2-d47e-45fa-b227-448a329d47f0_atacseq_gdc_realn	41719	1	prad (12/26)
49bf2f15-d137-43dd-b648-df8aa7a1861a_atacseq_gdc_realn	47048	1	prad (12/26)
974f10e4-67b3-40c6-a2be-21149c884ead_atacseq_gdc_realn	48618	1	prad (12/26)
63db8645-7165-4f35-8dc1-8d5559b7b258_atacseq_gdc_realn	51169	1	prad (12/26)
02f56cb3-dc15-4dbd-a508-cbb14154e1bd_atacseq_gdc_realn	54524	1	prad (12/26)
e2995496-be9a-4ca7-a604-e489da4a071e_atacseq_gdc_realn	55134	1	prad (12/26)
ec5c4109-b5d9-4881-931e-22576a6d9bf8_atacseq_gdc_realn	2088	0	skcm (9/13)
cd2678af-4368-491d-9779-4ec617371d4a_atacseq_gdc_realn	2714	0	skcm (9/13)
d7b856f2-a7a4-4268-b79f-443f549d0de0_atacseq_gdc_realn	20039	0	skcm (9/13)
a665a0d6-84b1-4047-9200-1409e0b10b98_atacseq_gdc_realn	26517	0	skcm (9/13)
04ce1e3f-0509-403a-bd43-3bc4d09ada3c_atacseq_gdc_realn	30530	1	skcm (9/13)
c9b6d8df-15cb-421b-8cd2-802563b74a79_atacseq_gdc_realn	42027	1	skcm (9/13)
e40a911f-8b1d-4cb4-940c-bc8bbee1b902_atacseq_gdc_realn	44961	1	skcm (9/13)
0020e896-eb44-4d34-b3fc-bf55df812733_atacseq_gdc_realn	48083	1	skcm (9/13)
fc9a595e-2077-49d8-a8a5-f026f8a7345e_atacseq_gdc_realn	52329	1	skcm (9/13)
8a47ce54-0f9f-4822-9b56-2202382b22ce_atacseq_gdc_realn	60940	1	skcm (9/13)
82ba5b94-1a17-41f3-82c3-0fa1fee71e29_atacseq_gdc_realn	64796	1	skcm (9/13)
3f1e020f-9bdf-495a-a9d8-5f3a14786968_atacseq_gdc_realn	67209	1	skcm (9/13)
9f9c9e80-7058-4917-a04f-4f4b6eee6c1e_atacseq_gdc_realn	68763	1	skcm (9/13)
f29cc74e-5ea7-415a-a671-3a8d2369edf1_atacseq_gdc_realn	2234	0	stad (9/21)
c073721c-71d1-4eaa-b4e1-c4751750d5a1_atacseq_gdc_realn	10580	0	stad (9/21)
461392e1-0fdf-4f8c-ad99-66d582f0b3bc_atacseq_gdc_realn	12718	0	stad (9/21)
5edeebfc-4816-4fe5-8193-8abe75b91fd4_atacseq_gdc_realn	14962	0	stad (9/21)
77edc0a9-a323-4a88-b2b8-32a88c3955c4_atacseq_gdc_realn	15952	0	stad (9/21)
c7d760c4-8d10-4500-b952-409c7c9b8298_atacseq_gdc_realn	16014	0	stad (9/21)
06c883c3-36fa-4f0b-8bbd-40fb8c56b1d4_atacseq_gdc_realn	17425	0	stad (9/21)
3a0b8581-4533-42da-af42-6e25d7117277_atacseq_gdc_realn	19743	0	stad (9/21)
1fcfaf6f-e806-4a70-a534-e18a28d0ee31_atacseq_gdc_realn	20584	0	stad (9/21)
d1cf8bac-0c47-456f-92e2-00f013c81889_atacseq_gdc_realn	21501	0	stad (9/21)
d3adda22-5eec-449a-a9f0-287d8e40f951_atacseq_gdc_realn	28598	0	stad (9/21)
eba960d7-0c57-41e2-a1cf-e49a226c802e_atacseq_gdc_realn	29252	0	stad (9/21)
50b2636b-78b0-4a7d-be88-e2bfaa5ec281_atacseq_gdc_realn	31622	1	stad (9/21)
f64eb6dc-27fa-47d7-a064-953795b1c03d_atacseq_gdc_realn	34033	1	stad (9/21)
f00263d8-f97f-494a-bc8e-1700fc81c2a3_atacseq_gdc_realn	34427	1	stad (9/21)
33e8a285-4cdb-40c8-8887-8764aa8ae52c_atacseq_gdc_realn	38772	1	stad (9/21)
56a04e1c-2fa5-45d4-b35c-0598a1092821_atacseq_gdc_realn	40055	1	stad (9/21)
3741ceea-2b09-4b1b-aa6b-8fdbc5e89d36_atacseq_gdc_realn	40552	1	stad (9/21)
c07da108-5f35-4837-96b0-ed09da224b0c_atacseq_gdc_realn	51966	1	stad (9/21)
35168c11-6b96-4d1a-99ce-223f0ee27b1f_atacseq_gdc_realn	56386	1	stad (9/21)
b262900d-31cd-4a29-bf24-0cfe322027eb_atacseq_gdc_realn	57055	1	stad (9/21)
42b1172a-53b7-4020-afe7-555bf79a21cd_atacseq_gdc_realn	21249	0	tgct (7/9)
eb466595-5c70-4ef8-a9ec-489938541694_atacseq_gdc_realn	26871	0	tgct (7/9)
8a373562-7419-4e99-8ce5-956a544a01ae_atacseq_gdc_realn	31462	1	tgct (7/9)
b9a5d1be-21da-4446-9939-afb602061c4d_atacseq_gdc_realn	34332	1	tgct (7/9)
883f533b-77c4-489d-90cf-ad1418a84952_atacseq_gdc_realn	34565	1	tgct (7/9)
919734ab-79da-4aff-9bcb-29cfbf81d473_atacseq_gdc_realn	41672	1	tgct (7/9)
30f60911-4ea8-4e85-bb0d-50b7831dd786_atacseq_gdc_realn	47338	1	tgct (7/9)
36c4922e-7324-49af-8738-afb209d07785_atacseq_gdc_realn	51992	1	tgct (7/9)
29bc876c-1d43-46a6-bf83-13d1a841f850_atacseq_gdc_realn	59441	1	tgct (7/9)
3633f0d0-0fb2-4a57-bb56-40d8d12d9044_atacseq_gdc_realn	24470	0	thca (13/14)
6d932b20-ae9d-4f76-9e49-9bcc4704c046_atacseq_gdc_realn	35091	1	thca (13/14)
2d6f8b2b-2fe3-44f4-9fbf-a89200b579ba_atacseq_gdc_realn	48769	1	thca (13/14)
a908353f-9756-4502-bc4b-7427604ec70c_atacseq_gdc_realn	53055	1	thca (13/14)
873191f5-f417-4e94-a62a-c49503a8f6be_atacseq_gdc_realn	60271	1	thca (13/14)
5d1b2c4a-84d1-4559-b3a6-48c44e7a1a5d_atacseq_gdc_realn	61964	1	thca (13/14)
71dc650d-16c7-46ac-a199-9fad29548e5c_atacseq_gdc_realn	63204	1	thca (13/14)
dca3c8e9-941f-4a1c-b5ac-b32c8c12ad74_atacseq_gdc_realn	69073	1	thca (13/14)
ff883a34-10d4-4320-b37c-16fcdd637dbc_atacseq_gdc_realn	70119	1	thca (13/14)
44ed27d4-e136-437c-bae2-1e2717b7f30b_atacseq_gdc_realn	71146	1	thca (13/14)
ee21ec60-9ee2-44ce-a713-14d893762d81_atacseq_gdc_realn	75187	1	thca (13/14)
b89606dd-f360-49d9-9f27-bb2efa185bd2_atacseq_gdc_realn	76723	1	thca (13/14)
2c2aa126-c9fb-45b4-b9a6-06113fe4652d_atacseq_gdc_realn	81788	1	thca (13/14)
67f8ccbc-fe98-4648-af8f-84bb3fdd8c6a_atacseq_gdc_realn	87678	1	thca (13/14)
69d05764-cca9-452f-a6b7-da3696a61f2c_atacseq_gdc_realn	2302	0	ucec (9/13)
d664d1a2-e2e5-47f7-8847-7333c2ed2092_atacseq_gdc_realn	6124	0	ucec (9/13)
34613a6a-baf2-4a57-94d2-c1422064777a_atacseq_gdc_realn	17383	0	ucec (9/13)
a7a70789-32eb-4d7e-8bdb-3a58a3203b87_atacseq_gdc_realn	26829	0	ucec (9/13)
0338ad51-21c2-4607-a60e-099fbe0693ba_atacseq_gdc_realn	30904	1	ucec (9/13)
a0098640-40c0-46b8-98e1-68d97dac69d6_atacseq_gdc_realn	36174	1	ucec (9/13)
96a04d2a-c7f4-4331-a6c7-8d741c73335c_atacseq_gdc_realn	38346	1	ucec (9/13)
bdf15601-aa46-407f-8705-f115dc9ddc3d_atacseq_gdc_realn	48487	1	ucec (9/13)
69cfa2e8-ec1f-497c-ac7f-732613f78ba9_atacseq_gdc_realn	54351	1	ucec (9/13)
99ffdefa-d1b5-4cca-b71d-f7063065857e_atacseq_gdc_realn	55782	1	ucec (9/13)
80cfa5cb-86bd-4c06-9af1-385ef248eee9_atacseq_gdc_realn	63851	1	ucec (9/13)
29ea6c2b-7186-4bfb-979b-bc2b2b2e6449_atacseq_gdc_realn	67670	1	ucec (9/13)
8cc8e658-55b2-441e-8853-61c88d44ede6_atacseq_gdc_realn	77072	1	ucec (9/13)
ENCLB947OUY	25752	0	pancreas (9/10)
ENCLB558PZC	30741	1	pancreas (9/10)
ENCLB670MPP	33724	1	pancreas (9/10)
ENCLB017VKK	43242	1	pancreas (9/10)
ENCLB520BRU	43295	1	pancreas (9/10)
ENCLB751TGN	44637	1	pancreas (9/10)
ENCLB032UJR	45390	1	pancreas (9/10)
ENCLB785GJL	52621	1	pancreas (9/10)
ENCLB329PIQ	54618	1	pancreas (9/10)
ENCLB833OIK	56560	1	pancreas (9/10)
ENCLB771HZA	9156	0	ovary (6/7)
ENCLB102TXL	33508	1	ovary (6/7)
ENCLB396PCY	34252	1	ovary (6/7)
ENCLB655WGV	39342	1	ovary (6/7)
ENCLB392GEG	41474	1	ovary (6/7)
ENCLB048OAY	41993	1	ovary (6/7)
ENCLB053UVB	63154	1	ovary (6/7)
Mono	36342	1	blood (5/5)
Bcell	39604	1	blood (5/5)
CD4Tcell	40795	1	blood (5/5)
NKcell	42458	1	blood (5/5)
CD8Tcell	44687	1	blood (5/5)
