# Supplementary material for: Integrative modeling of tumor genomes and epigenomes for enhanced cancer diagnosis by cell-free DNA
Source: Nat Commun. 2023 Apr 10;14:2017. doi: 10.1038/s41467-023-37768-3 (PMC10085982; doi:10.1038/s41467-023-37768-3)
Supplement: Supplementary file 6 — Source Data [file 41467_2023_37768_MOESM6_ESM.zip › sourcedata/sup5_a,b,c,d.txt]

cv	model	acc	loss	type
cv1	model1	0.9111111111111112	0.3718476	MGI_genome
cv1	model2	0.8925925925925926	0.4085558	MGI_genome
cv1	model3	0.9	0.388209	MGI_genome
cv1	model4	0.9	0.41099355	MGI_genome
cv1	model5	0.8925925925925926	0.39052913	MGI_genome
cv1	model6	0.8925925925925926	0.38642028	MGI_genome
cv1	model7	0.9	0.38567954	MGI_genome
cv1	model8	0.8925925925925926	0.38250813	MGI_genome
cv1	model9	0.8851851851851852	0.40133095	MGI_genome
cv1	model10	0.9037037037037036	0.38603073	MGI_genome
cv1	model11	0.9	0.36386126	MGI_genome
cv1	model12	0.8962962962962963	0.37933502	MGI_genome
cv1	model13	0.8888888888888888	0.3871237	MGI_genome
cv1	model14	0.9	0.37524194	MGI_genome
cv1	model15	0.8814814814814815	0.3875015	MGI_genome
cv1	model16	0.8925925925925926	0.39815554	MGI_genome
cv1	model17	0.8962962962962963	0.4015402	MGI_genome
cv1	model18	0.9	0.3816196	MGI_genome
cv1	model19	0.8925925925925926	0.41314453	MGI_genome
cv1	model20	0.8888888888888888	0.37989116	MGI_genome
cv1	model21	0.8925925925925926	0.3769778	MGI_genome
cv1	model22	0.9	0.38778538	MGI_genome
cv1	model23	0.8925925925925926	0.3761803	MGI_genome
cv1	model24	0.9037037037037036	0.42245966	MGI_genome
cv1	model25	0.8925925925925926	0.40339696	MGI_genome
cv1	model26	0.8962962962962963	0.38026375	MGI_genome
cv1	model27	0.8814814814814815	0.37787524	MGI_genome
cv1	model28	0.8925925925925926	0.39042616	MGI_genome
cv1	model29	0.9	0.39173546	MGI_genome
cv1	model30	0.8851851851851852	0.38443828	MGI_genome
cv2	model1	0.8823529411764706	0.42160085	MGI_genome
cv2	model2	0.8676470588235294	0.40312076	MGI_genome
cv2	model3	0.875	0.4397411	MGI_genome
cv2	model4	0.875	0.4304934	MGI_genome
cv2	model5	0.875	0.43440464	MGI_genome
cv2	model6	0.8713235294117647	0.4250119	MGI_genome
cv2	model7	0.8676470588235294	0.42328927	MGI_genome
cv2	model8	0.875	0.43265584	MGI_genome
cv2	model9	0.8566176470588235	0.44024366	MGI_genome
cv2	model10	0.8639705882352942	0.43438002	MGI_genome
cv2	model11	0.8786764705882353	0.40731978	MGI_genome
cv2	model12	0.8676470588235294	0.4283854	MGI_genome
cv2	model13	0.8823529411764706	0.4243094	MGI_genome
cv2	model14	0.8639705882352942	0.42790294	MGI_genome
cv2	model15	0.8676470588235294	0.4366426	MGI_genome
cv2	model16	0.8897058823529411	0.40923902	MGI_genome
cv2	model17	0.875	0.41768596	MGI_genome
cv2	model18	0.8713235294117647	0.4263291	MGI_genome
cv2	model19	0.8860294117647058	0.410712	MGI_genome
cv2	model20	0.8823529411764706	0.4299384	MGI_genome
cv2	model21	0.8602941176470589	0.42131132	MGI_genome
cv2	model22	0.8786764705882353	0.43180767	MGI_genome
cv2	model23	0.8639705882352942	0.4234712	MGI_genome
cv2	model24	0.875	0.42814508	MGI_genome
cv2	model25	0.8602941176470589	0.41213372	MGI_genome
cv2	model26	0.8713235294117647	0.4013293	MGI_genome
cv2	model27	0.875	0.409621	MGI_genome
cv2	model28	0.8639705882352942	0.40952882	MGI_genome
cv2	model29	0.8676470588235294	0.41511592	MGI_genome
cv2	model30	0.8713235294117647	0.41074347	MGI_genome
cv3	model1	0.9194139194139194	0.2924053	MGI_genome
cv3	model2	0.912087912087912	0.308195	MGI_genome
cv3	model3	0.9157509157509156	0.2596676	MGI_genome
cv3	model4	0.9230769230769232	0.2737156	MGI_genome
cv3	model5	0.9230769230769232	0.28666455	MGI_genome
cv3	model6	0.934065934065934	0.21374471	MGI_genome
cv3	model7	0.9377289377289376	0.2608956	MGI_genome
cv3	model8	0.912087912087912	0.2585782	MGI_genome
cv3	model9	0.9047619047619048	0.29483274	MGI_genome
cv3	model10	0.934065934065934	0.2746785	MGI_genome
cv3	model11	0.912087912087912	0.28220695	MGI_genome
cv3	model12	0.9304029304029304	0.2662809	MGI_genome
cv3	model13	0.9304029304029304	0.26424792	MGI_genome
cv3	model14	0.9230769230769232	0.2544256	MGI_genome
cv3	model15	0.9230769230769232	0.2558375	MGI_genome
cv3	model16	0.9304029304029304	0.25486284	MGI_genome
cv3	model17	0.9304029304029304	0.290765	MGI_genome
cv3	model18	0.9047619047619048	0.27554458	MGI_genome
cv3	model19	0.9304029304029304	0.26358676	MGI_genome
cv3	model20	0.9377289377289376	0.23095204	MGI_genome
cv3	model21	0.9157509157509156	0.26093525	MGI_genome
cv3	model22	0.9267399267399268	0.2566896	MGI_genome
cv3	model23	0.9230769230769232	0.28972554	MGI_genome
cv3	model24	0.912087912087912	0.26404336	MGI_genome
cv3	model25	0.9230769230769232	0.26966798	MGI_genome
cv3	model26	0.9157509157509156	0.23967168	MGI_genome
cv3	model27	0.934065934065934	0.29653963	MGI_genome
cv3	model28	0.9377289377289376	0.24666171	MGI_genome
cv3	model29	0.9194139194139194	0.29997495	MGI_genome
cv3	model30	0.934065934065934	0.2691102	MGI_genome
cv4	model1	0.9051094890510948	0.2895804	MGI_genome
cv4	model2	0.8978102189781022	0.3299878	MGI_genome
cv4	model3	0.9051094890510948	0.29723674	MGI_genome
cv4	model4	0.8905109489051095	0.3173434	MGI_genome
cv4	model5	0.8868613138686131	0.30986637	MGI_genome
cv4	model6	0.9051094890510948	0.2884357	MGI_genome
cv4	model7	0.8868613138686131	0.31451946	MGI_genome
cv4	model8	0.8978102189781022	0.32470772	MGI_genome
cv4	model9	0.9014598540145984	0.28323168	MGI_genome
cv4	model10	0.9014598540145984	0.33597788	MGI_genome
cv4	model11	0.8978102189781022	0.2788718	MGI_genome
cv4	model12	0.8978102189781022	0.33541256	MGI_genome
cv4	model13	0.8686131386861314	0.40165055	MGI_genome
cv4	model14	0.8941605839416058	0.3360124	MGI_genome
cv4	model15	0.8832116788321168	0.30582234	MGI_genome
cv4	model16	0.8978102189781022	0.32943872	MGI_genome
cv4	model17	0.8868613138686131	0.34948456	MGI_genome
cv4	model18	0.8832116788321168	0.30698916	MGI_genome
cv4	model19	0.9051094890510948	0.28352562	MGI_genome
cv4	model20	0.8759124087591241	0.30105802	MGI_genome
cv4	model21	0.9014598540145984	0.3079729	MGI_genome
cv4	model22	0.9051094890510948	0.28959483	MGI_genome
cv4	model23	0.8868613138686131	0.34398276	MGI_genome
cv4	model24	0.8868613138686131	0.29812598	MGI_genome
cv4	model25	0.9197080291970804	0.29226556	MGI_genome
cv4	model26	0.8905109489051095	0.2909616	MGI_genome
cv4	model27	0.8868613138686131	0.30360076	MGI_genome
cv4	model28	0.8978102189781022	0.2989192	MGI_genome
cv4	model29	0.8941605839416058	0.2768405	MGI_genome
cv4	model30	0.9014598540145984	0.29996526	MGI_genome
cv5	model1	0.8814814814814815	0.45919326	MGI_genome
cv5	model2	0.8629629629629629	0.47302094	MGI_genome
cv5	model3	0.8851851851851852	0.4642473	MGI_genome
cv5	model4	0.8222222222222222	0.5470357	MGI_genome
cv5	model5	0.8703703703703703	0.46580693	MGI_genome
cv5	model6	0.8703703703703703	0.4877897	MGI_genome
cv5	model7	0.8703703703703703	0.47339767	MGI_genome
cv5	model8	0.8777777777777778	0.48120886	MGI_genome
cv5	model9	0.8444444444444444	0.5234226	MGI_genome
cv5	model10	0.8555555555555555	0.51729655	MGI_genome
cv5	model11	0.8814814814814815	0.5108581	MGI_genome
cv5	model12	0.8555555555555555	0.4913593	MGI_genome
cv5	model13	0.8740740740740741	0.47076172	MGI_genome
cv5	model14	0.8888888888888888	0.48391312	MGI_genome
cv5	model15	0.8740740740740741	0.4849382	MGI_genome
cv5	model16	0.8740740740740741	0.48989314	MGI_genome
cv5	model17	0.8592592592592593	0.5290413	MGI_genome
cv5	model18	0.8629629629629629	0.52201027	MGI_genome
cv5	model19	0.9	0.4273882	MGI_genome
cv5	model20	0.8555555555555555	0.5311344	MGI_genome
cv5	model21	0.8740740740740741	0.5118894	MGI_genome
cv5	model22	0.8777777777777778	0.5124632	MGI_genome
cv5	model23	0.8333333333333334	0.57406694	MGI_genome
cv5	model24	0.8407407407407408	0.53437674	MGI_genome
cv5	model25	0.8666666666666667	0.49155238	MGI_genome
cv5	model26	0.8666666666666667	0.5284768	MGI_genome
cv5	model27	0.8555555555555555	0.49307987	MGI_genome
cv5	model28	0.8703703703703703	0.486385	MGI_genome
cv5	model29	0.8666666666666667	0.5077651	MGI_genome
cv5	model30	0.8592592592592593	0.48085704	MGI_genome
cv1	model1	0.8296296296296296	0.5730438232421875	MGI_epigenome
cv1	model2	0.8444444444444444	0.6080792546272278	MGI_epigenome
cv1	model3	0.8222222222222222	0.6489153504371643	MGI_epigenome
cv1	model4	0.8074074074074075	0.6478049755096436	MGI_epigenome
cv1	model5	0.825925925925926	0.5941925048828125	MGI_epigenome
cv1	model6	0.8296296296296296	0.5718601942062378	MGI_epigenome
cv1	model7	0.8222222222222222	0.6025738716125488	MGI_epigenome
cv1	model8	0.8407407407407408	0.5548134446144104	MGI_epigenome
cv1	model9	0.8333333333333334	0.573984682559967	MGI_epigenome
cv1	model10	0.8185185185185185	0.5926045179367065	MGI_epigenome
cv1	model11	0.8074074074074075	0.6607096195220947	MGI_epigenome
cv1	model12	0.8296296296296296	0.5887334942817688	MGI_epigenome
cv1	model13	0.7962962962962963	0.6556446552276611	MGI_epigenome
cv1	model14	0.8	0.6064416766166687	MGI_epigenome
cv1	model15	0.8296296296296296	0.574029803276062	MGI_epigenome
cv1	model16	0.8592592592592593	0.5725951194763184	MGI_epigenome
cv1	model17	0.825925925925926	0.5857023596763611	MGI_epigenome
cv1	model18	0.8296296296296296	0.5573983788490295	MGI_epigenome
cv1	model19	0.8481481481481481	0.5377415418624878	MGI_epigenome
cv1	model20	0.8148148148148148	0.5983636975288391	MGI_epigenome
cv1	model21	0.8296296296296296	0.5899835824966431	MGI_epigenome
cv1	model22	0.8296296296296296	0.5519621968269348	MGI_epigenome
cv1	model23	0.837037037037037	0.5581262111663818	MGI_epigenome
cv1	model24	0.8	0.6025553941726685	MGI_epigenome
cv1	model25	0.8444444444444444	0.7111818194389343	MGI_epigenome
cv1	model26	0.8037037037037037	0.5926137566566467	MGI_epigenome
cv1	model27	0.8333333333333334	0.5724526047706604	MGI_epigenome
cv1	model28	0.8333333333333334	0.5900317430496216	MGI_epigenome
cv1	model29	0.8407407407407408	0.598896324634552	MGI_epigenome
cv1	model30	0.7925925925925926	0.5767406225204468	MGI_epigenome
cv2	model1	0.7463235294117647	0.7308250665664673	MGI_epigenome
cv2	model2	0.7867647058823529	0.689789891242981	MGI_epigenome
cv2	model3	0.7463235294117647	0.723686695098877	MGI_epigenome
cv2	model4	0.7463235294117647	0.6879536509513855	MGI_epigenome
cv2	model5	0.7683823529411765	0.6965294480323792	MGI_epigenome
cv2	model6	0.7573529411764706	0.6984069347381592	MGI_epigenome
cv2	model7	0.7977941176470589	0.6883828639984131	MGI_epigenome
cv2	model8	0.7720588235294118	0.7390666007995605	MGI_epigenome
cv2	model9	0.7573529411764706	0.6892523765563965	MGI_epigenome
cv2	model10	0.75	0.6999227404594421	MGI_epigenome
cv2	model11	0.7830882352941176	0.7149741053581238	MGI_epigenome
cv2	model12	0.7757352941176471	0.6613726615905762	MGI_epigenome
cv2	model13	0.7683823529411765	0.7144879102706909	MGI_epigenome
cv2	model14	0.7683823529411765	0.6651754379272461	MGI_epigenome
cv2	model15	0.7904411764705882	0.7052412629127502	MGI_epigenome
cv2	model16	0.7757352941176471	0.6986432671546936	MGI_epigenome
cv2	model17	0.7720588235294118	0.7524828314781189	MGI_epigenome
cv2	model18	0.7867647058823529	0.6852660179138184	MGI_epigenome
cv2	model19	0.7720588235294118	0.7128929495811462	MGI_epigenome
cv2	model20	0.7536764705882353	0.7012690305709839	MGI_epigenome
cv2	model21	0.7720588235294118	0.7073555588722229	MGI_epigenome
cv2	model22	0.75	0.7352651953697205	MGI_epigenome
cv2	model23	0.7647058823529411	0.7068445682525635	MGI_epigenome
cv2	model24	0.7683823529411765	0.6996148228645325	MGI_epigenome
cv2	model25	0.7610294117647058	0.7094969749450684	MGI_epigenome
cv2	model26	0.7242647058823529	0.7772820591926575	MGI_epigenome
cv2	model27	0.7316176470588235	0.7433707118034363	MGI_epigenome
cv2	model28	0.8051470588235294	0.6742460131645203	MGI_epigenome
cv2	model29	0.7794117647058824	0.6727787256240845	MGI_epigenome
cv2	model30	0.7830882352941176	0.715587317943573	MGI_epigenome
cv3	model1	0.7619047619047619	0.71540367603302	MGI_epigenome
cv3	model2	0.7802197802197802	0.670136570930481	MGI_epigenome
cv3	model3	0.7802197802197802	0.6893965005874634	MGI_epigenome
cv3	model4	0.7838827838827839	0.6931272149085999	MGI_epigenome
cv3	model5	0.7582417582417582	0.7392433881759644	MGI_epigenome
cv3	model6	0.7948717948717948	0.6434442400932312	MGI_epigenome
cv3	model7	0.7875457875457875	0.7037754654884338	MGI_epigenome
cv3	model8	0.7509157509157509	0.7423765063285828	MGI_epigenome
cv3	model9	0.7728937728937729	0.7263036966323853	MGI_epigenome
cv3	model10	0.73992673992674	0.6912583708763123	MGI_epigenome
cv3	model11	0.73992673992674	0.7631970047950745	MGI_epigenome
cv3	model12	0.7948717948717948	0.6734557151794434	MGI_epigenome
cv3	model13	0.7655677655677655	0.7194207906723022	MGI_epigenome
cv3	model14	0.7838827838827839	0.6785210967063904	MGI_epigenome
cv3	model15	0.7545787545787546	0.7325842976570129	MGI_epigenome
cv3	model16	0.7948717948717948	0.6950920224189758	MGI_epigenome
cv3	model17	0.7582417582417582	0.7437376379966736	MGI_epigenome
cv3	model18	0.7692307692307693	0.7211022973060608	MGI_epigenome
cv3	model19	0.7582417582417582	0.7268142700195312	MGI_epigenome
cv3	model20	0.7692307692307693	0.7142480611801147	MGI_epigenome
cv3	model21	0.7985347985347986	0.6866563558578491	MGI_epigenome
cv3	model22	0.7838827838827839	0.71562659740448	MGI_epigenome
cv3	model23	0.7655677655677655	0.7204989790916443	MGI_epigenome
cv3	model24	0.7838827838827839	0.6927856206893921	MGI_epigenome
cv3	model25	0.7582417582417582	0.765250563621521	MGI_epigenome
cv3	model26	0.7582417582417582	0.693461000919342	MGI_epigenome
cv3	model27	0.7655677655677655	0.7428061366081238	MGI_epigenome
cv3	model28	0.7948717948717948	0.7014787793159485	MGI_epigenome
cv3	model29	0.7692307692307693	0.7010457515716553	MGI_epigenome
cv3	model30	0.7692307692307693	0.7211451530456543	MGI_epigenome
cv4	model1	0.708029197080292	0.8804465532302856	MGI_epigenome
cv4	model2	0.7773722627737226	0.7008144855499268	MGI_epigenome
cv4	model3	0.781021897810219	0.7671394348144531	MGI_epigenome
cv4	model4	0.7226277372262774	0.8386531472206116	MGI_epigenome
cv4	model5	0.8029197080291971	0.6472893953323364	MGI_epigenome
cv4	model6	0.7773722627737226	0.6716957688331604	MGI_epigenome
cv4	model7	0.7664233576642335	0.7797271013259888	MGI_epigenome
cv4	model8	0.7226277372262774	0.799054741859436	MGI_epigenome
cv4	model9	0.7372262773722628	0.9136922955513	MGI_epigenome
cv4	model10	0.6897810218978102	0.8595163822174072	MGI_epigenome
cv4	model11	0.7773722627737226	0.6742951273918152	MGI_epigenome
cv4	model12	0.7445255474452555	0.7978468537330627	MGI_epigenome
cv4	model13	0.6532846715328468	0.933810293674469	MGI_epigenome
cv4	model14	0.6861313868613139	0.8630052804946899	MGI_epigenome
cv4	model15	0.7445255474452555	0.7792031764984131	MGI_epigenome
cv4	model16	0.7153284671532847	0.7275212407112122	MGI_epigenome
cv4	model17	0.6751824817518248	0.8874033689498901	MGI_epigenome
cv4	model18	0.6970802919708029	0.921496331691742	MGI_epigenome
cv4	model19	0.791970802919708	0.6091611981391907	MGI_epigenome
cv4	model20	0.7445255474452555	0.739158570766449	MGI_epigenome
cv4	model21	0.7408759124087592	0.7590129375457764	MGI_epigenome
cv4	model22	0.7408759124087592	0.7956324815750122	MGI_epigenome
cv4	model23	0.7883211678832117	0.714385449886322	MGI_epigenome
cv4	model24	0.7883211678832117	0.708521842956543	MGI_epigenome
cv4	model25	0.8065693430656934	0.6853377223014832	MGI_epigenome
cv4	model26	0.656934306569343	1.033648133277893	MGI_epigenome
cv4	model27	0.7226277372262774	0.8444568514823914	MGI_epigenome
cv4	model28	0.8065693430656934	0.6628881096839905	MGI_epigenome
cv4	model29	0.8029197080291971	0.6460387706756592	MGI_epigenome
cv4	model30	0.7627737226277372	0.8194437026977539	MGI_epigenome
cv5	model1	0.774074074074074	0.7199727892875671	MGI_epigenome
cv5	model2	0.7666666666666667	0.6983020901679993	MGI_epigenome
cv5	model3	0.7814814814814814	0.6625244617462158	MGI_epigenome
cv5	model4	0.7888888888888889	0.6510152220726013	MGI_epigenome
cv5	model5	0.774074074074074	0.6947687864303589	MGI_epigenome
cv5	model6	0.8	0.6640055179595947	MGI_epigenome
cv5	model7	0.774074074074074	0.721671998500824	MGI_epigenome
cv5	model8	0.774074074074074	0.6637020111083984	MGI_epigenome
cv5	model9	0.7777777777777778	0.7060378193855286	MGI_epigenome
cv5	model10	0.7777777777777778	0.6515370011329651	MGI_epigenome
cv5	model11	0.7814814814814814	0.6456798315048218	MGI_epigenome
cv5	model12	0.8037037037037037	0.6653936505317688	MGI_epigenome
cv5	model13	0.7925925925925926	0.6159011125564575	MGI_epigenome
cv5	model14	0.762962962962963	0.7374920845031738	MGI_epigenome
cv5	model15	0.7851851851851852	0.6626952290534973	MGI_epigenome
cv5	model16	0.7851851851851852	0.6888212561607361	MGI_epigenome
cv5	model17	0.7703703703703704	0.6453288197517395	MGI_epigenome
cv5	model18	0.7703703703703704	0.6665536761283875	MGI_epigenome
cv5	model19	0.7851851851851852	0.6678809523582458	MGI_epigenome
cv5	model20	0.7814814814814814	0.6873247027397156	MGI_epigenome
cv5	model21	0.8	0.6812751889228821	MGI_epigenome
cv5	model22	0.7666666666666667	0.6884035468101501	MGI_epigenome
cv5	model23	0.7851851851851852	0.6430457830429077	MGI_epigenome
cv5	model24	0.8111111111111111	0.66530841588974	MGI_epigenome
cv5	model25	0.7777777777777778	0.6818470358848572	MGI_epigenome
cv5	model26	0.7592592592592593	0.6648058295249939	MGI_epigenome
cv5	model27	0.7888888888888889	0.649587094783783	MGI_epigenome
cv5	model28	0.7851851851851852	0.6679590344429016	MGI_epigenome
cv5	model29	0.7851851851851852	0.6353419423103333	MGI_epigenome
cv5	model30	0.7666666666666667	0.6822991967201233	MGI_epigenome
cv1	model1	0.646551724137931	0.95236504	Illumina_genome
cv1	model2	0.6206896551724138	0.92602795	Illumina_genome
cv1	model3	0.5948275862068966	0.9303882	Illumina_genome
cv1	model4	0.6551724137931034	0.9757262	Illumina_genome
cv1	model5	0.646551724137931	0.9416671	Illumina_genome
cv1	model6	0.6379310344827587	0.9423404	Illumina_genome
cv1	model7	0.646551724137931	0.9902954	Illumina_genome
cv1	model8	0.6379310344827587	0.93914485	Illumina_genome
cv1	model9	0.6293103448275862	0.94471884	Illumina_genome
cv1	model10	0.6379310344827587	0.9331919	Illumina_genome
cv1	model11	0.6379310344827587	0.9521009	Illumina_genome
cv1	model12	0.603448275862069	1.0169979	Illumina_genome
cv1	model13	0.6120689655172413	0.9884116	Illumina_genome
cv1	model14	0.6293103448275862	0.91809344	Illumina_genome
cv1	model15	0.6120689655172413	0.95511997	Illumina_genome
cv1	model16	0.6293103448275862	0.9871087	Illumina_genome
cv1	model17	0.6637931034482759	0.9541017	Illumina_genome
cv1	model18	0.6551724137931034	0.9235321	Illumina_genome
cv1	model19	0.6637931034482759	0.8763367	Illumina_genome
cv1	model20	0.646551724137931	0.90378875	Illumina_genome
cv1	model21	0.6379310344827587	0.92686987	Illumina_genome
cv1	model22	0.6551724137931034	0.92218703	Illumina_genome
cv1	model23	0.646551724137931	1.0003437	Illumina_genome
cv1	model24	0.6551724137931034	0.95298535	Illumina_genome
cv1	model25	0.6551724137931034	0.9438941	Illumina_genome
cv1	model26	0.6293103448275862	0.94799334	Illumina_genome
cv1	model27	0.6810344827586207	0.8462031	Illumina_genome
cv1	model28	0.6551724137931034	0.9103949	Illumina_genome
cv1	model29	0.6120689655172413	0.9044454	Illumina_genome
cv1	model30	0.6206896551724138	0.90219903	Illumina_genome
cv2	model1	0.6724137931034483	1.047056	Illumina_genome
cv2	model2	0.6637931034482759	1.0370613	Illumina_genome
cv2	model3	0.6724137931034483	1.042014	Illumina_genome
cv2	model4	0.6206896551724138	1.0627683	Illumina_genome
cv2	model5	0.6724137931034483	1.0495371	Illumina_genome
cv2	model6	0.6379310344827587	1.0820886	Illumina_genome
cv2	model7	0.6293103448275862	1.0735418	Illumina_genome
cv2	model8	0.6293103448275862	1.0557054	Illumina_genome
cv2	model9	0.6379310344827587	1.0929277	Illumina_genome
cv2	model10	0.6120689655172413	1.1011913	Illumina_genome
cv2	model11	0.6551724137931034	1.0209297	Illumina_genome
cv2	model12	0.603448275862069	1.0579871	Illumina_genome
cv2	model13	0.6551724137931034	1.0489733	Illumina_genome
cv2	model14	0.646551724137931	1.0304322	Illumina_genome
cv2	model15	0.6551724137931034	1.0601827	Illumina_genome
cv2	model16	0.6724137931034483	1.0444543	Illumina_genome
cv2	model17	0.646551724137931	1.0449536	Illumina_genome
cv2	model18	0.6551724137931034	1.0504658	Illumina_genome
cv2	model19	0.603448275862069	1.0951927	Illumina_genome
cv2	model20	0.6293103448275862	1.0434388	Illumina_genome
cv2	model21	0.646551724137931	1.07762	Illumina_genome
cv2	model22	0.6551724137931034	1.0496984	Illumina_genome
cv2	model23	0.6551724137931034	1.0270572	Illumina_genome
cv2	model24	0.6379310344827587	1.0742133	Illumina_genome
cv2	model25	0.6293103448275862	1.0556396	Illumina_genome
cv2	model26	0.6637931034482759	1.0429219	Illumina_genome
cv2	model27	0.6379310344827587	1.0729693	Illumina_genome
cv2	model28	0.6551724137931034	1.04295	Illumina_genome
cv2	model29	0.6120689655172413	1.0698175	Illumina_genome
cv2	model30	0.646551724137931	1.0532016	Illumina_genome
cv3	model1	0.6637931034482759	1.0450994	Illumina_genome
cv3	model2	0.6551724137931034	1.0684826	Illumina_genome
cv3	model3	0.6724137931034483	1.0320055	Illumina_genome
cv3	model4	0.6724137931034483	1.0597364	Illumina_genome
cv3	model5	0.6293103448275862	1.0666808	Illumina_genome
cv3	model6	0.6637931034482759	1.1012024	Illumina_genome
cv3	model7	0.6379310344827587	1.0623145	Illumina_genome
cv3	model8	0.6379310344827587	1.0655823	Illumina_genome
cv3	model9	0.6293103448275862	1.058774	Illumina_genome
cv3	model10	0.646551724137931	1.0706074	Illumina_genome
cv3	model11	0.646551724137931	1.0205544	Illumina_genome
cv3	model12	0.6293103448275862	1.135731	Illumina_genome
cv3	model13	0.6724137931034483	0.9943709	Illumina_genome
cv3	model14	0.6379310344827587	1.015532	Illumina_genome
cv3	model15	0.6637931034482759	1.0163662	Illumina_genome
cv3	model16	0.646551724137931	1.0422258	Illumina_genome
cv3	model17	0.6637931034482759	1.0393525	Illumina_genome
cv3	model18	0.6724137931034483	1.089211	Illumina_genome
cv3	model19	0.6724137931034483	1.0483632	Illumina_genome
cv3	model20	0.6379310344827587	1.0449843	Illumina_genome
cv3	model21	0.6637931034482759	1.0228236	Illumina_genome
cv3	model22	0.6379310344827587	1.0493947	Illumina_genome
cv3	model23	0.6810344827586207	1.0392078	Illumina_genome
cv3	model24	0.6551724137931034	1.088743	Illumina_genome
cv3	model25	0.646551724137931	1.0634133	Illumina_genome
cv3	model26	0.6293103448275862	1.1349533	Illumina_genome
cv3	model27	0.6896551724137931	0.98665595	Illumina_genome
cv3	model28	0.6293103448275862	1.0644917	Illumina_genome
cv3	model29	0.646551724137931	1.0821265	Illumina_genome
cv3	model30	0.6551724137931034	1.0163693	Illumina_genome
cv4	model1	0.5948275862068966	1.0639919	Illumina_genome
cv4	model2	0.6379310344827587	1.0193905	Illumina_genome
cv4	model3	0.5775862068965517	1.056231	Illumina_genome
cv4	model4	0.6120689655172413	1.0604206	Illumina_genome
cv4	model5	0.6206896551724138	1.0488399	Illumina_genome
cv4	model6	0.6379310344827587	1.0208461	Illumina_genome
cv4	model7	0.5775862068965517	1.1028893	Illumina_genome
cv4	model8	0.5862068965517241	1.0891284	Illumina_genome
cv4	model9	0.6120689655172413	1.0718071	Illumina_genome
cv4	model10	0.5862068965517241	1.0731261	Illumina_genome
cv4	model11	0.6206896551724138	1.0254124	Illumina_genome
cv4	model12	0.6206896551724138	1.0306566	Illumina_genome
cv4	model13	0.603448275862069	1.0653721	Illumina_genome
cv4	model14	0.6206896551724138	1.0665003	Illumina_genome
cv4	model15	0.603448275862069	1.0769746	Illumina_genome
cv4	model16	0.5862068965517241	1.044202	Illumina_genome
cv4	model17	0.6120689655172413	1.0913072	Illumina_genome
cv4	model18	0.6379310344827587	1.0210941	Illumina_genome
cv4	model19	0.5862068965517241	1.0811417	Illumina_genome
cv4	model20	0.6206896551724138	1.055712	Illumina_genome
cv4	model21	0.5948275862068966	1.0728272	Illumina_genome
cv4	model22	0.5775862068965517	1.0745212	Illumina_genome
cv4	model23	0.6637931034482759	1.0095403	Illumina_genome
cv4	model24	0.6206896551724138	1.0818412	Illumina_genome
cv4	model25	0.6120689655172413	1.0758723	Illumina_genome
cv4	model26	0.5603448275862069	1.091371	Illumina_genome
cv4	model27	0.5862068965517241	1.0584956	Illumina_genome
cv4	model28	0.6206896551724138	1.0818574	Illumina_genome
cv4	model29	0.6551724137931034	1.0410817	Illumina_genome
cv4	model30	0.646551724137931	1.0240813	Illumina_genome
cv5	model1	0.5948275862068966	1.1143478	Illumina_genome
cv5	model2	0.6379310344827587	1.1035318	Illumina_genome
cv5	model3	0.603448275862069	1.1480896	Illumina_genome
cv5	model4	0.603448275862069	1.1335679	Illumina_genome
cv5	model5	0.6120689655172413	1.1096992	Illumina_genome
cv5	model6	0.6379310344827587	1.0943855	Illumina_genome
cv5	model7	0.646551724137931	1.0851808	Illumina_genome
cv5	model8	0.5775862068965517	1.144412	Illumina_genome
cv5	model9	0.6120689655172413	1.1507902	Illumina_genome
cv5	model10	0.6206896551724138	1.134253	Illumina_genome
cv5	model11	0.6120689655172413	1.1456443	Illumina_genome
cv5	model12	0.646551724137931	1.1513934	Illumina_genome
cv5	model13	0.6120689655172413	1.1409492	Illumina_genome
cv5	model14	0.6206896551724138	1.1222821	Illumina_genome
cv5	model15	0.6293103448275862	1.0723066	Illumina_genome
cv5	model16	0.6120689655172413	1.1138493	Illumina_genome
cv5	model17	0.6379310344827587	1.1414844	Illumina_genome
cv5	model18	0.603448275862069	1.1266375	Illumina_genome
cv5	model19	0.6206896551724138	1.1290162	Illumina_genome
cv5	model20	0.5862068965517241	1.1637048	Illumina_genome
cv5	model21	0.6379310344827587	1.1333792	Illumina_genome
cv5	model22	0.5862068965517241	1.1441944	Illumina_genome
cv5	model23	0.6120689655172413	1.1090335	Illumina_genome
cv5	model24	0.5775862068965517	1.1483386	Illumina_genome
cv5	model25	0.6293103448275862	1.139695	Illumina_genome
cv5	model26	0.6206896551724138	1.1104267	Illumina_genome
cv5	model27	0.5948275862068966	1.1003041	Illumina_genome
cv5	model28	0.6293103448275862	1.1352755	Illumina_genome
cv5	model29	0.646551724137931	1.1008655	Illumina_genome
cv5	model30	0.6120689655172413	1.1479145	Illumina_genome
cv1	model1	0.5775862068965517	1.218616247177124	Illumina_epigenome
cv1	model2	0.5862068965517241	1.19606614112854	Illumina_epigenome
cv1	model3	0.5517241379310345	1.1692521572113037	Illumina_epigenome
cv1	model4	0.5775862068965517	1.1614689826965332	Illumina_epigenome
cv1	model5	0.5431034482758621	1.1857208013534546	Illumina_epigenome
cv1	model6	0.5603448275862069	1.2100532054901123	Illumina_epigenome
cv1	model7	0.5344827586206896	1.1590415239334106	Illumina_epigenome
cv1	model8	0.5603448275862069	1.22955322265625	Illumina_epigenome
cv1	model9	0.5603448275862069	1.142950415611267	Illumina_epigenome
cv1	model10	0.5689655172413793	1.1244908571243286	Illumina_epigenome
cv1	model11	0.5775862068965517	1.1820106506347656	Illumina_epigenome
cv1	model12	0.5344827586206896	1.1283127069473269	Illumina_epigenome
cv1	model13	0.5	1.2420586347579956	Illumina_epigenome
cv1	model14	0.5344827586206896	1.1719383001327517	Illumina_epigenome
cv1	model15	0.5172413793103449	1.2223899364471436	Illumina_epigenome
cv1	model16	0.5862068965517241	1.1767367124557495	Illumina_epigenome
cv1	model17	0.5431034482758621	1.2355879545211792	Illumina_epigenome
cv1	model18	0.5344827586206896	1.2698184251785278	Illumina_epigenome
cv1	model19	0.5689655172413793	1.235969066619873	Illumina_epigenome
cv1	model20	0.5172413793103449	1.127318024635315	Illumina_epigenome
cv1	model21	0.5689655172413793	1.1087409257888794	Illumina_epigenome
cv1	model22	0.5603448275862069	1.1716485023498535	Illumina_epigenome
cv1	model23	0.6120689655172413	1.0596715211868286	Illumina_epigenome
cv1	model24	0.5517241379310345	1.1743803024291992	Illumina_epigenome
cv1	model25	0.5517241379310345	1.1773402690887451	Illumina_epigenome
cv1	model26	0.5948275862068966	1.1033413410186768	Illumina_epigenome
cv1	model27	0.5603448275862069	1.154381513595581	Illumina_epigenome
cv1	model28	0.6206896551724138	1.1023749113082886	Illumina_epigenome
cv1	model29	0.5431034482758621	1.1799668073654177	Illumina_epigenome
cv1	model30	0.5775862068965517	1.2202869653701782	Illumina_epigenome
cv2	model1	0.4741379310344827	1.3000922203063965	Illumina_epigenome
cv2	model2	0.5775862068965517	1.2458285093307495	Illumina_epigenome
cv2	model3	0.5086206896551724	1.2244679927825928	Illumina_epigenome
cv2	model4	0.5431034482758621	1.2046868801116943	Illumina_epigenome
cv2	model5	0.5431034482758621	1.1263877153396606	Illumina_epigenome
cv2	model6	0.5172413793103449	1.3076726198196411	Illumina_epigenome
cv2	model7	0.4827586206896552	1.274694800376892	Illumina_epigenome
cv2	model8	0.5258620689655172	1.2476695775985718	Illumina_epigenome
cv2	model9	0.5603448275862069	1.2169954776763916	Illumina_epigenome
cv2	model10	0.5086206896551724	1.2580368518829346	Illumina_epigenome
cv2	model11	0.4913793103448275	1.2682244777679443	Illumina_epigenome
cv2	model12	0.5	1.207737684249878	Illumina_epigenome
cv2	model13	0.5172413793103449	1.281965732574463	Illumina_epigenome
cv2	model14	0.5172413793103449	1.1917521953582764	Illumina_epigenome
cv2	model15	0.5172413793103449	1.242420315742493	Illumina_epigenome
cv2	model16	0.5086206896551724	1.2829707860946655	Illumina_epigenome
cv2	model17	0.5	1.3433648347854614	Illumina_epigenome
cv2	model18	0.5431034482758621	1.2937138080596924	Illumina_epigenome
cv2	model19	0.5862068965517241	1.2135134935379028	Illumina_epigenome
cv2	model20	0.5603448275862069	1.219064235687256	Illumina_epigenome
cv2	model21	0.4913793103448275	1.3304814100265503	Illumina_epigenome
cv2	model22	0.5086206896551724	1.20732319355011	Illumina_epigenome
cv2	model23	0.5344827586206896	1.1777726411819458	Illumina_epigenome
cv2	model24	0.5258620689655172	1.2881438732147217	Illumina_epigenome
cv2	model25	0.5775862068965517	1.1664862632751465	Illumina_epigenome
cv2	model26	0.4913793103448275	1.2838776111602783	Illumina_epigenome
cv2	model27	0.5431034482758621	1.2179969549179075	Illumina_epigenome
cv2	model28	0.5603448275862069	1.2339574098587036	Illumina_epigenome
cv2	model29	0.5689655172413793	1.2152330875396729	Illumina_epigenome
cv2	model30	0.5517241379310345	1.228258490562439	Illumina_epigenome
cv3	model1	0.5258620689655172	1.273104906082153	Illumina_epigenome
cv3	model2	0.5344827586206896	1.2235276699066162	Illumina_epigenome
cv3	model3	0.5689655172413793	1.2014694213867188	Illumina_epigenome
cv3	model4	0.5172413793103449	1.2091237306594849	Illumina_epigenome
cv3	model5	0.5258620689655172	1.2005646228790283	Illumina_epigenome
cv3	model6	0.5344827586206896	1.2037758827209473	Illumina_epigenome
cv3	model7	0.5344827586206896	1.2173266410827637	Illumina_epigenome
cv3	model8	0.5431034482758621	1.242270588874817	Illumina_epigenome
cv3	model9	0.5775862068965517	1.194714903831482	Illumina_epigenome
cv3	model10	0.5517241379310345	1.1244961023330688	Illumina_epigenome
cv3	model11	0.5517241379310345	1.1458921432495115	Illumina_epigenome
cv3	model12	0.5344827586206896	1.2289903163909912	Illumina_epigenome
cv3	model13	0.6206896551724138	1.1481122970581057	Illumina_epigenome
cv3	model14	0.5603448275862069	1.1652802228927612	Illumina_epigenome
cv3	model15	0.5517241379310345	1.2528250217437744	Illumina_epigenome
cv3	model16	0.5948275862068966	1.185554027557373	Illumina_epigenome
cv3	model17	0.5517241379310345	1.143402099609375	Illumina_epigenome
cv3	model18	0.5431034482758621	1.1836227178573608	Illumina_epigenome
cv3	model19	0.5689655172413793	1.193337321281433	Illumina_epigenome
cv3	model20	0.603448275862069	1.1753058433532717	Illumina_epigenome
cv3	model21	0.5689655172413793	1.2277028560638428	Illumina_epigenome
cv3	model22	0.5517241379310345	1.2166249752044678	Illumina_epigenome
cv3	model23	0.5172413793103449	1.2145636081695557	Illumina_epigenome
cv3	model24	0.5258620689655172	1.184050440788269	Illumina_epigenome
cv3	model25	0.5344827586206896	1.205000400543213	Illumina_epigenome
cv3	model26	0.5603448275862069	1.1820403337478638	Illumina_epigenome
cv3	model27	0.5258620689655172	1.226838231086731	Illumina_epigenome
cv3	model28	0.5862068965517241	1.121033787727356	Illumina_epigenome
cv3	model29	0.5689655172413793	1.1956766843795776	Illumina_epigenome
cv3	model30	0.5172413793103449	1.2411558628082275	Illumina_epigenome
cv4	model1	0.5603448275862069	1.1242016553878784	Illumina_epigenome
cv4	model2	0.5689655172413793	1.0979520082473757	Illumina_epigenome
cv4	model3	0.5431034482758621	1.205796480178833	Illumina_epigenome
cv4	model4	0.5344827586206896	1.1795389652252195	Illumina_epigenome
cv4	model5	0.5172413793103449	1.1432726383209229	Illumina_epigenome
cv4	model6	0.5258620689655172	1.1814908981323242	Illumina_epigenome
cv4	model7	0.6206896551724138	1.0495002269744873	Illumina_epigenome
cv4	model8	0.5344827586206896	1.186248540878296	Illumina_epigenome
cv4	model9	0.5775862068965517	1.0787023305892944	Illumina_epigenome
cv4	model10	0.5775862068965517	1.0841577053070068	Illumina_epigenome
cv4	model11	0.5862068965517241	1.1402415037155151	Illumina_epigenome
cv4	model12	0.6206896551724138	1.065825343132019	Illumina_epigenome
cv4	model13	0.5517241379310345	1.1195826530456543	Illumina_epigenome
cv4	model14	0.5862068965517241	1.1358921527862549	Illumina_epigenome
cv4	model15	0.5689655172413793	1.065807819366455	Illumina_epigenome
cv4	model16	0.5517241379310345	1.1144707202911377	Illumina_epigenome
cv4	model17	0.5603448275862069	1.1365176439285278	Illumina_epigenome
cv4	model18	0.5689655172413793	1.173596739768982	Illumina_epigenome
cv4	model19	0.5517241379310345	1.1487054824829102	Illumina_epigenome
cv4	model20	0.4913793103448275	1.1111737489700315	Illumina_epigenome
cv4	model21	0.5775862068965517	1.103259801864624	Illumina_epigenome
cv4	model22	0.5689655172413793	1.156097650527954	Illumina_epigenome
cv4	model23	0.5431034482758621	1.158508062362671	Illumina_epigenome
cv4	model24	0.603448275862069	1.0771186351776123	Illumina_epigenome
cv4	model25	0.6206896551724138	1.0319844484329224	Illumina_epigenome
cv4	model26	0.5603448275862069	1.1585906744003296	Illumina_epigenome
cv4	model27	0.6206896551724138	1.0789759159088137	Illumina_epigenome
cv4	model28	0.5862068965517241	1.0959490537643433	Illumina_epigenome
cv4	model29	0.5603448275862069	1.1196272373199463	Illumina_epigenome
cv4	model30	0.5775862068965517	1.1268508434295654	Illumina_epigenome
cv5	model1	0.5258620689655172	1.308255672454834	Illumina_epigenome
cv5	model2	0.5172413793103449	1.280046820640564	Illumina_epigenome
cv5	model3	0.5517241379310345	1.1697067022323608	Illumina_epigenome
cv5	model4	0.5172413793103449	1.276301622390747	Illumina_epigenome
cv5	model5	0.5431034482758621	1.2461131811141968	Illumina_epigenome
cv5	model6	0.5	1.3022398948669434	Illumina_epigenome
cv5	model7	0.5172413793103449	1.2490108013153076	Illumina_epigenome
cv5	model8	0.5172413793103449	1.3019222021102903	Illumina_epigenome
cv5	model9	0.5344827586206896	1.2655439376831057	Illumina_epigenome
cv5	model10	0.4741379310344827	1.3170050382614136	Illumina_epigenome
cv5	model11	0.5172413793103449	1.2762972116470337	Illumina_epigenome
cv5	model12	0.5344827586206896	1.3115776777267456	Illumina_epigenome
cv5	model13	0.5172413793103449	1.2696021795272827	Illumina_epigenome
cv5	model14	0.5344827586206896	1.2947561740875244	Illumina_epigenome
cv5	model15	0.5172413793103449	1.2896130084991455	Illumina_epigenome
cv5	model16	0.5086206896551724	1.24138343334198	Illumina_epigenome
cv5	model17	0.5603448275862069	1.1572197675704956	Illumina_epigenome
cv5	model18	0.5344827586206896	1.2591667175292969	Illumina_epigenome
cv5	model19	0.5258620689655172	1.2492268085479736	Illumina_epigenome
cv5	model20	0.5258620689655172	1.3181190490722656	Illumina_epigenome
cv5	model21	0.5086206896551724	1.2345532178878784	Illumina_epigenome
cv5	model22	0.5775862068965517	1.21830415725708	Illumina_epigenome
cv5	model23	0.5431034482758621	1.244182825088501	Illumina_epigenome
cv5	model24	0.5431034482758621	1.2787978649139404	Illumina_epigenome
cv5	model25	0.4827586206896552	1.3177205324172974	Illumina_epigenome
cv5	model26	0.5172413793103449	1.287993311882019	Illumina_epigenome
cv5	model27	0.4913793103448275	1.3088815212249756	Illumina_epigenome
cv5	model28	0.5172413793103449	1.2584588527679443	Illumina_epigenome
cv5	model29	0.5258620689655172	1.244415283203125	Illumina_epigenome
cv5	model30	0.5086206896551724	1.3184049129486084	Illumina_epigenome
