# Supplementary material for: Integrative modeling of tumor genomes and epigenomes for enhanced cancer diagnosis by cell-free DNA
Source: Nat Commun. 2023 Apr 10;14:2017. doi: 10.1038/s41467-023-37768-3 (PMC10085982; doi:10.1038/s41467-023-37768-3)
Supplement: Supplementary file 6 — Source Data [file 41467_2023_37768_MOESM6_ESM.zip › sourcedata/sup9_c_fragpattern.txt]

label	breast	liver	esophagus	ovary	pancreas	lung
breast	587	25	2	7	4	0
liver	62	124	2	4	5	0
esophagus	31	16	64	5	0	0
ovary	74	6	3	52	1	0
pancreas	33	18	0	2	19	1
lung	25	6	5	3	0	2
