# Supplementary material for: Integrative modeling of tumor genomes and epigenomes for enhanced cancer diagnosis by cell-free DNA
Source: Nat Commun. 2023 Apr 10;14:2017. doi: 10.1038/s41467-023-37768-3 (PMC10085982; doi:10.1038/s41467-023-37768-3)
Supplement: Supplementary file 6 — Source Data [file 41467_2023_37768_MOESM6_ESM.zip › sourcedata/fig2_c,d.txt]

type	mean	lower	upper	specificity	model	fig
I	0.8948004176533235	0.8185944570135747	0.9540880393253192	0.95	combined	fig2c_stage
II	0.9399900427981952	0.8877338877338877	0.9721143204957946	0.95	combined	fig2c_stage
III	0.918536720466523	0.8714971746890557	0.9611964371689938	0.95	combined	fig2c_stage
IV	0.9015355346105364	0.8347566574839301	0.9520771555929676	0.95	combined	fig2c_stage
NA	0.999	1.0	1.0	0.95	combined	fig2c_stage
I	0.7571887214100366	0.6395026784252265	0.8750144009216589	0.95	genome	fig2c_stage
II	0.848394799304469	0.7690692901482865	0.9308978132884778	0.95	genome	fig2c_stage
III	0.8303809042923224	0.7430112129303539	0.9164403435468896	0.95	genome	fig2c_stage
IV	0.8453954597016388	0.7581978307221655	0.9208249026196864	0.95	genome	fig2c_stage
NA	0.825557794982795	0.4	1.0	0.95	genome	fig2c_stage
I	0.6932774581390468	0.5960326354679804	0.8089100294985251	0.95	epigenome	fig2c_stage
II	0.6654146970268804	0.5881131072091584	0.7542798457411133	0.95	epigenome	fig2c_stage
III	0.7702585038608738	0.6979925303454715	0.8343119761139473	0.95	epigenome	fig2c_stage
IV	0.6760059012392073	0.6040764619630844	0.7685418667947486	0.95	epigenome	fig2c_stage
NA	0.8690101509601509	0.4542929292929295	1.0	0.95	epigenome	fig2c_stage
I	0.4515186744058899	0.3719806763285024	0.5435964912280701	0.95	cnv	fig2c_stage
II	0.697611131418189	0.6452840772823537	0.7673404089277354	0.95	cnv	fig2c_stage
III	0.791067877044226	0.7211586223055295	0.8472812995453868	0.95	cnv	fig2c_stage
IV	0.7625825712686131	0.698435158501441	0.8284065934065934	0.95	cnv	fig2c_stage
NA	0.6510550421800422	0.0	1.0	0.95	cnv	fig2c_stage
I	0.4762792515446281	0.3717821782178218	0.5895594371664241	0.95	fragpattern	fig2c_stage
II	0.6553451700959096	0.5847758484325568	0.7266323604830062	0.95	fragpattern	fig2c_stage
III	0.7998500028015568	0.7513175675675676	0.8444444444444444	0.95	fragpattern	fig2c_stage
IV	0.7309719656653217	0.6695711344277092	0.7919306999790634	0.95	fragpattern	fig2c_stage
NA	0.5696724941724942	0.0	1.0	0.95	fragpattern	fig2c_stage
I	0.4139916771930169	0.3109232812295903	0.5235839492865209	0.95	fragsize	fig2c_stage
II	0.3385557120995255	0.2494366168860766	0.4405472179549463	0.95	fragsize	fig2c_stage
III	0.4097249328924566	0.3197622365302069	0.5237179487179486	0.95	fragsize	fig2c_stage
IV	0.4186498899035997	0.3242227521639287	0.5093331386809647	0.95	fragsize	fig2c_stage
NA	0.6038269602946074	0.125	1.0	0.95	fragsize	fig2c_stage
breast	0.936505259710494	0.8866197435489009	0.9650386173714864	0.95	combined	fig2c_tumor
liver	0.9524768292516046	0.8942542625224343	0.9904306220095692	0.95	combined	fig2c_tumor
esophagus	0.8359748295109878	0.7394289650949174	0.9166666666666666	0.95	combined	fig2c_tumor
ovary	0.9601786236672544	0.8932602739726028	1.0	0.95	combined	fig2c_tumor
pancreas	0.9267176483889882	0.8641945343401654	0.979625850340136	0.95	combined	fig2c_tumor
headandneck	0.4697152765907603	0.1737318840579712	0.8237745098039213	0.95	combined	fig2c_tumor
lung	0.8166246421010346	0.6969065656565657	0.9167091836734692	0.95	combined	fig2c_tumor
biliarytract	1.0	1.0	1.0	0.95	combined	fig2c_tumor
colon	0.5310014374514374	0.0	1.0	0.95	combined	fig2c_tumor
breast	0.882939586850765	0.8192849744019433	0.946065018712652	0.95	genome	fig2c_tumor
liver	0.8034813122579554	0.7024135938041844	0.9237759256202892	0.95	genome	fig2c_tumor
esophagus	0.7191711196116756	0.6023203278229197	0.8357397959183673	0.95	genome	fig2c_tumor
ovary	0.8819426921768311	0.7921394395078607	0.969145212285456	0.95	genome	fig2c_tumor
pancreas	0.7295716582010633	0.5772983626440267	0.87256628003314	0.95	genome	fig2c_tumor
headandneck	0.4991134869611451	0.1875	0.8	0.95	genome	fig2c_tumor
lung	0.6710245761975677	0.5106081894821357	0.8334183673469387	0.95	genome	fig2c_tumor
biliarytract	0.9269950441682776	0.75	1.0	0.95	genome	fig2c_tumor
colon	0.1703076118326118	0.0	0.5	0.95	genome	fig2c_tumor
breast	0.6740176418430722	0.6008356614608896	0.7602862910355396	0.95	epigenome	fig2c_tumor
liver	0.8586304816948391	0.7856694185211773	0.9377846607669617	0.95	epigenome	fig2c_tumor
esophagus	0.5531062840335905	0.4472013153087322	0.6687919179989033	0.95	epigenome	fig2c_tumor
ovary	0.714271372912261	0.6211073034911115	0.7983886596649162	0.95	epigenome	fig2c_tumor
pancreas	0.9021493290719028	0.8309349518161602	0.9642857142857144	0.95	epigenome	fig2c_tumor
headandneck	0.2629447037350199	0.0625	0.5	0.95	epigenome	fig2c_tumor
lung	0.5867505672967249	0.4137423935091278	0.7692307692307693	0.95	epigenome	fig2c_tumor
biliarytract	1.0	1.0	1.0	0.95	epigenome	fig2c_tumor
colon	0.4745491647241647	0.0	1.0	0.95	epigenome	fig2c_tumor
breast	0.7427725135829589	0.6999894217207334	0.7891153337253749	0.95	cnv	fig2c_tumor
liver	0.6325228672430712	0.5467644424540976	0.7345487108761445	0.95	cnv	fig2c_tumor
esophagus	0.7259014681024735	0.6417029319564816	0.8175829238329237	0.95	cnv	fig2c_tumor
ovary	0.6994520013298033	0.5988664579509878	0.7933387096774194	0.95	cnv	fig2c_tumor
pancreas	0.5884055850532862	0.4320601851851852	0.7066829268292683	0.95	cnv	fig2c_tumor
headandneck	0.375587116324483	0.125	0.625	0.95	cnv	fig2c_tumor
lung	0.5818055608916034	0.4339622641509434	0.7254901960784313	0.95	cnv	fig2c_tumor
biliarytract	0.7304203113316494	0.4705882352941176	0.9375919117647058	0.95	cnv	fig2c_tumor
colon	0.5077042846042845	0.0	1.0	0.95	cnv	fig2c_tumor
breast	0.7075660544756442	0.6568127798352772	0.7615349107361212	0.95	fragpattern	fig2c_tumor
liver	0.5827276581227968	0.4883693634676274	0.6762319830521898	0.95	fragpattern	fig2c_tumor
esophagus	0.730848571289174	0.6474714346170123	0.8136678089526665	0.95	fragpattern	fig2c_tumor
ovary	0.7413259317206675	0.6616450400194033	0.8129196282121377	0.95	fragpattern	fig2c_tumor
pancreas	0.7611311126245236	0.6136079545454546	0.8732475311639954	0.95	fragpattern	fig2c_tumor
headandneck	0.4767384947762299	0.2222222222222222	0.75	0.95	fragpattern	fig2c_tumor
lung	0.4996294072195997	0.35	0.6461538461538462	0.95	fragpattern	fig2c_tumor
biliarytract	0.6486417221840629	0.3570378151260505	0.9090909090909092	0.95	fragpattern	fig2c_tumor
colon	0.2809150391275391	0.0	0.7506944444444438	0.95	fragpattern	fig2c_tumor
breast	0.3603552630173783	0.2783834297814561	0.4378469480716672	0.95	fragsize	fig2c_tumor
liver	0.4955929068718458	0.3549693396226415	0.6333482142857142	0.95	fragsize	fig2c_tumor
esophagus	0.3359062443252738	0.2345679012345679	0.4380152060824329	0.95	fragsize	fig2c_tumor
ovary	0.3953037248736415	0.2952935638066728	0.5	0.95	fragsize	fig2c_tumor
pancreas	0.4951284654863849	0.3370786516853932	0.6790824915824916	0.95	fragsize	fig2c_tumor
headandneck	0.1056549047038003	0.0	0.3480590062111799	0.95	fragsize	fig2c_tumor
lung	0.3435077292002563	0.1754004576659039	0.5294417767106843	0.95	fragsize	fig2c_tumor
biliarytract	0.6797131159879863	0.375	0.941331269349845	0.95	fragsize	fig2c_tumor
colon	0.4876595196470196	0.0	1.0	0.95	fragsize	fig2c_tumor
I	0.7961520174482767	0.7183434056167792	0.8603384435494348	0.95	combined	fig2d_stage
II	0.8528489857464924	0.7777777777777778	0.9212752214566928	0.95	combined	fig2d_stage
III	0.7989479246856427	0.7008547008547008	0.875	0.95	combined	fig2d_stage
IV	0.7976628189027978	0.7196901569653369	0.8684318377911994	0.95	combined	fig2d_stage
NA	0.7519531659907093	0.6877473262032086	0.8178084464555053	0.95	combined	fig2d_stage
I	0.7124766037221619	0.6249841370558376	0.8266145106637433	0.95	genome	fig2d_stage
II	0.8053470172920233	0.7129805491990847	0.881489898989899	0.95	genome	fig2d_stage
III	0.6176852042993933	0.4956502500961908	0.7422107941513761	0.95	genome	fig2d_stage
IV	0.7456300661308971	0.6341046487387951	0.850886254893432	0.95	genome	fig2d_stage
NA	0.7157223192927097	0.6449786036036036	0.7894929396662388	0.95	genome	fig2d_stage
I	0.4732599647722798	0.3497137652875358	0.5988062936626746	0.95	epigenome	fig2d_stage
II	0.7111609377878643	0.6071217660292463	0.8137452561669829	0.95	epigenome	fig2d_stage
III	0.6350584449837795	0.5130222693531283	0.7327586206896551	0.95	epigenome	fig2d_stage
IV	0.6809193920447426	0.5876747532894738	0.7760214876033058	0.95	epigenome	fig2d_stage
NA	0.4840319125112424	0.3962096436058701	0.568075117370892	0.95	epigenome	fig2d_stage
I	0.4154881388916517	0.3235250088059176	0.4939111998878609	0.95	cnv	fig2d_stage
II	0.5651301171496698	0.4736476608187134	0.6545534995977473	0.95	cnv	fig2d_stage
III	0.6403058799863414	0.5158402681460935	0.737343327161373	0.95	cnv	fig2d_stage
IV	0.8083634299478397	0.7299877049180328	0.8790392102335929	0.95	cnv	fig2d_stage
NA	0.5740855534287814	0.4951432279150245	0.6453428524955851	0.95	cnv	fig2d_stage
I	0.2547951243862422	0.1893483943241224	0.323183948963767	0.95	fragpattern	fig2d_stage
II	0.5118334116516109	0.4188034188034188	0.6015104132011444	0.95	fragpattern	fig2d_stage
III	0.5389300121649496	0.442599043715847	0.6363636363636364	0.95	fragpattern	fig2d_stage
IV	0.6937766266196009	0.6074766355140186	0.7739402173913043	0.95	fragpattern	fig2d_stage
NA	0.4450444127000237	0.3732665170363649	0.5217609788070788	0.95	fragpattern	fig2d_stage
I	0.5123925338369018	0.392462426686217	0.6193410871815089	0.95	fragsize	fig2d_stage
II	0.7287997997677151	0.6237384922702797	0.8135743212839358	0.95	fragsize	fig2d_stage
III	0.5466623982859173	0.4033240398963324	0.6730867346938776	0.95	fragsize	fig2d_stage
IV	0.6570856880154033	0.5609756097560976	0.7482464028776978	0.95	fragsize	fig2d_stage
NA	0.4716530309972667	0.3554011903449796	0.5638945682187045	0.95	fragsize	fig2d_stage
liver	0.9464523628408276	0.8956894266454595	0.9808947432072884	0.95	combined	fig2d_tumor
esophagus	0.6847143553623684	0.5698856676194366	0.7948795180722891	0.95	combined	fig2d_tumor
ovary	0.6359771094236012	0.5203252032520326	0.7280203389830509	0.95	combined	fig2d_tumor
pancreas	0.986141583696663	0.9529271708683472	1.0	0.95	combined	fig2d_tumor
lung	0.698466889196707	0.5789473684210527	0.8095238095238095	0.95	combined	fig2d_tumor
colon	0.7090188883518863	0.5599534883720931	0.8393035714285715	0.95	combined	fig2d_tumor
liver	0.8864404818753581	0.8066550387596899	0.9575874125874124	0.95	genome	fig2d_tumor
esophagus	0.6842145337021086	0.5466666666666666	0.802861421401975	0.95	genome	fig2d_tumor
ovary	0.5728369905809438	0.4633858720662678	0.6730978260869566	0.95	genome	fig2d_tumor
pancreas	0.8706766828026491	0.7777412280701754	0.9642857142857144	0.95	genome	fig2d_tumor
lung	0.6253364090785051	0.5	0.7591960434329911	0.95	genome	fig2d_tumor
colon	0.5222937919013853	0.3589285714285715	0.6750604838709677	0.95	genome	fig2d_tumor
liver	0.7120261062730622	0.582043486272342	0.8095411887382691	0.95	epigenome	fig2d_tumor
esophagus	0.4556813829227468	0.3424567411679884	0.590938995215311	0.95	epigenome	fig2d_tumor
ovary	0.4324433085648431	0.319670018590502	0.543917004048583	0.95	epigenome	fig2d_tumor
pancreas	0.9209552331797496	0.8420526315789474	0.9787234042553192	0.95	epigenome	fig2d_tumor
lung	0.420126710191103	0.2856766917293233	0.5581395348837209	0.95	epigenome	fig2d_tumor
colon	0.324476782251563	0.1590909090909091	0.5	0.95	epigenome	fig2d_tumor
liver	0.6886759993456049	0.6056338028169014	0.7669224430940365	0.95	cnv	fig2d_tumor
esophagus	0.718600063582945	0.6046292233435717	0.8222916666666665	0.95	cnv	fig2d_tumor
ovary	0.4960965697644234	0.3978939250118652	0.5954897082878953	0.95	cnv	fig2d_tumor
pancreas	0.5830019818091007	0.4554471544715448	0.7010338902713591	0.95	cnv	fig2d_tumor
lung	0.4680450651551573	0.359974358974359	0.5734117647058823	0.95	cnv	fig2d_tumor
colon	0.4203859263491345	0.2541313559322035	0.5646889400921657	0.95	cnv	fig2d_tumor
liver	0.499705214277785	0.4176784810126582	0.5846296296296296	0.95	fragpattern	fig2d_tumor
esophagus	0.6553048206343993	0.5432098765432098	0.7600140845070422	0.95	fragpattern	fig2d_tumor
ovary	0.4065764330095253	0.3053099236641222	0.5041577915992161	0.95	fragpattern	fig2d_tumor
pancreas	0.4394897628494055	0.3145728983349127	0.5584444834444834	0.95	fragpattern	fig2d_tumor
lung	0.3989046396462048	0.2906524547803618	0.5077840909090908	0.95	fragpattern	fig2d_tumor
colon	0.3235671239856059	0.1999107142857143	0.4444444444444444	0.95	fragpattern	fig2d_tumor
liver	0.7465679727711088	0.622751666478364	0.8382352941176471	0.95	fragsize	fig2d_tumor
esophagus	0.4240097183140504	0.2702702702702703	0.5616652397260274	0.95	fragsize	fig2d_tumor
ovary	0.3478966151248693	0.2416327519379845	0.453916827852998	0.95	fragsize	fig2d_tumor
pancreas	0.9429469349040188	0.875	0.9885122045718714	0.95	fragsize	fig2d_tumor
lung	0.4296296600722773	0.2804648570679255	0.5742759900990099	0.95	fragsize	fig2d_tumor
colon	0.3499889462233177	0.1835816326530613	0.5238498789346246	0.95	fragsize	fig2d_tumor
