# Supplementary material for: Integrative modeling of tumor genomes and epigenomes for enhanced cancer diagnosis by cell-free DNA
Source: Nat Commun. 2023 Apr 10;14:2017. doi: 10.1038/s41467-023-37768-3 (PMC10085982; doi:10.1038/s41467-023-37768-3)
Supplement: Supplementary file 6 — Source Data [file 41467_2023_37768_MOESM6_ESM.zip › sourcedata/sup6_a.txt]

index	fpr	tpr	type
genome_0	0.0	0.0	genome
genome_1	0.0	0.2692307692307692	genome
genome_2	0.0	0.2788461538461538	genome
genome_3	0.0	0.2884615384615384	genome
genome_4	0.0	0.7259615384615384	genome
genome_5	0.0046728971962616	0.7259615384615384	genome
genome_6	0.0046728971962616	0.7740384615384616	genome
genome_7	0.0093457943925233	0.7740384615384616	genome
genome_8	0.0093457943925233	0.8269230769230769	genome
genome_9	0.014018691588785	0.8269230769230769	genome
genome_10	0.014018691588785	0.8365384615384616	genome
genome_11	0.0186915887850467	0.8365384615384616	genome
genome_12	0.0186915887850467	0.8557692307692307	genome
genome_13	0.0233644859813084	0.8557692307692307	genome
genome_14	0.0233644859813084	0.903846153846154	genome
genome_15	0.02803738317757	0.903846153846154	genome
genome_16	0.02803738317757	0.908653846153846	genome
genome_17	0.0327102803738317	0.908653846153846	genome
genome_18	0.0327102803738317	0.9134615384615384	genome
genome_19	0.0373831775700934	0.9134615384615384	genome
genome_20	0.0373831775700934	0.9182692307692308	genome
genome_21	0.0420560747663551	0.9182692307692308	genome
genome_22	0.0420560747663551	0.9423076923076924	genome
genome_23	0.0560747663551401	0.9423076923076924	genome
genome_24	0.0560747663551401	0.9519230769230768	genome
genome_25	0.0654205607476635	0.9519230769230768	genome
genome_26	0.0654205607476635	0.9567307692307692	genome
genome_27	0.0841121495327102	0.9567307692307692	genome
genome_28	0.0841121495327102	0.9615384615384616	genome
genome_29	0.1588785046728972	0.9615384615384616	genome
genome_30	0.1588785046728972	0.966346153846154	genome
genome_31	0.1635514018691588	0.966346153846154	genome
genome_32	0.1635514018691588	0.971153846153846	genome
genome_33	0.1682242990654205	0.971153846153846	genome
genome_34	0.1682242990654205	0.9759615384615384	genome
genome_35	0.1728971962616822	0.9759615384615384	genome
genome_36	0.1728971962616822	0.9807692307692308	genome
genome_37	0.1822429906542056	0.9807692307692308	genome
genome_38	0.1822429906542056	0.9855769230769232	genome
genome_39	0.2523364485981308	0.9855769230769232	genome
genome_40	0.2523364485981308	0.9903846153846154	genome
genome_41	0.2757009345794392	0.9903846153846154	genome
genome_42	0.2757009345794392	0.9951923076923076	genome
genome_43	0.6074766355140186	0.9951923076923076	genome
genome_44	0.6074766355140186	1.0	genome
genome_45	1.0	1.0	genome
epigenome_0	0.0	0.0	epigenome
epigenome_1	0.0	0.0048076923076923	epigenome
epigenome_2	0.0	0.0240384615384615	epigenome
epigenome_3	0.0	0.0432692307692307	epigenome
epigenome_4	0.0	0.3990384615384615	epigenome
epigenome_5	0.0046728971962616	0.3990384615384615	epigenome
epigenome_6	0.0046728971962616	0.5528846153846154	epigenome
epigenome_7	0.0093457943925233	0.5528846153846154	epigenome
epigenome_8	0.0093457943925233	0.5961538461538461	epigenome
epigenome_9	0.014018691588785	0.5961538461538461	epigenome
epigenome_10	0.014018691588785	0.6057692307692307	epigenome
epigenome_11	0.0186915887850467	0.6057692307692307	epigenome
epigenome_12	0.0186915887850467	0.6442307692307693	epigenome
epigenome_13	0.0233644859813084	0.6442307692307693	epigenome
epigenome_14	0.0233644859813084	0.6586538461538461	epigenome
epigenome_15	0.02803738317757	0.6586538461538461	epigenome
epigenome_16	0.02803738317757	0.6634615384615384	epigenome
epigenome_17	0.0327102803738317	0.6634615384615384	epigenome
epigenome_18	0.0327102803738317	0.7115384615384616	epigenome
epigenome_19	0.0373831775700934	0.7115384615384616	epigenome
epigenome_20	0.0373831775700934	0.7163461538461539	epigenome
epigenome_21	0.0467289719626168	0.7163461538461539	epigenome
epigenome_22	0.0467289719626168	0.7259615384615384	epigenome
epigenome_23	0.0514018691588785	0.7259615384615384	epigenome
epigenome_24	0.0514018691588785	0.7548076923076923	epigenome
epigenome_25	0.0560747663551401	0.7548076923076923	epigenome
epigenome_26	0.0560747663551401	0.7692307692307693	epigenome
epigenome_27	0.0607476635514018	0.7692307692307693	epigenome
epigenome_28	0.0607476635514018	0.7836538461538461	epigenome
epigenome_29	0.0654205607476635	0.7836538461538461	epigenome
epigenome_30	0.0654205607476635	0.7980769230769231	epigenome
epigenome_31	0.0747663551401869	0.7980769230769231	epigenome
epigenome_32	0.0747663551401869	0.8076923076923077	epigenome
epigenome_33	0.0794392523364486	0.8076923076923077	epigenome
epigenome_34	0.0794392523364486	0.8317307692307693	epigenome
epigenome_35	0.102803738317757	0.8317307692307693	epigenome
epigenome_36	0.102803738317757	0.8557692307692307	epigenome
epigenome_37	0.1074766355140186	0.8557692307692307	epigenome
epigenome_38	0.1074766355140186	0.8605769230769231	epigenome
epigenome_39	0.1214953271028037	0.8605769230769231	epigenome
epigenome_40	0.1214953271028037	0.8653846153846154	epigenome
epigenome_41	0.1401869158878504	0.8653846153846154	epigenome
epigenome_42	0.1401869158878504	0.8701923076923077	epigenome
epigenome_43	0.1448598130841121	0.8701923076923077	epigenome
epigenome_44	0.1448598130841121	0.875	epigenome
epigenome_45	0.1495327102803738	0.875	epigenome
epigenome_46	0.1495327102803738	0.8846153846153846	epigenome
epigenome_47	0.1635514018691588	0.8846153846153846	epigenome
epigenome_48	0.1635514018691588	0.8894230769230769	epigenome
epigenome_49	0.1775700934579439	0.8894230769230769	epigenome
epigenome_50	0.1775700934579439	0.8942307692307693	epigenome
epigenome_51	0.205607476635514	0.8942307692307693	epigenome
epigenome_52	0.205607476635514	0.8990384615384616	epigenome
epigenome_53	0.219626168224299	0.8990384615384616	epigenome
epigenome_54	0.219626168224299	0.903846153846154	epigenome
epigenome_55	0.2429906542056074	0.903846153846154	epigenome
epigenome_56	0.2429906542056074	0.908653846153846	epigenome
epigenome_57	0.2523364485981308	0.908653846153846	epigenome
epigenome_58	0.2523364485981308	0.9134615384615384	epigenome
epigenome_59	0.2616822429906542	0.9134615384615384	epigenome
epigenome_60	0.2616822429906542	0.9182692307692308	epigenome
epigenome_61	0.2710280373831775	0.9182692307692308	epigenome
epigenome_62	0.2710280373831775	0.9230769230769232	epigenome
epigenome_63	0.2850467289719626	0.9230769230769232	epigenome
epigenome_64	0.2850467289719626	0.9326923076923076	epigenome
epigenome_65	0.2943925233644859	0.9326923076923076	epigenome
epigenome_66	0.2943925233644859	0.9375	epigenome
epigenome_67	0.3130841121495327	0.9375	epigenome
epigenome_68	0.3130841121495327	0.9423076923076924	epigenome
epigenome_69	0.3411214953271028	0.9423076923076924	epigenome
epigenome_70	0.3411214953271028	0.9471153846153846	epigenome
epigenome_71	0.3878504672897196	0.9471153846153846	epigenome
epigenome_72	0.3878504672897196	0.9519230769230768	epigenome
epigenome_73	0.397196261682243	0.9519230769230768	epigenome
epigenome_74	0.397196261682243	0.9567307692307692	epigenome
epigenome_75	0.4158878504672897	0.9567307692307692	epigenome
epigenome_76	0.4158878504672897	0.9615384615384616	epigenome
epigenome_77	0.4299065420560747	0.9615384615384616	epigenome
epigenome_78	0.4299065420560747	0.966346153846154	epigenome
epigenome_79	0.4906542056074766	0.966346153846154	epigenome
epigenome_80	0.4906542056074766	0.971153846153846	epigenome
epigenome_81	0.5467289719626168	0.971153846153846	epigenome
epigenome_82	0.5467289719626168	0.9759615384615384	epigenome
epigenome_83	0.5560747663551402	0.9759615384615384	epigenome
epigenome_84	0.5560747663551402	0.9807692307692308	epigenome
epigenome_85	0.5887850467289719	0.9807692307692308	epigenome
epigenome_86	0.5887850467289719	0.9855769230769232	epigenome
epigenome_87	0.7242990654205608	0.9855769230769232	epigenome
epigenome_88	0.7242990654205608	0.9903846153846154	epigenome
epigenome_89	0.7383177570093458	0.9903846153846154	epigenome
epigenome_90	0.7383177570093458	0.9951923076923076	epigenome
epigenome_91	0.8177570093457944	0.9951923076923076	epigenome
epigenome_92	0.8177570093457944	1.0	epigenome
epigenome_93	1.0	1.0	epigenome
ensemble_0	0.0	0.0	ensemble
ensemble_1	0.0	0.0048076923076923	ensemble
ensemble_2	0.0	0.7596153846153846	ensemble
ensemble_3	0.0046728971962616	0.7596153846153846	ensemble
ensemble_4	0.0046728971962616	0.7740384615384616	ensemble
ensemble_5	0.0093457943925233	0.7740384615384616	ensemble
ensemble_6	0.0093457943925233	0.7932692307692307	ensemble
ensemble_7	0.014018691588785	0.7932692307692307	ensemble
ensemble_8	0.014018691588785	0.8701923076923077	ensemble
ensemble_9	0.0186915887850467	0.8701923076923077	ensemble
ensemble_10	0.0186915887850467	0.9134615384615384	ensemble
ensemble_11	0.0233644859813084	0.9134615384615384	ensemble
ensemble_12	0.0233644859813084	0.9278846153846154	ensemble
ensemble_13	0.02803738317757	0.9278846153846154	ensemble
ensemble_14	0.02803738317757	0.9375	ensemble
ensemble_15	0.0373831775700934	0.9375	ensemble
ensemble_16	0.0373831775700934	0.9471153846153846	ensemble
ensemble_17	0.0420560747663551	0.9471153846153846	ensemble
ensemble_18	0.0420560747663551	0.9567307692307692	ensemble
ensemble_19	0.0467289719626168	0.9567307692307692	ensemble
ensemble_20	0.0467289719626168	0.9855769230769232	ensemble
ensemble_21	0.0981308411214953	0.9855769230769232	ensemble
ensemble_22	0.0981308411214953	0.9951923076923076	ensemble
ensemble_23	0.2616822429906542	0.9951923076923076	ensemble
ensemble_24	0.2616822429906542	1.0	ensemble
ensemble_25	1.0	1.0	ensemble
cnv_0	0.0	0.0	cnv
cnv_1	0.0	0.0048076923076923	cnv
cnv_2	0.0	0.3221153846153846	cnv
cnv_3	0.0046728971962616	0.3221153846153846	cnv
cnv_4	0.0046728971962616	0.3894230769230769	cnv
cnv_5	0.014018691588785	0.3894230769230769	cnv
cnv_6	0.014018691588785	0.3942307692307692	cnv
cnv_7	0.0186915887850467	0.3942307692307692	cnv
cnv_8	0.0186915887850467	0.5	cnv
cnv_9	0.0233644859813084	0.5	cnv
cnv_10	0.0233644859813084	0.5336538461538461	cnv
cnv_11	0.02803738317757	0.5336538461538461	cnv
cnv_12	0.02803738317757	0.5576923076923077	cnv
cnv_13	0.0420560747663551	0.5576923076923077	cnv
cnv_14	0.0420560747663551	0.6201923076923077	cnv
cnv_15	0.0467289719626168	0.6201923076923077	cnv
cnv_16	0.0467289719626168	0.6346153846153846	cnv
cnv_17	0.0514018691588785	0.6346153846153846	cnv
cnv_18	0.0514018691588785	0.6394230769230769	cnv
cnv_19	0.0560747663551401	0.6394230769230769	cnv
cnv_20	0.0560747663551401	0.6490384615384616	cnv
cnv_21	0.0607476635514018	0.6490384615384616	cnv
cnv_22	0.0607476635514018	0.6538461538461539	cnv
cnv_23	0.0654205607476635	0.6538461538461539	cnv
cnv_24	0.0654205607476635	0.7019230769230769	cnv
cnv_25	0.0700934579439252	0.7019230769230769	cnv
cnv_26	0.0700934579439252	0.7163461538461539	cnv
cnv_27	0.0747663551401869	0.7163461538461539	cnv
cnv_28	0.0747663551401869	0.7403846153846154	cnv
cnv_29	0.0841121495327102	0.7403846153846154	cnv
cnv_30	0.0841121495327102	0.7451923076923077	cnv
cnv_31	0.0934579439252336	0.7451923076923077	cnv
cnv_32	0.0934579439252336	0.7644230769230769	cnv
cnv_33	0.0981308411214953	0.7644230769230769	cnv
cnv_34	0.0981308411214953	0.7884615384615384	cnv
cnv_35	0.1261682242990654	0.7884615384615384	cnv
cnv_36	0.1261682242990654	0.7932692307692307	cnv
cnv_37	0.1355140186915887	0.7932692307692307	cnv
cnv_38	0.1355140186915887	0.8173076923076923	cnv
cnv_39	0.1448598130841121	0.8173076923076923	cnv
cnv_40	0.1448598130841121	0.8269230769230769	cnv
cnv_41	0.1588785046728972	0.8269230769230769	cnv
cnv_42	0.1588785046728972	0.8365384615384616	cnv
cnv_43	0.1728971962616822	0.8365384615384616	cnv
cnv_44	0.1728971962616822	0.8413461538461539	cnv
cnv_45	0.1869158878504672	0.8413461538461539	cnv
cnv_46	0.1869158878504672	0.8461538461538461	cnv
cnv_47	0.2102803738317757	0.8461538461538461	cnv
cnv_48	0.2102803738317757	0.8509615384615384	cnv
cnv_49	0.2383177570093458	0.8509615384615384	cnv
cnv_50	0.2383177570093458	0.8557692307692307	cnv
cnv_51	0.2429906542056074	0.8557692307692307	cnv
cnv_52	0.2429906542056074	0.8605769230769231	cnv
cnv_53	0.2476635514018691	0.8605769230769231	cnv
cnv_54	0.2476635514018691	0.8653846153846154	cnv
cnv_55	0.2570093457943925	0.8653846153846154	cnv
cnv_56	0.2570093457943925	0.8701923076923077	cnv
cnv_57	0.2803738317757009	0.8701923076923077	cnv
cnv_58	0.2803738317757009	0.875	cnv
cnv_59	0.2990654205607476	0.875	cnv
cnv_60	0.2990654205607476	0.8798076923076923	cnv
cnv_61	0.308411214953271	0.8798076923076923	cnv
cnv_62	0.308411214953271	0.8846153846153846	cnv
cnv_63	0.3130841121495327	0.8846153846153846	cnv
cnv_64	0.3130841121495327	0.8942307692307693	cnv
cnv_65	0.3271028037383177	0.8942307692307693	cnv
cnv_66	0.3271028037383177	0.8990384615384616	cnv
cnv_67	0.3411214953271028	0.8990384615384616	cnv
cnv_68	0.3411214953271028	0.903846153846154	cnv
cnv_69	0.3598130841121495	0.903846153846154	cnv
cnv_70	0.3598130841121495	0.908653846153846	cnv
cnv_71	0.3691588785046729	0.908653846153846	cnv
cnv_72	0.3691588785046729	0.9134615384615384	cnv
cnv_73	0.3831775700934579	0.9134615384615384	cnv
cnv_74	0.3831775700934579	0.9182692307692308	cnv
cnv_75	0.4158878504672897	0.9182692307692308	cnv
cnv_76	0.4158878504672897	0.9230769230769232	cnv
cnv_77	0.4299065420560747	0.9230769230769232	cnv
cnv_78	0.4299065420560747	0.9278846153846154	cnv
cnv_79	0.4532710280373832	0.9278846153846154	cnv
cnv_80	0.4532710280373832	0.9326923076923076	cnv
cnv_81	0.4579439252336448	0.9326923076923076	cnv
cnv_82	0.4579439252336448	0.9375	cnv
cnv_83	0.4719626168224299	0.9375	cnv
cnv_84	0.4719626168224299	0.9423076923076924	cnv
cnv_85	0.4766355140186916	0.9423076923076924	cnv
cnv_86	0.4766355140186916	0.9471153846153846	cnv
cnv_87	0.4953271028037383	0.9471153846153846	cnv
cnv_88	0.4953271028037383	0.9519230769230768	cnv
cnv_89	0.5280373831775701	0.9519230769230768	cnv
cnv_90	0.5280373831775701	0.9567307692307692	cnv
cnv_91	0.5327102803738317	0.9567307692307692	cnv
cnv_92	0.5327102803738317	0.9615384615384616	cnv
cnv_93	0.5887850467289719	0.9615384615384616	cnv
cnv_94	0.5887850467289719	0.966346153846154	cnv
cnv_95	0.6261682242990654	0.966346153846154	cnv
cnv_96	0.6261682242990654	0.971153846153846	cnv
cnv_97	0.6588785046728972	0.971153846153846	cnv
cnv_98	0.6588785046728972	0.9759615384615384	cnv
cnv_99	0.705607476635514	0.9759615384615384	cnv
cnv_100	0.705607476635514	0.9807692307692308	cnv
cnv_101	0.719626168224299	0.9807692307692308	cnv
cnv_102	0.719626168224299	0.9855769230769232	cnv
cnv_103	0.7570093457943925	0.9855769230769232	cnv
cnv_104	0.7570093457943925	0.9903846153846154	cnv
cnv_105	0.7616822429906542	0.9903846153846154	cnv
cnv_106	0.7616822429906542	0.9951923076923076	cnv
cnv_107	0.9299065420560748	0.9951923076923076	cnv
cnv_108	0.9299065420560748	1.0	cnv
cnv_109	1.0	1.0	cnv
fragpattern_0	0.0	0.0	fragpattern
fragpattern_1	0.0	0.0048076923076923	fragpattern
fragpattern_2	0.0	0.2259615384615384	fragpattern
fragpattern_3	0.0046728971962616	0.2259615384615384	fragpattern
fragpattern_4	0.0046728971962616	0.3028846153846153	fragpattern
fragpattern_5	0.0093457943925233	0.3028846153846153	fragpattern
fragpattern_6	0.0093457943925233	0.3269230769230769	fragpattern
fragpattern_7	0.014018691588785	0.3269230769230769	fragpattern
fragpattern_8	0.014018691588785	0.3413461538461538	fragpattern
fragpattern_9	0.0186915887850467	0.3413461538461538	fragpattern
fragpattern_10	0.0186915887850467	0.3461538461538461	fragpattern
fragpattern_11	0.0327102803738317	0.3461538461538461	fragpattern
fragpattern_12	0.0327102803738317	0.3605769230769231	fragpattern
fragpattern_13	0.0420560747663551	0.3605769230769231	fragpattern
fragpattern_14	0.0420560747663551	0.3798076923076923	fragpattern
fragpattern_15	0.0467289719626168	0.3798076923076923	fragpattern
fragpattern_16	0.0467289719626168	0.4038461538461538	fragpattern
fragpattern_17	0.0514018691588785	0.4038461538461538	fragpattern
fragpattern_18	0.0514018691588785	0.4230769230769231	fragpattern
fragpattern_19	0.0560747663551401	0.4230769230769231	fragpattern
fragpattern_20	0.0560747663551401	0.4278846153846153	fragpattern
fragpattern_21	0.0654205607476635	0.4278846153846153	fragpattern
fragpattern_22	0.0654205607476635	0.4375	fragpattern
fragpattern_23	0.0794392523364486	0.4375	fragpattern
fragpattern_24	0.0794392523364486	0.4423076923076923	fragpattern
fragpattern_25	0.0841121495327102	0.4423076923076923	fragpattern
fragpattern_26	0.0841121495327102	0.4519230769230769	fragpattern
fragpattern_27	0.0887850467289719	0.4519230769230769	fragpattern
fragpattern_28	0.0887850467289719	0.4951923076923077	fragpattern
fragpattern_29	0.0934579439252336	0.4951923076923077	fragpattern
fragpattern_30	0.0934579439252336	0.5144230769230769	fragpattern
fragpattern_31	0.102803738317757	0.5144230769230769	fragpattern
fragpattern_32	0.102803738317757	0.5240384615384616	fragpattern
fragpattern_33	0.1074766355140186	0.5240384615384616	fragpattern
fragpattern_34	0.1074766355140186	0.5721153846153846	fragpattern
fragpattern_35	0.116822429906542	0.5721153846153846	fragpattern
fragpattern_36	0.116822429906542	0.5913461538461539	fragpattern
fragpattern_37	0.1214953271028037	0.5913461538461539	fragpattern
fragpattern_38	0.1214953271028037	0.6009615384615384	fragpattern
fragpattern_39	0.1261682242990654	0.6009615384615384	fragpattern
fragpattern_40	0.1261682242990654	0.6153846153846154	fragpattern
fragpattern_41	0.1355140186915887	0.6153846153846154	fragpattern
fragpattern_42	0.1355140186915887	0.6298076923076923	fragpattern
fragpattern_43	0.1401869158878504	0.6298076923076923	fragpattern
fragpattern_44	0.1401869158878504	0.6442307692307693	fragpattern
fragpattern_45	0.1448598130841121	0.6442307692307693	fragpattern
fragpattern_46	0.1448598130841121	0.6490384615384616	fragpattern
fragpattern_47	0.1495327102803738	0.6490384615384616	fragpattern
fragpattern_48	0.1495327102803738	0.6586538461538461	fragpattern
fragpattern_49	0.1588785046728972	0.6586538461538461	fragpattern
fragpattern_50	0.1588785046728972	0.7163461538461539	fragpattern
fragpattern_51	0.1635514018691588	0.7163461538461539	fragpattern
fragpattern_52	0.1635514018691588	0.7259615384615384	fragpattern
fragpattern_53	0.1822429906542056	0.7259615384615384	fragpattern
fragpattern_54	0.1822429906542056	0.7307692307692307	fragpattern
fragpattern_55	0.1869158878504672	0.7307692307692307	fragpattern
fragpattern_56	0.1869158878504672	0.7451923076923077	fragpattern
fragpattern_57	0.1915887850467289	0.7451923076923077	fragpattern
fragpattern_58	0.1915887850467289	0.7596153846153846	fragpattern
fragpattern_59	0.1962616822429906	0.7596153846153846	fragpattern
fragpattern_60	0.1962616822429906	0.7644230769230769	fragpattern
fragpattern_61	0.2102803738317757	0.7644230769230769	fragpattern
fragpattern_62	0.2102803738317757	0.7692307692307693	fragpattern
fragpattern_63	0.219626168224299	0.7692307692307693	fragpattern
fragpattern_64	0.219626168224299	0.7740384615384616	fragpattern
fragpattern_65	0.2242990654205607	0.7740384615384616	fragpattern
fragpattern_66	0.2242990654205607	0.7788461538461539	fragpattern
fragpattern_67	0.2289719626168224	0.7788461538461539	fragpattern
fragpattern_68	0.2289719626168224	0.7836538461538461	fragpattern
fragpattern_69	0.2429906542056074	0.7836538461538461	fragpattern
fragpattern_70	0.2429906542056074	0.7980769230769231	fragpattern
fragpattern_71	0.2570093457943925	0.7980769230769231	fragpattern
fragpattern_72	0.2570093457943925	0.8028846153846154	fragpattern
fragpattern_73	0.2616822429906542	0.8028846153846154	fragpattern
fragpattern_74	0.2616822429906542	0.8125	fragpattern
fragpattern_75	0.2803738317757009	0.8125	fragpattern
fragpattern_76	0.2803738317757009	0.8173076923076923	fragpattern
fragpattern_77	0.2850467289719626	0.8173076923076923	fragpattern
fragpattern_78	0.2850467289719626	0.8221153846153846	fragpattern
fragpattern_79	0.3037383177570093	0.8221153846153846	fragpattern
fragpattern_80	0.3037383177570093	0.8317307692307693	fragpattern
fragpattern_81	0.308411214953271	0.8317307692307693	fragpattern
fragpattern_82	0.308411214953271	0.8365384615384616	fragpattern
fragpattern_83	0.3177570093457944	0.8365384615384616	fragpattern
fragpattern_84	0.3177570093457944	0.8413461538461539	fragpattern
fragpattern_85	0.322429906542056	0.8413461538461539	fragpattern
fragpattern_86	0.322429906542056	0.8605769230769231	fragpattern
fragpattern_87	0.3551401869158878	0.8605769230769231	fragpattern
fragpattern_88	0.3551401869158878	0.8653846153846154	fragpattern
fragpattern_89	0.3785046728971962	0.8653846153846154	fragpattern
fragpattern_90	0.3785046728971962	0.8701923076923077	fragpattern
fragpattern_91	0.3878504672897196	0.8701923076923077	fragpattern
fragpattern_92	0.3878504672897196	0.875	fragpattern
fragpattern_93	0.4018691588785046	0.875	fragpattern
fragpattern_94	0.4018691588785046	0.8798076923076923	fragpattern
fragpattern_95	0.4158878504672897	0.8798076923076923	fragpattern
fragpattern_96	0.4158878504672897	0.8846153846153846	fragpattern
fragpattern_97	0.4532710280373832	0.8846153846153846	fragpattern
fragpattern_98	0.4532710280373832	0.8894230769230769	fragpattern
fragpattern_99	0.4626168224299065	0.8894230769230769	fragpattern
fragpattern_100	0.4626168224299065	0.8942307692307693	fragpattern
fragpattern_101	0.4672897196261682	0.8942307692307693	fragpattern
fragpattern_102	0.4672897196261682	0.8990384615384616	fragpattern
fragpattern_103	0.4719626168224299	0.8990384615384616	fragpattern
fragpattern_104	0.4719626168224299	0.903846153846154	fragpattern
fragpattern_105	0.4766355140186916	0.903846153846154	fragpattern
fragpattern_106	0.4766355140186916	0.908653846153846	fragpattern
fragpattern_107	0.4953271028037383	0.908653846153846	fragpattern
fragpattern_108	0.4953271028037383	0.9134615384615384	fragpattern
fragpattern_109	0.5514018691588785	0.9134615384615384	fragpattern
fragpattern_110	0.5514018691588785	0.9326923076923076	fragpattern
fragpattern_111	0.5794392523364486	0.9326923076923076	fragpattern
fragpattern_112	0.5794392523364486	0.9375	fragpattern
fragpattern_113	0.6915887850467289	0.9375	fragpattern
fragpattern_114	0.6915887850467289	0.9423076923076924	fragpattern
fragpattern_115	0.7429906542056075	0.9423076923076924	fragpattern
fragpattern_116	0.7429906542056075	0.9519230769230768	fragpattern
fragpattern_117	0.7663551401869159	0.9519230769230768	fragpattern
fragpattern_118	0.7663551401869159	0.9567307692307692	fragpattern
fragpattern_119	0.8317757009345794	0.9567307692307692	fragpattern
fragpattern_120	0.8317757009345794	0.966346153846154	fragpattern
fragpattern_121	0.8411214953271028	0.966346153846154	fragpattern
fragpattern_122	0.8411214953271028	0.9759615384615384	fragpattern
fragpattern_123	0.8691588785046729	0.9759615384615384	fragpattern
fragpattern_124	0.8691588785046729	0.9807692307692308	fragpattern
fragpattern_125	0.8878504672897196	0.9807692307692308	fragpattern
fragpattern_126	0.8878504672897196	0.9855769230769232	fragpattern
fragpattern_127	0.9018691588785048	0.9855769230769232	fragpattern
fragpattern_128	0.9018691588785048	0.9951923076923076	fragpattern
fragpattern_129	0.9626168224299064	0.9951923076923076	fragpattern
fragpattern_130	0.9626168224299064	1.0	fragpattern
fragpattern_131	1.0	1.0	fragpattern
fragsize_0	0.0	0.0	fragsize
fragsize_1	0.0	0.0048076923076923	fragsize
fragsize_2	0.0	0.1298076923076923	fragsize
fragsize_3	0.0046728971962616	0.1298076923076923	fragsize
fragsize_4	0.0046728971962616	0.2115384615384615	fragsize
fragsize_5	0.0046728971962616	0.2211538461538461	fragsize
fragsize_6	0.0046728971962616	0.25	fragsize
fragsize_7	0.0093457943925233	0.25	fragsize
fragsize_8	0.0093457943925233	0.2884615384615384	fragsize
fragsize_9	0.014018691588785	0.2884615384615384	fragsize
fragsize_10	0.014018691588785	0.3461538461538461	fragsize
fragsize_11	0.0186915887850467	0.3461538461538461	fragsize
fragsize_12	0.0186915887850467	0.3557692307692308	fragsize
fragsize_13	0.0186915887850467	0.4567307692307692	fragsize
fragsize_14	0.0186915887850467	0.4807692307692308	fragsize
fragsize_15	0.0186915887850467	0.5048076923076923	fragsize
fragsize_16	0.0233644859813084	0.5048076923076923	fragsize
fragsize_17	0.0233644859813084	0.5432692307692307	fragsize
fragsize_18	0.02803738317757	0.5432692307692307	fragsize
fragsize_19	0.02803738317757	0.5480769230769231	fragsize
fragsize_20	0.0327102803738317	0.5480769230769231	fragsize
fragsize_21	0.0327102803738317	0.5961538461538461	fragsize
fragsize_22	0.0420560747663551	0.5961538461538461	fragsize
fragsize_23	0.0420560747663551	0.6057692307692307	fragsize
fragsize_24	0.0467289719626168	0.6057692307692307	fragsize
fragsize_25	0.0467289719626168	0.6201923076923077	fragsize
fragsize_26	0.0514018691588785	0.6201923076923077	fragsize
fragsize_27	0.0514018691588785	0.6490384615384616	fragsize
fragsize_28	0.0560747663551401	0.6490384615384616	fragsize
fragsize_29	0.0560747663551401	0.6682692307692307	fragsize
fragsize_30	0.0700934579439252	0.6682692307692307	fragsize
fragsize_31	0.0700934579439252	0.6730769230769231	fragsize
fragsize_32	0.0747663551401869	0.6730769230769231	fragsize
fragsize_33	0.0747663551401869	0.6923076923076923	fragsize
fragsize_34	0.0794392523364486	0.6923076923076923	fragsize
fragsize_35	0.0794392523364486	0.7019230769230769	fragsize
fragsize_36	0.0841121495327102	0.7019230769230769	fragsize
fragsize_37	0.0841121495327102	0.7067307692307693	fragsize
fragsize_38	0.0934579439252336	0.7067307692307693	fragsize
fragsize_39	0.0934579439252336	0.7163461538461539	fragsize
fragsize_40	0.0981308411214953	0.7163461538461539	fragsize
fragsize_41	0.0981308411214953	0.7403846153846154	fragsize
fragsize_42	0.1074766355140186	0.7403846153846154	fragsize
fragsize_43	0.1074766355140186	0.7548076923076923	fragsize
fragsize_44	0.116822429906542	0.7548076923076923	fragsize
fragsize_45	0.116822429906542	0.7596153846153846	fragsize
fragsize_46	0.1214953271028037	0.7596153846153846	fragsize
fragsize_47	0.1214953271028037	0.7644230769230769	fragsize
fragsize_48	0.1261682242990654	0.7644230769230769	fragsize
fragsize_49	0.1308411214953271	0.7692307692307693	fragsize
fragsize_50	0.1401869158878504	0.7692307692307693	fragsize
fragsize_51	0.1401869158878504	0.7884615384615384	fragsize
fragsize_52	0.1448598130841121	0.7884615384615384	fragsize
fragsize_53	0.1448598130841121	0.7980769230769231	fragsize
fragsize_54	0.1542056074766355	0.7980769230769231	fragsize
fragsize_55	0.1542056074766355	0.8028846153846154	fragsize
fragsize_56	0.1635514018691588	0.8028846153846154	fragsize
fragsize_57	0.1635514018691588	0.8076923076923077	fragsize
fragsize_58	0.1682242990654205	0.8076923076923077	fragsize
fragsize_59	0.1682242990654205	0.8173076923076923	fragsize
fragsize_60	0.1915887850467289	0.8173076923076923	fragsize
fragsize_61	0.1915887850467289	0.8221153846153846	fragsize
fragsize_62	0.2102803738317757	0.8221153846153846	fragsize
fragsize_63	0.2102803738317757	0.8269230769230769	fragsize
fragsize_64	0.2149532710280373	0.8269230769230769	fragsize
fragsize_65	0.2149532710280373	0.8461538461538461	fragsize
fragsize_66	0.219626168224299	0.8461538461538461	fragsize
fragsize_67	0.219626168224299	0.8509615384615384	fragsize
fragsize_68	0.2429906542056074	0.8509615384615384	fragsize
fragsize_69	0.2523364485981308	0.8557692307692307	fragsize
fragsize_70	0.2523364485981308	0.8605769230769231	fragsize
fragsize_71	0.2710280373831775	0.8605769230769231	fragsize
fragsize_72	0.2710280373831775	0.8653846153846154	fragsize
fragsize_73	0.2943925233644859	0.8653846153846154	fragsize
fragsize_74	0.2943925233644859	0.875	fragsize
fragsize_75	0.3037383177570093	0.875	fragsize
fragsize_76	0.3037383177570093	0.8798076923076923	fragsize
fragsize_77	0.3177570093457944	0.8798076923076923	fragsize
fragsize_78	0.3177570093457944	0.8846153846153846	fragsize
fragsize_79	0.322429906542056	0.8894230769230769	fragsize
fragsize_80	0.322429906542056	0.8942307692307693	fragsize
fragsize_81	0.3317757009345794	0.8942307692307693	fragsize
fragsize_82	0.3317757009345794	0.8990384615384616	fragsize
fragsize_83	0.3504672897196261	0.8990384615384616	fragsize
fragsize_84	0.3598130841121495	0.8990384615384616	fragsize
fragsize_85	0.3831775700934579	0.8990384615384616	fragsize
fragsize_86	0.3831775700934579	0.9134615384615384	fragsize
fragsize_87	0.3878504672897196	0.9134615384615384	fragsize
fragsize_88	0.3878504672897196	0.9182692307692308	fragsize
fragsize_89	0.4018691588785046	0.9182692307692308	fragsize
fragsize_90	0.4018691588785046	0.9278846153846154	fragsize
fragsize_91	0.4299065420560747	0.9278846153846154	fragsize
fragsize_92	0.4299065420560747	0.9326923076923076	fragsize
fragsize_93	0.4626168224299065	0.9326923076923076	fragsize
fragsize_94	0.4626168224299065	0.9375	fragsize
fragsize_95	0.4813084112149532	0.9375	fragsize
fragsize_96	0.4813084112149532	0.9423076923076924	fragsize
fragsize_97	0.4953271028037383	0.9423076923076924	fragsize
fragsize_98	0.5046728971962616	0.9423076923076924	fragsize
fragsize_99	0.5046728971962616	0.9471153846153846	fragsize
fragsize_100	0.5467289719626168	0.9471153846153846	fragsize
fragsize_101	0.5467289719626168	0.9519230769230768	fragsize
fragsize_102	0.5887850467289719	0.9519230769230768	fragsize
fragsize_103	0.5887850467289719	0.9567307692307692	fragsize
fragsize_104	0.602803738317757	0.9567307692307692	fragsize
fragsize_105	0.602803738317757	0.9615384615384616	fragsize
fragsize_106	0.6495327102803738	0.9615384615384616	fragsize
fragsize_107	0.6495327102803738	0.971153846153846	fragsize
fragsize_108	0.7336448598130841	0.971153846153846	fragsize
fragsize_109	0.7336448598130841	0.9759615384615384	fragsize
fragsize_110	0.7383177570093458	0.9759615384615384	fragsize
fragsize_111	0.7383177570093458	0.9807692307692308	fragsize
fragsize_112	0.7523364485981309	0.9807692307692308	fragsize
fragsize_113	0.7523364485981309	0.9855769230769232	fragsize
fragsize_114	0.7570093457943925	0.9855769230769232	fragsize
fragsize_115	0.7570093457943925	0.9903846153846154	fragsize
fragsize_116	0.7990654205607477	0.9903846153846154	fragsize
fragsize_117	0.7990654205607477	0.9951923076923076	fragsize
fragsize_118	0.9299065420560748	0.9951923076923076	fragsize
fragsize_119	0.9299065420560748	1.0	fragsize
fragsize_120	1.0	1.0	fragsize
DELFI_0	0.0	0.0	DELFI
DELFI_1	0.0	0.0048076923076923	DELFI
DELFI_2	0.0	0.0096153846153846	DELFI
DELFI_3	0.0	0.0192307692307692	DELFI
DELFI_4	0.0	0.0336538461538461	DELFI
DELFI_5	0.0	0.048076923076923	DELFI
DELFI_6	0.0	0.0625	DELFI
DELFI_7	0.0	0.0721153846153846	DELFI
DELFI_8	0.0	0.0769230769230769	DELFI
DELFI_9	0.0	0.0913461538461538	DELFI
DELFI_10	0.0	0.1201923076923077	DELFI
DELFI_11	0.0	0.1298076923076923	DELFI
DELFI_12	0.0	0.1442307692307692	DELFI
DELFI_13	0.0	0.1490384615384615	DELFI
DELFI_14	0.0	0.1586538461538461	DELFI
DELFI_15	0.0	0.1634615384615384	DELFI
DELFI_16	0.0	0.1778846153846154	DELFI
DELFI_17	0.0	0.2067307692307692	DELFI
DELFI_18	0.0	0.2163461538461538	DELFI
DELFI_19	0.0	0.235576923076923	DELFI
DELFI_20	0.0	0.2451923076923076	DELFI
DELFI_21	0.0	0.2548076923076923	DELFI
DELFI_22	0.0	0.2644230769230769	DELFI
DELFI_23	0.0	0.2980769230769231	DELFI
DELFI_24	0.0	0.3076923076923077	DELFI
DELFI_25	0.0	0.3990384615384615	DELFI
DELFI_26	0.0	0.4086538461538461	DELFI
DELFI_27	0.0	0.4423076923076923	DELFI
DELFI_28	0.0046728971962616	0.4423076923076923	DELFI
DELFI_29	0.0046728971962616	0.4951923076923077	DELFI
DELFI_30	0.0046728971962616	0.5048076923076923	DELFI
DELFI_31	0.0046728971962616	0.6490384615384616	DELFI
DELFI_32	0.0093457943925233	0.6490384615384616	DELFI
DELFI_33	0.0093457943925233	0.6778846153846154	DELFI
DELFI_34	0.014018691588785	0.6778846153846154	DELFI
DELFI_35	0.014018691588785	0.6923076923076923	DELFI
DELFI_36	0.0186915887850467	0.6923076923076923	DELFI
DELFI_37	0.0186915887850467	0.7163461538461539	DELFI
DELFI_38	0.0186915887850467	0.7259615384615384	DELFI
DELFI_39	0.0186915887850467	0.7307692307692307	DELFI
DELFI_40	0.0233644859813084	0.7307692307692307	DELFI
DELFI_41	0.0233644859813084	0.75	DELFI
DELFI_42	0.02803738317757	0.75	DELFI
DELFI_43	0.02803738317757	0.7836538461538461	DELFI
DELFI_44	0.0373831775700934	0.7836538461538461	DELFI
DELFI_45	0.0373831775700934	0.7932692307692307	DELFI
DELFI_46	0.0420560747663551	0.7932692307692307	DELFI
DELFI_47	0.0420560747663551	0.7980769230769231	DELFI
DELFI_48	0.0514018691588785	0.7980769230769231	DELFI
DELFI_49	0.0514018691588785	0.8221153846153846	DELFI
DELFI_50	0.0560747663551401	0.8221153846153846	DELFI
DELFI_51	0.0560747663551401	0.8269230769230769	DELFI
DELFI_52	0.0700934579439252	0.8269230769230769	DELFI
DELFI_53	0.0700934579439252	0.8317307692307693	DELFI
DELFI_54	0.0747663551401869	0.8317307692307693	DELFI
DELFI_55	0.0747663551401869	0.8413461538461539	DELFI
DELFI_56	0.0887850467289719	0.8413461538461539	DELFI
DELFI_57	0.0887850467289719	0.8461538461538461	DELFI
DELFI_58	0.0981308411214953	0.8461538461538461	DELFI
DELFI_59	0.0981308411214953	0.8509615384615384	DELFI
DELFI_60	0.1121495327102803	0.8509615384615384	DELFI
DELFI_61	0.1121495327102803	0.8605769230769231	DELFI
DELFI_62	0.116822429906542	0.8605769230769231	DELFI
DELFI_63	0.116822429906542	0.8701923076923077	DELFI
DELFI_64	0.1214953271028037	0.8701923076923077	DELFI
DELFI_65	0.1214953271028037	0.8798076923076923	DELFI
DELFI_66	0.1308411214953271	0.8798076923076923	DELFI
DELFI_67	0.1308411214953271	0.8846153846153846	DELFI
DELFI_68	0.1448598130841121	0.8846153846153846	DELFI
DELFI_69	0.1448598130841121	0.8894230769230769	DELFI
DELFI_70	0.1682242990654205	0.8894230769230769	DELFI
DELFI_71	0.1682242990654205	0.8942307692307693	DELFI
DELFI_72	0.2102803738317757	0.8942307692307693	DELFI
DELFI_73	0.2102803738317757	0.8990384615384616	DELFI
DELFI_74	0.2149532710280373	0.8990384615384616	DELFI
DELFI_75	0.2149532710280373	0.903846153846154	DELFI
DELFI_76	0.219626168224299	0.903846153846154	DELFI
DELFI_77	0.219626168224299	0.908653846153846	DELFI
DELFI_78	0.2242990654205607	0.908653846153846	DELFI
DELFI_79	0.2242990654205607	0.9134615384615384	DELFI
DELFI_80	0.2383177570093458	0.9134615384615384	DELFI
DELFI_81	0.2383177570093458	0.9182692307692308	DELFI
DELFI_82	0.2523364485981308	0.9182692307692308	DELFI
DELFI_83	0.2523364485981308	0.9230769230769232	DELFI
DELFI_84	0.2803738317757009	0.9230769230769232	DELFI
DELFI_85	0.2803738317757009	0.9278846153846154	DELFI
DELFI_86	0.3037383177570093	0.9278846153846154	DELFI
DELFI_87	0.3037383177570093	0.9326923076923076	DELFI
DELFI_88	0.3271028037383177	0.9326923076923076	DELFI
DELFI_89	0.3271028037383177	0.9375	DELFI
DELFI_90	0.3317757009345794	0.9423076923076924	DELFI
DELFI_91	0.3878504672897196	0.9423076923076924	DELFI
DELFI_92	0.3878504672897196	0.9471153846153846	DELFI
DELFI_93	0.4205607476635514	0.9471153846153846	DELFI
DELFI_94	0.4205607476635514	0.9519230769230768	DELFI
DELFI_95	0.4345794392523364	0.9519230769230768	DELFI
DELFI_96	0.4345794392523364	0.9567307692307692	DELFI
DELFI_97	0.4532710280373832	0.9567307692307692	DELFI
DELFI_98	0.4626168224299065	0.9567307692307692	DELFI
DELFI_99	0.4906542056074766	0.9567307692307692	DELFI
DELFI_100	0.4906542056074766	0.966346153846154	DELFI
DELFI_101	0.5280373831775701	0.966346153846154	DELFI
DELFI_102	0.5280373831775701	0.971153846153846	DELFI
DELFI_103	0.5560747663551402	0.971153846153846	DELFI
DELFI_104	0.5560747663551402	0.9759615384615384	DELFI
DELFI_105	0.5607476635514018	0.9759615384615384	DELFI
DELFI_106	0.5607476635514018	0.9807692307692308	DELFI
DELFI_107	0.5887850467289719	0.9807692307692308	DELFI
DELFI_108	0.5981308411214953	0.9807692307692308	DELFI
DELFI_109	0.6355140186915887	0.9807692307692308	DELFI
DELFI_110	0.6448598130841121	0.9807692307692308	DELFI
DELFI_111	0.6728971962616822	0.9807692307692308	DELFI
DELFI_112	0.6822429906542056	0.9807692307692308	DELFI
DELFI_113	0.6915887850467289	0.9807692307692308	DELFI
DELFI_114	0.6915887850467289	0.9855769230769232	DELFI
DELFI_115	0.7289719626168224	0.9855769230769232	DELFI
DELFI_116	0.7289719626168224	0.9903846153846154	DELFI
DELFI_117	0.7336448598130841	0.9903846153846154	DELFI
DELFI_118	0.7429906542056075	0.9903846153846154	DELFI
DELFI_119	0.7570093457943925	0.9903846153846154	DELFI
DELFI_120	0.7663551401869159	0.9903846153846154	DELFI
DELFI_121	0.8037383177570093	0.9903846153846154	DELFI
DELFI_122	0.8084112149532711	0.9951923076923076	DELFI
DELFI_123	0.8271028037383178	0.9951923076923076	DELFI
DELFI_124	0.8364485981308412	0.9951923076923076	DELFI
DELFI_125	0.8551401869158879	0.9951923076923076	DELFI
DELFI_126	0.8644859813084113	0.9951923076923076	DELFI
DELFI_127	0.8785046728971962	0.9951923076923076	DELFI
DELFI_128	0.8785046728971962	1.0	DELFI
DELFI_129	0.9579439252336448	1.0	DELFI
DELFI_130	0.9672897196261684	1.0	DELFI
DELFI_131	1.0	1.0	DELFI
