# Supplementary material for: Integrative modeling of tumor genomes and epigenomes for enhanced cancer diagnosis by cell-free DNA
Source: Nat Commun. 2023 Apr 10;14:2017. doi: 10.1038/s41467-023-37768-3 (PMC10085982; doi:10.1038/s41467-023-37768-3)
Supplement: Supplementary file 6 — Source Data [file 41467_2023_37768_MOESM6_ESM.zip › sourcedata/sup8_b_cnv.txt]

liver	esophagus	ovary	pancreas	lung	colon
124	1	8	5	5	4
8	40	16	4	16	0
10	10	71	16	11	2
9	0	24	44	8	3
8	17	15	4	35	6
9	2	11	7	6	14
