# Supplementary material for: Integrative modeling of tumor genomes and epigenomes for enhanced cancer diagnosis by cell-free DNA
Source: Nat Commun. 2023 Apr 10;14:2017. doi: 10.1038/s41467-023-37768-3 (PMC10085982; doi:10.1038/s41467-023-37768-3)
Supplement: Supplementary file 6 — Source Data [file 41467_2023_37768_MOESM6_ESM.zip › sourcedata/sup2_d.txt]

position	gm12878	k562	type
-1000	0.0005432168432363	0.0004961512492454	gm12878_specific
-999	0.0005422436754654	0.0004959710124318	gm12878_specific
-998	0.0005404662926616	0.0004927848906944	gm12878_specific
-997	0.0005397837236	0.0004923837184318	gm12878_specific
-996	0.0005386753936387	0.000491598816179	gm12878_specific
-995	0.0005368304297397	0.0004913313680039	gm12878_specific
-994	0.0005360667633639	0.0004900697103086	gm12878_specific
-993	0.0005346948671313	0.0004894534166879	gm12878_specific
-992	0.0005327823221371	0.0004890464303346	gm12878_specific
-991	0.0005315320718758	0.0004891685262406	gm12878_specific
-990	0.0005300182553433	0.0004892266671482	gm12878_specific
-989	0.0005288896510534	0.0004902906457576	gm12878_specific
-988	0.0005280989522395	0.0004895929548662	gm12878_specific
-987	0.0005275583034779	0.0004891452698775	gm12878_specific
-986	0.0005259363571931	0.0004889301485193	gm12878_specific
-985	0.0005249023664365	0.000488622001709	gm12878_specific
-984	0.0005250375286269	0.0004886975848889	gm12878_specific
-983	0.0005244968798653	0.0004883836239877	gm12878_specific
-982	0.0005239494729941	0.0004884475789861	gm12878_specific
-981	0.0005224424145711	0.0004881859449018	gm12878_specific
-980	0.0005215435860049	0.0004878487276376	gm12878_specific
-979	0.0005204217398246	0.0004871626649278	gm12878_specific
-978	0.0005201243830057	0.0004874591835566	gm12878_specific
-977	0.0005199013653915	0.0004876859330963	gm12878_specific
-976	0.0005174278973071	0.0004872731326522	gm12878_specific
-975	0.0005138393411519	0.0004854184376992	gm12878_specific
-974	0.00051372445329	0.0004857323986004	gm12878_specific
-973	0.0005130283680094	0.0004857730972357	gm12878_specific
-972	0.0005131364977617	0.0004862731090412	gm12878_specific
-971	0.0005115483420245	0.0004853719249731	gm12878_specific
-970	0.000510216994449	0.0004852265727041	gm12878_specific
-969	0.0005095073929494	0.0004854068095177	gm12878_specific
-968	0.0005095479416065	0.0004854940208791	gm12878_specific
-967	0.000509047841502	0.0004848719131676	gm12878_specific
-966	0.0005089464698592	0.0004850172654367	gm12878_specific
-965	0.0005073921046696	0.0004844416704513	gm12878_specific
-964	0.0004983903027886	0.0004815288109796	gm12878_specific
-963	0.0004964845159039	0.0004812846191676	gm12878_specific
-962	0.0004953288791759	0.0004809997287203	gm12878_specific
-961	0.0004956127197758	0.000481738118247	gm12878_specific
-960	0.0004937474815482	0.0004804590182794	gm12878_specific
-959	0.0004927270070106	0.0004799008655663	gm12878_specific
-958	0.0004926323934774	0.0004799473782924	gm12878_specific
-957	0.0004916186770493	0.0004796741160266	gm12878_specific
-956	0.0004902197483786	0.0004794357383054	gm12878_specific
-955	0.0004864014164997	0.0004771217301822	gm12878_specific
-954	0.0004821505656115	0.0004751565675047	gm12878_specific
-953	0.000482157323721	0.0004751333111417	gm12878_specific
-952	0.0004819613385449	0.0004753484324999	gm12878_specific
-951	0.0004815017870975	0.0004754472720428	gm12878_specific
-950	0.0004809814126645	0.0004752786634107	gm12878_specific
-949	0.0004816842560546	0.0004754647143151	gm12878_specific
-948	0.000481819418245	0.0004749530743281	gm12878_specific
-947	0.0004809070734598	0.0004742204988921	gm12878_specific
-946	0.000481832934464	0.0004745809725193	gm12878_specific
-945	0.0004815220614261	0.0004739995634431	gm12878_specific
-944	0.0004780281188041	0.0004711390307883	gm12878_specific
-943	0.0004779132309423	0.0004714936903248	gm12878_specific
-942	0.0004785552513467	0.0004713599662373	gm12878_specific
-941	0.000478663381099	0.0004717902089537	gm12878_specific
-940	0.0004792107879702	0.0004714762480525	gm12878_specific
-939	0.000479832534046	0.0004722030093977	gm12878_specific
-938	0.0004817788695879	0.0004732088470995	gm12878_specific
-937	0.0004829277482063	0.0004735693207268	gm12878_specific
-936	0.0004837792700059	0.0004735925770898	gm12878_specific
-935	0.0004849551810624	0.0004748484206943	gm12878_specific
-934	0.0004857796704238	0.0004750984265971	gm12878_specific
-933	0.0004862932867474	0.0004757496047624	gm12878_specific
-932	0.0004877057316371	0.0004759996106652	gm12878_specific
-931	0.0004896926158361	0.0004763542702016	gm12878_specific
-930	0.0004910374796306	0.0004772321979067	gm12878_specific
-929	0.0004925918448202	0.0004777903506198	gm12878_specific
-928	0.0004938826437386	0.0004778368633459	gm12878_specific
-927	0.0004947409236477	0.00047824966379	gm12878_specific
-926	0.0004957005751995	0.000478395016059	gm12878_specific
-925	0.0004967210497371	0.0004785810669634	gm12878_specific
-924	0.000497849654027	0.0004793310846717	gm12878_specific
-923	0.0004987011758265	0.0004803601787365	gm12878_specific
-922	0.0005018707291915	0.0004823137132324	gm12878_specific
-921	0.00050287768751	0.0004828427954918	gm12878_specific
-920	0.0005052497839516	0.0004845230677219	gm12878_specific
-919	0.0005054525272372	0.0004851509895242	gm12878_specific
-918	0.0005070001343174	0.0004859010072325	gm12878_specific
-917	0.0005082098359215	0.0004860696158645	gm12878_specific
-916	0.000509879088973	0.000486401019038	gm12878_specific
-915	0.0005118051501863	0.000486057987683	gm12878_specific
-914	0.0005144543291182	0.0004885289762568	gm12878_specific
-913	0.0005154748036557	0.0004893255066911	gm12878_specific
-912	0.0005169953782978	0.0004890406162438	gm12878_specific
-911	0.0005184145812971	0.0004904825107527	gm12878_specific
-910	0.0005192661030966	0.0004906046066587	gm12878_specific
-909	0.0005200297694724	0.0004914825343637	gm12878_specific
-908	0.0005211313413242	0.0004913895089116	gm12878_specific
-907	0.0005228141105947	0.0004920988279845	gm12878_specific
-906	0.000523233113385	0.0004922965070704	gm12878_specific
-905	0.0005244968798653	0.0004936104915825	gm12878_specific
-904	0.0005252875786791	0.0004938488693038	gm12878_specific
-903	0.0005264905221737	0.0004938953820299	gm12878_specific
-902	0.0005277948373111	0.000494063990662	gm12878_specific
-901	0.0005286125685631	0.0004944593488338	gm12878_specific
-900	0.000528740972644	0.0004944128361077	gm12878_specific
-899	0.0005293829930484	0.0004945000474691	gm12878_specific
-898	0.000530079078329	0.0004946395856474	gm12878_specific
-897	0.0005313293285902	0.0004947733097349	gm12878_specific
-896	0.0005322889801421	0.0004949593606393	gm12878_specific
-895	0.0005328769356704	0.0004949942451838	gm12878_specific
-894	0.0005337149412509	0.0004947384251903	gm12878_specific
-893	0.0005347489320075	0.0004950930847268	gm12878_specific
-892	0.0005356883092308	0.0004952907638127	gm12878_specific
-891	0.0005366074121255	0.000495209366542	gm12878_specific
-890	0.0005373440460632	0.0004948488929148	gm12878_specific
-889	0.000537938759701	0.0004945000474691	gm12878_specific
-888	0.0005394660924526	0.0004944593488338	gm12878_specific
-887	0.0005397431749429	0.0004941628302049	gm12878_specific
-886	0.0005409663927661	0.0004948547070056	gm12878_specific
-885	0.0005422301592464	0.0004949070338224	gm12878_specific
-884	0.0005429870675126	0.0004951512256344	gm12878_specific
-883	0.0005437777663265	0.0004955640260785	gm12878_specific
-882	0.0005444400610595	0.0004952907638127	gm12878_specific
-881	0.0005451496625591	0.0004955698401693	gm12878_specific
-880	0.0005452510342019	0.0004960349674302	gm12878_specific
-879	0.0005455281166922	0.0004954070456279	gm12878_specific
-878	0.0005459809100301	0.0004955465838062	gm12878_specific
-877	0.0005466905115297	0.0004954419301725	gm12878_specific
-876	0.0005469000129248	0.0004951628538159	gm12878_specific
-875	0.0005467378182963	0.0004946860983735	gm12878_specific
-874	0.0005464877682441	0.0004943837656539	gm12878_specific
-873	0.0005469473196915	0.0004946105151936	gm12878_specific
-872	0.0005473730805913	0.0004947558674626	gm12878_specific
-871	0.0005476028563149	0.0004951221551806	gm12878_specific
-870	0.0005476771955197	0.0004947500533718	gm12878_specific
-869	0.0005478461482577	0.0004946686561012	gm12878_specific
-868	0.0005479137293529	0.0004947442392811	gm12878_specific
-867	0.0005490220593142	0.0004949302901855	gm12878_specific
-866	0.0005490490917523	0.0004950058733654	gm12878_specific
-865	0.000548785525481	0.0004942907402017	gm12878_specific
-864	0.0005474136292484	0.0004932849024999	gm12878_specific
-863	0.0005473257738246	0.0004927848906944	gm12878_specific
-862	0.0005463999128203	0.0004923953466133	gm12878_specific
-861	0.0005451361463401	0.000491744168448	gm12878_specific
-860	0.0005442440758834	0.0004910406634658	gm12878_specific
-859	0.0005444873678261	0.0004905348375696	gm12878_specific
-858	0.000543953477174	0.0004900057553103	gm12878_specific
-857	0.000543629087917	0.0004903952993913	gm12878_specific
-856	0.0005429059701984	0.0004902790175761	gm12878_specific
-855	0.0005418111564561	0.0004889882894269	gm12878_specific
-854	0.0005410542481898	0.0004882382717187	gm12878_specific
-853	0.0005405000832092	0.0004876219780979	gm12878_specific
-852	0.0005397972398191	0.0004876219780979	gm12878_specific
-851	0.0005385942963245	0.0004868777744804	gm12878_specific
-850	0.0005380806800009	0.0004870114985679	gm12878_specific
-849	0.0005373440460632	0.0004862672949504	gm12878_specific
-848	0.0005345123981742	0.0004847207468078	gm12878_specific
-847	0.0005338771358793	0.0004842207350023	gm12878_specific
-846	0.0005314644907806	0.0004826393023151	gm12878_specific
-845	0.0005315591043139	0.0004817497464286	gm12878_specific
-844	0.0005300250134528	0.0004808776328143	gm12878_specific
-843	0.0005287477307535	0.0004800752882892	gm12878_specific
-842	0.0005270311709353	0.00047939503967	gm12878_specific
-841	0.000525233513803	0.0004784822274204	gm12878_specific
-840	0.0005224424145711	0.0004766042761044	gm12878_specific
-839	0.0005207326128625	0.0004764240392908	gm12878_specific
-838	0.0005191512152348	0.000476272872931	gm12878_specific
-837	0.0005176103662641	0.0004743949216149	gm12878_specific
-836	0.0005165425849599	0.0004736681602697	gm12878_specific
-835	0.0005159951780888	0.0004728425593815	gm12878_specific
-834	0.0005153666739034	0.0004727437198386	gm12878_specific
-833	0.0005137041789614	0.0004722088234885	gm12878_specific
-832	0.0005126769463144	0.0004714181071449	gm12878_specific
-831	0.0005110279675914	0.0004703890130801	gm12878_specific
-830	0.0005102575431061	0.0004701331930866	gm12878_specific
-829	0.0005089870185163	0.0004703831989893	gm12878_specific
-828	0.0005076218803932	0.0004695575981011	gm12878_specific
-827	0.0005065135504319	0.0004689471185712	gm12878_specific
-826	0.0005047834743947	0.0004680110499585	gm12878_specific
-825	0.0005040535985666	0.0004674354549731	gm12878_specific
-824	0.0005023640711865	0.0004668598599877	gm12878_specific
-823	0.0005011543695824	0.0004663191495468	gm12878_specific
-822	0.0004998297801164	0.0004657668109245	gm12878_specific
-821	0.0004990999042882	0.0004653481963896	gm12878_specific
-820	0.0004979307513412	0.0004656447150185	gm12878_specific
-819	0.0004966061618753	0.0004652958695728	gm12878_specific
-818	0.0004954843156949	0.0004655865741109	gm12878_specific
-817	0.0004939907734909	0.0004650574918515	gm12878_specific
-816	0.0004932135908961	0.0004653714527527	gm12878_specific
-815	0.0004919160338682	0.0004653191259358	gm12878_specific
-814	0.0004900643118597	0.0004652261004836	gm12878_specific
-813	0.0004883680263701	0.0004652842413913	gm12878_specific
-812	0.0004867055314281	0.0004645981786814	gm12878_specific
-811	0.0004857864285334	0.0004648191141303	gm12878_specific
-810	0.00048498897161	0.0004649760945809	gm12878_specific
-809	0.0004841442079199	0.0004652028441206	gm12878_specific
-808	0.0004835157037346	0.0004656098304739	gm12878_specific
-807	0.0004829142319873	0.0004656389009277	gm12878_specific
-806	0.0004817315628212	0.0004645981786814	gm12878_specific
-805	0.0004805015868885	0.0004644237559585	gm12878_specific
-804	0.0004795689677747	0.0004644179418678	gm12878_specific
-803	0.0004794675961319	0.0004648074859488	gm12878_specific
-802	0.0004789066730418	0.000465266799119	gm12878_specific
-801	0.0004780281188041	0.000465534247294	gm12878_specific
-800	0.0004771360483475	0.0004656737854723	gm12878_specific
-799	0.0004766089158049	0.0004653947091157	gm12878_specific
-798	0.0004755343763912	0.0004647726014042	gm12878_specific
-797	0.0004746423059345	0.000464412127777	gm12878_specific
-796	0.0004734326043304	0.0004639935132421	gm12878_specific
-795	0.0004726892122832	0.0004637028087041	gm12878_specific
-794	0.0004721012567549	0.0004638714173361	gm12878_specific
-793	0.0004707496348508	0.0004630981432648	gm12878_specific
-792	0.0004700940982274	0.000462946976905	gm12878_specific
-791	0.0004690736236898	0.0004632667518969	gm12878_specific
-790	0.0004681680370141	0.000463167912354	gm12878_specific
-789	0.0004668569637672	0.0004626969710023	gm12878_specific
-788	0.0004663703798817	0.0004627783682729	gm12878_specific
-787	0.0004657689081344	0.0004626620864577	gm12878_specific
-786	0.0004655796810679	0.0004625051060071	gm12878_specific
-785	0.0004644105281209	0.0004628132528175	gm12878_specific
-784	0.0004631467616406	0.0004631155855371	gm12878_specific
-783	0.0004617613491889	0.0004622609141951	gm12878_specific
-782	0.0004622209006363	0.0004623016128305	gm12878_specific
-781	0.0004642686078209	0.0004633946618937	gm12878_specific
-780	0.0004646740943922	0.0004639411864253	gm12878_specific
-779	0.0004642753659305	0.0004641330514204	gm12878_specific
-778	0.0004640996550829	0.0004639586286976	gm12878_specific
-777	0.0004648700795682	0.0004649063254917	gm12878_specific
-776	0.0004677220017858	0.0004662958931838	gm12878_specific
-775	0.0004679990842761	0.0004666040399942	gm12878_specific
-774	0.0004678977126333	0.0004667086936279	gm12878_specific
-773	0.0004686951695567	0.0004675691790606	gm12878_specific
-772	0.0004687424763233	0.0004674121986101	gm12878_specific
-771	0.0004688843966233	0.0004680459345031	gm12878_specific
-770	0.0004689519777185	0.0004679470949601	gm12878_specific
-769	0.0004693844967278	0.0004682784981336	gm12878_specific
-768	0.0004700197590227	0.0004688947917543	gm12878_specific
-767	0.0004705198591272	0.0004691506117478	gm12878_specific
-766	0.0004712091862982	0.000469098284931	gm12878_specific
-765	0.0004723377905881	0.0004691447976571	gm12878_specific
-764	0.000473142005621	0.0004692029385647	gm12878_specific
-763	0.0004734528786589	0.0004701041226328	gm12878_specific
-762	0.0004738786395587	0.0004710285630639	gm12878_specific
-761	0.0004736826543826	0.0004712553126036	gm12878_specific
-760	0.0004737569935873	0.0004717378821368	gm12878_specific
-759	0.000474311158568	0.0004718018371352	gm12878_specific
-758	0.0004751964709152	0.0004728774439261	gm12878_specific
-757	0.0004759060724148	0.0004730286102859	gm12878_specific
-756	0.0004762439778908	0.0004735169939099	gm12878_specific
-755	0.0004766427063525	0.0004730227961952	gm12878_specific
-754	0.0004785687675658	0.0004740984029861	gm12878_specific
-753	0.0004789607379179	0.0004748774911482	gm12878_specific
-752	0.0004804677963409	0.0004758717006684	gm12878_specific
-751	0.0004813463505786	0.0004762786870217	gm12878_specific
-750	0.0004830764266158	0.0004773426656311	gm12878_specific
-749	0.0004837860281154	0.0004784647851482	gm12878_specific
-748	0.0004844145323008	0.0004788252587754	gm12878_specific
-747	0.0004849686972814	0.0004791334055858	gm12878_specific
-746	0.000485678298781	0.0004792555014918	gm12878_specific
-745	0.0004873070031754	0.0004798369105679	gm12878_specific
-744	0.000488158524975	0.0004795229496668	gm12878_specific
-743	0.0004893006454839	0.0004801624996506	gm12878_specific
-742	0.00049034139435	0.0004803601787365	gm12878_specific
-741	0.000491497031078	0.0004807846073621	gm12878_specific
-740	0.0004931122192533	0.0004813543882568	gm12878_specific
-739	0.000494680100662	0.0004813020614399	gm12878_specific
-738	0.0004956532684329	0.0004819648677867	gm12878_specific
-737	0.0004964034185897	0.0004821451046004	gm12878_specific
-736	0.0004969305511322	0.0004820346368759	gm12878_specific
-735	0.000498187559503	0.0004819009127884	gm12878_specific
-734	0.0004989715002073	0.0004819125409699	gm12878_specific
-733	0.0005001812018115	0.0004824939500461	gm12878_specific
-732	0.000502188360339	0.0004839125881919	gm12878_specific
-731	0.0005036683863239	0.0004847730736247	gm12878_specific
-730	0.0005050740731041	0.0004853370404286	gm12878_specific
-729	0.0005056012056467	0.0004853079699748	gm12878_specific
-728	0.0005069595856603	0.0004853777390639	gm12878_specific
-727	0.0005090072928449	0.000485569604059	gm12878_specific
-726	0.0005105278674869	0.0004855870463313	gm12878_specific
-725	0.0005111834041104	0.0004862382244966	gm12878_specific
-724	0.0005123660732764	0.0004873661581044	gm12878_specific
-723	0.0005131094653237	0.0004876219780979	gm12878_specific
-722	0.0005149138805656	0.000488255713991	gm12878_specific
-721	0.0005159749037602	0.0004887324694334	gm12878_specific
-720	0.0005169413134216	0.0004886743285258	gm12878_specific
-719	0.0005184956786113	0.0004894417885064	gm12878_specific
-718	0.0005196986221059	0.000489988313038	gm12878_specific
-717	0.0005235237120943	0.000491476720273	gm12878_specific
-716	0.0005250983516126	0.0004921220843475	gm12878_specific
-715	0.00052626074645	0.0004927151216052	gm12878_specific
-714	0.0005279299995015	0.0004933256011352	gm12878_specific
-713	0.0005293897511579	0.0004938546833945	gm12878_specific
-712	0.0005305589041049	0.0004950175015469	gm12878_specific
-711	0.0005323160125802	0.0004951802960882	gm12878_specific
-710	0.0005339312007555	0.0004958721728889	gm12878_specific
-709	0.000535093595593	0.0004961919478808	gm12878_specific
-708	0.0005354990821642	0.0004962675310607	gm12878_specific
-707	0.0005343164129982	0.000496284973333	gm12878_specific
-706	0.0005345461887218	0.0004961803196992	gm12878_specific
-705	0.000535445017288	0.0004966861455955	gm12878_specific
-704	0.0005360532471449	0.0004970233628597	gm12878_specific
-703	0.0005365330729208	0.0004969826642244	gm12878_specific
-702	0.0005334648911986	0.0004955872824415	gm12878_specific
-701	0.0005335324722938	0.0004948954056409	gm12878_specific
-700	0.0005349178847455	0.0004953547188111	gm12878_specific
-699	0.0005347421738979	0.0004945581883767	gm12878_specific
-698	0.000535586937588	0.0004946453997381	gm12878_specific
-697	0.000535262548331	0.0004945581883767	gm12878_specific
-696	0.0005366074121255	0.0004950058733654	gm12878_specific
-695	0.0005376887096488	0.0004962152042438	gm12878_specific
-694	0.0005407163427138	0.0004988722437219	gm12878_specific
-693	0.0005421152713845	0.000500261811414	gm12878_specific
-692	0.0005446833530022	0.0005014711422924	gm12878_specific
-691	0.0005441291880215	0.0005008781050347	gm12878_specific
-690	0.0005468797385963	0.0005025234927203	gm12878_specific
-689	0.0005472379184008	0.0005021223204578	gm12878_specific
-688	0.0005473460481532	0.0005017792891028	gm12878_specific
-687	0.0005478258739291	0.000501994410461	gm12878_specific
-686	0.0005476366468625	0.000501750218649	gm12878_specific
-685	0.000547291983277	0.0005017037059229	gm12878_specific
-684	0.0005474001130293	0.0005012443927527	gm12878_specific
-683	0.0005476434049721	0.0005014071872941	gm12878_specific
-682	0.0005475623076578	0.0005005757723151	gm12878_specific
-681	0.0005470554494438	0.0005006048427689	gm12878_specific
-680	0.0005456430045541	0.0004997211009732	gm12878_specific
-679	0.0005461295884395	0.0004990873650801	gm12878_specific
-678	0.0005452713085305	0.0004986454941822	gm12878_specific
-677	0.0005442643502119	0.0004979885019261	gm12878_specific
-676	0.0005432709081125	0.0004966454469602	gm12878_specific
-675	0.0005423247727796	0.0004955000710801	gm12878_specific
-674	0.0005421896105892	0.0004955407697154	gm12878_specific
-673	0.0005418854956608	0.000495308206085	gm12878_specific
-672	0.000541601655061	0.0004947791238257	gm12878_specific
-671	0.0005406487616186	0.0004938546833945	gm12878_specific
-670	0.0005398242722572	0.0004932790884091	gm12878_specific
-669	0.0005393174140431	0.000492744192059	gm12878_specific
-668	0.0005381752935342	0.0004926686088791	gm12878_specific
-667	0.0005373913528299	0.0004917034698127	gm12878_specific
-666	0.0005383307300532	0.0004939186383929	gm12878_specific
-665	0.0005379725502486	0.0004941570161142	gm12878_specific
-664	0.0005374251433775	0.0004934011843151	gm12878_specific
-663	0.0005361681350067	0.0004929534993265	gm12878_specific
-662	0.0005350260144978	0.0004922906929796	gm12878_specific
-661	0.0005341880089173	0.0004922616225258	gm12878_specific
-660	0.0005349854658407	0.0004938081706684	gm12878_specific
-659	0.0005336203277176	0.0004932267615923	gm12878_specific
-658	0.0005319578327756	0.0004923488338872	gm12878_specific
-657	0.0005307008244048	0.0004912732270963	gm12878_specific
-656	0.0005315793786425	0.0004921511548013	gm12878_specific
-655	0.00053527606455	0.0004956454233492	gm12878_specific
-654	0.0005340866372745	0.0004951977383605	gm12878_specific
-653	0.0005316469597377	0.0004944070220169	gm12878_specific
-652	0.000530261547286	0.0004938023565777	gm12878_specific
-651	0.0005288355861773	0.0004928197752389	gm12878_specific
-650	0.000527416383178	0.0004918139375372	gm12878_specific
-649	0.0005264905221737	0.0004914709061822	gm12878_specific
-648	0.0005243279271273	0.0004905290234788	gm12878_specific
-647	0.000522753287609	0.0004894824871417	gm12878_specific
-646	0.0005221518158617	0.0004893080644188	gm12878_specific
-645	0.0005198405424058	0.0004890289880623	gm12878_specific
-644	0.0005179820622878	0.0004879882658159	gm12878_specific
-643	0.0005136298397567	0.0004855405336052	gm12878_specific
-642	0.0005122782178527	0.0004845928368111	gm12878_specific
-641	0.0005117443272006	0.0004845172536312	gm12878_specific
-640	0.0005097844754397	0.0004837846781952	gm12878_specific
-639	0.0005081490129358	0.0004827497700396	gm12878_specific
-638	0.0005064189368986	0.0004815462532519	gm12878_specific
-637	0.0005046618284234	0.0004803659928273	gm12878_specific
-636	0.0005034453687097	0.0004791101492227	gm12878_specific
-635	0.0005015868885917	0.0004785345542373	gm12878_specific
-634	0.0004996405530498	0.0004777263956214	gm12878_specific
-633	0.0004993769867786	0.0004775054601725	gm12878_specific
-632	0.0004979915743269	0.0004770403329115	gm12878_specific
-631	0.0004975725715367	0.0004768600960979	gm12878_specific
-630	0.0004965318226705	0.0004763077574755	gm12878_specific
-629	0.0004950653129046	0.0004752670352292	gm12878_specific
-628	0.0004944368087193	0.0004746507416084	gm12878_specific
-627	0.0004933082044294	0.000474540273884	gm12878_specific
-626	0.0004916727419255	0.0004740170057154	gm12878_specific
-625	0.0004906995741546	0.0004739588648078	gm12878_specific
-624	0.0004891519670744	0.0004732553598256	gm12878_specific
-623	0.0004884288493558	0.0004730111680136	gm12878_specific
-622	0.0004862594961998	0.0004722320798516	gm12878_specific
-621	0.0004839076740867	0.0004707785571611	gm12878_specific
-620	0.0004799609381269	0.0004670691672551	gm12878_specific
-619	0.0004773658240712	0.0004654179654788	gm12878_specific
-618	0.0004740611085158	0.0004636679241595	gm12878_specific
-617	0.0004738853976682	0.0004642435191449	gm12878_specific
-616	0.0004700940982274	0.0004623597537381	gm12878_specific
-615	0.0004692560926469	0.0004621039337446	gm12878_specific
-614	0.0004682896829855	0.0004618829982956	gm12878_specific
-613	0.0004668772380958	0.0004609004169569	gm12878_specific
-612	0.0004659175865439	0.000460458546059	gm12878_specific
-611	0.0004657351175868	0.0004597550410768	gm12878_specific
-610	0.0004643902537923	0.0004590689783669	gm12878_specific
-609	0.0004630251156692	0.000458505011563	gm12878_specific
-608	0.0004620384316793	0.0004583538452032	gm12878_specific
-607	0.0004614302018224	0.0004582084929342	gm12878_specific
-606	0.0004612071842083	0.0004581212815728	gm12878_specific
-605	0.0004601934677802	0.0004582201211157	gm12878_specific
-604	0.0004601191285755	0.0004578073206716	gm12878_specific
-603	0.0004597677068805	0.0004579584870314	gm12878_specific
-602	0.0004609301017179	0.0004590108374593	gm12878_specific
-601	0.0004619911249126	0.0004596794578969	gm12878_specific
-600	0.0004611733936607	0.0004592027024545	gm12878_specific
-599	0.0004608490044037	0.0004589352542794	gm12878_specific
-598	0.0004603759367373	0.0004589003697348	gm12878_specific
-597	0.0004598352879757	0.0004593422406327	gm12878_specific
-596	0.0004598150136471	0.0004598364383475	gm12878_specific
-595	0.0004592000256808	0.0004600748160687	gm12878_specific
-594	0.000459294639214	0.0004597434128953	gm12878_specific
-593	0.000458956733738	0.0004601794697024	gm12878_specific
-592	0.0004561453601776	0.0004573421934107	gm12878_specific
-591	0.000455773664154	0.0004574410329536	gm12878_specific
-590	0.0004554830654446	0.0004576910388564	gm12878_specific
-589	0.0004556317438541	0.0004576212697673	gm12878_specific
-588	0.0004558277290302	0.0004576619684026	gm12878_specific
-587	0.0004557195992778	0.0004577898783993	gm12878_specific
-586	0.0004540435881168	0.0004561968175306	gm12878_specific
-585	0.0004545436882213	0.0004562084457121	gm12878_specific
-584	0.0004545707206594	0.0004561735611676	gm12878_specific
-583	0.0004556655344017	0.0004571852129601	gm12878_specific
-582	0.0004538678772693	0.0004555107548207	gm12878_specific
-581	0.0004495967520525	0.0004520920694528	gm12878_specific
-580	0.0004502387724569	0.0004523769599001	gm12878_specific
-579	0.0004508740347518	0.0004529002280687	gm12878_specific
-578	0.0004510700199279	0.0004535048935079	gm12878_specific
-577	0.0004524824648177	0.0004544991030282	gm12878_specific
-576	0.0004534421163695	0.0004552491207365	gm12878_specific
-575	0.0004547802220545	0.0004565572911579	gm12878_specific
-574	0.0004565846372964	0.0004575515006781	gm12878_specific
-573	0.0004580173565147	0.0004584236142924	gm12878_specific
-572	0.0004584701498526	0.0004587085047397	gm12878_specific
-571	0.000460294839423	0.0004589585106425	gm12878_specific
-570	0.0004609774084846	0.000459848066529	gm12878_specific
-569	0.0004625655642218	0.0004605283151481	gm12878_specific
-568	0.0004629034696979	0.00046145856967	gm12878_specific
-567	0.0004632075846263	0.0004617260178451	gm12878_specific
-566	0.0004644308024494	0.0004625399905517	gm12878_specific
-565	0.0004659175865439	0.000463801648247	gm12878_specific
-564	0.000467140804367	0.0004645458518645	gm12878_specific
-563	0.0004684991843806	0.0004655865741109	gm12878_specific
-562	0.0004689790101565	0.0004670342827105	gm12878_specific
-561	0.0004707226024128	0.0004679238385971	gm12878_specific
-560	0.0004722229027263	0.0004690924708402	gm12878_specific
-559	0.0004720809824263	0.0004693075921984	gm12878_specific
-558	0.0004735610084113	0.000470830883978	gm12878_specific
-557	0.0004737705098064	0.0004711855435144	gm12878_specific
-556	0.0004829953293015	0.0004743135243443	gm12878_specific
-555	0.0004846307918054	0.0004757554188532	gm12878_specific
-554	0.0004909090755497	0.0004773368515404	gm12878_specific
-553	0.0004923147623299	0.0004779240747073	gm12878_specific
-552	0.0004936866585625	0.0004783310610606	gm12878_specific
-551	0.0004958087049519	0.0004790403801336	gm12878_specific
-550	0.0004982618987077	0.0004810404273556	gm12878_specific
-549	0.0004992350664786	0.0004820695214205	gm12878_specific
-548	0.0005015463399345	0.0004834416468402	gm12878_specific
-547	0.0005039792593618	0.0004846102790833	gm12878_specific
-546	0.0005057566421657	0.0004864998585809	gm12878_specific
-545	0.000507878688555	0.0004873777862859	gm12878_specific
-544	0.0005094736024018	0.0004880522208143	gm12878_specific
-543	0.0005106022066917	0.0004882964126263	gm12878_specific
-542	0.0005123931057145	0.0004889824753362	gm12878_specific
-541	0.000514217795285	0.0004900057553103	gm12878_specific
-540	0.0005157316118175	0.0004904883248435	gm12878_specific
-539	0.000517400864869	0.0004916046302697	gm12878_specific
-538	0.0005187930354302	0.0004926918652422	gm12878_specific
-537	0.0005203474006198	0.0004935814211287	gm12878_specific
-536	0.0005222937361617	0.0004945872588305	gm12878_specific
-535	0.000524077877075	0.000495796589709	gm12878_specific
-534	0.0005256457584837	0.000496674517414	gm12878_specific
-533	0.0005276056102446	0.0004976105860266	gm12878_specific
-532	0.0005290586037914	0.0004986454941822	gm12878_specific
-531	0.0005307684055	0.0004996222614302	gm12878_specific
-530	0.0005316402016281	0.0005000292477835	gm12878_specific
-529	0.0005331607762702	0.0005004769327722	gm12878_specific
-528	0.0005323498031278	0.000500238555051	gm12878_specific
-527	0.000532586336961	0.0005003955355015	gm12878_specific
-526	0.0005345056400647	0.0005012036941174	gm12878_specific
-525	0.0005358775362973	0.0005024479095404	gm12878_specific
-524	0.0005366614770017	0.0005031223440688	gm12878_specific
-523	0.0005379860664676	0.0005040409704091	gm12878_specific
-522	0.0005389457180195	0.0005045991231223	gm12878_specific
-521	0.000541459734761	0.0005058665949083	gm12878_specific
-520	0.0005429194864174	0.0005064305617122	gm12878_specific
-519	0.000544277866431	0.0005073375598711	gm12878_specific
-518	0.0005459336032634	0.0005078782703119	gm12878_specific
-517	0.0005466837534202	0.0005083026989375	gm12878_specific
-516	0.000547629888753	0.000508680614837	gm12878_specific
-515	0.0005480826820909	0.0005094306325453	gm12878_specific
-514	0.0005487382187143	0.0005103085602503	gm12878_specific
-513	0.0005486030565239	0.0005100120416215	gm12878_specific
-512	0.0005490085430951	0.0005100701825291	gm12878_specific
-511	0.0005484543781145	0.0005101632079813	gm12878_specific
-510	0.0005494275458854	0.0005100585543476	gm12878_specific
-509	0.0005493396904616	0.0005100294838938	gm12878_specific
-508	0.0005497586932519	0.0005110178793233	gm12878_specific
-507	0.0005493734810092	0.0005105992647884	gm12878_specific
-506	0.0005527660519884	0.0005130237406361	gm12878_specific
-505	0.0005539960279211	0.0005137505019813	gm12878_specific
-504	0.0005543947563828	0.0005138667837965	gm12878_specific
-503	0.0005545907415589	0.0005133958424448	gm12878_specific
-502	0.0005549354051444	0.0005135528228954	gm12878_specific
-501	0.0005536581224451	0.0005125295429213	gm12878_specific
-500	0.0005528741817407	0.0005122388383832	gm12878_specific
-499	0.0005521037572554	0.0005117620829408	gm12878_specific
-498	0.000551137347594	0.0005119306915728	gm12878_specific
-497	0.0005500830825089	0.0005113143979521	gm12878_specific
-496	0.000549968194647	0.0005107620593297	gm12878_specific
-495	0.0005490896404094	0.0005107620593297	gm12878_specific
-494	0.0005487314606048	0.0005099190161693	gm12878_specific
-493	0.0005482246023908	0.0005100643684383	gm12878_specific
-492	0.0005475758238769	0.0005094364466361	gm12878_specific
-491	0.0005460957978919	0.000508413166662	gm12878_specific
-490	0.0005452577923114	0.0005079073407657	gm12878_specific
-489	0.0005438723798598	0.0005077154757706	gm12878_specific
-488	0.0005423991119844	0.0005064654462568	gm12878_specific
-487	0.0005405338737568	0.0005051979744707	gm12878_specific
-486	0.0005394728505621	0.0005045467963054	gm12878_specific
-485	0.0005383036976151	0.0005034479331514	gm12878_specific
-484	0.0005375670636774	0.0005027153577155	gm12878_specific
-483	0.0005367087837683	0.0005017444045582	gm12878_specific
-482	0.0005277272562159	0.0004987327055437	gm12878_specific
-481	0.0005261931653548	0.000497796636931	gm12878_specific
-480	0.0005197526869821	0.0004964826524189	gm12878_specific
-479	0.0005182523866686	0.0004959768265226	gm12878_specific
-478	0.0005169007647645	0.000495453558354	gm12878_specific
-477	0.0005147989927037	0.0004946453997381	gm12878_specific
-476	0.0005121633299908	0.0004933372293167	gm12878_specific
-475	0.0005111090649057	0.000492209295709	gm12878_specific
-474	0.0005090951482686	0.0004912441566425	gm12878_specific
-473	0.0005069122788936	0.0004894883012325	gm12878_specific
-472	0.0005052092352945	0.0004883138548986	gm12878_specific
-471	0.000503371029505	0.000487645234461	gm12878_specific
-470	0.0005014179358537	0.0004868196335728	gm12878_specific
-469	0.0005000663139496	0.0004865638135793	gm12878_specific
-468	0.0004980253648745	0.0004860928722276	gm12878_specific
-467	0.0004959844157994	0.0004852730854302	gm12878_specific
-466	0.0004943624695145	0.0004842207350023	gm12878_specific
-465	0.0004930649124867	0.0004832381536636	gm12878_specific
-464	0.000491665983816	0.0004827090714042	gm12878_specific
-463	0.0004891992738411	0.0004821102200558	gm12878_specific
-462	0.000487158324766	0.0004814532277997	gm12878_specific
-461	0.0004851106175813	0.0004800229614723	gm12878_specific
-460	0.0004832588955728	0.0004787787460493	gm12878_specific
-459	0.000481001686993	0.0004774356910833	gm12878_specific
-458	0.0004787985432894	0.0004763251997478	gm12878_specific
-457	0.0004765143022716	0.0004751623815955	gm12878_specific
-456	0.0004752843263389	0.0004749530743281	gm12878_specific
-455	0.0004732163448257	0.0004743542229796	gm12878_specific
-454	0.0004723175162595	0.000473807698448	gm12878_specific
-453	0.0004705941983319	0.0004730111680136	gm12878_specific
-452	0.0004684045708473	0.0004719006766781	gm12878_specific
-451	0.0004669110286434	0.0004706215767105	gm12878_specific
-450	0.0004664041704293	0.0004700808662697	gm12878_specific
-449	0.0004651201296205	0.000469342476743	gm12878_specific
-448	0.0004634103279119	0.0004685343181271	gm12878_specific
-447	0.0004601191285755	0.0004669063727138	gm12878_specific
-446	0.0004580308727338	0.0004658947209212	gm12878_specific
-445	0.0004563481034632	0.0004647435309504	gm12878_specific
-444	0.0004549694491211	0.0004640749105128	gm12878_specific
-443	0.000453252889303	0.0004629876755404	gm12878_specific
-442	0.0004517120403323	0.0004616097360298	gm12878_specific
-441	0.0004508267279852	0.0004606969237802	gm12878_specific
-440	0.0004495224128478	0.0004598306242567	gm12878_specific
-439	0.0004488398437862	0.0004596096888078	gm12878_specific
-438	0.0004477923368106	0.0004589643247332	gm12878_specific
-437	0.0004469408150111	0.0004582957042956	gm12878_specific
-436	0.0004456364998737	0.0004579468588499	gm12878_specific
-435	0.0004442646036411	0.0004569410211481	gm12878_specific
-434	0.0004432981939797	0.0004556735493621	gm12878_specific
-433	0.0004423723329754	0.0004554700561854	gm12878_specific
-432	0.0004374591873542	0.0004525164980784	gm12878_specific
-431	0.0004362292114215	0.0004516850830995	gm12878_specific
-430	0.0004350330260364	0.000451452519469	gm12878_specific
-429	0.0004333097081088	0.0004511501867494	gm12878_specific
-428	0.0004318567145619	0.0004503013294982	gm12878_specific
-427	0.0004316877618239	0.0004499757404155	gm12878_specific
-426	0.0004311200806242	0.000449574568153	gm12878_specific
-425	0.0004304577858912	0.0004497141063313	gm12878_specific
-424	0.0004306875616149	0.0004490629281659	gm12878_specific
-423	0.0004302685588246	0.0004491326972551	gm12878_specific
-422	0.0004301739452914	0.0004490687422567	gm12878_specific
-421	0.0004299441695677	0.0004488885054431	gm12878_specific
-420	0.0004298360398154	0.0004493071199779	gm12878_specific
-419	0.0004294373113537	0.0004486675699941	gm12878_specific
-418	0.0004291940194109	0.0004484931472713	gm12878_specific
-417	0.0004293291816013	0.0004485280318159	gm12878_specific
-416	0.0004298157654868	0.0004488012940817	gm12878_specific
-415	0.0004304848183293	0.0004489175758969	gm12878_specific
-414	0.0004309511278862	0.0004491675817997	gm12878_specific
-413	0.0004313228239098	0.0004496559654236	gm12878_specific
-412	0.0004313971631145	0.0004494582863377	gm12878_specific
-411	0.0004314174374431	0.0004499989967786	gm12878_specific
-410	0.000431728310481	0.000449597824516	gm12878_specific
-409	0.0004316539712763	0.0004498652726911	gm12878_specific
-408	0.0004319242956571	0.0004500687658677	gm12878_specific
-407	0.0004322824754617	0.0004500803940493	gm12878_specific
-406	0.0004334854189563	0.0004507315722146	gm12878_specific
-405	0.0004342558434416	0.0004509699499358	gm12878_specific
-404	0.0004351681882268	0.0004515920576473	gm12878_specific
-403	0.0004360332262454	0.0004518129930963	gm12878_specific
-402	0.0004367766182926	0.0004521385821789	gm12878_specific
-401	0.0004374456711351	0.0004524816135339	gm12878_specific
-400	0.0004390608593105	0.000452574638986	gm12878_specific
-399	0.0004400272689719	0.0004535572203248	gm12878_specific
-398	0.000441081534057	0.0004538769953167	gm12878_specific
-397	0.0004414261976426	0.0004539060657705	gm12878_specific
-396	0.0004422168964564	0.0004544874748467	gm12878_specific
-395	0.0004436428575652	0.0004555805239099	gm12878_specific
-394	0.0004451296416596	0.0004562200738937	gm12878_specific
-393	0.0004464947797827	0.000456871252059	gm12878_specific
-392	0.0004477044813868	0.0004580805829374	gm12878_specific
-391	0.0004483194693532	0.0004591096770023	gm12878_specific
-390	0.0004518539606323	0.0004619992801109	gm12878_specific
-389	0.0004542057827453	0.0004630807009925	gm12878_specific
-388	0.0004573347874532	0.0004651272609407	gm12878_specific
-387	0.0004586796512477	0.0004660284450088	gm12878_specific
-386	0.0004604097272849	0.0004673947563378	gm12878_specific
-385	0.000461450476151	0.0004686854844869	gm12878_specific
-384	0.000462944018355	0.000469755277187	gm12878_specific
-383	0.000464606513297	0.0004713657803281	gm12878_specific
-382	0.0004660662649533	0.0004721681248532	gm12878_specific
-381	0.0004680058423856	0.0004736565320882	gm12878_specific
-380	0.0004690195588137	0.0004740693325323	gm12878_specific
-379	0.000478974254137	0.000477540344717	gm12878_specific
-378	0.0004829007157682	0.0004794182960331	gm12878_specific
-377	0.0004846848566816	0.0004809357737219	gm12878_specific
-376	0.000485482313605	0.0004814474137089	gm12878_specific
-375	0.0004874691978039	0.0004827962827657	gm12878_specific
-374	0.000489341194141	0.0004838951459196	gm12878_specific
-373	0.0004920985028253	0.0004856161167851	gm12878_specific
-372	0.0004936190774673	0.0004867324222114	gm12878_specific
-371	0.0004968156632704	0.000488156874448	gm12878_specific
-370	0.0005016612277964	0.0004903604148467	gm12878_specific
-369	0.0005080138507454	0.0004930232684156	gm12878_specific
-368	0.000509865572754	0.0004950349438192	gm12878_specific
-367	0.0005118119082958	0.0004960814801563	gm12878_specific
-366	0.0005134608870187	0.0004968489401368	gm12878_specific
-365	0.0005152990928082	0.0004983315332811	gm12878_specific
-364	0.0005168737323264	0.0004994536527981	gm12878_specific
-363	0.0005189755043872	0.0005018839427365	gm12878_specific
-362	0.0005218950077	0.0005036746826912	gm12878_specific
-361	0.0005239697473227	0.0005051863462892	gm12878_specific
-360	0.0005253416435553	0.0005065875421628	gm12878_specific
-359	0.0005274636899446	0.000508046878944	gm12878_specific
-358	0.0005294776065817	0.0005090876011903	gm12878_specific
-357	0.0005307684055	0.0005100178557122	gm12878_specific
-356	0.0005332215992559	0.0005106632197868	gm12878_specific
-355	0.0005359721498306	0.0005120295311158	gm12878_specific
-354	0.0005374994825822	0.0005130179265453	gm12878_specific
-353	0.0005402703074855	0.0005145179619618	gm12878_specific
-352	0.0005422301592464	0.0005155761264805	gm12878_specific
-351	0.0005441291880215	0.0005165935923638	gm12878_specific
-350	0.0005451564206686	0.0005177389682438	gm12878_specific
-349	0.0005474339035769	0.0005188320173071	gm12878_specific
-348	0.0005490558498618	0.0005198262268273	gm12878_specific
-347	0.000550799442118	0.0005209250899813	gm12878_specific
-346	0.0005522389194458	0.0005216285949635	gm12878_specific
-345	0.0005535499926927	0.0005224716381239	gm12878_specific
-344	0.000555307101168	0.0005230763035631	gm12878_specific
-343	0.0005568074014815	0.0005252158889635	gm12878_specific
-342	0.000557321017805	0.0005261752139392	gm12878_specific
-341	0.0005581860558236	0.0005268670907398	gm12878_specific
-340	0.0005592200465802	0.0005280124666199	gm12878_specific
-339	0.0005598350345466	0.0005281636329797	gm12878_specific
-338	0.000561308302422	0.0005297625079392	gm12878_specific
-337	0.0005625044878071	0.00053030321838	gm12878_specific
-336	0.0005627207473117	0.0005307392751871	gm12878_specific
-335	0.0005630383784592	0.0005314311519878	gm12878_specific
-334	0.0005635587528922	0.0005319020933395	gm12878_specific
-333	0.0005646805990726	0.0005329544437674	gm12878_specific
-332	0.0005651604248485	0.000533157936944	gm12878_specific
-331	0.0005651333924104	0.0005339137687431	gm12878_specific
-330	0.0005654104749008	0.0005343265691871	gm12878_specific
-329	0.0005679312497518	0.0005358033482406	gm12878_specific
-328	0.0005730336224396	0.0005377103700105	gm12878_specific
-327	0.0005733850441346	0.0005377103700105	gm12878_specific
-326	0.000572168584421	0.0005373731527463	gm12878_specific
-325	0.0005718509532735	0.0005375533895599	gm12878_specific
-324	0.0005721280357639	0.0005388266754367	gm12878_specific
-323	0.0005727565399492	0.000540088333132	gm12878_specific
-322	0.0005724051182542	0.0005409313762925	gm12878_specific
-321	0.0005709048179407	0.0005396639045064	gm12878_specific
-320	0.0005701073610173	0.0005391638927009	gm12878_specific
-319	0.0005688098039894	0.0005385650413525	gm12878_specific
-318	0.0005686205769229	0.0005385417849894	gm12878_specific
-317	0.000567843394328	0.0005380359590931	gm12878_specific
-316	0.0005645657112107	0.0005351172855307	gm12878_specific
-315	0.000562490971588	0.0005343265691871	gm12878_specific
-314	0.0005597133885752	0.0005326637392293	gm12878_specific
-313	0.0005588686248852	0.0005327276942277	gm12878_specific
-312	0.0005577602949238	0.0005313788251709	gm12878_specific
-311	0.0005566857555101	0.0005312567292649	gm12878_specific
-310	0.0005560910418724	0.0005304311283768	gm12878_specific
-309	0.0005543001428495	0.000528960163414	gm12878_specific
-308	0.0005527795682074	0.0005283380557025	gm12878_specific
-307	0.0005508602651037	0.0005266694116539	gm12878_specific
-306	0.0005494005134473	0.0005263089380267	gm12878_specific
-305	0.0005397634492715	0.000523494918098	gm12878_specific
-304	0.0005361613768972	0.0005219832544999	gm12878_specific
-303	0.0005337216993604	0.0005202332131806	gm12878_specific
-302	0.0005320321719803	0.0005194715672908	gm12878_specific
-301	0.0005298966093719	0.0005177854809699	gm12878_specific
-300	0.0005279367576111	0.0005167215023605	gm12878_specific
-299	0.0005259633896312	0.0005151400696733	gm12878_specific
-298	0.0005241995230464	0.0005145121478711	gm12878_specific
-297	0.0005205298695769	0.0005131574647236	gm12878_specific
-296	0.0005151504143988	0.0005110527638678	gm12878_specific
-295	0.0005094871186208	0.0005090934152811	gm12878_specific
-294	0.000507723252036	0.0005083724680267	gm12878_specific
-293	0.0005056147218657	0.0005075701235015	gm12878_specific
-292	0.0005036345957763	0.0005070410412422	gm12878_specific
-291	0.0005017152926726	0.0005052096026523	gm12878_specific
-290	0.0005002555410162	0.000504238649495	gm12878_specific
-289	0.0004990120488645	0.0005020234809148	gm12878_specific
-288	0.0004957208495281	0.0005002734395955	gm12878_specific
-287	0.0004936461099054	0.0004999129659683	gm12878_specific
-286	0.0004921255352633	0.000498796660542	gm12878_specific
-285	0.0004900507956406	0.0004973780223962	gm12878_specific
-284	0.0004881652830845	0.0004968140555923	gm12878_specific
-283	0.0004867393219757	0.0004957151924383	gm12878_specific
-282	0.0004843942579722	0.0004947616815534	gm12878_specific
-281	0.0004828736833301	0.0004943488811093	gm12878_specific
-280	0.0004851917148956	0.0004950407579099	gm12878_specific
-279	0.000482326276459	0.0004932849024999	gm12878_specific
-278	0.0004800825840983	0.0004919185911709	gm12878_specific
-277	0.000478480912142	0.0004911453170996	gm12878_specific
-276	0.0004783322337325	0.0004906336771125	gm12878_specific
-275	0.0004763521076431	0.0004892092248759	gm12878_specific
-274	0.0004744598369775	0.0004883429253524	gm12878_specific
-273	0.0004723513068071	0.000487424299012	gm12878_specific
-272	0.0004705874402224	0.0004864766022179	gm12878_specific
-271	0.0004692560926469	0.0004855812322406	gm12878_specific
-270	0.0004676746950191	0.0004845753945388	gm12878_specific
-269	0.0004661879109247	0.0004823137132324	gm12878_specific
-268	0.0004650525485253	0.0004810229850833	gm12878_specific
-267	0.0004635590063213	0.0004795287637576	gm12878_specific
-266	0.0004624709506886	0.0004786275796895	gm12878_specific
-265	0.0004614437180415	0.0004779589592519	gm12878_specific
-264	0.0004595041406092	0.0004760344952097	gm12878_specific
-263	0.0004591797513522	0.0004752554070477	gm12878_specific
-262	0.0004582741646765	0.0004749705166003	gm12878_specific
-261	0.0004573685780008	0.0004738600252648	gm12878_specific
-260	0.0004562399737109	0.0004733948980039	gm12878_specific
-259	0.000454928900464	0.0004726099957511	gm12878_specific
-258	0.0004534826650266	0.0004720227725841	gm12878_specific
-257	0.0004534083258219	0.0004711448448791	gm12878_specific
-256	0.0004520364295893	0.0004706622753459	gm12878_specific
-255	0.0004488195694577	0.0004688889776635	gm12878_specific
-254	0.0004437982940842	0.0004666272963572	gm12878_specific
-253	0.0004430616601464	0.0004664761299974	gm12878_specific
-252	0.0004441699901078	0.000467121494072	gm12878_specific
-251	0.0004440213116983	0.0004665865977219	gm12878_specific
-250	0.0004429535303941	0.0004644935250477	gm12878_specific
-249	0.0004424128816325	0.0004630923291741	gm12878_specific
-248	0.0004437374710985	0.0004622783564674	gm12878_specific
-247	0.0004445146536933	0.0004619295110217	gm12878_specific
-246	0.0004447511875265	0.000461801601025	gm12878_specific
-245	0.0004451769484263	0.0004618422996603	gm12878_specific
-244	0.0004448593172788	0.000461092281952	gm12878_specific
-243	0.0004451228835501	0.0004610283269536	gm12878_specific
-242	0.0004458054526117	0.0004609353015015	gm12878_specific
-241	0.0004466029095351	0.0004605457574204	gm12878_specific
-240	0.0004479477733296	0.0004608539042308	gm12878_specific
-239	0.0004487925370196	0.0004606562251449	gm12878_specific
-238	0.0004496981236953	0.000460946929683	gm12878_specific
-237	0.0004506375009186	0.0004600050469796	gm12878_specific
-236	0.0004533272285077	0.0004616678769374	gm12878_specific
-235	0.0004549694491211	0.0004618481137511	gm12878_specific
-234	0.0004562737642585	0.0004617550882989	gm12878_specific
-233	0.0004570779792914	0.0004620167223831	gm12878_specific
-232	0.0004584431174145	0.0004621620746522	gm12878_specific
-231	0.0004595446892663	0.0004615922937575	gm12878_specific
-230	0.0004607949395275	0.0004618190432972	gm12878_specific
-229	0.0004621871100887	0.0004628713937251	gm12878_specific
-228	0.000463606313088	0.0004633365209861	gm12878_specific
-227	0.0004657216013678	0.0004648249282211	gm12878_specific
-226	0.0004699792103655	0.0004671505645258	gm12878_specific
-225	0.0004709388619174	0.0004673191731579	gm12878_specific
-224	0.000472959536664	0.0004680575626846	gm12878_specific
-223	0.0004789945284655	0.0004698250462762	gm12878_specific
-222	0.0004816707398355	0.0004704762244415	gm12878_specific
-221	0.0004832791699014	0.0004715285748694	gm12878_specific
-220	0.000485002487829	0.000471586715777	gm12878_specific
-219	0.0004870637112327	0.0004715518312324	gm12878_specific
-218	0.0004888748845841	0.0004716797412292	gm12878_specific
-217	0.0004909428660973	0.000472464643482	gm12878_specific
-216	0.000492328278549	0.0004732611739164	gm12878_specific
-215	0.0004937880302053	0.0004739472366263	gm12878_specific
-214	0.000495849253609	0.0004745867866101	gm12878_specific
-213	0.0004977820729318	0.0004750809843248	gm12878_specific
-212	0.000499708134145	0.0004757903033978	gm12878_specific
-211	0.0005014855169489	0.000476394968837	gm12878_specific
-210	0.0005036008052287	0.0004770519610931	gm12878_specific
-209	0.0005056890610705	0.0004779415169796	gm12878_specific
-208	0.0005073988627791	0.0004781740806101	gm12878_specific
-207	0.0005086220806022	0.0004784066442405	gm12878_specific
-206	0.0005065473409795	0.00047763918426	gm12878_specific
-205	0.0005079395115407	0.0004786624642341	gm12878_specific
-204	0.000509879088973	0.0004801159869245	gm12878_specific
-203	0.0005118389407339	0.0004805287873686	gm12878_specific
-202	0.000513231111295	0.0004813195037122	gm12878_specific
-201	0.000514893606237	0.0004823834823216	gm12878_specific
-200	0.0005179279974116	0.0004839997995534	gm12878_specific
-199	0.0005206717898768	0.0004853777390639	gm12878_specific
-198	0.0005230168538803	0.0004862963654043	gm12878_specific
-197	0.0005262810207786	0.0004886336298905	gm12878_specific
-196	0.0005278015954207	0.0004897092366814	gm12878_specific
-195	0.0005299844647957	0.0004909825225582	gm12878_specific
-194	0.0005326674342752	0.0004929244288727	gm12878_specific
-193	0.0005361478606781	0.0004959128715242	gm12878_specific
-192	0.0005375400312393	0.0004966628892325	gm12878_specific
-191	0.0005401013547475	0.0004980466428338	gm12878_specific
-190	0.0005423788376558	0.0004995117937057	gm12878_specific
-189	0.0005441427042406	0.0005004129777738	gm12878_specific
-188	0.0005460214586872	0.0005018955709181	gm12878_specific
-187	0.0005489342038904	0.000503872361777	gm12878_specific
-186	0.000550785925899	0.0005049421544772	gm12878_specific
-185	0.0005533269750786	0.0005060061330866	gm12878_specific
-184	0.0005554084728108	0.0005067735930672	gm12878_specific
-183	0.0005576521651715	0.0005076922194075	gm12878_specific
-182	0.0005599904710655	0.0005085701471126	gm12878_specific
-181	0.0005617746119789	0.0005099480866231	gm12878_specific
-180	0.0005634506231399	0.0005112097443184	gm12878_specific
-179	0.0005654712978864	0.0005124074470153	gm12878_specific
-178	0.0005661133182909	0.0005129307151839	gm12878_specific
-177	0.0005674784564139	0.0005142505137868	gm12878_specific
-176	0.0005687354647847	0.0005160935805583	gm12878_specific
-175	0.0005700195055936	0.0005175587314302	gm12878_specific
-174	0.0005708237206265	0.0005188262032163	gm12878_specific
-173	0.0005719523249163	0.0005202855399975	gm12878_specific
-172	0.000573520206325	0.0005211925381563	gm12878_specific
-171	0.0005754597837573	0.0005224134972163	gm12878_specific
-170	0.0005765545974996	0.0005237681803638	gm12878_specific
-169	0.0005782103343321	0.0005248670435178	gm12878_specific
-168	0.0005783117059749	0.0005261228871223	gm12878_specific
-167	0.000579014549365	0.0005277392043541	gm12878_specific
-166	0.0005789807588174	0.0005286578306944	gm12878_specific
-165	0.000579183502103	0.0005293322652228	gm12878_specific
-164	0.0005797714576312	0.0005312044024481	gm12878_specific
-163	0.0005803864455976	0.0005324951305972	gm12878_specific
-162	0.0005787104344366	0.0005319311637933	gm12878_specific
-161	0.0005787104344366	0.0005328788605875	gm12878_specific
-160	0.0005786496114509	0.0005338439996539	gm12878_specific
-159	0.0005807446254022	0.0005357393932423	gm12878_specific
-158	0.0005804540266928	0.0005363847573168	gm12878_specific
-157	0.0005812312092876	0.000537844094098	gm12878_specific
-156	0.0005809473686878	0.0005384720159003	gm12878_specific
-155	0.0005816164215303	0.0005391638927009	gm12878_specific
-154	0.0005822584419347	0.0005402278713103	gm12878_specific
-153	0.0005808257227164	0.0005400011217706	gm12878_specific
-152	0.0005782914316463	0.000539576693145	gm12878_specific
-151	0.0005781765437845	0.0005410244017447	gm12878_specific
-150	0.0005772709571088	0.0005414779008241	gm12878_specific
-149	0.0005720401803401	0.0005409546326556	gm12878_specific
-148	0.0005722091330781	0.0005433093394141	gm12878_specific
-147	0.0005710737706787	0.000543262826688	gm12878_specific
-146	0.0005697626974318	0.0005437395821304	gm12878_specific
-145	0.0005683164619945	0.0005445942534724	gm12878_specific
-144	0.0005665120467526	0.0005453093866361	gm12878_specific
-143	0.0005645589531012	0.0005457628857155	gm12878_specific
-142	0.000562997829802	0.0005462221988857	gm12878_specific
-141	0.0005610447361507	0.0005465884866037	gm12878_specific
-140	0.0005595917426038	0.0005467977938711	gm12878_specific
-139	0.0005572872272574	0.0005466001147852	gm12878_specific
-138	0.0005553544079346	0.0005468850052325	gm12878_specific
-137	0.0005532729102024	0.0005468559347787	gm12878_specific
-136	0.0005508062002275	0.0005466582556928	gm12878_specific
-135	0.000548292183486	0.0005465710443314	gm12878_specific
-134	0.0005460011843586	0.0005468908193233	gm12878_specific
-133	0.0005439805096121	0.0005468675629603	gm12878_specific
-132	0.0005429262445269	0.0005470943125	gm12878_specific
-131	0.0005413042982421	0.0005472338506783	gm12878_specific
-130	0.000539432301905	0.0005471582674983	gm12878_specific
-129	0.0005370872379015	0.0005474780424902	gm12878_specific
-128	0.0005338568615508	0.0005476233947593	gm12878_specific
-127	0.0005316604759567	0.0005480420092941	gm12878_specific
-126	0.0005275920940255	0.0005472105943152	gm12878_specific
-125	0.0005245982515081	0.0005464722047885	gm12878_specific
-124	0.0005213340846098	0.0005463326666102	gm12878_specific
-123	0.0005178401419878	0.0005450768230056	gm12878_specific
-122	0.0005157518861461	0.0005456407898095	gm12878_specific
-121	0.000512710736862	0.000545239617547	gm12878_specific
-120	0.0005089261955306	0.0005438674921272	gm12878_specific
-119	0.0005047767162852	0.000541943028085	gm12878_specific
-118	0.0005024451685007	0.0005415476699132	gm12878_specific
-117	0.0004999581841973	0.0005421407071709	gm12878_specific
-116	0.0004968156632704	0.0005417686053622	gm12878_specific
-115	0.0004932203490056	0.0005416290671839	gm12878_specific
-114	0.0004913348364495	0.0005416058108209	gm12878_specific
-113	0.0005103589147489	0.0005559782431839	gm12878_specific
-112	0.0005146638305133	0.0005604085803444	gm12878_specific
-111	0.0005114469703817	0.0005611527839619	gm12878_specific
-110	0.0005088383401069	0.0005616702380397	gm12878_specific
-109	0.0005057769164942	0.0005622865316604	gm12878_specific
-108	0.0005038914039381	0.0005628272421013	gm12878_specific
-107	0.000501370629087	0.0005626818898322	gm12878_specific
-106	0.0004992553408072	0.0005640075025259	gm12878_specific
-105	0.0004976469107414	0.0005641586688857	gm12878_specific
-104	0.0004958762860471	0.0005660249920203	gm12878_specific
-103	0.0004945584546906	0.0005666064010964	gm12878_specific
-102	0.0004934095760722	0.0005673389765324	gm12878_specific
-101	0.0004951802007665	0.0005707460337188	gm12878_specific
-100	0.000492666184025	0.0005714553527917	gm12878_specific
-99	0.0004914226918732	0.0005716123332423	gm12878_specific
-98	0.0004981267365173	0.0005806125457415	gm12878_specific
-97	0.000497342795813	0.0005820951388858	gm12878_specific
-96	0.0004994310516547	0.0005841707692877	gm12878_specific
-95	0.0005000460396211	0.0005867871101305	gm12878_specific
-94	0.0005051686866374	0.0005923744513525	gm12878_specific
-93	0.0005161708889363	0.0006021421238323	gm12878_specific
-92	0.0005187930354302	0.0006061073337318	gm12878_specific
-91	0.0005181239825877	0.000607566670513	gm12878_specific
-90	0.0005197932356392	0.0006115667649571	gm12878_specific
-89	0.0005196242829012	0.0006139796126232	gm12878_specific
-88	0.0005190566017015	0.0006155784875827	gm12878_specific
-87	0.0005210299696814	0.00061830529615	gm12878_specific
-86	0.0005207055804244	0.0006195785820268	gm12878_specific
-85	0.0005292545889675	0.0006253810446071	gm12878_specific
-84	0.0005342285575744	0.00062906717815	gm12878_specific
-83	0.0005371345446681	0.0006364568875082	gm12878_specific
-82	0.0005367290580969	0.0006386313574531	gm12878_specific
-81	0.0005355666632594	0.0006392534651646	gm12878_specific
-80	0.0005339312007555	0.0006401604633234	gm12878_specific
-79	0.0005325119977563	0.0006403697705909	gm12878_specific
-78	0.0005305521459954	0.0006402883733202	gm12878_specific
-77	0.0005290991524485	0.0006400790660528	gm12878_specific
-76	0.0005278218697492	0.0006406255905844	gm12878_specific
-75	0.0005271798493448	0.0006410907178453	gm12878_specific
-74	0.0005238818918989	0.0006391371833494	gm12878_specific
-73	0.0005223680753664	0.000638805780176	gm12878_specific
-72	0.0005216787481953	0.0006391488115309	gm12878_specific
-71	0.0005213070521717	0.0006409976923931	gm12878_specific
-70	0.0005211043088861	0.0006419570173688	gm12878_specific
-69	0.0005201514154438	0.0006423698178129	gm12878_specific
-68	0.0005192052801109	0.000642393074176	gm12878_specific
-67	0.0005181848055734	0.0006423698178129	gm12878_specific
-66	0.0005167047795884	0.0006428930859815	gm12878_specific
-65	0.0005161370983887	0.000642927970526	gm12878_specific
-64	0.0005151368981797	0.0006431372777935	gm12878_specific
-63	0.000514217795285	0.0006438465968664	gm12878_specific
-62	0.000514542184542	0.0006454512859166	gm12878_specific
-61	0.0005139812614518	0.0006458466440884	gm12878_specific
-60	0.0005133459991569	0.0006465850336152	gm12878_specific
-59	0.0005123795894955	0.000646881552244	gm12878_specific
-58	0.0005104332539537	0.0006471431863283	gm12878_specific
-57	0.0005093519564304	0.0006471896990544	gm12878_specific
-56	0.0005081287386073	0.0006470094622408	gm12878_specific
-55	0.0005072366681506	0.000647468775411	gm12878_specific
-54	0.0005065946477462	0.0006470385326946	gm12878_specific
-53	0.0005060675152036	0.0006472943526881	gm12878_specific
-52	0.0005059391111227	0.0006480559985779	gm12878_specific
-51	0.0005053106069373	0.000647736223586	gm12878_specific
-50	0.0005048375392709	0.000648102511304	gm12878_specific
-49	0.0005044050202616	0.0006495734762667	gm12878_specific
-48	0.0005034994335859	0.0006495095212684	gm12878_specific
-47	0.000503202076767	0.0006503060517027	gm12878_specific
-46	0.00050287768751	0.0006507828071452	gm12878_specific
-45	0.0005032966903003	0.0006544805688697	gm12878_specific
-44	0.0005094262956351	0.0006698239543899	gm12878_specific
-43	0.0005088721306545	0.0006695506921241	gm12878_specific
-42	0.0005134608870187	0.000673434504753	gm12878_specific
-41	0.0005130689166665	0.0006737135811096	gm12878_specific
-40	0.0005120416840195	0.0006728821661306	gm12878_specific
-39	0.0004903616686786	0.0006584806633138	gm12878_specific
-38	0.0004846307918054	0.0006547131325001	gm12878_specific
-37	0.0004846375499149	0.0006538759034304	gm12878_specific
-36	0.0004843334349865	0.0006541898643316	gm12878_specific
-35	0.0004842658538913	0.0006538642752489	gm12878_specific
-34	0.000483171040149	0.0006535968270739	gm12878_specific
-33	0.0004827993441254	0.0006537131088891	gm12878_specific
-32	0.0004817180466022	0.0006523177271063	gm12878_specific
-31	0.0004802312625077	0.000652788668458	gm12878_specific
-30	0.0004790283190131	0.0006511723512262	gm12878_specific
-29	0.0004778118592995	0.0006500560458	gm12878_specific
-28	0.0004762507360003	0.0006489513685552	gm12878_specific
-27	0.000471648463417	0.0006450384854726	gm12878_specific
-26	0.0004706955699747	0.000643904737774	gm12878_specific
-25	0.0004685194587092	0.0006438582250479	gm12878_specific
-24	0.0004584971822907	0.0006348114998226	gm12878_specific
-23	0.0004558344871397	0.000633142855774	gm12878_specific
-22	0.0004511511172422	0.000630799777197	gm12878_specific
-21	0.0004474409151156	0.0006283287886233	gm12878_specific
-20	0.0004403313839003	0.0006222239933234	gm12878_specific
-19	0.0004275180082499	0.0006124446926621	gm12878_specific
-18	0.0004226521693953	0.0006078690032326	gm12878_specific
-17	0.0004214019191341	0.0006063282691808	gm12878_specific
-16	0.0004167590978937	0.0006021711942861	gm12878_specific
-15	0.000414853311009	0.0005997757888923	gm12878_specific
-14	0.0004130691700957	0.000598293195748	gm12878_specific
-13	0.0004089467232883	0.0005957001112683	gm12878_specific
-12	0.0004070747269512	0.0005948512540171	gm12878_specific
-11	0.0003945992567769	0.000588630176902	gm12878_specific
-10	0.0003878479053661	0.0005849672997221	gm12878_specific
-9	0.0003821778514787	0.0005775601480916	gm12878_specific
-8	0.0003809005687793	0.0005758682476799	gm12878_specific
-7	0.0003801098699655	0.0005754205626913	gm12878_specific
-6	0.0003786839088567	0.0005742693727204	gm12878_specific
-5	0.0003783257290521	0.0005742868149927	gm12878_specific
-4	0.0003779743073571	0.0005741472768144	gm12878_specific
-3	0.000377622885662	0.0005741182063606	gm12878_specific
-2	0.0003772106409813	0.000573693777735	gm12878_specific
-1	0.0003769808652576	0.0005735193550122	gm12878_specific
0	0.0003770011395862	0.0005739902963639	gm12878_specific
1	0.0003791367021946	0.0005760833690381	gm12878_specific
2	0.0003839687505015	0.0005810369743671	gm12878_specific
3	0.0003836511193541	0.0005797288039457	gm12878_specific
4	0.0003835767801494	0.0005793043753201	gm12878_specific
5	0.0003837254585588	0.0005797985730349	gm12878_specific
6	0.0003854960832531	0.0005812520957253	gm12878_specific
7	0.0003856177292245	0.0005813044225422	gm12878_specific
8	0.0003867260591858	0.0005811358139101	gm12878_specific
9	0.0003873951120283	0.0005816532679879	gm12878_specific
10	0.0003901726950411	0.0005843626342828	gm12878_specific
11	0.0003916189304784	0.0005852056774433	gm12878_specific
12	0.0003921866116781	0.0005850196265389	gm12878_specific
13	0.0003936598795535	0.0005859847656054	gm12878_specific
14	0.0003959846692285	0.0005872406092099	gm12878_specific
15	0.0003970929991898	0.0005876185251094	gm12878_specific
16	0.0004008910567402	0.0005891708873428	gm12878_specific
17	0.0004016885136636	0.0005897406682375	gm12878_specific
18	0.0004030198612391	0.0005905430127626	gm12878_specific
19	0.0004069665971989	0.0005921651440851	gm12878_specific
20	0.0004146100190663	0.000598514131197	gm12878_specific
21	0.0004170834871507	0.0005997060198031	gm12878_specific
22	0.0004205503973346	0.0006019270024741	gm12878_specific
23	0.0004269097783931	0.0006071480559782	gm12878_specific
24	0.0004285790314446	0.0006089794945681	gm12878_specific
25	0.000429883346582	0.000609543461372	gm12878_specific
26	0.0004346545719033	0.0006153342957707	gm12878_specific
27	0.0004351884625554	0.0006151133603218	gm12878_specific
28	0.0004368712318259	0.0006160319866621	gm12878_specific
29	0.0004383444997013	0.0006148110276022	gm12878_specific
30	0.0004338571149799	0.0006020723547432	gm12878_specific
31	0.0004364995358023	0.000603490992889	gm12878_specific
32	0.0004372023791924	0.0006026305074563	gm12878_specific
33	0.0004409598880857	0.0006042410105973	gm12878_specific
34	0.0004448458010598	0.0006071364277967	gm12878_specific
35	0.0004515701200324	0.0006125028335698	gm12878_specific
36	0.0004506307428091	0.0006119621231289	gm12878_specific
37	0.0004508334860947	0.0006117528158615	gm12878_specific
38	0.0004503739346473	0.0006101713831743	gm12878_specific
39	0.0004496643331477	0.0006090899622926	gm12878_specific
40	0.0004504482738521	0.000608398085492	gm12878_specific
41	0.0004505631617139	0.0006085550659425	gm12878_specific
42	0.0004508605185328	0.0006081248232262	gm12878_specific
43	0.0004507861793281	0.000606566646902	gm12878_specific
44	0.0004508402442042	0.0006057410460138	gm12878_specific
45	0.0004506307428091	0.0006056596487432	gm12878_specific
46	0.0004508807928614	0.0006050840537578	gm12878_specific
47	0.0004511173266946	0.0006045956701338	gm12878_specific
48	0.0004510632618184	0.0006039968187853	gm12878_specific
49	0.0004513673767468	0.0006031072628988	gm12878_specific
50	0.0004518269281942	0.0006028223724514	gm12878_specific
51	0.0004521783498892	0.0006023921297351	gm12878_specific
52	0.0004518336863037	0.0006019618870187	gm12878_specific
53	0.0004521445593416	0.0006012874524903	gm12878_specific
54	0.0004526581756652	0.000600880466137	gm12878_specific
55	0.0004528474027317	0.0006006653447788	gm12878_specific
56	0.0004532393730839	0.0006002758006978	gm12878_specific
57	0.0004532123406458	0.0006000199807043	gm12878_specific
58	0.0004539489745835	0.0005992525207237	gm12878_specific
59	0.0004542125408548	0.0005987292525552	gm12878_specific
60	0.0004545436882213	0.0005975315498582	gm12878_specific
61	0.000455097853202	0.0005970431662342	gm12878_specific
62	0.0004554965816637	0.0005961361680754	gm12878_specific
63	0.0004563345872442	0.0005952059135535	gm12878_specific
64	0.0004569901238676	0.0005951303303736	gm12878_specific
65	0.000457436159096	0.0005941826335795	gm12878_specific
66	0.0004576726929292	0.0005932000522407	gm12878_specific
67	0.0004582065835813	0.0005924384063509	gm12878_specific
68	0.0004596393027996	0.0005920023495438	gm12878_specific
69	0.0004609368598275	0.0005916476900073	gm12878_specific
70	0.0004621060127745	0.0005910430245681	gm12878_specific
71	0.0004628831953693	0.0005902930068598	gm12878_specific
72	0.0004637549914974	0.0005904441732196	gm12878_specific
73	0.0004652552918109	0.0005898104373266	gm12878_specific
74	0.0004664041704293	0.0005892290282504	gm12878_specific
75	0.0004660527487343	0.0005867405974044	gm12878_specific
76	0.0004624777087981	0.0005819614147982	gm12878_specific
77	0.0004635319738832	0.0005814846593558	gm12878_specific
78	0.0004649376606634	0.0005809323207334	gm12878_specific
79	0.0004661000555009	0.0005799962521208	gm12878_specific
80	0.0004656269878345	0.0005783450503444	gm12878_specific
81	0.000467789582881	0.0005785950562472	gm12878_specific
82	0.0004688303317471	0.0005787578507885	gm12878_specific
83	0.0004699183873799	0.0005785427294303	gm12878_specific
84	0.0004690398331422	0.0005755949854141	gm12878_specific
85	0.0004699656941465	0.0005748449677058	gm12878_specific
86	0.0004714524782409	0.0005743333277188	gm12878_specific
87	0.0004723513068071	0.0005739554118193	gm12878_specific
88	0.0004725675663118	0.0005724670045843	gm12878_specific
89	0.0004744936275251	0.0005721937423185	gm12878_specific
90	0.0004730136015401	0.0005708797578063	gm12878_specific
91	0.0004758857980862	0.0005705890532682	gm12878_specific
92	0.0004779402633804	0.0005702983487301	gm12878_specific
93	0.0004765345766002	0.0005684029551418	gm12878_specific
94	0.0004711213308745	0.0005622458330251	gm12878_specific
95	0.0004705468915652	0.0005608620794238	gm12878_specific
96	0.0004702833252939	0.0005586352826621	gm12878_specific
97	0.0004668907543148	0.0005543502977706	gm12878_specific
98	0.0004689317033899	0.0005528386341726	gm12878_specific
99	0.0004695264170277	0.0005511409196702	gm12878_specific
100	0.0004679788099475	0.0005457396293525	gm12878_specific
101	0.0004708374902746	0.000545850097077	gm12878_specific
102	0.0004723040000405	0.0005454372966329	gm12878_specific
103	0.0004732231029353	0.0005442279657544	gm12878_specific
104	0.0004741219315014	0.000541797675816	gm12878_specific
105	0.0004749058722058	0.0005408557931126	gm12878_specific
106	0.0004733515070161	0.0005387510922568	gm12878_specific
107	0.0004733852975637	0.0005372278004773	gm12878_specific
108	0.0004720471918787	0.0005347219273589	gm12878_specific
109	0.0004673773382002	0.0005290299325032	gm12878_specific
110	0.0004702698090749	0.0005290764452293	gm12878_specific
111	0.0004731893123876	0.0005291345861369	gm12878_specific
112	0.0004768724820762	0.0005305997370089	gm12878_specific
113	0.0004799271475793	0.0005314834788046	gm12878_specific
114	0.0004820356777496	0.0005316637156183	gm12878_specific
115	0.0004847524377768	0.0005319020933395	gm12878_specific
116	0.0004877260059657	0.0005322509387852	gm12878_specific
117	0.0004905982025118	0.0005329602578581	gm12878_specific
118	0.0004944165343907	0.0005340242364675	gm12878_specific
119	0.0004986065622932	0.0005350300741693	gm12878_specific
120	0.0005021613279009	0.0005352975223444	gm12878_specific
121	0.000505033524447	0.0005358905596021	gm12878_specific
122	0.0005077975912408	0.0005361987064124	gm12878_specific
123	0.0005112712595342	0.0005364487123152	gm12878_specific
124	0.0005144746034468	0.0005370301213914	gm12878_specific
125	0.0005175292689499	0.000536966166393	gm12878_specific
126	0.0005208069520672	0.00053747780638	gm12878_specific
127	0.0005236048094086	0.0005375301331969	gm12878_specific
128	0.0005254092246505	0.0005378847927333	gm12878_specific
129	0.0005271393006877	0.0005372452427495	gm12878_specific
130	0.0005293356862817	0.0005380068886393	gm12878_specific
131	0.0005323160125802	0.0005382685227236	gm12878_specific
132	0.0005346137698171	0.0005382685227236	gm12878_specific
133	0.0005366749932207	0.0005383964327204	gm12878_specific
134	0.0005388511044862	0.0005390185404319	gm12878_specific
135	0.0005412299590374	0.0005388615599813	gm12878_specific
136	0.0005436831527932	0.0005387801627107	gm12878_specific
137	0.0005454335031589	0.0005392627322439	gm12878_specific
138	0.0005473528062627	0.0005391755208825	gm12878_specific
139	0.0005488395903571	0.0005388092331645	gm12878_specific
140	0.000550954878637	0.0005391697067917	gm12878_specific
141	0.0005531512642311	0.0005396057635988	gm12878_specific
142	0.000556307301377	0.0005404081081239	gm12878_specific
143	0.0005580373774142	0.0005414139458257	gm12878_specific
144	0.0005593146601135	0.0005400708908598	gm12878_specific
145	0.0005610852848078	0.0005400825190413	gm12878_specific
146	0.0005633424933876	0.0005390766813395	gm12878_specific
147	0.0005635182042351	0.0005388150472552	gm12878_specific
148	0.0005640656111062	0.0005381929395437	gm12878_specific
149	0.0005647143896202	0.0005381987536345	gm12878_specific
150	0.0005689449661798	0.0005373208259295	gm12878_specific
151	0.0005698505528555	0.0005368905832131	gm12878_specific
152	0.0005700262637031	0.0005364021995891	gm12878_specific
153	0.0005708034462979	0.0005353614773427	gm12878_specific
154	0.0005722429236257	0.0005346289019068	gm12878_specific
155	0.0005719793573544	0.0005335474810251	gm12878_specific
156	0.000571519805907	0.0005318788369764	gm12878_specific
157	0.0005716076613308	0.0005308090442763	gm12878_specific
158	0.0005716076613308	0.0005299834433881	gm12878_specific
159	0.0005718374370545	0.0005287101575113	gm12878_specific
160	0.0005718982600402	0.0005269659302828	gm12878_specific
161	0.0005712765139643	0.0005251635621466	gm12878_specific
162	0.0005720469384496	0.0005250530944221	gm12878_specific
163	0.0005703912016172	0.0005239774876312	gm12878_specific
164	0.0005699586826079	0.0005222623308565	gm12878_specific
165	0.0005676811996996	0.0005211576536118	gm12878_specific
166	0.0005667688549143	0.0005196343618322	gm12878_specific
167	0.0005661808993861	0.0005182389800494	gm12878_specific
168	0.0005652753127103	0.0005166284769083	gm12878_specific
169	0.0005648022450439	0.0005153493769408	gm12878_specific
170	0.0005632478798543	0.0005140528347009	gm12878_specific
171	0.0005615448362552	0.0005124190751968	gm12878_specific
172	0.0005595579520562	0.0005112736993168	gm12878_specific
173	0.0005585442356282	0.0005100411120753	gm12878_specific
174	0.0005565708676483	0.000508291070756	gm12878_specific
175	0.0005546785969826	0.0005069887144254	gm12878_specific
176	0.0005529350047264	0.00050519216038	gm12878_specific
177	0.0005507048285847	0.0005032735104286	gm12878_specific
178	0.0005488125579191	0.0005026804731709	gm12878_specific
179	0.0005465891398869	0.0005010467136668	gm12878_specific
180	0.0005445887394689	0.000501506026837	gm12878_specific
181	0.0005423923538748	0.0005002211127787	gm12878_specific
182	0.000540939360328	0.0004989827114464	gm12878_specific
183	0.0005397431749429	0.0004981454823767	gm12878_specific
184	0.000537756290744	0.0004970001064967	gm12878_specific
185	0.0005348908523074	0.0004959244997057	gm12878_specific
186	0.0005321605760612	0.0004945640024675	gm12878_specific
187	0.0005303967094764	0.0004933139729537	gm12878_specific
188	0.0005284706482632	0.0004918604502633	gm12878_specific
189	0.0005265378289404	0.0004902208766684	gm12878_specific
190	0.0005249969799698	0.0004891627121498	gm12878_specific
191	0.0005251051097221	0.0004890057316992	gm12878_specific
192	0.0005223815915854	0.0004875638371903	gm12878_specific
193	0.0005190971503586	0.0004859010072325	gm12878_specific
194	0.0005161641308268	0.0004848951695307	gm12878_specific
195	0.0005141840047374	0.000483837005012	gm12878_specific
196	0.0005128323828333	0.0004831741986652	gm12878_specific
197	0.0005114537284912	0.0004828718659456	gm12878_specific
198	0.0005093587145399	0.0004821392905096	gm12878_specific
199	0.0005068041491413	0.0004811334528078	gm12878_specific
200	0.0005044523270282	0.0004799590064739	gm12878_specific
201	0.0005031007051242	0.000479249687401	gm12878_specific
202	0.0005017288088916	0.0004785461824188	gm12878_specific
203	0.0005000527977306	0.0004774763897187	gm12878_specific
204	0.0004985524974171	0.0004760868220266	gm12878_specific
205	0.0004959911739089	0.000474929817965	gm12878_specific
206	0.000493693416672	0.0004734879234561	gm12878_specific
207	0.0004924701988489	0.0004723658039391	gm12878_specific
208	0.000490834736345	0.0004713774085096	gm12878_specific
209	0.0004885775277652	0.0004707959994334	gm12878_specific
210	0.0004864081746092	0.0004701680776311	gm12878_specific
211	0.0004851038594718	0.000468976189025	gm12878_specific
212	0.0004825695684017	0.0004677145313297	gm12878_specific
213	0.0004816234330689	0.0004673249872486	gm12878_specific
214	0.000479805501608	0.000466511014542	gm12878_specific
215	0.0004773658240712	0.0004654179654788	gm12878_specific
216	0.0004737096868207	0.0004643423586878	gm12878_specific
217	0.0004715200593362	0.0004621969591968	gm12878_specific
218	0.0004700467914607	0.0004624062664642	gm12878_specific
219	0.000467789582881	0.0004618829982956	gm12878_specific
220	0.0004653093566871	0.0004616329923929	gm12878_specific
221	0.0004640388320973	0.0004609876283183	gm12878_specific
222	0.0004631332454215	0.0004604759883313	gm12878_specific
223	0.0004614302018224	0.0004592782856344	gm12878_specific
224	0.0004564562332156	0.0004584875692908	gm12878_specific
225	0.000454435558469	0.0004579759293037	gm12878_specific
226	0.0004531244852221	0.0004574352188629	gm12878_specific
227	0.0004521445593416	0.0004576503402211	gm12878_specific
228	0.0004501238845951	0.0004568421816052	gm12878_specific
229	0.0004488195694577	0.0004562258879844	gm12878_specific
230	0.0004483735342294	0.0004568305534237	gm12878_specific
231	0.000447265204268	0.0004565631052486	gm12878_specific
232	0.0004463528594828	0.0004562840288921	gm12878_specific
233	0.000445095851112	0.0004563944966165	gm12878_specific
234	0.0004429062236275	0.0004562142598029	gm12878_specific
235	0.0004421493153612	0.0004562898429828	gm12878_specific
236	0.000440081333848	0.0004555921520914	gm12878_specific
237	0.0004397637027006	0.0004554933125485	gm12878_specific
238	0.0004393041512532	0.0004557782029958	gm12878_specific
239	0.0004391622309533	0.0004554874984577	gm12878_specific
240	0.0004380741753205	0.0004559409975371	gm12878_specific
241	0.0004372091373019	0.0004564758938872	gm12878_specific
242	0.0004370063940163	0.0004572317256862	gm12878_specific
243	0.000437222653521	0.0004574526611352	gm12878_specific
244	0.0004368306831688	0.0004582084929342	gm12878_specific
245	0.0004367563439641	0.0004589585106425	gm12878_specific
246	0.0004367698601831	0.0004587840879196	gm12878_specific
247	0.0004369928777973	0.0004589875810963	gm12878_specific
248	0.0004371483143162	0.0004595689901724	gm12878_specific
249	0.0004372969927257	0.0004599992328888	gm12878_specific
250	0.0004374929779018	0.0004603829628791	gm12878_specific
251	0.0004383782902489	0.0004608073915047	gm12878_specific
252	0.0004391284404057	0.000460824833777	gm12878_specific
253	0.0004395068945388	0.0004615748514853	gm12878_specific
254	0.0004398785905624	0.0004602724951546	gm12878_specific
255	0.0004404733042002	0.0004612376342211	gm12878_specific
256	0.000441419439533	0.0004619120687494	gm12878_specific
257	0.0004415816341615	0.000462092305563	gm12878_specific
258	0.0004426967222324	0.0004632144250801	gm12878_specific
259	0.0004446971226503	0.0004644063136862	gm12878_specific
260	0.0004452985943976	0.0004647609732227	gm12878_specific
261	0.0004466569744112	0.0004659586759196	gm12878_specific
262	0.0004473733340204	0.0004672494040687	gm12878_specific
263	0.0004488803924434	0.0004681389599553	gm12878_specific
264	0.0004489209411005	0.0004682145431352	gm12878_specific
265	0.0004480694193009	0.0004681854726814	gm12878_specific
266	0.0004490087965243	0.0004686680422146	gm12878_specific
267	0.0004501171264856	0.0004691447976571	gm12878_specific
268	0.0004515498457039	0.0004705692498937	gm12878_specific
269	0.0004527189986509	0.0004714762480525	gm12878_specific
270	0.0004538002961741	0.0004719123048597	gm12878_specific
271	0.000454111169212	0.0004722495221238	gm12878_specific
272	0.0004552532897209	0.0004729355848337	gm12878_specific
273	0.0004572198995913	0.0004742088707106	gm12878_specific
274	0.0004590040405047	0.0004752263365939	gm12878_specific
275	0.0004602542907659	0.0004763775265647	gm12878_specific
276	0.0004616329451081	0.0004778659337997	gm12878_specific
277	0.0004630115994502	0.0004790694505874	gm12878_specific
278	0.0004642618497114	0.0004803834350995	gm12878_specific
279	0.0004666001556054	0.0004817613746101	gm12878_specific
280	0.0004682558924379	0.000483569556837	gm12878_specific
281	0.0004696818535466	0.0004849067977122	gm12878_specific
282	0.0004710672659983	0.0004864068331287	gm12878_specific
283	0.0004729392623354	0.0004873952285582	gm12878_specific
284	0.000475142406039	0.0004882847844448	gm12878_specific
285	0.0004772914848664	0.0004895638844124	gm12878_specific
286	0.0004802245043982	0.0004909941507398	gm12878_specific
287	0.00048231276024	0.000492087199803	gm12878_specific
288	0.0004843064025484	0.0004931162938678	gm12878_specific
289	0.0004859148326142	0.000493843055213	gm12878_specific
290	0.0004901183767358	0.0004952151806328	gm12878_specific
291	0.0004922539393442	0.0004968373119553	gm12878_specific
292	0.000494666584443	0.0004983896741887	gm12878_specific
293	0.0004970116484465	0.0004994420246166	gm12878_specific
294	0.0004990661137406	0.0005003722791385	gm12878_specific
295	0.0005013030479918	0.0005015816100169	gm12878_specific
296	0.0005030736726861	0.000502116506367	gm12878_specific
297	0.0005049727014613	0.0005036688686004	gm12878_specific
298	0.000507033924865	0.0005050468081109	gm12878_specific
299	0.0005091154225972	0.0005055933326425	gm12878_specific
300	0.000511203678439	0.0005064189335307	gm12878_specific
301	0.0005122241529765	0.0005072212780558	gm12878_specific
302	0.0005140218101089	0.0005088841080137	gm12878_specific
303	0.0005153058509177	0.0005096748243573	gm12878_specific
304	0.0005174346554166	0.0005103492588856	gm12878_specific
305	0.0005199486721581	0.0005112911415891	gm12878_specific
306	0.0005212800197336	0.000512023717025	gm12878_specific
307	0.0005219558306857	0.0005124190751968	gm12878_specific
308	0.0005234290985611	0.0005137098033459	gm12878_specific
309	0.0005250037380793	0.0005145993592325	gm12878_specific
310	0.0005259363571931	0.0005153028642147	gm12878_specific
311	0.000526923041183	0.0005156807801142	gm12878_specific
312	0.0005281327427871	0.0005160354396507	gm12878_specific
313	0.0005295249133483	0.0005170587196247	gm12878_specific
314	0.0005308968095809	0.0005171575591677	gm12878_specific
315	0.0005331337438321	0.0005178785064221	gm12878_specific
316	0.0005341339440411	0.0005179133909667	gm12878_specific
317	0.0005346678346932	0.0005179831600558	gm12878_specific
318	0.0005355463889308	0.0005176226864286	gm12878_specific
319	0.0005361681350067	0.0005178610641498	gm12878_specific
320	0.0005367763648635	0.000518541312769	gm12878_specific
321	0.0005375670636774	0.0005189134145777	gm12878_specific
322	0.0005387632490625	0.0005196401759229	gm12878_specific
323	0.0005387970396101	0.0005196169195599	gm12878_specific
324	0.0005393038978241	0.0005199134381887	gm12878_specific
325	0.0005391957680718	0.0005200006495502	gm12878_specific
326	0.000539445818124	0.0005199483227333	gm12878_specific
327	0.0005397431749429	0.000519808784555	gm12878_specific
328	0.0005398107560381	0.0005193552854756	gm12878_specific
329	0.0005398242722572	0.0005190471386652	gm12878_specific
330	0.0005395674640954	0.0005183610759554	gm12878_specific
331	0.0005393579627003	0.0005179017627852	gm12878_specific
332	0.0005384118273674	0.0005168028996312	gm12878_specific
333	0.0005374251433775	0.0005157272928403	gm12878_specific
334	0.0005370872379015	0.0005146691283216	gm12878_specific
335	0.0005359518755021	0.0005137039892552	gm12878_specific
336	0.0005355936956975	0.0005127039656442	gm12878_specific
337	0.0005347421738979	0.0005119946465712	gm12878_specific
338	0.0005340258142888	0.0005115644038549	gm12878_specific
339	0.0005332959384606	0.0005106050788792	gm12878_specific
340	0.0005328228707942	0.0005103027461596	gm12878_specific
341	0.000531586136752	0.0005099655288954	gm12878_specific
342	0.0005312887799331	0.0005085410766587	gm12878_specific
343	0.0005335527466224	0.000509046902555	gm12878_specific
344	0.0005322011247183	0.0005085934034756	gm12878_specific
345	0.0005309779068952	0.0005078666421304	gm12878_specific
346	0.0005295113971293	0.0005069189453362	gm12878_specific
347	0.0005280584035824	0.0005055526340072	gm12878_specific
348	0.0005266729911308	0.0005045933090315	gm12878_specific
349	0.0005249564313126	0.0005035584008759	gm12878_specific
350	0.0005233885499039	0.0005019769681887	gm12878_specific
351	0.0005224897213378	0.0005014769563832	gm12878_specific
352	0.0005209150818195	0.0005000408759651	gm12878_specific
353	0.0005184416137351	0.0004989710832649	gm12878_specific
354	0.0005169548296407	0.0004979419892001	gm12878_specific
355	0.0005150558008655	0.0004966280046879	gm12878_specific
356	0.0005137987924947	0.0004955175133524	gm12878_specific
357	0.0005126566719858	0.0004940407342989	gm12878_specific
358	0.0005109198378391	0.0004927558202406	gm12878_specific
359	0.0005084869184118	0.0004916104443605	gm12878_specific
360	0.0005064324531177	0.0004908720548338	gm12878_specific
361	0.000504215793195	0.000489401089871	gm12878_specific
362	0.0005024316522817	0.000488156874448	gm12878_specific
363	0.0005006204789303	0.0004870812676571	gm12878_specific
364	0.0004960114482375	0.000484691676354	gm12878_specific
365	0.0004938826437386	0.0004829474491255	gm12878_specific
366	0.0004914902729684	0.0004812148500785	gm12878_specific
367	0.0004899561821073	0.0004796915582989	gm12878_specific
368	0.0004878746843751	0.0004784705992389	gm12878_specific
369	0.0004853066027574	0.0004772380119974	gm12878_specific
370	0.0004826439076065	0.0004765635774691	gm12878_specific
371	0.0004803596665886	0.0004749123756927	gm12878_specific
372	0.0004781362485565	0.0004728890721076	gm12878_specific
373	0.0004772171456617	0.0004727727902924	gm12878_specific
374	0.0004788661243846	0.0004752844775015	gm12878_specific
375	0.0004771901132236	0.0004741274734399	gm12878_specific
376	0.0004752843263389	0.0004727437198386	gm12878_specific
377	0.0004736691381636	0.000471708811683	gm12878_specific
378	0.0004713173160505	0.0004708948389764	gm12878_specific
379	0.000469141204785	0.0004699180717284	gm12878_specific
380	0.0004670259165052	0.0004690692144772	gm12878_specific
381	0.0004661676365961	0.0004685343181271	gm12878_specific
382	0.0004646132714065	0.0004677087172389	gm12878_specific
383	0.0004624304020314	0.0004660633295533	gm12878_specific
384	0.000461774865408	0.0004651272609407	gm12878_specific
385	0.0004602542907659	0.0004641156091481	gm12878_specific
386	0.0004585850377144	0.0004631795405355	gm12878_specific
387	0.0004570779792914	0.0004623888241919	gm12878_specific
388	0.0004556520181826	0.0004618132292065	gm12878_specific
389	0.0004541584759787	0.0004613422878548	gm12878_specific
390	0.0004526108688985	0.0004608655324123	gm12878_specific
391	0.0004517661052085	0.0004605690137835	gm12878_specific
392	0.0004508875509709	0.0004602492387916	gm12878_specific
393	0.0004501036102665	0.0004591968883637	gm12878_specific
394	0.0004483397436818	0.0004578770897608	gm12878_specific
395	0.0004470421866539	0.0004572782384123	gm12878_specific
396	0.0004457513877355	0.00045611542026	gm12878_specific
397	0.000445082334893	0.0004555223830023	gm12878_specific
398	0.0004442713617506	0.0004550572557413	gm12878_specific
399	0.0004432914358701	0.0004543130521238	gm12878_specific
400	0.0004421222829231	0.0004539002516797	gm12878_specific
401	0.0004406490150477	0.0004527490617089	gm12878_specific
402	0.0004393176674722	0.0004519641594561	gm12878_specific
403	0.0004379998361158	0.0004515978717381	gm12878_specific
404	0.0004375200103399	0.000451429263106	gm12878_specific
405	0.0004365468425689	0.0004506792453977	gm12878_specific
406	0.0004356277396742	0.0004500338813232	gm12878_specific
407	0.0004346545719033	0.0004494699145193	gm12878_specific
408	0.0004343572150844	0.0004495571258807	gm12878_specific
409	0.0004338098082132	0.0004491966522535	gm12878_specific
410	0.0004332556432326	0.0004487838518094	gm12878_specific
411	0.0004322013781474	0.0004482140709147	gm12878_specific
412	0.0004317891334667	0.0004481791863702	gm12878_specific
413	0.0004307551427101	0.0004479349945582	gm12878_specific
414	0.0004304239953436	0.0004477722000168	gm12878_specific
415	0.0004302618007151	0.0004474640532065	gm12878_specific
416	0.0004291940194109	0.0004477489436538	gm12878_specific
417	0.0004263218228648	0.0004465221705031	gm12878_specific
418	0.0004275247663594	0.0004465512409569	gm12878_specific
419	0.0004277815745212	0.0004466907791351	gm12878_specific
420	0.0004280181083544	0.0004466965932259	gm12878_specific
421	0.0004281938192019	0.0004470803232162	gm12878_specific
422	0.0004285384827875	0.0004467256636797	gm12878_specific
423	0.0004294846181203	0.0004468303173134	gm12878_specific
424	0.0004302550426056	0.0004472082332129	gm12878_specific
425	0.0004303496561389	0.0004477024309277	gm12878_specific
426	0.0004321000065046	0.0004486384995403	gm12878_specific
427	0.0004343707313034	0.00045008620814	gm12878_specific
428	0.0004437509873175	0.0004560340229893	gm12878_specific
429	0.0004453053525072	0.0004567898547883	gm12878_specific
430	0.0004467651041635	0.0004571735847786	gm12878_specific
431	0.0004473463015823	0.000457627083858	gm12878_specific
432	0.0004488601181148	0.0004590050233686	gm12878_specific
433	0.0004500292710618	0.0004598131819844	gm12878_specific
434	0.0004510632618184	0.0004594643365387	gm12878_specific
435	0.0004520769782464	0.0004608132055955	gm12878_specific
436	0.0004535840366695	0.0004617550882989	gm12878_specific
437	0.0004550099977782	0.0004625399905517	gm12878_specific
438	0.0004565238143108	0.0004641795641465	gm12878_specific
439	0.0004582944390051	0.000464801671858	gm12878_specific
440	0.000459267606776	0.0004651330750314	gm12878_specific
441	0.0004601934677802	0.0004662319381854	gm12878_specific
442	0.0004616464613271	0.0004669296290768	gm12878_specific
443	0.0004632481332834	0.0004674412690639	gm12878_specific
444	0.0004654242445489	0.0004688192085744	gm12878_specific
445	0.0004668231732196	0.0004692087526554	gm12878_specific
446	0.0004690533493613	0.0004710401912454	gm12878_specific
447	0.0004697224022038	0.0004711506589699	gm12878_specific
448	0.0004680396329332	0.0004681157035922	gm12878_specific
449	0.0004698778387227	0.0004690168876603	gm12878_specific
450	0.0004716619796361	0.0004700517958159	gm12878_specific
451	0.0004740611085158	0.0004715692735047	gm12878_specific
452	0.0004760615089337	0.0004724123166652	gm12878_specific
453	0.0004779808120375	0.0004732321034626	gm12878_specific
454	0.0004806435071885	0.0004744937611579	gm12878_specific
455	0.0004827317630302	0.0004752495929569	gm12878_specific
456	0.0004850362783766	0.0004761158924804	gm12878_specific
457	0.0004869082747137	0.000477662440623	gm12878_specific
458	0.0004892668549363	0.0004785519965096	gm12878_specific
459	0.0004909631404259	0.0004795462060298	gm12878_specific
460	0.0004930378800486	0.0004807904214529	gm12878_specific
461	0.0004947747141953	0.0004812788050769	gm12878_specific
462	0.0004968832443656	0.0004823137132324	gm12878_specific
463	0.0004983024473648	0.0004823311555047	gm12878_specific
464	0.0005006745438064	0.0004836335118354	gm12878_specific
465	0.0005017490832202	0.0004842672477284	gm12878_specific
466	0.0005032358673146	0.0004852847136117	gm12878_specific
467	0.0005051484123088	0.0004863893908564	gm12878_specific
468	0.0005079530277597	0.00048779058673	gm12878_specific
469	0.0005097304105636	0.0004888487512487	gm12878_specific
470	0.000511555100134	0.0004895755125939	gm12878_specific
471	0.0005133122086093	0.0004905290234788	gm12878_specific
472	0.0005159884199793	0.0004916569570866	gm12878_specific
473	0.0005181104663686	0.0004929709415988	gm12878_specific
474	0.000520414981715	0.0004939186383929	gm12878_specific
475	0.0005225370281044	0.0004951744819975	gm12878_specific
476	0.0005243617176749	0.0004963721846944	gm12878_specific
477	0.000526754088445	0.0004969361514983	gm12878_specific
478	0.0005276731913398	0.000497918732837	gm12878_specific
479	0.0005292343146389	0.0004989827114464	gm12878_specific
480	0.0005310995528665	0.0005004187918646	gm12878_specific
481	0.0005324511747706	0.0005020118527333	gm12878_specific
482	0.0005347083833503	0.0005033083949732	gm12878_specific
483	0.0005367290580969	0.0005043956299456	gm12878_specific
484	0.0005375062406917	0.0005055410058257	gm12878_specific
485	0.0005393714789193	0.0005061979980818	gm12878_specific
486	0.0005411623779422	0.0005067735930672	gm12878_specific
487	0.0005433655216458	0.0005080526930348	gm12878_specific
488	0.0005447036273308	0.0005085759612033	gm12878_specific
489	0.0005466229304345	0.0005092445816409	gm12878_specific
490	0.0005481637794051	0.0005095934270866	gm12878_specific
491	0.0005490558498618	0.0005100004134399	gm12878_specific
492	0.0005489477201095	0.0005102562334335	gm12878_specific
493	0.0005499006135518	0.0005101399516182	gm12878_specific
494	0.0005510562502798	0.000510389957521	gm12878_specific
495	0.0005516982706842	0.000510413213884	gm12878_specific
496	0.000552292984322	0.000510657405696	gm12878_specific
497	0.000552475453279	0.000511244628863	gm12878_specific
498	0.0005533134588595	0.0005114248656766	gm12878_specific
499	0.0005540500927972	0.0005108434566004	gm12878_specific
500	0.000553475653488	0.0005104655407009	gm12878_specific
501	0.0005528201168646	0.0005095411002698	gm12878_specific
502	0.0005450145003687	0.0005038142208694	gm12878_specific
503	0.0005450888395734	0.0005037328235988	gm12878_specific
504	0.0005442305596643	0.0005039072463216	gm12878_specific
505	0.0005438385893122	0.0005039421308662	gm12878_specific
506	0.0005431154715935	0.0005033723499715	gm12878_specific
507	0.0005438521055312	0.0005033316513362	gm12878_specific
508	0.0005435750230409	0.0005040642267722	gm12878_specific
509	0.0005430276161697	0.0005033432795177	gm12878_specific
510	0.0005424058700939	0.0005025990759002	gm12878_specific
511	0.0005416422037181	0.0005023374418159	gm12878_specific
512	0.0005414867671991	0.0005017153341044	gm12878_specific
513	0.0005406217291805	0.0005014595141109	gm12878_specific
514	0.0005397566911619	0.0005012967195696	gm12878_specific
515	0.0005394255437955	0.0005011339250283	gm12878_specific
516	0.0005387970396101	0.0005006164709505	gm12878_specific
517	0.0005378644204963	0.0005006746118581	gm12878_specific
518	0.0005372967392966	0.0004997443573362	gm12878_specific
519	0.0005368980108349	0.0005000641323281	gm12878_specific
520	0.0005356410024641	0.0004993024864383	gm12878_specific
521	0.0005344718495171	0.0004988606155404	gm12878_specific
522	0.0005333770357748	0.0004988606155404	gm12878_specific
523	0.0005322889801421	0.0004980117582892	gm12878_specific
524	0.0005312752637141	0.0004973315096701	gm12878_specific
525	0.0005297141404149	0.0004968082415015	gm12878_specific
526	0.0005287747631916	0.0004959593842503	gm12878_specific
527	0.0005272744628781	0.0004953779751741	gm12878_specific
528	0.0005257471301265	0.0004941512020234	gm12878_specific
529	0.0005240981514036	0.0004933779279521	gm12878_specific
530	0.000522246429395	0.0004926860511514	gm12878_specific
531	0.000520583934453	0.0004920581293492	gm12878_specific
532	0.0005176306405927	0.0004910174071028	gm12878_specific
533	0.0005162925349077	0.0004904941389342	gm12878_specific
534	0.0005147178953895	0.0004895348139586	gm12878_specific
535	0.0005135081937854	0.0004891161994237	gm12878_specific
536	0.0005123525570574	0.0004900290116733	gm12878_specific
537	0.0005106495134583	0.0004898545889504	gm12878_specific
538	0.0005091019063782	0.0004887731680688	gm12878_specific
539	0.0005074529276552	0.0004879359389991	gm12878_specific
540	0.000506385146351	0.0004864300894918	gm12878_specific
541	0.0005052633001707	0.0004853893672454	gm12878_specific
542	0.0005030533983576	0.0004843370168175	gm12878_specific
543	0.0005008908033111	0.0004831393141206	gm12878_specific
544	0.0004990999042882	0.000483081173213	gm12878_specific
545	0.0004979645418888	0.0004821974314172	gm12878_specific
546	0.0004959641414708	0.0004810287991741	gm12878_specific
547	0.0004947747141953	0.0004802729673751	gm12878_specific
548	0.0004932811719913	0.0004794822510315	gm12878_specific
549	0.000495849253609	0.0004813543882568	gm12878_specific
550	0.0004946327938953	0.0004810520555371	gm12878_specific
551	0.0004929838151724	0.0004803194801012	gm12878_specific
552	0.0004919160338682	0.0004799531923832	gm12878_specific
553	0.0004909496242068	0.0004792380592195	gm12878_specific
554	0.0004895439374266	0.000477906632435	gm12878_specific
555	0.0004880706695512	0.0004767961410995	gm12878_specific
556	0.0004868406936185	0.000476296129294	gm12878_specific
557	0.000485157924348	0.0004758833288499	gm12878_specific
558	0.0004846307918054	0.0004754472720428	gm12878_specific
559	0.0004839009159772	0.000475517041132	gm12878_specific
560	0.00048231276024	0.0004752495929569	gm12878_specific
561	0.0004820965007353	0.0004762786870217	gm12878_specific
562	0.0004802380206173	0.0004754065734075	gm12878_specific
563	0.0004787242040847	0.0004753716888629	gm12878_specific
564	0.0004780146025851	0.0004748833052389	gm12878_specific
565	0.0004759060724148	0.0004739472366263	gm12878_specific
566	0.0004754127304198	0.0004738542111741	gm12878_specific
567	0.0004742638518014	0.0004735576925452	gm12878_specific
568	0.0004728851974592	0.0004731100075566	gm12878_specific
569	0.0004722161446167	0.000473296058461	gm12878_specific
570	0.0004716011566504	0.0004732437316441	gm12878_specific
571	0.0004706279888795	0.0004724355730282	gm12878_specific
572	0.0004689925263756	0.000471586715777	gm12878_specific
573	0.0004677828247715	0.0004712029857867	gm12878_specific
574	0.0004665325745102	0.0004708018135242	gm12878_specific
575	0.0004651877107157	0.0004705227371676	gm12878_specific
576	0.0004638563631402	0.0004703483144447	gm12878_specific
577	0.0004627412750694	0.0004696738799164	gm12878_specific
578	0.0004622344168554	0.000469464572649	gm12878_specific
579	0.000462464192579	0.000469464572649	gm12878_specific
580	0.0004619100275984	0.000469121541294	gm12878_specific
581	0.000460957134156	0.0004682145431352	gm12878_specific
582	0.0004606800516657	0.000467266846341	gm12878_specific
583	0.0004601461610136	0.0004672610322503	gm12878_specific
584	0.0004602069839993	0.0004676912749666	gm12878_specific
585	0.0004600718218089	0.0004672784745225	gm12878_specific
586	0.0004604097272849	0.00046748778179	gm12878_specific
587	0.0004630251156692	0.0004708366980687	gm12878_specific
588	0.0004634441184595	0.0004708832107948	gm12878_specific
589	0.0004641672361781	0.0004722960348499	gm12878_specific
590	0.0004640185577687	0.0004719878880396	gm12878_specific
591	0.0004641402037401	0.0004713483380558	gm12878_specific
592	0.0004637414752784	0.0004711681012422	gm12878_specific
593	0.0004637955401545	0.0004709936785193	gm12878_specific
594	0.0004635116995547	0.0004710634476084	gm12878_specific
595	0.0004641064131925	0.0004708366980687	gm12878_specific
596	0.0004643834956828	0.0004704122694431	gm12878_specific
597	0.0004653769377823	0.0004708018135242	gm12878_specific
598	0.0004656067135059	0.0004710401912454	gm12878_specific
599	0.000465958135201	0.0004704994808046	gm12878_specific
600	0.0004661000555009	0.0004706332048921	gm12878_specific
601	0.0004661473622676	0.0004703483144447	gm12878_specific
602	0.000466802898891	0.0004708366980687	gm12878_specific
603	0.000467282724667	0.000470830883978	gm12878_specific
604	0.000468309957314	0.0004709994926101	gm12878_specific
605	0.0004691074142374	0.0004708250698872	gm12878_specific
606	0.000470141404994	0.0004709878644285	gm12878_specific
607	0.0004712294606268	0.0004710925180623	gm12878_specific
608	0.0004722364189453	0.0004712669407851	gm12878_specific
609	0.0004726824541736	0.0004712436844221	gm12878_specific
610	0.0004728446488021	0.0004695982967365	gm12878_specific
611	0.0004733920556733	0.0004690634003864	gm12878_specific
612	0.0004741962707062	0.0004689180481174	gm12878_specific
613	0.0004763791400812	0.0004700110971806	gm12878_specific
614	0.0004772239037712	0.0004707843712519	gm12878_specific
615	0.0004775009862616	0.0004713483380558	gm12878_specific
616	0.0004788593662751	0.0004715343889601	gm12878_specific
617	0.000481495028988	0.000472563483025	gm12878_specific
618	0.0004827520373588	0.0004722669643961	gm12878_specific
619	0.0004834008158727	0.0004726099957511	gm12878_specific
620	0.0004834751550774	0.0004730925652843	gm12878_specific
621	0.0004845970012578	0.0004736390898159	gm12878_specific
622	0.000485002487829	0.0004735169939099	gm12878_specific
623	0.0004818599669021	0.0004710460053362	gm12878_specific
624	0.0004835630105012	0.000471220428059	gm12878_specific
625	0.0004846105174768	0.0004723134771222	gm12878_specific
626	0.0004866852570996	0.0004729123284707	gm12878_specific
627	0.0004879422654703	0.0004736623461789	gm12878_specific
628	0.0004899291496693	0.0004749181897835	gm12878_specific
629	0.0004918822433206	0.0004753077338645	gm12878_specific
630	0.0004927337651202	0.0004755984384026	gm12878_specific
631	0.000493848853191	0.0004753716888629	gm12878_specific
632	0.0004952680561903	0.0004756158806749	gm12878_specific
633	0.0004960655131136	0.0004758542583961	gm12878_specific
634	0.0004977280080556	0.000476394968837	gm12878_specific
635	0.0004978766864651	0.0004747670234237	gm12878_specific
636	0.0004999108774307	0.0004753426184091	gm12878_specific
637	0.0005016004048107	0.0004756391370379	gm12878_specific
638	0.0005023302806389	0.0004758193738516	gm12878_specific
639	0.0005042630999617	0.0004768659101887	gm12878_specific
640	0.0005054728015658	0.0004770461470023	gm12878_specific
641	0.0005071961194935	0.000478761303777	gm12878_specific
642	0.0005092505847876	0.0004800171473816	gm12878_specific
643	0.0005104738026108	0.0004807904214529	gm12878_specific
644	0.0005117713596387	0.0004815695096149	gm12878_specific
645	0.0005130148517904	0.0004819067268791	gm12878_specific
646	0.0005148057508132	0.0004825637191352	gm12878_specific
647	0.0005166642309313	0.000483203269119	gm12878_specific
648	0.0005182929353257	0.0004841858504577	gm12878_specific
649	0.0005204420141531	0.0004844591127235	gm12878_specific
650	0.0005224491726806	0.0004855289054237	gm12878_specific
651	0.0005243211690177	0.0004874824399197	gm12878_specific
652	0.0005253010948982	0.0004878022149115	gm12878_specific
653	0.0005264364572976	0.0004880812912681	gm12878_specific
654	0.0005274839642732	0.0004890929430607	gm12878_specific
655	0.0005287274564249	0.0004899650566749	gm12878_specific
656	0.0005304845649002	0.0004910871761919	gm12878_specific
657	0.0005320254138708	0.0004912674130056	gm12878_specific
658	0.0005328431451227	0.00049137788073	gm12878_specific
659	0.0005343502035458	0.0004922441802535	gm12878_specific
660	0.0005348908523074	0.0004925348847916	gm12878_specific
661	0.000533275664132	0.0004899476144026	gm12878_specific
662	0.0005341339440411	0.0004906511193848	gm12878_specific
663	0.0005342285575744	0.0004894883012325	gm12878_specific
664	0.0005360126984877	0.0004919127770801	gm12878_specific
665	0.0005368709783968	0.0004924069747949	gm12878_specific
666	0.0005382090840818	0.0004926337243346	gm12878_specific
667	0.0005389457180195	0.0004930348965971	gm12878_specific
668	0.0005395201573287	0.0004930581529602	gm12878_specific
669	0.0005411015549565	0.0004941570161142	gm12878_specific
670	0.0005432100851268	0.0004962093901531	gm12878_specific
671	0.0005433317310982	0.0004967442865031	gm12878_specific
672	0.0005439940258311	0.0004971105742211	gm12878_specific
673	0.0005454740518161	0.0004973954646685	gm12878_specific
674	0.0005460147005777	0.0004975466310283	gm12878_specific
675	0.0005470351751152	0.0004981512964675	gm12878_specific
676	0.0005476028563149	0.0004986803787268	gm12878_specific
677	0.0005480759239814	0.000499139691897	gm12878_specific
678	0.0005481029564194	0.0004991164355339	gm12878_specific
679	0.000548305699705	0.0004996164473394	gm12878_specific
680	0.0005484881686621	0.0005001571577803	gm12878_specific
681	0.0005492721093664	0.0005011513673005	gm12878_specific
682	0.0005495491918568	0.0005014537000202	gm12878_specific
683	0.0005497789675805	0.0005021920895469	gm12878_specific
684	0.0005500763243993	0.0005024304672681	gm12878_specific
685	0.0005501303892755	0.0005027734986231	gm12878_specific
686	0.0005495964986234	0.0005034014204253	gm12878_specific
687	0.0005481570212956	0.0005025002363573	gm12878_specific
688	0.0005476366468625	0.0005020699936409	gm12878_specific
689	0.0005475217590007	0.0005017734750121	gm12878_specific
690	0.0005472581927294	0.0005021630190931	gm12878_specific
691	0.0005457241018683	0.0005015816100169	gm12878_specific
692	0.0005457781667445	0.0005017211481952	gm12878_specific
693	0.00054527806664	0.0005018258018289	gm12878_specific
694	0.0005450280165877	0.0005018665004642	gm12878_specific
695	0.0005435209581647	0.0005015118409278	gm12878_specific
696	0.0005428451472127	0.0005019130131903	gm12878_specific
697	0.0005425545485033	0.0005020641795501	gm12878_specific
698	0.000541094796847	0.0005014943986555	gm12878_specific
699	0.0005407433751519	0.0005010583418484	gm12878_specific
700	0.0005388173139386	0.0005006455414043	gm12878_specific
701	0.000537756290744	0.0005000118055112	gm12878_specific
702	0.0005405068413187	0.0005042967904027	gm12878_specific
703	0.0005390606058814	0.0005041630663151	gm12878_specific
704	0.0005381279867676	0.0005037560799618	gm12878_specific
705	0.0005370331730253	0.0005036107276928	gm12878_specific
706	0.0005355801794784	0.0005032328117933	gm12878_specific
707	0.0005343299292172	0.00050336072179	gm12878_specific
708	0.0005328769356704	0.000502872338166	gm12878_specific
709	0.0005312887799331	0.0005023374418159	gm12878_specific
710	0.0005293897511579	0.0005022037177284	gm12878_specific
711	0.0005278218697492	0.0005009246177608	gm12878_specific
712	0.0005268622181973	0.0005008374063994	gm12878_specific
713	0.0005258755342074	0.0005004827468629	gm12878_specific
714	0.0005241116676226	0.000499407140072	gm12878_specific
715	0.0005224086240235	0.0004978198932941	gm12878_specific
716	0.0005206785479863	0.0004967849851385	gm12878_specific
717	0.0005197188964345	0.0004959361278872	gm12878_specific
718	0.0005179955785068	0.0004949884310931	gm12878_specific
719	0.0005165898917266	0.000494598887012	gm12878_specific
720	0.0005152044792749	0.0004943953938354	gm12878_specific
721	0.0005138258249328	0.0004941105033881	gm12878_specific
722	0.0005139609871232	0.0004943198106555	gm12878_specific
723	0.0005124674449192	0.0004939128243022	gm12878_specific
724	0.0005104197377346	0.0004926046538808	gm12878_specific
725	0.0005083179656738	0.0004912267143702	gm12878_specific
726	0.0005070271667555	0.0004906976321109	gm12878_specific
727	0.0005051754447469	0.0004900290116733	gm12878_specific
728	0.0005038373390619	0.0004891045712422	gm12878_specific
729	0.0005022694576532	0.0004884243226231	gm12878_specific
730	0.0004999446679783	0.0004875580230996	gm12878_specific
731	0.0004989106772217	0.0004879650094529	gm12878_specific
732	0.0004982889311458	0.0004884766494399	gm12878_specific
733	0.0004964777577944	0.0004880173362697	gm12878_specific
734	0.0004954910738044	0.0004874533694658	gm12878_specific
735	0.0004938961599576	0.0004864184613102	gm12878_specific
736	0.0004924228920822	0.0004859707763216	gm12878_specific
737	0.0004911185769448	0.0004849998231644	gm12878_specific
738	0.0004894831144409	0.0004827497700396	gm12878_specific
739	0.0004888410940365	0.0004830172182146	gm12878_specific
740	0.0004874759559134	0.000482569533226	gm12878_specific
741	0.000485989171819	0.0004819881241498	gm12878_specific
742	0.0004855701690287	0.0004816450927948	gm12878_specific
743	0.0004835630105012	0.0004804997169148	gm12878_specific
744	0.0004809949288835	0.0004783833878775	gm12878_specific
745	0.0004797446786223	0.0004774240629018	gm12878_specific
746	0.0004784133310468	0.0004764182252	gm12878_specific
747	0.0004765210603811	0.0004760868220266	gm12878_specific
748	0.0004750072438486	0.0004753484324999	gm12878_specific
749	0.0004730541501972	0.0004746042288824	gm12878_specific
750	0.0004717498350598	0.0004737204870866	gm12878_specific
751	0.0004708780389317	0.0004733716416409	gm12878_specific
752	0.0004702022279797	0.0004727669762016	gm12878_specific
753	0.0004690195588137	0.0004715169466879	gm12878_specific
754	0.0004681004559189	0.0004705750639845	gm12878_specific
755	0.0004664312028674	0.0004693308485614	gm12878_specific
756	0.0004652282593728	0.0004688192085744	gm12878_specific
757	0.0004641537199591	0.0004684238504026	gm12878_specific
758	0.0004631467616406	0.0004681680304091	gm12878_specific
759	0.0004624844669076	0.0004677261595112	gm12878_specific
760	0.0004623357884982	0.0004672028913426	gm12878_specific
761	0.0004622006263077	0.0004671970772519	gm12878_specific
762	0.0004615856383414	0.0004668133472616	gm12878_specific
763	0.0004605921962419	0.0004661970536409	gm12878_specific
764	0.0004600920961374	0.0004654819204772	gm12878_specific
765	0.0004602407745469	0.0004655691318386	gm12878_specific
766	0.0004592000256808	0.0004653307541173	gm12878_specific
767	0.0004598420460852	0.0004652784273005	gm12878_specific
768	0.0004598352879757	0.0004649179536733	gm12878_specific
769	0.0004602069839993	0.0004647144604966	gm12878_specific
770	0.0004601461610136	0.0004644702686846	gm12878_specific
771	0.0004596663352377	0.0004642493332357	gm12878_specific
772	0.000460098854247	0.0004643307305063	gm12878_specific
773	0.0004595041406092	0.0004633655914399	gm12878_specific
774	0.0004597474325519	0.0004628423232713	gm12878_specific
775	0.0004597947393185	0.0004631446559909	gm12878_specific
776	0.0004556993249493	0.0004579236024869	gm12878_specific
777	0.000455929100673	0.0004578305770347	gm12878_specific
778	0.0004558817939063	0.0004574584752259	gm12878_specific
779	0.0004576253861626	0.000457993371576	gm12878_specific
780	0.0004580241146242	0.0004577840643086	gm12878_specific
781	0.0004582538903479	0.0004571968411416	gm12878_specific
782	0.0004594906243901	0.0004569410211481	gm12878_specific
783	0.0004604570340515	0.0004576154556765	gm12878_specific
784	0.0004618356883937	0.0004577142952194	gm12878_specific
785	0.0004623763371553	0.0004581794224804	gm12878_specific
786	0.000465775666244	0.0004605283151481	gm12878_specific
787	0.0004694250453849	0.000463435360529	gm12878_specific
788	0.0004717971418265	0.0004655691318386	gm12878_specific
789	0.0004730744245258	0.0004659528618289	gm12878_specific
790	0.0004740205598586	0.0004665052004512	gm12878_specific
791	0.0004747436775773	0.000466778462717	gm12878_specific
792	0.0004764399630669	0.0004674587113362	gm12878_specific
793	0.0004776091160139	0.0004676040636052	gm12878_specific
794	0.0004781294904469	0.0004674121986101	gm12878_specific
795	0.0004788728824942	0.0004675401086068	gm12878_specific
796	0.0004791094163274	0.0004668482318062	gm12878_specific
797	0.0004795689677747	0.0004663249636376	gm12878_specific
798	0.0004813598667976	0.00046687730226	gm12878_specific
799	0.0004828263765635	0.00046687730226	gm12878_specific
800	0.0004841915146866	0.0004668889304415	gm12878_specific
801	0.0004873745842706	0.0004687029267592	gm12878_specific
802	0.0004899967307645	0.000469999468999	gm12878_specific
803	0.0004923485528775	0.0004713308957835	gm12878_specific
804	0.0004939096761767	0.0004715576453232	gm12878_specific
805	0.000495031522357	0.0004711099603345	gm12878_specific
806	0.000496031722566	0.0004707959994334	gm12878_specific
807	0.000497173843075	0.0004707262303443	gm12878_specific
808	0.0004982956892553	0.0004709006530671	gm12878_specific
809	0.0005040265661285	0.0004726274380234	gm12878_specific
810	0.0005064594855558	0.0004731332639196	gm12878_specific
811	0.0005076083641742	0.0004738890957187	gm12878_specific
812	0.000508385546769	0.0004743018961627	gm12878_specific
813	0.0005102980917633	0.0004743425947981	gm12878_specific
814	0.0005110752743581	0.0004750984265971	gm12878_specific
815	0.000512372831386	0.000474784465696	gm12878_specific
816	0.0005133392410474	0.0004751798238678	gm12878_specific
817	0.0005153801901225	0.0004756275088564	gm12878_specific
818	0.0005166169241647	0.0004762612447495	gm12878_specific
819	0.0005181239825877	0.0004769647497316	gm12878_specific
820	0.0005198067518582	0.0004775345306263	gm12878_specific
821	0.000521570618443	0.0004783019906068	gm12878_specific
822	0.0005233074525897	0.0004790694505874	gm12878_specific
823	0.000525260546241	0.000479517135576	gm12878_specific
824	0.0005266729911308	0.0004801624996506	gm12878_specific
825	0.0005279029670635	0.0004799415642016	gm12878_specific
826	0.0005287882794106	0.0004799648205647	gm12878_specific
827	0.000530741373062	0.0004811625232616	gm12878_specific
828	0.0005328499032323	0.0004818544000623	gm12878_specific
829	0.0005344583332981	0.0004827381418581	gm12878_specific
830	0.0005356477605736	0.0004833776918418	gm12878_specific
831	0.0005370061405872	0.0004832090832098	gm12878_specific
832	0.0005383712787103	0.0004832323395728	gm12878_specific
833	0.0005395133992192	0.000483470717294	gm12878_specific
834	0.0005407433751519	0.000483959100918	gm12878_specific
835	0.0005422234011368	0.0004842556195469	gm12878_specific
836	0.0005435952973694	0.0004851277331611	gm12878_specific
837	0.0005449266449449	0.0004862963654043	gm12878_specific
838	0.0005465012844631	0.000487156850837	gm12878_specific
839	0.000548123230748	0.0004874824399197	gm12878_specific
840	0.0005497451770329	0.0004880638489958	gm12878_specific
841	0.0005494140296664	0.0004879010544545	gm12878_specific
842	0.0005504412623134	0.0004886627003443	gm12878_specific
843	0.000551292784113	0.0004888720076117	gm12878_specific
844	0.0005523740816362	0.0004894185321433	gm12878_specific
845	0.0005537324616498	0.0004899069157673	gm12878_specific
846	0.0005568411920291	0.0004928372175112	gm12878_specific
847	0.0005578616665667	0.000493720959307	gm12878_specific
848	0.0005610650104792	0.0004951279692714	gm12878_specific
849	0.0005619030160598	0.0004953779751741	gm12878_specific
850	0.000564673840963	0.0004969361514983	gm12878_specific
851	0.0005660727696337	0.0004972617405809	gm12878_specific
852	0.0005667012738191	0.0004980059441984	gm12878_specific
853	0.0005662822710289	0.0004979419892001	gm12878_specific
854	0.0005673095036759	0.0004984885137317	gm12878_specific
855	0.000567843394328	0.0004987559619067	gm12878_specific
856	0.0005674784564139	0.0004990524805356	gm12878_specific
857	0.0005678569105471	0.0004989885255372	gm12878_specific
858	0.0005676136186043	0.0004991687623508	gm12878_specific
859	0.0005682286065707	0.0004995641205226	gm12878_specific
860	0.0005654712978864	0.0004971280164934	gm12878_specific
861	0.0005624436648214	0.0004943488811093	gm12878_specific
862	0.0005613150605315	0.0004932616461368	gm12878_specific
863	0.0005613353348601	0.0004933895561336	gm12878_specific
864	0.0005610514942602	0.0004930348965971	gm12878_specific
865	0.0005610379780412	0.0004933430434075	gm12878_specific
866	0.0005604297481843	0.0004934593252227	gm12878_specific
867	0.0005606527657985	0.00049381979885	gm12878_specific
868	0.0005607879279889	0.000494063990662	gm12878_specific
869	0.0005606189752509	0.0004938663115761	gm12878_specific
870	0.0005596998723562	0.0004936570043086	gm12878_specific
871	0.0005599634386274	0.0004943256247462	gm12878_specific
872	0.0005585307194092	0.0004942151570218	gm12878_specific
873	0.0005572196461622	0.0004944942333783	gm12878_specific
874	0.0005569020150148	0.0004945640024675	gm12878_specific
875	0.0005543744820542	0.0004937791002146	gm12878_specific
876	0.0005525565505933	0.0004929941979618	gm12878_specific
877	0.0005507115866942	0.0004919825461693	gm12878_specific
878	0.0005500087433041	0.0004926104679715	gm12878_specific
879	0.0005489747525475	0.0004927500061498	gm12878_specific
880	0.0005470351751152	0.000492110456166	gm12878_specific
881	0.0005462377181919	0.0004922558084351	gm12878_specific
882	0.000544784724645	0.0004918895207171	gm12878_specific
883	0.0005398986114619	0.0004904301839359	gm12878_specific
884	0.0005377225001964	0.0004898255184966	gm12878_specific
885	0.0005372088838728	0.0004899534284934	gm12878_specific
886	0.0005368101554111	0.0004899359862211	gm12878_specific
887	0.0005356680349022	0.0004900638962179	gm12878_specific
888	0.0005349314009645	0.0004902732034853	gm12878_specific
889	0.0005339717494126	0.0004910057789213	gm12878_specific
890	0.0005330729208464	0.0004906394912033	gm12878_specific
891	0.0005310725204284	0.0004909418239229	gm12878_specific
892	0.0005301872080813	0.0004907906575631	gm12878_specific
893	0.0005291937659818	0.0004906336771125	gm12878_specific
894	0.0005278286278587	0.0004903836712098	gm12878_specific
895	0.0005263756343119	0.0004899766848564	gm12878_specific
896	0.0005253619178839	0.0004901627357608	gm12878_specific
897	0.0005241860068273	0.0004899999412195	gm12878_specific
898	0.0005237129391609	0.000490476696662	gm12878_specific
899	0.0005235034377658	0.0004915116048175	gm12878_specific
900	0.0005225437862139	0.0004918197516279	gm12878_specific
901	0.0005214354562526	0.0004913604384577	gm12878_specific
902	0.000520246028977	0.0004917267261757	gm12878_specific
903	0.000519401265287	0.0004917150979942	gm12878_specific
904	0.0005191241827967	0.0004915290470898	gm12878_specific
905	0.0005187119381159	0.0004910929902827	gm12878_specific
906	0.0005179550298497	0.0004914825343637	gm12878_specific
907	0.0005166845052599	0.0004915116048175	gm12878_specific
908	0.000515062558975	0.0004911395030088	gm12878_specific
909	0.0005132851761712	0.0004912383425517	gm12878_specific
910	0.0005121633299908	0.0004903604148467	gm12878_specific
911	0.0005113929055055	0.000489278993965	gm12878_specific
912	0.0005101088646967	0.0004887557257965	gm12878_specific
913	0.0005081354967168	0.0004880929194496	gm12878_specific
914	0.0005069595856603	0.000488011522179	gm12878_specific
915	0.0005064594855558	0.0004881801308111	gm12878_specific
916	0.0005052565420612	0.0004872556903799	gm12878_specific
917	0.0005037494836381	0.0004869417294788	gm12878_specific
918	0.0005025803306911	0.0004869475435696	gm12878_specific
919	0.0005014179358537	0.0004866510249407	gm12878_specific
920	0.0004979104770127	0.0004842498054561	gm12878_specific
921	0.0004972752147178	0.0004841102672778	gm12878_specific
922	0.000495004489919	0.0004832555959359	gm12878_specific
923	0.0004937947883148	0.0004830288463961	gm12878_specific
924	0.0004912064323686	0.0004816567209764	gm12878_specific
925	0.0004896182766313	0.0004813660164383	gm12878_specific
926	0.0004898886010121	0.0004805346014593	gm12878_specific
927	0.0004884896723415	0.0004804357619164	gm12878_specific
928	0.0004871177761089	0.0004797555132973	gm12878_specific
929	0.000486171640776	0.0004788427010477	gm12878_specific
930	0.000485651266343	0.0004785229260558	gm12878_specific
931	0.0004848605675291	0.000478028728341	gm12878_specific
932	0.0004842523376723	0.0004777496519845	gm12878_specific
933	0.000483171040149	0.0004771856851806	gm12878_specific
934	0.0004818667250116	0.0004767670706457	gm12878_specific
935	0.0004811638816215	0.0004763833406555	gm12878_specific
936	0.0004802447787268	0.0004757554188532	gm12878_specific
937	0.0004791094163274	0.0004749588884188	gm12878_specific
938	0.0004787106878657	0.0004746972543345	gm12878_specific
939	0.0004779402633804	0.0004740867748046	gm12878_specific
940	0.0004778929566137	0.0004738600252648	gm12878_specific
941	0.0004771292902379	0.0004732553598256	gm12878_specific
942	0.0004777983430804	0.0004739646788986	gm12878_specific
943	0.0004776158741234	0.0004744705047948	gm12878_specific
944	0.0004770144023761	0.0004741274734399	gm12878_specific
945	0.0004759398629624	0.0004738832816279	gm12878_specific
946	0.0004768116590905	0.0004740344479877	gm12878_specific
947	0.0004769130307333	0.0004735169939099	gm12878_specific
948	0.0004766832550096	0.0004734355966392	gm12878_specific
949	0.0004765886414763	0.0004731507061919	gm12878_specific
950	0.0004763791400812	0.0004727204634755	gm12878_specific
951	0.0004769197888428	0.0004728658157446	gm12878_specific
952	0.0004772239037712	0.0004726448802956	gm12878_specific
953	0.0004784065729373	0.0004732379175533	gm12878_specific
954	0.0004787039297562	0.0004733251289148	gm12878_specific
955	0.0004791161744369	0.0004734762952746	gm12878_specific
956	0.0004797919853889	0.0004734123402762	gm12878_specific
957	0.0004794878704605	0.0004734297825485	gm12878_specific
958	0.0004802245043982	0.0004733251289148	gm12878_specific
959	0.0004804137314648	0.0004728716298353	gm12878_specific
960	0.0004803596665886	0.0004730169821044	gm12878_specific
961	0.0004801163746459	0.000472586739388	gm12878_specific
962	0.0004809678964454	0.0004721099839456	gm12878_specific
963	0.0004818937574497	0.0004721157980363	gm12878_specific
964	0.0004820965007353	0.0004717378821368	gm12878_specific
965	0.0004825966008398	0.0004713308957835	gm12878_specific
966	0.0004824546805399	0.0004713076394204	gm12878_specific
967	0.0004831980725871	0.0004714355494172	gm12878_specific
968	0.0004843807417532	0.0004722146375793	gm12878_specific
969	0.0004850362783766	0.0004726390662049	gm12878_specific
970	0.0004858337353	0.000473296058461	gm12878_specific
971	0.0004866109178948	0.000473685602542	gm12878_specific
972	0.0004861648826665	0.0004725169702989	gm12878_specific
973	0.0004856174757954	0.0004713483380558	gm12878_specific
974	0.000487171840985	0.000472075099401	gm12878_specific
975	0.0004876178762133	0.0004721041698548	gm12878_specific
976	0.0004877124897466	0.0004714064789634	gm12878_specific
977	0.0004883747844796	0.000471098332153	gm12878_specific
978	0.0004886721412985	0.0004711099603345	gm12878_specific
979	0.0004906252349499	0.0004729355848337	gm12878_specific
980	0.0004911253350543	0.0004726623225679	gm12878_specific
981	0.0004922539393442	0.0004724937139358	gm12878_specific
982	0.0004934298504007	0.0004722960348499	gm12878_specific
983	0.0004941462100099	0.0004721855671255	gm12878_specific
984	0.0004954099764902	0.000472953027106	gm12878_specific
985	0.0004957478819662	0.0004736681602697	gm12878_specific
986	0.0004960587550041	0.0004736100193621	gm12878_specific
987	0.0004969643416798	0.0004740984029861	gm12878_specific
988	0.0004979915743269	0.0004740577043507	gm12878_specific
989	0.0004988160636884	0.0004740809607138	gm12878_specific
990	0.0004996202787213	0.0004743135243443	gm12878_specific
991	0.0005008367384349	0.0004738716534464	gm12878_specific
992	0.0005022964900913	0.000473708858905	gm12878_specific
993	0.0005033845457241	0.0004747088825161	gm12878_specific
994	0.0005038508552809	0.0004742379411644	gm12878_specific
995	0.0005047158932995	0.0004742553834366	gm12878_specific
996	0.0005045199081235	0.000474075146623	gm12878_specific
997	0.0005057363678371	0.000473929794354	gm12878_specific
998	0.000506723051827	0.0004740809607138	gm12878_specific
[truncated: 2,003 more rows]
