# Supplementary material for: Integrative modeling of tumor genomes and epigenomes for enhanced cancer diagnosis by cell-free DNA
Source: Nat Commun. 2023 Apr 10;14:2017. doi: 10.1038/s41467-023-37768-3 (PMC10085982; doi:10.1038/s41467-023-37768-3)
Supplement: Supplementary file 6 — Source Data [file 41467_2023_37768_MOESM6_ESM.zip › sourcedata/sup2_f.txt]

type	acc	blca	brca	chol	coad	esca	gbm	hnsc	kirc	kirp	lgg	lihc	luad	lusc	meso	pcpg	prad	skcm	stad	tgct	thca	ucec	pancreas	ovary	blood
acc_specific_NDR	0.783921158971026	0.0976804758996911	0.0998193538717697	0.1428169970667325	0.0956072237181706	0.1004187051889728	0.1156337799876424	0.1126510447038426	0.1392352473801268	0.110719771810547	0.1104578835322229	0.1401643983842523	0.1257032208568338	0.1011914077087775	0.135561934280033	0.1383465191627365	0.0690520413857319	0.117517354085905	0.111263227158624	0.0854641097529843	0.1171029149875272	0.0786081604711866	0.2128715545196254	0.3752037520899104	0.0879002379296551
blca_specific_NDR	0.1235526144847987	0.8042048937812396	0.3813428087947568	0.285285498547793	0.4193056860864312	0.4499216315435305	0.0753185992630329	0.4061180481543461	0.1430797502602958	0.1515910551005355	0.0739417989656376	0.1501959803121771	0.3952213964473355	0.4861159859308121	0.1594055663495637	0.106983644618343	0.3528063634788723	0.1114704551424037	0.4120126673283536	0.1769912278976395	0.2537551849589337	0.3620893241340401	0.2606454316874342	0.206465344090976	0.1724712486736718
brca_specific_NDR	0.0709751513017065	0.3601450415384777	0.71838653562955	0.2220930714034764	0.2684887956605305	0.2899864047118527	0.0758860742035381	0.2749637714107895	0.1162139967972332	0.102007760927659	0.0753416769538815	0.1542246492762604	0.3317216041878816	0.2960806335290102	0.1116086397358993	0.0959823636873464	0.4837234447876071	0.1259446051930587	0.2532382272593368	0.1149727384434399	0.2292829994326491	0.4025777439219485	0.2648597992511504	0.1864230940306753	0.111698234409901
chol_specific_NDR	0.1620321255748368	0.2903552982331572	0.2447135027579001	0.8671642204778509	0.4114373422934903	0.295751802640221	0.0902324792071566	0.204574374569453	0.3653658436894208	0.4264306460056404	0.0822542064940465	0.4630205107990571	0.3209599741068112	0.2144570592727985	0.1859685817166474	0.127040088756156	0.2325792316020541	0.1199654666758563	0.4155963448210368	0.1224830470921102	0.1998360207239413	0.2896445763018531	0.5322088381455085	0.2434392144658109	0.1301800123739912
coad_specific_NDR	0.0871239937875988	0.2911445450611496	0.1955590325025726	0.2780477765140832	0.8378376960434883	0.3738717707662751	0.0538419838694506	0.2092512881158074	0.176115206867707	0.1794493106086376	0.0604099965154378	0.2425876293931476	0.2732340025444453	0.2268668679842274	0.1068713019202906	0.1011296333716003	0.2549133797875344	0.0977947649965902	0.5040189176729863	0.1333973981870123	0.1162079058966826	0.2570227629323081	0.2940288307004229	0.1731486267748811	0.1440869785295074
esca_specific_NDR	0.1567115077958437	0.6405851375266036	0.399884425640399	0.3241727136357488	0.605133212891089	0.783859819527601	0.1063241921779682	0.6398855411756698	0.2066294059020034	0.2245068433574624	0.1030132774860649	0.1988246396752283	0.4724608087931023	0.8140915895706975	0.2433790579441356	0.1382850478325662	0.3276678863685789	0.155206912989349	0.5646709103017477	0.2321512453306855	0.2541359178066668	0.4313007866731128	0.3033057724384882	0.2594046759102286	0.2014536804642782
gbm_specific_NDR	0.1102246806780813	0.051859674396279	0.138075293787673	0.1024577927914439	0.0667376610584051	0.0854778447735437	0.8162482769278655	0.1476189248591963	0.1364201190604275	0.1075676347801212	0.8180671379925036	0.0757383997250485	0.1013955893031599	0.1326815419602422	0.1281643310213206	0.1887401651664347	0.0884760481965246	0.2692907376075373	0.0679729712861216	0.1256516461211609	0.1349809459421135	0.1374196912820358	0.1503726409763038	0.27729344786887	0.127689787630411
hnsc_specific_NDR	0.1164455656268447	0.4728662153497799	0.3168293996551783	0.1847848636869091	0.2971962223396686	0.5630833796988625	0.1454122774465403	0.8039469022800787	0.1493624830090519	0.1367497394771257	0.1303933345585361	0.1082186862714958	0.3332006268723494	0.8249651834837968	0.2501461566731466	0.1154256710239032	0.2458314022984579	0.1865929412614831	0.2886628780972543	0.2019557321616312	0.1821619514329701	0.3171927038955753	0.1653408889541981	0.2379708113374514	0.195095288036058
kirc_specific_NDR	0.1533872470778141	0.1134246995268282	0.1393828500364937	0.3141846557810797	0.2277245006315978	0.1634296952365317	0.1404774866734466	0.1413096817134132	0.8154591019898664	0.7075850194365783	0.1205857920587702	0.3284417650594834	0.2020759004904064	0.1083135759656184	0.1603924080301005	0.0952083386903537	0.1014741275962828	0.1001558371345749	0.2182156279648943	0.0788163466849551	0.2863378151376676	0.2150835484710806	0.2933356326060163	0.273239637380771	0.0812292878520607
kirp_specific_NDR	0.0929396670313282	0.1073213155288423	0.1079972341707977	0.3067747093035047	0.1814428307294106	0.1391606240400819	0.097350678165015	0.1199511805256741	0.6147035727944776	0.7612815739869099	0.0861043660901039	0.2094533570497694	0.1746815862103645	0.0977055867401224	0.1265383181574654	0.0677280624906364	0.0829969115739887	0.0825913929820381	0.1704533582919733	0.0750187320520395	0.2900644510530244	0.2152357441656069	0.2320991361406695	0.2072865013856594	0.0910711009461976
lgg_specific_NDR	0.0994071233557505	0.0441367330509544	0.1196189422567672	0.0924504549745691	0.0643012078921697	0.0741813691824293	0.6947973769342465	0.1246402842213836	0.1142568218391122	0.0888536500701142	0.827476166050645	0.0703851755191749	0.0872683623134883	0.1142237802023288	0.0972803187217435	0.1948284619411866	0.0891351861752773	0.2766028782352351	0.0586788203714962	0.1198409766462977	0.1155095837694079	0.1118018713597351	0.1358062567867489	0.2560454309595764	0.1267370908507425
lihc_specific_NDR	0.1192679069271794	0.1244450187813388	0.1476039589288531	0.3338243823555497	0.2711820334172362	0.1585959246430251	0.0553322482939261	0.0921714873410627	0.2547208516901603	0.2059584447868006	0.0577771407553166	0.80086409830932	0.1895403668989189	0.0884273417898706	0.0926305370444783	0.0709672571308422	0.1585127757865364	0.0711251299391867	0.2554600319779098	0.0848307771051848	0.0928377311336709	0.1462779964628946	0.329473975878048	0.2062025483299751	0.1095418496554815
luad_specific_NDR	0.115346752629273	0.341150775714223	0.3059836701235511	0.2433120494887356	0.3278939303374875	0.3054198142463503	0.0851571615856626	0.2796274800012283	0.1638370905718132	0.1654600319324778	0.0796440355772557	0.1829509716758484	0.690136609655919	0.3144707983606537	0.1664262950340689	0.098222338834946	0.2448508242066029	0.1110833620221203	0.3474395128623707	0.1463231292710753	0.4701154024824863	0.3136047222127393	0.271813921156111	0.1993380699718609	0.160455229728624
lusc_specific_NDR	0.0511958006420644	0.3301637400597724	0.1825051832630108	0.1149527046689182	0.1813901637286739	0.4223495087883421	0.0672694752783079	0.4756508277701299	0.0606704457878948	0.0516490703761058	0.0754880266136567	0.0601452271066031	0.1879682256281132	0.7913229770827774	0.0892736645407737	0.062651490889828	0.1732493085842566	0.0923089150460498	0.16541314532217	0.1230336812613727	0.099481245867353	0.2023641349127538	0.083853759553175	0.1392256083423318	0.1259926758281369
meso_specific_NDR	0.1767008368253225	0.1458012013069437	0.1686510481768391	0.1765766369835306	0.1254931324964513	0.169831494694492	0.1395321657950767	0.2275183514912803	0.1757151318451145	0.1663835598496344	0.113887011188896	0.122455770620489	0.1942881227397968	0.1937054943346294	0.7860542559288053	0.0986432542278213	0.0940562521866386	0.1308918179815969	0.1639997768008765	0.1185836266078187	0.1645865652882144	0.1158294260772326	0.195354628903814	0.3738572396641801	0.1113511811871094
pcpg_specific_NDR	0.1148232274237338	0.0526430006012647	0.0809500671975884	0.0779895784407616	0.0637225599339509	0.0619490523904585	0.1672619791820927	0.1012911670258208	0.0761547388029851	0.0481535870171759	0.189682357131917	0.0488044026619175	0.0793176752273056	0.0893074788122542	0.0772172572278941	0.7582907184012284	0.0806652338762165	0.1048967779120833	0.0565637772355886	0.1029486294833641	0.0645682747353418	0.0644585545196563	0.1543418803740073	0.2104635788972471	0.1179872048823419
prad_specific_NDR	0.0453030937658274	0.1830511983566482	0.2959358450354235	0.133661848462844	0.2210793667772044	0.1463397970203066	0.0348307298829638	0.1265292891990178	0.0569129634892039	0.0377296140778954	0.0470291838881282	0.1277661062979588	0.1774470079712403	0.1440983417097715	0.0450803412553328	0.0797312096886063	0.8177654688047893	0.0525976047429231	0.1685820080249896	0.0538699406313798	0.0921098586811057	0.2043378534591478	0.1808643925458094	0.1340680402892489	0.0922539767482782
skcm_specific_NDR	0.067221499395938	0.053939524120853	0.1220511688807397	0.0938583768682117	0.0798830267737339	0.0799005028101495	0.194361788415012	0.1088388257687764	0.0688622649834554	0.0566979548098575	0.2250835583733511	0.0608328592208594	0.081674903348155	0.1097581987558285	0.07289474750021	0.0934417553715373	0.0663632001786932	0.8349089010224009	0.0801495046266184	0.0949568041285136	0.0588864200696548	0.0919769137666677	0.0729374154879237	0.1448424181224465	0.1117654611280278
stad_specific_NDR	0.1453387126414529	0.4720964652966911	0.3027094640313823	0.427935399534066	0.7683776186645289	0.5088073377089636	0.0792049783410423	0.3121576969715102	0.2505470071008056	0.2619869589114896	0.0785895955953143	0.3492266275113297	0.4487359940276531	0.3363990082374491	0.1915540097375808	0.1374896590151177	0.3192966942248363	0.1335315116448966	0.8217467229101755	0.1787490120146288	0.200896180390846	0.3876281043384676	0.5130530079742788	0.2386206534089677	0.1757135006532748
tgct_specific_NDR	0.0637654856714443	0.0954555127861034	0.0935725110515381	0.0929265731055458	0.1086995675458043	0.109038165874129	0.0770174478405358	0.1433806088436519	0.0717544881630128	0.049440889707015	0.0873733948712354	0.0729999686636603	0.126301969092817	0.1417172415252496	0.079827423177142	0.0870477853368349	0.0774686523885798	0.1053642664642717	0.1020918262838698	0.7438324219822554	0.0737826942419153	0.0900114527464936	0.0869442314711926	0.1889242588815562	0.161514493115314
thca_specific_NDR	0.0492410368627774	0.0746189190648106	0.095543308793208	0.0789392344995174	0.0636492423545579	0.0763603144110595	0.0621229730273682	0.0969211765236602	0.1363845809706883	0.1510981650878339	0.0646694760868607	0.0522184395242486	0.2130655054753816	0.0987977245182294	0.0726558068361103	0.0476320034467782	0.0825616777436421	0.0601995073292508	0.0637369136467073	0.0628390261040692	0.8684214120236855	0.1424453810023806	0.0836161621856605	0.1594997640063524	0.1014786068641292
ucec_specific_NDR	0.0491606855883011	0.272926980051459	0.3462384293457766	0.2034376262915063	0.2930355803000915	0.2787487917320319	0.0921172847891344	0.2640919928147135	0.1550970832421964	0.1707252024856388	0.0864002024490473	0.1238073397118259	0.2876594447030345	0.30268567472367	0.0684065205089125	0.0837968814425489	0.3139380187992806	0.0945299684533661	0.2779158668153129	0.1185003155372646	0.289115113873794	0.7984382614549467	0.2787067496888611	0.2106367244180601	0.1152668013903937
pancreas_specific_NDR	0.1511600283983125	0.1621521188508728	0.189932101472339	0.2937486580044116	0.2903819656585685	0.1900970286913857	0.0605456958004028	0.1258373135405205	0.169792192004272	0.1609984148636747	0.0640202300038816	0.2927917394119045	0.2339411402312333	0.1242925140613185	0.1030732938759396	0.1136148892614803	0.2331298554613298	0.0507237402492243	0.3127880516238037	0.0877536969989048	0.1641560590040942	0.2348176853499444	0.8473841568749133	0.2664372405678701	0.1033677156446277
ovary_specific_NDR	0.291882843032464	0.070514370359398	0.1214091975509208	0.1079937073385318	0.0879310105358962	0.0905844995490196	0.1766306975515954	0.1391030090813169	0.1528304146592535	0.0936164558143319	0.173729031617708	0.1248358234489837	0.1264042432406618	0.1168837153077765	0.258725075295113	0.1438712034516415	0.1007135580645065	0.126534867423972	0.1116891660695129	0.1521117856725866	0.1469488492313938	0.0932513559417187	0.2286901940106079	0.8497166387655666	0.1034719751368379
blood_specific_NDR	0.1164595950579319	0.1364442478301944	0.1357223006725659	0.151811655625763	0.1548132583145574	0.1348258924952451	0.103150698408746	0.2197837347609428	0.1783020070182386	0.119600326596656	0.0825681043005687	0.1772243112088401	0.1789103455151119	0.1928884016523171	0.1633630350622858	0.1117899946755532	0.0861986552300601	0.2064574249978645	0.2060067771948207	0.2865444641529152	0.1067352411474951	0.1173062528641375	0.1551274520551039	0.1461711211544703	0.7579222210020118
