# Supplementary material for: Integrative modeling of tumor genomes and epigenomes for enhanced cancer diagnosis by cell-free DNA
Source: Nat Commun. 2023 Apr 10;14:2017. doi: 10.1038/s41467-023-37768-3 (PMC10085982; doi:10.1038/s41467-023-37768-3)
Supplement: Supplementary file 6 — Source Data [file 41467_2023_37768_MOESM6_ESM.zip › sourcedata/sup10_b_epigenome.txt]

sample	label	training_ensemble	prediction_ensemble
sample_0	0	0.162116708	0.52818079
sample_1	0	0.008689287	0.211113546
sample_2	1	0.219003125	0.5780580949999999
sample_3	1	0.98151277	0.688719705
sample_4	0	0.3721432799999999	0.6153708499999999
sample_5	1	0.7002737800000001	0.67910436
sample_6	1	0.99542825	0.6970114599999999
sample_7	1	0.996575475	0.6965405650000001
sample_8	1	0.92104673	0.58061257
sample_9	1	0.9573873	0.69447689
sample_10	0	0.52469505	0.57071741
sample_11	0	0.1687999875	0.595926105
sample_12	0	0.2184458984999999	0.358841955
sample_13	1	0.60052665	0.520115965
sample_14	0	0.031344704	0.36857777
sample_15	0	0.98741448	0.695402445
sample_16	0	0.123495732	0.5067892549999999
sample_17	1	0.69962567	0.3667218949999999
sample_18	0	0.26150872	0.41710703
sample_19	1	0.9561421	0.696662165
sample_20	1	0.99989645	0.705606975
sample_21	0	0.133966375	0.25146435
sample_22	0	0.337496895	0.571874765
sample_23	1	0.62727683	0.69127107
sample_24	1	0.307330747	0.689629875
sample_25	0	0.175510593	0.28792687
sample_26	0	0.093106924	0.546670485
sample_27	0	0.23378395	0.53166156
sample_28	0	0.216990581	0.318879765
sample_29	1	0.90757765	0.6926968099999999
sample_30	1	0.998593505	0.67117838
sample_31	1	0.9717063	0.61120144
sample_32	0	0.478137353	0.669588675
sample_33	1	0.951354445	0.6592356
sample_34	1	0.48083423	0.60721622
sample_35	0	0.0303572324999999	0.23225086
sample_36	1	0.96943965	0.6557824999999999
sample_37	0	0.44585027115	0.690686645
sample_38	0	0.15317663	0.429789145
sample_39	1	0.99888405	0.6936007
sample_40	0	0.52798103	0.642204235
sample_41	1	0.3459148549999999	0.636487735
sample_42	1	0.995752245	0.695095185
sample_43	0	0.50510498675	0.68068795
sample_44	0	0.0230071145	0.30302153
sample_45	0	0.0079944323	0.33205151
sample_46	0	0.24071619475	0.679030715
sample_47	0	0.223046685	0.505095415
sample_48	1	0.992380425	0.69636348
sample_49	1	0.9074804	0.695974275
sample_50	0	0.1764012305	0.464542
sample_51	0	0.350726365	0.402579715
sample_52	0	0.36880865	0.529952615
sample_53	0	0.1009661865	0.33771582
sample_54	1	0.99811245	0.6952851
sample_55	1	0.635616335	0.689675875
sample_56	0	0.164224595	0.47002831
sample_57	0	0.095347825	0.27421256
sample_58	1	0.969007935	0.6912157999999999
sample_59	0	0.119750095	0.485761925
sample_60	0	0.033320927	0.304397515
sample_61	0	0.11243879	0.22320095
sample_62	1	0.64100908	0.66807572
sample_63	0	0.251364214	0.54953257
sample_64	1	0.67346705	0.67715095
sample_65	0	0.01653684805	0.5921543850000001
sample_66	0	0.057816788	0.486339075
sample_67	0	0.095708884	0.30109017
sample_68	0	0.280217275	0.341288115
sample_69	0	0.1172321255	0.537896565
sample_70	0	0.238622665	0.5038012700000001
sample_71	0	0.083686485	0.49683675
sample_72	1	0.559096225	0.688253255
sample_73	0	0.304483235	0.23119858
sample_74	0	0.175481675	0.5546716199999999
sample_75	1	0.9774229	0.69532761
sample_76	1	0.9973879	0.69457305
sample_77	1	0.95458215	0.6911451
sample_78	1	0.8686943149999999	0.690778115
sample_79	1	0.53466914	0.52266423
sample_80	1	0.9944776	0.697789025
sample_81	0	0.5077325025	0.527902035
sample_82	0	0.2088467165	0.559981425
sample_83	0	0.1812519765	0.38603034
sample_84	0	0.560005	0.436840165
sample_85	1	0.597484125	0.57187931
sample_86	0	0.2129192921	0.36795108
sample_87	1	0.95941312	0.6800252800000001
sample_88	0	0.033265865	0.27081187
sample_89	0	0.54757093	0.6916061849999999
sample_90	1	0.998107515	0.69395343
sample_91	1	0.5008726891999999	0.531113325
sample_92	0	0.155829302	0.4542495749999999
sample_93	1	0.7151731299999999	0.55070787
sample_94	0	0.3639100249999999	0.56485368
sample_95	1	0.899085775	0.68042728
sample_96	0	0.271827653	0.54424888
sample_97	1	0.99335465	0.639518135
sample_98	0	0.22639077	0.52978805
sample_99	0	0.5405092499999999	0.669662585
sample_100	0	0.0866995285	0.6029903600000001
sample_101	1	0.1884095	0.623306695
sample_102	1	0.9997019	0.69930137
sample_103	0	0.441982045	0.668626295
sample_104	1	0.99895349	0.68971178
sample_105	0	0.17201228	0.6040660999999999
sample_106	1	0.878762835	0.5287828
sample_107	0	0.0172129436	0.4913206499999999
sample_108	0	0.0160371105	0.274764545
sample_109	0	0.044892071	0.4838911
sample_110	0	0.24129799	0.50777083
sample_111	0	0.2215858061	0.46654025
sample_112	0	0.036761801	0.227899723
sample_113	1	0.992312915	0.69190419
sample_114	0	0.23569512	0.5340053849999999
sample_115	1	0.9873949	0.67733085
sample_116	0	0.0070875953	0.223526633
sample_117	1	0.7604417	0.571297615
sample_118	0	0.0523109285	0.240431995
sample_119	0	0.2253721769999999	0.4513332
sample_120	1	0.9127508	0.69591958
sample_121	1	0.97068375	0.691052525
sample_122	1	0.661431205	0.666245635
sample_123	1	0.99021077	0.6896285799999999
sample_124	1	0.946401365	0.6703919
sample_125	0	0.093110356	0.5741361899999999
sample_126	1	0.90920325	0.69537967
sample_127	0	0.0483219349999999	0.230350225
sample_128	1	0.531674378	0.684402975
sample_129	1	0.99239093	0.69718195
sample_130	1	0.2467512415	0.590106
sample_131	1	0.72661601	0.54884157
sample_132	0	0.292391525	0.461824325
sample_133	1	0.284525845	0.48227777
sample_134	1	0.89969043	0.6496539
sample_135	0	0.66100973	0.42200675
sample_136	0	0.52085096	0.58023977
sample_137	1	0.9259697	0.64503015
sample_138	1	0.95263737	0.682152835
sample_139	0	0.0495051535	0.52871037
sample_140	0	0.1186183615	0.4439301999999999
sample_141	1	0.475915265	0.66102165
sample_142	1	0.9995417	0.69715379
sample_143	1	0.99787515	0.69579241
sample_144	0	0.0531920023	0.3474836999999999
sample_145	0	0.081668085	0.5617892449999999
sample_146	0	0.938916815	0.66997659
sample_147	0	0.061045109	0.26041591
sample_148	0	0.0877729825	0.2104991
sample_149	0	0.02050965835	0.546051285
sample_150	0	0.1689731065	0.27470061
sample_151	0	0.19209321	0.4736814299999999
sample_152	1	0.975688435	0.69041105
sample_153	0	0.2089084699999999	0.460468055
sample_154	1	0.560459965	0.66153315
sample_155	0	0.1714133885	0.267897085
sample_156	1	0.99992985	0.5678585899999999
sample_157	0	0.349033285	0.598970115
sample_158	1	0.675846665	0.5872732549999999
sample_159	0	0.062391786	0.37718112
sample_160	1	0.99984455	0.69799936
sample_161	1	0.99998075	0.70600615
sample_162	0	0.04994941025	0.342365445
sample_163	1	0.97543097	0.6930060499999999
sample_164	0	0.038946651	0.47737833
sample_165	1	0.66442205	0.353994295
sample_166	0	0.1675902193499999	0.27367447
sample_167	1	0.43333447	0.6407542500000001
sample_168	0	0.3042239	0.428468285
sample_169	0	0.045452127	0.414804445
sample_170	1	0.445706555	0.677499995
sample_171	1	0.97523008	0.69538901
sample_172	1	0.1318851	0.3755869699999999
sample_173	0	0.534570445	0.6171917
sample_174	1	0.99888432	0.69591545
sample_175	0	0.2193870905	0.596844035
sample_176	1	0.81759143	0.617915035
sample_177	1	0.999387425	0.69663854
sample_178	0	0.1196024055	0.330537425
sample_179	0	0.3216851699999999	0.53096814
sample_180	0	0.34795342	0.4112548099999999
sample_181	1	0.999372425	0.600799275
sample_182	0	0.14908818135	0.51004401
sample_183	0	0.10583122	0.572416515
sample_184	1	0.99482325	0.695966765
sample_185	1	0.67358462	0.534369265
sample_186	1	0.94360485	0.690878015
sample_187	0	0.4696620999999999	0.6457392900000001
sample_188	1	0.941633385	0.68137013
sample_189	0	0.1391816069999999	0.364459985
sample_190	1	0.99995375	0.69582457
sample_191	0	0.148939246	0.41240603
sample_192	1	0.609362315	0.409026515
sample_193	1	0.9663188	0.65059992
sample_194	0	0.1259713335	0.50285425
sample_195	0	0.6640708399999999	0.683005685
sample_196	0	0.12494438	0.45994943
sample_197	1	0.99647223	0.69298055
sample_198	1	0.9471899	0.68575268
sample_199	1	0.9862211	0.6970769
sample_200	1	0.85947725	0.63420215
sample_201	0	0.1685592675	0.47122577
sample_202	1	0.533780915	0.66661605
sample_203	0	0.3533075125	0.63873115
sample_204	0	0.105639829	0.57953277
sample_205	0	0.0626633395	0.32618256
sample_206	0	0.2825852749999999	0.2465176499999999
sample_207	0	0.189647463	0.5551351
sample_208	0	0.206651845	0.485896365
sample_209	0	0.50570448	0.63672246
sample_210	0	0.492032945	0.54043716
sample_211	0	0.420778596665	0.479673515
sample_212	0	0.163777855	0.23767891
sample_213	0	0.214785007	0.459038885
sample_214	0	0.1289009785	0.324315715
sample_215	0	0.0596619749999999	0.310950905
sample_216	0	0.0538050925	0.3932032399999999
sample_217	1	0.99915308	0.695945115
sample_218	1	0.994534365	0.69439758
sample_219	1	0.99607065	0.653902265
sample_220	1	0.62815395	0.64591981
sample_221	1	0.1867839	0.627096815
sample_222	1	0.988178845	0.68267249
sample_223	0	0.1746995699999999	0.55434731
sample_224	0	0.1893601875	0.307524635
sample_225	0	0.041893411	0.259488655
sample_226	1	0.506528725	0.55229467
sample_227	0	0.40082207	0.50643248
sample_228	0	0.067583266	0.340341655
sample_229	1	0.99995475	0.7015823
sample_230	0	0.67983917	0.472829815
sample_231	0	0.121786702	0.370914355
sample_232	1	0.85479998	0.6773511649999999
sample_233	0	0.43438877	0.655961375
sample_234	1	0.84720833	0.58683427
sample_235	1	0.8892291	0.5414343500000001
sample_236	0	0.071173159	0.49038254
sample_237	1	0.562892625	0.660681285
sample_238	1	0.10696299	0.34148865
sample_239	0	0.5891489400000001	0.466188825
sample_240	1	0.99715173	0.695689385
sample_241	1	0.847046885	0.4841375499999999
sample_242	1	0.9999043	0.89767769
sample_243	1	0.3930826295	0.41954924
sample_244	0	0.253257575	0.26794711
sample_245	0	0.050443103	0.38953571
sample_246	0	0.07098506	0.444512275
sample_247	0	0.054504337	0.59512657
sample_248	0	0.293783205	0.449342445
sample_249	0	0.6183225	0.45177502
sample_250	1	0.9654287	0.692001715
sample_251	0	0.5097303225	0.672317625
sample_252	1	0.448522355	0.6824282500000001
sample_253	1	0.79600535	0.691724225
sample_254	0	0.07341476	0.39413449
sample_255	0	0.225414808265	0.5779321500000001
sample_256	1	0.357350725	0.45175687
sample_257	0	0.33433302	0.25001357
sample_258	0	0.234497128	0.4627513849999999
sample_259	0	0.0807464175	0.292688975
sample_260	1	0.867515445	0.687817095
sample_261	0	0.252795655	0.36533459
sample_262	1	0.0932124679999999	0.258342625
sample_263	0	0.2573565599999999	0.4950839
sample_264	0	0.381055	0.27942636
sample_265	1	0.99839753	0.696025035
sample_266	1	0.71694509	0.68786106
sample_267	1	0.353315491	0.4980849699999999
sample_268	0	0.111028442	0.469550865
sample_269	1	0.9180304	0.6960402800000001
sample_270	1	0.5760462399999999	0.671045385
sample_271	0	0.098017234	0.2527723975
sample_272	0	0.0668478715	0.346738235
sample_273	0	0.3518023575	0.668018335
sample_274	0	0.203883866	0.477808805
sample_275	0	0.2340941	0.535172685
sample_276	0	0.176453865	0.57580432
sample_277	1	0.8781538	0.6905739799999999
sample_278	0	0.69193847	0.62367204
sample_279	0	0.0139470245	0.218619148
sample_280	1	0.32055319	0.56757911
sample_281	1	0.81378978	0.54052302
sample_282	0	0.035473225	0.38668345
sample_283	0	0.256404665	0.43679743
sample_284	0	0.2591909655	0.621863465
sample_285	0	0.0217206985	0.2946371
sample_286	1	0.912861225	0.68930927
sample_287	0	0.21362560375	0.45103024
sample_288	0	0.4364391374999999	0.4818712049999999
sample_289	0	0.928627835	0.45624117
sample_290	1	0.8207113749999999	0.695373585
sample_291	1	0.8210941350000001	0.58558898
sample_292	1	0.222761875	0.5382458
sample_293	0	0.5346521	0.475943745
sample_294	0	0.3621374899999999	0.59161084
sample_295	1	0.999912275	0.75047105
sample_296	1	0.924139825	0.69289635
sample_297	0	0.2352340125	0.49954335
sample_298	1	0.908293315	0.6798037299999999
sample_299	0	0.30277904	0.541223615
sample_300	1	0.479608907	0.37112258
sample_301	1	0.9866792	0.691877285
sample_302	1	0.7677846500000001	0.696916615
sample_303	0	0.2074139549999999	0.54937195
sample_304	1	0.980672895	0.696575635
sample_305	1	0.511185448	0.62199472
sample_306	0	0.01681794715	0.325467975
sample_307	1	0.847895505	0.6524782499999999
sample_308	1	0.984846215	0.685699985
sample_309	0	0.0110524506	0.34034428
sample_310	1	0.90731898	0.69670155
sample_311	0	0.1073373125	0.28997715
sample_312	0	0.163806115	0.534332
sample_313	1	0.98334762	0.6971082399999999
sample_314	1	0.971266035	0.68879869
sample_315	0	0.0827156445	0.573733635
sample_316	1	0.95954742	0.69333813
sample_317	1	0.6624956399999999	0.59552292
sample_318	1	0.905340915	0.6557783
sample_319	1	0.2173327865	0.518604475
sample_320	0	0.399556615	0.634387315
sample_321	1	0.55981712	0.628176795
sample_322	0	0.2407579869999999	0.3852326299999999
sample_323	1	0.94384842	0.6885220400000001
sample_324	1	0.562465635	0.55117522
sample_325	0	0.04988123205	0.397853885
sample_326	0	0.0241613044999999	0.3337245749999999
sample_327	1	0.96583823	0.69396855
sample_328	1	0.7305373150000001	0.62311428
sample_329	1	0.73997975	0.66060004
sample_330	0	0.734176025	0.55198159
sample_331	1	0.939927715	0.683210235
sample_332	0	0.248551705	0.322197275
sample_333	0	0.128566442	0.47444931
sample_334	0	0.07437318	0.394380735
sample_335	0	0.295208025	0.51196508
sample_336	1	0.93808761	0.68736958
sample_337	0	0.0345267556	0.52663249
sample_338	0	0.092266749	0.43790211
sample_339	0	0.0426633745	0.36703473
sample_340	0	0.2588982665	0.36161801
sample_341	0	0.6369692899999999	0.3887363299999999
sample_342	0	0.3134282205	0.50928201
sample_343	0	0.0157664447	0.37698434
sample_344	0	0.457226043	0.6397682849999999
sample_345	1	0.35739613	0.420501065
sample_346	1	0.96393032	0.79694292
sample_347	1	0.7777695499999999	0.6920885999999999
sample_348	1	0.8073833749999999	0.685324085
sample_349	1	0.65572402	0.4651263049999999
sample_350	1	0.98948675	0.62598517
sample_351	0	0.19967832574	0.55407326
sample_352	1	0.98916608	0.7000736
sample_353	0	0.06808264	0.46988925
sample_354	1	0.69073289	0.67529027
sample_355	1	0.5181032250000001	0.600182805
sample_356	1	0.695313665	0.495531605
sample_357	1	0.68650459	0.385048355
sample_358	1	0.9825705	0.692279085
sample_359	0	0.398304165	0.50838586
sample_360	0	0.101623255	0.36410875
sample_361	0	0.05360450265	0.61735155
sample_362	1	0.999665625	0.6985895049999999
sample_363	1	0.64690889	0.4718742
sample_364	1	0.43610269	0.4661941
sample_365	0	0.1794240279999999	0.49392291
sample_366	0	0.052391268	0.38613069
sample_367	1	0.97050005	0.6894936
sample_368	1	0.835619875	0.621277925
sample_369	1	0.99845718	0.69596314
sample_370	0	0.320245778	0.41922565
sample_371	0	0.825251415	0.535628475
sample_372	0	0.075121936	0.498670585
sample_373	1	0.876098775	0.678875385
sample_374	1	0.86809486	0.6681516
sample_375	0	0.267657155	0.378913
sample_376	0	0.06615153665	0.3401946999999999
sample_377	1	0.69997444	0.48259745
sample_378	1	0.86543283	0.69537592
sample_379	0	0.019719299	0.4448838
sample_380	0	0.151566858	0.25598934
sample_381	1	0.8987343	0.683274425
sample_382	0	0.014089133	0.3099087
sample_383	0	0.0330371305699999	0.28603672
sample_384	1	0.497941465	0.66192205
sample_385	1	0.99706808	0.696437435
sample_386	1	0.2840372255	0.6699753
sample_387	0	0.0455240745	0.415891485
sample_388	1	0.54857406	0.3039068099999999
sample_389	0	0.0842934585	0.574346865
sample_390	0	0.29094254	0.523996125
sample_391	1	0.7842763349999999	0.62273855
sample_392	0	0.054487931	0.40341076
sample_393	1	0.91047055	0.695740825
sample_394	0	0.6268882149999999	0.456245725
sample_395	0	0.50786412	0.5050658
sample_396	0	0.0424318275	0.529694835
sample_397	0	0.10778033	0.34590496
sample_398	1	0.64732175	0.635023785
sample_399	0	0.0569993895	0.635988
sample_400	0	0.0635197975	0.39647083
sample_401	1	0.4394484549999999	0.50689963
sample_402	0	0.083925745	0.337341605
sample_403	0	0.0503605335	0.519095095
sample_404	0	0.261259875	0.373301045
sample_405	0	0.135938645	0.24817007
sample_406	1	0.91508125	0.68891361
sample_407	0	0.0301983305	0.31399155
sample_408	1	0.2549048499999999	0.36126431
sample_409	0	0.14257064	0.443077785
sample_410	1	0.1642294789999999	0.6031786650000001
sample_411	1	0.7401728249999999	0.68765278
sample_412	1	0.69570377	0.635175535
sample_413	0	0.57740539	0.444092585
sample_414	0	0.2273331096999999	0.40670713
sample_415	0	0.0237459105	0.473637265
sample_416	1	0.29979726	0.688968635
sample_417	1	0.737846225	0.6191044
sample_418	1	0.7115223399999999	0.69419606
sample_419	0	0.24981488	0.57612899
sample_420	1	0.7037642399999999	0.63129446
sample_421	0	0.46829651	0.566700785
sample_422	0	0.2744431885	0.4938128499999999
sample_423	0	0.0405200715	0.23226285
sample_424	1	0.96661785	0.6899182850000001
sample_425	0	0.070664145	0.365619835
sample_426	1	0.2405176905	0.56868625
sample_427	1	0.86049385	0.69213477
sample_428	0	0.35871088	0.6230329099999999
sample_429	0	0.012739078	0.27991951
sample_430	1	0.7804201	0.526489515
sample_431	1	0.99838382	0.69802324
sample_432	0	0.07733713	0.310281405
sample_433	0	0.058654502	0.45475513
sample_434	0	0.038305529	0.573720305
sample_435	0	0.6135330250000001	0.43772763
sample_436	0	0.6199107749999999	0.56044936
sample_437	1	0.7496267999999999	0.666744485
sample_438	1	0.95358026	0.697493175
sample_439	1	0.944934635	0.6869212
sample_440	0	0.02726761225	0.43260366
sample_441	1	0.837261435	0.67255503
sample_442	0	0.04986573	0.35558859
sample_443	0	0.172751509	0.34098392
sample_444	0	0.0955853575	0.32763404
sample_445	0	0.0638044185	0.31463784
sample_446	1	0.921324875	0.69230594
sample_447	1	0.94620142	0.696335
sample_448	0	0.0415936265	0.39355726
sample_449	1	0.941160945	0.693415565
sample_450	1	0.9094134	0.69170529
sample_451	1	0.999544785	0.714172405
sample_452	0	0.61733704	0.590842265
sample_453	0	0.256417295	0.23217884
sample_454	1	0.324879255	0.50771466
sample_455	0	0.208730372	0.542141095
sample_456	0	0.2587847625	0.59108143
sample_457	0	0.0969225299999999	0.254671265
sample_458	1	0.715766935	0.672311155
sample_459	1	0.294446635	0.60974361
sample_460	1	0.37960392	0.6405322999999999
sample_461	1	0.54682464	0.478823625
sample_462	0	0.1700344	0.403677065
sample_463	1	0.97615707	0.696142555
sample_464	0	0.128526452	0.6278209699999999
sample_465	1	0.824583275	0.6688846350000001
sample_466	0	0.4250969835	0.5789914
sample_467	1	0.983630015	0.695306325
sample_468	0	0.112571535	0.5020962250000001
sample_469	0	0.0409880865	0.43202339
sample_470	1	0.99749315	0.6957540799999999
sample_471	0	0.0106042662	0.29357795
sample_472	1	0.95061045	0.6927863599999999
sample_473	1	0.7873812849999999	0.65887336
sample_474	0	0.13791002	0.5451874
sample_475	0	0.0219990595	0.308458185
sample_476	1	0.534461895	0.60438696
sample_477	0	0.0793458875	0.40692772
sample_478	0	0.0157264055	0.363207755
sample_479	0	0.09649039	0.43721745
sample_480	0	0.018939236300235	0.5405407
sample_481	1	0.9976198	0.704205675
sample_482	0	0.069338226	0.3683380699999999
sample_483	0	0.085888021	0.60075156
sample_484	0	0.02742874725	0.43834949
sample_485	1	0.7970248200000001	0.686381605
sample_486	0	0.018390448	0.42539127
sample_487	0	0.0899056464999999	0.266256105
sample_488	1	0.7111315149999999	0.66004777
sample_489	0	0.039033087	0.3612933
sample_490	1	0.6903977299999999	0.68387045
sample_491	0	0.2921820814999999	0.44976403
sample_492	0	0.318350553	0.5554339150000001
sample_493	1	0.78622295	0.69421056
sample_494	0	0.54752036	0.524148185
sample_495	0	0.2154426445	0.2985435349999999
sample_496	0	0.41591495	0.59592526
sample_497	0	0.0929778649999999	0.55067985
sample_498	0	0.3675791873999999	0.67236032
sample_499	1	0.9990353	0.6966943800000001
sample_500	1	0.53082301	0.6486387849999999
sample_501	0	0.062537723	0.529545335
sample_502	0	0.12720711	0.40832194
sample_503	0	0.12115658	0.432117975
sample_504	1	0.94276884	0.6744991
sample_505	1	0.98383753	0.6814473400000001
sample_506	0	0.0470718773999999	0.443069205
sample_507	1	0.6817622999999999	0.68932851
sample_508	1	0.8827665499999999	0.62694827
sample_509	0	0.6808439150000001	0.48320569
sample_510	0	0.0112241565	0.3472328249999999
sample_511	0	0.115408175	0.4520918349999999
sample_512	1	0.8218487999999999	0.591143995
sample_513	1	0.771012685	0.5798303899999999
sample_514	0	0.1841388085	0.411638475
sample_515	1	0.9987332	0.6985766
sample_516	0	0.0213919715	0.53888516
sample_517	1	0.9943404	0.69681382
sample_518	0	0.091053637	0.61858429
sample_519	0	0.52783727	0.45849023
sample_520	1	0.7552043500000001	0.6353436100000001
sample_521	0	0.1470419733	0.319134965
sample_522	1	0.99054015	0.69279398
sample_523	1	0.9841685	0.693967085
sample_524	0	0.04739833275	0.39342105
sample_525	0	0.04317449315	0.37731965
sample_526	0	0.52897187	0.686739185
sample_527	0	0.031142441	0.35518181
sample_528	0	0.0191468179	0.382504015
sample_529	0	0.2437952647	0.3684533399999999
sample_530	0	0.0966732905	0.43779091
sample_531	0	0.2313677495	0.6094135700000001
sample_532	0	0.09677079675	0.38787134
sample_533	0	0.273281206	0.60475465
sample_534	0	0.1768972855	0.5571568100000001
sample_535	1	0.986592635	0.67912652
sample_536	0	0.0972726927	0.511439845
sample_537	0	0.4903075825	0.6942080500000001
sample_538	1	0.256303485	0.5397708
sample_539	0	0.2103171425	0.4764832
sample_540	0	0.200346045	0.341980545
sample_541	1	0.9378628	0.684572265
sample_542	0	0.38357865	0.45676796
sample_543	1	0.91016025	0.644728765
sample_544	1	0.94741447	0.68999561
sample_545	0	0.009241071	0.215210288
sample_546	1	0.3675683425	0.26120543
sample_547	0	0.256658415	0.320667865
sample_548	0	0.3716018245	0.653271215
sample_549	1	0.594899025	0.63011936
sample_550	0	0.316341975	0.628881735
sample_551	0	0.16956065	0.39796573
sample_552	0	0.16189608225	0.45337203
sample_553	1	0.167910804	0.410765705
sample_554	1	0.930796445	0.5782423
sample_555	1	0.9253688	0.681754665
sample_556	0	0.42371808	0.56563412
sample_557	0	0.37507568106	0.6550979
sample_558	0	0.094452213	0.644323515
sample_559	1	0.99615662	0.6968772249999999
sample_560	1	0.99310345	0.69643842
sample_561	1	0.61211174	0.686087535
sample_562	0	0.5075336524999999	0.67449103
sample_563	0	0.0983340514999999	0.24994938
sample_564	1	0.8910650499999999	0.6901155999999999
sample_565	1	0.9944828	0.6958798150000001
sample_566	1	0.923726515	0.63061005
sample_567	0	0.417617002	0.4913638099999999
sample_568	1	0.6555891	0.569931685
sample_569	0	0.526573015	0.4311805549999999
sample_570	0	0.13733004	0.55877319
sample_571	0	0.50221711	0.40545726
sample_572	1	0.84583772	0.688339305
sample_573	1	0.316551205	0.61515427
sample_574	0	0.0081849825649999	0.37847967
sample_575	0	0.4989335975	0.385476435
sample_576	1	0.74697052	0.53739233
sample_577	1	0.99059342	0.694873285
sample_578	1	0.3372271	0.524979635
sample_579	1	0.9978523	0.71898407
sample_580	0	0.1380270207685	0.5595944350000001
sample_581	1	0.71381451	0.689730495
sample_582	1	0.98944683	0.687962915
sample_583	0	0.03910220015	0.376236675
sample_584	1	0.998573815	0.69649222
sample_585	0	0.11413258	0.42952214
sample_586	1	0.97239195	0.69645974
sample_587	1	0.83997287	0.526632165
sample_588	1	0.68642664	0.633643575
sample_589	1	0.98518597	0.6979473549999999
sample_590	0	0.086656478	0.28608381
sample_591	0	0.4502986835	0.580541685
sample_592	1	0.9924618	0.688578205
sample_593	1	0.988552285	0.694480075
sample_594	0	0.163676849	0.5127192700000001
sample_595	0	0.21956051	0.46564063
sample_596	0	0.0249339389	0.560890935
sample_597	1	0.3626382849999999	0.46550994
sample_598	0	0.518267135	0.670246575
sample_599	1	0.835023495	0.6194777499999999
sample_600	0	0.048644183	0.4399747149999999
sample_601	1	0.99217785	0.6743882299999999
sample_602	0	0.41823974975	0.58040588
sample_603	0	0.26468588	0.55098309
sample_604	1	0.991580025	0.69732967
sample_605	0	0.1224697335	0.327806665
sample_606	0	0.270878075	0.64924325
sample_607	1	0.82213337	0.61780565
sample_608	1	0.9128605	0.534164335
sample_609	1	0.3869504849999999	0.52717644
sample_610	0	0.1269729515	0.481754075
sample_611	0	0.095626745	0.556954115
sample_612	0	0.0645960075	0.3202425599999999
sample_613	1	0.6407374	0.560094785
sample_614	0	0.0189950325	0.36309832
sample_615	1	0.892531575	0.63279934
sample_616	1	0.959962265	0.60786686
sample_617	1	0.5723762299999999	0.684511885
sample_618	1	0.66878367	0.583190295
sample_619	1	0.98131977	0.63703893
sample_620	0	0.174971066	0.404824165
sample_621	1	0.9916265	0.69468692
sample_622	1	0.91737912	0.6905230600000001
sample_623	0	0.01785719986	0.55132547
sample_624	1	0.95905692	0.692284195
sample_625	0	0.02856893	0.298858415
sample_626	0	0.2434664775	0.5794788
sample_627	0	0.0667600303	0.54812503
sample_628	1	0.286764421	0.531511065
sample_629	1	0.9988224	0.6987972600000001
sample_630	0	0.115683465	0.32573596
sample_631	0	0.3838632605	0.40067026
sample_632	1	0.9996005	0.899025785
sample_633	0	0.269791168565	0.45990215
sample_634	0	0.01771642835	0.41418393
sample_635	0	0.2081509349999999	0.395138385
sample_636	1	0.569213325	0.6777713
sample_637	1	0.99326863	0.68139459
sample_638	0	0.03690624745	0.402946325
sample_639	1	0.889321505	0.69735526
sample_640	1	0.7556012999999999	0.6599794
sample_641	1	0.84842062	0.6920045
sample_642	1	0.061935567	0.672988935
sample_643	0	0.0458394228999999	0.536766125
sample_644	1	0.15365262	0.50604843
sample_645	0	0.25816495	0.517465915
sample_646	1	0.444940015	0.42526555
sample_647	0	0.39048211	0.37785828
sample_648	1	0.97817615	0.6958742600000001
sample_649	1	0.98294136	0.69702965
sample_650	0	0.0199075209999999	0.34137121
sample_651	1	0.9352822	0.6745822450000001
sample_652	0	0.01965324915	0.27068977
sample_653	0	0.491076305	0.593295
sample_654	0	0.04010040355	0.450573835
sample_655	0	0.236573935	0.376306135
sample_656	1	0.968510815	0.64495214
sample_657	0	0.0399872045	0.403641835
sample_658	0	0.0617475264	0.2870647149999999
sample_659	1	0.9439368	0.68803917
sample_660	1	0.998553365	0.6962660350000001
sample_661	0	0.0120734304	0.24176108
sample_662	0	0.5010298555	0.441518735
sample_663	0	0.91190052	0.60846815
sample_664	1	0.989956885	0.69031785
sample_665	0	0.445926911	0.553164
sample_666	1	0.54266501	0.37174775
sample_667	0	0.21860969	0.55002373
sample_668	1	0.99471355	0.69673419
sample_669	0	0.084203666	0.59599057
sample_670	0	0.0930409245	0.2540212599999999
sample_671	1	0.4635354639999999	0.47195967
sample_672	1	0.98332195	0.694306
sample_673	0	0.018454243	0.220219789
sample_674	1	0.986320105	0.696722325
sample_675	0	0.1656094763999999	0.5827346449999999
sample_676	1	0.961353985	0.691024555
sample_677	0	0.03855248325	0.49230065
sample_678	0	0.03897286059	0.484310555
sample_679	1	0.5844104299999999	0.69704295
sample_680	0	0.0941442858	0.430447985
sample_681	0	0.209356308	0.295747895
sample_682	0	0.0942335355	0.524308765
sample_683	0	0.208523815	0.38674037
sample_684	1	0.447622475	0.34727988
sample_685	0	0.025386814	0.240623525
sample_686	1	0.9987798	0.747184135
sample_687	0	0.1512919429999999	0.52718975
sample_688	0	0.458411331	0.59406428
sample_689	0	0.16068637685	0.5611292999999999
sample_690	1	0.89750475	0.64193962
sample_691	1	0.88289695	0.69421641
sample_692	0	0.16224796	0.63244073
sample_693	0	0.51902568	0.348448835
sample_694	0	0.3492455371999999	0.52801685
sample_695	0	0.0966535815	0.28226519
sample_696	1	0.4918009459999999	0.420493649935
sample_697	0	0.12145109	0.350384775
sample_698	0	0.01122752445	0.27902736
sample_699	1	0.31046574	0.63704715
sample_700	1	0.914509725	0.671066215
sample_701	1	0.8655215	0.6962789
sample_702	0	0.0444183628	0.23314652
sample_703	1	0.171898148	0.5063334500000001
sample_704	1	0.39651444	0.598861455
sample_705	0	0.4261550035	0.663185355
sample_706	0	0.0524559726	0.47759047
sample_707	1	0.8367545750000001	0.596627605
sample_708	0	0.0233563472	0.293618705
sample_709	0	0.485714045	0.55050265
sample_710	1	0.66888483	0.6596463
sample_711	0	0.089047745	0.316771765
sample_712	1	0.46656084	0.69869246
sample_713	1	0.374703485	0.6733705750000001
sample_714	0	0.051606968	0.56547585
sample_715	1	0.440325795	0.65642014
sample_716	1	0.518920637	0.562053055
sample_717	1	0.107795625	0.576874405
sample_718	0	0.01504156195	0.34625591
sample_719	0	0.66526416	0.60815238
sample_720	0	0.11459992	0.4528638849999999
sample_721	0	0.144983878385	0.28899068
sample_722	1	0.99661535	0.69551856
sample_723	0	0.028516878	0.2825775
sample_724	1	0.9002605699999999	0.62998305
sample_725	0	0.149994287	0.598986265
sample_726	0	0.047221029	0.3299284999999999
sample_727	1	0.996733825	0.692216515
sample_728	1	0.87913885	0.66713997
sample_729	1	0.989599705	0.6877016499999999
sample_730	1	0.99640775	0.6818256
sample_731	0	0.10358195125	0.644697615
sample_732	1	0.9168629	0.684269585
sample_733	1	0.6510609	0.755477755
sample_734	0	0.229816734	0.35505862
sample_735	0	0.173232747	0.3729405999999999
sample_736	0	0.08122867	0.5786405649999999
sample_737	0	0.0895047185	0.468538935
sample_738	0	0.069669284	0.42241056
sample_739	1	0.9006860999999999	0.644240215
sample_740	1	0.658943175	0.61076489
sample_741	1	0.9269701	0.68122964
sample_742	1	0.65657	0.56378545
sample_743	0	0.098039374	0.47385803
sample_744	1	0.90897247	0.68299917
sample_745	0	0.078269629	0.43531707
sample_746	0	0.33642552	0.379170435
sample_747	0	0.1921818264999999	0.601557465
sample_748	0	0.0783273915	0.2643077
sample_749	0	0.14682156	0.31277295
sample_750	1	0.867146075	0.68215905
sample_751	1	0.77497327	0.67610042
sample_752	0	0.078914737	0.42663262
sample_753	0	0.58162026	0.449924925
sample_754	0	0.0569821759999999	0.609138545
sample_755	1	0.938255275	0.68313077
sample_756	0	0.2056167615	0.5578151899999999
sample_757	0	0.17431611	0.30144781
sample_758	0	0.011347062	0.49595805
sample_759	0	0.3783666	0.60815744
sample_760	0	0.157970895	0.4000683499999999
sample_761	1	0.987030175	0.6947073
sample_762	0	0.42070627	0.4918781049999999
sample_763	0	0.170708163	0.47453584
sample_764	0	0.133769225	0.371192815
sample_765	1	0.124815058	0.42497849
sample_766	0	0.10420722	0.34441465
sample_767	0	0.38896641	0.273702175
sample_768	1	0.8687597499999999	0.64017317
sample_769	1	0.954313365	0.689431715
sample_770	0	0.136662435	0.442532895
sample_771	0	0.29249315	0.3114973949999999
sample_772	0	0.25891761	0.4523713
sample_773	0	0.33019144	0.64599675
sample_774	1	0.3108707	0.62218585
sample_775	1	0.8779607700000001	0.65970403
sample_776	1	0.92302704	0.69238772
sample_777	1	0.99805155	0.696668725
sample_778	1	0.671135585	0.59839975
sample_779	1	0.8114145749999999	0.673662175
sample_780	0	0.152223467	0.5563369
sample_781	1	0.98387373	0.6921307
sample_782	0	0.1210521035	0.45100282
sample_783	0	0.110040845	0.437235445
sample_784	0	0.107579195	0.3470612
sample_785	1	0.6925298	0.66094801
sample_786	1	0.976870715	0.69172586
sample_787	0	0.133745803	0.5297917999999999
sample_788	1	0.997408635	0.69611594
sample_789	1	0.97269875	0.69427191
sample_790	1	0.32272113	0.59420891
sample_791	1	0.884490415	0.6930595749999999
sample_792	0	0.153307355	0.63953834
sample_793	0	0.6822280000000001	0.658219235
sample_794	1	0.5339676	0.659269415
sample_795	0	0.286289285	0.2769624
sample_796	1	0.8131367650000001	0.6086199
sample_797	0	0.00820546375	0.2578491
sample_798	0	0.105844755	0.42121311
sample_799	1	0.52222435	0.492909065
sample_800	1	0.894644585	0.6869003
sample_801	0	0.29951695	0.6218791850000001
sample_802	1	0.9567955	0.68596922
sample_803	1	0.99457035	0.6954231900000001
sample_804	0	0.196193105	0.39776327
sample_805	0	0.39584945	0.278700245
sample_806	1	0.986867245	0.6929667899999999
sample_807	1	0.8447357200000001	0.59475246
sample_808	0	0.1501310375	0.314822925
sample_809	0	0.1081086935	0.529749985
sample_810	1	0.99202705	0.708566905
sample_811	0	0.06472336	0.299239255
sample_812	1	0.51170258	0.691031665
sample_813	1	0.99730435	0.52323815
sample_814	1	0.95590715	0.617518775
sample_815	0	0.191687135	0.56377173
sample_816	1	0.986986185	0.69016493
sample_817	1	0.99045525	0.691673915
sample_818	0	0.20668207	0.357233345
sample_819	0	0.39089765	0.57158573
sample_820	0	0.422576665	0.443660185
sample_821	1	0.969513295	0.6857753799999999
sample_822	1	0.962713775	0.6970487599999999
sample_823	0	0.040925433	0.236114245
sample_824	1	0.254014295	0.247004883
sample_825	0	0.109331498	0.3974598
sample_826	1	0.98614135	0.6939613849999999
sample_827	0	0.2113729449999999	0.61534485
sample_828	0	0.316249875	0.3863337
sample_829	0	0.117015713	0.3172074099999999
sample_830	0	0.2235755999999999	0.35028322
sample_831	0	0.26397108	0.565046265
sample_832	0	0.234708905	0.6466690399999999
sample_833	0	0.0722600125	0.396586585
sample_834	0	0.282240065	0.54099298
sample_835	0	0.467779825	0.64526085
sample_836	1	0.8189027	0.57665252
sample_837	0	0.0946046275	0.29679488
sample_838	0	0.0282499004999999	0.50833502
sample_839	1	0.2944141	0.505836515
sample_840	0	0.09047452	0.6283468799999999
sample_841	1	0.3705580625	0.590162105
sample_842	1	0.98171237	0.695175915
sample_843	0	0.92739935	0.655371285
sample_844	1	0.94016005	0.670121465
sample_845	1	0.9233051	0.695511595
sample_846	1	0.46020018	0.64971951
sample_847	0	0.340358975	0.67016834
sample_848	1	0.9923523	0.69626871
sample_849	0	0.0678973875	0.298413465
sample_850	1	0.95674045	0.69318907
sample_851	0	0.5154002200000001	0.346841155
sample_852	0	0.245584055	0.6371132150000001
sample_853	1	0.99654603	0.697427485
sample_854	1	0.885626225	0.6693280149999999
sample_855	0	0.7250795999999999	0.62705575
sample_856	1	0.8949596	0.68085745
sample_857	1	0.514470255	0.560075745
sample_858	1	0.96496925	0.697084115
sample_859	1	0.88160677	0.47079125
sample_860	1	0.919126225	0.610543525
sample_861	0	0.087428637	0.4247649
sample_862	0	0.0495508815	0.313176065
sample_863	0	0.0679023995	0.2441767
sample_864	1	0.98447975	0.693830225
sample_865	0	0.0883738525	0.259074025
sample_866	0	0.1249753099999999	0.37260972
sample_867	0	0.053437816	0.38728829
sample_868	1	0.7830536349999999	0.5110968650000001
sample_869	0	0.05609368	0.32842223
sample_870	0	0.1803458025	0.405429125
sample_871	0	0.71950745	0.633006945
sample_872	0	0.0813139049999999	0.2910404
sample_873	1	0.57481165	0.6427489750000001
sample_874	0	0.0593111449999999	0.46523332
sample_875	0	0.069948807	0.60947216
sample_876	1	0.9157263	0.693165325
sample_877	1	0.9870079	0.69446186
sample_878	0	0.114189921	0.23382184
sample_879	1	0.729807535	0.52552653
sample_880	0	0.0568608175	0.50175235
sample_881	1	0.991264365	0.69372592
sample_882	0	0.329239105	0.4841005849999999
sample_883	1	0.6585520499999999	0.37372695
sample_884	0	0.161707745	0.33646074
sample_885	0	0.083653843	0.392476
sample_886	0	0.178289315	0.41694668
sample_887	1	0.76915395	0.5333717499999999
sample_888	0	0.400182915	0.64267689
sample_889	0	0.274068575	0.5055675150000001
sample_890	1	0.52100747	0.50346625
sample_891	0	0.3324452049999999	0.62965777
sample_892	1	0.8446172000000001	0.6700624150000001
sample_893	0	0.4010633849999999	0.56786334
sample_894	0	0.0900649365	0.27148833
sample_895	1	0.96027045	0.6939874
sample_896	1	0.94493828	0.69591969
sample_897	1	0.6945299300000001	0.69491757
sample_898	1	0.515004575	0.617213785
sample_899	0	0.038789664	0.532429
sample_900	1	0.57031763	0.513237335
sample_901	0	0.443722456	0.45994873
sample_902	1	0.984722225	0.69790657
sample_903	0	0.37362269	0.63832185
sample_904	0	0.438355962	0.31983888
sample_905	1	0.995115185	0.6935799549999999
sample_906	1	0.955594215	0.6949498350000001
sample_907	0	0.034845533	0.57328416
sample_908	0	0.1929072519999999	0.432365175
sample_909	0	0.126528695	0.5237946149999999
sample_910	1	0.473239955	0.546179135
sample_911	1	0.96002842	0.68997071
sample_912	1	0.91860072	0.6965360199999999
sample_913	0	0.45731373	0.675105665
sample_914	0	0.093375002	0.3750769499999999
sample_915	1	0.82717985	0.587972485
sample_916	1	0.99015387	0.69614938
sample_917	1	0.5514705	0.692659165
sample_918	1	0.98475325	0.6979424949999999
sample_919	1	0.86907375	0.53126808
sample_920	0	0.27127165	0.61971265
sample_921	0	0.26423511	0.41414255
sample_922	1	0.36459714	0.65331915
sample_923	1	0.99382402	0.69691775
sample_924	0	0.117443857	0.4390285
sample_925	0	0.11013552	0.3213705249999999
sample_926	0	0.101467565	0.52067441
sample_927	1	0.98855072	0.698130815
sample_928	1	0.7738508	0.466566715
sample_929	1	0.99192895	0.69557432
sample_930	0	0.5431807025	0.43265959
sample_931	1	0.5578116399999999	0.574981885
sample_932	0	0.141430159	0.46350577
sample_933	1	0.681390575	0.67087793
sample_934	1	0.98032625	0.69532814
sample_935	0	0.1874556	0.256971345
sample_936	0	0.46843435	0.46790026
sample_937	0	0.1459960085	0.29638505
sample_938	0	0.0571144075	0.30683011
sample_939	1	0.868949745	0.58010087
sample_940	1	0.9985298	0.69578815
sample_941	0	0.31187483	0.55932009
sample_942	1	0.99319775	0.69696011
sample_943	0	0.32992678	0.578469965
sample_944	1	0.62717812	0.614504515
sample_945	0	0.0611270795	0.580431515
sample_946	0	0.03851095125	0.3538656049999999
sample_947	0	0.0795410149999999	0.327450055
sample_948	0	0.111963658	0.31298085
sample_949	1	0.54380217	0.6002663349999999
sample_950	0	0.12491397	0.488935605
sample_951	1	0.6400795499999999	0.41270033
sample_952	1	0.7014852	0.634924695
sample_953	0	0.0595060404999999	0.303954335
sample_954	1	0.940232415	0.6879592
sample_955	0	0.063838299	0.238767452
sample_956	1	0.9996172	0.6966790549999999
sample_957	0	0.226313865	0.4637678
sample_958	1	0.5719256	0.51242109
sample_959	1	0.31165465	0.528121305
sample_960	0	0.11671298415	0.458686525
sample_961	1	0.81009376	0.6039282499999999
sample_962	1	0.41372323	0.60467801
sample_963	1	0.987809135	0.69810529
sample_964	0	0.07797404	0.335333305
sample_965	0	0.39625687	0.299459325
sample_966	0	0.179188285	0.397877535
sample_967	0	0.12216757	0.462204285
sample_968	1	0.3726542599999999	0.6200653
sample_969	0	0.067192802	0.40205842
sample_970	0	0.0651742275	0.31784752
sample_971	0	0.177750676	0.604548245
sample_972	1	0.97736635	0.69230865
sample_973	1	0.70940659	0.6402782499999999
sample_974	0	0.37735076	0.63918789
sample_975	0	0.279294135	0.57124239
sample_976	1	0.8895803950000001	0.68361056
sample_977	0	0.281969095	0.380676465
sample_978	1	0.60955303	0.375978155
sample_979	1	0.61440411	0.5521814
sample_980	1	0.79428697	0.692140385
sample_981	1	0.82331838	0.683668275
sample_982	0	0.122797672	0.5219433499999999
sample_983	1	0.8102239	0.63139531
sample_984	0	0.11362422	0.28419916
sample_985	0	0.13082726	0.49651045
sample_986	0	0.246088545	0.30715201
sample_987	1	0.9078206	0.68275683
sample_988	0	0.49648625	0.47559823
sample_989	0	0.1032615529999999	0.44393852
sample_990	0	0.0779504405	0.45640165
sample_991	1	0.81673888	0.683396695
sample_992	1	0.87736605	0.66330573
sample_993	0	0.0312256819999999	0.24259228
sample_994	1	0.357805485	0.5307129
sample_995	0	0.022989901	0.267425855
sample_996	1	0.7250078799999999	0.69411442
sample_997	0	0.152167936	0.301390945
sample_998	0	0.0750435	0.5724171
sample_999	0	0.3524478199999999	0.69169223
sample_1000	0	0.104110435	0.45281929
sample_1001	1	0.42730799	0.52258776
sample_1002	0	0.050461322	0.38219342
sample_1003	0	0.3947877509999999	0.67383896
sample_1004	1	0.916270275	0.681925865
sample_1005	0	0.0979706079999999	0.50412664
sample_1006	0	0.057616225	0.407593425
sample_1007	1	0.991989965	0.695350795
sample_1008	0	0.038958339	0.43791573
sample_1009	1	0.969017	0.68606901
sample_1010	0	0.1051492505	0.5061434499999999
sample_1011	1	0.67347846	0.6655196250000001
sample_1012	0	0.016002329	0.2367387775
sample_1013	1	0.421516281	0.67706734
sample_1014	0	0.27467326	0.49646616
sample_1015	0	0.0410389805	0.439565235
sample_1016	1	0.71981235	0.64250359
sample_1017	0	0.38021915	0.52551269
sample_1018	1	0.386628425	0.417814495
sample_1019	0	0.106396848	0.590405595
sample_1020	0	0.24750897	0.281832505
sample_1021	0	0.04127706	0.561747085
sample_1022	0	0.488022215	0.54678206
sample_1023	0	0.093742585	0.357120825
sample_1024	1	0.388832085	0.659483505
sample_1025	0	0.0304517525	0.37439257
sample_1026	1	0.9881992	0.69605566
sample_1027	1	0.0963042532	0.43382118
sample_1028	0	0.190709108	0.51788375
sample_1029	0	0.060694924	0.312775845
sample_1030	1	0.040754052	0.56883477
sample_1031	1	0.0546230515	0.486312285
sample_1032	1	0.997553495	0.696519925
sample_1033	0	0.053904877	0.34234832
sample_1034	1	0.9959464	0.69549635
sample_1035	1	0.844139875	0.551758025
sample_1036	0	0.0443915145	0.376599535
sample_1037	1	0.594154275	0.69336055
sample_1038	0	0.056823109	0.33370697
sample_1039	1	0.321291266	0.697013865
sample_1040	1	0.8799334	0.68203165
sample_1041	0	0.25755473	0.33446988
sample_1042	1	0.2826082425	0.602319235
sample_1043	1	0.5405887	0.58916363
sample_1044	0	0.0247341265	0.411626775
sample_1045	0	0.865462215	0.69226155
sample_1046	0	0.0494964975	0.357601285
sample_1047	0	0.028523191	0.26513666
sample_1048	0	0.392819625	0.521312675
sample_1049	0	0.1358074365	0.6684231
sample_1050	0	0.043589591	0.35231823
sample_1051	0	0.10933006	0.2365950299999999
sample_1052	1	0.6075425799999999	0.650888135
sample_1053	0	0.2517679499999999	0.4516628099999999
sample_1054	0	0.0216339464999999	0.284289775
sample_1055	1	0.169192485	0.53028268
sample_1056	0	0.538973145	0.50666253
sample_1057	1	0.622292995	0.486852485
sample_1058	1	0.98257169	0.69360371
sample_1059	1	0.96189788	0.6945265350000001
sample_1060	0	0.0781771175	0.490666685
sample_1061	1	0.505794895	0.61619734
sample_1062	0	0.169262705	0.524594145
sample_1063	0	0.034049332	0.63700173
sample_1064	1	0.84838798	0.66727921
sample_1065	1	0.432091207	0.6898408
sample_1066	1	0.48100741	0.69483127
sample_1067	1	0.4569065885	0.5794325
sample_1068	1	0.827229125	0.48909155
sample_1069	0	0.386029855	0.58358983
sample_1070	1	0.98747796	0.6965675
sample_1071	0	0.118054347	0.3975880499999999
sample_1072	0	0.03625997135	0.372417525
sample_1073	0	0.0456289095	0.235333565
sample_1074	0	0.160427715	0.43432731
sample_1075	0	0.6855276	0.630841375
sample_1076	1	0.448737135	0.64471848
sample_1077	0	0.0741187385	0.3516142
sample_1078	0	0.14352438	0.305963555
sample_1079	0	0.0823454234999999	0.39124686
sample_1080	0	0.43565268	0.34983125
sample_1081	1	0.99896888	0.72546844
sample_1082	1	0.7680646	0.5821405
sample_1083	1	0.92945228	0.69430566
sample_1084	0	0.0711822215	0.46014404
sample_1085	0	0.0871122179999999	0.49465181
sample_1086	1	0.66186045	0.6314967
sample_1087	1	0.967975515	0.661054265
sample_1088	1	0.89204785	0.66411525
sample_1089	1	0.45999635	0.686598185
sample_1090	1	0.94382465	0.6826588149999999
sample_1091	1	0.96336292	0.559966665
sample_1092	0	0.0833428715	0.208092113
sample_1093	1	0.590043485	0.476023555
sample_1094	1	0.99772221	0.6968249
sample_1095	1	0.994141995	0.69599023
sample_1096	1	0.47775845	0.564625575
sample_1097	0	0.3358267649999999	0.6521238
sample_1098	0	0.1335010425	0.65197742
sample_1099	1	0.8678652849999999	0.6650051800000001
sample_1100	1	0.770763925	0.676443675
sample_1101	1	0.820978065	0.6737588800000001
sample_1102	1	0.9513542	0.790663525
sample_1103	1	0.049125453	0.25662756
sample_1104	0	0.19985889	0.545615065
sample_1105	0	0.380935395	0.61080119
sample_1106	1	0.346280315	0.59914101
sample_1107	0	0.078312175	0.338103425
sample_1108	1	0.409744585	0.693684265
sample_1109	0	0.5645283	0.6874947650000001
sample_1110	0	0.048148579	0.298449885
sample_1111	0	0.112757308	0.41748923
sample_1112	1	0.81978915	0.674660355
sample_1113	1	0.862027875	0.693945915
sample_1114	1	0.94946922	0.69249816
sample_1115	0	0.323887442	0.65609476
sample_1116	1	0.9702313	0.68821784
sample_1117	0	0.1016630479999999	0.58485313
sample_1118	0	0.0217908795	0.2740114999999999
sample_1119	0	0.31544881	0.55348945
sample_1120	1	0.970682235	0.697748915
sample_1121	1	0.2987583164999999	0.5841604499999999
sample_1122	1	0.556335535	0.505584765
sample_1123	0	0.24571996	0.57582073
sample_1124	1	0.5004979475	0.45056858
sample_1125	0	0.0400871505	0.236041605
sample_1126	0	0.00823944635	0.2368497
sample_1127	0	0.10247573	0.3696976349999999
sample_1128	1	0.87045622	0.68563838
sample_1129	1	0.7611025650000001	0.6300505399999999
sample_1130	1	0.486080215	0.650141375
sample_1131	1	0.76773187	0.6373571
sample_1132	0	0.083071771	0.4018315
sample_1133	0	0.086665263	0.467365585
sample_1134	1	0.99758498	0.70038155
sample_1135	1	0.46580768	0.63274662
sample_1136	0	0.1139858415	0.602206365
sample_1137	0	0.034368451	0.33319163
sample_1138	1	0.888004665	0.6815073650000001
sample_1139	1	0.98597862	0.6971627
sample_1140	1	0.98966995	0.6972860000000001
sample_1141	0	0.0364007879999999	0.3198893499999999
sample_1142	0	0.085677225	0.49512744
sample_1143	1	0.266563139	0.661315785
sample_1144	0	0.0657194425	0.6032760500000001
sample_1145	0	0.0372029668	0.47441045
sample_1146	1	0.0802094625	0.57475031
sample_1147	1	0.924065025	0.69129685
sample_1148	1	0.994428435	0.70234856
sample_1149	0	0.0913635499999999	0.56497317
sample_1150	0	0.0489421684999999	0.25136152
sample_1151	0	0.0814005955	0.4708640549999999
sample_1152	1	0.93959845	0.6971891649999999
sample_1153	1	0.370129357	0.6364137400000001
sample_1154	1	0.73390493	0.560767205
sample_1155	1	0.261623135	0.690913275
sample_1156	1	0.9804703	0.69429856
sample_1157	1	0.6177351	0.685423025
sample_1158	1	0.446316365	0.68370905
sample_1159	1	0.94346109	0.694202385
sample_1160	0	0.026793178	0.286125085
sample_1161	1	0.96130085	0.695667995
sample_1162	0	0.0710989985	0.30517517
sample_1163	0	0.61666314	0.62570314
sample_1164	0	0.119624325	0.3849444549999999
sample_1165	1	0.861025575	0.61945614
sample_1166	0	0.19393536	0.40305464
sample_1167	1	0.98504435	0.69715085
sample_1168	1	0.93087577	0.6733177850000001
sample_1169	0	0.0144326814999999	0.460874825
sample_1170	1	0.991407455	0.699604915
sample_1171	1	0.985464175	0.697767585
sample_1172	0	0.1277421915	0.57186319
sample_1173	1	0.7522168499999999	0.687608885
sample_1174	1	0.996066935	0.6991375950000001
sample_1175	0	0.255827667	0.58913005
sample_1176	0	0.02445680285	0.34238884
sample_1177	0	0.0230241439999999	0.36340432
sample_1178	0	0.01823577165	0.296092205
sample_1179	0	0.3103065084999999	0.58199325
sample_1180	1	0.94836727	0.6950932599999999
sample_1181	1	0.871012475	0.6936080499999999
sample_1182	0	0.141896803	0.49368019
sample_1183	0	0.401776315	0.62090285
sample_1184	0	0.146748357	0.34730622
sample_1185	0	0.07804499	0.553700655
sample_1186	0	0.150920074	0.34370524
sample_1187	1	0.997110755	0.70080939
sample_1188	0	0.0344294251249999	0.4904534499999999
sample_1189	0	0.04747154	0.341983535
sample_1190	0	0.219202158	0.27439217
sample_1191	0	0.049494972	0.499247675
sample_1192	1	0.664668205	0.69122958
sample_1193	0	0.0146600995	0.4558172649999999
sample_1194	1	0.985695435	0.685600565
sample_1195	1	0.664787335	0.57420597
sample_1196	1	0.9987166	0.6957524900000001
sample_1197	1	0.80993143	0.67052016
sample_1198	0	0.174401045	0.64190917
sample_1199	0	0.342607857	0.218217373
sample_1200	0	0.033812796	0.50157064
sample_1201	0	0.353016635	0.335129565
sample_1202	1	0.98084402	0.687414
sample_1203	0	0.49413301	0.39436859
sample_1204	0	0.0599832205	0.466197195
sample_1205	1	0.982424945	0.695457295
sample_1206	0	0.513470085	0.5696145
sample_1207	0	0.26208526	0.32538625
sample_1208	0	0.2686255899999999	0.450507675
sample_1209	0	0.029767212	0.308529005
sample_1210	0	0.114380765	0.529953165
sample_1211	1	0.0619968585	0.252315135
sample_1212	0	0.1485402325	0.51417203
sample_1213	0	0.0900341785	0.31590331
sample_1214	0	0.258262222	0.545061365
sample_1215	0	0.2070717495	0.565042155
sample_1216	0	0.360179247	0.543042915
sample_1217	0	0.0152266915	0.29511364
sample_1218	1	0.994557225	0.693510325
sample_1219	1	0.8573553	0.66862054
sample_1220	1	0.86622687	0.41880833
sample_1221	1	0.330522455	0.67090331
sample_1222	0	0.0175807144	0.37809692
sample_1223	1	0.866681755	0.6652070999999999
sample_1224	0	0.17156291	0.383134575
sample_1225	0	0.311908231	0.509947665
sample_1226	0	0.461250613	0.343137085
sample_1227	0	0.352902213	0.66262939
sample_1228	1	0.751865	0.5029561499999999
sample_1229	0	0.32790676	0.3257607099999999
sample_1230	1	0.99458599	0.696655615
sample_1231	0	0.0345296595	0.4459136
sample_1232	0	0.11585856	0.6212198999999999
sample_1233	1	0.0373862793	0.5113366
sample_1234	1	0.73969874	0.5408525900000001
sample_1235	1	0.91741228	0.677185745
sample_1236	1	0.67441783	0.690220975
sample_1237	0	0.230324445	0.582495125
sample_1238	1	0.72937773	0.6909749199999999
sample_1239	0	0.1781969749999999	0.51951691
sample_1240	0	0.2232129925	0.301457605
sample_1241	0	0.0110208469999999	0.305544185
sample_1242	0	0.1803219015	0.639168725
