# Supplementary material for: Integrative modeling of tumor genomes and epigenomes for enhanced cancer diagnosis by cell-free DNA
Source: Nat Commun. 2023 Apr 10;14:2017. doi: 10.1038/s41467-023-37768-3 (PMC10085982; doi:10.1038/s41467-023-37768-3)
Supplement: Supplementary file 6 — Source Data [file 41467_2023_37768_MOESM6_ESM.zip › sourcedata/sup6_c.txt]

Unnamed: 0	mean	lower	upper	Type	model	type
colon	0.9726814950912313	0.8636266511266512	1.0	0.95	combined
pancreas	0.8926548470972364	0.8130066678364625	0.9481541218637992	0.95	combined
bileduct	1.0	1.0	1.0	0.95	combined
stomach	0.9769567337564028	0.8939269746646796	1.0	0.95	combined
breast	0.9969792154645224	0.963466130451175	1.0	0.95	combined
lung	1.0	1.0	1.0	0.95	combined
ovary	1.0	1.0	1.0	0.95	combined
colon	0.8063134388083767	0.6555459770114943	0.9065675803031492	0.98	combined
pancreas	0.8289978962264098	0.7553919102480253	0.8895478020658178	0.98	combined
bileduct	0.9952169738776044	0.9159644231524384	1.0	0.98	combined
stomach	0.878229028778539	0.7352878330819508	0.9561592558983666	0.98	combined
breast	0.8805837084913328	0.6999710424710425	0.9604858880928854	0.98	combined
lung	1.0	1.0	1.0	0.98	combined
ovary	0.9850766674235568	0.9199674796747968	1.0	0.98	combined
colon	0.685162113724434	0.5826733430165889	0.8264669421487604	0.99	combined
pancreas	0.7987204998807002	0.7245772946859904	0.8661548556430446	0.99	combined
bileduct	0.919788780389734	0.8347826086956521	1.0	0.99	combined
stomach	0.7441898827314979	0.6220366035326665	0.8952870493991989	0.99	combined
breast	0.709597447875672	0.62109375	0.8566323915954439	0.99	combined
lung	1.0	1.0	1.0	0.99	combined
ovary	0.9342295748263528	0.8796146953405019	0.9926535773884022	0.99	combined
colon	0.9609752179527886	0.9047619047619048	1.0	0.95	genome
pancreas	0.8179021538165617	0.7324818336772225	0.8831357352325093	0.95	genome
bileduct	0.9961778633338884	0.9509682585905648	1.0	0.95	genome
stomach	0.8958717533459113	0.8256769395207981	0.960031007751938	0.95	genome
breast	0.965262992330804	0.9321189839572191	0.9919702620003824	0.95	genome
lung	1.0	1.0	1.0	0.95	genome
ovary	1.0	1.0	1.0	0.95	genome
colon	0.8735981875723166	0.7948598130841121	0.957274011299435	0.98	genome
pancreas	0.6794850465433938	0.5633762344180023	0.7874185221880378	0.98	genome
bileduct	0.9083191503481186	0.8303571428571429	0.989798495155638	0.98	genome
stomach	0.824032412972252	0.7421744791666667	0.9000206611570248	0.98	genome
breast	0.8682611779173197	0.7793303087757314	0.954776158250911	0.98	genome
lung	1.0	1.0	1.0	0.98	genome
ovary	0.9999298320610688	1.0	1.0	0.98	genome
colon	0.8244739466244128	0.7207027027027026	0.9065479961983208	0.99	genome
pancreas	0.5756882251689571	0.4661621180003533	0.6933664122137404	0.99	genome
bileduct	0.8551644284467805	0.745093037214886	0.9327083333333334	0.99	genome
stomach	0.8009386428303766	0.7142580287929126	0.874003495203391	0.99	genome
breast	0.7946585209095594	0.7154337826273	0.8661227336122733	0.99	genome
lung	1.0	1.0	1.0	0.99	genome
ovary	0.9870060347444998	0.938909342700804	1.0	0.99	genome
colon	0.6449937545605856	0.5504359864451608	0.7388119369369369	0.95	epigenome
pancreas	0.7915691781020183	0.698500386996904	0.907905701754386	0.95	epigenome
bileduct	0.8202660264621136	0.7333333333333333	0.9026613111092018	0.95	epigenome
stomach	0.6447773983293759	0.5225125568045922	0.7610830172777074	0.95	epigenome
breast	0.6472467481604812	0.5793811681662709	0.7199205381838638	0.95	epigenome
lung	1.0	1.0	1.0	0.95	epigenome
ovary	0.8503233055119166	0.7592494089834516	0.9339738632848748	0.95	epigenome
colon	0.5783840211393709	0.4695517506733359	0.6759469696969697	0.98	epigenome
pancreas	0.6528180987975465	0.5503624748779787	0.7595063291139241	0.98	epigenome
bileduct	0.6174116549387973	0.5252164502164502	0.7128755919070168	0.98	epigenome
stomach	0.4930841886189934	0.380143915645483	0.6036511281924126	0.98	epigenome
breast	0.5867954487762895	0.5067249626307923	0.6680502283901112	0.98	epigenome
lung	0.969466898774916	0.8571428571428571	1.0	0.98	epigenome
ovary	0.7701095394659273	0.6774011642008246	0.857172619047619	0.98	epigenome
colon	0.5242276376554853	0.4245006799252083	0.6160347826086956	0.99	epigenome
pancreas	0.6035530833916788	0.513689497716895	0.6845867612037237	0.99	epigenome
bileduct	0.5993354890580754	0.4910395408163265	0.7029702970297029	0.99	epigenome
stomach	0.4426415563605914	0.3474326037635126	0.5315629153743908	0.99	epigenome
breast	0.5346637523694278	0.4394986899414727	0.6129408146528157	0.99	epigenome
lung	0.9178436729488372	0.835997267759563	1.0	0.99	epigenome
ovary	0.6667592481352025	0.4998931623931625	0.8032947605271616	0.99	epigenome
colon	0.6699062210587889	0.5736185648976347	0.7778005464480874	0.95	cnv
pancreas	0.5537284359422033	0.4304824561403509	0.6579246411483254	0.95	cnv
bileduct	0.6765438182063451	0.504945780292315	0.7837891891891892	0.95	cnv
stomach	0.6403798960976358	0.5	0.7547621000820345	0.95	cnv
breast	0.5725271531246316	0.5040306579621096	0.6447576615589606	0.95	cnv
lung	0.7415764446796845	0.5892594537815127	0.8909767891682784	0.95	cnv
ovary	0.6724958402356326	0.5677807993928662	0.7692307692307693	0.95	cnv
colon	0.6008746921770848	0.4952227342549923	0.7067864236061853	0.98	cnv
pancreas	0.4193674972148465	0.2936979166666667	0.5275843644544431	0.98	cnv
bileduct	0.4377209898929926	0.3362094395280237	0.554667592843589	0.98	cnv
stomach	0.4522224351913014	0.2319377049180328	0.6279117816644244	0.98	cnv
breast	0.4176311792863768	0.2699921701683414	0.5582746111285103	0.98	cnv
lung	0.6365620883548123	0.4599754098360656	0.7872900335946248	0.98	cnv
ovary	0.5112453355663682	0.3602799227799228	0.6433959156785243	0.98	cnv
colon	0.5587180331761015	0.4695652173913043	0.6513761467889908	0.99	cnv
pancreas	0.3535291331784152	0.2765887458006719	0.442875939849624	0.99	cnv
bileduct	0.4173655514896208	0.3113207547169811	0.5100651260504201	0.99	cnv
stomach	0.2990186113801398	0.2032166032669501	0.4113119379298183	0.99	cnv
breast	0.3158570155730856	0.25	0.3921786323768702	0.99	cnv
lung	0.5106162111774019	0.3620450191570881	0.6731104651162791	0.99	cnv
ovary	0.4316908660418107	0.3442622950819672	0.5315368940368941	0.99	cnv
colon	0.5838592614815016	0.4864864864864865	0.6789077375800588	0.95	fragpattern
pancreas	0.3483336619673751	0.2608478260869565	0.4475841088045812	0.95	fragpattern
bileduct	0.5398985403731991	0.4347621000820345	0.6416666666666667	0.95	fragpattern
stomach	0.1995193055375887	0.1027546532631744	0.2952484472049689	0.95	fragpattern
breast	0.2481587170713688	0.1776756198347107	0.3303974334418694	0.95	fragpattern
lung	0.8884723933164238	0.7498940677966103	0.9796020408163264	0.95	fragpattern
ovary	0.4531133011722353	0.3434305744007236	0.5565237899917965	0.95	fragpattern
colon	0.5541030088152323	0.4583156779661017	0.6451612903225806	0.98	fragpattern
pancreas	0.3234623638092863	0.2483649164363732	0.4015401658090337	0.98	fragpattern
bileduct	0.4979880278592541	0.3965337643678161	0.5841584158415841	0.98	fragpattern
stomach	0.1489190810394511	0.0894228447234967	0.2126026135030993	0.98	fragpattern
breast	0.1679440054472177	0.1203279432977757	0.2213199256379922	0.98	fragpattern
lung	0.7468716855900199	0.6111111111111112	0.8695652173913043	0.98	fragpattern
ovary	0.3774427973262441	0.2792740414833438	0.4762226512226511	0.98	fragpattern
colon	0.5104389151495217	0.4017060367454068	0.6165626021575678	0.99	fragpattern
pancreas	0.311520502086328	0.2302473196881091	0.40496542969805	0.99	fragpattern
bileduct	0.4984638255619648	0.4034985720114239	0.5946004193849022	0.99	fragpattern
stomach	0.147306456685042	0.0816188637617209	0.2166935483870967	0.99	fragpattern
breast	0.1669522670807013	0.1184197099892588	0.215191292501561	0.99	fragpattern
lung	0.6428268711078051	0.4745539696699375	0.8163265306122449	0.99	fragpattern
ovary	0.300266693934498	0.1893722056631893	0.4102678571428571	0.99	fragpattern
colon	0.5606450705653233	0.4384259259259259	0.6864535740604274	0.95	fragsize
pancreas	0.750275195386182	0.6549232445029892	0.8446087619877942	0.95	fragsize
bileduct	0.6701113687359959	0.5714285714285714	0.7631578947368421	0.95	fragsize
stomach	0.4473234076809902	0.3553512396694215	0.5503990934174221	0.95	fragsize
breast	0.5790221142809926	0.495445632798574	0.6651821716589862	0.95	fragsize
lung	0.8902849040112042	0.7555442176870748	0.9796020408163264	0.95	fragsize
ovary	0.6810907398869751	0.5916576086956522	0.7684234892787524	0.95	fragsize
colon	0.4475496374152011	0.3333333333333333	0.5454755892255891	0.98	fragsize
pancreas	0.5340741884797437	0.3358182302771855	0.6838848039215686	0.98	fragsize
bileduct	0.5492396021177461	0.3589622641509434	0.6822787526225442	0.98	fragsize
stomach	0.2112356054169571	0.0545454545454545	0.3636363636363636	0.98	fragsize
breast	0.3671259147229473	0.1701600330154072	0.5512091061839027	0.98	fragsize
lung	0.7731361667478023	0.571358543417367	0.9216063348416288	0.98	fragsize
ovary	0.5197563635328795	0.2393115942028985	0.7204628330995793	0.98	fragsize
colon	0.3786711936498824	0.2666532258064516	0.4958093763821318	0.99	fragsize
pancreas	0.3682636886469591	0.2621470932175075	0.4970808383233532	0.99	fragsize
bileduct	0.3735269237939249	0.2270909090909092	0.5603668191414496	0.99	fragsize
stomach	0.0702457617192553	0.0153787878787878	0.1669392523364483	0.99	fragsize
breast	0.1874115362861942	0.1149938524590164	0.2771213955535989	0.99	fragsize
lung	0.6000778762736297	0.3508261933904529	0.8113502358490566	0.99	fragsize
ovary	0.2701325744822905	0.1599915966386554	0.4	0.99	fragsize
colon	0.82169331377882	0.7478241284763024	0.8978225906222937	0.95	delfi
pancreas	0.7055813831413988	0.632258064516129	0.7761394948335247	0.95	delfi
bileduct	0.8860337545091581	0.8245492202729044	0.9396680666077218	0.95	delfi
stomach	0.8289848973432633	0.7472154963680387	0.905668440574101	0.95	delfi
breast	0.725025204946206	0.6458165322580646	0.8040859748154581	0.95	delfi
lung	1.0	1.0	1.0	0.95	delfi
ovary	0.907721637226719	0.842590769903762	0.9633110925771476	0.95	delfi
colon	0.7027450130686337	0.6	0.8083540076335878	0.98	delfi
pancreas	0.6299698155334039	0.5163159879336351	0.7291914682539682	0.98	delfi
bileduct	0.7933113065332261	0.6636363636363637	0.90741452991453	0.98	delfi
stomach	0.8140610976357379	0.7441813953488372	0.8790392102335929	0.98	delfi
breast	0.568758950144465	0.4661336554235546	0.6842105263157895	0.98	delfi
lung	1.0	1.0	1.0	0.98	delfi
ovary	0.8914793026448895	0.8281185963114754	0.9478066599774236	0.98	delfi
colon	0.664275627513699	0.5701412361178175	0.752	0.99	delfi
pancreas	0.5612014274303927	0.4631623482726424	0.6513232173174872	0.99	delfi
bileduct	0.7285987179011705	0.6226780185758516	0.817411067193676	0.99	delfi
stomach	0.7814629475009769	0.6541662567634038	0.8790392102335929	0.99	delfi
breast	0.4870230412270759	0.4019127576800966	0.5733382352941176	0.99	delfi
lung	0.9956831353017952	1.0	1.0	0.99	delfi
ovary	0.8311901485746261	0.7153023983315955	0.9191195038621508	0.99	delfi
I	0.9816401137970452	0.9050086176155948	1.0		combined	0.95
II	0.968218889006906	0.939450281856639	0.984850117554859		combined	0.95
III	0.9907057308405484	0.949364795450376	1.0		combined	0.95
IV	0.9736464742492495	0.8712791440434366	1.0		combined	0.95
NA	1.0	1.0	1.0		combined	0.95
I	0.8463827902479438	0.6775912215758858	0.9411850705194358		combined	0.98
II	0.9086434299264284	0.7953504599418193	0.9502100461328316		combined	0.98
III	0.9334603946569588	0.8602806671449068	0.9863991234077524		combined	0.98
IV	0.865245071378293	0.7847977165549764	0.9411935704514364		combined	0.98
NA	0.8755842454353576	0.4545454545454545	1.0		combined	0.98
I	0.6937893915928787	0.6094481605351171	0.8461864406779661		combined	0.99
II	0.801660440350171	0.7380397165458141	0.91156462585034		combined	0.99
III	0.8707579503814585	0.7954545454545454	0.9428672745694022		combined	0.99
IV	0.8631617065545242	0.7831194342587742	0.9318373340143002		combined	0.99
NA	0.6793327452045719	0.3748355263157896	1.0		combined	0.99
I	0.9798798070198416	0.950615588115588	1.0		genome	0.95
II	0.9156174041691124	0.8747310287906006	0.9443298969072164		genome	0.95
III	1.0	1.0	1.0		genome	0.95
IV	0.9419404052043916	0.8278060097216087	0.9893617021276596		genome	0.95
NA	0.65433377725907	0.3333333333333333	0.9092803030303028		genome	0.95
I	0.8954331359945213	0.828014495936745	0.9740999070014614		genome	0.98
II	0.840866637508188	0.7878557312252964	0.903569921067072		genome	0.98
III	0.9544078954907428	0.8642694805194806	1.0		genome	0.98
IV	0.8308423319888611	0.7419138824884793	0.9125030339805824		genome	0.98
NA	0.331650533292944	0.0769230769230769	0.625		genome	0.98
I	0.856697733260697	0.7743675043794638	0.921592792046396		genome	0.99
II	0.7946215751805703	0.726890756302521	0.8452494694415444		genome	0.99
III	0.8420370116791355	0.7088475738396625	0.954207147814018		genome	0.99
IV	0.8015512394936865	0.6990013147249191	0.8868101415094339		genome	0.99
NA	0.3321110362174132	0.0868659420289856	0.625		genome	0.99
I	0.5970958249948982	0.511490987460815	0.6978127641589179		epigenome	0.95
II	0.7550474352922845	0.6964236221095977	0.819637397848198		epigenome	0.95
III	0.8088126657829358	0.7333219178082191	0.8757405637840421		epigenome	0.95
IV	0.8119197225725836	0.6988995295698925	0.9204987373737372		epigenome	0.95
NA	0.6645314608071444	0.388541666666667	0.9230769230769232		epigenome	0.95
I	0.5131651938331702	0.4261451990632319	0.5917434362045141		epigenome	0.98
II	0.6466010154248788	0.5908158366810682	0.7051004889419523		epigenome	0.98
III	0.6998841644388571	0.5687435787671232	0.8095559845559845		epigenome	0.98
IV	0.6664073102128426	0.5581334149326805	0.7711007071765322		epigenome	0.98
NA	0.6728997426592516	0.4	0.9230769230769232		epigenome	0.98
I	0.4394037874155332	0.3206414875427454	0.5517288486904088		epigenome	0.99
II	0.6094101263254468	0.5450306325848625	0.661544885177453		epigenome	0.99
III	0.5850145200002128	0.4643615591397851	0.6982692307692308		epigenome	0.99
IV	0.6340938822238645	0.5294117647058824	0.7297364864864865		epigenome	0.99
NA	0.6503313385720759	0.2857142857142857	0.9166666666666666		epigenome	0.99
I	0.534790695953761	0.416108035915425	0.6485064935064935		cnv	0.95
II	0.6064682375921266	0.5065438732701318	0.6694569534075597		cnv	0.95
III	0.683185739941241	0.5940641381436942	0.7597536025618217		cnv	0.95
IV	0.7511623661460181	0.6292047955519519	0.8484936575052854		cnv	0.95
NA	1.0	1.0	1.0		cnv	0.95
I	0.37837660083173	0.268148942537909	0.4852462352462351		cnv	0.98
II	0.4459884543946527	0.3480150972834067	0.5460308646526459		cnv	0.98
III	0.5148197863845381	0.3377046357615894	0.6666666666666666		cnv	0.98
IV	0.6277883875188547	0.4615384615384615	0.7647058823529411		cnv	0.98
NA	0.8734421537895978	0.4545454545454545	1.0		cnv	0.98
I	0.326541833844479	0.2417142857142857	0.4063210227272726		cnv	0.99
II	0.3773201770713589	0.3242396034626322	0.4338113577433449		cnv	0.99
III	0.3978654192202082	0.3110984848484848	0.5069478663644427		cnv	0.99
IV	0.5498179501768106	0.4509208356239693	0.6565656565656566		cnv	0.99
NA	0.663922595551313	0.375	1.0		cnv	0.99
I	0.3615136341295248	0.2634651749133312	0.4554988365328679		fragpattern	0.95
II	0.4108753922781861	0.348901465317788	0.4741427989803866		fragpattern	0.95
III	0.3034320260441748	0.2	0.3985338345864661		fragpattern	0.95
IV	0.5453584153684103	0.4375	0.6451907946498819		fragpattern	0.95
NA	0.5553114013209686	0.1248161764705884	0.9090909090909092		fragpattern	0.95
I	0.2985502723222973	0.22838693957115	0.3684590812290842		fragpattern	0.98
II	0.357137468499725	0.3121780264047752	0.4008716996343324		fragpattern	0.98
III	0.2117142364334694	0.1449250374812593	0.2833445945945946		fragpattern	0.98
IV	0.5296320336276433	0.4210376794258373	0.640025641025641		fragpattern	0.98
NA	0.3294174804939605	0.0833333333333333	0.6251644736842104		fragpattern	0.98
I	0.2669599831467317	0.1807770003941663	0.3430366314738193		fragpattern	0.99
II	0.3344617094486117	0.2784232189676073	0.3864219220270176		fragpattern	0.99
III	0.186200831253693	0.0974025974025974	0.2680052790346907		fragpattern	0.99
IV	0.4973263785010283	0.3899868421052632	0.6019500220653132		fragpattern	0.99
NA	0.3270590222658169	0.0833333333333333	0.6		fragpattern	0.99
I	0.4650404272273773	0.3841372775214239	0.5647125290794284		fragsize	0.95
II	0.6942424623452335	0.6164900288987724	0.7668067226890757		fragsize	0.95
III	0.7006782052474559	0.6102941176470589	0.7755163883735312		fragsize	0.95
IV	0.5446069920643536	0.4390038366675802	0.6388960481099656		fragsize	0.95
NA	0.3364153265521589	0.0833333333333333	0.6006249999999994		fragsize	0.95
I	0.3679911050338295	0.2134533299855627	0.4875038580246913		fragsize	0.98
II	0.4808978896116962	0.3146254376950598	0.611987170821963		fragsize	0.98
III	0.4843323131065443	0.2051056338028169	0.6744595479855879		fragsize	0.98
IV	0.4445122655158484	0.2912480243847369	0.5730695672961988		fragsize	0.98
NA	0.3244116157465548	0.0769230769230769	0.6153846153846154		fragsize	0.98
I	0.2250521202425033	0.1451554464703132	0.3430320117680022		fragsize	0.99
II	0.3146759352707354	0.2462395221362031	0.4013592909038646		fragsize	0.99
III	0.218008393393539	0.1324478963770939	0.3721866708287809		fragsize	0.99
IV	0.312163571065251	0.1882323820617356	0.472542242703533		fragsize	0.99
NA	0.1989742655790239	0.0	0.6		fragsize	0.99
I	0.7521395999482532	0.6691056822137138	0.8400059171597632		delfi	0.95
II	0.7865429513901979	0.7505110062893082	0.8262874195809865		delfi	0.95
III	0.917551303792509	0.8456256765533665	0.9650587507730364		delfi	0.95
IV	0.8190326523375224	0.7333168316831683	0.8921647691334599		delfi	0.95
NA	1.0	1.0	1.0		delfi	0.95
I	0.6649291763223558	0.5792195071656872	0.7470930447650758		delfi	0.98
II	0.7060797211821455	0.6382887013939839	0.7817275333416427		delfi	0.98
III	0.775338747017126	0.6666666666666666	0.8750204248366013		delfi	0.98
IV	0.7824342607976751	0.6860006119951041	0.8738167475728155		delfi	0.98
NA	1.0	1.0	1.0		delfi	0.98
I	0.5894073813685632	0.4819165551093262	0.6898554876496052		delfi	0.99
II	0.6565403075406183	0.6063046452609512	0.7087912347064872		delfi	0.99
III	0.6993200704234532	0.5908526756931013	0.8		delfi	0.99
IV	0.750164710512124	0.6346036585365853	0.8444871794871794		delfi	0.99
NA	0.9954637803373098	1.0	1.0		delfi	0.99
