# Supplementary material for: Integrative modeling of tumor genomes and epigenomes for enhanced cancer diagnosis by cell-free DNA
Source: Nat Commun. 2023 Apr 10;14:2017. doi: 10.1038/s41467-023-37768-3 (PMC10085982; doi:10.1038/s41467-023-37768-3)
Supplement: Supplementary file 6 — Source Data [file 41467_2023_37768_MOESM6_ESM.zip › sourcedata/sup9_a_right.txt]

combined	genome	epigenome	cnv	fragpattern	fragsize
0.9824	0.9552	0.9456	0.936	0.9392	0.8928
0.8730964467005076	0.8426395939086294	0.7868020304568528	0.6649746192893401	0.6294416243654822	0.4365482233502538
0.8017241379310345	0.8362068965517241	0.6120689655172413	0.603448275862069	0.5517241379310345	0.3017241379310345
0.9558823529411765	0.9338235294117647	0.8014705882352942	0.6176470588235294	0.38235294117647056	0.2426470588235294
0.8767123287671232	0.7808219178082192	0.3561643835616438	0.3150684931506849	0.2602739726027397	0.273972602739726
0.6585365853658537	0.8048780487804879	0.07317073170731707	0.04878048780487805	0.04878048780487805	0.07317073170731707
