# Supplementary material for: Integrative modeling of tumor genomes and epigenomes for enhanced cancer diagnosis by cell-free DNA
Source: Nat Commun. 2023 Apr 10;14:2017. doi: 10.1038/s41467-023-37768-3 (PMC10085982; doi:10.1038/s41467-023-37768-3)
Supplement: Supplementary file 6 — Source Data [file 41467_2023_37768_MOESM6_ESM.zip › sourcedata/sup7_c,d.txt]

index	mean	lower	upper	type	model
liver	0.9464523628408276	0.8956894266454595	0.9808947432072884	0.95	combined
esophagus	0.6847143553623684	0.5698856676194366	0.7948795180722891	0.95	combined
ovary	0.6359771094236012	0.5203252032520326	0.7280203389830509	0.95	combined
pancreas	0.986141583696663	0.9529271708683472	1.0	0.95	combined
lung	0.698466889196707	0.5789473684210527	0.8095238095238095	0.95	combined
colon	0.7090188883518863	0.5599534883720931	0.8393035714285715	0.95	combined
liver	0.8966882231558884	0.8231559795436664	0.9523809523809524	0.98	combined
esophagus	0.5822982206045437	0.4487068965517242	0.7031394675925926	0.98	combined
ovary	0.5149819161553899	0.3902223181523851	0.6239583333333333	0.98	combined
pancreas	0.961939026798566	0.912063492063492	1.0	0.98	combined
lung	0.5368533930192342	0.4090909090909091	0.6711241418764301	0.98	combined
colon	0.510387738644756	0.3331967213114755	0.7250122549019608	0.98	combined
liver	0.7591453584864244	0.4969946314268015	0.9226304945054944	0.99	combined
esophagus	0.4439501297486006	0.2535049376720091	0.6385903614457831	0.99	combined
ovary	0.397169679586372	0.2199924242424242	0.5625	0.99	combined
pancreas	0.8756665949003848	0.6697327044025158	0.9882420554428668	0.99	combined
lung	0.4054911675128084	0.2127245862884161	0.59625	0.99	combined
colon	0.3124377542325371	0.0816326530612244	0.5652173913043478	0.99	combined
liver	0.8864404818753581	0.8066550387596899	0.9575874125874124	0.95	genome
esophagus	0.6842145337021086	0.5466666666666666	0.802861421401975	0.95	genome
ovary	0.5728369905809438	0.4633858720662678	0.6730978260869566	0.95	genome
pancreas	0.8706766828026491	0.7777412280701754	0.9642857142857144	0.95	genome
lung	0.6253364090785051	0.5	0.7591960434329911	0.95	genome
colon	0.5222937919013853	0.3589285714285715	0.6750604838709677	0.95	genome
liver	0.7577310078067925	0.5915415852780919	0.8666666666666667	0.98	genome
esophagus	0.4986490982120952	0.3262747778537253	0.6818181818181818	0.98	genome
ovary	0.4190870117007649	0.28	0.5714285714285714	0.98	genome
pancreas	0.7537992640613312	0.625	0.8701623376623376	0.98	genome
lung	0.48256273695787	0.3493583027763227	0.6122512755102041	0.98	genome
colon	0.310619660491893	0.1666666666666666	0.4762175324675324	0.98	genome
liver	0.574987973181942	0.3698269646719538	0.7950739786900973	0.99	genome
esophagus	0.3343382992822221	0.1710376794258373	0.5349044850498338	0.99	genome
ovary	0.2733532417592506	0.1315091706539075	0.4336403237977635	0.99	genome
pancreas	0.6082808920386898	0.3825599128540306	0.7951807228915663	0.99	genome
lung	0.3555469703285898	0.2073170731707317	0.5161471547662196	0.99	genome
colon	0.210851051143854	0.0454292929292929	0.391304347826087	0.99	genome
liver	0.7120261062730622	0.582043486272342	0.8095411887382691	0.95	epigenome
esophagus	0.4556813829227468	0.3424567411679884	0.590938995215311	0.95	epigenome
ovary	0.4324433085648431	0.319670018590502	0.543917004048583	0.95	epigenome
pancreas	0.9209552331797496	0.8420526315789474	0.9787234042553192	0.95	epigenome
lung	0.420126710191103	0.2856766917293233	0.5581395348837209	0.95	epigenome
colon	0.324476782251563	0.1590909090909091	0.5	0.95	epigenome
liver	0.5255648331435248	0.3891585797206603	0.6383214381901428	0.98	epigenome
esophagus	0.3136086535748704	0.1666666666666666	0.4794657534246574	0.98	epigenome
ovary	0.2839395064401273	0.1716143121601296	0.3967768595041321	0.98	epigenome
pancreas	0.759257059691282	0.5727808599167823	0.8913043478260869	0.98	epigenome
lung	0.2672988174584179	0.1599634146341463	0.3837432915921288	0.98	epigenome
colon	0.162677119172842	0.0512711864406779	0.2895285087719297	0.98	epigenome
liver	0.3346462692214583	0.0671517412935323	0.535536944642433	0.99	epigenome
esophagus	0.1629094560940347	0.0	0.3253878527809868	0.99	epigenome
ovary	0.1687852987025005	0.0245901639344262	0.3098036504424778	0.99	epigenome
pancreas	0.5131207225947333	0.1666208791208791	0.7755342136854741	0.99	epigenome
lung	0.163215177129303	0.0217332865825152	0.3177676295666949	0.99	epigenome
colon	0.1005219391957559	0.0188591893780573	0.2083575581395348	0.99	epigenome
liver	0.6886759993456049	0.6056338028169014	0.7669224430940365	0.95	cnv
esophagus	0.718600063582945	0.6046292233435717	0.8222916666666665	0.95	cnv
ovary	0.4960965697644234	0.3978939250118652	0.5954897082878953	0.95	cnv
pancreas	0.5830019818091007	0.4554471544715448	0.7010338902713591	0.95	cnv
lung	0.4680450651551573	0.359974358974359	0.5734117647058823	0.95	cnv
colon	0.4203859263491345	0.2541313559322035	0.5646889400921657	0.95	cnv
liver	0.5879969132138285	0.4960627023844569	0.6861766837500647	0.98	cnv
esophagus	0.6173199687884071	0.4938102486047691	0.7291875	0.98	cnv
ovary	0.3903883704101886	0.2879153846153847	0.4919354838709677	0.98	cnv
pancreas	0.3744702466153021	0.2	0.5257022471910112	0.98	cnv
lung	0.4002128008255156	0.2874933510638298	0.5091685144124167	0.98	cnv
colon	0.1946556557638724	0.0681439393939394	0.3548963133640552	0.98	cnv
liver	0.5200406018146176	0.4057873090481786	0.6242237261146496	0.99	cnv
esophagus	0.5422325971968239	0.409635685599541	0.6667613636363635	0.99	cnv
ovary	0.3290661558638163	0.2352813299232736	0.424025	0.99	cnv
pancreas	0.2320511331387617	0.1084189699976376	0.3939674523007856	0.99	cnv
lung	0.3529172876838773	0.242820197044335	0.4597890199637023	0.99	cnv
colon	0.1315588079317491	0.0425531914893617	0.2448979591836734	0.99	cnv
liver	0.499705214277785	0.4176784810126582	0.5846296296296296	0.95	fragpattern
esophagus	0.6553048206343993	0.5432098765432098	0.7600140845070422	0.95	fragpattern
ovary	0.4065764330095253	0.3053099236641222	0.5041577915992161	0.95	fragpattern
pancreas	0.4394897628494055	0.3145728983349127	0.5584444834444834	0.95	fragpattern
lung	0.3989046396462048	0.2906524547803618	0.5077840909090908	0.95	fragpattern
colon	0.3235671239856059	0.1999107142857143	0.4444444444444444	0.95	fragpattern
liver	0.4205103855639685	0.3211386861313869	0.5100813936884193	0.98	fragpattern
esophagus	0.5520973869031769	0.4301910299003322	0.6781822051936994	0.98	fragpattern
ovary	0.2789507018914021	0.1745941558441558	0.3840296296296296	0.98	fragpattern
pancreas	0.2273124191982024	0.1204819277108433	0.3881143065161994	0.98	fragpattern
lung	0.3052365788573564	0.2023214285714286	0.4268292682926829	0.98	fragpattern
colon	0.2775084602315827	0.1555128205128205	0.4117966751918158	0.98	fragpattern
liver	0.3685310710027132	0.2857142857142857	0.466188909774436	0.99	fragpattern
esophagus	0.4891483031807432	0.3670886075949367	0.6000568181818181	0.99	fragpattern
ovary	0.2277286312347506	0.154470050215208	0.3170790337711069	0.99	fragpattern
pancreas	0.1721670559619184	0.0909090909090909	0.2717638339920948	0.99	fragpattern
lung	0.2638079924249416	0.1690095116151454	0.362528409090909	0.99	fragpattern
colon	0.243791391130503	0.1249362244897959	0.375	0.99	fragpattern
liver	0.7465679727711088	0.622751666478364	0.8382352941176471	0.95	fragsize
esophagus	0.4240097183140504	0.2702702702702703	0.5616652397260274	0.95	fragsize
ovary	0.3478966151248693	0.2416327519379845	0.453916827852998	0.95	fragsize
pancreas	0.9429469349040188	0.875	0.9885122045718714	0.95	fragsize
lung	0.4296296600722773	0.2804648570679255	0.5742759900990099	0.95	fragsize
colon	0.3499889462233177	0.1835816326530613	0.5238498789346246	0.95	fragsize
liver	0.5530350810766653	0.2306962025316456	0.6953908467360453	0.98	fragsize
esophagus	0.2276208259179794	0.0615243902439024	0.3721240310077519	0.98	fragsize
ovary	0.2180905218768898	0.0725518433179723	0.3362088037839487	0.98	fragsize
pancreas	0.8455110602524057	0.5284690486082263	0.9493670886075948	0.98	fragsize
lung	0.2717970145183439	0.103061760213822	0.3902439024390244	0.98	fragsize
colon	0.2132152747292617	0.0861350574712644	0.3415631929046562	0.98	fragsize
liver	0.2511729826531131	0.0838418627213194	0.5976626016260161	0.99	fragsize
esophagus	0.0820369796085879	0.0098938499619192	0.2531935963030201	0.99	fragsize
ovary	0.0862552823183874	0.015869891263592	0.2385605428766396	0.99	fragsize
pancreas	0.5123803829439773	0.2232740021574973	0.8831263396797376	0.99	fragsize
lung	0.1171321916495913	0.013500351000351	0.3066923076923076	0.99	fragsize
colon	0.1133385054232385	0.0181737012987013	0.2766252955082742	0.99	fragsize
I	0.7961520174482767	0.7183434056167792	0.8603384435494348	0.95	combined
II	0.8528489857464924	0.7777777777777778	0.9212752214566928	0.95	combined
III	0.7989479246856427	0.7008547008547008	0.875	0.95	combined
IV	0.7976628189027978	0.7196901569653369	0.8684318377911994	0.95	combined
unknown	0.7519531659907093	0.6877473262032086	0.8178084464555053	0.95	combined
I	0.6867744295442191	0.5942151567944252	0.7696969696969697	0.98	combined
II	0.7970835047974957	0.7090602655771195	0.877574861720389	0.98	combined
III	0.6151823307064819	0.5	0.7310924369747899	0.98	combined
IV	0.7668426730507167	0.6854520373514431	0.8454545454545455	0.98	combined
unknown	0.6438760251723767	0.55327979046427	0.7307692307692307	0.98	combined
I	0.5180676528309874	0.2684045153868277	0.7108500669344042	0.99	combined
II	0.7055537026034314	0.5384433962264151	0.8421270117442365	0.99	combined
III	0.5179872090271626	0.33057575356954	0.6481553819444444	0.99	combined
IV	0.6886261546960127	0.5209913233586118	0.8141661344767813	0.99	combined
unknown	0.4958745530657309	0.2920353982300885	0.6617076952897848	0.99	combined
I	0.7124766037221619	0.6249841370558376	0.8266145106637433	0.95	genome
II	0.8053470172920233	0.7129805491990847	0.881489898989899	0.95	genome
III	0.6176852042993933	0.4956502500961908	0.7422107941513761	0.95	genome
IV	0.7456300661308971	0.6341046487387951	0.850886254893432	0.95	genome
unknown	0.7157223192927097	0.6449786036036036	0.7894929396662388	0.95	genome
I	0.5415881131548591	0.4141003787878788	0.6871595670391062	0.98	genome
II	0.6778843423493677	0.5405306766620636	0.7807296650717703	0.98	genome
III	0.4547449949778274	0.3301863894486169	0.5867768595041323	0.98	genome
IV	0.600532925751392	0.4807334710743802	0.7241379310344828	0.98	genome
unknown	0.563695813522378	0.4344992669965183	0.6952591036414565	0.98	genome
I	0.3787333854655727	0.2183878872746368	0.5503222453222454	0.99	genome
II	0.5178717816496341	0.324318068068068	0.7103161572787741	0.99	genome
III	0.321420489218698	0.1603679245283019	0.4848701298701298	0.99	genome
IV	0.4899805535571277	0.3470931184027493	0.6260162601626016	0.99	genome
unknown	0.4087760227260466	0.2669822006472492	0.5721530015122624	0.99	genome
I	0.4732599647722798	0.3497137652875358	0.5988062936626746	0.95	epigenome
II	0.7111609377878643	0.6071217660292463	0.8137452561669829	0.95	epigenome
III	0.6350584449837795	0.5130222693531283	0.7327586206896551	0.95	epigenome
IV	0.6809193920447426	0.5876747532894738	0.7760214876033058	0.95	epigenome
unknown	0.4840319125112424	0.3962096436058701	0.568075117370892	0.95	epigenome
I	0.3014029077109507	0.205695652173913	0.3879133618059792	0.98	epigenome
II	0.5617999340817951	0.4403391065763526	0.6695042372881356	0.98	epigenome
III	0.4179036013912987	0.2856815203145478	0.5481045081967213	0.98	epigenome
IV	0.5857132920946846	0.4631623482726424	0.7008080391160781	0.98	epigenome
unknown	0.3117011650418255	0.1932223108629171	0.426056942592817	0.98	epigenome
I	0.1803526373388625	0.0442831590533847	0.3110663880515208	0.99	epigenome
II	0.3967683433569062	0.1452702702702703	0.5789826127819548	0.99	epigenome
III	0.2685975498684358	0.0636079545454545	0.4390487804878049	0.99	epigenome
IV	0.407455761259847	0.0909090909090909	0.6	0.99	epigenome
unknown	0.178508637521764	0.0651133720930232	0.2914625209380234	0.99	epigenome
I	0.4154881388916517	0.3235250088059176	0.4939111998878609	0.95	cnv
II	0.5651301171496698	0.4736476608187134	0.6545534995977473	0.95	cnv
III	0.6403058799863414	0.5158402681460935	0.737343327161373	0.95	cnv
IV	0.8083634299478397	0.7299877049180328	0.8790392102335929	0.95	cnv
unknown	0.5740855534287814	0.4951432279150245	0.6453428524955851	0.95	cnv
I	0.2817204823406318	0.195481167777978	0.3720992083127165	0.98	cnv
II	0.4217171624417548	0.2844807813982917	0.5635351966873705	0.98	cnv
III	0.4440530565779869	0.3189655172413793	0.5530700916730328	0.98	cnv
IV	0.7587301689294932	0.6695633750921149	0.8350178408430835	0.98	cnv
unknown	0.452426731392186	0.3537527746947835	0.5384854771784232	0.98	cnv
I	0.2224068632063122	0.1350900900900901	0.3016025641025641	0.99	cnv
II	0.3088425687439691	0.2017508488964346	0.4324389293139293	0.99	cnv
III	0.3625685786828397	0.2710280373831775	0.4676416010049103	0.99	cnv
IV	0.7233353063381891	0.6403421052631579	0.8053158800393314	0.99	cnv
unknown	0.3791665181416777	0.2990856046365915	0.4636704545454545	0.99	cnv
I	0.2547951243862422	0.1893483943241224	0.323183948963767	0.95	fragpattern
II	0.5118334116516109	0.4188034188034188	0.6015104132011444	0.95	fragpattern
III	0.5389300121649496	0.442599043715847	0.6363636363636364	0.95	fragpattern
IV	0.6937766266196009	0.6074766355140186	0.7739402173913043	0.95	fragpattern
unknown	0.4450444127000237	0.3732665170363649	0.5217609788070788	0.95	fragpattern
I	0.1423787374311383	0.0752435324177579	0.2308593749999999	0.98	fragpattern
II	0.3409384437292208	0.2327088859416446	0.4747835497835497	0.98	fragpattern
III	0.3796923699053978	0.2749834070796461	0.5	0.98	fragpattern
IV	0.6332403986804561	0.5384297520661157	0.7216775543533734	0.98	fragpattern
unknown	0.355360107792979	0.2856957809030347	0.428641456582633	0.98	fragpattern
I	0.1031643914067112	0.0555555555555555	0.1567704221075007	0.99	fragpattern
II	0.269479421394482	0.1788020086083214	0.360009009009009	0.99	fragpattern
III	0.3093593357468777	0.2233009708737864	0.4188095238095238	0.99	fragpattern
IV	0.5934620173549958	0.5	0.686479661016949	0.99	fragpattern
unknown	0.316758333229114	0.2422837084867137	0.388645529529712	0.99	fragpattern
I	0.5123925338369018	0.392462426686217	0.6193410871815089	0.95	fragsize
II	0.7287997997677151	0.6237384922702797	0.8135743212839358	0.95	fragsize
III	0.5466623982859173	0.4033240398963324	0.6730867346938776	0.95	fragsize
IV	0.6570856880154033	0.5609756097560976	0.7482464028776978	0.95	fragsize
unknown	0.4716530309972667	0.3554011903449796	0.5638945682187045	0.95	fragsize
I	0.3623337971698551	0.1715602696272799	0.4797937972432192	0.98	fragsize
II	0.6148451612285571	0.3780453050785533	0.7288175194044035	0.98	fragsize
III	0.3835406352851008	0.2016129032258064	0.5000999999999999	0.98	fragsize
IV	0.5170446789548175	0.2413544429708223	0.6451827005423922	0.98	fragsize
unknown	0.3022417064581109	0.118139894086496	0.4076206376561826	0.98	fragsize
I	0.1732773328132606	0.0828478885981067	0.3602260708619778	0.99	fragsize
II	0.3422338774241366	0.1538288288288288	0.6514451265779125	0.99	fragsize
III	0.1982319007605672	0.079980198019802	0.3965936832468721	0.99	fragsize
IV	0.2386123720046086	0.0862022617723396	0.5285251524390243	0.99	fragsize
unknown	0.1160083757895407	0.0328619256522743	0.3050196974141904	0.99	fragsize
