# Supplementary material for: Integrative modeling of tumor genomes and epigenomes for enhanced cancer diagnosis by cell-free DNA
Source: Nat Commun. 2023 Apr 10;14:2017. doi: 10.1038/s41467-023-37768-3 (PMC10085982; doi:10.1038/s41467-023-37768-3)
Supplement: Supplementary file 6 — Source Data [file 41467_2023_37768_MOESM6_ESM.zip › sourcedata/sup11_c_right.txt]

sample	sample_type	region_type	value	region	region_type2
sample_0	lung	Lung_down	-0.0041708492144	Lung	tissue specific mutation depleted region
sample_1	lung	Lung_no_match	4.8911316339746e-05	Lung	not tissue specific region
sample_2	lung	Lung_up	-0.00079012725	Lung	tissue specific mutation enriched region
sample_3	lung	Lung_down	-0.0012787174096	Lung	tissue specific mutation depleted region
sample_4	lung	Lung_no_match	0.0001727196321127	Lung	not tissue specific region
sample_5	lung	Lung_up	-0.0002470689668333	Lung	tissue specific mutation enriched region
sample_6	lung	Lung_down	-0.0006056806252	Lung	tissue specific mutation depleted region
sample_7	lung	Lung_no_match	8.96762503124804e-05	Lung	not tissue specific region
sample_8	lung	Lung_up	-0.0003062300239583	Lung	tissue specific mutation enriched region
sample_9	lung	Lung_down	-0.00079038417504	Lung	tissue specific mutation depleted region
sample_10	lung	Lung_no_match	4.77442070777475e-05	Lung	not tissue specific region
sample_11	lung	Lung_up	-0.0001278288382083	Lung	tissue specific mutation enriched region
sample_12	lung	Lung_down	-0.001041111052	Lung	tissue specific mutation depleted region
sample_13	lung	Lung_no_match	0.0003427066711253	Lung	not tissue specific region
sample_14	lung	Lung_up	-0.0006772585804166	Lung	tissue specific mutation enriched region
sample_15	lung	Lung_down	-0.0040863454316	Lung	tissue specific mutation depleted region
sample_16	lung	Lung_no_match	1.73841690411383e-05	Lung	not tissue specific region
sample_17	lung	Lung_up	-0.0013437208525	Lung	tissue specific mutation enriched region
sample_18	lung	Lung_down	-0.0007332923224	Lung	tissue specific mutation depleted region
sample_19	lung	Lung_no_match	0.0002677165485347	Lung	not tissue specific region
sample_20	lung	Lung_up	-0.0006947238629166	Lung	tissue specific mutation enriched region
sample_21	lung	Lung_down	-0.00048476398324	Lung	tissue specific mutation depleted region
sample_22	lung	Lung_no_match	8.68592791905865e-05	Lung	not tissue specific region
sample_23	lung	Lung_up	-0.0005451991133333	Lung	tissue specific mutation enriched region
sample_24	lung	Lung_down	-0.000682613222	Lung	tissue specific mutation depleted region
sample_25	lung	Lung_no_match	0.0001190360220797	Lung	not tissue specific region
sample_26	lung	Lung_up	-0.0004983110266666	Lung	tissue specific mutation enriched region
sample_27	lung	Lung_down	-0.00014820784624	Lung	tissue specific mutation depleted region
sample_28	lung	Lung_no_match	1.62935733943257e-05	Lung	not tissue specific region
sample_29	lung	Lung_up	-0.0001459777179166	Lung	tissue specific mutation enriched region
sample_30	lung	Lung_down	-5.884538342e-05	Lung	tissue specific mutation depleted region
sample_31	lung	Lung_no_match	4.80348061561535e-06	Lung	not tissue specific region
sample_32	lung	Lung_up	-8.83054638791667e-05	Lung	tissue specific mutation enriched region
sample_33	lung	Lung_down	-0.0003850290568	Lung	tissue specific mutation depleted region
sample_34	lung	Lung_no_match	5.64133317146806e-05	Lung	not tissue specific region
sample_35	lung	Lung_up	-0.0004776878495833	Lung	tissue specific mutation enriched region
sample_36	lung	Lung_down	-0.00370979968712	Lung	tissue specific mutation depleted region
sample_37	lung	Lung_no_match	5.64828770860105e-05	Lung	not tissue specific region
sample_38	lung	Lung_up	-0.0007905477291666	Lung	tissue specific mutation enriched region
sample_39	lung	Lung_down	-0.00387687588144	Lung	tissue specific mutation depleted region
sample_40	lung	Lung_no_match	4.59353879064924e-05	Lung	not tissue specific region
sample_41	lung	Lung_up	-0.0009779245845833	Lung	tissue specific mutation enriched region
sample_42	lung	Lung_down	-0.0037084198508	Lung	tissue specific mutation depleted region
sample_43	lung	Lung_no_match	0.0006203204470094	Lung	not tissue specific region
sample_44	lung	Lung_up	-0.0002784971345833	Lung	tissue specific mutation enriched region
sample_45	lung	Lung_down	-0.0028780424	Lung	tissue specific mutation depleted region
sample_46	lung	Lung_no_match	4.07682432693687e-05	Lung	not tissue specific region
sample_47	lung	Lung_up	-0.0009326132348166	Lung	tissue specific mutation enriched region
sample_48	lung	Lung_down	-0.00029985901052	Lung	tissue specific mutation depleted region
sample_49	lung	Lung_no_match	2.91300377982182e-05	Lung	not tissue specific region
sample_50	lung	Lung_up	-0.0006244728893333	Lung	tissue specific mutation enriched region
sample_51	lung	Lung_down	-0.0038781750924	Lung	tissue specific mutation depleted region
sample_52	lung	Lung_no_match	2.91336566599552e-05	Lung	not tissue specific region
sample_53	lung	Lung_up	-0.0007660797754166	Lung	tissue specific mutation enriched region
sample_54	lung	Lung_down	-0.00020655414588	Lung	tissue specific mutation depleted region
sample_55	lung	Lung_no_match	1.57012609350504e-05	Lung	not tissue specific region
sample_56	lung	Lung_up	-0.0005995756989166	Lung	tissue specific mutation enriched region
sample_57	lung	Lung_down	-1.22528385588e-05	Lung	tissue specific mutation depleted region
sample_58	lung	Lung_no_match	1.67179800199029e-06	Lung	not tissue specific region
sample_59	lung	Lung_up	-1.70518093566667e-05	Lung	tissue specific mutation enriched region
sample_60	lung	Lung_down	-1.1220562532e-05	Lung	tissue specific mutation depleted region
sample_61	lung	Lung_no_match	9.69198184793052e-07	Lung	not tissue specific region
sample_62	lung	Lung_up	-2.7666388425e-05	Lung	tissue specific mutation enriched region
sample_63	lung	Lung_down	-0.00029947015324	Lung	tissue specific mutation depleted region
sample_64	lung	Lung_no_match	6.83952109759432e-06	Lung	not tissue specific region
sample_65	lung	Lung_up	-0.0012870470858333	Lung	tissue specific mutation enriched region
sample_66	esophagus	Esophagus_down	-0.00015083409528	Esophagus	tissue specific mutation depleted region
sample_67	esophagus	Esophagus_no_match	-5.23823474831837e-07	Esophagus	not tissue specific region
sample_68	esophagus	Esophagus_up	0.00018772788388	Esophagus	tissue specific mutation enriched region
sample_69	esophagus	Esophagus_down	-4.25566212e-05	Esophagus	tissue specific mutation depleted region
sample_70	esophagus	Esophagus_no_match	2.6265169692941e-05	Esophagus	not tissue specific region
sample_71	esophagus	Esophagus_up	0.00027844074288	Esophagus	tissue specific mutation enriched region
sample_72	esophagus	Esophagus_down	-5.0355396788e-05	Esophagus	tissue specific mutation depleted region
sample_73	esophagus	Esophagus_no_match	-8.22091481493647e-06	Esophagus	not tissue specific region
sample_74	esophagus	Esophagus_up	9.091325712e-05	Esophagus	tissue specific mutation enriched region
sample_75	esophagus	Esophagus_down	0.00067793262236	Esophagus	tissue specific mutation depleted region
sample_76	esophagus	Esophagus_no_match	0.0001370106408872	Esophagus	not tissue specific region
sample_77	esophagus	Esophagus_up	0.0004234363376	Esophagus	tissue specific mutation enriched region
sample_78	esophagus	Esophagus_down	-0.0001668318094	Esophagus	tissue specific mutation depleted region
sample_79	esophagus	Esophagus_no_match	7.86289091787593e-06	Esophagus	not tissue specific region
sample_80	esophagus	Esophagus_up	6.487822156e-05	Esophagus	tissue specific mutation enriched region
sample_81	esophagus	Esophagus_down	-0.00018852502764	Esophagus	tissue specific mutation depleted region
sample_82	esophagus	Esophagus_no_match	7.72493598232437e-06	Esophagus	not tissue specific region
sample_83	esophagus	Esophagus_up	0.00016217927104	Esophagus	tissue specific mutation enriched region
sample_84	esophagus	Esophagus_down	-0.00013295580562	Esophagus	tissue specific mutation depleted region
sample_85	esophagus	Esophagus_no_match	1.84148263308782e-05	Esophagus	not tissue specific region
sample_86	esophagus	Esophagus_up	-0.00012416200504	Esophagus	tissue specific mutation enriched region
sample_87	esophagus	Esophagus_down	0.0005792477472	Esophagus	tissue specific mutation depleted region
sample_88	esophagus	Esophagus_no_match	0.0001598331737619	Esophagus	not tissue specific region
sample_89	esophagus	Esophagus_up	0.0005890661184	Esophagus	tissue specific mutation enriched region
sample_90	esophagus	Esophagus_down	-0.00028271164184	Esophagus	tissue specific mutation depleted region
sample_91	esophagus	Esophagus_no_match	3.7718925333012e-05	Esophagus	not tissue specific region
sample_92	esophagus	Esophagus_up	0.0001155526374	Esophagus	tissue specific mutation enriched region
sample_93	esophagus	Esophagus_down	-0.00033380462904	Esophagus	tissue specific mutation depleted region
sample_94	esophagus	Esophagus_no_match	-2.15184799062033e-06	Esophagus	not tissue specific region
sample_95	esophagus	Esophagus_up	0.0001145791165812	Esophagus	tissue specific mutation enriched region
sample_96	esophagus	Esophagus_down	0.0002903597096	Esophagus	tissue specific mutation depleted region
sample_97	esophagus	Esophagus_no_match	-9.07899215837073e-07	Esophagus	not tissue specific region
sample_98	esophagus	Esophagus_up	4.534067e-05	Esophagus	tissue specific mutation enriched region
sample_99	esophagus	Esophagus_down	-0.0001780272728	Esophagus	tissue specific mutation depleted region
sample_100	esophagus	Esophagus_no_match	4.04879903063154e-06	Esophagus	not tissue specific region
sample_101	esophagus	Esophagus_up	0.00010834568336	Esophagus	tissue specific mutation enriched region
sample_102	esophagus	Esophagus_down	-0.00024804300272	Esophagus	tissue specific mutation depleted region
sample_103	esophagus	Esophagus_no_match	1.62511985857025e-05	Esophagus	not tissue specific region
sample_104	esophagus	Esophagus_up	0.00011935778268	Esophagus	tissue specific mutation enriched region
sample_105	esophagus	Esophagus_down	-2.06590880000001e-06	Esophagus	tissue specific mutation depleted region
sample_106	esophagus	Esophagus_no_match	2.74124387364985e-05	Esophagus	not tissue specific region
sample_107	esophagus	Esophagus_up	0.00027954170904	Esophagus	tissue specific mutation enriched region
sample_108	esophagus	Esophagus_down	-0.000379706900132	Esophagus	tissue specific mutation depleted region
sample_109	esophagus	Esophagus_no_match	7.20201995758483e-05	Esophagus	not tissue specific region
sample_110	esophagus	Esophagus_up	7.5329628e-05	Esophagus	tissue specific mutation enriched region
sample_111	esophagus	Esophagus_down	-0.000196709308704	Esophagus	tissue specific mutation depleted region
sample_112	esophagus	Esophagus_no_match	3.57613565689462e-06	Esophagus	not tissue specific region
sample_113	esophagus	Esophagus_up	3.761964268e-05	Esophagus	tissue specific mutation enriched region
sample_114	esophagus	Esophagus_down	-0.000262883373188	Esophagus	tissue specific mutation depleted region
sample_115	esophagus	Esophagus_no_match	2.90977235980194e-06	Esophagus	not tissue specific region
sample_116	esophagus	Esophagus_up	9.88394204e-06	Esophagus	tissue specific mutation enriched region
sample_117	esophagus	Esophagus_down	9.12691868e-05	Esophagus	tissue specific mutation depleted region
sample_118	esophagus	Esophagus_no_match	0.0001178506005565	Esophagus	not tissue specific region
sample_119	esophagus	Esophagus_up	0.00061460427848	Esophagus	tissue specific mutation enriched region
sample_120	esophagus	Esophagus_down	-0.00029734994756	Esophagus	tissue specific mutation depleted region
sample_121	esophagus	Esophagus_no_match	1.70182233097534e-06	Esophagus	not tissue specific region
sample_122	esophagus	Esophagus_up	5.5554608816e-05	Esophagus	tissue specific mutation enriched region
sample_123	esophagus	Esophagus_down	0.00017238574856	Esophagus	tissue specific mutation depleted region
sample_124	esophagus	Esophagus_no_match	1.24382635805011e-05	Esophagus	not tissue specific region
sample_125	esophagus	Esophagus_up	0.000191313600468	Esophagus	tissue specific mutation enriched region
sample_126	esophagus	Esophagus_down	0.0001680389668	Esophagus	tissue specific mutation depleted region
sample_127	esophagus	Esophagus_no_match	0.0001179368635318	Esophagus	not tissue specific region
sample_128	esophagus	Esophagus_up	0.0007822868436	Esophagus	tissue specific mutation enriched region
sample_129	esophagus	Esophagus_down	-0.00019887765324	Esophagus	tissue specific mutation depleted region
sample_130	esophagus	Esophagus_no_match	2.46926417255605e-07	Esophagus	not tissue specific region
sample_131	esophagus	Esophagus_up	-4.207071e-06	Esophagus	tissue specific mutation enriched region
sample_132	esophagus	Esophagus_down	9.73995552e-05	Esophagus	tissue specific mutation depleted region
sample_133	esophagus	Esophagus_no_match	8.53942707817713e-05	Esophagus	not tissue specific region
sample_134	esophagus	Esophagus_up	0.00056953885256	Esophagus	tissue specific mutation enriched region
sample_135	esophagus	Esophagus_down	0.00023194639	Esophagus	tissue specific mutation depleted region
sample_136	esophagus	Esophagus_no_match	2.13363069762463e-05	Esophagus	not tissue specific region
sample_137	esophagus	Esophagus_up	-0.0012487028036	Esophagus	tissue specific mutation enriched region
sample_138	esophagus	Esophagus_down	0.0001863642164	Esophagus	tissue specific mutation depleted region
sample_139	esophagus	Esophagus_no_match	0.0001231909030495	Esophagus	not tissue specific region
sample_140	esophagus	Esophagus_up	0.0006846463144	Esophagus	tissue specific mutation enriched region
sample_141	ovary	Ovary_down	8.71184138e-05	Ovary	tissue specific mutation depleted region
sample_142	ovary	Ovary_no_match	8.97189966008221e-06	Ovary	not tissue specific region
sample_143	ovary	Ovary_up	0.000249212620572	Ovary	tissue specific mutation enriched region
sample_144	ovary	Ovary_down	-0.00041715059712	Ovary	tissue specific mutation depleted region
sample_145	ovary	Ovary_no_match	0.0001804889212214	Ovary	not tissue specific region
sample_146	ovary	Ovary_up	0.00017966001832	Ovary	tissue specific mutation enriched region
sample_147	ovary	Ovary_down	-0.00053261908932	Ovary	tissue specific mutation depleted region
sample_148	ovary	Ovary_no_match	0.0001638991202576	Ovary	not tissue specific region
sample_149	ovary	Ovary_up	0.0002651005864	Ovary	tissue specific mutation enriched region
sample_150	ovary	Ovary_down	0.000286632828	Ovary	tissue specific mutation depleted region
sample_151	ovary	Ovary_no_match	1.01349319313117e-05	Ovary	not tissue specific region
sample_152	ovary	Ovary_up	0.00086474342248	Ovary	tissue specific mutation enriched region
sample_153	ovary	Ovary_down	0.00024298310344	Ovary	tissue specific mutation depleted region
sample_154	ovary	Ovary_no_match	1.74845284945067e-05	Ovary	not tissue specific region
sample_155	ovary	Ovary_up	0.00011120333056	Ovary	tissue specific mutation enriched region
sample_156	ovary	Ovary_down	0.0006919674668	Ovary	tissue specific mutation depleted region
sample_157	ovary	Ovary_no_match	-1.46245735304559e-05	Ovary	not tissue specific region
sample_158	ovary	Ovary_up	0.0015668647632	Ovary	tissue specific mutation enriched region
sample_159	ovary	Ovary_down	0.0001973790144	Ovary	tissue specific mutation depleted region
sample_160	ovary	Ovary_no_match	5.06112229605082e-05	Ovary	not tissue specific region
sample_161	ovary	Ovary_up	0.0009255989848	Ovary	tissue specific mutation enriched region
sample_162	ovary	Ovary_down	0.000374155248692	Ovary	tissue specific mutation depleted region
sample_163	ovary	Ovary_no_match	-2.57760651020179e-06	Ovary	not tissue specific region
sample_164	ovary	Ovary_up	0.0001880093976	Ovary	tissue specific mutation enriched region
sample_165	ovary	Ovary_down	-0.000407512224	Ovary	tissue specific mutation depleted region
sample_166	ovary	Ovary_no_match	0.0001665758533943	Ovary	not tissue specific region
sample_167	ovary	Ovary_up	0.00022267060068	Ovary	tissue specific mutation enriched region
sample_168	ovary	Ovary_down	-5.0530269384e-05	Ovary	tissue specific mutation depleted region
sample_169	ovary	Ovary_no_match	4.15752448509716e-06	Ovary	not tissue specific region
sample_170	ovary	Ovary_up	-8.250183116e-05	Ovary	tissue specific mutation enriched region
sample_171	ovary	Ovary_down	-0.000131082309056	Ovary	tissue specific mutation depleted region
sample_172	ovary	Ovary_no_match	-1.02500836808672e-07	Ovary	not tissue specific region
sample_173	ovary	Ovary_up	-6.64577769e-05	Ovary	tissue specific mutation enriched region
sample_174	ovary	Ovary_down	-5.97926780000001e-06	Ovary	tissue specific mutation depleted region
sample_175	ovary	Ovary_no_match	5.75454600534828e-05	Ovary	not tissue specific region
sample_176	ovary	Ovary_up	0.0001758988884	Ovary	tissue specific mutation enriched region
sample_177	ovary	Ovary_down	-0.00062606519592	Ovary	tissue specific mutation depleted region
sample_178	ovary	Ovary_no_match	0.0001728843089712	Ovary	not tissue specific region
sample_179	ovary	Ovary_up	-2.02476384e-05	Ovary	tissue specific mutation enriched region
sample_180	ovary	Ovary_down	-6.339594056e-05	Ovary	tissue specific mutation depleted region
sample_181	ovary	Ovary_no_match	-5.67424214753849e-06	Ovary	not tissue specific region
sample_182	ovary	Ovary_up	-8.363030164e-05	Ovary	tissue specific mutation enriched region
sample_183	ovary	Ovary_down	-0.00058980873488	Ovary	tissue specific mutation depleted region
sample_184	ovary	Ovary_no_match	0.0001581100693105	Ovary	not tissue specific region
sample_185	ovary	Ovary_up	0.000124588546	Ovary	tissue specific mutation enriched region
sample_186	ovary	Ovary_down	-0.000409631334	Ovary	tissue specific mutation depleted region
sample_187	ovary	Ovary_no_match	0.0001370193611784	Ovary	not tissue specific region
sample_188	ovary	Ovary_up	0.000165501886	Ovary	tissue specific mutation enriched region
sample_189	ovary	Ovary_down	-0.0006491548984	Ovary	tissue specific mutation depleted region
sample_190	ovary	Ovary_no_match	0.0001736406159929	Ovary	not tissue specific region
sample_191	ovary	Ovary_up	0.00027761511248	Ovary	tissue specific mutation enriched region
sample_192	ovary	Ovary_down	5.181557532e-05	Ovary	tissue specific mutation depleted region
sample_193	ovary	Ovary_no_match	3.26070200814126e-05	Ovary	not tissue specific region
sample_194	ovary	Ovary_up	0.000160418799064	Ovary	tissue specific mutation enriched region
sample_195	ovary	Ovary_down	-8.58231919999993e-07	Ovary	tissue specific mutation depleted region
sample_196	ovary	Ovary_no_match	-5.72936109983931e-06	Ovary	not tissue specific region
sample_197	ovary	Ovary_up	-3.060489508e-05	Ovary	tissue specific mutation enriched region
sample_198	ovary	Ovary_down	-0.000271288679	Ovary	tissue specific mutation depleted region
sample_199	ovary	Ovary_no_match	0.0001913465884738	Ovary	not tissue specific region
sample_200	ovary	Ovary_up	0.00020400745328	Ovary	tissue specific mutation enriched region
sample_201	ovary	Ovary_down	-0.00037342278234	Ovary	tissue specific mutation depleted region
sample_202	ovary	Ovary_no_match	0.0001397435456215	Ovary	not tissue specific region
sample_203	ovary	Ovary_up	0.0002621367056	Ovary	tissue specific mutation enriched region
sample_204	ovary	Ovary_down	-9.870623176e-05	Ovary	tissue specific mutation depleted region
sample_205	ovary	Ovary_no_match	3.60837599772459e-05	Ovary	not tissue specific region
sample_206	ovary	Ovary_up	0.000102468836	Ovary	tissue specific mutation enriched region
sample_207	ovary	Ovary_down	0.0001014147764	Ovary	tissue specific mutation depleted region
sample_208	ovary	Ovary_no_match	5.95902103989836e-06	Ovary	not tissue specific region
sample_209	ovary	Ovary_up	0.0006054646324	Ovary	tissue specific mutation enriched region
sample_210	ovary	Ovary_down	-0.0007501271814	Ovary	tissue specific mutation depleted region
sample_211	ovary	Ovary_no_match	0.0001966355332393	Ovary	not tissue specific region
sample_212	ovary	Ovary_up	0.00027543985432	Ovary	tissue specific mutation enriched region
sample_213	ovary	Ovary_down	-0.00015376631704	Ovary	tissue specific mutation depleted region
sample_214	ovary	Ovary_no_match	6.68381069404709e-05	Ovary	not tissue specific region
sample_215	ovary	Ovary_up	0.00023373927556	Ovary	tissue specific mutation enriched region
sample_216	ovary	Ovary_down	-4.155959248e-05	Ovary	tissue specific mutation depleted region
sample_217	ovary	Ovary_no_match	-1.55539137617713e-06	Ovary	not tissue specific region
sample_218	ovary	Ovary_up	1.873042184e-05	Ovary	tissue specific mutation enriched region
sample_219	ovary	Ovary_down	-0.0004426010668	Ovary	tissue specific mutation depleted region
sample_220	ovary	Ovary_no_match	0.0001466724441137	Ovary	not tissue specific region
sample_221	ovary	Ovary_up	0.0003004911276	Ovary	tissue specific mutation enriched region
sample_222	ovary	Ovary_down	-0.0006565231064	Ovary	tissue specific mutation depleted region
sample_223	ovary	Ovary_no_match	0.0001424198821446	Ovary	not tissue specific region
sample_224	ovary	Ovary_up	0.0004268820792	Ovary	tissue specific mutation enriched region
sample_225	ovary	Ovary_down	-0.0006495231388	Ovary	tissue specific mutation depleted region
sample_226	ovary	Ovary_no_match	0.0001998091793894	Ovary	not tissue specific region
sample_227	ovary	Ovary_up	0.00030834346068	Ovary	tissue specific mutation enriched region
sample_228	ovary	Ovary_down	-0.00044008694308	Ovary	tissue specific mutation depleted region
sample_229	ovary	Ovary_no_match	0.0001440588306221	Ovary	not tissue specific region
sample_230	ovary	Ovary_up	0.000391682469252	Ovary	tissue specific mutation enriched region
sample_231	ovary	Ovary_down	-0.00013221512144	Ovary	tissue specific mutation depleted region
sample_232	ovary	Ovary_no_match	9.75218790864985e-06	Ovary	not tissue specific region
sample_233	ovary	Ovary_up	-3.269549e-05	Ovary	tissue specific mutation enriched region
sample_234	ovary	Ovary_down	-0.00039887978864	Ovary	tissue specific mutation depleted region
sample_235	ovary	Ovary_no_match	0.000129072394591	Ovary	not tissue specific region
sample_236	ovary	Ovary_up	0.0002117775324	Ovary	tissue specific mutation enriched region
sample_237	ovary	Ovary_down	-0.0004162600332	Ovary	tissue specific mutation depleted region
sample_238	ovary	Ovary_no_match	0.0001488328804316	Ovary	not tissue specific region
sample_239	ovary	Ovary_up	0.0005475637268	Ovary	tissue specific mutation enriched region
sample_240	ovary	Ovary_down	1.14872328e-05	Ovary	tissue specific mutation depleted region
sample_241	ovary	Ovary_no_match	6.48900377022421e-05	Ovary	not tissue specific region
sample_242	ovary	Ovary_up	0.0003418554112	Ovary	tissue specific mutation enriched region
sample_243	ovary	Ovary_down	-0.00064368878644	Ovary	tissue specific mutation depleted region
sample_244	ovary	Ovary_no_match	0.0001671387567812	Ovary	not tissue specific region
sample_245	ovary	Ovary_up	0.0003441887464	Ovary	tissue specific mutation enriched region
sample_246	ovary	Ovary_down	1.434499e-05	Ovary	tissue specific mutation depleted region
sample_247	ovary	Ovary_no_match	6.09261710088602e-05	Ovary	not tissue specific region
sample_248	ovary	Ovary_up	0.0001017993124	Ovary	tissue specific mutation enriched region
sample_249	ovary	Ovary_down	-0.00050310671028	Ovary	tissue specific mutation depleted region
sample_250	ovary	Ovary_no_match	0.0001695396961321	Ovary	not tissue specific region
sample_251	ovary	Ovary_up	-4.09568344e-05	Ovary	tissue specific mutation enriched region
sample_252	ovary	Ovary_down	0.000661806988	Ovary	tissue specific mutation depleted region
sample_253	ovary	Ovary_no_match	6.42501326154708e-06	Ovary	not tissue specific region
sample_254	ovary	Ovary_up	0.0015328523372	Ovary	tissue specific mutation enriched region
sample_255	ovary	Ovary_down	0.000556342892	Ovary	tissue specific mutation depleted region
sample_256	ovary	Ovary_no_match	4.86766901782511e-06	Ovary	not tissue specific region
sample_257	ovary	Ovary_up	0.0012824724296	Ovary	tissue specific mutation enriched region
sample_258	ovary	Ovary_down	-0.0001915497974	Ovary	tissue specific mutation depleted region
sample_259	ovary	Ovary_no_match	5.7730336184006e-06	Ovary	not tissue specific region
sample_260	ovary	Ovary_up	-4.72157292e-05	Ovary	tissue specific mutation enriched region
sample_261	ovary	Ovary_down	-0.00025710970916	Ovary	tissue specific mutation depleted region
sample_262	ovary	Ovary_no_match	7.88593269390247e-05	Ovary	not tissue specific region
sample_263	ovary	Ovary_up	-0.0003281388464	Ovary	tissue specific mutation enriched region
sample_264	ovary	Ovary_down	-0.000566325009	Ovary	tissue specific mutation depleted region
sample_265	ovary	Ovary_no_match	0.0001510712686457	Ovary	not tissue specific region
sample_266	ovary	Ovary_up	0.00038343082012	Ovary	tissue specific mutation enriched region
sample_267	ovary	Ovary_down	-0.00045580032704	Ovary	tissue specific mutation depleted region
sample_268	ovary	Ovary_no_match	0.0001846364758828	Ovary	not tissue specific region
sample_269	ovary	Ovary_up	0.000513083638	Ovary	tissue specific mutation enriched region
sample_270	ovary	Ovary_down	-0.00045256473428	Ovary	tissue specific mutation depleted region
sample_271	ovary	Ovary_no_match	0.000125127654	Ovary	not tissue specific region
sample_272	ovary	Ovary_up	0.0004655545445584	Ovary	tissue specific mutation enriched region
sample_273	ovary	Ovary_down	-8.072145466e-05	Ovary	tissue specific mutation depleted region
sample_274	ovary	Ovary_no_match	-2.04711095952915e-06	Ovary	not tissue specific region
sample_275	ovary	Ovary_up	-4.12842216e-05	Ovary	tissue specific mutation enriched region
sample_276	ovary	Ovary_down	-0.0007098171436	Ovary	tissue specific mutation depleted region
sample_277	ovary	Ovary_no_match	0.0001469263434014	Ovary	not tissue specific region
sample_278	ovary	Ovary_up	0.0002239573156	Ovary	tissue specific mutation enriched region
sample_279	ovary	Ovary_down	0.00016371237344	Ovary	tissue specific mutation depleted region
sample_280	ovary	Ovary_no_match	6.59356003923393e-05	Ovary	not tissue specific region
sample_281	ovary	Ovary_up	0.00017520399104	Ovary	tissue specific mutation enriched region
sample_282	ovary	Ovary_down	-0.00055994628508	Ovary	tissue specific mutation depleted region
sample_283	ovary	Ovary_no_match	0.0001607805014046	Ovary	not tissue specific region
sample_284	ovary	Ovary_up	0.00011958172648	Ovary	tissue specific mutation enriched region
sample_285	ovary	Ovary_down	-0.0005077541732	Ovary	tissue specific mutation depleted region
sample_286	ovary	Ovary_no_match	0.0001600649990026	Ovary	not tissue specific region
sample_287	ovary	Ovary_up	0.0002511336792	Ovary	tissue specific mutation enriched region
sample_288	ovary	Ovary_down	-0.0001212207008	Ovary	tissue specific mutation depleted region
sample_289	ovary	Ovary_no_match	7.32522550442826e-07	Ovary	not tissue specific region
sample_290	ovary	Ovary_up	-3.06417872e-05	Ovary	tissue specific mutation enriched region
sample_291	ovary	Ovary_down	-0.00066769848384	Ovary	tissue specific mutation depleted region
sample_292	ovary	Ovary_no_match	0.0001549761860388	Ovary	not tissue specific region
sample_293	ovary	Ovary_up	0.0003329586564	Ovary	tissue specific mutation enriched region
sample_294	ovary	Ovary_down	-0.0006329749716	Ovary	tissue specific mutation depleted region
sample_295	ovary	Ovary_no_match	0.0001405016460856	Ovary	not tissue specific region
sample_296	ovary	Ovary_up	0.0003814455832	Ovary	tissue specific mutation enriched region
sample_297	ovary	Ovary_down	-8.69107192e-05	Ovary	tissue specific mutation depleted region
sample_298	ovary	Ovary_no_match	8.61444888780269e-06	Ovary	not tissue specific region
sample_299	ovary	Ovary_up	1.73419844e-06	Ovary	tissue specific mutation enriched region
sample_300	liver	Liver_down	0.0003154552704545	Liver	tissue specific mutation depleted region
sample_301	liver	Liver_no_match	-0.0001419444019415	Liver	not tissue specific region
sample_302	liver	Liver_up	0.0007285341408	Liver	tissue specific mutation enriched region
sample_303	liver	Liver_down	6.60469408636364e-05	Liver	tissue specific mutation depleted region
sample_304	liver	Liver_no_match	-6.23825519745577e-05	Liver	not tissue specific region
sample_305	liver	Liver_up	-6.09575092e-05	Liver	tissue specific mutation enriched region
sample_306	liver	Liver_down	0.0001739335204545	Liver	tissue specific mutation depleted region
sample_307	liver	Liver_no_match	-0.0001974574993326	Liver	not tissue specific region
sample_308	liver	Liver_up	2.151197496e-05	Liver	tissue specific mutation enriched region
sample_309	liver	Liver_down	-0.0001858091165909	Liver	tissue specific mutation depleted region
sample_310	liver	Liver_no_match	-0.0001450327392379	Liver	not tissue specific region
sample_311	liver	Liver_up	0.0003940940968	Liver	tissue specific mutation enriched region
sample_312	liver	Liver_down	-0.000258127632909	Liver	tissue specific mutation depleted region
sample_313	liver	Liver_no_match	-0.0001081243481468	Liver	not tissue specific region
sample_314	liver	Liver_up	0.0002631293548	Liver	tissue specific mutation enriched region
sample_315	liver	Liver_down	9.35922492e-05	Liver	tissue specific mutation depleted region
sample_316	liver	Liver_no_match	-6.00780506824151e-05	Liver	not tissue specific region
sample_317	liver	Liver_up	-8.674771e-05	Liver	tissue specific mutation enriched region
sample_318	liver	Liver_down	-0.0002199184456818	Liver	tissue specific mutation depleted region
sample_319	liver	Liver_no_match	-0.0001290953465164	Liver	not tissue specific region
sample_320	liver	Liver_up	0.0004333801604	Liver	tissue specific mutation enriched region
sample_321	liver	Liver_down	1.30656136363649e-06	Liver	tissue specific mutation depleted region
sample_322	liver	Liver_no_match	-0.00020682488344	Liver	not tissue specific region
sample_323	liver	Liver_up	0.0010398608668	Liver	tissue specific mutation enriched region
sample_324	liver	Liver_down	-9.67143177272727e-05	Liver	tissue specific mutation depleted region
sample_325	liver	Liver_no_match	-0.0002821253835236	Liver	not tissue specific region
sample_326	liver	Liver_up	0.0010966584352	Liver	tissue specific mutation enriched region
sample_327	liver	Liver_down	0.000263427805909	Liver	tissue specific mutation depleted region
sample_328	liver	Liver_no_match	-0.0002591617091679	Liver	not tissue specific region
sample_329	liver	Liver_up	0.0004012154488	Liver	tissue specific mutation enriched region
sample_330	liver	Liver_down	9.896704e-05	Liver	tissue specific mutation depleted region
sample_331	liver	Liver_no_match	-7.07064593624636e-05	Liver	not tissue specific region
sample_332	liver	Liver_up	0.0001672409010032	Liver	tissue specific mutation enriched region
sample_333	liver	Liver_down	8.21656540454545e-05	Liver	tissue specific mutation depleted region
sample_334	liver	Liver_no_match	-4.46174199392161e-05	Liver	not tissue specific region
sample_335	liver	Liver_up	-7.89469932e-05	Liver	tissue specific mutation enriched region
sample_336	liver	Liver_down	4.76617944363637e-06	Liver	tissue specific mutation depleted region
sample_337	liver	Liver_no_match	2.94663335215752e-06	Liver	not tissue specific region
sample_338	liver	Liver_up	2.485214292e-05	Liver	tissue specific mutation enriched region
sample_339	liver	Liver_down	-2.9379197090909e-05	Liver	tissue specific mutation depleted region
sample_340	liver	Liver_no_match	-0.0001525232962767	Liver	not tissue specific region
sample_341	liver	Liver_up	0.0002001610496	Liver	tissue specific mutation enriched region
sample_342	liver	Liver_down	5.31037184545455e-05	Liver	tissue specific mutation depleted region
sample_343	liver	Liver_no_match	-0.0001365248338984	Liver	not tissue specific region
sample_344	liver	Liver_up	0.00089313382028	Liver	tissue specific mutation enriched region
sample_345	liver	Liver_down	0.0002968588985	Liver	tissue specific mutation depleted region
sample_346	liver	Liver_no_match	-0.0001944816035992	Liver	not tissue specific region
sample_347	liver	Liver_up	0.0008665065956	Liver	tissue specific mutation enriched region
sample_348	liver	Liver_down	-0.0002091831461363	Liver	tissue specific mutation depleted region
sample_349	liver	Liver_no_match	-0.0002809470972631	Liver	not tissue specific region
sample_350	liver	Liver_up	0.0001626743528	Liver	tissue specific mutation enriched region
sample_351	liver	Liver_down	8.67844463636364e-05	Liver	tissue specific mutation depleted region
sample_352	liver	Liver_no_match	-0.0002638393495549	Liver	not tissue specific region
sample_353	liver	Liver_up	0.0010134919774	Liver	tissue specific mutation enriched region
sample_354	liver	Liver_down	0.0003129396627272	Liver	tissue specific mutation depleted region
sample_355	liver	Liver_no_match	-7.77087250114856e-05	Liver	not tissue specific region
sample_356	liver	Liver_up	0.000121511206	Liver	tissue specific mutation enriched region
sample_357	liver	Liver_down	-0.0002578381166363	Liver	tissue specific mutation depleted region
sample_358	liver	Liver_no_match	-0.000328458024508	Liver	not tissue specific region
sample_359	liver	Liver_up	0.0011311021212	Liver	tissue specific mutation enriched region
sample_360	liver	Liver_down	0.0004908188136363	Liver	tissue specific mutation depleted region
sample_361	liver	Liver_no_match	-0.0001043950840442	Liver	not tissue specific region
sample_362	liver	Liver_up	0.000982456272	Liver	tissue specific mutation enriched region
sample_363	liver	Liver_down	0.000145225540909	Liver	tissue specific mutation depleted region
sample_364	liver	Liver_no_match	-2.18277536521277e-05	Liver	not tissue specific region
sample_365	liver	Liver_up	0.00017348987428	Liver	tissue specific mutation enriched region
sample_366	liver	Liver_down	0.0002475069907272	Liver	tissue specific mutation depleted region
sample_367	liver	Liver_no_match	-0.0003148787379773	Liver	not tissue specific region
sample_368	liver	Liver_up	0.0011349291772	Liver	tissue specific mutation enriched region
sample_369	liver	Liver_down	-0.000143470003	Liver	tissue specific mutation depleted region
sample_370	liver	Liver_no_match	-0.0002476390393569	Liver	not tissue specific region
sample_371	liver	Liver_up	0.0011033316856	Liver	tissue specific mutation enriched region
sample_372	liver	Liver_down	0.00025274272	Liver	tissue specific mutation depleted region
sample_373	liver	Liver_no_match	-0.0003848270360547	Liver	not tissue specific region
sample_374	liver	Liver_up	0.001025051588	Liver	tissue specific mutation enriched region
sample_375	liver	Liver_down	0.0003326497672727	Liver	tissue specific mutation depleted region
sample_376	liver	Liver_no_match	-8.75909007012355e-05	Liver	not tissue specific region
sample_377	liver	Liver_up	0.000100439235576	Liver	tissue specific mutation enriched region
sample_378	liver	Liver_down	0.0001937490643954	Liver	tissue specific mutation depleted region
sample_379	liver	Liver_no_match	-8.00652900929563e-05	Liver	not tissue specific region
sample_380	liver	Liver_up	-1.404512e-05	Liver	tissue specific mutation enriched region
sample_381	liver	Liver_down	-0.0002277446377272	Liver	tissue specific mutation depleted region
sample_382	liver	Liver_no_match	-0.0002880058284444	Liver	not tissue specific region
sample_383	liver	Liver_up	0.0010798633576	Liver	tissue specific mutation enriched region
sample_384	liver	Liver_down	-6.98574057272727e-05	Liver	tissue specific mutation depleted region
sample_385	liver	Liver_no_match	-8.67673825873087e-05	Liver	not tissue specific region
sample_386	liver	Liver_up	0.0002005559712	Liver	tissue specific mutation enriched region
sample_387	liver	Liver_down	-0.0008729540574545	Liver	tissue specific mutation depleted region
sample_388	liver	Liver_no_match	-0.0003688108544545	Liver	not tissue specific region
sample_389	liver	Liver_up	0.0002005098196	Liver	tissue specific mutation enriched region
sample_390	liver	Liver_down	0.0001984174040909	Liver	tissue specific mutation depleted region
sample_391	liver	Liver_no_match	-9.79852386366555e-05	Liver	not tissue specific region
sample_392	liver	Liver_up	9.288049588e-05	Liver	tissue specific mutation enriched region
sample_393	liver	Liver_down	0.000160481098109	Liver	tissue specific mutation depleted region
sample_394	liver	Liver_no_match	-5.64993019363345e-05	Liver	not tissue specific region
sample_395	liver	Liver_up	1.48466232e-05	Liver	tissue specific mutation enriched region
sample_396	liver	Liver_down	0.0002760815381818	Liver	tissue specific mutation depleted region
sample_397	liver	Liver_no_match	-0.0003246340870935	Liver	not tissue specific region
sample_398	liver	Liver_up	0.00112295044	Liver	tissue specific mutation enriched region
sample_399	liver	Liver_down	0.0002999757218636	Liver	tissue specific mutation depleted region
sample_400	liver	Liver_no_match	-6.91281309898025e-05	Liver	not tissue specific region
sample_401	liver	Liver_up	0.00028462769464	Liver	tissue specific mutation enriched region
sample_402	liver	Liver_down	0.000431508635	Liver	tissue specific mutation depleted region
sample_403	liver	Liver_no_match	-7.02063738936021e-05	Liver	not tissue specific region
sample_404	liver	Liver_up	0.000107129948856	Liver	tissue specific mutation enriched region
sample_405	liver	Liver_down	-0.0002304345063636	Liver	tissue specific mutation depleted region
sample_406	liver	Liver_no_match	-0.0002884672839959	Liver	not tissue specific region
sample_407	liver	Liver_up	0.0011023248492	Liver	tissue specific mutation enriched region
sample_408	liver	Liver_down	0.0001634288731818	Liver	tissue specific mutation depleted region
sample_409	liver	Liver_no_match	-0.000191483960896	Liver	not tissue specific region
sample_410	liver	Liver_up	0.001108219338	Liver	tissue specific mutation enriched region
sample_411	liver	Liver_down	0.0003853071554545	Liver	tissue specific mutation depleted region
sample_412	liver	Liver_no_match	-0.0003254948544085	Liver	not tissue specific region
sample_413	liver	Liver_up	0.001375176546	Liver	tissue specific mutation enriched region
sample_414	liver	Liver_down	0.0003758311772727	Liver	tissue specific mutation depleted region
sample_415	liver	Liver_no_match	-8.48152361192236e-05	Liver	not tissue specific region
sample_416	liver	Liver_up	7.452057088e-05	Liver	tissue specific mutation enriched region
sample_417	liver	Liver_down	0.000782941882909	Liver	tissue specific mutation depleted region
sample_418	liver	Liver_no_match	-0.0001282194487843	Liver	not tissue specific region
sample_419	liver	Liver_up	0.0010572294512	Liver	tissue specific mutation enriched region
sample_420	liver	Liver_down	2.29092618181817e-05	Liver	tissue specific mutation depleted region
sample_421	liver	Liver_no_match	-0.0002726366184895	Liver	not tissue specific region
sample_422	liver	Liver_up	0.0011239965556	Liver	tissue specific mutation enriched region
sample_423	liver	Liver_down	-0.0002752285131818	Liver	tissue specific mutation depleted region
sample_424	liver	Liver_no_match	-0.0002736442353444	Liver	not tissue specific region
sample_425	liver	Liver_up	0.0005072397444	Liver	tissue specific mutation enriched region
sample_426	liver	Liver_down	5.82127486363635e-05	Liver	tissue specific mutation depleted region
sample_427	liver	Liver_no_match	-0.0003694260542154	Liver	not tissue specific region
sample_428	liver	Liver_up	0.0001350099588	Liver	tissue specific mutation enriched region
sample_429	liver	Liver_down	1.35333417409091e-05	Liver	tissue specific mutation depleted region
sample_430	liver	Liver_no_match	-8.70560059201829e-05	Liver	not tissue specific region
sample_431	liver	Liver_up	0.0001939918656	Liver	tissue specific mutation enriched region
sample_432	liver	Liver_down	-5.25342798181819e-05	Liver	tissue specific mutation depleted region
sample_433	liver	Liver_no_match	-0.0002829382490466	Liver	not tissue specific region
sample_434	liver	Liver_up	0.0002410202744	Liver	tissue specific mutation enriched region
sample_435	liver	Liver_down	-0.0002393085577272	Liver	tissue specific mutation depleted region
sample_436	liver	Liver_no_match	-0.0002332861776612	Liver	not tissue specific region
sample_437	liver	Liver_up	0.000276819112	Liver	tissue specific mutation enriched region
sample_438	liver	Liver_down	0.0001623136711363	Liver	tissue specific mutation depleted region
sample_439	liver	Liver_no_match	-7.48130450900538e-05	Liver	not tissue specific region
sample_440	liver	Liver_up	2.4565754e-05	Liver	tissue specific mutation enriched region
sample_441	liver	Liver_down	0.0002090468206818	Liver	tissue specific mutation depleted region
sample_442	liver	Liver_no_match	-6.99919213363307e-05	Liver	not tissue specific region
sample_443	liver	Liver_up	3.62070392e-05	Liver	tissue specific mutation enriched region
sample_444	liver	Liver_down	-0.0003405043631818	Liver	tissue specific mutation depleted region
sample_445	liver	Liver_no_match	-0.0002689422541378	Liver	not tissue specific region
sample_446	liver	Liver_up	0.0002341238932	Liver	tissue specific mutation enriched region
sample_447	liver	Liver_down	0.0005631459001363	Liver	tissue specific mutation depleted region
sample_448	liver	Liver_no_match	-8.23904405978947e-05	Liver	not tissue specific region
sample_449	liver	Liver_up	0.00012647985088	Liver	tissue specific mutation enriched region
sample_450	liver	Liver_down	0.0001261808195454	Liver	tissue specific mutation depleted region
sample_451	liver	Liver_no_match	-0.0003588046107184	Liver	not tissue specific region
sample_452	liver	Liver_up	0.0007903527726	Liver	tissue specific mutation enriched region
sample_453	liver	Liver_down	-7.05762701363637e-05	Liver	tissue specific mutation depleted region
sample_454	liver	Liver_no_match	-7.54274515672826e-05	Liver	not tissue specific region
sample_455	liver	Liver_up	0.000647705496	Liver	tissue specific mutation enriched region
sample_456	liver	Liver_down	2.87087066363636e-05	Liver	tissue specific mutation depleted region
sample_457	liver	Liver_no_match	-5.44581736080373e-05	Liver	not tissue specific region
sample_458	liver	Liver_up	-6.9646853e-05	Liver	tissue specific mutation enriched region
sample_459	liver	Liver_down	0.0004877013760454	Liver	tissue specific mutation depleted region
sample_460	liver	Liver_no_match	-0.0001656872414845	Liver	not tissue specific region
sample_461	liver	Liver_up	0.0008428539564	Liver	tissue specific mutation enriched region
sample_462	liver	Liver_down	0.000185630765909	Liver	tissue specific mutation depleted region
sample_463	liver	Liver_no_match	-8.36810884736432e-05	Liver	not tissue specific region
sample_464	liver	Liver_up	0.00022123080184	Liver	tissue specific mutation enriched region
sample_465	liver	Liver_down	0.000355850007	Liver	tissue specific mutation depleted region
sample_466	liver	Liver_no_match	-0.0001858968578936	Liver	not tissue specific region
sample_467	liver	Liver_up	0.0009968426476	Liver	tissue specific mutation enriched region
sample_468	liver	Liver_down	-7.52978095454545e-05	Liver	tissue specific mutation depleted region
sample_469	liver	Liver_no_match	-0.0003285811607827	Liver	not tissue specific region
sample_470	liver	Liver_up	0.00096844357024	Liver	tissue specific mutation enriched region
sample_471	liver	Liver_down	0.0003689394472727	Liver	tissue specific mutation depleted region
sample_472	liver	Liver_no_match	-0.0002488934598162	Liver	not tissue specific region
sample_473	liver	Liver_up	0.00101208260576	Liver	tissue specific mutation enriched region
sample_474	liver	Liver_down	0.0006831617216818	Liver	tissue specific mutation depleted region
sample_475	liver	Liver_no_match	-0.0001491133721773	Liver	not tissue specific region
sample_476	liver	Liver_up	0.0009647164194	Liver	tissue specific mutation enriched region
sample_477	liver	Liver_down	0.0004809212488181	Liver	tissue specific mutation depleted region
sample_478	liver	Liver_no_match	-0.0001658442600497	Liver	not tissue specific region
sample_479	liver	Liver_up	0.0011816719976	Liver	tissue specific mutation enriched region
sample_480	liver	Liver_down	-0.0001321525811363	Liver	tissue specific mutation depleted region
sample_481	liver	Liver_no_match	-0.0002340591500646	Liver	not tissue specific region
sample_482	liver	Liver_up	0.0001612564188	Liver	tissue specific mutation enriched region
sample_483	liver	Liver_down	0.0001744511536363	Liver	tissue specific mutation depleted region
sample_484	liver	Liver_no_match	-0.0002229738213702	Liver	not tissue specific region
sample_485	liver	Liver_up	0.0011255824966	Liver	tissue specific mutation enriched region
sample_486	liver	Liver_down	-0.0002666738490909	Liver	tissue specific mutation depleted region
sample_487	liver	Liver_no_match	-0.0002809465025962	Liver	not tissue specific region
sample_488	liver	Liver_up	0.0011495942896	Liver	tissue specific mutation enriched region
sample_489	liver	Liver_down	-0.0005971521056818	Liver	tissue specific mutation depleted region
sample_490	liver	Liver_no_match	-0.0003816671389271	Liver	not tissue specific region
sample_491	liver	Liver_up	0.000256214696	Liver	tissue specific mutation enriched region
sample_492	liver	Liver_down	2.7799360909091e-05	Liver	tissue specific mutation depleted region
sample_493	liver	Liver_no_match	-0.0002969611931543	Liver	not tissue specific region
sample_494	liver	Liver_up	0.00104943901424	Liver	tissue specific mutation enriched region
sample_495	liver	Liver_down	0.0005925099795454	Liver	tissue specific mutation depleted region
sample_496	liver	Liver_no_match	-0.0001651309269717	Liver	not tissue specific region
sample_497	liver	Liver_up	0.0010567654904	Liver	tissue specific mutation enriched region
sample_498	liver	Liver_down	0.000263769853	Liver	tissue specific mutation depleted region
sample_499	liver	Liver_no_match	-0.0001851890812953	Liver	not tissue specific region
sample_500	liver	Liver_up	0.00113003081332	Liver	tissue specific mutation enriched region
sample_501	liver	Liver_down	0.0005103925392727	Liver	tissue specific mutation depleted region
sample_502	liver	Liver_no_match	-6.97131690850691e-05	Liver	not tissue specific region
sample_503	liver	Liver_up	0.00013590515388	Liver	tissue specific mutation enriched region
sample_504	liver	Liver_down	0.0008033169668181	Liver	tissue specific mutation depleted region
sample_505	liver	Liver_no_match	-0.0001362851178144	Liver	not tissue specific region
sample_506	liver	Liver_up	0.0012214200896	Liver	tissue specific mutation enriched region
sample_507	liver	Liver_down	-0.000301995057909	Liver	tissue specific mutation depleted region
sample_508	liver	Liver_no_match	-0.0002110203711605	Liver	not tissue specific region
sample_509	liver	Liver_up	9.70166393992001e-05	Liver	tissue specific mutation enriched region
sample_510	liver	Liver_down	0.000303366825909	Liver	tissue specific mutation depleted region
sample_511	liver	Liver_no_match	-0.0003295270108978	Liver	not tissue specific region
sample_512	liver	Liver_up	0.000906563944	Liver	tissue specific mutation enriched region
sample_513	liver	Liver_down	0.0002232315997727	Liver	tissue specific mutation depleted region
sample_514	liver	Liver_no_match	-6.03726124434173e-05	Liver	not tissue specific region
sample_515	liver	Liver_up	7.3147742e-05	Liver	tissue specific mutation enriched region
sample_516	liver	Liver_down	-0.00025467636	Liver	tissue specific mutation depleted region
sample_517	liver	Liver_no_match	-0.0002426759728142	Liver	not tissue specific region
sample_518	liver	Liver_up	-1.9752316e-05	Liver	tissue specific mutation enriched region
sample_519	liver	Liver_down	0.0003584477091818	Liver	tissue specific mutation depleted region
sample_520	liver	Liver_no_match	-6.29531169619261e-05	Liver	not tissue specific region
sample_521	liver	Liver_up	0.0002516740572	Liver	tissue specific mutation enriched region
sample_522	liver	Liver_down	-0.0004969083198181	Liver	tissue specific mutation depleted region
sample_523	liver	Liver_no_match	-0.0002485219091888	Liver	not tissue specific region
sample_524	liver	Liver_up	0.000364793184	Liver	tissue specific mutation enriched region
sample_525	liver	Liver_down	0.0007181541990909	Liver	tissue specific mutation depleted region
sample_526	liver	Liver_no_match	-0.0001620475957737	Liver	not tissue specific region
sample_527	liver	Liver_up	0.00096298516412	Liver	tissue specific mutation enriched region
sample_528	liver	Liver_down	-9.47586131818182e-05	Liver	tissue specific mutation depleted region
sample_529	liver	Liver_no_match	-0.0001564775487251	Liver	not tissue specific region
sample_530	liver	Liver_up	0.0002877903512	Liver	tissue specific mutation enriched region
sample_531	liver	Liver_down	2.91722367272726e-05	Liver	tissue specific mutation depleted region
sample_532	liver	Liver_no_match	-0.0002575781053258	Liver	not tissue specific region
sample_533	liver	Liver_up	0.000423096968	Liver	tissue specific mutation enriched region
sample_534	liver	Liver_down	0.0007333496440136	Liver	tissue specific mutation depleted region
sample_535	liver	Liver_no_match	-0.0001384555091614	Liver	not tissue specific region
sample_536	liver	Liver_up	0.0009118050394	Liver	tissue specific mutation enriched region
sample_537	liver	Liver_down	0.0001883547382727	Liver	tissue specific mutation depleted region
sample_538	liver	Liver_no_match	-7.64595007208735e-05	Liver	not tissue specific region
sample_539	liver	Liver_up	-8.3081396e-05	Liver	tissue specific mutation enriched region
sample_540	liver	Liver_down	0.0003153508239545	Liver	tissue specific mutation depleted region
sample_541	liver	Liver_no_match	-8.81218249215006e-05	Liver	not tissue specific region
sample_542	liver	Liver_up	4.92488666888e-05	Liver	tissue specific mutation enriched region
sample_543	liver	Liver_down	-0.0002570694211363	Liver	tissue specific mutation depleted region
sample_544	liver	Liver_no_match	-0.0002745640082904	Liver	not tissue specific region
sample_545	liver	Liver_up	0.0001270419248	Liver	tissue specific mutation enriched region
sample_546	liver	Liver_down	0.0007530005807727	Liver	tissue specific mutation depleted region
sample_547	liver	Liver_no_match	-0.000154031037487	Liver	not tissue specific region
sample_548	liver	Liver_up	0.000841349209892	Liver	tissue specific mutation enriched region
sample_549	liver	Liver_down	0.0001550561020454	Liver	tissue specific mutation depleted region
sample_550	liver	Liver_no_match	-6.82877798168309e-05	Liver	not tissue specific region
sample_551	liver	Liver_up	-9.769460428e-05	Liver	tissue specific mutation enriched region
sample_552	liver	Liver_down	6.72344916818182e-05	Liver	tissue specific mutation depleted region
sample_553	liver	Liver_no_match	-7.18024590168346e-05	Liver	not tissue specific region
sample_554	liver	Liver_up	-8.32112288e-05	Liver	tissue specific mutation enriched region
sample_555	liver	Liver_down	0.0006777924995454	Liver	tissue specific mutation depleted region
sample_556	liver	Liver_no_match	-0.0001585800656828	Liver	not tissue specific region
sample_557	liver	Liver_up	0.0010520619432	Liver	tissue specific mutation enriched region
sample_558	liver	Liver_down	0.0002064721290909	Liver	tissue specific mutation depleted region
sample_559	liver	Liver_no_match	-0.0003130174284848	Liver	not tissue specific region
sample_560	liver	Liver_up	0.001265610122	Liver	tissue specific mutation enriched region
sample_561	liver	Liver_down	-0.0004067529395454	Liver	tissue specific mutation depleted region
sample_562	liver	Liver_no_match	-0.0003727815623701	Liver	not tissue specific region
sample_563	liver	Liver_up	8.9246896e-05	Liver	tissue specific mutation enriched region
sample_564	liver	Liver_down	0.0001618100143636	Liver	tissue specific mutation depleted region
sample_565	liver	Liver_no_match	-7.24638371311422e-05	Liver	not tissue specific region
sample_566	liver	Liver_up	-1.06275376e-05	Liver	tissue specific mutation enriched region
sample_567	liver	Liver_down	-0.0002815147155454	Liver	tissue specific mutation depleted region
sample_568	liver	Liver_no_match	-0.0003215224010927	Liver	not tissue specific region
sample_569	liver	Liver_up	0.0011780265732	Liver	tissue specific mutation enriched region
sample_570	liver	Liver_down	-0.000223848235	Liver	tissue specific mutation depleted region
sample_571	liver	Liver_no_match	-0.0002653840013522	Liver	not tissue specific region
sample_572	liver	Liver_up	0.00087994166	Liver	tissue specific mutation enriched region
sample_573	liver	Liver_down	-0.0002788899745454	Liver	tissue specific mutation depleted region
sample_574	liver	Liver_no_match	-0.0003045010547292	Liver	not tissue specific region
sample_575	liver	Liver_up	0.0011448081292	Liver	tissue specific mutation enriched region
sample_576	liver	Liver_down	-0.000320999525	Liver	tissue specific mutation depleted region
sample_577	liver	Liver_no_match	-0.0001059898898598	Liver	not tissue specific region
sample_578	liver	Liver_up	0.000350990731	Liver	tissue specific mutation enriched region
sample_579	liver	Liver_down	-6.88883659090909e-05	Liver	tissue specific mutation depleted region
sample_580	liver	Liver_no_match	-0.0001875055834371	Liver	not tissue specific region
sample_581	liver	Liver_up	9.64578612e-05	Liver	tissue specific mutation enriched region
sample_582	liver	Liver_down	0.000440154033909	Liver	tissue specific mutation depleted region
sample_583	liver	Liver_no_match	-0.0002283186694499	Liver	not tissue specific region
sample_584	liver	Liver_up	0.0007628316772	Liver	tissue specific mutation enriched region
sample_585	liver	Liver_down	3.77531692272728e-05	Liver	tissue specific mutation depleted region
sample_586	liver	Liver_no_match	-6.49546821673837e-05	Liver	not tissue specific region
sample_587	liver	Liver_up	-0.000147088762	Liver	tissue specific mutation enriched region
sample_588	liver	Liver_down	0.000227836485909	Liver	tissue specific mutation depleted region
sample_589	liver	Liver_no_match	-8.63050676306906e-05	Liver	not tissue specific region
sample_590	liver	Liver_up	-6.73588052e-05	Liver	tissue specific mutation enriched region
sample_591	liver	Liver_down	-1.37812151e-05	Liver	tissue specific mutation depleted region
sample_592	liver	Liver_no_match	-5.13984569309518e-05	Liver	not tissue specific region
sample_593	liver	Liver_up	-1.075507108e-05	Liver	tissue specific mutation enriched region
sample_594	liver	Liver_down	0.0004458932118181	Liver	tissue specific mutation depleted region
sample_595	liver	Liver_no_match	-0.0001521675762456	Liver	not tissue specific region
sample_596	liver	Liver_up	0.0007534278812	Liver	tissue specific mutation enriched region
sample_597	pancreas	Pancrease_down	-3.514393016e-05	Pancrease	tissue specific mutation depleted region
sample_598	pancreas	Pancrease_no_match	7.04666175999738e-05	Pancrease	not tissue specific region
sample_599	pancreas	Pancrease_up	0.00029485774032	Pancrease	tissue specific mutation enriched region
sample_600	pancreas	Pancrease_down	-1.17698496e-05	Pancrease	tissue specific mutation depleted region
sample_601	pancreas	Pancrease_no_match	4.09308264444507e-05	Pancrease	not tissue specific region
sample_602	pancreas	Pancrease_up	0.0002731569624	Pancrease	tissue specific mutation enriched region
sample_603	pancreas	Pancrease_down	4.42140680000001e-06	Pancrease	tissue specific mutation depleted region
sample_604	pancreas	Pancrease_no_match	8.07469669330718e-05	Pancrease	not tissue specific region
sample_605	pancreas	Pancrease_up	0.0003698168842	Pancrease	tissue specific mutation enriched region
sample_606	pancreas	Pancrease_down	-3.889752224e-05	Pancrease	tissue specific mutation depleted region
sample_607	pancreas	Pancrease_no_match	2.61064907995889e-05	Pancrease	not tissue specific region
sample_608	pancreas	Pancrease_up	0.000175461484384	Pancrease	tissue specific mutation enriched region
sample_609	pancreas	Pancrease_down	-0.0001291476266	Pancrease	tissue specific mutation depleted region
sample_610	pancreas	Pancrease_no_match	0.0001092991607085	Pancrease	not tissue specific region
sample_611	pancreas	Pancrease_up	0.00055837328296	Pancrease	tissue specific mutation enriched region
sample_612	pancreas	Pancrease_down	0.0004035583628	Pancrease	tissue specific mutation depleted region
sample_613	pancreas	Pancrease_no_match	1.53675368915919e-05	Pancrease	not tissue specific region
sample_614	pancreas	Pancrease_up	-2.94120254799999e-05	Pancrease	tissue specific mutation enriched region
sample_615	pancreas	Pancrease_down	2.18185227999998e-06	Pancrease	tissue specific mutation depleted region
sample_616	pancreas	Pancrease_no_match	8.98093540838453e-05	Pancrease	not tissue specific region
sample_617	pancreas	Pancrease_up	0.00057734646388	Pancrease	tissue specific mutation enriched region
sample_618	pancreas	Pancrease_down	-0.0001284347456	Pancrease	tissue specific mutation depleted region
sample_619	pancreas	Pancrease_no_match	9.530988082571e-05	Pancrease	not tissue specific region
sample_620	pancreas	Pancrease_up	-0.00019707018256	Pancrease	tissue specific mutation enriched region
sample_621	pancreas	Pancrease_down	-1.96499776e-06	Pancrease	tissue specific mutation depleted region
sample_622	pancreas	Pancrease_no_match	3.55132528255867e-05	Pancrease	not tissue specific region
sample_623	pancreas	Pancrease_up	0.0001969691398	Pancrease	tissue specific mutation enriched region
sample_624	pancreas	Pancrease_down	1.07580448e-05	Pancrease	tissue specific mutation depleted region
sample_625	pancreas	Pancrease_no_match	4.14020482319133e-05	Pancrease	not tissue specific region
sample_626	pancreas	Pancrease_up	0.000182481172	Pancrease	tissue specific mutation enriched region
sample_627	pancreas	Pancrease_down	0.0001851574436	Pancrease	tissue specific mutation depleted region
sample_628	pancreas	Pancrease_no_match	0.0001074075982751	Pancrease	not tissue specific region
sample_629	pancreas	Pancrease_up	7.94585394e-05	Pancrease	tissue specific mutation enriched region
sample_630	pancreas	Pancrease_down	2.128861326e-05	Pancrease	tissue specific mutation depleted region
sample_631	pancreas	Pancrease_no_match	6.22010069090471e-05	Pancrease	not tissue specific region
sample_632	pancreas	Pancrease_up	0.00020088560362	Pancrease	tissue specific mutation enriched region
sample_633	pancreas	Pancrease_down	-0.000149399006	Pancrease	tissue specific mutation depleted region
sample_634	pancreas	Pancrease_no_match	4.69861862420254e-05	Pancrease	not tissue specific region
sample_635	pancreas	Pancrease_up	0.000215242626448	Pancrease	tissue specific mutation enriched region
sample_636	pancreas	Pancrease_down	0.0002503371596	Pancrease	tissue specific mutation depleted region
sample_637	pancreas	Pancrease_no_match	7.1687233453438e-05	Pancrease	not tissue specific region
sample_638	pancreas	Pancrease_up	7.479740312e-05	Pancrease	tissue specific mutation enriched region
sample_639	pancreas	Pancrease_down	-0.000331749365272	Pancrease	tissue specific mutation depleted region
sample_640	pancreas	Pancrease_no_match	0.0001329673154905	Pancrease	not tissue specific region
sample_641	pancreas	Pancrease_up	0.000775783347648	Pancrease	tissue specific mutation enriched region
sample_642	pancreas	Pancrease_down	-0.0001495482184	Pancrease	tissue specific mutation depleted region
sample_643	pancreas	Pancrease_no_match	9.15042840064088e-05	Pancrease	not tissue specific region
sample_644	pancreas	Pancrease_up	6.960953128e-05	Pancrease	tissue specific mutation enriched region
sample_645	pancreas	Pancrease_down	0.00018579212388	Pancrease	tissue specific mutation depleted region
sample_646	pancreas	Pancrease_no_match	6.53909555057661e-05	Pancrease	not tissue specific region
sample_647	pancreas	Pancrease_up	9.39636244e-05	Pancrease	tissue specific mutation enriched region
sample_648	pancreas	Pancrease_down	6.731016892e-05	Pancrease	tissue specific mutation depleted region
sample_649	pancreas	Pancrease_no_match	0.0001117804536697	Pancrease	not tissue specific region
sample_650	pancreas	Pancrease_up	0.00028883375452	Pancrease	tissue specific mutation enriched region
sample_651	pancreas	Pancrease_down	0.0001946039068	Pancrease	tissue specific mutation depleted region
sample_652	pancreas	Pancrease_no_match	4.53226470198296e-05	Pancrease	not tissue specific region
sample_653	pancreas	Pancrease_up	0.00011174354104	Pancrease	tissue specific mutation enriched region
sample_654	pancreas	Pancrease_down	-0.00020865639432	Pancrease	tissue specific mutation depleted region
sample_655	pancreas	Pancrease_no_match	8.3142479672343e-05	Pancrease	not tissue specific region
sample_656	pancreas	Pancrease_up	0.00042747690088	Pancrease	tissue specific mutation enriched region
sample_657	pancreas	Pancrease_down	1.1909664e-06	Pancrease	tissue specific mutation depleted region
sample_658	pancreas	Pancrease_no_match	4.4472076517358e-05	Pancrease	not tissue specific region
sample_659	pancreas	Pancrease_up	0.000123106257696	Pancrease	tissue specific mutation enriched region
sample_660	pancreas	Pancrease_down	-0.00013522285284	Pancrease	tissue specific mutation depleted region
sample_661	pancreas	Pancrease_no_match	0.0001181671973411	Pancrease	not tissue specific region
sample_662	pancreas	Pancrease_up	0.00027321298268	Pancrease	tissue specific mutation enriched region
sample_663	pancreas	Pancrease_down	-0.0005401105644	Pancrease	tissue specific mutation depleted region
sample_664	pancreas	Pancrease_no_match	0.0001732656582789	Pancrease	not tissue specific region
sample_665	pancreas	Pancrease_up	0.00119535899644	Pancrease	tissue specific mutation enriched region
sample_666	pancreas	Pancrease_down	7.07747742799999e-05	Pancrease	tissue specific mutation depleted region
sample_667	pancreas	Pancrease_no_match	3.20464322108744e-05	Pancrease	not tissue specific region
sample_668	pancreas	Pancrease_up	9.200538304e-05	Pancrease	tissue specific mutation enriched region
sample_669	pancreas	Pancrease_down	-2.32510228e-05	Pancrease	tissue specific mutation depleted region
sample_670	pancreas	Pancrease_no_match	5.62118207058595e-05	Pancrease	not tissue specific region
sample_671	pancreas	Pancrease_up	0.000201087429888	Pancrease	tissue specific mutation enriched region
sample_672	pancreas	Pancrease_down	0.0002356879896	Pancrease	tissue specific mutation depleted region
sample_673	pancreas	Pancrease_no_match	1.57458421175075e-05	Pancrease	not tissue specific region
sample_674	pancreas	Pancrease_up	8.5943512e-06	Pancrease	tissue specific mutation enriched region
sample_675	pancreas	Pancrease_down	-0.00023625359116	Pancrease	tissue specific mutation depleted region
sample_676	pancreas	Pancrease_no_match	5.2724348228562e-05	Pancrease	not tissue specific region
sample_677	pancreas	Pancrease_up	0.000183896397312	Pancrease	tissue specific mutation enriched region
sample_678	pancreas	Pancrease_down	-0.000274894369	Pancrease	tissue specific mutation depleted region
sample_679	pancreas	Pancrease_no_match	6.8807932044843e-05	Pancrease	not tissue specific region
sample_680	pancreas	Pancrease_up	0.000405422908108	Pancrease	tissue specific mutation enriched region
sample_681	pancreas	Pancrease_down	-0.0001695181844	Pancrease	tissue specific mutation depleted region
sample_682	pancreas	Pancrease_no_match	0.0001000453941627	Pancrease	not tissue specific region
sample_683	pancreas	Pancrease_up	0.00060068510608	Pancrease	tissue specific mutation enriched region
sample_684	pancreas	Pancrease_down	0.0001361685076	Pancrease	tissue specific mutation depleted region
sample_685	pancreas	Pancrease_no_match	4.18707388429746e-05	Pancrease	not tissue specific region
sample_686	pancreas	Pancrease_up	7.555549402e-05	Pancrease	tissue specific mutation enriched region
sample_687	pancreas	Pancrease_down	-4.54513168e-05	Pancrease	tissue specific mutation depleted region
sample_688	pancreas	Pancrease_no_match	6.31851154522795e-05	Pancrease	not tissue specific region
sample_689	pancreas	Pancrease_up	-2.595288e-05	Pancrease	tissue specific mutation enriched region
sample_690	pancreas	Pancrease_down	-0.00021293957548	Pancrease	tissue specific mutation depleted region
sample_691	pancreas	Pancrease_no_match	7.52196323896525e-05	Pancrease	not tissue specific region
sample_692	pancreas	Pancrease_up	0.00040795119508	Pancrease	tissue specific mutation enriched region
sample_693	pancreas	Pancrease_down	-0.0002770085596	Pancrease	tissue specific mutation depleted region
sample_694	pancreas	Pancrease_no_match	8.10662212309193e-05	Pancrease	not tissue specific region
sample_695	pancreas	Pancrease_up	0.00038815377648	Pancrease	tissue specific mutation enriched region
sample_696	pancreas	Pancrease_down	0.0001109113788	Pancrease	tissue specific mutation depleted region
sample_697	pancreas	Pancrease_no_match	0.0001171972175815	Pancrease	not tissue specific region
sample_698	pancreas	Pancrease_up	0.00025562202068	Pancrease	tissue specific mutation enriched region
sample_699	pancreas	Pancrease_down	-1.284033822e-05	Pancrease	tissue specific mutation depleted region
sample_700	pancreas	Pancrease_no_match	2.78772229341106e-05	Pancrease	not tissue specific region
sample_701	pancreas	Pancrease_up	-9.61714044e-05	Pancrease	tissue specific mutation enriched region
sample_702	pancreas	Pancrease_down	-0.000217830694	Pancrease	tissue specific mutation depleted region
sample_703	pancreas	Pancrease_no_match	7.17860509874776e-05	Pancrease	not tissue specific region
sample_704	pancreas	Pancrease_up	0.000318269508264	Pancrease	tissue specific mutation enriched region
sample_705	pancreas	Pancrease_down	7.54166984e-05	Pancrease	tissue specific mutation depleted region
sample_706	pancreas	Pancrease_no_match	0.0001378604593226	Pancrease	not tissue specific region
sample_707	pancreas	Pancrease_up	0.0002795312852	Pancrease	tissue specific mutation enriched region
sample_708	pancreas	Pancrease_down	0.00016163479108	Pancrease	tissue specific mutation depleted region
sample_709	pancreas	Pancrease_no_match	0.0001066196339613	Pancrease	not tissue specific region
sample_710	pancreas	Pancrease_up	0.0001201457915	Pancrease	tissue specific mutation enriched region
sample_711	pancreas	Pancrease_down	-0.00032036731372	Pancrease	tissue specific mutation depleted region
sample_712	pancreas	Pancrease_no_match	9.75979929003214e-05	Pancrease	not tissue specific region
sample_713	pancreas	Pancrease_up	0.00045856864248	Pancrease	tissue specific mutation enriched region
sample_714	pancreas	Pancrease_down	6.56472292e-05	Pancrease	tissue specific mutation depleted region
sample_715	pancreas	Pancrease_no_match	0.0001263208843555	Pancrease	not tissue specific region
sample_716	pancreas	Pancrease_up	0.0002754443596	Pancrease	tissue specific mutation enriched region
sample_717	pancreas	Pancrease_down	-0.0003307426688	Pancrease	tissue specific mutation depleted region
sample_718	pancreas	Pancrease_no_match	8.21010375186323e-05	Pancrease	not tissue specific region
sample_719	pancreas	Pancrease_up	0.000363641727128	Pancrease	tissue specific mutation enriched region
sample_720	colon	Colon_down	-0.0014761541925217	Colon	tissue specific mutation depleted region
sample_721	colon	Colon_no_match	-3.82182418338686e-05	Colon	not tissue specific region
sample_722	colon	Colon_up	-0.0001852750676	Colon	tissue specific mutation enriched region
sample_723	colon	Colon_down	-0.0003315287872173	Colon	tissue specific mutation depleted region
sample_724	colon	Colon_no_match	-1.86856727688947e-05	Colon	not tissue specific region
sample_725	colon	Colon_up	7.22376584e-05	Colon	tissue specific mutation enriched region
sample_726	colon	Colon_down	-0.000616288075	Colon	tissue specific mutation depleted region
sample_727	colon	Colon_no_match	-5.41466100369044e-05	Colon	not tissue specific region
sample_728	colon	Colon_up	0.0002451959138	Colon	tissue specific mutation enriched region
sample_729	colon	Colon_down	-0.0002110265565217	Colon	tissue specific mutation depleted region
sample_730	colon	Colon_no_match	9.66061176854593e-06	Colon	not tissue specific region
sample_731	colon	Colon_up	-0.00013399525136	Colon	tissue specific mutation enriched region
sample_732	colon	Colon_down	-0.0008950867243478	Colon	tissue specific mutation depleted region
sample_733	colon	Colon_no_match	3.74884853169156e-05	Colon	not tissue specific region
sample_734	colon	Colon_up	-0.00059299361212	Colon	tissue specific mutation enriched region
sample_735	colon	Colon_down	-0.000308699103913	Colon	tissue specific mutation depleted region
sample_736	colon	Colon_no_match	0.0001989997391248	Colon	not tissue specific region
sample_737	colon	Colon_up	-0.0005722069496	Colon	tissue specific mutation enriched region
sample_738	colon	Colon_down	-0.000494600397826	Colon	tissue specific mutation depleted region
sample_739	colon	Colon_no_match	0.0002737138506694	Colon	not tissue specific region
sample_740	colon	Colon_up	-0.0016193346756	Colon	tissue specific mutation enriched region
sample_741	colon	Colon_down	-0.0005033300852173	Colon	tissue specific mutation depleted region
sample_742	colon	Colon_no_match	4.21562620200523e-05	Colon	not tissue specific region
sample_743	colon	Colon_up	-0.0005075337712	Colon	tissue specific mutation enriched region
sample_744	colon	Colon_down	-0.0009730568582608	Colon	tissue specific mutation depleted region
sample_745	colon	Colon_no_match	1.51203411567662e-06	Colon	not tissue specific region
sample_746	colon	Colon_up	-0.00057495940408	Colon	tissue specific mutation enriched region
sample_747	colon	Colon_down	-0.00139203293	Colon	tissue specific mutation depleted region
sample_748	colon	Colon_no_match	-1.0939322017401e-05	Colon	not tissue specific region
sample_749	colon	Colon_up	-0.0004432276344	Colon	tissue specific mutation enriched region
sample_750	colon	Colon_down	-0.0005627860945782	Colon	tissue specific mutation depleted region
sample_751	colon	Colon_no_match	-5.80120984074683e-05	Colon	not tissue specific region
sample_752	colon	Colon_up	0.000394855514	Colon	tissue specific mutation enriched region
sample_753	colon	Colon_down	-0.0003951165407826	Colon	tissue specific mutation depleted region
sample_754	colon	Colon_no_match	-1.89750160713704e-05	Colon	not tissue specific region
sample_755	colon	Colon_up	0.00027766868528	Colon	tissue specific mutation enriched region
sample_756	colon	Colon_down	-0.0004544114908695	Colon	tissue specific mutation depleted region
sample_757	colon	Colon_no_match	5.54115802816654e-06	Colon	not tissue specific region
sample_758	colon	Colon_up	0.00017522495312	Colon	tissue specific mutation enriched region
sample_759	colon	Colon_down	-0.0004877940743478	Colon	tissue specific mutation depleted region
sample_760	colon	Colon_no_match	5.94280612134802e-05	Colon	not tissue specific region
sample_761	colon	Colon_up	-0.00042060876	Colon	tissue specific mutation enriched region
sample_762	colon	Colon_down	-0.0003164225300391	Colon	tissue specific mutation depleted region
sample_763	colon	Colon_no_match	-2.79248101738984e-05	Colon	not tissue specific region
sample_764	colon	Colon_up	3.662445388e-05	Colon	tissue specific mutation enriched region
sample_765	colon	Colon_down	-0.0003990926930434	Colon	tissue specific mutation depleted region
sample_766	colon	Colon_no_match	4.91640199169903e-05	Colon	not tissue specific region
sample_767	colon	Colon_up	-0.00044354177424	Colon	tissue specific mutation enriched region
sample_768	colon	Colon_down	-0.0004433746396956	Colon	tissue specific mutation depleted region
sample_769	colon	Colon_no_match	-5.34003517224712e-05	Colon	not tissue specific region
sample_770	colon	Colon_up	0.000355425613296	Colon	tissue specific mutation enriched region
sample_771	colon	Colon_down	-0.0004056128486086	Colon	tissue specific mutation depleted region
sample_772	colon	Colon_no_match	-4.12083596680732e-05	Colon	not tissue specific region
sample_773	colon	Colon_up	0.00038558906864	Colon	tissue specific mutation enriched region
sample_774	colon	Colon_down	-0.0003271030220434	Colon	tissue specific mutation depleted region
sample_775	colon	Colon_no_match	-1.84426035310194e-06	Colon	not tissue specific region
sample_776	colon	Colon_up	0.00023651418756	Colon	tissue specific mutation enriched region
sample_777	colon	Colon_down	-0.001530545942	Colon	tissue specific mutation depleted region
sample_778	colon	Colon_no_match	-3.08010094634854e-05	Colon	not tissue specific region
sample_779	colon	Colon_up	-0.0003313192696	Colon	tissue specific mutation enriched region
