# Supplementary material for: Integrative modeling of tumor genomes and epigenomes for enhanced cancer diagnosis by cell-free DNA
Source: Nat Commun. 2023 Apr 10;14:2017. doi: 10.1038/s41467-023-37768-3 (PMC10085982; doi:10.1038/s41467-023-37768-3)
Supplement: Supplementary file 6 — Source Data [file 41467_2023_37768_MOESM6_ESM.zip › sourcedata/sup8_b_epigenome.txt]

liver	esophagus	ovary	pancreas	lung	colon
117	5	11	5	3	6
13	20	24	4	20	3
11	12	81	5	10	1
4	0	4	79	1	0
11	21	23	2	23	5
16	5	12	1	4	11
