# Supplementary material for: Integrative modeling of tumor genomes and epigenomes for enhanced cancer diagnosis by cell-free DNA
Source: Nat Commun. 2023 Apr 10;14:2017. doi: 10.1038/s41467-023-37768-3 (PMC10085982; doi:10.1038/s41467-023-37768-3)
Supplement: Supplementary file 6 — Source Data [file 41467_2023_37768_MOESM6_ESM.zip › sourcedata/sup1_b.txt]

sample_name	sample_type	region_type	value	region	region_type2	type
cfWGS_MGI_Training_lung_III_0	lung	Lung_down	0.0003813479787565	Lung	Low LMD regions	Before variant filtering
cfWGS_MGI_Training_lung_III_0	lung	Lung_up	0.0004289103101827	Lung	High LMD regions	Before variant filtering
cfWGS_MGI_Training_lung_III_1	lung	Lung_down	0.0003668407147799	Lung	Low LMD regions	Before variant filtering
cfWGS_MGI_Training_lung_III_1	lung	Lung_up	0.0004087211156219	Lung	High LMD regions	Before variant filtering
cfWGS_MGI_Training_lung_I_0	lung	Lung_down	0.0003662383496725	Lung	Low LMD regions	Before variant filtering
cfWGS_MGI_Training_lung_I_0	lung	Lung_up	0.0004103090567354	Lung	High LMD regions	Before variant filtering
cfWGS_MGI_Training_lung_I_1	lung	Lung_down	0.0003754970609768	Lung	Low LMD regions	Before variant filtering
cfWGS_MGI_Training_lung_I_1	lung	Lung_up	0.0003967216521104	Lung	High LMD regions	Before variant filtering
cfWGS_MGI_Training_lung_I_2	lung	Lung_down	0.0003763413798627	Lung	Low LMD regions	Before variant filtering
cfWGS_MGI_Training_lung_I_2	lung	Lung_up	0.0004216837032347	Lung	High LMD regions	Before variant filtering
cfWGS_MGI_Training_lung_I_3	lung	Lung_down	0.0003926069617136	Lung	Low LMD regions	Before variant filtering
cfWGS_MGI_Training_lung_I_3	lung	Lung_up	0.0004238088328944	Lung	High LMD regions	Before variant filtering
cfWGS_MGI_Training_lung_I_4	lung	Lung_down	0.0003762523236801	Lung	Low LMD regions	Before variant filtering
cfWGS_MGI_Training_lung_I_4	lung	Lung_up	0.0004035531882286	Lung	High LMD regions	Before variant filtering
cfWGS_MGI_Training_lung_III_2	lung	Lung_down	0.0003717140781082	Lung	Low LMD regions	Before variant filtering
cfWGS_MGI_Training_lung_III_2	lung	Lung_up	0.0004248170998095	Lung	High LMD regions	Before variant filtering
cfWGS_MGI_Training_lung_II_0	lung	Lung_down	0.0003716851401486	Lung	Low LMD regions	Before variant filtering
cfWGS_MGI_Training_lung_II_0	lung	Lung_up	0.0004207557489776	Lung	High LMD regions	Before variant filtering
cfWGS_MGI_Training_lung_I_5	lung	Lung_down	0.0003810072522883	Lung	Low LMD regions	Before variant filtering
cfWGS_MGI_Training_lung_I_5	lung	Lung_up	0.0004048499532856	Lung	High LMD regions	Before variant filtering
cfWGS_MGI_Training_lung_I_6	lung	Lung_down	0.0003817534844673	Lung	Low LMD regions	Before variant filtering
cfWGS_MGI_Training_lung_I_6	lung	Lung_up	0.0004082669887471	Lung	High LMD regions	Before variant filtering
cfWGS_MGI_Training_lung_NA_0	lung	Lung_down	0.0003174387178469	Lung	Low LMD regions	Before variant filtering
cfWGS_MGI_Training_lung_NA_0	lung	Lung_up	0.0004244549022572	Lung	High LMD regions	Before variant filtering
cfWGS_MGI_Training_lung_II_1	lung	Lung_down	0.0003969557953912	Lung	Low LMD regions	Before variant filtering
cfWGS_MGI_Training_lung_II_1	lung	Lung_up	0.0004093854136281	Lung	High LMD regions	Before variant filtering
cfWGS_MGI_Training_lung_IV_0	lung	Lung_down	0.0004047418149324	Lung	Low LMD regions	Before variant filtering
cfWGS_MGI_Training_lung_IV_0	lung	Lung_up	0.0004032144111555	Lung	High LMD regions	Before variant filtering
cfWGS_MGI_Training_lung_I_7	lung	Lung_down	0.0003625039435787	Lung	Low LMD regions	Before variant filtering
cfWGS_MGI_Training_lung_I_7	lung	Lung_up	0.0003882092929374	Lung	High LMD regions	Before variant filtering
cfWGS_MGI_Training_lung_I_8	lung	Lung_down	0.0003742059672761	Lung	Low LMD regions	Before variant filtering
cfWGS_MGI_Training_lung_I_8	lung	Lung_up	0.0004566891241577	Lung	High LMD regions	Before variant filtering
cfWGS_MGI_Training_lung_II_2	lung	Lung_down	0.0003656681154227	Lung	Low LMD regions	Before variant filtering
cfWGS_MGI_Training_lung_II_2	lung	Lung_up	0.0004333719322113	Lung	High LMD regions	Before variant filtering
cfWGS_MGI_Training_lung_II_3	lung	Lung_down	0.0003804107194999	Lung	Low LMD regions	Before variant filtering
cfWGS_MGI_Training_lung_II_3	lung	Lung_up	0.0004250348678055	Lung	High LMD regions	Before variant filtering
cfWGS_MGI_Training_lung_I_9	lung	Lung_down	0.0003605218121346	Lung	Low LMD regions	Before variant filtering
cfWGS_MGI_Training_lung_I_9	lung	Lung_up	0.0004191018975964	Lung	High LMD regions	Before variant filtering
cfWGS_MGI_Training_lung_IV_1	lung	Lung_down	0.0003520769920378	Lung	Low LMD regions	Before variant filtering
cfWGS_MGI_Training_lung_IV_1	lung	Lung_up	0.0004398304814482	Lung	High LMD regions	Before variant filtering
cfWGS_MGI_Training_lung_IV_2	lung	Lung_down	0.0003554107545048	Lung	Low LMD regions	Before variant filtering
cfWGS_MGI_Training_lung_IV_2	lung	Lung_up	0.0004507356923735	Lung	High LMD regions	Before variant filtering
cfWGS_MGI_Training_lung_IV_3	lung	Lung_down	0.0003902436562696	Lung	Low LMD regions	Before variant filtering
cfWGS_MGI_Training_lung_IV_3	lung	Lung_up	0.0004294232009012	Lung	High LMD regions	Before variant filtering
cfWGS_MGI_Training_lung_I_10	lung	Lung_down	0.0003506163026965	Lung	Low LMD regions	Before variant filtering
cfWGS_MGI_Training_lung_I_10	lung	Lung_up	0.0004480186226184	Lung	High LMD regions	Before variant filtering
cfWGS_MGI_Training_lung_I_11	lung	Lung_down	0.0004053509444754	Lung	Low LMD regions	Before variant filtering
cfWGS_MGI_Training_lung_I_11	lung	Lung_up	0.000458262373084	Lung	High LMD regions	Before variant filtering
cfWGS_MGI_Training_lung_IV_4	lung	Lung_down	0.0003937337150577	Lung	Low LMD regions	Before variant filtering
cfWGS_MGI_Training_lung_IV_4	lung	Lung_up	0.0004035865891303	Lung	High LMD regions	Before variant filtering
cfWGS_MGI_Training_lung_I_12	lung	Lung_down	0.0003331321836037	Lung	Low LMD regions	Before variant filtering
cfWGS_MGI_Training_lung_I_12	lung	Lung_up	0.0004150918760211	Lung	High LMD regions	Before variant filtering
cfWGS_MGI_Training_lung_I_13	lung	Lung_down	0.0003945811672513	Lung	Low LMD regions	Before variant filtering
cfWGS_MGI_Training_lung_I_13	lung	Lung_up	0.000451462692173	Lung	High LMD regions	Before variant filtering
cfWGS_MGI_Training_lung_NA_1	lung	Lung_down	0.0003530803423826	Lung	Low LMD regions	Before variant filtering
cfWGS_MGI_Training_lung_NA_1	lung	Lung_up	0.0004282845352239	Lung	High LMD regions	Before variant filtering
cfWGS_MGI_Training_lung_I_14	lung	Lung_down	0.0003715328255252	Lung	Low LMD regions	Before variant filtering
cfWGS_MGI_Training_lung_I_14	lung	Lung_up	0.0003988185758596	Lung	High LMD regions	Before variant filtering
cfWGS_MGI_Training_lung_I_15	lung	Lung_down	0.0003682546589399	Lung	Low LMD regions	Before variant filtering
cfWGS_MGI_Training_lung_I_15	lung	Lung_up	0.0003907252035986	Lung	High LMD regions	Before variant filtering
cfWGS_MGI_Training_lung_NA_2	lung	Lung_down	0.0003156057378929	Lung	Low LMD regions	Before variant filtering
cfWGS_MGI_Training_lung_NA_2	lung	Lung_up	0.0004377364810616	Lung	High LMD regions	Before variant filtering
cfWGS_MGI_Training_lung_I_16	lung	Lung_down	0.0003681982382016	Lung	Low LMD regions	Before variant filtering
cfWGS_MGI_Training_lung_I_16	lung	Lung_up	0.0004132073912935	Lung	High LMD regions	Before variant filtering
cfWGS_MGI_Training_lung_III_3	lung	Lung_down	0.0003654784050605	Lung	Low LMD regions	Before variant filtering
cfWGS_MGI_Training_lung_III_3	lung	Lung_up	0.0004103292311454	Lung	High LMD regions	Before variant filtering
cfWGS_MGI_Training_lung_I_17	lung	Lung_down	0.0003776091401782	Lung	Low LMD regions	Before variant filtering
cfWGS_MGI_Training_lung_I_17	lung	Lung_up	0.0004161099529419	Lung	High LMD regions	Before variant filtering
cfWGS_MGI_Training_lung_II_5	lung	Lung_down	0.0003805241747875	Lung	Low LMD regions	Before variant filtering
cfWGS_MGI_Training_lung_II_5	lung	Lung_up	0.0003970218048313	Lung	High LMD regions	Before variant filtering
cfWGS_MGI_Training_lung_I_18	lung	Lung_down	0.0003695180121127	Lung	Low LMD regions	Before variant filtering
cfWGS_MGI_Training_lung_I_18	lung	Lung_up	0.0004198140517943	Lung	High LMD regions	Before variant filtering
cfWGS_MGI_Training_lung_IV_7	lung	Lung_down	0.0003575605507168	Lung	Low LMD regions	Before variant filtering
cfWGS_MGI_Training_lung_IV_7	lung	Lung_up	0.0004206019589394	Lung	High LMD regions	Before variant filtering
cfWGS_MGI_Training_lung_NA_3	lung	Lung_down	0.0002648216932418	Lung	Low LMD regions	Before variant filtering
cfWGS_MGI_Training_lung_NA_3	lung	Lung_up	0.0004986417917553	Lung	High LMD regions	Before variant filtering
cfWGS_MGI_Training_lung_I_19	lung	Lung_down	0.0003785683159139	Lung	Low LMD regions	Before variant filtering
cfWGS_MGI_Training_lung_I_19	lung	Lung_up	0.0003932900328096	Lung	High LMD regions	Before variant filtering
cfWGS_MGI_Training_lung_I_20	lung	Lung_down	0.0004071675518075	Lung	Low LMD regions	Before variant filtering
cfWGS_MGI_Training_lung_I_20	lung	Lung_up	0.000407658538011	Lung	High LMD regions	Before variant filtering
cfWGS_MGI_Training_lung_I_21	lung	Lung_down	0.0003786460314547	Lung	Low LMD regions	Before variant filtering
cfWGS_MGI_Training_lung_I_21	lung	Lung_up	0.0004039655177991	Lung	High LMD regions	Before variant filtering
cfWGS_MGI_Training_lung_I_22	lung	Lung_down	0.000371800395728	Lung	Low LMD regions	Before variant filtering
cfWGS_MGI_Training_lung_I_22	lung	Lung_up	0.000408774414042	Lung	High LMD regions	Before variant filtering
cfWGS_MGI_Training_lung_I_23	lung	Lung_down	0.0003770141363818	Lung	Low LMD regions	Before variant filtering
cfWGS_MGI_Training_lung_I_23	lung	Lung_up	0.0004321647601879	Lung	High LMD regions	Before variant filtering
cfWGS_MGI_Training_lung_III_6	lung	Lung_down	0.0003668779703225	Lung	Low LMD regions	Before variant filtering
cfWGS_MGI_Training_lung_III_6	lung	Lung_up	0.000413614314406	Lung	High LMD regions	Before variant filtering
cfWGS_MGI_Training_lung_III_7	lung	Lung_down	0.0003969206260354	Lung	Low LMD regions	Before variant filtering
cfWGS_MGI_Training_lung_III_7	lung	Lung_up	0.0004000011700216	Lung	High LMD regions	Before variant filtering
cfWGS_MGI_Training_lung_II_6	lung	Lung_down	0.0003537145562886	Lung	Low LMD regions	Before variant filtering
cfWGS_MGI_Training_lung_II_6	lung	Lung_up	0.0004128480485502	Lung	High LMD regions	Before variant filtering
cfWGS_MGI_Training_lung_III_8	lung	Lung_down	0.000367094053576	Lung	Low LMD regions	Before variant filtering
cfWGS_MGI_Training_lung_III_8	lung	Lung_up	0.0004187134747578	Lung	High LMD regions	Before variant filtering
cfWGS_MGI_Training_lung_III_9	lung	Lung_down	0.000368161879879	Lung	Low LMD regions	Before variant filtering
cfWGS_MGI_Training_lung_III_9	lung	Lung_up	0.0004218973250479	Lung	High LMD regions	Before variant filtering
cfWGS_MGI_Training_lung_II_4	lung	Lung_down	0.0003789095412655	Lung	Low LMD regions	Before variant filtering
cfWGS_MGI_Training_lung_II_4	lung	Lung_up	0.0004101091038516	Lung	High LMD regions	Before variant filtering
cfWGS_MGI_Training_lung_III_4	lung	Lung_down	0.000378100686047	Lung	Low LMD regions	Before variant filtering
cfWGS_MGI_Training_lung_III_4	lung	Lung_up	0.0004176637547951	Lung	High LMD regions	Before variant filtering
cfWGS_MGI_Training_lung_IV_5	lung	Lung_down	0.0003685137797677	Lung	Low LMD regions	Before variant filtering
cfWGS_MGI_Training_lung_IV_5	lung	Lung_up	0.0004014464461182	Lung	High LMD regions	Before variant filtering
cfWGS_MGI_Training_lung_IV_6	lung	Lung_down	0.0003670537913416	Lung	Low LMD regions	Before variant filtering
cfWGS_MGI_Training_lung_IV_6	lung	Lung_up	0.0003970798684788	Lung	High LMD regions	Before variant filtering
cfWGS_MGI_Training_lung_III_5	lung	Lung_down	0.0003834538246268	Lung	Low LMD regions	Before variant filtering
cfWGS_MGI_Training_lung_III_5	lung	Lung_up	0.0003995889692163	Lung	High LMD regions	Before variant filtering
cfWGS_MGI_Training_esophagus_IV_11	esophagus	Oesophagus_down	0.000359564002919	Oesophagus	Low LMD regions	Before variant filtering
cfWGS_MGI_Training_esophagus_IV_11	esophagus	Oesophagus_up	0.0003862817602508	Oesophagus	High LMD regions	Before variant filtering
cfWGS_MGI_Training_esophagus_III_16	esophagus	Oesophagus_down	0.0003662294511299	Oesophagus	Low LMD regions	Before variant filtering
cfWGS_MGI_Training_esophagus_III_16	esophagus	Oesophagus_up	0.0003934650704627	Oesophagus	High LMD regions	Before variant filtering
cfWGS_MGI_Training_esophagus_II_8	esophagus	Oesophagus_down	0.0003858619701414	Oesophagus	Low LMD regions	Before variant filtering
cfWGS_MGI_Training_esophagus_II_8	esophagus	Oesophagus_up	0.0003800316922873	Oesophagus	High LMD regions	Before variant filtering
cfWGS_MGI_Training_esophagus_III_17	esophagus	Oesophagus_down	0.0003792203718187	Oesophagus	Low LMD regions	Before variant filtering
cfWGS_MGI_Training_esophagus_III_17	esophagus	Oesophagus_up	0.0003805514753416	Oesophagus	High LMD regions	Before variant filtering
cfWGS_MGI_Training_esophagus_II_1	esophagus	Oesophagus_down	0.0003630768088682	Oesophagus	Low LMD regions	Before variant filtering
cfWGS_MGI_Training_esophagus_II_1	esophagus	Oesophagus_up	0.0003761164595734	Oesophagus	High LMD regions	Before variant filtering
cfWGS_MGI_Training_esophagus_II_9	esophagus	Oesophagus_down	0.0003732490182667	Oesophagus	Low LMD regions	Before variant filtering
cfWGS_MGI_Training_esophagus_II_9	esophagus	Oesophagus_up	0.0003932283150824	Oesophagus	High LMD regions	Before variant filtering
cfWGS_MGI_Training_esophagus_IV_12	esophagus	Oesophagus_down	0.0003687698651491	Oesophagus	Low LMD regions	Before variant filtering
cfWGS_MGI_Training_esophagus_IV_12	esophagus	Oesophagus_up	0.0003803338893218	Oesophagus	High LMD regions	Before variant filtering
cfWGS_MGI_Training_esophagus_III_18	esophagus	Oesophagus_down	0.000369378794411	Oesophagus	Low LMD regions	Before variant filtering
cfWGS_MGI_Training_esophagus_III_18	esophagus	Oesophagus_up	0.0003666352109292	Oesophagus	High LMD regions	Before variant filtering
cfWGS_MGI_Training_esophagus_II_10	esophagus	Oesophagus_down	0.0003741754127351	Oesophagus	Low LMD regions	Before variant filtering
cfWGS_MGI_Training_esophagus_II_10	esophagus	Oesophagus_up	0.0003881543445868	Oesophagus	High LMD regions	Before variant filtering
cfWGS_MGI_Training_esophagus_IV_13	esophagus	Oesophagus_down	0.0003744902124921	Oesophagus	Low LMD regions	Before variant filtering
cfWGS_MGI_Training_esophagus_IV_13	esophagus	Oesophagus_up	0.0003768406988778	Oesophagus	High LMD regions	Before variant filtering
cfWGS_MGI_Training_esophagus_II_11	esophagus	Oesophagus_down	0.000387858039365	Oesophagus	Low LMD regions	Before variant filtering
cfWGS_MGI_Training_esophagus_II_11	esophagus	Oesophagus_up	0.0003794645381094	Oesophagus	High LMD regions	Before variant filtering
cfWGS_MGI_Training_esophagus_III_1	esophagus	Oesophagus_down	0.0003746733929357	Oesophagus	Low LMD regions	Before variant filtering
cfWGS_MGI_Training_esophagus_III_1	esophagus	Oesophagus_up	0.000375539098407	Oesophagus	High LMD regions	Before variant filtering
cfWGS_MGI_Training_esophagus_II_2	esophagus	Oesophagus_down	0.000384632203958	Oesophagus	Low LMD regions	Before variant filtering
cfWGS_MGI_Training_esophagus_II_2	esophagus	Oesophagus_up	0.0003748279806916	Oesophagus	High LMD regions	Before variant filtering
cfWGS_MGI_Training_esophagus_III_2	esophagus	Oesophagus_down	0.0003793598117738	Oesophagus	Low LMD regions	Before variant filtering
cfWGS_MGI_Training_esophagus_III_2	esophagus	Oesophagus_up	0.0003834839329874	Oesophagus	High LMD regions	Before variant filtering
cfWGS_MGI_Training_esophagus_IV_2	esophagus	Oesophagus_down	0.0003604140984344	Oesophagus	Low LMD regions	Before variant filtering
cfWGS_MGI_Training_esophagus_IV_2	esophagus	Oesophagus_up	0.0003817552789596	Oesophagus	High LMD regions	Before variant filtering
cfWGS_MGI_Training_esophagus_I_1	esophagus	Oesophagus_down	0.0003868616417752	Oesophagus	Low LMD regions	Before variant filtering
cfWGS_MGI_Training_esophagus_I_1	esophagus	Oesophagus_up	0.0003664629896723	Oesophagus	High LMD regions	Before variant filtering
cfWGS_MGI_Training_esophagus_II_3	esophagus	Oesophagus_down	0.0003828639424166	Oesophagus	Low LMD regions	Before variant filtering
cfWGS_MGI_Training_esophagus_II_3	esophagus	Oesophagus_up	0.0003606286970229	Oesophagus	High LMD regions	Before variant filtering
cfWGS_MGI_Training_esophagus_III_3	esophagus	Oesophagus_down	0.0003828489353049	Oesophagus	Low LMD regions	Before variant filtering
cfWGS_MGI_Training_esophagus_III_3	esophagus	Oesophagus_up	0.000375987471122	Oesophagus	High LMD regions	Before variant filtering
cfWGS_MGI_Training_esophagus_III_4	esophagus	Oesophagus_down	0.0003721156867573	Oesophagus	Low LMD regions	Before variant filtering
cfWGS_MGI_Training_esophagus_III_4	esophagus	Oesophagus_up	0.0003853854385174	Oesophagus	High LMD regions	Before variant filtering
cfWGS_MGI_Training_esophagus_IV_3	esophagus	Oesophagus_down	0.000375584047521	Oesophagus	Low LMD regions	Before variant filtering
cfWGS_MGI_Training_esophagus_IV_3	esophagus	Oesophagus_up	0.0003739143638185	Oesophagus	High LMD regions	Before variant filtering
cfWGS_MGI_Training_esophagus_II_4	esophagus	Oesophagus_down	0.000387517687376	Oesophagus	Low LMD regions	Before variant filtering
cfWGS_MGI_Training_esophagus_II_4	esophagus	Oesophagus_up	0.000368472119539	Oesophagus	High LMD regions	Before variant filtering
cfWGS_MGI_Training_esophagus_IV_5	esophagus	Oesophagus_down	0.000384297179065	Oesophagus	Low LMD regions	Before variant filtering
cfWGS_MGI_Training_esophagus_IV_5	esophagus	Oesophagus_up	0.0003763128305388	Oesophagus	High LMD regions	Before variant filtering
cfWGS_MGI_Training_esophagus_IV_4	esophagus	Oesophagus_down	0.0003708600073654	Oesophagus	Low LMD regions	Before variant filtering
cfWGS_MGI_Training_esophagus_IV_4	esophagus	Oesophagus_up	0.0003746720345327	Oesophagus	High LMD regions	Before variant filtering
cfWGS_MGI_Training_esophagus_III_0	esophagus	Oesophagus_down	0.0004011627720286	Oesophagus	Low LMD regions	Before variant filtering
cfWGS_MGI_Training_esophagus_III_0	esophagus	Oesophagus_up	0.0003708870288165	Oesophagus	High LMD regions	Before variant filtering
cfWGS_MGI_Training_esophagus_III_5	esophagus	Oesophagus_down	0.000406842904892	Oesophagus	Low LMD regions	Before variant filtering
cfWGS_MGI_Training_esophagus_III_5	esophagus	Oesophagus_up	0.0003711941659069	Oesophagus	High LMD regions	Before variant filtering
cfWGS_MGI_Training_esophagus_III_6	esophagus	Oesophagus_down	0.0003785097358815	Oesophagus	Low LMD regions	Before variant filtering
cfWGS_MGI_Training_esophagus_III_6	esophagus	Oesophagus_up	0.0003830106188169	Oesophagus	High LMD regions	Before variant filtering
cfWGS_MGI_Training_esophagus_I_2	esophagus	Oesophagus_down	0.0004006534208685	Oesophagus	Low LMD regions	Before variant filtering
cfWGS_MGI_Training_esophagus_I_2	esophagus	Oesophagus_up	0.0003783467709499	Oesophagus	High LMD regions	Before variant filtering
cfWGS_MGI_Training_esophagus_IV_6	esophagus	Oesophagus_down	0.0003749669472947	Oesophagus	Low LMD regions	Before variant filtering
cfWGS_MGI_Training_esophagus_IV_6	esophagus	Oesophagus_up	0.0003847477047916	Oesophagus	High LMD regions	Before variant filtering
cfWGS_MGI_Training_esophagus_III_7	esophagus	Oesophagus_down	0.0003843563416941	Oesophagus	Low LMD regions	Before variant filtering
cfWGS_MGI_Training_esophagus_III_7	esophagus	Oesophagus_up	0.0003663622040359	Oesophagus	High LMD regions	Before variant filtering
cfWGS_MGI_Training_esophagus_I_3	esophagus	Oesophagus_down	0.0003722096994018	Oesophagus	Low LMD regions	Before variant filtering
cfWGS_MGI_Training_esophagus_I_3	esophagus	Oesophagus_up	0.0003650911751478	Oesophagus	High LMD regions	Before variant filtering
cfWGS_MGI_Training_esophagus_II_5	esophagus	Oesophagus_down	0.0003868054192027	Oesophagus	Low LMD regions	Before variant filtering
cfWGS_MGI_Training_esophagus_II_5	esophagus	Oesophagus_up	0.0003809149813468	Oesophagus	High LMD regions	Before variant filtering
cfWGS_MGI_Training_esophagus_IV_7	esophagus	Oesophagus_down	0.0003978877540906	Oesophagus	Low LMD regions	Before variant filtering
cfWGS_MGI_Training_esophagus_IV_7	esophagus	Oesophagus_up	0.0003666512235767	Oesophagus	High LMD regions	Before variant filtering
cfWGS_MGI_Training_esophagus_III_8	esophagus	Oesophagus_down	0.0003766700232678	Oesophagus	Low LMD regions	Before variant filtering
cfWGS_MGI_Training_esophagus_III_8	esophagus	Oesophagus_up	0.0003722597950613	Oesophagus	High LMD regions	Before variant filtering
cfWGS_MGI_Training_esophagus_III_9	esophagus	Oesophagus_down	0.0003911480294406	Oesophagus	Low LMD regions	Before variant filtering
cfWGS_MGI_Training_esophagus_III_9	esophagus	Oesophagus_up	0.0003818562295196	Oesophagus	High LMD regions	Before variant filtering
cfWGS_MGI_Training_esophagus_III_10	esophagus	Oesophagus_down	0.0003837925837966	Oesophagus	Low LMD regions	Before variant filtering
cfWGS_MGI_Training_esophagus_III_10	esophagus	Oesophagus_up	0.0003686810911586	Oesophagus	High LMD regions	Before variant filtering
cfWGS_MGI_Training_esophagus_II_6	esophagus	Oesophagus_down	0.0003725600383617	Oesophagus	Low LMD regions	Before variant filtering
cfWGS_MGI_Training_esophagus_II_6	esophagus	Oesophagus_up	0.0003703685087243	Oesophagus	High LMD regions	Before variant filtering
cfWGS_MGI_Training_esophagus_III_11	esophagus	Oesophagus_down	0.0003788619141637	Oesophagus	Low LMD regions	Before variant filtering
cfWGS_MGI_Training_esophagus_III_11	esophagus	Oesophagus_up	0.0003796296092034	Oesophagus	High LMD regions	Before variant filtering
cfWGS_MGI_Training_esophagus_IV_8	esophagus	Oesophagus_down	0.0003659855645908	Oesophagus	Low LMD regions	Before variant filtering
cfWGS_MGI_Training_esophagus_IV_8	esophagus	Oesophagus_up	0.0003637469382119	Oesophagus	High LMD regions	Before variant filtering
cfWGS_MGI_Training_esophagus_IV_9	esophagus	Oesophagus_down	0.0003772543231502	Oesophagus	Low LMD regions	Before variant filtering
cfWGS_MGI_Training_esophagus_IV_9	esophagus	Oesophagus_up	0.0003716214324024	Oesophagus	High LMD regions	Before variant filtering
cfWGS_MGI_Training_esophagus_I_4	esophagus	Oesophagus_down	0.0004114231454721	Oesophagus	Low LMD regions	Before variant filtering
cfWGS_MGI_Training_esophagus_I_4	esophagus	Oesophagus_up	0.0003610672554833	Oesophagus	High LMD regions	Before variant filtering
cfWGS_MGI_Training_esophagus_III_12	esophagus	Oesophagus_down	0.0003815033221363	Oesophagus	Low LMD regions	Before variant filtering
cfWGS_MGI_Training_esophagus_III_12	esophagus	Oesophagus_up	0.0003658738280413	Oesophagus	High LMD regions	Before variant filtering
cfWGS_MGI_Training_esophagus_II_7	esophagus	Oesophagus_down	0.0004033930041209	Oesophagus	Low LMD regions	Before variant filtering
cfWGS_MGI_Training_esophagus_II_7	esophagus	Oesophagus_up	0.0003646998594261	Oesophagus	High LMD regions	Before variant filtering
cfWGS_MGI_Training_esophagus_IV_10	esophagus	Oesophagus_down	0.0003816223747472	Oesophagus	Low LMD regions	Before variant filtering
cfWGS_MGI_Training_esophagus_IV_10	esophagus	Oesophagus_up	0.000373216998047	Oesophagus	High LMD regions	Before variant filtering
cfWGS_MGI_Training_esophagus_I_5	esophagus	Oesophagus_down	0.0003753150083103	Oesophagus	Low LMD regions	Before variant filtering
cfWGS_MGI_Training_esophagus_I_5	esophagus	Oesophagus_up	0.0003722878485715	Oesophagus	High LMD regions	Before variant filtering
cfWGS_MGI_Training_esophagus_II_0	esophagus	Oesophagus_down	0.0003695052078112	Oesophagus	Low LMD regions	Before variant filtering
cfWGS_MGI_Training_esophagus_II_0	esophagus	Oesophagus_up	0.0003754010657352	Oesophagus	High LMD regions	Before variant filtering
cfWGS_MGI_Training_esophagus_IV_0	esophagus	Oesophagus_down	0.0003989989089635	Oesophagus	Low LMD regions	Before variant filtering
cfWGS_MGI_Training_esophagus_IV_0	esophagus	Oesophagus_up	0.0003696717704019	Oesophagus	High LMD regions	Before variant filtering
cfWGS_MGI_Training_esophagus_III_13	esophagus	Oesophagus_down	0.0003886481109441	Oesophagus	Low LMD regions	Before variant filtering
cfWGS_MGI_Training_esophagus_III_13	esophagus	Oesophagus_up	0.0003708907917064	Oesophagus	High LMD regions	Before variant filtering
cfWGS_MGI_Training_esophagus_III_14	esophagus	Oesophagus_down	0.0003808452947978	Oesophagus	Low LMD regions	Before variant filtering
cfWGS_MGI_Training_esophagus_III_14	esophagus	Oesophagus_up	0.0003784417451545	Oesophagus	High LMD regions	Before variant filtering
cfWGS_MGI_Training_esophagus_III_15	esophagus	Oesophagus_down	0.0003611893655119	Oesophagus	Low LMD regions	Before variant filtering
cfWGS_MGI_Training_esophagus_III_15	esophagus	Oesophagus_up	0.0003693100813211	Oesophagus	High LMD regions	Before variant filtering
cfWGS_MGI_Training_esophagus_I_6	esophagus	Oesophagus_down	0.000394476173145	Oesophagus	Low LMD regions	Before variant filtering
cfWGS_MGI_Training_esophagus_I_6	esophagus	Oesophagus_up	0.0003696148204606	Oesophagus	High LMD regions	Before variant filtering
cfWGS_MGI_Training_esophagus_IV_21	esophagus	Oesophagus_down	0.0003849351961426	Oesophagus	Low LMD regions	Before variant filtering
cfWGS_MGI_Training_esophagus_IV_21	esophagus	Oesophagus_up	0.0003853686236174	Oesophagus	High LMD regions	Before variant filtering
cfWGS_MGI_Training_esophagus_I_0	esophagus	Oesophagus_down	0.0004054688277011	Oesophagus	Low LMD regions	Before variant filtering
cfWGS_MGI_Training_esophagus_I_0	esophagus	Oesophagus_up	0.0003667789085286	Oesophagus	High LMD regions	Before variant filtering
cfWGS_MGI_Training_esophagus_I_14	esophagus	Oesophagus_down	0.0003714993004111	Oesophagus	Low LMD regions	Before variant filtering
cfWGS_MGI_Training_esophagus_I_14	esophagus	Oesophagus_up	0.0003768266242976	Oesophagus	High LMD regions	Before variant filtering
cfWGS_MGI_Training_esophagus_IV_22	esophagus	Oesophagus_down	0.0003939109679493	Oesophagus	Low LMD regions	Before variant filtering
cfWGS_MGI_Training_esophagus_IV_22	esophagus	Oesophagus_up	0.0003843553956629	Oesophagus	High LMD regions	Before variant filtering
cfWGS_MGI_Training_esophagus_III_26	esophagus	Oesophagus_down	0.0003951506994777	Oesophagus	Low LMD regions	Before variant filtering
cfWGS_MGI_Training_esophagus_III_26	esophagus	Oesophagus_up	0.0003742224417441	Oesophagus	High LMD regions	Before variant filtering
cfWGS_MGI_Training_esophagus_IV_1	esophagus	Oesophagus_down	0.0003901211182201	Oesophagus	Low LMD regions	Before variant filtering
cfWGS_MGI_Training_esophagus_IV_1	esophagus	Oesophagus_up	0.0003688881110601	Oesophagus	High LMD regions	Before variant filtering
cfWGS_MGI_Training_esophagus_III_27	esophagus	Oesophagus_down	0.0003849231568844	Oesophagus	Low LMD regions	Before variant filtering
cfWGS_MGI_Training_esophagus_III_27	esophagus	Oesophagus_up	0.0003778101977762	Oesophagus	High LMD regions	Before variant filtering
cfWGS_MGI_Training_esophagus_IV_14	esophagus	Oesophagus_down	0.0003850916032053	Oesophagus	Low LMD regions	Before variant filtering
cfWGS_MGI_Training_esophagus_IV_14	esophagus	Oesophagus_up	0.0003694864319343	Oesophagus	High LMD regions	Before variant filtering
cfWGS_MGI_Training_esophagus_I_7	esophagus	Oesophagus_down	0.000393931378365	Oesophagus	Low LMD regions	Before variant filtering
cfWGS_MGI_Training_esophagus_I_7	esophagus	Oesophagus_up	0.0003678452363629	Oesophagus	High LMD regions	Before variant filtering
cfWGS_MGI_Training_esophagus_IV_15	esophagus	Oesophagus_down	0.0004021818769454	Oesophagus	Low LMD regions	Before variant filtering
cfWGS_MGI_Training_esophagus_IV_15	esophagus	Oesophagus_up	0.0003786704136006	Oesophagus	High LMD regions	Before variant filtering
cfWGS_MGI_Training_esophagus_I_8	esophagus	Oesophagus_down	0.0003753276001143	Oesophagus	Low LMD regions	Before variant filtering
cfWGS_MGI_Training_esophagus_I_8	esophagus	Oesophagus_up	0.0003730573417846	Oesophagus	High LMD regions	Before variant filtering
cfWGS_MGI_Training_esophagus_II_12	esophagus	Oesophagus_down	0.0003914105505649	Oesophagus	Low LMD regions	Before variant filtering
cfWGS_MGI_Training_esophagus_II_12	esophagus	Oesophagus_up	0.0003772977033835	Oesophagus	High LMD regions	Before variant filtering
cfWGS_MGI_Training_esophagus_IV_16	esophagus	Oesophagus_down	0.000413374610352	Oesophagus	Low LMD regions	Before variant filtering
cfWGS_MGI_Training_esophagus_IV_16	esophagus	Oesophagus_up	0.0003863267042037	Oesophagus	High LMD regions	Before variant filtering
cfWGS_MGI_Training_esophagus_IV_17	esophagus	Oesophagus_down	0.0004067800279123	Oesophagus	Low LMD regions	Before variant filtering
cfWGS_MGI_Training_esophagus_IV_17	esophagus	Oesophagus_up	0.0003710747831858	Oesophagus	High LMD regions	Before variant filtering
cfWGS_MGI_Training_esophagus_III_19	esophagus	Oesophagus_down	0.0003872755431435	Oesophagus	Low LMD regions	Before variant filtering
cfWGS_MGI_Training_esophagus_III_19	esophagus	Oesophagus_up	0.0003430838988163	Oesophagus	High LMD regions	Before variant filtering
cfWGS_MGI_Training_esophagus_I_9	esophagus	Oesophagus_down	0.0003730127118227	Oesophagus	Low LMD regions	Before variant filtering
cfWGS_MGI_Training_esophagus_I_9	esophagus	Oesophagus_up	0.0003742614060411	Oesophagus	High LMD regions	Before variant filtering
cfWGS_MGI_Training_esophagus_III_20	esophagus	Oesophagus_down	0.0003733843008861	Oesophagus	Low LMD regions	Before variant filtering
cfWGS_MGI_Training_esophagus_III_20	esophagus	Oesophagus_up	0.0003732711463352	Oesophagus	High LMD regions	Before variant filtering
cfWGS_MGI_Training_esophagus_III_21	esophagus	Oesophagus_down	0.00036603068555	Oesophagus	Low LMD regions	Before variant filtering
cfWGS_MGI_Training_esophagus_III_21	esophagus	Oesophagus_up	0.0003646380752296	Oesophagus	High LMD regions	Before variant filtering
cfWGS_MGI_Training_esophagus_I_10	esophagus	Oesophagus_down	0.0003789254728388	Oesophagus	Low LMD regions	Before variant filtering
cfWGS_MGI_Training_esophagus_I_10	esophagus	Oesophagus_up	0.0003832276469682	Oesophagus	High LMD regions	Before variant filtering
cfWGS_MGI_Training_esophagus_IV_18	esophagus	Oesophagus_down	0.0003960458097299	Oesophagus	Low LMD regions	Before variant filtering
cfWGS_MGI_Training_esophagus_IV_18	esophagus	Oesophagus_up	0.0003673755545636	Oesophagus	High LMD regions	Before variant filtering
cfWGS_MGI_Training_esophagus_III_22	esophagus	Oesophagus_down	0.000370622337972	Oesophagus	Low LMD regions	Before variant filtering
cfWGS_MGI_Training_esophagus_III_22	esophagus	Oesophagus_up	0.0003766801224086	Oesophagus	High LMD regions	Before variant filtering
cfWGS_MGI_Training_esophagus_IV_19	esophagus	Oesophagus_down	0.0003902267515974	Oesophagus	Low LMD regions	Before variant filtering
cfWGS_MGI_Training_esophagus_IV_19	esophagus	Oesophagus_up	0.0003627497156014	Oesophagus	High LMD regions	Before variant filtering
cfWGS_MGI_Training_esophagus_IV_20	esophagus	Oesophagus_down	0.0003869925878808	Oesophagus	Low LMD regions	Before variant filtering
cfWGS_MGI_Training_esophagus_IV_20	esophagus	Oesophagus_up	0.0003817928342825	Oesophagus	High LMD regions	Before variant filtering
cfWGS_MGI_Training_esophagus_III_23	esophagus	Oesophagus_down	0.0003805274608311	Oesophagus	Low LMD regions	Before variant filtering
cfWGS_MGI_Training_esophagus_III_23	esophagus	Oesophagus_up	0.0003682218684167	Oesophagus	High LMD regions	Before variant filtering
cfWGS_MGI_Training_esophagus_III_24	esophagus	Oesophagus_down	0.0004029285222873	Oesophagus	Low LMD regions	Before variant filtering
cfWGS_MGI_Training_esophagus_III_24	esophagus	Oesophagus_up	0.000370527333777	Oesophagus	High LMD regions	Before variant filtering
cfWGS_MGI_Training_esophagus_I_11	esophagus	Oesophagus_down	0.0003672108580863	Oesophagus	Low LMD regions	Before variant filtering
cfWGS_MGI_Training_esophagus_I_11	esophagus	Oesophagus_up	0.0003742748219497	Oesophagus	High LMD regions	Before variant filtering
cfWGS_MGI_Training_esophagus_I_12	esophagus	Oesophagus_down	0.0003756542982174	Oesophagus	Low LMD regions	Before variant filtering
cfWGS_MGI_Training_esophagus_I_12	esophagus	Oesophagus_up	0.0003731180128508	Oesophagus	High LMD regions	Before variant filtering
cfWGS_MGI_Training_esophagus_III_25	esophagus	Oesophagus_down	0.0003813515020561	Oesophagus	Low LMD regions	Before variant filtering
cfWGS_MGI_Training_esophagus_III_25	esophagus	Oesophagus_up	0.0003765305174135	Oesophagus	High LMD regions	Before variant filtering
cfWGS_MGI_Training_esophagus_I_13	esophagus	Oesophagus_down	0.0003974960755848	Oesophagus	Low LMD regions	Before variant filtering
cfWGS_MGI_Training_esophagus_I_13	esophagus	Oesophagus_up	0.0003698846228389	Oesophagus	High LMD regions	Before variant filtering
cfWGS_MGI_Training_esophagus_IV_23	esophagus	Oesophagus_down	0.0003988124145637	Oesophagus	Low LMD regions	Before variant filtering
cfWGS_MGI_Training_esophagus_IV_23	esophagus	Oesophagus_up	0.0003723147212052	Oesophagus	High LMD regions	Before variant filtering
cfWGS_MGI_Training_esophagus_IV_24	esophagus	Oesophagus_down	0.0003992890390424	Oesophagus	Low LMD regions	Before variant filtering
cfWGS_MGI_Training_esophagus_IV_24	esophagus	Oesophagus_up	0.000373468860542	Oesophagus	High LMD regions	Before variant filtering
cfWGS_MGI_Training_esophagus_IV_25	esophagus	Oesophagus_down	0.0003792527066925	Oesophagus	Low LMD regions	Before variant filtering
cfWGS_MGI_Training_esophagus_IV_25	esophagus	Oesophagus_up	0.0003683550551776	Oesophagus	High LMD regions	Before variant filtering
cfWGS_MGI_Training_esophagus_IV_26	esophagus	Oesophagus_down	0.0003556170991413	Oesophagus	Low LMD regions	Before variant filtering
cfWGS_MGI_Training_esophagus_IV_26	esophagus	Oesophagus_up	0.0003834841700682	Oesophagus	High LMD regions	Before variant filtering
cfWGS_MGI_Training_esophagus_IV_27	esophagus	Oesophagus_down	0.0003987898415073	Oesophagus	Low LMD regions	Before variant filtering
cfWGS_MGI_Training_esophagus_IV_27	esophagus	Oesophagus_up	0.0003828823527225	Oesophagus	High LMD regions	Before variant filtering
cfWGS_MGI_Training_esophagus_IV_28	esophagus	Oesophagus_down	0.0004065072725221	Oesophagus	Low LMD regions	Before variant filtering
cfWGS_MGI_Training_esophagus_IV_28	esophagus	Oesophagus_up	0.0003748340723613	Oesophagus	High LMD regions	Before variant filtering
cfWGS_MGI_Training_esophagus_II_13	esophagus	Oesophagus_down	0.0003826868451831	Oesophagus	Low LMD regions	Before variant filtering
cfWGS_MGI_Training_esophagus_II_13	esophagus	Oesophagus_up	0.0003766376221447	Oesophagus	High LMD regions	Before variant filtering
cfWGS_MGI_Training_esophagus_IV_29	esophagus	Oesophagus_down	0.0003768764637265	Oesophagus	Low LMD regions	Before variant filtering
cfWGS_MGI_Training_esophagus_IV_29	esophagus	Oesophagus_up	0.0003762110940686	Oesophagus	High LMD regions	Before variant filtering
cfWGS_MGI_Training_esophagus_III_28	esophagus	Oesophagus_down	0.0003836240761346	Oesophagus	Low LMD regions	Before variant filtering
cfWGS_MGI_Training_esophagus_III_28	esophagus	Oesophagus_up	0.000377568662583	Oesophagus	High LMD regions	Before variant filtering
cfWGS_MGI_Training_esophagus_IV_30	esophagus	Oesophagus_down	0.0003473638795409	Oesophagus	Low LMD regions	Before variant filtering
cfWGS_MGI_Training_esophagus_IV_30	esophagus	Oesophagus_up	0.0003533632990531	Oesophagus	High LMD regions	Before variant filtering
cfWGS_MGI_Training_esophagus_II_14	esophagus	Oesophagus_down	0.0003672167046615	Oesophagus	Low LMD regions	Before variant filtering
cfWGS_MGI_Training_esophagus_II_14	esophagus	Oesophagus_up	0.0003897733470128	Oesophagus	High LMD regions	Before variant filtering
cfWGS_MGI_Training_esophagus_IV_31	esophagus	Oesophagus_down	0.0004073973194996	Oesophagus	Low LMD regions	Before variant filtering
cfWGS_MGI_Training_esophagus_IV_31	esophagus	Oesophagus_up	0.0003848729484696	Oesophagus	High LMD regions	Before variant filtering
cfWGS_MGI_Training_esophagus_IV_32	esophagus	Oesophagus_down	0.0003476616777994	Oesophagus	Low LMD regions	Before variant filtering
cfWGS_MGI_Training_esophagus_IV_32	esophagus	Oesophagus_up	0.0003802232434332	Oesophagus	High LMD regions	Before variant filtering
cfWGS_MGI_Training_esophagus_IV_33	esophagus	Oesophagus_down	0.0003761721054591	Oesophagus	Low LMD regions	Before variant filtering
cfWGS_MGI_Training_esophagus_IV_33	esophagus	Oesophagus_up	0.0003758269070641	Oesophagus	High LMD regions	Before variant filtering
cfWGS_MGI_Training_esophagus_II_15	esophagus	Oesophagus_down	0.0003794517141973	Oesophagus	Low LMD regions	Before variant filtering
cfWGS_MGI_Training_esophagus_II_15	esophagus	Oesophagus_up	0.000377815324708	Oesophagus	High LMD regions	Before variant filtering
cfWGS_MGI_Training_esophagus_IV_34	esophagus	Oesophagus_down	0.0003918159710316	Oesophagus	Low LMD regions	Before variant filtering
cfWGS_MGI_Training_esophagus_IV_34	esophagus	Oesophagus_up	0.0003880622328729	Oesophagus	High LMD regions	Before variant filtering
cfWGS_MGI_Training_esophagus_IV_35	esophagus	Oesophagus_down	0.0003998804189886	Oesophagus	Low LMD regions	Before variant filtering
cfWGS_MGI_Training_esophagus_IV_35	esophagus	Oesophagus_up	0.0003789987864091	Oesophagus	High LMD regions	Before variant filtering
cfWGS_MGI_Training_esophagus_IV_36	esophagus	Oesophagus_down	0.0003762469937573	Oesophagus	Low LMD regions	Before variant filtering
cfWGS_MGI_Training_esophagus_IV_36	esophagus	Oesophagus_up	0.0003728283424641	Oesophagus	High LMD regions	Before variant filtering
cfWGS_MGI_Training_esophagus_II_16	esophagus	Oesophagus_down	0.0003816975284709	Oesophagus	Low LMD regions	Before variant filtering
cfWGS_MGI_Training_esophagus_II_16	esophagus	Oesophagus_up	0.0003821705005066	Oesophagus	High LMD regions	Before variant filtering
cfWGS_MGI_Training_esophagus_II_17	esophagus	Oesophagus_down	0.0003804387830607	Oesophagus	Low LMD regions	Before variant filtering
cfWGS_MGI_Training_esophagus_II_17	esophagus	Oesophagus_up	0.0003661355245367	Oesophagus	High LMD regions	Before variant filtering
cfWGS_MGI_Training_esophagus_IV_37	esophagus	Oesophagus_down	0.0003423479008691	Oesophagus	Low LMD regions	Before variant filtering
cfWGS_MGI_Training_esophagus_IV_37	esophagus	Oesophagus_up	0.0003571156440484	Oesophagus	High LMD regions	Before variant filtering
cfWGS_MGI_Training_esophagus_IV_38	esophagus	Oesophagus_down	0.0003952223990452	Oesophagus	Low LMD regions	Before variant filtering
cfWGS_MGI_Training_esophagus_IV_38	esophagus	Oesophagus_up	0.0003818011777543	Oesophagus	High LMD regions	Before variant filtering
cfWGS_MGI_Training_esophagus_IV_39	esophagus	Oesophagus_down	0.0003769225867459	Oesophagus	Low LMD regions	Before variant filtering
cfWGS_MGI_Training_esophagus_IV_39	esophagus	Oesophagus_up	0.0003677026037375	Oesophagus	High LMD regions	Before variant filtering
cfWGS_MGI_Training_esophagus_II_18	esophagus	Oesophagus_down	0.0003747676976225	Oesophagus	Low LMD regions	Before variant filtering
cfWGS_MGI_Training_esophagus_II_18	esophagus	Oesophagus_up	0.000376442285074	Oesophagus	High LMD regions	Before variant filtering
cfWGS_MGI_Training_esophagus_I_15	esophagus	Oesophagus_down	0.0003857044381639	Oesophagus	Low LMD regions	Before variant filtering
cfWGS_MGI_Training_esophagus_I_15	esophagus	Oesophagus_up	0.0003856112406814	Oesophagus	High LMD regions	Before variant filtering
cfWGS_MGI_Training_esophagus_III_29	esophagus	Oesophagus_down	0.0003985868218292	Oesophagus	Low LMD regions	Before variant filtering
cfWGS_MGI_Training_esophagus_III_29	esophagus	Oesophagus_up	0.0003710054110799	Oesophagus	High LMD regions	Before variant filtering
cfWGS_MGI_Training_esophagus_III_32	esophagus	Oesophagus_down	0.000387591397703	Oesophagus	Low LMD regions	Before variant filtering
cfWGS_MGI_Training_esophagus_III_32	esophagus	Oesophagus_up	0.000369080962737	Oesophagus	High LMD regions	Before variant filtering
cfWGS_MGI_Training_esophagus_IV_41	esophagus	Oesophagus_down	0.0003861201213574	Oesophagus	Low LMD regions	Before variant filtering
cfWGS_MGI_Training_esophagus_IV_41	esophagus	Oesophagus_up	0.0003858485977672	Oesophagus	High LMD regions	Before variant filtering
cfWGS_MGI_Training_esophagus_II_19	esophagus	Oesophagus_down	0.0003826434002388	Oesophagus	Low LMD regions	Before variant filtering
cfWGS_MGI_Training_esophagus_II_19	esophagus	Oesophagus_up	0.0003631859275011	Oesophagus	High LMD regions	Before variant filtering
cfWGS_MGI_Training_esophagus_III_33	esophagus	Oesophagus_down	0.0003796315723217	Oesophagus	Low LMD regions	Before variant filtering
cfWGS_MGI_Training_esophagus_III_33	esophagus	Oesophagus_up	0.0003727777544654	Oesophagus	High LMD regions	Before variant filtering
cfWGS_MGI_Training_esophagus_II_20	esophagus	Oesophagus_down	0.000370938658568	Oesophagus	Low LMD regions	Before variant filtering
cfWGS_MGI_Training_esophagus_II_20	esophagus	Oesophagus_up	0.0003673421640523	Oesophagus	High LMD regions	Before variant filtering
cfWGS_MGI_Training_esophagus_II_21	esophagus	Oesophagus_down	0.0003600430719074	Oesophagus	Low LMD regions	Before variant filtering
cfWGS_MGI_Training_esophagus_II_21	esophagus	Oesophagus_up	0.0003580441546542	Oesophagus	High LMD regions	Before variant filtering
cfWGS_MGI_Training_esophagus_I_16	esophagus	Oesophagus_down	0.0003804656740023	Oesophagus	Low LMD regions	Before variant filtering
cfWGS_MGI_Training_esophagus_I_16	esophagus	Oesophagus_up	0.0003719344574961	Oesophagus	High LMD regions	Before variant filtering
cfWGS_MGI_Training_esophagus_I_17	esophagus	Oesophagus_down	0.0003777873214128	Oesophagus	Low LMD regions	Before variant filtering
cfWGS_MGI_Training_esophagus_I_17	esophagus	Oesophagus_up	0.0003876963551847	Oesophagus	High LMD regions	Before variant filtering
cfWGS_MGI_Training_esophagus_III_34	esophagus	Oesophagus_down	0.00038538570901	Oesophagus	Low LMD regions	Before variant filtering
cfWGS_MGI_Training_esophagus_III_34	esophagus	Oesophagus_up	0.0003824854683604	Oesophagus	High LMD regions	Before variant filtering
cfWGS_MGI_Training_esophagus_III_35	esophagus	Oesophagus_down	0.0003868877910119	Oesophagus	Low LMD regions	Before variant filtering
cfWGS_MGI_Training_esophagus_III_35	esophagus	Oesophagus_up	0.0003790838196773	Oesophagus	High LMD regions	Before variant filtering
cfWGS_MGI_Training_esophagus_III_36	esophagus	Oesophagus_down	0.0003756432239161	Oesophagus	Low LMD regions	Before variant filtering
cfWGS_MGI_Training_esophagus_III_36	esophagus	Oesophagus_up	0.000372043043176	Oesophagus	High LMD regions	Before variant filtering
cfWGS_MGI_Training_esophagus_III_37	esophagus	Oesophagus_down	0.0003900247605869	Oesophagus	Low LMD regions	Before variant filtering
cfWGS_MGI_Training_esophagus_III_37	esophagus	Oesophagus_up	0.0003850180242507	Oesophagus	High LMD regions	Before variant filtering
cfWGS_MGI_Training_esophagus_III_38	esophagus	Oesophagus_down	0.0004044286797442	Oesophagus	Low LMD regions	Before variant filtering
cfWGS_MGI_Training_esophagus_III_38	esophagus	Oesophagus_up	0.0003758157212218	Oesophagus	High LMD regions	Before variant filtering
cfWGS_MGI_Training_esophagus_IV_42	esophagus	Oesophagus_down	0.0003993170319763	Oesophagus	Low LMD regions	Before variant filtering
cfWGS_MGI_Training_esophagus_IV_42	esophagus	Oesophagus_up	0.0003967553591605	Oesophagus	High LMD regions	Before variant filtering
cfWGS_MGI_Training_esophagus_III_39	esophagus	Oesophagus_down	0.0003809380942505	Oesophagus	Low LMD regions	Before variant filtering
cfWGS_MGI_Training_esophagus_III_39	esophagus	Oesophagus_up	0.0003763621477198	Oesophagus	High LMD regions	Before variant filtering
cfWGS_MGI_Training_esophagus_I_18	esophagus	Oesophagus_down	0.000380004325297	Oesophagus	Low LMD regions	Before variant filtering
cfWGS_MGI_Training_esophagus_I_18	esophagus	Oesophagus_up	0.0003866797309536	Oesophagus	High LMD regions	Before variant filtering
cfWGS_MGI_Training_esophagus_III_40	esophagus	Oesophagus_down	0.0003926203787524	Oesophagus	Low LMD regions	Before variant filtering
cfWGS_MGI_Training_esophagus_III_40	esophagus	Oesophagus_up	0.0003741742338098	Oesophagus	High LMD regions	Before variant filtering
cfWGS_MGI_Training_esophagus_IV_43	esophagus	Oesophagus_down	0.000376773490762	Oesophagus	Low LMD regions	Before variant filtering
cfWGS_MGI_Training_esophagus_IV_43	esophagus	Oesophagus_up	0.0003957068886726	Oesophagus	High LMD regions	Before variant filtering
cfWGS_MGI_Training_esophagus_III_41	esophagus	Oesophagus_down	0.0003616121534083	Oesophagus	Low LMD regions	Before variant filtering
cfWGS_MGI_Training_esophagus_III_41	esophagus	Oesophagus_up	0.0003897681813187	Oesophagus	High LMD regions	Before variant filtering
cfWGS_MGI_Training_esophagus_II_22	esophagus	Oesophagus_down	0.0003905875907789	Oesophagus	Low LMD regions	Before variant filtering
cfWGS_MGI_Training_esophagus_II_22	esophagus	Oesophagus_up	0.0003874669953693	Oesophagus	High LMD regions	Before variant filtering
cfWGS_MGI_Training_esophagus_III_42	esophagus	Oesophagus_down	0.0003677513678272	Oesophagus	Low LMD regions	Before variant filtering
cfWGS_MGI_Training_esophagus_III_42	esophagus	Oesophagus_up	0.0003780665973127	Oesophagus	High LMD regions	Before variant filtering
cfWGS_MGI_Training_esophagus_III_43	esophagus	Oesophagus_down	0.0004040068518943	Oesophagus	Low LMD regions	Before variant filtering
cfWGS_MGI_Training_esophagus_III_43	esophagus	Oesophagus_up	0.0003889306242471	Oesophagus	High LMD regions	Before variant filtering
cfWGS_MGI_Training_esophagus_IV_44	esophagus	Oesophagus_down	0.0004247286487537	Oesophagus	Low LMD regions	Before variant filtering
cfWGS_MGI_Training_esophagus_IV_44	esophagus	Oesophagus_up	0.0003515162290772	Oesophagus	High LMD regions	Before variant filtering
cfWGS_MGI_Training_esophagus_III_44	esophagus	Oesophagus_down	0.0003519126600607	Oesophagus	Low LMD regions	Before variant filtering
cfWGS_MGI_Training_esophagus_III_44	esophagus	Oesophagus_up	0.0003858372556778	Oesophagus	High LMD regions	Before variant filtering
cfWGS_MGI_Training_esophagus_II_23	esophagus	Oesophagus_down	0.0003706547426281	Oesophagus	Low LMD regions	Before variant filtering
cfWGS_MGI_Training_esophagus_II_23	esophagus	Oesophagus_up	0.00037694922401	Oesophagus	High LMD regions	Before variant filtering
cfWGS_MGI_Training_esophagus_III_45	esophagus	Oesophagus_down	0.0003814537968284	Oesophagus	Low LMD regions	Before variant filtering
cfWGS_MGI_Training_esophagus_III_45	esophagus	Oesophagus_up	0.0003754768633643	Oesophagus	High LMD regions	Before variant filtering
cfWGS_MGI_Training_esophagus_III_46	esophagus	Oesophagus_down	0.0004023211675646	Oesophagus	Low LMD regions	Before variant filtering
cfWGS_MGI_Training_esophagus_III_46	esophagus	Oesophagus_up	0.0003763607408538	Oesophagus	High LMD regions	Before variant filtering
cfWGS_MGI_Training_esophagus_IV_45	esophagus	Oesophagus_down	0.0003948599218903	Oesophagus	Low LMD regions	Before variant filtering
cfWGS_MGI_Training_esophagus_IV_45	esophagus	Oesophagus_up	0.0003814641208128	Oesophagus	High LMD regions	Before variant filtering
cfWGS_MGI_Training_esophagus_III_47	esophagus	Oesophagus_down	0.0003692391446952	Oesophagus	Low LMD regions	Before variant filtering
cfWGS_MGI_Training_esophagus_III_47	esophagus	Oesophagus_up	0.0003827879676642	Oesophagus	High LMD regions	Before variant filtering
cfWGS_MGI_Training_esophagus_III_48	esophagus	Oesophagus_down	0.0003836054295316	Oesophagus	Low LMD regions	Before variant filtering
cfWGS_MGI_Training_esophagus_III_48	esophagus	Oesophagus_up	0.0003998222347569	Oesophagus	High LMD regions	Before variant filtering
cfWGS_MGI_Training_esophagus_IV_46	esophagus	Oesophagus_down	0.0003759226054499	Oesophagus	Low LMD regions	Before variant filtering
cfWGS_MGI_Training_esophagus_IV_46	esophagus	Oesophagus_up	0.0003743780730298	Oesophagus	High LMD regions	Before variant filtering
cfWGS_MGI_Training_esophagus_IV_47	esophagus	Oesophagus_down	0.0003841318150582	Oesophagus	Low LMD regions	Before variant filtering
cfWGS_MGI_Training_esophagus_IV_47	esophagus	Oesophagus_up	0.000386711408523	Oesophagus	High LMD regions	Before variant filtering
cfWGS_MGI_Training_esophagus_III_49	esophagus	Oesophagus_down	0.0003644058825403	Oesophagus	Low LMD regions	Before variant filtering
cfWGS_MGI_Training_esophagus_III_49	esophagus	Oesophagus_up	0.000382566566048	Oesophagus	High LMD regions	Before variant filtering
cfWGS_MGI_Training_esophagus_II_24	esophagus	Oesophagus_down	0.0004002841312685	Oesophagus	Low LMD regions	Before variant filtering
cfWGS_MGI_Training_esophagus_II_24	esophagus	Oesophagus_up	0.0003826926996793	Oesophagus	High LMD regions	Before variant filtering
cfWGS_MGI_Training_esophagus_III_50	esophagus	Oesophagus_down	0.0003754092854107	Oesophagus	Low LMD regions	Before variant filtering
cfWGS_MGI_Training_esophagus_III_50	esophagus	Oesophagus_up	0.0003936466279395	Oesophagus	High LMD regions	Before variant filtering
cfWGS_MGI_Training_esophagus_IV_48	esophagus	Oesophagus_down	0.0003839481081028	Oesophagus	Low LMD regions	Before variant filtering
cfWGS_MGI_Training_esophagus_IV_48	esophagus	Oesophagus_up	0.0004137359419124	Oesophagus	High LMD regions	Before variant filtering
cfWGS_MGI_Training_esophagus_IV_49	esophagus	Oesophagus_down	0.0003719533811695	Oesophagus	Low LMD regions	Before variant filtering
cfWGS_MGI_Training_esophagus_IV_49	esophagus	Oesophagus_up	0.000393581758105	Oesophagus	High LMD regions	Before variant filtering
cfWGS_MGI_Training_esophagus_IV_50	esophagus	Oesophagus_down	0.0003791412127723	Oesophagus	Low LMD regions	Before variant filtering
cfWGS_MGI_Training_esophagus_IV_50	esophagus	Oesophagus_up	0.0003820484212935	Oesophagus	High LMD regions	Before variant filtering
cfWGS_MGI_Training_esophagus_IV_51	esophagus	Oesophagus_down	0.0004031389381147	Oesophagus	Low LMD regions	Before variant filtering
cfWGS_MGI_Training_esophagus_IV_51	esophagus	Oesophagus_up	0.0003738691728583	Oesophagus	High LMD regions	Before variant filtering
cfWGS_MGI_Training_esophagus_III_51	esophagus	Oesophagus_down	0.0003786391508038	Oesophagus	Low LMD regions	Before variant filtering
cfWGS_MGI_Training_esophagus_III_51	esophagus	Oesophagus_up	0.0003775240303479	Oesophagus	High LMD regions	Before variant filtering
cfWGS_MGI_Training_esophagus_I_19	esophagus	Oesophagus_down	0.0003952811046466	Oesophagus	Low LMD regions	Before variant filtering
cfWGS_MGI_Training_esophagus_I_19	esophagus	Oesophagus_up	0.0004019334401857	Oesophagus	High LMD regions	Before variant filtering
cfWGS_MGI_Training_esophagus_II_25	esophagus	Oesophagus_down	0.0003636625359339	Oesophagus	Low LMD regions	Before variant filtering
cfWGS_MGI_Training_esophagus_II_25	esophagus	Oesophagus_up	0.0003858474070372	Oesophagus	High LMD regions	Before variant filtering
cfWGS_MGI_Training_esophagus_III_52	esophagus	Oesophagus_down	0.0003859637251354	Oesophagus	Low LMD regions	Before variant filtering
cfWGS_MGI_Training_esophagus_III_52	esophagus	Oesophagus_up	0.0003914551847446	Oesophagus	High LMD regions	Before variant filtering
cfWGS_MGI_Training_esophagus_III_53	esophagus	Oesophagus_down	0.0004018410153838	Oesophagus	Low LMD regions	Before variant filtering
cfWGS_MGI_Training_esophagus_III_53	esophagus	Oesophagus_up	0.0003320073462164	Oesophagus	High LMD regions	Before variant filtering
cfWGS_MGI_Training_esophagus_III_54	esophagus	Oesophagus_down	0.0003662502705586	Oesophagus	Low LMD regions	Before variant filtering
cfWGS_MGI_Training_esophagus_III_54	esophagus	Oesophagus_up	0.0003821046638109	Oesophagus	High LMD regions	Before variant filtering
cfWGS_MGI_Training_esophagus_III_55	esophagus	Oesophagus_down	0.0003715479651162	Oesophagus	Low LMD regions	Before variant filtering
cfWGS_MGI_Training_esophagus_III_55	esophagus	Oesophagus_up	0.0003946412178702	Oesophagus	High LMD regions	Before variant filtering
cfWGS_MGI_Training_esophagus_III_56	esophagus	Oesophagus_down	0.0003815749820339	Oesophagus	Low LMD regions	Before variant filtering
cfWGS_MGI_Training_esophagus_III_56	esophagus	Oesophagus_up	0.0003926812460089	Oesophagus	High LMD regions	Before variant filtering
cfWGS_MGI_Training_esophagus_IV_40	esophagus	Oesophagus_down	0.000383474462003	Oesophagus	Low LMD regions	Before variant filtering
cfWGS_MGI_Training_esophagus_IV_40	esophagus	Oesophagus_up	0.0003690357406108	Oesophagus	High LMD regions	Before variant filtering
cfWGS_MGI_Training_esophagus_III_30	esophagus	Oesophagus_down	0.0003642563856066	Oesophagus	Low LMD regions	Before variant filtering
cfWGS_MGI_Training_esophagus_III_30	esophagus	Oesophagus_up	0.0003580866017643	Oesophagus	High LMD regions	Before variant filtering
cfWGS_MGI_Training_esophagus_III_31	esophagus	Oesophagus_down	0.0003864913988216	Oesophagus	Low LMD regions	Before variant filtering
cfWGS_MGI_Training_esophagus_III_31	esophagus	Oesophagus_up	0.0004038611353915	Oesophagus	High LMD regions	Before variant filtering
cfWGS_MGI_Training_ovary_IV_31	ovary	Ovary_down	0.0003881330526362	Ovary	Low LMD regions	Before variant filtering
cfWGS_MGI_Training_ovary_IV_31	ovary	Ovary_up	0.0003618142118945	Ovary	High LMD regions	Before variant filtering
cfWGS_MGI_Training_ovary_III_68	ovary	Ovary_down	0.0003633374161592	Ovary	Low LMD regions	Before variant filtering
cfWGS_MGI_Training_ovary_III_68	ovary	Ovary_up	0.000395454510585	Ovary	High LMD regions	Before variant filtering
cfWGS_MGI_Training_ovary_I_21	ovary	Ovary_down	0.0003796190448604	Ovary	Low LMD regions	Before variant filtering
cfWGS_MGI_Training_ovary_I_21	ovary	Ovary_up	0.0003841972710968	Ovary	High LMD regions	Before variant filtering
cfWGS_MGI_Training_ovary_IV_32	ovary	Ovary_down	0.0003464523218016	Ovary	Low LMD regions	Before variant filtering
cfWGS_MGI_Training_ovary_IV_32	ovary	Ovary_up	0.0003944413476382	Ovary	High LMD regions	Before variant filtering
cfWGS_MGI_Training_ovary_I_22	ovary	Ovary_down	0.0003765501644223	Ovary	Low LMD regions	Before variant filtering
cfWGS_MGI_Training_ovary_I_22	ovary	Ovary_up	0.0003979188406037	Ovary	High LMD regions	Before variant filtering
cfWGS_MGI_Training_ovary_IV_33	ovary	Ovary_down	0.0003871505836194	Ovary	Low LMD regions	Before variant filtering
cfWGS_MGI_Training_ovary_IV_33	ovary	Ovary_up	0.0005156617687734	Ovary	High LMD regions	Before variant filtering
cfWGS_MGI_Training_ovary_III_69	ovary	Ovary_down	0.0003858687517179	Ovary	Low LMD regions	Before variant filtering
cfWGS_MGI_Training_ovary_III_69	ovary	Ovary_up	0.0003724570747411	Ovary	High LMD regions	Before variant filtering
cfWGS_MGI_Training_ovary_III_70	ovary	Ovary_down	0.0003993663110602	Ovary	Low LMD regions	Before variant filtering
cfWGS_MGI_Training_ovary_III_70	ovary	Ovary_up	0.0004011487077818	Ovary	High LMD regions	Before variant filtering
cfWGS_MGI_Training_ovary_I_23	ovary	Ovary_down	0.0003722697105263	Ovary	Low LMD regions	Before variant filtering
cfWGS_MGI_Training_ovary_I_23	ovary	Ovary_up	0.0003834677410208	Ovary	High LMD regions	Before variant filtering
cfWGS_MGI_Training_ovary_IV_34	ovary	Ovary_down	0.0003622160873261	Ovary	Low LMD regions	Before variant filtering
cfWGS_MGI_Training_ovary_IV_34	ovary	Ovary_up	0.0003931244464148	Ovary	High LMD regions	Before variant filtering
cfWGS_MGI_Training_ovary_IV_35	ovary	Ovary_down	0.0003956749399198	Ovary	Low LMD regions	Before variant filtering
cfWGS_MGI_Training_ovary_IV_35	ovary	Ovary_up	0.0003895639027273	Ovary	High LMD regions	Before variant filtering
cfWGS_MGI_Training_ovary_III_71	ovary	Ovary_down	0.0003795276687434	Ovary	Low LMD regions	Before variant filtering
cfWGS_MGI_Training_ovary_III_71	ovary	Ovary_up	0.0003864389566561	Ovary	High LMD regions	Before variant filtering
cfWGS_MGI_Training_ovary_IV_36	ovary	Ovary_down	0.0003794990896698	Ovary	Low LMD regions	Before variant filtering
cfWGS_MGI_Training_ovary_IV_36	ovary	Ovary_up	0.0003850184426273	Ovary	High LMD regions	Before variant filtering
cfWGS_MGI_Training_ovary_IV_37	ovary	Ovary_down	0.0003740020842237	Ovary	Low LMD regions	Before variant filtering
cfWGS_MGI_Training_ovary_IV_37	ovary	Ovary_up	0.0003798568245046	Ovary	High LMD regions	Before variant filtering
cfWGS_MGI_Training_ovary_III_72	ovary	Ovary_down	0.0003862428207318	Ovary	Low LMD regions	Before variant filtering
cfWGS_MGI_Training_ovary_III_72	ovary	Ovary_up	0.0003863608495715	Ovary	High LMD regions	Before variant filtering
cfWGS_MGI_Training_ovary_III_73	ovary	Ovary_down	0.0003942793558735	Ovary	Low LMD regions	Before variant filtering
cfWGS_MGI_Training_ovary_III_73	ovary	Ovary_up	0.0003776993145438	Ovary	High LMD regions	Before variant filtering
cfWGS_MGI_Training_ovary_III_0	ovary	Ovary_down	0.0003544372012803	Ovary	Low LMD regions	Before variant filtering
cfWGS_MGI_Training_ovary_III_0	ovary	Ovary_up	0.0004019032548672	Ovary	High LMD regions	Before variant filtering
cfWGS_MGI_Training_ovary_III_1	ovary	Ovary_down	0.0004168806257814	Ovary	Low LMD regions	Before variant filtering
cfWGS_MGI_Training_ovary_III_1	ovary	Ovary_up	0.0003195225123366	Ovary	High LMD regions	Before variant filtering
cfWGS_MGI_Training_ovary_II_0	ovary	Ovary_down	0.0003716662617534	Ovary	Low LMD regions	Before variant filtering
cfWGS_MGI_Training_ovary_II_0	ovary	Ovary_up	0.0003740799075073	Ovary	High LMD regions	Before variant filtering
cfWGS_MGI_Training_ovary_II_1	ovary	Ovary_down	0.0003899580522936	Ovary	Low LMD regions	Before variant filtering
cfWGS_MGI_Training_ovary_II_1	ovary	Ovary_up	0.0003720108231799	Ovary	High LMD regions	Before variant filtering
cfWGS_MGI_Training_ovary_III_2	ovary	Ovary_down	0.0003588322907806	Ovary	Low LMD regions	Before variant filtering
cfWGS_MGI_Training_ovary_III_2	ovary	Ovary_up	0.0004054597607901	Ovary	High LMD regions	Before variant filtering
cfWGS_MGI_Training_ovary_III_3	ovary	Ovary_down	0.0004096577236085	Ovary	Low LMD regions	Before variant filtering
cfWGS_MGI_Training_ovary_III_3	ovary	Ovary_up	0.0003507052640543	Ovary	High LMD regions	Before variant filtering
cfWGS_MGI_Training_ovary_III_4	ovary	Ovary_down	0.0003965857890251	Ovary	Low LMD regions	Before variant filtering
cfWGS_MGI_Training_ovary_III_4	ovary	Ovary_up	0.0003771912057506	Ovary	High LMD regions	Before variant filtering
cfWGS_MGI_Training_ovary_I_0	ovary	Ovary_down	0.0003467299916949	Ovary	Low LMD regions	Before variant filtering
cfWGS_MGI_Training_ovary_I_0	ovary	Ovary_up	0.0003979381921961	Ovary	High LMD regions	Before variant filtering
cfWGS_MGI_Training_ovary_III_5	ovary	Ovary_down	0.0003907954853882	Ovary	Low LMD regions	Before variant filtering
cfWGS_MGI_Training_ovary_III_5	ovary	Ovary_up	0.0003766918566327	Ovary	High LMD regions	Before variant filtering
cfWGS_MGI_Training_ovary_III_6	ovary	Ovary_down	0.0003692875256863	Ovary	Low LMD regions	Before variant filtering
cfWGS_MGI_Training_ovary_III_6	ovary	Ovary_up	0.000369273801097	Ovary	High LMD regions	Before variant filtering
cfWGS_MGI_Training_ovary_III_7	ovary	Ovary_down	0.0004057195287138	Ovary	Low LMD regions	Before variant filtering
cfWGS_MGI_Training_ovary_III_7	ovary	Ovary_up	0.0003588464591268	Ovary	High LMD regions	Before variant filtering
cfWGS_MGI_Training_ovary_III_8	ovary	Ovary_down	0.000381302421464	Ovary	Low LMD regions	Before variant filtering
cfWGS_MGI_Training_ovary_III_8	ovary	Ovary_up	0.0003796325326076	Ovary	High LMD regions	Before variant filtering
cfWGS_MGI_Training_ovary_III_9	ovary	Ovary_down	0.0003908917463361	Ovary	Low LMD regions	Before variant filtering
cfWGS_MGI_Training_ovary_III_9	ovary	Ovary_up	0.0003458424782065	Ovary	High LMD regions	Before variant filtering
cfWGS_MGI_Training_ovary_III_10	ovary	Ovary_down	0.0003593555772458	Ovary	Low LMD regions	Before variant filtering
cfWGS_MGI_Training_ovary_III_10	ovary	Ovary_up	0.0003800946114437	Ovary	High LMD regions	Before variant filtering
cfWGS_MGI_Training_ovary_III_11	ovary	Ovary_down	0.0003758434505677	Ovary	Low LMD regions	Before variant filtering
cfWGS_MGI_Training_ovary_III_11	ovary	Ovary_up	0.000383452051953	Ovary	High LMD regions	Before variant filtering
cfWGS_MGI_Training_ovary_III_12	ovary	Ovary_down	0.0003609291366118	Ovary	Low LMD regions	Before variant filtering
cfWGS_MGI_Training_ovary_III_12	ovary	Ovary_up	0.0003837959607036	Ovary	High LMD regions	Before variant filtering
cfWGS_MGI_Training_ovary_III_13	ovary	Ovary_down	0.000396528007313	Ovary	Low LMD regions	Before variant filtering
cfWGS_MGI_Training_ovary_III_13	ovary	Ovary_up	0.0003725726977103	Ovary	High LMD regions	Before variant filtering
cfWGS_MGI_Training_ovary_III_14	ovary	Ovary_down	0.0003685336827063	Ovary	Low LMD regions	Before variant filtering
cfWGS_MGI_Training_ovary_III_14	ovary	Ovary_up	0.0003916485176686	Ovary	High LMD regions	Before variant filtering
cfWGS_MGI_Training_ovary_III_15	ovary	Ovary_down	0.0003719401485521	Ovary	Low LMD regions	Before variant filtering
cfWGS_MGI_Training_ovary_III_15	ovary	Ovary_up	0.0003996124726398	Ovary	High LMD regions	Before variant filtering
cfWGS_MGI_Training_ovary_III_16	ovary	Ovary_down	0.0004005506204127	Ovary	Low LMD regions	Before variant filtering
cfWGS_MGI_Training_ovary_III_16	ovary	Ovary_up	0.0003614625747507	Ovary	High LMD regions	Before variant filtering
cfWGS_MGI_Training_ovary_III_17	ovary	Ovary_down	0.0003527015384701	Ovary	Low LMD regions	Before variant filtering
cfWGS_MGI_Training_ovary_III_17	ovary	Ovary_up	0.0004117940720695	Ovary	High LMD regions	Before variant filtering
cfWGS_MGI_Training_ovary_III_18	ovary	Ovary_down	0.0003614852396125	Ovary	Low LMD regions	Before variant filtering
cfWGS_MGI_Training_ovary_III_18	ovary	Ovary_up	0.0003725314883065	Ovary	High LMD regions	Before variant filtering
cfWGS_MGI_Training_ovary_III_19	ovary	Ovary_down	0.0003642674328547	Ovary	Low LMD regions	Before variant filtering
cfWGS_MGI_Training_ovary_III_19	ovary	Ovary_up	0.0004032533227936	Ovary	High LMD regions	Before variant filtering
cfWGS_MGI_Training_ovary_III_20	ovary	Ovary_down	0.0003640770052303	Ovary	Low LMD regions	Before variant filtering
cfWGS_MGI_Training_ovary_III_20	ovary	Ovary_up	0.000391386826061	Ovary	High LMD regions	Before variant filtering
cfWGS_MGI_Training_ovary_IV_0	ovary	Ovary_down	0.0003724856440419	Ovary	Low LMD regions	Before variant filtering
cfWGS_MGI_Training_ovary_IV_0	ovary	Ovary_up	0.0003961677580661	Ovary	High LMD regions	Before variant filtering
cfWGS_MGI_Training_ovary_III_21	ovary	Ovary_down	0.0003712149188615	Ovary	Low LMD regions	Before variant filtering
cfWGS_MGI_Training_ovary_III_21	ovary	Ovary_up	0.0003814352617354	Ovary	High LMD regions	Before variant filtering
cfWGS_MGI_Training_ovary_I_1	ovary	Ovary_down	0.0003661051843015	Ovary	Low LMD regions	Before variant filtering
cfWGS_MGI_Training_ovary_I_1	ovary	Ovary_up	0.0003751410917196	Ovary	High LMD regions	Before variant filtering
cfWGS_MGI_Training_ovary_IV_1	ovary	Ovary_down	0.0003716446441358	Ovary	Low LMD regions	Before variant filtering
cfWGS_MGI_Training_ovary_IV_1	ovary	Ovary_up	0.0004106990228464	Ovary	High LMD regions	Before variant filtering
cfWGS_MGI_Training_ovary_III_22	ovary	Ovary_down	0.0003587631561743	Ovary	Low LMD regions	Before variant filtering
cfWGS_MGI_Training_ovary_III_22	ovary	Ovary_up	0.0004065503039811	Ovary	High LMD regions	Before variant filtering
cfWGS_MGI_Training_ovary_III_23	ovary	Ovary_down	0.0003730697457768	Ovary	Low LMD regions	Before variant filtering
cfWGS_MGI_Training_ovary_III_23	ovary	Ovary_up	0.000378314634196	Ovary	High LMD regions	Before variant filtering
cfWGS_MGI_Training_ovary_III_24	ovary	Ovary_down	0.0003801904199262	Ovary	Low LMD regions	Before variant filtering
cfWGS_MGI_Training_ovary_III_24	ovary	Ovary_up	0.0003716011499146	Ovary	High LMD regions	Before variant filtering
cfWGS_MGI_Training_ovary_III_25	ovary	Ovary_down	0.0003658673101467	Ovary	Low LMD regions	Before variant filtering
cfWGS_MGI_Training_ovary_III_25	ovary	Ovary_up	0.0003895055494718	Ovary	High LMD regions	Before variant filtering
cfWGS_MGI_Training_ovary_III_26	ovary	Ovary_down	0.0003713415466185	Ovary	Low LMD regions	Before variant filtering
cfWGS_MGI_Training_ovary_III_26	ovary	Ovary_up	0.0003858467313403	Ovary	High LMD regions	Before variant filtering
cfWGS_MGI_Training_ovary_III_27	ovary	Ovary_down	0.0003752981712164	Ovary	Low LMD regions	Before variant filtering
cfWGS_MGI_Training_ovary_III_27	ovary	Ovary_up	0.0003874483691039	Ovary	High LMD regions	Before variant filtering
cfWGS_MGI_Training_ovary_II_2	ovary	Ovary_down	0.0003726133649882	Ovary	Low LMD regions	Before variant filtering
cfWGS_MGI_Training_ovary_II_2	ovary	Ovary_up	0.0003861334597743	Ovary	High LMD regions	Before variant filtering
cfWGS_MGI_Training_ovary_II_3	ovary	Ovary_down	0.0003877732286951	Ovary	Low LMD regions	Before variant filtering
cfWGS_MGI_Training_ovary_II_3	ovary	Ovary_up	0.0003876948431627	Ovary	High LMD regions	Before variant filtering
cfWGS_MGI_Training_ovary_IV_2	ovary	Ovary_down	0.0003724434896548	Ovary	Low LMD regions	Before variant filtering
cfWGS_MGI_Training_ovary_IV_2	ovary	Ovary_up	0.0004061130461973	Ovary	High LMD regions	Before variant filtering
cfWGS_MGI_Training_ovary_IV_3	ovary	Ovary_down	0.0003755513858392	Ovary	Low LMD regions	Before variant filtering
cfWGS_MGI_Training_ovary_IV_3	ovary	Ovary_up	0.0003802763911776	Ovary	High LMD regions	Before variant filtering
cfWGS_MGI_Training_ovary_III_28	ovary	Ovary_down	0.000361686865541	Ovary	Low LMD regions	Before variant filtering
cfWGS_MGI_Training_ovary_III_28	ovary	Ovary_up	0.0003892037145849	Ovary	High LMD regions	Before variant filtering
cfWGS_MGI_Training_ovary_III_29	ovary	Ovary_down	0.0003808496386702	Ovary	Low LMD regions	Before variant filtering
cfWGS_MGI_Training_ovary_III_29	ovary	Ovary_up	0.000380255923024	Ovary	High LMD regions	Before variant filtering
cfWGS_MGI_Training_ovary_III_30	ovary	Ovary_down	0.0003808700565671	Ovary	Low LMD regions	Before variant filtering
cfWGS_MGI_Training_ovary_III_30	ovary	Ovary_up	0.0003651407006825	Ovary	High LMD regions	Before variant filtering
cfWGS_MGI_Training_ovary_I_2	ovary	Ovary_down	0.0003806809480424	Ovary	Low LMD regions	Before variant filtering
cfWGS_MGI_Training_ovary_I_2	ovary	Ovary_up	0.0003864121871892	Ovary	High LMD regions	Before variant filtering
cfWGS_MGI_Training_ovary_III_31	ovary	Ovary_down	0.0003783121755865	Ovary	Low LMD regions	Before variant filtering
cfWGS_MGI_Training_ovary_III_31	ovary	Ovary_up	0.0004084989556129	Ovary	High LMD regions	Before variant filtering
cfWGS_MGI_Training_ovary_II_4	ovary	Ovary_down	0.0003980117249959	Ovary	Low LMD regions	Before variant filtering
cfWGS_MGI_Training_ovary_II_4	ovary	Ovary_up	0.0003864115824384	Ovary	High LMD regions	Before variant filtering
cfWGS_MGI_Training_ovary_III_32	ovary	Ovary_down	0.000357470156692	Ovary	Low LMD regions	Before variant filtering
cfWGS_MGI_Training_ovary_III_32	ovary	Ovary_up	0.0003914586964839	Ovary	High LMD regions	Before variant filtering
cfWGS_MGI_Training_ovary_III_33	ovary	Ovary_down	0.0003756641321027	Ovary	Low LMD regions	Before variant filtering
cfWGS_MGI_Training_ovary_III_33	ovary	Ovary_up	0.0003860023960446	Ovary	High LMD regions	Before variant filtering
cfWGS_MGI_Training_ovary_III_34	ovary	Ovary_down	0.0003807250873272	Ovary	Low LMD regions	Before variant filtering
cfWGS_MGI_Training_ovary_III_34	ovary	Ovary_up	0.0003709184005553	Ovary	High LMD regions	Before variant filtering
cfWGS_MGI_Training_ovary_III_35	ovary	Ovary_down	0.0003639906445424	Ovary	Low LMD regions	Before variant filtering
cfWGS_MGI_Training_ovary_III_35	ovary	Ovary_up	0.0003829131663109	Ovary	High LMD regions	Before variant filtering
cfWGS_MGI_Training_ovary_IV_4	ovary	Ovary_down	0.000391232627482	Ovary	Low LMD regions	Before variant filtering
cfWGS_MGI_Training_ovary_IV_4	ovary	Ovary_up	0.0003658183631775	Ovary	High LMD regions	Before variant filtering
cfWGS_MGI_Training_ovary_III_36	ovary	Ovary_down	0.0003874793910856	Ovary	Low LMD regions	Before variant filtering
cfWGS_MGI_Training_ovary_III_36	ovary	Ovary_up	0.0003594943757892	Ovary	High LMD regions	Before variant filtering
cfWGS_MGI_Training_ovary_III_37	ovary	Ovary_down	0.0003844670486055	Ovary	Low LMD regions	Before variant filtering
cfWGS_MGI_Training_ovary_III_37	ovary	Ovary_up	0.0003792960055846	Ovary	High LMD regions	Before variant filtering
cfWGS_MGI_Training_ovary_IV_5	ovary	Ovary_down	0.0003978141571982	Ovary	Low LMD regions	Before variant filtering
cfWGS_MGI_Training_ovary_IV_5	ovary	Ovary_up	0.0003812299116545	Ovary	High LMD regions	Before variant filtering
cfWGS_MGI_Training_ovary_II_5	ovary	Ovary_down	0.0003791264491792	Ovary	Low LMD regions	Before variant filtering
cfWGS_MGI_Training_ovary_II_5	ovary	Ovary_up	0.0003756517668547	Ovary	High LMD regions	Before variant filtering
cfWGS_MGI_Training_ovary_III_38	ovary	Ovary_down	0.0003480497503578	Ovary	Low LMD regions	Before variant filtering
cfWGS_MGI_Training_ovary_III_38	ovary	Ovary_up	0.0004023127066947	Ovary	High LMD regions	Before variant filtering
cfWGS_MGI_Training_ovary_II_6	ovary	Ovary_down	0.0003976688056951	Ovary	Low LMD regions	Before variant filtering
cfWGS_MGI_Training_ovary_II_6	ovary	Ovary_up	0.0003880673566852	Ovary	High LMD regions	Before variant filtering
cfWGS_MGI_Training_ovary_I_3	ovary	Ovary_down	0.0004006430732549	Ovary	Low LMD regions	Before variant filtering
cfWGS_MGI_Training_ovary_I_3	ovary	Ovary_up	0.0003755850490429	Ovary	High LMD regions	Before variant filtering
cfWGS_MGI_Training_ovary_II_7	ovary	Ovary_down	0.0004004214417887	Ovary	Low LMD regions	Before variant filtering
cfWGS_MGI_Training_ovary_II_7	ovary	Ovary_up	0.0003858300870371	Ovary	High LMD regions	Before variant filtering
cfWGS_MGI_Training_ovary_I_4	ovary	Ovary_down	0.0003627548506047	Ovary	Low LMD regions	Before variant filtering
cfWGS_MGI_Training_ovary_I_4	ovary	Ovary_up	0.0003778403219766	Ovary	High LMD regions	Before variant filtering
cfWGS_MGI_Training_ovary_III_39	ovary	Ovary_down	0.0003809100979649	Ovary	Low LMD regions	Before variant filtering
cfWGS_MGI_Training_ovary_III_39	ovary	Ovary_up	0.0003712120683166	Ovary	High LMD regions	Before variant filtering
cfWGS_MGI_Training_ovary_III_40	ovary	Ovary_down	0.0003783324566981	Ovary	Low LMD regions	Before variant filtering
cfWGS_MGI_Training_ovary_III_40	ovary	Ovary_up	0.0003787926451813	Ovary	High LMD regions	Before variant filtering
cfWGS_MGI_Training_ovary_I_5	ovary	Ovary_down	0.0003737709173503	Ovary	Low LMD regions	Before variant filtering
cfWGS_MGI_Training_ovary_I_5	ovary	Ovary_up	0.00037980809345	Ovary	High LMD regions	Before variant filtering
cfWGS_MGI_Training_ovary_IV_6	ovary	Ovary_down	0.0003667044968278	Ovary	Low LMD regions	Before variant filtering
cfWGS_MGI_Training_ovary_IV_6	ovary	Ovary_up	0.0003975019690288	Ovary	High LMD regions	Before variant filtering
cfWGS_MGI_Training_ovary_II_8	ovary	Ovary_down	0.0003755314594234	Ovary	Low LMD regions	Before variant filtering
cfWGS_MGI_Training_ovary_II_8	ovary	Ovary_up	0.0003975361512472	Ovary	High LMD regions	Before variant filtering
cfWGS_MGI_Training_ovary_I_6	ovary	Ovary_down	0.0003605534459951	Ovary	Low LMD regions	Before variant filtering
cfWGS_MGI_Training_ovary_I_6	ovary	Ovary_up	0.0004115041049893	Ovary	High LMD regions	Before variant filtering
cfWGS_MGI_Training_ovary_III_41	ovary	Ovary_down	0.0003867585637736	Ovary	Low LMD regions	Before variant filtering
cfWGS_MGI_Training_ovary_III_41	ovary	Ovary_up	0.0003829994312691	Ovary	High LMD regions	Before variant filtering
cfWGS_MGI_Training_ovary_III_42	ovary	Ovary_down	0.0003993443000739	Ovary	Low LMD regions	Before variant filtering
cfWGS_MGI_Training_ovary_III_42	ovary	Ovary_up	0.0003725814814774	Ovary	High LMD regions	Before variant filtering
cfWGS_MGI_Training_ovary_III_43	ovary	Ovary_down	0.0003811612991155	Ovary	Low LMD regions	Before variant filtering
cfWGS_MGI_Training_ovary_III_43	ovary	Ovary_up	0.0003867557319409	Ovary	High LMD regions	Before variant filtering
cfWGS_MGI_Training_ovary_IV_7	ovary	Ovary_down	0.0003694183902901	Ovary	Low LMD regions	Before variant filtering
cfWGS_MGI_Training_ovary_IV_7	ovary	Ovary_up	0.0003898294355258	Ovary	High LMD regions	Before variant filtering
cfWGS_MGI_Training_ovary_I_7	ovary	Ovary_down	0.0003729223162367	Ovary	Low LMD regions	Before variant filtering
cfWGS_MGI_Training_ovary_I_7	ovary	Ovary_up	0.0003900897497804	Ovary	High LMD regions	Before variant filtering
cfWGS_MGI_Training_ovary_I_8	ovary	Ovary_down	0.0003705259167845	Ovary	Low LMD regions	Before variant filtering
cfWGS_MGI_Training_ovary_I_8	ovary	Ovary_up	0.0003786562082043	Ovary	High LMD regions	Before variant filtering
cfWGS_MGI_Training_ovary_IV_8	ovary	Ovary_down	0.0003564134341101	Ovary	Low LMD regions	Before variant filtering
cfWGS_MGI_Training_ovary_IV_8	ovary	Ovary_up	0.0004167341995949	Ovary	High LMD regions	Before variant filtering
cfWGS_MGI_Training_ovary_IV_9	ovary	Ovary_down	0.0003719002021748	Ovary	Low LMD regions	Before variant filtering
cfWGS_MGI_Training_ovary_IV_9	ovary	Ovary_up	0.0004003308273488	Ovary	High LMD regions	Before variant filtering
cfWGS_MGI_Training_ovary_III_44	ovary	Ovary_down	0.0003745681011634	Ovary	Low LMD regions	Before variant filtering
cfWGS_MGI_Training_ovary_III_44	ovary	Ovary_up	0.0003875533025516	Ovary	High LMD regions	Before variant filtering
cfWGS_MGI_Training_ovary_III_45	ovary	Ovary_down	0.0003823311638214	Ovary	Low LMD regions	Before variant filtering
cfWGS_MGI_Training_ovary_III_45	ovary	Ovary_up	0.0003787624422322	Ovary	High LMD regions	Before variant filtering
cfWGS_MGI_Training_ovary_IV_10	ovary	Ovary_down	0.0003565816792624	Ovary	Low LMD regions	Before variant filtering
cfWGS_MGI_Training_ovary_IV_10	ovary	Ovary_up	0.0003970212883757	Ovary	High LMD regions	Before variant filtering
cfWGS_MGI_Training_ovary_III_46	ovary	Ovary_down	0.000350019948539	Ovary	Low LMD regions	Before variant filtering
cfWGS_MGI_Training_ovary_III_46	ovary	Ovary_up	0.0003968025690397	Ovary	High LMD regions	Before variant filtering
cfWGS_MGI_Training_ovary_I_9	ovary	Ovary_down	0.0003613535058219	Ovary	Low LMD regions	Before variant filtering
cfWGS_MGI_Training_ovary_I_9	ovary	Ovary_up	0.0003872541747977	Ovary	High LMD regions	Before variant filtering
cfWGS_MGI_Training_ovary_II_9	ovary	Ovary_down	0.0003519519409852	Ovary	Low LMD regions	Before variant filtering
cfWGS_MGI_Training_ovary_II_9	ovary	Ovary_up	0.0003986962714092	Ovary	High LMD regions	Before variant filtering
cfWGS_MGI_Training_ovary_III_47	ovary	Ovary_down	0.0003647147351664	Ovary	Low LMD regions	Before variant filtering
cfWGS_MGI_Training_ovary_III_47	ovary	Ovary_up	0.0003861364256154	Ovary	High LMD regions	Before variant filtering
cfWGS_MGI_Training_ovary_III_48	ovary	Ovary_down	0.0003753837577398	Ovary	Low LMD regions	Before variant filtering
cfWGS_MGI_Training_ovary_III_48	ovary	Ovary_up	0.0003903451662783	Ovary	High LMD regions	Before variant filtering
cfWGS_MGI_Training_ovary_III_49	ovary	Ovary_down	0.000383344671318	Ovary	Low LMD regions	Before variant filtering
cfWGS_MGI_Training_ovary_III_49	ovary	Ovary_up	0.0003976658564849	Ovary	High LMD regions	Before variant filtering
cfWGS_MGI_Training_ovary_II_10	ovary	Ovary_down	0.000373295606382	Ovary	Low LMD regions	Before variant filtering
cfWGS_MGI_Training_ovary_II_10	ovary	Ovary_up	0.0003726039456102	Ovary	High LMD regions	Before variant filtering
cfWGS_MGI_Training_ovary_III_50	ovary	Ovary_down	0.0003749577994788	Ovary	Low LMD regions	Before variant filtering
cfWGS_MGI_Training_ovary_III_50	ovary	Ovary_up	0.000388426867676	Ovary	High LMD regions	Before variant filtering
cfWGS_MGI_Training_ovary_II_11	ovary	Ovary_down	0.0003872388333679	Ovary	Low LMD regions	Before variant filtering
cfWGS_MGI_Training_ovary_II_11	ovary	Ovary_up	0.0003680222601431	Ovary	High LMD regions	Before variant filtering
cfWGS_MGI_Training_ovary_IV_11	ovary	Ovary_down	0.0003845061197767	Ovary	Low LMD regions	Before variant filtering
cfWGS_MGI_Training_ovary_IV_11	ovary	Ovary_up	0.000383183199821	Ovary	High LMD regions	Before variant filtering
cfWGS_MGI_Training_ovary_IV_12	ovary	Ovary_down	0.0003584318300432	Ovary	Low LMD regions	Before variant filtering
cfWGS_MGI_Training_ovary_IV_12	ovary	Ovary_up	0.000413250237927	Ovary	High LMD regions	Before variant filtering
cfWGS_MGI_Training_ovary_III_51	ovary	Ovary_down	0.00039409404331	Ovary	Low LMD regions	Before variant filtering
cfWGS_MGI_Training_ovary_III_51	ovary	Ovary_up	0.0003813340499229	Ovary	High LMD regions	Before variant filtering
cfWGS_MGI_Training_ovary_II_12	ovary	Ovary_down	0.0003807306412213	Ovary	Low LMD regions	Before variant filtering
cfWGS_MGI_Training_ovary_II_12	ovary	Ovary_up	0.000378025504583	Ovary	High LMD regions	Before variant filtering
cfWGS_MGI_Training_ovary_I_10	ovary	Ovary_down	0.0003918178244344	Ovary	Low LMD regions	Before variant filtering
cfWGS_MGI_Training_ovary_I_10	ovary	Ovary_up	0.0003684496481811	Ovary	High LMD regions	Before variant filtering
cfWGS_MGI_Training_ovary_III_52	ovary	Ovary_down	0.0003756240761174	Ovary	Low LMD regions	Before variant filtering
cfWGS_MGI_Training_ovary_III_52	ovary	Ovary_up	0.0003869945104896	Ovary	High LMD regions	Before variant filtering
cfWGS_MGI_Training_ovary_IV_13	ovary	Ovary_down	0.0003798831893134	Ovary	Low LMD regions	Before variant filtering
cfWGS_MGI_Training_ovary_IV_13	ovary	Ovary_up	0.0003748434237711	Ovary	High LMD regions	Before variant filtering
cfWGS_MGI_Training_ovary_III_53	ovary	Ovary_down	0.0003746488619902	Ovary	Low LMD regions	Before variant filtering
cfWGS_MGI_Training_ovary_III_53	ovary	Ovary_up	0.0003640575426496	Ovary	High LMD regions	Before variant filtering
cfWGS_MGI_Training_ovary_III_54	ovary	Ovary_down	0.0003692639874175	Ovary	Low LMD regions	Before variant filtering
cfWGS_MGI_Training_ovary_III_54	ovary	Ovary_up	0.0003899680232796	Ovary	High LMD regions	Before variant filtering
cfWGS_MGI_Training_ovary_I_11	ovary	Ovary_down	0.0003977202420276	Ovary	Low LMD regions	Before variant filtering
cfWGS_MGI_Training_ovary_I_11	ovary	Ovary_up	0.0003688195383856	Ovary	High LMD regions	Before variant filtering
cfWGS_MGI_Training_ovary_IV_14	ovary	Ovary_down	0.0003778800790486	Ovary	Low LMD regions	Before variant filtering
cfWGS_MGI_Training_ovary_IV_14	ovary	Ovary_up	0.0003734364469219	Ovary	High LMD regions	Before variant filtering
cfWGS_MGI_Training_ovary_III_55	ovary	Ovary_down	0.0003592889573829	Ovary	Low LMD regions	Before variant filtering
cfWGS_MGI_Training_ovary_III_55	ovary	Ovary_up	0.0003837361028035	Ovary	High LMD regions	Before variant filtering
cfWGS_MGI_Training_ovary_II_13	ovary	Ovary_down	0.000385561576514	Ovary	Low LMD regions	Before variant filtering
cfWGS_MGI_Training_ovary_II_13	ovary	Ovary_up	0.0003668179655677	Ovary	High LMD regions	Before variant filtering
cfWGS_MGI_Training_ovary_IV_15	ovary	Ovary_down	0.0003837613107254	Ovary	Low LMD regions	Before variant filtering
cfWGS_MGI_Training_ovary_IV_15	ovary	Ovary_up	0.0003816892013181	Ovary	High LMD regions	Before variant filtering
cfWGS_MGI_Training_ovary_III_56	ovary	Ovary_down	0.0003863603225277	Ovary	Low LMD regions	Before variant filtering
cfWGS_MGI_Training_ovary_III_56	ovary	Ovary_up	0.000381246536293	Ovary	High LMD regions	Before variant filtering
cfWGS_MGI_Training_ovary_IV_16	ovary	Ovary_down	0.0003888484172378	Ovary	Low LMD regions	Before variant filtering
cfWGS_MGI_Training_ovary_IV_16	ovary	Ovary_up	0.0003645814550078	Ovary	High LMD regions	Before variant filtering
cfWGS_MGI_Training_ovary_I_12	ovary	Ovary_down	0.0003730464482353	Ovary	Low LMD regions	Before variant filtering
cfWGS_MGI_Training_ovary_I_12	ovary	Ovary_up	0.0003835937980948	Ovary	High LMD regions	Before variant filtering
cfWGS_MGI_Training_ovary_IV_17	ovary	Ovary_down	0.0003612300516399	Ovary	Low LMD regions	Before variant filtering
cfWGS_MGI_Training_ovary_IV_17	ovary	Ovary_up	0.0004117481988595	Ovary	High LMD regions	Before variant filtering
cfWGS_MGI_Training_ovary_III_57	ovary	Ovary_down	0.0003902872366002	Ovary	Low LMD regions	Before variant filtering
cfWGS_MGI_Training_ovary_III_57	ovary	Ovary_up	0.0003686253612674	Ovary	High LMD regions	Before variant filtering
cfWGS_MGI_Training_ovary_III_58	ovary	Ovary_down	0.0003829988604829	Ovary	Low LMD regions	Before variant filtering
cfWGS_MGI_Training_ovary_III_58	ovary	Ovary_up	0.0003880768410518	Ovary	High LMD regions	Before variant filtering
cfWGS_MGI_Training_ovary_IV_18	ovary	Ovary_down	0.0003845688235765	Ovary	Low LMD regions	Before variant filtering
cfWGS_MGI_Training_ovary_IV_18	ovary	Ovary_up	0.0003689164450571	Ovary	High LMD regions	Before variant filtering
cfWGS_MGI_Training_ovary_IV_19	ovary	Ovary_down	0.0003573841972267	Ovary	Low LMD regions	Before variant filtering
cfWGS_MGI_Training_ovary_IV_19	ovary	Ovary_up	0.0003947894724627	Ovary	High LMD regions	Before variant filtering
cfWGS_MGI_Training_ovary_IV_20	ovary	Ovary_down	0.0003597148851982	Ovary	Low LMD regions	Before variant filtering
cfWGS_MGI_Training_ovary_IV_20	ovary	Ovary_up	0.0003835903349355	Ovary	High LMD regions	Before variant filtering
cfWGS_MGI_Training_ovary_IV_21	ovary	Ovary_down	0.000385494127574	Ovary	Low LMD regions	Before variant filtering
cfWGS_MGI_Training_ovary_IV_21	ovary	Ovary_up	0.0003852723089631	Ovary	High LMD regions	Before variant filtering
cfWGS_MGI_Training_ovary_III_59	ovary	Ovary_down	0.0003925205510876	Ovary	Low LMD regions	Before variant filtering
cfWGS_MGI_Training_ovary_III_59	ovary	Ovary_up	0.0003584517320732	Ovary	High LMD regions	Before variant filtering
cfWGS_MGI_Training_ovary_IV_22	ovary	Ovary_down	0.0003610560781655	Ovary	Low LMD regions	Before variant filtering
cfWGS_MGI_Training_ovary_IV_22	ovary	Ovary_up	0.0004026501219464	Ovary	High LMD regions	Before variant filtering
cfWGS_MGI_Training_ovary_III_60	ovary	Ovary_down	0.0003713889155574	Ovary	Low LMD regions	Before variant filtering
cfWGS_MGI_Training_ovary_III_60	ovary	Ovary_up	0.0003879827471561	Ovary	High LMD regions	Before variant filtering
cfWGS_MGI_Training_ovary_IV_23	ovary	Ovary_down	0.0003799454933052	Ovary	Low LMD regions	Before variant filtering
cfWGS_MGI_Training_ovary_IV_23	ovary	Ovary_up	0.0003859902545986	Ovary	High LMD regions	Before variant filtering
cfWGS_MGI_Training_ovary_III_61	ovary	Ovary_down	0.0003664484801348	Ovary	Low LMD regions	Before variant filtering
cfWGS_MGI_Training_ovary_III_61	ovary	Ovary_up	0.0003680730466505	Ovary	High LMD regions	Before variant filtering
cfWGS_MGI_Training_ovary_I_13	ovary	Ovary_down	0.0003785229618276	Ovary	Low LMD regions	Before variant filtering
cfWGS_MGI_Training_ovary_I_13	ovary	Ovary_up	0.0003670786677771	Ovary	High LMD regions	Before variant filtering
cfWGS_MGI_Training_ovary_III_62	ovary	Ovary_down	0.0003723884602491	Ovary	Low LMD regions	Before variant filtering
cfWGS_MGI_Training_ovary_III_62	ovary	Ovary_up	0.0003939052390392	Ovary	High LMD regions	Before variant filtering
cfWGS_MGI_Training_ovary_IV_24	ovary	Ovary_down	0.0004016233574451	Ovary	Low LMD regions	Before variant filtering
cfWGS_MGI_Training_ovary_IV_24	ovary	Ovary_up	0.0003669435063882	Ovary	High LMD regions	Before variant filtering
cfWGS_MGI_Training_ovary_IV_25	ovary	Ovary_down	0.0003670869452984	Ovary	Low LMD regions	Before variant filtering
cfWGS_MGI_Training_ovary_IV_25	ovary	Ovary_up	0.000418112980296	Ovary	High LMD regions	Before variant filtering
cfWGS_MGI_Training_ovary_I_14	ovary	Ovary_down	0.0003968661261075	Ovary	Low LMD regions	Before variant filtering
cfWGS_MGI_Training_ovary_I_14	ovary	Ovary_up	0.000372161029691	Ovary	High LMD regions	Before variant filtering
cfWGS_MGI_Training_ovary_IV_26	ovary	Ovary_down	0.0003826694083716	Ovary	Low LMD regions	Before variant filtering
cfWGS_MGI_Training_ovary_IV_26	ovary	Ovary_up	0.0003624527952082	Ovary	High LMD regions	Before variant filtering
cfWGS_MGI_Training_ovary_III_63	ovary	Ovary_down	0.0004005140565029	Ovary	Low LMD regions	Before variant filtering
cfWGS_MGI_Training_ovary_III_63	ovary	Ovary_up	0.0003576327438414	Ovary	High LMD regions	Before variant filtering
cfWGS_MGI_Training_ovary_IV_27	ovary	Ovary_down	0.0003664821081258	Ovary	Low LMD regions	Before variant filtering
cfWGS_MGI_Training_ovary_IV_27	ovary	Ovary_up	0.0003879887903226	Ovary	High LMD regions	Before variant filtering
cfWGS_MGI_Training_ovary_IV_28	ovary	Ovary_down	0.0003930815298265	Ovary	Low LMD regions	Before variant filtering
cfWGS_MGI_Training_ovary_IV_28	ovary	Ovary_up	0.0003746640552028	Ovary	High LMD regions	Before variant filtering
cfWGS_MGI_Training_ovary_IV_29	ovary	Ovary_down	0.0003798180257362	Ovary	Low LMD regions	Before variant filtering
cfWGS_MGI_Training_ovary_IV_29	ovary	Ovary_up	0.00035885376438	Ovary	High LMD regions	Before variant filtering
cfWGS_MGI_Training_ovary_IV_30	ovary	Ovary_down	0.0003831017392104	Ovary	Low LMD regions	Before variant filtering
cfWGS_MGI_Training_ovary_IV_30	ovary	Ovary_up	0.0003689483904848	Ovary	High LMD regions	Before variant filtering
cfWGS_MGI_Training_ovary_I_15	ovary	Ovary_down	0.0003831110602331	Ovary	Low LMD regions	Before variant filtering
cfWGS_MGI_Training_ovary_I_15	ovary	Ovary_up	0.0003852958198141	Ovary	High LMD regions	Before variant filtering
cfWGS_MGI_Training_ovary_III_64	ovary	Ovary_down	0.0003752586366735	Ovary	Low LMD regions	Before variant filtering
cfWGS_MGI_Training_ovary_III_64	ovary	Ovary_up	0.0003792180585092	Ovary	High LMD regions	Before variant filtering
cfWGS_MGI_Training_ovary_I_16	ovary	Ovary_down	0.0003648678398499	Ovary	Low LMD regions	Before variant filtering
cfWGS_MGI_Training_ovary_I_16	ovary	Ovary_up	0.0003731073309584	Ovary	High LMD regions	Before variant filtering
cfWGS_MGI_Training_ovary_III_65	ovary	Ovary_down	0.0003861212214898	Ovary	Low LMD regions	Before variant filtering
cfWGS_MGI_Training_ovary_III_65	ovary	Ovary_up	0.0003763178234657	Ovary	High LMD regions	Before variant filtering
cfWGS_MGI_Training_ovary_I_17	ovary	Ovary_down	0.0003684731263931	Ovary	Low LMD regions	Before variant filtering
cfWGS_MGI_Training_ovary_I_17	ovary	Ovary_up	0.0003800020275671	Ovary	High LMD regions	Before variant filtering
cfWGS_MGI_Training_ovary_I_18	ovary	Ovary_down	0.0003696671292877	Ovary	Low LMD regions	Before variant filtering
cfWGS_MGI_Training_ovary_I_18	ovary	Ovary_up	0.0003806930657346	Ovary	High LMD regions	Before variant filtering
cfWGS_MGI_Training_ovary_I_19	ovary	Ovary_down	0.0003878093192759	Ovary	Low LMD regions	Before variant filtering
cfWGS_MGI_Training_ovary_I_19	ovary	Ovary_up	0.0003796038585925	Ovary	High LMD regions	Before variant filtering
cfWGS_MGI_Training_ovary_III_66	ovary	Ovary_down	0.0003716104115622	Ovary	Low LMD regions	Before variant filtering
cfWGS_MGI_Training_ovary_III_66	ovary	Ovary_up	0.0003776735690279	Ovary	High LMD regions	Before variant filtering
cfWGS_MGI_Training_ovary_III_67	ovary	Ovary_down	0.0003677841719594	Ovary	Low LMD regions	Before variant filtering
cfWGS_MGI_Training_ovary_III_67	ovary	Ovary_up	0.0003920073331199	Ovary	High LMD regions	Before variant filtering
cfWGS_MGI_Training_ovary_I_20	ovary	Ovary_down	0.0003730403936376	Ovary	Low LMD regions	Before variant filtering
cfWGS_MGI_Training_ovary_I_20	ovary	Ovary_up	0.0003730312392721	Ovary	High LMD regions	Before variant filtering
cfWGS_MGI_Training_ovary_II_14	ovary	Ovary_down	0.0003887769448672	Ovary	Low LMD regions	Before variant filtering
cfWGS_MGI_Training_ovary_II_14	ovary	Ovary_up	0.0003696343520367	Ovary	High LMD regions	Before variant filtering
cfWGS_MGI_Training_liver_I_12	liver	Liver_down	0.0003848088636856	Liver	Low LMD regions	Before variant filtering
cfWGS_MGI_Training_liver_I_12	liver	Liver_up	0.00036662382671	Liver	High LMD regions	Before variant filtering
cfWGS_MGI_Training_liver_I_13	liver	Liver_down	0.0003947575015624	Liver	Low LMD regions	Before variant filtering
cfWGS_MGI_Training_liver_I_13	liver	Liver_up	0.000363896527521	Liver	High LMD regions	Before variant filtering
cfWGS_MGI_Training_liver_IV_11	liver	Liver_down	0.0003823229351489	Liver	Low LMD regions	Before variant filtering
cfWGS_MGI_Training_liver_IV_11	liver	Liver_up	0.00036525793522	Liver	High LMD regions	Before variant filtering
cfWGS_MGI_Training_liver_I_14	liver	Liver_down	0.0003648147388214	Liver	Low LMD regions	Before variant filtering
cfWGS_MGI_Training_liver_I_14	liver	Liver_up	0.0003617935362504	Liver	High LMD regions	Before variant filtering
cfWGS_MGI_Training_liver_II_1	liver	Liver_down	0.0003768968642175	Liver	Low LMD regions	Before variant filtering
cfWGS_MGI_Training_liver_II_1	liver	Liver_up	0.0003752464760943	Liver	High LMD regions	Before variant filtering
cfWGS_MGI_Training_liver_III_0	liver	Liver_down	0.0003517801304571	Liver	Low LMD regions	Before variant filtering
cfWGS_MGI_Training_liver_III_0	liver	Liver_up	0.000349704555085	Liver	High LMD regions	Before variant filtering
cfWGS_MGI_Training_liver_IV_12	liver	Liver_down	0.0003734603688869	Liver	Low LMD regions	Before variant filtering
cfWGS_MGI_Training_liver_IV_12	liver	Liver_up	0.0003643289613104	Liver	High LMD regions	Before variant filtering
cfWGS_MGI_Training_liver_III_3	liver	Liver_down	0.0004026059874173	Liver	Low LMD regions	Before variant filtering
cfWGS_MGI_Training_liver_III_3	liver	Liver_up	0.0003651832887443	Liver	High LMD regions	Before variant filtering
cfWGS_MGI_Training_liver_III_4	liver	Liver_down	0.0004125308550452	Liver	Low LMD regions	Before variant filtering
cfWGS_MGI_Training_liver_III_4	liver	Liver_up	0.0003628088208858	Liver	High LMD regions	Before variant filtering
cfWGS_MGI_Training_liver_I_15	liver	Liver_down	0.000382974790572	Liver	Low LMD regions	Before variant filtering
cfWGS_MGI_Training_liver_I_15	liver	Liver_up	0.0003544124453935	Liver	High LMD regions	Before variant filtering
cfWGS_MGI_Training_liver_II_2	liver	Liver_down	0.0004017558256894	Liver	Low LMD regions	Before variant filtering
cfWGS_MGI_Training_liver_II_2	liver	Liver_up	0.0003637694504522	Liver	High LMD regions	Before variant filtering
cfWGS_MGI_Training_liver_IV_13	liver	Liver_down	0.0003746646982434	Liver	Low LMD regions	Before variant filtering
cfWGS_MGI_Training_liver_IV_13	liver	Liver_up	0.0003736531332901	Liver	High LMD regions	Before variant filtering
cfWGS_MGI_Training_liver_II_3	liver	Liver_down	0.0003881744833657	Liver	Low LMD regions	Before variant filtering
cfWGS_MGI_Training_liver_II_3	liver	Liver_up	0.000375317145514	Liver	High LMD regions	Before variant filtering
cfWGS_MGI_Training_liver_I_16	liver	Liver_down	0.0003931652163541	Liver	Low LMD regions	Before variant filtering
cfWGS_MGI_Training_liver_I_16	liver	Liver_up	0.0003647670062642	Liver	High LMD regions	Before variant filtering
cfWGS_MGI_Training_liver_I_17	liver	Liver_down	0.0003866195385943	Liver	Low LMD regions	Before variant filtering
cfWGS_MGI_Training_liver_I_17	liver	Liver_up	0.0003589430178476	Liver	High LMD regions	Before variant filtering
cfWGS_MGI_Training_liver_II_4	liver	Liver_down	0.0003816733229669	Liver	Low LMD regions	Before variant filtering
cfWGS_MGI_Training_liver_II_4	liver	Liver_up	0.000368242773753	Liver	High LMD regions	Before variant filtering
cfWGS_MGI_Training_liver_II_5	liver	Liver_down	0.0003960504786238	Liver	Low LMD regions	Before variant filtering
cfWGS_MGI_Training_liver_II_5	liver	Liver_up	0.0003566195825834	Liver	High LMD regions	Before variant filtering
cfWGS_MGI_Training_liver_I_18	liver	Liver_down	0.000393820659794	Liver	Low LMD regions	Before variant filtering
cfWGS_MGI_Training_liver_I_18	liver	Liver_up	0.0003649051772209	Liver	High LMD regions	Before variant filtering
cfWGS_MGI_Training_liver_II_6	liver	Liver_down	0.0004029351200083	Liver	Low LMD regions	Before variant filtering
cfWGS_MGI_Training_liver_II_6	liver	Liver_up	0.0003745399611796	Liver	High LMD regions	Before variant filtering
cfWGS_MGI_Training_liver_II_7	liver	Liver_down	0.0004109718716116	Liver	Low LMD regions	Before variant filtering
cfWGS_MGI_Training_liver_II_7	liver	Liver_up	0.0003423993465258	Liver	High LMD regions	Before variant filtering
cfWGS_MGI_Training_liver_I_19	liver	Liver_down	0.0003835730255552	Liver	Low LMD regions	Before variant filtering
cfWGS_MGI_Training_liver_I_19	liver	Liver_up	0.0003795321292177	Liver	High LMD regions	Before variant filtering
cfWGS_MGI_Training_liver_I_20	liver	Liver_down	0.000410043852473	Liver	Low LMD regions	Before variant filtering
cfWGS_MGI_Training_liver_I_20	liver	Liver_up	0.0003719279534771	Liver	High LMD regions	Before variant filtering
cfWGS_MGI_Training_liver_I_21	liver	Liver_down	0.0003906610478174	Liver	Low LMD regions	Before variant filtering
cfWGS_MGI_Training_liver_I_21	liver	Liver_up	0.0003737808524277	Liver	High LMD regions	Before variant filtering
cfWGS_MGI_Training_liver_II_8	liver	Liver_down	0.0003888169583273	Liver	Low LMD regions	Before variant filtering
cfWGS_MGI_Training_liver_II_8	liver	Liver_up	0.0003610284007725	Liver	High LMD regions	Before variant filtering
cfWGS_MGI_Training_liver_I_22	liver	Liver_down	0.0003879633132092	Liver	Low LMD regions	Before variant filtering
cfWGS_MGI_Training_liver_I_22	liver	Liver_up	0.0003770764214384	Liver	High LMD regions	Before variant filtering
cfWGS_MGI_Training_liver_I_23	liver	Liver_down	0.0003950287466948	Liver	Low LMD regions	Before variant filtering
cfWGS_MGI_Training_liver_I_23	liver	Liver_up	0.0003709996127903	Liver	High LMD regions	Before variant filtering
cfWGS_MGI_Training_liver_I_24	liver	Liver_down	0.0003932962141361	Liver	Low LMD regions	Before variant filtering
cfWGS_MGI_Training_liver_I_24	liver	Liver_up	0.0003816686195624	Liver	High LMD regions	Before variant filtering
cfWGS_MGI_Training_liver_II_9	liver	Liver_down	0.0003968506143643	Liver	Low LMD regions	Before variant filtering
cfWGS_MGI_Training_liver_II_9	liver	Liver_up	0.0003705840257652	Liver	High LMD regions	Before variant filtering
cfWGS_MGI_Training_liver_II_10	liver	Liver_down	0.0003895149795155	Liver	Low LMD regions	Before variant filtering
cfWGS_MGI_Training_liver_II_10	liver	Liver_up	0.0003745748042589	Liver	High LMD regions	Before variant filtering
cfWGS_MGI_Training_liver_II_11	liver	Liver_down	0.0004051286295714	Liver	Low LMD regions	Before variant filtering
cfWGS_MGI_Training_liver_II_11	liver	Liver_up	0.0003637267936452	Liver	High LMD regions	Before variant filtering
cfWGS_MGI_Training_liver_I_25	liver	Liver_down	0.0004122443809758	Liver	Low LMD regions	Before variant filtering
cfWGS_MGI_Training_liver_I_25	liver	Liver_up	0.0003638248060017	Liver	High LMD regions	Before variant filtering
cfWGS_MGI_Training_liver_I_26	liver	Liver_down	0.0003880802420835	Liver	Low LMD regions	Before variant filtering
cfWGS_MGI_Training_liver_I_26	liver	Liver_up	0.0003569732015909	Liver	High LMD regions	Before variant filtering
cfWGS_MGI_Training_liver_II_12	liver	Liver_down	0.0003803751193729	Liver	Low LMD regions	Before variant filtering
cfWGS_MGI_Training_liver_II_12	liver	Liver_up	0.0003843677092784	Liver	High LMD regions	Before variant filtering
cfWGS_MGI_Training_liver_I_27	liver	Liver_down	0.0003921069176628	Liver	Low LMD regions	Before variant filtering
cfWGS_MGI_Training_liver_I_27	liver	Liver_up	0.0003686871068844	Liver	High LMD regions	Before variant filtering
cfWGS_MGI_Training_liver_I_28	liver	Liver_down	0.0003829263289984	Liver	Low LMD regions	Before variant filtering
cfWGS_MGI_Training_liver_I_28	liver	Liver_up	0.0003711540450142	Liver	High LMD regions	Before variant filtering
cfWGS_MGI_Training_liver_I_29	liver	Liver_down	0.0004083048356457	Liver	Low LMD regions	Before variant filtering
cfWGS_MGI_Training_liver_I_29	liver	Liver_up	0.0003573488475219	Liver	High LMD regions	Before variant filtering
cfWGS_MGI_Training_liver_II_13	liver	Liver_down	0.0003999204889808	Liver	Low LMD regions	Before variant filtering
cfWGS_MGI_Training_liver_II_13	liver	Liver_up	0.0003623005920326	Liver	High LMD regions	Before variant filtering
cfWGS_MGI_Training_liver_I_30	liver	Liver_down	0.0003853811360684	Liver	Low LMD regions	Before variant filtering
cfWGS_MGI_Training_liver_I_30	liver	Liver_up	0.0003501829235938	Liver	High LMD regions	Before variant filtering
cfWGS_MGI_Training_liver_I_31	liver	Liver_down	0.0003906538071824	Liver	Low LMD regions	Before variant filtering
cfWGS_MGI_Training_liver_I_31	liver	Liver_up	0.0003684248276809	Liver	High LMD regions	Before variant filtering
cfWGS_MGI_Training_liver_II_14	liver	Liver_down	0.0003791644694153	Liver	Low LMD regions	Before variant filtering
cfWGS_MGI_Training_liver_II_14	liver	Liver_up	0.0003583041454571	Liver	High LMD regions	Before variant filtering
cfWGS_MGI_Training_liver_II_15	liver	Liver_down	0.0003949774772384	Liver	Low LMD regions	Before variant filtering
cfWGS_MGI_Training_liver_II_15	liver	Liver_up	0.0003494777816867	Liver	High LMD regions	Before variant filtering
cfWGS_MGI_Training_liver_II_16	liver	Liver_down	0.0003963819169646	Liver	Low LMD regions	Before variant filtering
cfWGS_MGI_Training_liver_II_16	liver	Liver_up	0.0003584375806679	Liver	High LMD regions	Before variant filtering
cfWGS_MGI_Training_liver_I_32	liver	Liver_down	0.00040386967427	Liver	Low LMD regions	Before variant filtering
cfWGS_MGI_Training_liver_I_32	liver	Liver_up	0.0003680398034661	Liver	High LMD regions	Before variant filtering
cfWGS_MGI_Training_liver_II_17	liver	Liver_down	0.0003761164870187	Liver	Low LMD regions	Before variant filtering
cfWGS_MGI_Training_liver_II_17	liver	Liver_up	0.0003722808532118	Liver	High LMD regions	Before variant filtering
cfWGS_MGI_Training_liver_I_33	liver	Liver_down	0.0004042108949844	Liver	Low LMD regions	Before variant filtering
cfWGS_MGI_Training_liver_I_33	liver	Liver_up	0.0003616350598083	Liver	High LMD regions	Before variant filtering
cfWGS_MGI_Training_liver_I_34	liver	Liver_down	0.0004043815145607	Liver	Low LMD regions	Before variant filtering
cfWGS_MGI_Training_liver_I_34	liver	Liver_up	0.0003714895902991	Liver	High LMD regions	Before variant filtering
cfWGS_MGI_Training_liver_I_35	liver	Liver_down	0.0003873027047035	Liver	Low LMD regions	Before variant filtering
cfWGS_MGI_Training_liver_I_35	liver	Liver_up	0.0003706111060039	Liver	High LMD regions	Before variant filtering
cfWGS_MGI_Training_liver_I_36	liver	Liver_down	0.0003721857100353	Liver	Low LMD regions	Before variant filtering
cfWGS_MGI_Training_liver_I_36	liver	Liver_up	0.0003697936593275	Liver	High LMD regions	Before variant filtering
cfWGS_MGI_Training_liver_II_18	liver	Liver_down	0.0003809101191409	Liver	Low LMD regions	Before variant filtering
cfWGS_MGI_Training_liver_II_18	liver	Liver_up	0.0003655474956376	Liver	High LMD regions	Before variant filtering
cfWGS_MGI_Training_liver_I_37	liver	Liver_down	0.0003794204718984	Liver	Low LMD regions	Before variant filtering
cfWGS_MGI_Training_liver_I_37	liver	Liver_up	0.0003545719738114	Liver	High LMD regions	Before variant filtering
cfWGS_MGI_Training_liver_II_19	liver	Liver_down	0.0003907246018902	Liver	Low LMD regions	Before variant filtering
cfWGS_MGI_Training_liver_II_19	liver	Liver_up	0.0003617861447588	Liver	High LMD regions	Before variant filtering
cfWGS_MGI_Training_liver_I_38	liver	Liver_down	0.0003824334097836	Liver	Low LMD regions	Before variant filtering
cfWGS_MGI_Training_liver_I_38	liver	Liver_up	0.0003594218047086	Liver	High LMD regions	Before variant filtering
cfWGS_MGI_Training_liver_IV_14	liver	Liver_down	0.0004099335057734	Liver	Low LMD regions	Before variant filtering
cfWGS_MGI_Training_liver_IV_14	liver	Liver_up	0.0003649434493562	Liver	High LMD regions	Before variant filtering
cfWGS_MGI_Training_liver_I_39	liver	Liver_down	0.0003963114523629	Liver	Low LMD regions	Before variant filtering
cfWGS_MGI_Training_liver_I_39	liver	Liver_up	0.0003698871851792	Liver	High LMD regions	Before variant filtering
cfWGS_MGI_Training_liver_I_40	liver	Liver_down	0.000377117078238	Liver	Low LMD regions	Before variant filtering
cfWGS_MGI_Training_liver_I_40	liver	Liver_up	0.0003467949986515	Liver	High LMD regions	Before variant filtering
cfWGS_MGI_Training_liver_II_20	liver	Liver_down	0.0003949948808458	Liver	Low LMD regions	Before variant filtering
cfWGS_MGI_Training_liver_II_20	liver	Liver_up	0.0003638599042938	Liver	High LMD regions	Before variant filtering
cfWGS_MGI_Training_liver_I_41	liver	Liver_down	0.0003621125544332	Liver	Low LMD regions	Before variant filtering
cfWGS_MGI_Training_liver_I_41	liver	Liver_up	0.0003763149866655	Liver	High LMD regions	Before variant filtering
cfWGS_MGI_Training_liver_II_21	liver	Liver_down	0.0003906651250045	Liver	Low LMD regions	Before variant filtering
cfWGS_MGI_Training_liver_II_21	liver	Liver_up	0.0003606048304731	Liver	High LMD regions	Before variant filtering
cfWGS_MGI_Training_liver_II_22	liver	Liver_down	0.0004012786596966	Liver	Low LMD regions	Before variant filtering
cfWGS_MGI_Training_liver_II_22	liver	Liver_up	0.0003627830033053	Liver	High LMD regions	Before variant filtering
cfWGS_MGI_Training_liver_I_42	liver	Liver_down	0.0004063085518118	Liver	Low LMD regions	Before variant filtering
cfWGS_MGI_Training_liver_I_42	liver	Liver_up	0.0003624538135309	Liver	High LMD regions	Before variant filtering
cfWGS_MGI_Training_liver_I_43	liver	Liver_down	0.0003842862059802	Liver	Low LMD regions	Before variant filtering
cfWGS_MGI_Training_liver_I_43	liver	Liver_up	0.0003607716686613	Liver	High LMD regions	Before variant filtering
cfWGS_MGI_Training_liver_I_44	liver	Liver_down	0.0004090001353086	Liver	Low LMD regions	Before variant filtering
cfWGS_MGI_Training_liver_I_44	liver	Liver_up	0.0003506391791433	Liver	High LMD regions	Before variant filtering
cfWGS_MGI_Training_liver_I_45	liver	Liver_down	0.0003779371826583	Liver	Low LMD regions	Before variant filtering
cfWGS_MGI_Training_liver_I_45	liver	Liver_up	0.0003617195204612	Liver	High LMD regions	Before variant filtering
cfWGS_MGI_Training_liver_II_0	liver	Liver_down	0.000401674206418	Liver	Low LMD regions	Before variant filtering
cfWGS_MGI_Training_liver_II_0	liver	Liver_up	0.0003645203258556	Liver	High LMD regions	Before variant filtering
cfWGS_MGI_Training_liver_I_0	liver	Liver_down	0.0003995234588329	Liver	Low LMD regions	Before variant filtering
cfWGS_MGI_Training_liver_I_0	liver	Liver_up	0.0003441608260334	Liver	High LMD regions	Before variant filtering
cfWGS_MGI_Training_liver_I_1	liver	Liver_down	0.0003811510770741	Liver	Low LMD regions	Before variant filtering
cfWGS_MGI_Training_liver_I_1	liver	Liver_up	0.0003476837124574	Liver	High LMD regions	Before variant filtering
cfWGS_MGI_Training_liver_I_2	liver	Liver_down	0.000376051014242	Liver	Low LMD regions	Before variant filtering
cfWGS_MGI_Training_liver_I_2	liver	Liver_up	0.0003760297557186	Liver	High LMD regions	Before variant filtering
cfWGS_MGI_Training_liver_I_3	liver	Liver_down	0.0004036492619824	Liver	Low LMD regions	Before variant filtering
cfWGS_MGI_Training_liver_I_3	liver	Liver_up	0.0003404452760448	Liver	High LMD regions	Before variant filtering
cfWGS_MGI_Training_liver_I_4	liver	Liver_down	0.0003941957874808	Liver	Low LMD regions	Before variant filtering
cfWGS_MGI_Training_liver_I_4	liver	Liver_up	0.0003569930555481	Liver	High LMD regions	Before variant filtering
cfWGS_MGI_Training_liver_I_5	liver	Liver_down	0.0004039971802428	Liver	Low LMD regions	Before variant filtering
cfWGS_MGI_Training_liver_I_5	liver	Liver_up	0.0003604975216792	Liver	High LMD regions	Before variant filtering
cfWGS_MGI_Training_liver_I_6	liver	Liver_down	0.0003873571548719	Liver	Low LMD regions	Before variant filtering
cfWGS_MGI_Training_liver_I_6	liver	Liver_up	0.0003603574471008	Liver	High LMD regions	Before variant filtering
cfWGS_MGI_Training_liver_I_7	liver	Liver_down	0.0004038775475367	Liver	Low LMD regions	Before variant filtering
cfWGS_MGI_Training_liver_I_7	liver	Liver_up	0.0003561585577858	Liver	High LMD regions	Before variant filtering
cfWGS_MGI_Training_liver_I_8	liver	Liver_down	0.0004161170997613	Liver	Low LMD regions	Before variant filtering
cfWGS_MGI_Training_liver_I_8	liver	Liver_up	0.0003525403551359	Liver	High LMD regions	Before variant filtering
cfWGS_MGI_Training_liver_I_9	liver	Liver_down	0.0004005453184161	Liver	Low LMD regions	Before variant filtering
cfWGS_MGI_Training_liver_I_9	liver	Liver_up	0.0003650299223393	Liver	High LMD regions	Before variant filtering
cfWGS_MGI_Training_liver_I_10	liver	Liver_down	0.0004217224152385	Liver	Low LMD regions	Before variant filtering
cfWGS_MGI_Training_liver_I_10	liver	Liver_up	0.000344208769053	Liver	High LMD regions	Before variant filtering
cfWGS_MGI_Training_liver_I_11	liver	Liver_down	0.000385079223091	Liver	Low LMD regions	Before variant filtering
cfWGS_MGI_Training_liver_I_11	liver	Liver_up	0.0003455308729516	Liver	High LMD regions	Before variant filtering
cfWGS_MGI_Training_liver_III_1	liver	Liver_down	0.000375462984998	Liver	Low LMD regions	Before variant filtering
cfWGS_MGI_Training_liver_III_1	liver	Liver_up	0.0003579213084633	Liver	High LMD regions	Before variant filtering
cfWGS_MGI_Training_liver_IV_0	liver	Liver_down	0.000385276056573	Liver	Low LMD regions	Before variant filtering
cfWGS_MGI_Training_liver_IV_0	liver	Liver_up	0.0003649175517113	Liver	High LMD regions	Before variant filtering
cfWGS_MGI_Training_liver_IV_1	liver	Liver_down	0.0003761024627046	Liver	Low LMD regions	Before variant filtering
cfWGS_MGI_Training_liver_IV_1	liver	Liver_up	0.0003676157100843	Liver	High LMD regions	Before variant filtering
cfWGS_MGI_Training_liver_IV_2	liver	Liver_down	0.0003633406848257	Liver	Low LMD regions	Before variant filtering
cfWGS_MGI_Training_liver_IV_2	liver	Liver_up	0.0003647274310488	Liver	High LMD regions	Before variant filtering
cfWGS_MGI_Training_liver_IV_3	liver	Liver_down	0.0003944717490762	Liver	Low LMD regions	Before variant filtering
cfWGS_MGI_Training_liver_IV_3	liver	Liver_up	0.0003483059635294	Liver	High LMD regions	Before variant filtering
cfWGS_MGI_Training_liver_IV_4	liver	Liver_down	0.00039199516229	Liver	Low LMD regions	Before variant filtering
cfWGS_MGI_Training_liver_IV_4	liver	Liver_up	0.0003497548392612	Liver	High LMD regions	Before variant filtering
cfWGS_MGI_Training_liver_IV_5	liver	Liver_down	0.000400305121544	Liver	Low LMD regions	Before variant filtering
cfWGS_MGI_Training_liver_IV_5	liver	Liver_up	0.0003473334578285	Liver	High LMD regions	Before variant filtering
cfWGS_MGI_Training_liver_IV_6	liver	Liver_down	0.0003870185667447	Liver	Low LMD regions	Before variant filtering
cfWGS_MGI_Training_liver_IV_6	liver	Liver_up	0.0003562394894489	Liver	High LMD regions	Before variant filtering
cfWGS_MGI_Training_liver_III_2	liver	Liver_down	0.0003696874413805	Liver	Low LMD regions	Before variant filtering
cfWGS_MGI_Training_liver_III_2	liver	Liver_up	0.000352481703368	Liver	High LMD regions	Before variant filtering
cfWGS_MGI_Training_liver_IV_7	liver	Liver_down	0.0003780660077953	Liver	Low LMD regions	Before variant filtering
cfWGS_MGI_Training_liver_IV_7	liver	Liver_up	0.0003694361667781	Liver	High LMD regions	Before variant filtering
cfWGS_MGI_Training_liver_I_46	liver	Liver_down	0.0003874779636731	Liver	Low LMD regions	Before variant filtering
cfWGS_MGI_Training_liver_I_46	liver	Liver_up	0.0003757621914787	Liver	High LMD regions	Before variant filtering
cfWGS_MGI_Training_liver_I_47	liver	Liver_down	0.0003795170210895	Liver	Low LMD regions	Before variant filtering
cfWGS_MGI_Training_liver_I_47	liver	Liver_up	0.0003692173652612	Liver	High LMD regions	Before variant filtering
cfWGS_MGI_Training_liver_I_48	liver	Liver_down	0.0003792543205654	Liver	Low LMD regions	Before variant filtering
cfWGS_MGI_Training_liver_I_48	liver	Liver_up	0.0003655652149734	Liver	High LMD regions	Before variant filtering
cfWGS_MGI_Training_liver_I_49	liver	Liver_down	0.0003732594017002	Liver	Low LMD regions	Before variant filtering
cfWGS_MGI_Training_liver_I_49	liver	Liver_up	0.0003865632601946	Liver	High LMD regions	Before variant filtering
cfWGS_MGI_Training_liver_II_23	liver	Liver_down	0.0003893574932714	Liver	Low LMD regions	Before variant filtering
cfWGS_MGI_Training_liver_II_23	liver	Liver_up	0.0003657868776065	Liver	High LMD regions	Before variant filtering
cfWGS_MGI_Training_liver_II_24	liver	Liver_down	0.0003786645494045	Liver	Low LMD regions	Before variant filtering
cfWGS_MGI_Training_liver_II_24	liver	Liver_up	0.0003515327155106	Liver	High LMD regions	Before variant filtering
cfWGS_MGI_Training_liver_I_50	liver	Liver_down	0.0003585315823304	Liver	Low LMD regions	Before variant filtering
cfWGS_MGI_Training_liver_I_50	liver	Liver_up	0.0003730871227699	Liver	High LMD regions	Before variant filtering
cfWGS_MGI_Training_liver_I_51	liver	Liver_down	0.0003838698840788	Liver	Low LMD regions	Before variant filtering
cfWGS_MGI_Training_liver_I_51	liver	Liver_up	0.000358834924887	Liver	High LMD regions	Before variant filtering
cfWGS_MGI_Training_liver_I_52	liver	Liver_down	0.0003859673921458	Liver	Low LMD regions	Before variant filtering
cfWGS_MGI_Training_liver_I_52	liver	Liver_up	0.0003726233683779	Liver	High LMD regions	Before variant filtering
cfWGS_MGI_Training_liver_I_53	liver	Liver_down	0.000364934186177	Liver	Low LMD regions	Before variant filtering
cfWGS_MGI_Training_liver_I_53	liver	Liver_up	0.0003738936777431	Liver	High LMD regions	Before variant filtering
cfWGS_MGI_Training_liver_I_54	liver	Liver_down	0.000377979918032	Liver	Low LMD regions	Before variant filtering
cfWGS_MGI_Training_liver_I_54	liver	Liver_up	0.0003748903108997	Liver	High LMD regions	Before variant filtering
cfWGS_MGI_Training_liver_I_55	liver	Liver_down	0.0003849767554857	Liver	Low LMD regions	Before variant filtering
cfWGS_MGI_Training_liver_I_55	liver	Liver_up	0.0003774367177472	Liver	High LMD regions	Before variant filtering
cfWGS_MGI_Training_liver_II_25	liver	Liver_down	0.0003720662400754	Liver	Low LMD regions	Before variant filtering
cfWGS_MGI_Training_liver_II_25	liver	Liver_up	0.0003761741288351	Liver	High LMD regions	Before variant filtering
cfWGS_MGI_Training_liver_II_26	liver	Liver_down	0.0003878255944795	Liver	Low LMD regions	Before variant filtering
cfWGS_MGI_Training_liver_II_26	liver	Liver_up	0.0003853654181694	Liver	High LMD regions	Before variant filtering
cfWGS_MGI_Training_liver_I_56	liver	Liver_down	0.0003838808357167	Liver	Low LMD regions	Before variant filtering
cfWGS_MGI_Training_liver_I_56	liver	Liver_up	0.0003780118212413	Liver	High LMD regions	Before variant filtering
cfWGS_MGI_Training_liver_I_57	liver	Liver_down	0.0003662471281271	Liver	Low LMD regions	Before variant filtering
cfWGS_MGI_Training_liver_I_57	liver	Liver_up	0.0003833837472891	Liver	High LMD regions	Before variant filtering
cfWGS_MGI_Training_liver_I_58	liver	Liver_down	0.0004052399743968	Liver	Low LMD regions	Before variant filtering
cfWGS_MGI_Training_liver_I_58	liver	Liver_up	0.0003807711443267	Liver	High LMD regions	Before variant filtering
cfWGS_MGI_Training_liver_I_59	liver	Liver_down	0.0003845480285419	Liver	Low LMD regions	Before variant filtering
cfWGS_MGI_Training_liver_I_59	liver	Liver_up	0.0003755750061411	Liver	High LMD regions	Before variant filtering
cfWGS_MGI_Training_liver_I_60	liver	Liver_down	0.0003846252937791	Liver	Low LMD regions	Before variant filtering
cfWGS_MGI_Training_liver_I_60	liver	Liver_up	0.0003823534968667	Liver	High LMD regions	Before variant filtering
cfWGS_MGI_Training_liver_I_61	liver	Liver_down	0.0003754927051014	Liver	Low LMD regions	Before variant filtering
cfWGS_MGI_Training_liver_I_61	liver	Liver_up	0.0003731804057375	Liver	High LMD regions	Before variant filtering
cfWGS_MGI_Training_liver_III_5	liver	Liver_down	0.0003869492408847	Liver	Low LMD regions	Before variant filtering
cfWGS_MGI_Training_liver_III_5	liver	Liver_up	0.0003785777550616	Liver	High LMD regions	Before variant filtering
cfWGS_MGI_Training_liver_II_27	liver	Liver_down	0.0003641213512434	Liver	Low LMD regions	Before variant filtering
cfWGS_MGI_Training_liver_II_27	liver	Liver_up	0.0003856569505317	Liver	High LMD regions	Before variant filtering
cfWGS_MGI_Training_liver_II_28	liver	Liver_down	0.0003754157367575	Liver	Low LMD regions	Before variant filtering
cfWGS_MGI_Training_liver_II_28	liver	Liver_up	0.0003883564208836	Liver	High LMD regions	Before variant filtering
cfWGS_MGI_Training_liver_I_62	liver	Liver_down	0.0003668583099581	Liver	Low LMD regions	Before variant filtering
cfWGS_MGI_Training_liver_I_62	liver	Liver_up	0.0003648827964166	Liver	High LMD regions	Before variant filtering
cfWGS_MGI_Training_liver_I_63	liver	Liver_down	0.0003748431691393	Liver	Low LMD regions	Before variant filtering
cfWGS_MGI_Training_liver_I_63	liver	Liver_up	0.0003889336991091	Liver	High LMD regions	Before variant filtering
cfWGS_MGI_Training_liver_I_64	liver	Liver_down	0.0003604267241945	Liver	Low LMD regions	Before variant filtering
cfWGS_MGI_Training_liver_I_64	liver	Liver_up	0.0003856060015804	Liver	High LMD regions	Before variant filtering
cfWGS_MGI_Training_liver_I_65	liver	Liver_down	0.0003760392986464	Liver	Low LMD regions	Before variant filtering
cfWGS_MGI_Training_liver_I_65	liver	Liver_up	0.0003777706411134	Liver	High LMD regions	Before variant filtering
cfWGS_MGI_Training_liver_I_66	liver	Liver_down	0.000389778642918	Liver	Low LMD regions	Before variant filtering
cfWGS_MGI_Training_liver_I_66	liver	Liver_up	0.0003887407848771	Liver	High LMD regions	Before variant filtering
cfWGS_MGI_Training_liver_I_67	liver	Liver_down	0.0003717718302975	Liver	Low LMD regions	Before variant filtering
cfWGS_MGI_Training_liver_I_67	liver	Liver_up	0.0003846116303913	Liver	High LMD regions	Before variant filtering
cfWGS_MGI_Training_liver_III_6	liver	Liver_down	0.0003703507537363	Liver	Low LMD regions	Before variant filtering
cfWGS_MGI_Training_liver_III_6	liver	Liver_up	0.0003601748532734	Liver	High LMD regions	Before variant filtering
cfWGS_MGI_Training_liver_I_68	liver	Liver_down	0.0003680502160508	Liver	Low LMD regions	Before variant filtering
cfWGS_MGI_Training_liver_I_68	liver	Liver_up	0.0003926838663615	Liver	High LMD regions	Before variant filtering
cfWGS_MGI_Training_liver_I_69	liver	Liver_down	0.000384972861487	Liver	Low LMD regions	Before variant filtering
cfWGS_MGI_Training_liver_I_69	liver	Liver_up	0.0003766776578114	Liver	High LMD regions	Before variant filtering
cfWGS_MGI_Training_liver_I_70	liver	Liver_down	0.000368181474993	Liver	Low LMD regions	Before variant filtering
cfWGS_MGI_Training_liver_I_70	liver	Liver_up	0.0003755167875762	Liver	High LMD regions	Before variant filtering
cfWGS_MGI_Training_liver_II_29	liver	Liver_down	0.0003851145275867	Liver	Low LMD regions	Before variant filtering
cfWGS_MGI_Training_liver_II_29	liver	Liver_up	0.0003618546154956	Liver	High LMD regions	Before variant filtering
cfWGS_MGI_Training_liver_I_71	liver	Liver_down	0.0004065344778083	Liver	Low LMD regions	Before variant filtering
cfWGS_MGI_Training_liver_I_71	liver	Liver_up	0.0003548761223204	Liver	High LMD regions	Before variant filtering
cfWGS_MGI_Training_liver_I_72	liver	Liver_down	0.0004064641645977	Liver	Low LMD regions	Before variant filtering
cfWGS_MGI_Training_liver_I_72	liver	Liver_up	0.0003397035375985	Liver	High LMD regions	Before variant filtering
cfWGS_MGI_Training_liver_II_30	liver	Liver_down	0.0003844000687767	Liver	Low LMD regions	Before variant filtering
cfWGS_MGI_Training_liver_II_30	liver	Liver_up	0.0003624965600402	Liver	High LMD regions	Before variant filtering
cfWGS_MGI_Training_liver_III_7	liver	Liver_down	0.0003797321643475	Liver	Low LMD regions	Before variant filtering
cfWGS_MGI_Training_liver_III_7	liver	Liver_up	0.0003682740220275	Liver	High LMD regions	Before variant filtering
cfWGS_MGI_Training_liver_I_73	liver	Liver_down	0.0004079872578126	Liver	Low LMD regions	Before variant filtering
cfWGS_MGI_Training_liver_I_73	liver	Liver_up	0.0003656391096957	Liver	High LMD regions	Before variant filtering
cfWGS_MGI_Training_liver_I_74	liver	Liver_down	0.0004141880915116	Liver	Low LMD regions	Before variant filtering
cfWGS_MGI_Training_liver_I_74	liver	Liver_up	0.00034525725094	Liver	High LMD regions	Before variant filtering
cfWGS_MGI_Training_liver_III_8	liver	Liver_down	0.0003858249210607	Liver	Low LMD regions	Before variant filtering
cfWGS_MGI_Training_liver_III_8	liver	Liver_up	0.0003652837842711	Liver	High LMD regions	Before variant filtering
cfWGS_MGI_Training_liver_I_75	liver	Liver_down	0.0004022089700614	Liver	Low LMD regions	Before variant filtering
cfWGS_MGI_Training_liver_I_75	liver	Liver_up	0.0003477438692414	Liver	High LMD regions	Before variant filtering
cfWGS_MGI_Training_liver_III_9	liver	Liver_down	0.0004023106533836	Liver	Low LMD regions	Before variant filtering
cfWGS_MGI_Training_liver_III_9	liver	Liver_up	0.0003653142609199	Liver	High LMD regions	Before variant filtering
cfWGS_MGI_Training_liver_II_31	liver	Liver_down	0.0003892916504657	Liver	Low LMD regions	Before variant filtering
cfWGS_MGI_Training_liver_II_31	liver	Liver_up	0.0003552077796038	Liver	High LMD regions	Before variant filtering
cfWGS_MGI_Training_liver_I_76	liver	Liver_down	0.0003887023289277	Liver	Low LMD regions	Before variant filtering
cfWGS_MGI_Training_liver_I_76	liver	Liver_up	0.0003651914351104	Liver	High LMD regions	Before variant filtering
cfWGS_MGI_Training_liver_I_77	liver	Liver_down	0.0004007067936427	Liver	Low LMD regions	Before variant filtering
cfWGS_MGI_Training_liver_I_77	liver	Liver_up	0.0003427335816516	Liver	High LMD regions	Before variant filtering
cfWGS_MGI_Training_liver_III_10	liver	Liver_down	0.0004308848266682	Liver	Low LMD regions	Before variant filtering
cfWGS_MGI_Training_liver_III_10	liver	Liver_up	0.000325731469084	Liver	High LMD regions	Before variant filtering
cfWGS_MGI_Training_liver_I_78	liver	Liver_down	0.0003916035378653	Liver	Low LMD regions	Before variant filtering
cfWGS_MGI_Training_liver_I_78	liver	Liver_up	0.0003430637895285	Liver	High LMD regions	Before variant filtering
cfWGS_MGI_Training_liver_I_79	liver	Liver_down	0.0003685575640499	Liver	Low LMD regions	Before variant filtering
cfWGS_MGI_Training_liver_I_79	liver	Liver_up	0.0003544930685022	Liver	High LMD regions	Before variant filtering
cfWGS_MGI_Training_liver_III_11	liver	Liver_down	0.0003688702530703	Liver	Low LMD regions	Before variant filtering
cfWGS_MGI_Training_liver_III_11	liver	Liver_up	0.0003578200850506	Liver	High LMD regions	Before variant filtering
cfWGS_MGI_Training_liver_III_12	liver	Liver_down	0.0003883682725842	Liver	Low LMD regions	Before variant filtering
cfWGS_MGI_Training_liver_III_12	liver	Liver_up	0.0003734337428626	Liver	High LMD regions	Before variant filtering
cfWGS_MGI_Training_liver_I_80	liver	Liver_down	0.0003832001290202	Liver	Low LMD regions	Before variant filtering
cfWGS_MGI_Training_liver_I_80	liver	Liver_up	0.0003416009773894	Liver	High LMD regions	Before variant filtering
cfWGS_MGI_Training_liver_I_81	liver	Liver_down	0.0003875162590069	Liver	Low LMD regions	Before variant filtering
cfWGS_MGI_Training_liver_I_81	liver	Liver_up	0.0003479387787837	Liver	High LMD regions	Before variant filtering
cfWGS_MGI_Training_liver_II_32	liver	Liver_down	0.0003956931427386	Liver	Low LMD regions	Before variant filtering
cfWGS_MGI_Training_liver_II_32	liver	Liver_up	0.0003527908702264	Liver	High LMD regions	Before variant filtering
cfWGS_MGI_Training_liver_II_33	liver	Liver_down	0.0003790527559979	Liver	Low LMD regions	Before variant filtering
cfWGS_MGI_Training_liver_II_33	liver	Liver_up	0.0003745544867941	Liver	High LMD regions	Before variant filtering
cfWGS_MGI_Training_liver_III_13	liver	Liver_down	0.0003874450192217	Liver	Low LMD regions	Before variant filtering
cfWGS_MGI_Training_liver_III_13	liver	Liver_up	0.0003451308792584	Liver	High LMD regions	Before variant filtering
cfWGS_MGI_Training_liver_IV_15	liver	Liver_down	0.0003834009473465	Liver	Low LMD regions	Before variant filtering
cfWGS_MGI_Training_liver_IV_15	liver	Liver_up	0.0003765678334725	Liver	High LMD regions	Before variant filtering
cfWGS_MGI_Training_liver_IV_16	liver	Liver_down	0.0003815399249199	Liver	Low LMD regions	Before variant filtering
cfWGS_MGI_Training_liver_IV_16	liver	Liver_up	0.0003677669620672	Liver	High LMD regions	Before variant filtering
cfWGS_MGI_Training_liver_III_14	liver	Liver_down	0.000407079546152	Liver	Low LMD regions	Before variant filtering
cfWGS_MGI_Training_liver_III_14	liver	Liver_up	0.0003723852772777	Liver	High LMD regions	Before variant filtering
cfWGS_MGI_Training_liver_III_15	liver	Liver_down	0.0003873863356405	Liver	Low LMD regions	Before variant filtering
cfWGS_MGI_Training_liver_III_15	liver	Liver_up	0.0003626561043912	Liver	High LMD regions	Before variant filtering
cfWGS_MGI_Training_liver_IV_17	liver	Liver_down	0.0003912211664801	Liver	Low LMD regions	Before variant filtering
cfWGS_MGI_Training_liver_IV_17	liver	Liver_up	0.0003684671833914	Liver	High LMD regions	Before variant filtering
cfWGS_MGI_Training_liver_III_16	liver	Liver_down	0.00038147473156	Liver	Low LMD regions	Before variant filtering
cfWGS_MGI_Training_liver_III_16	liver	Liver_up	0.0003491504148314	Liver	High LMD regions	Before variant filtering
cfWGS_MGI_Training_liver_IV_18	liver	Liver_down	0.0003967866455196	Liver	Low LMD regions	Before variant filtering
cfWGS_MGI_Training_liver_IV_18	liver	Liver_up	0.0003512600080591	Liver	High LMD regions	Before variant filtering
cfWGS_MGI_Training_liver_IV_8	liver	Liver_down	0.0003908880994038	Liver	Low LMD regions	Before variant filtering
cfWGS_MGI_Training_liver_IV_8	liver	Liver_up	0.0003667510614576	Liver	High LMD regions	Before variant filtering
cfWGS_MGI_Training_liver_III_17	liver	Liver_down	0.0003831096061356	Liver	Low LMD regions	Before variant filtering
cfWGS_MGI_Training_liver_III_17	liver	Liver_up	0.0003648926167658	Liver	High LMD regions	Before variant filtering
cfWGS_MGI_Training_liver_III_18	liver	Liver_down	0.0003652416489517	Liver	Low LMD regions	Before variant filtering
cfWGS_MGI_Training_liver_III_18	liver	Liver_up	0.0003681363574378	Liver	High LMD regions	Before variant filtering
cfWGS_MGI_Training_liver_IV_19	liver	Liver_down	0.0003732334672191	Liver	Low LMD regions	Before variant filtering
cfWGS_MGI_Training_liver_IV_19	liver	Liver_up	0.000355334043254	Liver	High LMD regions	Before variant filtering
cfWGS_MGI_Training_liver_IV_20	liver	Liver_down	0.0003829105858282	Liver	Low LMD regions	Before variant filtering
cfWGS_MGI_Training_liver_IV_20	liver	Liver_up	0.0003579717190003	Liver	High LMD regions	Before variant filtering
cfWGS_MGI_Training_liver_III_19	liver	Liver_down	0.000379606262339	Liver	Low LMD regions	Before variant filtering
cfWGS_MGI_Training_liver_III_19	liver	Liver_up	0.000360045889298	Liver	High LMD regions	Before variant filtering
cfWGS_MGI_Training_liver_IV_21	liver	Liver_down	0.0003895165833454	Liver	Low LMD regions	Before variant filtering
cfWGS_MGI_Training_liver_IV_21	liver	Liver_up	0.000370761057812	Liver	High LMD regions	Before variant filtering
cfWGS_MGI_Training_liver_III_20	liver	Liver_down	0.0003995015833759	Liver	Low LMD regions	Before variant filtering
cfWGS_MGI_Training_liver_III_20	liver	Liver_up	0.0003429464326245	Liver	High LMD regions	Before variant filtering
cfWGS_MGI_Training_liver_IV_22	liver	Liver_down	0.0003994503151161	Liver	Low LMD regions	Before variant filtering
cfWGS_MGI_Training_liver_IV_22	liver	Liver_up	0.0003480705953584	Liver	High LMD regions	Before variant filtering
cfWGS_MGI_Training_liver_IV_9	liver	Liver_down	0.0003609725086367	Liver	Low LMD regions	Before variant filtering
cfWGS_MGI_Training_liver_IV_9	liver	Liver_up	0.0003354579977552	Liver	High LMD regions	Before variant filtering
cfWGS_MGI_Training_liver_IV_23	liver	Liver_down	0.00038767243007	Liver	Low LMD regions	Before variant filtering
cfWGS_MGI_Training_liver_IV_23	liver	Liver_up	0.0003421048664477	Liver	High LMD regions	Before variant filtering
cfWGS_MGI_Training_liver_IV_24	liver	Liver_down	0.000425452562733	Liver	Low LMD regions	Before variant filtering
cfWGS_MGI_Training_liver_IV_24	liver	Liver_up	0.0003443007690856	Liver	High LMD regions	Before variant filtering
cfWGS_MGI_Training_liver_IV_25	liver	Liver_down	0.0003883040247355	Liver	Low LMD regions	Before variant filtering
cfWGS_MGI_Training_liver_IV_25	liver	Liver_up	0.0003635809078006	Liver	High LMD regions	Before variant filtering
cfWGS_MGI_Training_liver_IV_10	liver	Liver_down	0.0003961350349545	Liver	Low LMD regions	Before variant filtering
cfWGS_MGI_Training_liver_IV_10	liver	Liver_up	0.0003513909224011	Liver	High LMD regions	Before variant filtering
cfWGS_MGI_Training_liver_IV_26	liver	Liver_down	0.0003968912802208	Liver	Low LMD regions	Before variant filtering
cfWGS_MGI_Training_liver_IV_26	liver	Liver_up	0.0003662518405441	Liver	High LMD regions	Before variant filtering
cfWGS_MGI_Training_liver_IV_27	liver	Liver_down	0.0004067096531999	Liver	Low LMD regions	Before variant filtering
cfWGS_MGI_Training_liver_IV_27	liver	Liver_up	0.0003640611356778	Liver	High LMD regions	Before variant filtering
cfWGS_MGI_Training_liver_IV_28	liver	Liver_down	0.0004175938196359	Liver	Low LMD regions	Before variant filtering
cfWGS_MGI_Training_liver_IV_28	liver	Liver_up	0.0003403115152347	Liver	High LMD regions	Before variant filtering
cfWGS_MGI_Training_liver_IV_29	liver	Liver_down	0.0004085370666216	Liver	Low LMD regions	Before variant filtering
cfWGS_MGI_Training_liver_IV_29	liver	Liver_up	0.0003667455019009	Liver	High LMD regions	Before variant filtering
cfWGS_MGI_Training_liver_IV_31	liver	Liver_down	0.0003752572600825	Liver	Low LMD regions	Before variant filtering
cfWGS_MGI_Training_liver_IV_31	liver	Liver_up	0.0003640248924625	Liver	High LMD regions	Before variant filtering
cfWGS_MGI_Training_liver_III_21	liver	Liver_down	0.0003873127081425	Liver	Low LMD regions	Before variant filtering
cfWGS_MGI_Training_liver_III_21	liver	Liver_up	0.0003654076665903	Liver	High LMD regions	Before variant filtering
cfWGS_MGI_Training_liver_IV_32	liver	Liver_down	0.0003697234129108	Liver	Low LMD regions	Before variant filtering
cfWGS_MGI_Training_liver_IV_32	liver	Liver_up	0.0003773958492708	Liver	High LMD regions	Before variant filtering
cfWGS_MGI_Training_liver_III_22	liver	Liver_down	0.0003787083154613	Liver	Low LMD regions	Before variant filtering
cfWGS_MGI_Training_liver_III_22	liver	Liver_up	0.0003697107461557	Liver	High LMD regions	Before variant filtering
cfWGS_MGI_Training_liver_IV_30	liver	Liver_down	0.0003880757640178	Liver	Low LMD regions	Before variant filtering
cfWGS_MGI_Training_liver_IV_30	liver	Liver_up	0.0003813769324064	Liver	High LMD regions	Before variant filtering
cfWGS_MGI_Training_liver_III_23	liver	Liver_down	0.0003700812425249	Liver	Low LMD regions	Before variant filtering
cfWGS_MGI_Training_liver_III_23	liver	Liver_up	0.0003673195576237	Liver	High LMD regions	Before variant filtering
cfWGS_MGI_Training_liver_IV_33	liver	Liver_down	0.0003850290817022	Liver	Low LMD regions	Before variant filtering
cfWGS_MGI_Training_liver_IV_33	liver	Liver_up	0.0003593971139416	Liver	High LMD regions	Before variant filtering
cfWGS_MGI_Training_liver_IV_34	liver	Liver_down	0.0003705624197223	Liver	Low LMD regions	Before variant filtering
cfWGS_MGI_Training_liver_IV_34	liver	Liver_up	0.0003564916096236	Liver	High LMD regions	Before variant filtering
cfWGS_MGI_Training_liver_I_82	liver	Liver_down	0.0004235079205852	Liver	Low LMD regions	Before variant filtering
cfWGS_MGI_Training_liver_I_82	liver	Liver_up	0.0003461676077276	Liver	High LMD regions	Before variant filtering
cfWGS_MGI_Training_liver_IV_35	liver	Liver_down	0.000395279688293	Liver	Low LMD regions	Before variant filtering
cfWGS_MGI_Training_liver_IV_35	liver	Liver_up	0.0003616855190943	Liver	High LMD regions	Before variant filtering
cfWGS_MGI_Training_liver_I_83	liver	Liver_down	0.000409102307088	Liver	Low LMD regions	Before variant filtering
cfWGS_MGI_Training_liver_I_83	liver	Liver_up	0.0003567385190779	Liver	High LMD regions	Before variant filtering
cfWGS_MGI_Training_liver_I_84	liver	Liver_down	0.0004040954927574	Liver	Low LMD regions	Before variant filtering
cfWGS_MGI_Training_liver_I_84	liver	Liver_up	0.0003460291317475	Liver	High LMD regions	Before variant filtering
cfWGS_MGI_Training_liver_II_34	liver	Liver_down	0.000390764309602	Liver	Low LMD regions	Before variant filtering
cfWGS_MGI_Training_liver_II_34	liver	Liver_up	0.0003512487711111	Liver	High LMD regions	Before variant filtering
cfWGS_MGI_Training_liver_III_24	liver	Liver_down	0.0004022348732156	Liver	Low LMD regions	Before variant filtering
cfWGS_MGI_Training_liver_III_24	liver	Liver_up	0.0003389500882103	Liver	High LMD regions	Before variant filtering
cfWGS_MGI_Training_liver_I_85	liver	Liver_down	0.0003823511936224	Liver	Low LMD regions	Before variant filtering
cfWGS_MGI_Training_liver_I_85	liver	Liver_up	0.0003655292843974	Liver	High LMD regions	Before variant filtering
cfWGS_MGI_Training_liver_I_86	liver	Liver_down	0.0003873385411372	Liver	Low LMD regions	Before variant filtering
cfWGS_MGI_Training_liver_I_86	liver	Liver_up	0.0003696263282676	Liver	High LMD regions	Before variant filtering
cfWGS_MGI_Training_liver_III_25	liver	Liver_down	0.0004024493168531	Liver	Low LMD regions	Before variant filtering
cfWGS_MGI_Training_liver_III_25	liver	Liver_up	0.0003592292820909	Liver	High LMD regions	Before variant filtering
cfWGS_MGI_Training_liver_II_35	liver	Liver_down	0.0003818327675344	Liver	Low LMD regions	Before variant filtering
cfWGS_MGI_Training_liver_II_35	liver	Liver_up	0.0003405574111036	Liver	High LMD regions	Before variant filtering
cfWGS_MGI_Training_liver_II_36	liver	Liver_down	0.0003783282779342	Liver	Low LMD regions	Before variant filtering
cfWGS_MGI_Training_liver_II_36	liver	Liver_up	0.0003572624465169	Liver	High LMD regions	Before variant filtering
cfWGS_MGI_Training_liver_II_37	liver	Liver_down	0.0003949740836982	Liver	Low LMD regions	Before variant filtering
cfWGS_MGI_Training_liver_II_37	liver	Liver_up	0.0003582415075921	Liver	High LMD regions	Before variant filtering
cfWGS_MGI_Training_liver_I_87	liver	Liver_down	0.0003748960170985	Liver	Low LMD regions	Before variant filtering
cfWGS_MGI_Training_liver_I_87	liver	Liver_up	0.0003501358398885	Liver	High LMD regions	Before variant filtering
cfWGS_MGI_Training_liver_III_26	liver	Liver_down	0.000408706738127	Liver	Low LMD regions	Before variant filtering
cfWGS_MGI_Training_liver_III_26	liver	Liver_up	0.0003630326173668	Liver	High LMD regions	Before variant filtering
cfWGS_MGI_Training_liver_I_88	liver	Liver_down	0.0003894795453665	Liver	Low LMD regions	Before variant filtering
cfWGS_MGI_Training_liver_I_88	liver	Liver_up	0.0003629133212044	Liver	High LMD regions	Before variant filtering
cfWGS_MGI_Training_liver_I_89	liver	Liver_down	0.000368446107635	Liver	Low LMD regions	Before variant filtering
cfWGS_MGI_Training_liver_I_89	liver	Liver_up	0.0003915928145054	Liver	High LMD regions	Before variant filtering
cfWGS_MGI_Training_liver_I_90	liver	Liver_down	0.0003773445230721	Liver	Low LMD regions	Before variant filtering
cfWGS_MGI_Training_liver_I_90	liver	Liver_up	0.0003661883289104	Liver	High LMD regions	Before variant filtering
cfWGS_MGI_Training_liver_I_91	liver	Liver_down	0.0003796932188043	Liver	Low LMD regions	Before variant filtering
cfWGS_MGI_Training_liver_I_91	liver	Liver_up	0.0003773740679901	Liver	High LMD regions	Before variant filtering
cfWGS_MGI_Training_liver_I_92	liver	Liver_down	0.0003638322071542	Liver	Low LMD regions	Before variant filtering
cfWGS_MGI_Training_liver_I_92	liver	Liver_up	0.000389566973905	Liver	High LMD regions	Before variant filtering
cfWGS_MGI_Training_liver_I_93	liver	Liver_down	0.0003726094904058	Liver	Low LMD regions	Before variant filtering
cfWGS_MGI_Training_liver_I_93	liver	Liver_up	0.0003557728386341	Liver	High LMD regions	Before variant filtering
cfWGS_MGI_Training_liver_I_94	liver	Liver_down	0.0003837790911721	Liver	Low LMD regions	Before variant filtering
cfWGS_MGI_Training_liver_I_94	liver	Liver_up	0.0003594478938762	Liver	High LMD regions	Before variant filtering
cfWGS_MGI_Training_liver_III_27	liver	Liver_down	0.0004095929839431	Liver	Low LMD regions	Before variant filtering
cfWGS_MGI_Training_liver_III_27	liver	Liver_up	0.0003387019315239	Liver	High LMD regions	Before variant filtering
cfWGS_MGI_Training_liver_I_95	liver	Liver_down	0.0003744257032118	Liver	Low LMD regions	Before variant filtering
cfWGS_MGI_Training_liver_I_95	liver	Liver_up	0.0003585628675052	Liver	High LMD regions	Before variant filtering
cfWGS_MGI_Training_liver_I_96	liver	Liver_down	0.000381595655636	Liver	Low LMD regions	Before variant filtering
cfWGS_MGI_Training_liver_I_96	liver	Liver_up	0.0003722990619858	Liver	High LMD regions	Before variant filtering
cfWGS_MGI_Training_liver_I_97	liver	Liver_down	0.0003796226563991	Liver	Low LMD regions	Before variant filtering
cfWGS_MGI_Training_liver_I_97	liver	Liver_up	0.0003730683370708	Liver	High LMD regions	Before variant filtering
cfWGS_MGI_Training_liver_III_29	liver	Liver_down	0.0003724184212874	Liver	Low LMD regions	Before variant filtering
cfWGS_MGI_Training_liver_III_29	liver	Liver_up	0.0003587686763496	Liver	High LMD regions	Before variant filtering
cfWGS_MGI_Training_liver_NA_0	liver	Liver_down	0.0003925842086465	Liver	Low LMD regions	Before variant filtering
cfWGS_MGI_Training_liver_NA_0	liver	Liver_up	0.0003497143683421	Liver	High LMD regions	Before variant filtering
cfWGS_MGI_Training_liver_I_106	liver	Liver_down	0.0003808513143711	Liver	Low LMD regions	Before variant filtering
cfWGS_MGI_Training_liver_I_106	liver	Liver_up	0.0003710579948587	Liver	High LMD regions	Before variant filtering
cfWGS_MGI_Training_liver_I_99	liver	Liver_down	0.0004025213184721	Liver	Low LMD regions	Before variant filtering
cfWGS_MGI_Training_liver_I_99	liver	Liver_up	0.0003406788381285	Liver	High LMD regions	Before variant filtering
cfWGS_MGI_Training_liver_I_100	liver	Liver_down	0.0003957452527868	Liver	Low LMD regions	Before variant filtering
cfWGS_MGI_Training_liver_I_100	liver	Liver_up	0.0003654750485046	Liver	High LMD regions	Before variant filtering
cfWGS_MGI_Training_liver_III_28	liver	Liver_down	0.0003822120161032	Liver	Low LMD regions	Before variant filtering
cfWGS_MGI_Training_liver_III_28	liver	Liver_up	0.000347346289081	Liver	High LMD regions	Before variant filtering
cfWGS_MGI_Training_liver_I_101	liver	Liver_down	0.0003805321642736	Liver	Low LMD regions	Before variant filtering
cfWGS_MGI_Training_liver_I_101	liver	Liver_up	0.0003642916082709	Liver	High LMD regions	Before variant filtering
cfWGS_MGI_Training_liver_I_102	liver	Liver_down	0.0003842668414029	Liver	Low LMD regions	Before variant filtering
cfWGS_MGI_Training_liver_I_102	liver	Liver_up	0.0003532958656213	Liver	High LMD regions	Before variant filtering
cfWGS_MGI_Training_liver_I_103	liver	Liver_down	0.0003972098114829	Liver	Low LMD regions	Before variant filtering
cfWGS_MGI_Training_liver_I_103	liver	Liver_up	0.0003559052834625	Liver	High LMD regions	Before variant filtering
cfWGS_MGI_Training_liver_I_104	liver	Liver_down	0.0003910123255283	Liver	Low LMD regions	Before variant filtering
cfWGS_MGI_Training_liver_I_104	liver	Liver_up	0.0003584071909359	Liver	High LMD regions	Before variant filtering
cfWGS_MGI_Training_liver_I_105	liver	Liver_down	0.0003714627878896	Liver	Low LMD regions	Before variant filtering
cfWGS_MGI_Training_liver_I_105	liver	Liver_up	0.0003669535708262	Liver	High LMD regions	Before variant filtering
cfWGS_MGI_Training_liver_I_98	liver	Liver_down	0.0003838033089755	Liver	Low LMD regions	Before variant filtering
cfWGS_MGI_Training_liver_I_98	liver	Liver_up	0.000364528896308	Liver	High LMD regions	Before variant filtering
cfWGS_MGI_Training_liver_I_107	liver	Liver_down	0.0003659513389794	Liver	Low LMD regions	Before variant filtering
cfWGS_MGI_Training_liver_I_107	liver	Liver_up	0.0003611818987576	Liver	High LMD regions	Before variant filtering
cfWGS_MGI_Training_breast_IV_27	breast	Breast_down	0.0003520146962278	Breast	Low LMD regions	Before variant filtering
cfWGS_MGI_Training_breast_IV_27	breast	Breast_up	0.0002886960924872	Breast	High LMD regions	Before variant filtering
cfWGS_MGI_Training_breast_IV_40	breast	Breast_down	0.0003710921687768	Breast	Low LMD regions	Before variant filtering
cfWGS_MGI_Training_breast_IV_40	breast	Breast_up	0.0002932610718613	Breast	High LMD regions	Before variant filtering
cfWGS_MGI_Training_breast_IV_66	breast	Breast_down	0.0003719125686196	Breast	Low LMD regions	Before variant filtering
cfWGS_MGI_Training_breast_IV_66	breast	Breast_up	0.00031928434805	Breast	High LMD regions	Before variant filtering
cfWGS_MGI_Training_breast_IV_71	breast	Breast_down	0.0003952951977875	Breast	Low LMD regions	Before variant filtering
cfWGS_MGI_Training_breast_IV_71	breast	Breast_up	0.0002816051414687	Breast	High LMD regions	Before variant filtering
cfWGS_MGI_Training_breast_IV_81	breast	Breast_down	0.0003937632329723	Breast	Low LMD regions	Before variant filtering
cfWGS_MGI_Training_breast_IV_81	breast	Breast_up	0.0002820876131285	Breast	High LMD regions	Before variant filtering
cfWGS_MGI_Training_breast_IV_84	breast	Breast_down	0.0003991944099425	Breast	Low LMD regions	Before variant filtering
cfWGS_MGI_Training_breast_IV_84	breast	Breast_up	0.0002988610381348	Breast	High LMD regions	Before variant filtering
cfWGS_MGI_Training_breast_IV_14	breast	Breast_down	0.0003823665952835	Breast	Low LMD regions	Before variant filtering
cfWGS_MGI_Training_breast_IV_14	breast	Breast_up	0.000271419738956	Breast	High LMD regions	Before variant filtering
cfWGS_MGI_Training_breast_IV_15	breast	Breast_down	0.00034835964119	Breast	Low LMD regions	Before variant filtering
cfWGS_MGI_Training_breast_IV_15	breast	Breast_up	0.0003204103113782	Breast	High LMD regions	Before variant filtering
cfWGS_MGI_Training_breast_IV_16	breast	Breast_down	0.0003126944454237	Breast	Low LMD regions	Before variant filtering
cfWGS_MGI_Training_breast_IV_16	breast	Breast_up	0.000338790430752	Breast	High LMD regions	Before variant filtering
cfWGS_MGI_Training_breast_IV_17	breast	Breast_down	0.0003637659231919	Breast	Low LMD regions	Before variant filtering
cfWGS_MGI_Training_breast_IV_17	breast	Breast_up	0.0003033678308009	Breast	High LMD regions	Before variant filtering
cfWGS_MGI_Training_breast_IV_20	breast	Breast_down	0.0003376537865752	Breast	Low LMD regions	Before variant filtering
cfWGS_MGI_Training_breast_IV_20	breast	Breast_up	0.0002855084034506	Breast	High LMD regions	Before variant filtering
cfWGS_MGI_Training_breast_IV_21	breast	Breast_down	0.0003586994623884	Breast	Low LMD regions	Before variant filtering
cfWGS_MGI_Training_breast_IV_21	breast	Breast_up	0.0002988302445844	Breast	High LMD regions	Before variant filtering
cfWGS_MGI_Training_breast_IV_22	breast	Breast_down	0.0003339232850955	Breast	Low LMD regions	Before variant filtering
cfWGS_MGI_Training_breast_IV_22	breast	Breast_up	0.0003183470735511	Breast	High LMD regions	Before variant filtering
cfWGS_MGI_Training_breast_IV_18	breast	Breast_down	0.0003853722880148	Breast	Low LMD regions	Before variant filtering
cfWGS_MGI_Training_breast_IV_18	breast	Breast_up	0.0003464259794365	Breast	High LMD regions	Before variant filtering
cfWGS_MGI_Training_breast_IV_19	breast	Breast_down	0.0003418728359977	Breast	Low LMD regions	Before variant filtering
cfWGS_MGI_Training_breast_IV_19	breast	Breast_up	0.0002933734255547	Breast	High LMD regions	Before variant filtering
cfWGS_MGI_Training_breast_IV_121	breast	Breast_down	0.0003478053652728	Breast	Low LMD regions	Before variant filtering
cfWGS_MGI_Training_breast_IV_121	breast	Breast_up	0.0003304417815731	Breast	High LMD regions	Before variant filtering
cfWGS_MGI_Training_breast_IV_122	breast	Breast_down	0.0003817446113902	Breast	Low LMD regions	Before variant filtering
cfWGS_MGI_Training_breast_IV_122	breast	Breast_up	0.0002845969277071	Breast	High LMD regions	Before variant filtering
cfWGS_MGI_Training_breast_IV_123	breast	Breast_down	0.0003359351569229	Breast	Low LMD regions	Before variant filtering
cfWGS_MGI_Training_breast_IV_123	breast	Breast_up	0.0003162519505768	Breast	High LMD regions	Before variant filtering
cfWGS_MGI_Training_breast_IV_124	breast	Breast_down	0.0003736783823551	Breast	Low LMD regions	Before variant filtering
cfWGS_MGI_Training_breast_IV_124	breast	Breast_up	0.000288503253796	Breast	High LMD regions	Before variant filtering
cfWGS_MGI_Training_breast_IV_125	breast	Breast_down	0.0003930830401736	Breast	Low LMD regions	Before variant filtering
cfWGS_MGI_Training_breast_IV_125	breast	Breast_up	0.0002876100557297	Breast	High LMD regions	Before variant filtering
cfWGS_MGI_Training_breast_IV_126	breast	Breast_down	0.00037505463141	Breast	Low LMD regions	Before variant filtering
cfWGS_MGI_Training_breast_IV_126	breast	Breast_up	0.0002912838546102	Breast	High LMD regions	Before variant filtering
cfWGS_MGI_Training_breast_IV_127	breast	Breast_down	0.0003793762928846	Breast	Low LMD regions	Before variant filtering
cfWGS_MGI_Training_breast_IV_127	breast	Breast_up	0.0003161160391689	Breast	High LMD regions	Before variant filtering
cfWGS_MGI_Training_breast_IV_128	breast	Breast_down	0.000398800813683	Breast	Low LMD regions	Before variant filtering
cfWGS_MGI_Training_breast_IV_128	breast	Breast_up	0.0002811714606091	Breast	High LMD regions	Before variant filtering
cfWGS_MGI_Training_breast_IV_129	breast	Breast_down	0.0003578272702384	Breast	Low LMD regions	Before variant filtering
cfWGS_MGI_Training_breast_IV_129	breast	Breast_up	0.0002890370441942	Breast	High LMD regions	Before variant filtering
cfWGS_MGI_Training_breast_IV_131	breast	Breast_down	0.0003632660744438	Breast	Low LMD regions	Before variant filtering
cfWGS_MGI_Training_breast_IV_131	breast	Breast_up	0.0002887902082503	Breast	High LMD regions	Before variant filtering
cfWGS_MGI_Training_breast_IV_132	breast	Breast_down	0.0003097501362948	Breast	Low LMD regions	Before variant filtering
cfWGS_MGI_Training_breast_IV_132	breast	Breast_up	0.0003868152331713	Breast	High LMD regions	Before variant filtering
cfWGS_MGI_Training_breast_IV_2	breast	Breast_down	0.0003599582020365	Breast	Low LMD regions	Before variant filtering
cfWGS_MGI_Training_breast_IV_2	breast	Breast_up	0.0002888177929886	Breast	High LMD regions	Before variant filtering
cfWGS_MGI_Training_breast_IV_133	breast	Breast_down	0.0003588436457347	Breast	Low LMD regions	Before variant filtering
cfWGS_MGI_Training_breast_IV_133	breast	Breast_up	0.0002891130632461	Breast	High LMD regions	Before variant filtering
cfWGS_MGI_Training_breast_IV_134	breast	Breast_down	0.0004095378732597	Breast	Low LMD regions	Before variant filtering
cfWGS_MGI_Training_breast_IV_134	breast	Breast_up	0.0002595338702845	Breast	High LMD regions	Before variant filtering
cfWGS_MGI_Training_breast_IV_135	breast	Breast_down	0.0003196898899285	Breast	Low LMD regions	Before variant filtering
cfWGS_MGI_Training_breast_IV_135	breast	Breast_up	0.0003104375865758	Breast	High LMD regions	Before variant filtering
cfWGS_MGI_Training_breast_IV_0	breast	Breast_down	0.000349601501858	Breast	Low LMD regions	Before variant filtering
cfWGS_MGI_Training_breast_IV_0	breast	Breast_up	0.0002897205971623	Breast	High LMD regions	Before variant filtering
cfWGS_MGI_Training_breast_IV_1	breast	Breast_down	0.0003676340086243	Breast	Low LMD regions	Before variant filtering
cfWGS_MGI_Training_breast_IV_1	breast	Breast_up	0.0003141076720265	Breast	High LMD regions	Before variant filtering
cfWGS_MGI_Training_breast_IV_3	breast	Breast_down	0.000358610839805	Breast	Low LMD regions	Before variant filtering
cfWGS_MGI_Training_breast_IV_3	breast	Breast_up	0.0002905804368153	Breast	High LMD regions	Before variant filtering
cfWGS_MGI_Training_breast_IV_4	breast	Breast_down	0.0003361314713054	Breast	Low LMD regions	Before variant filtering
cfWGS_MGI_Training_breast_IV_4	breast	Breast_up	0.0002946064576719	Breast	High LMD regions	Before variant filtering
cfWGS_MGI_Training_breast_IV_5	breast	Breast_down	0.0003342586323333	Breast	Low LMD regions	Before variant filtering
cfWGS_MGI_Training_breast_IV_5	breast	Breast_up	0.000370480011754	Breast	High LMD regions	Before variant filtering
cfWGS_MGI_Training_breast_IV_6	breast	Breast_down	0.0003623123388713	Breast	Low LMD regions	Before variant filtering
cfWGS_MGI_Training_breast_IV_6	breast	Breast_up	0.000340322942204	Breast	High LMD regions	Before variant filtering
cfWGS_MGI_Training_breast_IV_7	breast	Breast_down	0.000363767618233	Breast	Low LMD regions	Before variant filtering
cfWGS_MGI_Training_breast_IV_7	breast	Breast_up	0.000300568472993	Breast	High LMD regions	Before variant filtering
cfWGS_MGI_Training_breast_IV_9	breast	Breast_down	0.0003434748476384	Breast	Low LMD regions	Before variant filtering
cfWGS_MGI_Training_breast_IV_9	breast	Breast_up	0.0003095946369217	Breast	High LMD regions	Before variant filtering
cfWGS_MGI_Training_breast_IV_10	breast	Breast_down	0.0004000415230535	Breast	Low LMD regions	Before variant filtering
cfWGS_MGI_Training_breast_IV_10	breast	Breast_up	0.0002846315054664	Breast	High LMD regions	Before variant filtering
cfWGS_MGI_Training_breast_IV_11	breast	Breast_down	0.0003796179557686	Breast	Low LMD regions	Before variant filtering
cfWGS_MGI_Training_breast_IV_11	breast	Breast_up	0.0003151277727676	Breast	High LMD regions	Before variant filtering
cfWGS_MGI_Training_breast_IV_12	breast	Breast_down	0.0003897095794505	Breast	Low LMD regions	Before variant filtering
cfWGS_MGI_Training_breast_IV_12	breast	Breast_up	0.0002899674241137	Breast	High LMD regions	Before variant filtering
cfWGS_MGI_Training_breast_IV_13	breast	Breast_down	0.0003361182431296	Breast	Low LMD regions	Before variant filtering
cfWGS_MGI_Training_breast_IV_13	breast	Breast_up	0.0003046682190474	Breast	High LMD regions	Before variant filtering
cfWGS_MGI_Training_breast_IV_23	breast	Breast_down	0.0003683806704603	Breast	Low LMD regions	Before variant filtering
cfWGS_MGI_Training_breast_IV_23	breast	Breast_up	0.0003031345429181	Breast	High LMD regions	Before variant filtering
cfWGS_MGI_Training_breast_IV_24	breast	Breast_down	0.0003604961655983	Breast	Low LMD regions	Before variant filtering
cfWGS_MGI_Training_breast_IV_24	breast	Breast_up	0.0002927903480539	Breast	High LMD regions	Before variant filtering
cfWGS_MGI_Training_breast_IV_25	breast	Breast_down	0.0003574058850688	Breast	Low LMD regions	Before variant filtering
cfWGS_MGI_Training_breast_IV_25	breast	Breast_up	0.0002995236540128	Breast	High LMD regions	Before variant filtering
cfWGS_MGI_Training_breast_IV_26	breast	Breast_down	0.0003213549129085	Breast	Low LMD regions	Before variant filtering
cfWGS_MGI_Training_breast_IV_26	breast	Breast_up	0.0002923651223006	Breast	High LMD regions	Before variant filtering
cfWGS_MGI_Training_breast_IV_30	breast	Breast_down	0.0002650384505335	Breast	Low LMD regions	Before variant filtering
cfWGS_MGI_Training_breast_IV_30	breast	Breast_up	0.0004127530252344	Breast	High LMD regions	Before variant filtering
cfWGS_MGI_Training_breast_IV_31	breast	Breast_down	0.0003564552181	Breast	Low LMD regions	Before variant filtering
cfWGS_MGI_Training_breast_IV_31	breast	Breast_up	0.0003065868970248	Breast	High LMD regions	Before variant filtering
cfWGS_MGI_Training_breast_IV_32	breast	Breast_down	0.0003517830859669	Breast	Low LMD regions	Before variant filtering
cfWGS_MGI_Training_breast_IV_32	breast	Breast_up	0.0003003634485504	Breast	High LMD regions	Before variant filtering
cfWGS_MGI_Training_breast_IV_33	breast	Breast_down	0.0003159289858739	Breast	Low LMD regions	Before variant filtering
cfWGS_MGI_Training_breast_IV_33	breast	Breast_up	0.0002925714043037	Breast	High LMD regions	Before variant filtering
cfWGS_MGI_Training_breast_IV_34	breast	Breast_down	0.0003254913875453	Breast	Low LMD regions	Before variant filtering
cfWGS_MGI_Training_breast_IV_34	breast	Breast_up	0.0003427683026634	Breast	High LMD regions	Before variant filtering
cfWGS_MGI_Training_breast_IV_35	breast	Breast_down	0.0003090351953834	Breast	Low LMD regions	Before variant filtering
cfWGS_MGI_Training_breast_IV_35	breast	Breast_up	0.0003159246973616	Breast	High LMD regions	Before variant filtering
cfWGS_MGI_Training_breast_IV_36	breast	Breast_down	0.0003584478880569	Breast	Low LMD regions	Before variant filtering
cfWGS_MGI_Training_breast_IV_36	breast	Breast_up	0.0003042476091619	Breast	High LMD regions	Before variant filtering
cfWGS_MGI_Training_breast_IV_37	breast	Breast_down	0.0003214478963427	Breast	Low LMD regions	Before variant filtering
cfWGS_MGI_Training_breast_IV_37	breast	Breast_up	0.000290957832556	Breast	High LMD regions	Before variant filtering
cfWGS_MGI_Training_breast_IV_38	breast	Breast_down	0.0003516449781291	Breast	Low LMD regions	Before variant filtering
cfWGS_MGI_Training_breast_IV_38	breast	Breast_up	0.0002868065207198	Breast	High LMD regions	Before variant filtering
cfWGS_MGI_Training_breast_IV_39	breast	Breast_down	0.0003497690811861	Breast	Low LMD regions	Before variant filtering
cfWGS_MGI_Training_breast_IV_39	breast	Breast_up	0.0002927685950412	Breast	High LMD regions	Before variant filtering
cfWGS_MGI_Training_breast_IV_42	breast	Breast_down	0.0003182673590078	Breast	Low LMD regions	Before variant filtering
cfWGS_MGI_Training_breast_IV_42	breast	Breast_up	0.000295407151213	Breast	High LMD regions	Before variant filtering
cfWGS_MGI_Training_breast_IV_44	breast	Breast_down	0.00034684966142	Breast	Low LMD regions	Before variant filtering
cfWGS_MGI_Training_breast_IV_44	breast	Breast_up	0.0003282834238277	Breast	High LMD regions	Before variant filtering
cfWGS_MGI_Training_breast_IV_45	breast	Breast_down	0.0003122814813986	Breast	Low LMD regions	Before variant filtering
cfWGS_MGI_Training_breast_IV_45	breast	Breast_up	0.0003021901392802	Breast	High LMD regions	Before variant filtering
cfWGS_MGI_Training_breast_IV_46	breast	Breast_down	0.0003298882282969	Breast	Low LMD regions	Before variant filtering
cfWGS_MGI_Training_breast_IV_46	breast	Breast_up	0.0002912995257952	Breast	High LMD regions	Before variant filtering
cfWGS_MGI_Training_breast_IV_47	breast	Breast_down	0.0003820275999187	Breast	Low LMD regions	Before variant filtering
cfWGS_MGI_Training_breast_IV_47	breast	Breast_up	0.0002867852182433	Breast	High LMD regions	Before variant filtering
cfWGS_MGI_Training_breast_IV_48	breast	Breast_down	0.0003580554918665	Breast	Low LMD regions	Before variant filtering
cfWGS_MGI_Training_breast_IV_48	breast	Breast_up	0.0002927219799519	Breast	High LMD regions	Before variant filtering
cfWGS_MGI_Training_breast_IV_49	breast	Breast_down	0.0003484583461946	Breast	Low LMD regions	Before variant filtering
cfWGS_MGI_Training_breast_IV_49	breast	Breast_up	0.000290028591294	Breast	High LMD regions	Before variant filtering
cfWGS_MGI_Training_breast_IV_50	breast	Breast_down	0.0003534729467179	Breast	Low LMD regions	Before variant filtering
cfWGS_MGI_Training_breast_IV_50	breast	Breast_up	0.0002951899596453	Breast	High LMD regions	Before variant filtering
cfWGS_MGI_Training_breast_IV_51	breast	Breast_down	0.0003763395048078	Breast	Low LMD regions	Before variant filtering
cfWGS_MGI_Training_breast_IV_51	breast	Breast_up	0.000307070859602	Breast	High LMD regions	Before variant filtering
cfWGS_MGI_Training_breast_IV_52	breast	Breast_down	0.000370063239931	Breast	Low LMD regions	Before variant filtering
cfWGS_MGI_Training_breast_IV_52	breast	Breast_up	0.000292481530865	Breast	High LMD regions	Before variant filtering
cfWGS_MGI_Training_breast_IV_53	breast	Breast_down	0.0003671802077582	Breast	Low LMD regions	Before variant filtering
cfWGS_MGI_Training_breast_IV_53	breast	Breast_up	0.0002863893210216	Breast	High LMD regions	Before variant filtering
cfWGS_MGI_Training_breast_IV_55	breast	Breast_down	0.0003798250649506	Breast	Low LMD regions	Before variant filtering
cfWGS_MGI_Training_breast_IV_55	breast	Breast_up	0.000286582206038	Breast	High LMD regions	Before variant filtering
cfWGS_MGI_Training_breast_IV_56	breast	Breast_down	0.0003954847133146	Breast	Low LMD regions	Before variant filtering
cfWGS_MGI_Training_breast_IV_56	breast	Breast_up	0.0003006750179709	Breast	High LMD regions	Before variant filtering
cfWGS_MGI_Training_breast_IV_58	breast	Breast_down	0.00035893409025	Breast	Low LMD regions	Before variant filtering
cfWGS_MGI_Training_breast_IV_58	breast	Breast_up	0.0003045395644225	Breast	High LMD regions	Before variant filtering
cfWGS_MGI_Training_breast_IV_59	breast	Breast_down	0.000373412369948	Breast	Low LMD regions	Before variant filtering
cfWGS_MGI_Training_breast_IV_59	breast	Breast_up	0.0003147236552471	Breast	High LMD regions	Before variant filtering
cfWGS_MGI_Training_breast_IV_60	breast	Breast_down	0.0003148475416049	Breast	Low LMD regions	Before variant filtering
cfWGS_MGI_Training_breast_IV_60	breast	Breast_up	0.000300663295906	Breast	High LMD regions	Before variant filtering
cfWGS_MGI_Training_breast_IV_62	breast	Breast_down	0.0003612983341072	Breast	Low LMD regions	Before variant filtering
cfWGS_MGI_Training_breast_IV_62	breast	Breast_up	0.0002972847462931	Breast	High LMD regions	Before variant filtering
cfWGS_MGI_Training_breast_IV_63	breast	Breast_down	0.0002642105740282	Breast	Low LMD regions	Before variant filtering
cfWGS_MGI_Training_breast_IV_63	breast	Breast_up	0.0003393216680696	Breast	High LMD regions	Before variant filtering
cfWGS_MGI_Training_breast_IV_64	breast	Breast_down	0.0003728116339477	Breast	Low LMD regions	Before variant filtering
cfWGS_MGI_Training_breast_IV_64	breast	Breast_up	0.0002727720429899	Breast	High LMD regions	Before variant filtering
cfWGS_MGI_Training_breast_IV_65	breast	Breast_down	0.0003439238380106	Breast	Low LMD regions	Before variant filtering
cfWGS_MGI_Training_breast_IV_65	breast	Breast_up	0.0003084461084177	Breast	High LMD regions	Before variant filtering
cfWGS_MGI_Training_breast_IV_67	breast	Breast_down	0.0003646441404516	Breast	Low LMD regions	Before variant filtering
cfWGS_MGI_Training_breast_IV_67	breast	Breast_up	0.0003089281448272	Breast	High LMD regions	Before variant filtering
cfWGS_MGI_Training_breast_IV_69	breast	Breast_down	0.0003335871011267	Breast	Low LMD regions	Before variant filtering
cfWGS_MGI_Training_breast_IV_69	breast	Breast_up	0.0002962030346543	Breast	High LMD regions	Before variant filtering
cfWGS_MGI_Training_breast_IV_70	breast	Breast_down	0.0003729179094048	Breast	Low LMD regions	Before variant filtering
cfWGS_MGI_Training_breast_IV_70	breast	Breast_up	0.0002835253423866	Breast	High LMD regions	Before variant filtering
cfWGS_MGI_Training_breast_IV_72	breast	Breast_down	0.0003502634512987	Breast	Low LMD regions	Before variant filtering
cfWGS_MGI_Training_breast_IV_72	breast	Breast_up	0.0003102230218575	Breast	High LMD regions	Before variant filtering
cfWGS_MGI_Training_breast_IV_73	breast	Breast_down	0.0003776792909696	Breast	Low LMD regions	Before variant filtering
cfWGS_MGI_Training_breast_IV_73	breast	Breast_up	0.0003013584180832	Breast	High LMD regions	Before variant filtering
cfWGS_MGI_Training_breast_IV_74	breast	Breast_down	0.0003233764735841	Breast	Low LMD regions	Before variant filtering
cfWGS_MGI_Training_breast_IV_74	breast	Breast_up	0.0003611636283239	Breast	High LMD regions	Before variant filtering
cfWGS_MGI_Training_breast_IV_75	breast	Breast_down	0.0003673039244043	Breast	Low LMD regions	Before variant filtering
cfWGS_MGI_Training_breast_IV_75	breast	Breast_up	0.0003213670398325	Breast	High LMD regions	Before variant filtering
cfWGS_MGI_Training_breast_IV_76	breast	Breast_down	0.0003524320106976	Breast	Low LMD regions	Before variant filtering
cfWGS_MGI_Training_breast_IV_76	breast	Breast_up	0.0002894986692399	Breast	High LMD regions	Before variant filtering
cfWGS_MGI_Training_breast_IV_77	breast	Breast_down	0.000336904145218	Breast	Low LMD regions	Before variant filtering
cfWGS_MGI_Training_breast_IV_77	breast	Breast_up	0.0003233386109137	Breast	High LMD regions	Before variant filtering
cfWGS_MGI_Training_breast_IV_78	breast	Breast_down	0.0003715819071088	Breast	Low LMD regions	Before variant filtering
cfWGS_MGI_Training_breast_IV_78	breast	Breast_up	0.000292200845288	Breast	High LMD regions	Before variant filtering
cfWGS_MGI_Training_breast_IV_79	breast	Breast_down	0.0003874496344469	Breast	Low LMD regions	Before variant filtering
cfWGS_MGI_Training_breast_IV_79	breast	Breast_up	0.0002970493732763	Breast	High LMD regions	Before variant filtering
cfWGS_MGI_Training_breast_IV_80	breast	Breast_down	0.0003124215997264	Breast	Low LMD regions	Before variant filtering
cfWGS_MGI_Training_breast_IV_80	breast	Breast_up	0.0002989323261777	Breast	High LMD regions	Before variant filtering
cfWGS_MGI_Training_breast_IV_82	breast	Breast_down	0.000380693783889	Breast	Low LMD regions	Before variant filtering
cfWGS_MGI_Training_breast_IV_82	breast	Breast_up	0.0002919208443962	Breast	High LMD regions	Before variant filtering
cfWGS_MGI_Training_breast_IV_83	breast	Breast_down	0.0003407031310444	Breast	Low LMD regions	Before variant filtering
cfWGS_MGI_Training_breast_IV_83	breast	Breast_up	0.0002994098445272	Breast	High LMD regions	Before variant filtering
cfWGS_MGI_Training_breast_IV_85	breast	Breast_down	0.0003387682326909	Breast	Low LMD regions	Before variant filtering
cfWGS_MGI_Training_breast_IV_85	breast	Breast_up	0.0003039574619132	Breast	High LMD regions	Before variant filtering
cfWGS_MGI_Training_breast_IV_86	breast	Breast_down	0.000351932094855	Breast	Low LMD regions	Before variant filtering
cfWGS_MGI_Training_breast_IV_86	breast	Breast_up	0.0003009910929141	Breast	High LMD regions	Before variant filtering
cfWGS_MGI_Training_breast_IV_87	breast	Breast_down	0.0003378961873594	Breast	Low LMD regions	Before variant filtering
cfWGS_MGI_Training_breast_IV_87	breast	Breast_up	0.000321257404746	Breast	High LMD regions	Before variant filtering
cfWGS_MGI_Training_breast_IV_88	breast	Breast_down	0.0003787111540196	Breast	Low LMD regions	Before variant filtering
cfWGS_MGI_Training_breast_IV_88	breast	Breast_up	0.0002798006014672	Breast	High LMD regions	Before variant filtering
cfWGS_MGI_Training_breast_IV_89	breast	Breast_down	0.0003534490920917	Breast	Low LMD regions	Before variant filtering
cfWGS_MGI_Training_breast_IV_89	breast	Breast_up	0.0002929136801668	Breast	High LMD regions	Before variant filtering
cfWGS_MGI_Training_breast_IV_90	breast	Breast_down	0.0003333222431087	Breast	Low LMD regions	Before variant filtering
cfWGS_MGI_Training_breast_IV_90	breast	Breast_up	0.0002941293896494	Breast	High LMD regions	Before variant filtering
cfWGS_MGI_Training_breast_IV_91	breast	Breast_down	0.0003436813529435	Breast	Low LMD regions	Before variant filtering
cfWGS_MGI_Training_breast_IV_91	breast	Breast_up	0.0002997719327923	Breast	High LMD regions	Before variant filtering
cfWGS_MGI_Training_breast_IV_92	breast	Breast_down	0.0003069639051889	Breast	Low LMD regions	Before variant filtering
cfWGS_MGI_Training_breast_IV_92	breast	Breast_up	0.00031579380314	Breast	High LMD regions	Before variant filtering
cfWGS_MGI_Training_breast_IV_93	breast	Breast_down	0.0003579882773877	Breast	Low LMD regions	Before variant filtering
cfWGS_MGI_Training_breast_IV_93	breast	Breast_up	0.0003102095773702	Breast	High LMD regions	Before variant filtering
cfWGS_MGI_Training_breast_IV_94	breast	Breast_down	0.0003297871410157	Breast	Low LMD regions	Before variant filtering
cfWGS_MGI_Training_breast_IV_94	breast	Breast_up	0.0002936757918595	Breast	High LMD regions	Before variant filtering
cfWGS_MGI_Training_breast_IV_95	breast	Breast_down	0.0003377220523056	Breast	Low LMD regions	Before variant filtering
cfWGS_MGI_Training_breast_IV_95	breast	Breast_up	0.000316650341725	Breast	High LMD regions	Before variant filtering
cfWGS_MGI_Training_breast_IV_96	breast	Breast_down	0.0003452249637542	Breast	Low LMD regions	Before variant filtering
cfWGS_MGI_Training_breast_IV_96	breast	Breast_up	0.0003273921863891	Breast	High LMD regions	Before variant filtering
cfWGS_MGI_Training_breast_IV_97	breast	Breast_down	0.0003539088676075	Breast	Low LMD regions	Before variant filtering
cfWGS_MGI_Training_breast_IV_97	breast	Breast_up	0.0003094125585248	Breast	High LMD regions	Before variant filtering
cfWGS_MGI_Training_breast_IV_98	breast	Breast_down	0.0003496205273024	Breast	Low LMD regions	Before variant filtering
cfWGS_MGI_Training_breast_IV_98	breast	Breast_up	0.000307976320522	Breast	High LMD regions	Before variant filtering
cfWGS_MGI_Training_breast_IV_99	breast	Breast_down	0.0003407267905315	Breast	Low LMD regions	Before variant filtering
cfWGS_MGI_Training_breast_IV_99	breast	Breast_up	0.0003656048683156	Breast	High LMD regions	Before variant filtering
cfWGS_MGI_Training_breast_IV_100	breast	Breast_down	0.0003715162464743	Breast	Low LMD regions	Before variant filtering
cfWGS_MGI_Training_breast_IV_100	breast	Breast_up	0.0002893456791495	Breast	High LMD regions	Before variant filtering
cfWGS_MGI_Training_breast_IV_101	breast	Breast_down	0.0003592414138417	Breast	Low LMD regions	Before variant filtering
cfWGS_MGI_Training_breast_IV_101	breast	Breast_up	0.0002991098702269	Breast	High LMD regions	Before variant filtering
cfWGS_MGI_Training_breast_IV_102	breast	Breast_down	0.0003743710156685	Breast	Low LMD regions	Before variant filtering
cfWGS_MGI_Training_breast_IV_102	breast	Breast_up	0.0003056826607168	Breast	High LMD regions	Before variant filtering
cfWGS_MGI_Training_breast_IV_103	breast	Breast_down	0.0003804711293836	Breast	Low LMD regions	Before variant filtering
cfWGS_MGI_Training_breast_IV_103	breast	Breast_up	0.0002919223121092	Breast	High LMD regions	Before variant filtering
cfWGS_MGI_Training_breast_IV_104	breast	Breast_down	0.0003661993784644	Breast	Low LMD regions	Before variant filtering
cfWGS_MGI_Training_breast_IV_104	breast	Breast_up	0.0003046303422341	Breast	High LMD regions	Before variant filtering
cfWGS_MGI_Training_breast_IV_105	breast	Breast_down	0.0003380505859417	Breast	Low LMD regions	Before variant filtering
cfWGS_MGI_Training_breast_IV_105	breast	Breast_up	0.0002963926830263	Breast	High LMD regions	Before variant filtering
cfWGS_MGI_Training_breast_IV_106	breast	Breast_down	0.000361730201774	Breast	Low LMD regions	Before variant filtering
cfWGS_MGI_Training_breast_IV_106	breast	Breast_up	0.0003575984028838	Breast	High LMD regions	Before variant filtering
cfWGS_MGI_Training_breast_IV_107	breast	Breast_down	0.0003750039219272	Breast	Low LMD regions	Before variant filtering
cfWGS_MGI_Training_breast_IV_107	breast	Breast_up	0.0003126714241096	Breast	High LMD regions	Before variant filtering
cfWGS_MGI_Training_breast_IV_108	breast	Breast_down	0.0003498551894292	Breast	Low LMD regions	Before variant filtering
cfWGS_MGI_Training_breast_IV_108	breast	Breast_up	0.0003072472655102	Breast	High LMD regions	Before variant filtering
cfWGS_MGI_Training_breast_IV_109	breast	Breast_down	0.0003877281660835	Breast	Low LMD regions	Before variant filtering
cfWGS_MGI_Training_breast_IV_109	breast	Breast_up	0.0003237984357618	Breast	High LMD regions	Before variant filtering
cfWGS_MGI_Training_breast_IV_110	breast	Breast_down	0.0003502649551277	Breast	Low LMD regions	Before variant filtering
cfWGS_MGI_Training_breast_IV_110	breast	Breast_up	0.0003138490644477	Breast	High LMD regions	Before variant filtering
cfWGS_MGI_Training_breast_IV_111	breast	Breast_down	0.0003687690598464	Breast	Low LMD regions	Before variant filtering
cfWGS_MGI_Training_breast_IV_111	breast	Breast_up	0.0002909850468772	Breast	High LMD regions	Before variant filtering
cfWGS_MGI_Training_breast_IV_112	breast	Breast_down	0.0003465892546742	Breast	Low LMD regions	Before variant filtering
cfWGS_MGI_Training_breast_IV_112	breast	Breast_up	0.0003100414798379	Breast	High LMD regions	Before variant filtering
cfWGS_MGI_Training_breast_IV_113	breast	Breast_down	0.0003621758544878	Breast	Low LMD regions	Before variant filtering
cfWGS_MGI_Training_breast_IV_113	breast	Breast_up	0.0003046410217894	Breast	High LMD regions	Before variant filtering
cfWGS_MGI_Training_breast_IV_114	breast	Breast_down	0.0003471439206278	Breast	Low LMD regions	Before variant filtering
cfWGS_MGI_Training_breast_IV_114	breast	Breast_up	0.0003037462661411	Breast	High LMD regions	Before variant filtering
cfWGS_MGI_Training_breast_IV_115	breast	Breast_down	0.000371740114551	Breast	Low LMD regions	Before variant filtering
cfWGS_MGI_Training_breast_IV_115	breast	Breast_up	0.0002932765170153	Breast	High LMD regions	Before variant filtering
cfWGS_MGI_Training_breast_IV_116	breast	Breast_down	0.0003482237680835	Breast	Low LMD regions	Before variant filtering
cfWGS_MGI_Training_breast_IV_116	breast	Breast_up	0.0003125989860686	Breast	High LMD regions	Before variant filtering
cfWGS_MGI_Training_breast_IV_117	breast	Breast_down	0.0003666910587905	Breast	Low LMD regions	Before variant filtering
cfWGS_MGI_Training_breast_IV_117	breast	Breast_up	0.0002934343029715	Breast	High LMD regions	Before variant filtering
cfWGS_MGI_Training_breast_IV_118	breast	Breast_down	0.0003674429452085	Breast	Low LMD regions	Before variant filtering
cfWGS_MGI_Training_breast_IV_118	breast	Breast_up	0.0003112186407465	Breast	High LMD regions	Before variant filtering
cfWGS_MGI_Training_breast_IV_119	breast	Breast_down	0.0003813509705094	Breast	Low LMD regions	Before variant filtering
cfWGS_MGI_Training_breast_IV_119	breast	Breast_up	0.000293914504084	Breast	High LMD regions	Before variant filtering
cfWGS_MGI_Training_breast_IV_120	breast	Breast_down	0.0003468141459702	Breast	Low LMD regions	Before variant filtering
cfWGS_MGI_Training_breast_IV_120	breast	Breast_up	0.000300283847029	Breast	High LMD regions	Before variant filtering
cfWGS_MGI_Training_breast_IV_130	breast	Breast_down	0.0003185108207584	Breast	Low LMD regions	Before variant filtering
cfWGS_MGI_Training_breast_IV_130	breast	Breast_up	0.0003120758393693	Breast	High LMD regions	Before variant filtering
cfWGS_MGI_Training_breast_IV_136	breast	Breast_down	0.0003966047638297	Breast	Low LMD regions	Before variant filtering
cfWGS_MGI_Training_breast_IV_136	breast	Breast_up	0.0002819826534111	Breast	High LMD regions	Before variant filtering
cfWGS_MGI_Training_breast_IV_137	breast	Breast_down	0.0003830159987795	Breast	Low LMD regions	Before variant filtering
cfWGS_MGI_Training_breast_IV_137	breast	Breast_up	0.0002796587648803	Breast	High LMD regions	Before variant filtering
cfWGS_MGI_Training_breast_IV_138	breast	Breast_down	0.0003609400275413	Breast	Low LMD regions	Before variant filtering
cfWGS_MGI_Training_breast_IV_138	breast	Breast_up	0.0003176748684601	Breast	High LMD regions	Before variant filtering
cfWGS_MGI_Training_breast_IV_139	breast	Breast_down	0.0003218549482471	Breast	Low LMD regions	Before variant filtering
cfWGS_MGI_Training_breast_IV_139	breast	Breast_up	0.0004043036798092	Breast	High LMD regions	Before variant filtering
cfWGS_MGI_Training_breast_IV_140	breast	Breast_down	0.0003722330167838	Breast	Low LMD regions	Before variant filtering
cfWGS_MGI_Training_breast_IV_140	breast	Breast_up	0.000301008681878	Breast	High LMD regions	Before variant filtering
cfWGS_MGI_Training_breast_IV_141	breast	Breast_down	0.0003797313784234	Breast	Low LMD regions	Before variant filtering
cfWGS_MGI_Training_breast_IV_141	breast	Breast_up	0.0003101069966076	Breast	High LMD regions	Before variant filtering
cfWGS_MGI_Training_breast_IV_142	breast	Breast_down	0.0003940644164619	Breast	Low LMD regions	Before variant filtering
cfWGS_MGI_Training_breast_IV_142	breast	Breast_up	0.0002889089454906	Breast	High LMD regions	Before variant filtering
cfWGS_MGI_Training_breast_IV_143	breast	Breast_down	0.0004022016406332	Breast	Low LMD regions	Before variant filtering
cfWGS_MGI_Training_breast_IV_143	breast	Breast_up	0.0002787238165829	Breast	High LMD regions	Before variant filtering
cfWGS_MGI_Training_breast_IV_144	breast	Breast_down	0.00036771083018	Breast	Low LMD regions	Before variant filtering
cfWGS_MGI_Training_breast_IV_144	breast	Breast_up	0.0003103844272679	Breast	High LMD regions	Before variant filtering
cfWGS_MGI_Training_breast_IV_145	breast	Breast_down	0.0003733560102781	Breast	Low LMD regions	Before variant filtering
cfWGS_MGI_Training_breast_IV_145	breast	Breast_up	0.0003089023474059	Breast	High LMD regions	Before variant filtering
cfWGS_MGI_Training_breast_IV_146	breast	Breast_down	0.000343412120361	Breast	Low LMD regions	Before variant filtering
cfWGS_MGI_Training_breast_IV_146	breast	Breast_up	0.0003050145423427	Breast	High LMD regions	Before variant filtering
cfWGS_MGI_Training_breast_IV_147	breast	Breast_down	0.0003248224340732	Breast	Low LMD regions	Before variant filtering
cfWGS_MGI_Training_breast_IV_147	breast	Breast_up	0.0003464701008388	Breast	High LMD regions	Before variant filtering
cfWGS_MGI_Training_breast_IV_148	breast	Breast_down	0.000375817570841	Breast	Low LMD regions	Before variant filtering
cfWGS_MGI_Training_breast_IV_148	breast	Breast_up	0.0002918301175619	Breast	High LMD regions	Before variant filtering
cfWGS_MGI_Training_breast_IV_149	breast	Breast_down	0.0003633171238341	Breast	Low LMD regions	Before variant filtering
cfWGS_MGI_Training_breast_IV_149	breast	Breast_up	0.0002952390434569	Breast	High LMD regions	Before variant filtering
cfWGS_MGI_Training_breast_IV_150	breast	Breast_down	0.0003689453762303	Breast	Low LMD regions	Before variant filtering
cfWGS_MGI_Training_breast_IV_150	breast	Breast_up	0.0002737531956642	Breast	High LMD regions	Before variant filtering
cfWGS_MGI_Training_breast_IV_151	breast	Breast_down	0.0002774274176151	Breast	Low LMD regions	Before variant filtering
cfWGS_MGI_Training_breast_IV_151	breast	Breast_up	0.0003809451107552	Breast	High LMD regions	Before variant filtering
cfWGS_MGI_Training_breast_IV_152	breast	Breast_down	0.0003118534046241	Breast	Low LMD regions	Before variant filtering
cfWGS_MGI_Training_breast_IV_152	breast	Breast_up	0.0003360599865348	Breast	High LMD regions	Before variant filtering
cfWGS_MGI_Training_breast_IV_153	breast	Breast_down	0.0003528977149236	Breast	Low LMD regions	Before variant filtering
cfWGS_MGI_Training_breast_IV_153	breast	Breast_up	0.0003320620053475	Breast	High LMD regions	Before variant filtering
cfWGS_MGI_Training_breast_IV_154	breast	Breast_down	0.000377094210747	Breast	Low LMD regions	Before variant filtering
cfWGS_MGI_Training_breast_IV_154	breast	Breast_up	0.0003262256371606	Breast	High LMD regions	Before variant filtering
cfWGS_MGI_Training_breast_IV_155	breast	Breast_down	0.00041826009047	Breast	Low LMD regions	Before variant filtering
cfWGS_MGI_Training_breast_IV_155	breast	Breast_up	0.0002906647824809	Breast	High LMD regions	Before variant filtering
cfWGS_MGI_Training_breast_IV_156	breast	Breast_down	0.0003508390178492	Breast	Low LMD regions	Before variant filtering
cfWGS_MGI_Training_breast_IV_156	breast	Breast_up	0.0003066703887421	Breast	High LMD regions	Before variant filtering
cfWGS_MGI_Training_breast_IV_157	breast	Breast_down	0.0003669160337907	Breast	Low LMD regions	Before variant filtering
cfWGS_MGI_Training_breast_IV_157	breast	Breast_up	0.0003243038039085	Breast	High LMD regions	Before variant filtering
cfWGS_MGI_Training_breast_IV_158	breast	Breast_down	0.00037618354525	Breast	Low LMD regions	Before variant filtering
cfWGS_MGI_Training_breast_IV_158	breast	Breast_up	0.0002917097670898	Breast	High LMD regions	Before variant filtering
cfWGS_MGI_Training_breast_IV_159	breast	Breast_down	0.0003732498351641	Breast	Low LMD regions	Before variant filtering
cfWGS_MGI_Training_breast_IV_159	breast	Breast_up	0.0002858391726194	Breast	High LMD regions	Before variant filtering
cfWGS_MGI_Training_breast_IV_160	breast	Breast_down	0.0003467766209749	Breast	Low LMD regions	Before variant filtering
cfWGS_MGI_Training_breast_IV_160	breast	Breast_up	0.0002934807921137	Breast	High LMD regions	Before variant filtering
cfWGS_MGI_Training_breast_IV_161	breast	Breast_down	0.0003732350163818	Breast	Low LMD regions	Before variant filtering
cfWGS_MGI_Training_breast_IV_161	breast	Breast_up	0.000299517599475	Breast	High LMD regions	Before variant filtering
cfWGS_MGI_Training_breast_IV_162	breast	Breast_down	0.000254890381869	Breast	Low LMD regions	Before variant filtering
cfWGS_MGI_Training_breast_IV_162	breast	Breast_up	0.0004882377450226	Breast	High LMD regions	Before variant filtering
cfWGS_MGI_Training_breast_IV_163	breast	Breast_down	0.0003200666947174	Breast	Low LMD regions	Before variant filtering
cfWGS_MGI_Training_breast_IV_163	breast	Breast_up	0.0003304681436026	Breast	High LMD regions	Before variant filtering
cfWGS_MGI_Training_breast_IV_164	breast	Breast_down	0.0003551052578707	Breast	Low LMD regions	Before variant filtering
cfWGS_MGI_Training_breast_IV_164	breast	Breast_up	0.0002899131200786	Breast	High LMD regions	Before variant filtering
cfWGS_MGI_Training_breast_IV_165	breast	Breast_down	0.0003686307701747	Breast	Low LMD regions	Before variant filtering
cfWGS_MGI_Training_breast_IV_165	breast	Breast_up	0.0003017921677505	Breast	High LMD regions	Before variant filtering
cfWGS_MGI_Training_breast_IV_166	breast	Breast_down	0.0003711650940706	Breast	Low LMD regions	Before variant filtering
cfWGS_MGI_Training_breast_IV_166	breast	Breast_up	0.000289495791501	Breast	High LMD regions	Before variant filtering
cfWGS_MGI_Training_breast_IV_167	breast	Breast_down	0.0003771205090754	Breast	Low LMD regions	Before variant filtering
cfWGS_MGI_Training_breast_IV_167	breast	Breast_up	0.0002946191021544	Breast	High LMD regions	Before variant filtering
cfWGS_MGI_Training_breast_IV_168	breast	Breast_down	0.0003750334804847	Breast	Low LMD regions	Before variant filtering
cfWGS_MGI_Training_breast_IV_168	breast	Breast_up	0.000305762764062	Breast	High LMD regions	Before variant filtering
cfWGS_MGI_Training_breast_IV_169	breast	Breast_down	0.000376058015933	Breast	Low LMD regions	Before variant filtering
cfWGS_MGI_Training_breast_IV_169	breast	Breast_up	0.0002811037230981	Breast	High LMD regions	Before variant filtering
cfWGS_MGI_Training_breast_IV_170	breast	Breast_down	0.0003638557317503	Breast	Low LMD regions	Before variant filtering
cfWGS_MGI_Training_breast_IV_170	breast	Breast_up	0.0002972375674388	Breast	High LMD regions	Before variant filtering
cfWGS_MGI_Training_breast_IV_171	breast	Breast_down	0.0003775834482024	Breast	Low LMD regions	Before variant filtering
cfWGS_MGI_Training_breast_IV_171	breast	Breast_up	0.000350136734938	Breast	High LMD regions	Before variant filtering
cfWGS_MGI_Training_breast_IV_172	breast	Breast_down	0.0003926654667093	Breast	Low LMD regions	Before variant filtering
cfWGS_MGI_Training_breast_IV_172	breast	Breast_up	0.0002953407138923	Breast	High LMD regions	Before variant filtering
cfWGS_MGI_Training_breast_IV_173	breast	Breast_down	0.0003426975054918	Breast	Low LMD regions	Before variant filtering
cfWGS_MGI_Training_breast_IV_173	breast	Breast_up	0.0002993026321865	Breast	High LMD regions	Before variant filtering
cfWGS_MGI_Training_breast_IV_174	breast	Breast_down	0.0003810604031547	Breast	Low LMD regions	Before variant filtering
cfWGS_MGI_Training_breast_IV_174	breast	Breast_up	0.0002931021689725	Breast	High LMD regions	Before variant filtering
cfWGS_MGI_Training_breast_IV_175	breast	Breast_down	0.0003398173838722	Breast	Low LMD regions	Before variant filtering
cfWGS_MGI_Training_breast_IV_175	breast	Breast_up	0.000297860288386	Breast	High LMD regions	Before variant filtering
cfWGS_MGI_Training_breast_IV_176	breast	Breast_down	0.0003621544057799	Breast	Low LMD regions	Before variant filtering
cfWGS_MGI_Training_breast_IV_176	breast	Breast_up	0.0002933320150452	Breast	High LMD regions	Before variant filtering
cfWGS_MGI_Training_breast_II_101	breast	Breast_down	0.0003829428273323	Breast	Low LMD regions	Before variant filtering
cfWGS_MGI_Training_breast_II_101	breast	Breast_up	0.000286246773339	Breast	High LMD regions	Before variant filtering
cfWGS_MGI_Training_breast_III_74	breast	Breast_down	0.0003690862601555	Breast	Low LMD regions	Before variant filtering
cfWGS_MGI_Training_breast_III_74	breast	Breast_up	0.0002775638458457	Breast	High LMD regions	Before variant filtering
cfWGS_MGI_Training_breast_II_102	breast	Breast_down	0.0003412697383849	Breast	Low LMD regions	Before variant filtering
cfWGS_MGI_Training_breast_II_102	breast	Breast_up	0.0003007293730267	Breast	High LMD regions	Before variant filtering
cfWGS_MGI_Training_breast_II_303	breast	Breast_down	0.0003687036914089	Breast	Low LMD regions	Before variant filtering
cfWGS_MGI_Training_breast_II_303	breast	Breast_up	0.0003039533037217	Breast	High LMD regions	Before variant filtering
cfWGS_MGI_Training_breast_II_103	breast	Breast_down	0.0003860586214932	Breast	Low LMD regions	Before variant filtering
cfWGS_MGI_Training_breast_II_103	breast	Breast_up	0.0002927661237355	Breast	High LMD regions	Before variant filtering
cfWGS_MGI_Training_breast_III_75	breast	Breast_down	0.0003787495904489	Breast	Low LMD regions	Before variant filtering
cfWGS_MGI_Training_breast_III_75	breast	Breast_up	0.0002972486256421	Breast	High LMD regions	Before variant filtering
cfWGS_MGI_Training_breast_III_37	breast	Breast_down	0.0003466330688995	Breast	Low LMD regions	Before variant filtering
cfWGS_MGI_Training_breast_III_37	breast	Breast_up	0.0003027924427322	Breast	High LMD regions	Before variant filtering
cfWGS_MGI_Training_breast_III_38	breast	Breast_down	0.0003548552308882	Breast	Low LMD regions	Before variant filtering
cfWGS_MGI_Training_breast_III_38	breast	Breast_up	0.0003031882370724	Breast	High LMD regions	Before variant filtering
cfWGS_MGI_Training_breast_II_304	breast	Breast_down	0.0003424118417936	Breast	Low LMD regions	Before variant filtering
cfWGS_MGI_Training_breast_II_304	breast	Breast_up	0.0002918943965664	Breast	High LMD regions	Before variant filtering
cfWGS_MGI_Training_breast_II_104	breast	Breast_down	0.0003411874249287	Breast	Low LMD regions	Before variant filtering
cfWGS_MGI_Training_breast_II_104	breast	Breast_up	0.000295439594267	Breast	High LMD regions	Before variant filtering
cfWGS_MGI_Training_breast_II_105	breast	Breast_down	0.0003772709196756	Breast	Low LMD regions	Before variant filtering
cfWGS_MGI_Training_breast_II_105	breast	Breast_up	0.000292061656992	Breast	High LMD regions	Before variant filtering
cfWGS_MGI_Training_breast_II_106	breast	Breast_down	0.0003588066357078	Breast	Low LMD regions	Before variant filtering
cfWGS_MGI_Training_breast_II_106	breast	Breast_up	0.0003002990055297	Breast	High LMD regions	Before variant filtering
cfWGS_MGI_Training_breast_II_25	breast	Breast_down	0.000387524506494	Breast	Low LMD regions	Before variant filtering
cfWGS_MGI_Training_breast_II_25	breast	Breast_up	0.0002929787591826	Breast	High LMD regions	Before variant filtering
cfWGS_MGI_Training_breast_I_1	breast	Breast_down	0.0003631993626659	Breast	Low LMD regions	Before variant filtering
cfWGS_MGI_Training_breast_I_1	breast	Breast_up	0.0002836136297656	Breast	High LMD regions	Before variant filtering
cfWGS_MGI_Training_breast_III_109	breast	Breast_down	0.0003622670776848	Breast	Low LMD regions	Before variant filtering
cfWGS_MGI_Training_breast_III_109	breast	Breast_up	0.0002926027905132	Breast	High LMD regions	Before variant filtering
cfWGS_MGI_Training_breast_II_107	breast	Breast_down	0.000358817097761	Breast	Low LMD regions	Before variant filtering
cfWGS_MGI_Training_breast_II_107	breast	Breast_up	0.000289933768461	Breast	High LMD regions	Before variant filtering
cfWGS_MGI_Training_breast_II_56	breast	Breast_down	0.0003698249543356	Breast	Low LMD regions	Before variant filtering
cfWGS_MGI_Training_breast_II_56	breast	Breast_up	0.0002904169394294	Breast	High LMD regions	Before variant filtering
cfWGS_MGI_Training_breast_III_66	breast	Breast_down	0.0003822317428356	Breast	Low LMD regions	Before variant filtering
cfWGS_MGI_Training_breast_III_66	breast	Breast_up	0.0003136195618923	Breast	High LMD regions	Before variant filtering
cfWGS_MGI_Training_breast_II_339	breast	Breast_down	0.0003898361358037	Breast	Low LMD regions	Before variant filtering
cfWGS_MGI_Training_breast_II_339	breast	Breast_up	0.0002920209917531	Breast	High LMD regions	Before variant filtering
cfWGS_MGI_Training_breast_III_80	breast	Breast_down	0.0003794855839316	Breast	Low LMD regions	Before variant filtering
cfWGS_MGI_Training_breast_III_80	breast	Breast_up	0.0002857681312669	Breast	High LMD regions	Before variant filtering
cfWGS_MGI_Training_breast_II_108	breast	Breast_down	0.000365461796721	Breast	Low LMD regions	Before variant filtering
cfWGS_MGI_Training_breast_II_108	breast	Breast_up	0.0002920621569905	Breast	High LMD regions	Before variant filtering
cfWGS_MGI_Training_breast_II_2	breast	Breast_down	0.0003430972622253	Breast	Low LMD regions	Before variant filtering
cfWGS_MGI_Training_breast_II_2	breast	Breast_up	0.0002681490091539	Breast	High LMD regions	Before variant filtering
cfWGS_MGI_Training_breast_II_116	breast	Breast_down	0.0003535429038847	Breast	Low LMD regions	Before variant filtering
cfWGS_MGI_Training_breast_II_116	breast	Breast_up	0.0002910878119724	Breast	High LMD regions	Before variant filtering
cfWGS_MGI_Training_breast_II_59	breast	Breast_down	0.0003736192508685	Breast	Low LMD regions	Before variant filtering
cfWGS_MGI_Training_breast_II_59	breast	Breast_up	0.0002968584740704	Breast	High LMD regions	Before variant filtering
cfWGS_MGI_Training_breast_II_261	breast	Breast_down	0.0003759550251654	Breast	Low LMD regions	Before variant filtering
cfWGS_MGI_Training_breast_II_261	breast	Breast_up	0.0002756439763509	Breast	High LMD regions	Before variant filtering
cfWGS_MGI_Training_breast_III_95	breast	Breast_down	0.0003635383336917	Breast	Low LMD regions	Before variant filtering
cfWGS_MGI_Training_breast_III_95	breast	Breast_up	0.0002985269786829	Breast	High LMD regions	Before variant filtering
cfWGS_MGI_Training_breast_II_118	breast	Breast_down	0.0003613429516376	Breast	Low LMD regions	Before variant filtering
cfWGS_MGI_Training_breast_II_118	breast	Breast_up	0.0002881059654823	Breast	High LMD regions	Before variant filtering
cfWGS_MGI_Training_breast_II_117	breast	Breast_down	0.000357419244677	Breast	Low LMD regions	Before variant filtering
cfWGS_MGI_Training_breast_II_117	breast	Breast_up	0.0002940212556767	Breast	High LMD regions	Before variant filtering
cfWGS_MGI_Training_breast_III_76	breast	Breast_down	0.0003421525868307	Breast	Low LMD regions	Before variant filtering
cfWGS_MGI_Training_breast_III_76	breast	Breast_up	0.0002890009427811	Breast	High LMD regions	Before variant filtering
cfWGS_MGI_Training_breast_I_2	breast	Breast_down	0.0003816551231378	Breast	Low LMD regions	Before variant filtering
cfWGS_MGI_Training_breast_I_2	breast	Breast_up	0.0002922770184475	Breast	High LMD regions	Before variant filtering
cfWGS_MGI_Training_breast_II_238	breast	Breast_down	0.0003566721330914	Breast	Low LMD regions	Before variant filtering
cfWGS_MGI_Training_breast_II_238	breast	Breast_up	0.0002983888786359	Breast	High LMD regions	Before variant filtering
cfWGS_MGI_Training_breast_II_119	breast	Breast_down	0.0003668860149513	Breast	Low LMD regions	Before variant filtering
cfWGS_MGI_Training_breast_II_119	breast	Breast_up	0.0002872247327648	Breast	High LMD regions	Before variant filtering
cfWGS_MGI_Training_breast_III_96	breast	Breast_down	0.0003526905894577	Breast	Low LMD regions	Before variant filtering
cfWGS_MGI_Training_breast_III_96	breast	Breast_up	0.0003060854659551	Breast	High LMD regions	Before variant filtering
cfWGS_MGI_Training_breast_II_248	breast	Breast_down	0.0003557954818638	Breast	Low LMD regions	Before variant filtering
cfWGS_MGI_Training_breast_II_248	breast	Breast_up	0.0003064534940458	Breast	High LMD regions	Before variant filtering
cfWGS_MGI_Training_breast_II_120	breast	Breast_down	0.0003643886069068	Breast	Low LMD regions	Before variant filtering
cfWGS_MGI_Training_breast_II_120	breast	Breast_up	0.0002985156961949	Breast	High LMD regions	Before variant filtering
cfWGS_MGI_Training_breast_III_97	breast	Breast_down	0.0003527285646381	Breast	Low LMD regions	Before variant filtering
cfWGS_MGI_Training_breast_III_97	breast	Breast_up	0.0002909365808867	Breast	High LMD regions	Before variant filtering
cfWGS_MGI_Training_breast_II_121	breast	Breast_down	0.0003529469466305	Breast	Low LMD regions	Before variant filtering
cfWGS_MGI_Training_breast_II_121	breast	Breast_up	0.0002921294605912	Breast	High LMD regions	Before variant filtering
cfWGS_MGI_Training_breast_III_98	breast	Breast_down	0.0003757826592181	Breast	Low LMD regions	Before variant filtering
cfWGS_MGI_Training_breast_III_98	breast	Breast_up	0.0002920198833482	Breast	High LMD regions	Before variant filtering
cfWGS_MGI_Training_breast_II_122	breast	Breast_down	0.00036972455686	Breast	Low LMD regions	Before variant filtering
cfWGS_MGI_Training_breast_II_122	breast	Breast_up	0.0002945748134495	Breast	High LMD regions	Before variant filtering
cfWGS_MGI_Training_breast_II_308	breast	Breast_down	0.0003459407142287	Breast	Low LMD regions	Before variant filtering
cfWGS_MGI_Training_breast_II_308	breast	Breast_up	0.0002969604082319	Breast	High LMD regions	Before variant filtering
cfWGS_MGI_Training_breast_II_123	breast	Breast_down	0.0003452858067365	Breast	Low LMD regions	Before variant filtering
cfWGS_MGI_Training_breast_II_123	breast	Breast_up	0.0002848727421457	Breast	High LMD regions	Before variant filtering
cfWGS_MGI_Training_breast_III_52	breast	Breast_down	0.0003756056889829	Breast	Low LMD regions	Before variant filtering
cfWGS_MGI_Training_breast_III_52	breast	Breast_up	0.0002900392122499	Breast	High LMD regions	Before variant filtering
cfWGS_MGI_Training_breast_III_7	breast	Breast_down	0.0003580604017908	Breast	Low LMD regions	Before variant filtering
cfWGS_MGI_Training_breast_III_7	breast	Breast_up	0.0003109924625924	Breast	High LMD regions	Before variant filtering
cfWGS_MGI_Training_breast_III_99	breast	Breast_down	0.0003363403523455	Breast	Low LMD regions	Before variant filtering
cfWGS_MGI_Training_breast_III_99	breast	Breast_up	0.0003460462778209	Breast	High LMD regions	Before variant filtering
cfWGS_MGI_Training_breast_II_7	breast	Breast_down	0.0003778574327263	Breast	Low LMD regions	Before variant filtering
cfWGS_MGI_Training_breast_II_7	breast	Breast_up	0.0002815029681399	Breast	High LMD regions	Before variant filtering
cfWGS_MGI_Training_breast_II_239	breast	Breast_down	0.0003354052179334	Breast	Low LMD regions	Before variant filtering
cfWGS_MGI_Training_breast_II_239	breast	Breast_up	0.0002867359371035	Breast	High LMD regions	Before variant filtering
cfWGS_MGI_Training_breast_II_29	breast	Breast_down	0.0003448413478736	Breast	Low LMD regions	Before variant filtering
cfWGS_MGI_Training_breast_II_29	breast	Breast_up	0.0003149169787416	Breast	High LMD regions	Before variant filtering
cfWGS_MGI_Training_breast_II_0	breast	Breast_down	0.0003651547616401	Breast	Low LMD regions	Before variant filtering
cfWGS_MGI_Training_breast_II_0	breast	Breast_up	0.0002788107232954	Breast	High LMD regions	Before variant filtering
cfWGS_MGI_Training_breast_II_124	breast	Breast_down	0.000360478680665	Breast	Low LMD regions	Before variant filtering
cfWGS_MGI_Training_breast_II_124	breast	Breast_up	0.0002909269032307	Breast	High LMD regions	Before variant filtering
cfWGS_MGI_Training_breast_III_125	breast	Breast_down	0.0003765316143528	Breast	Low LMD regions	Before variant filtering
cfWGS_MGI_Training_breast_III_125	breast	Breast_up	0.0002931854988913	Breast	High LMD regions	Before variant filtering
cfWGS_MGI_Training_breast_II_30	breast	Breast_down	0.0003772542726651	Breast	Low LMD regions	Before variant filtering
cfWGS_MGI_Training_breast_II_30	breast	Breast_up	0.0003040826520015	Breast	High LMD regions	Before variant filtering
cfWGS_MGI_Training_breast_II_233	breast	Breast_down	0.0003883137374953	Breast	Low LMD regions	Before variant filtering
cfWGS_MGI_Training_breast_II_233	breast	Breast_up	0.0002901795740747	Breast	High LMD regions	Before variant filtering
cfWGS_MGI_Training_breast_II_126	breast	Breast_down	0.0003694226349438	Breast	Low LMD regions	Before variant filtering
cfWGS_MGI_Training_breast_II_126	breast	Breast_up	0.000305142848279	Breast	High LMD regions	Before variant filtering
cfWGS_MGI_Training_breast_II_125	breast	Breast_down	0.0003558234941808	Breast	Low LMD regions	Before variant filtering
cfWGS_MGI_Training_breast_II_125	breast	Breast_up	0.0002956385302991	Breast	High LMD regions	Before variant filtering
cfWGS_MGI_Training_breast_II_17	breast	Breast_down	0.0003825738871407	Breast	Low LMD regions	Before variant filtering
cfWGS_MGI_Training_breast_II_17	breast	Breast_up	0.0002832117134937	Breast	High LMD regions	Before variant filtering
cfWGS_MGI_Training_breast_III_83	breast	Breast_down	0.000387813071225	Breast	Low LMD regions	Before variant filtering
cfWGS_MGI_Training_breast_III_83	breast	Breast_up	0.0002867722426254	Breast	High LMD regions	Before variant filtering
cfWGS_MGI_Training_breast_II_127	breast	Breast_down	0.0003694294153408	Breast	Low LMD regions	Before variant filtering
cfWGS_MGI_Training_breast_II_127	breast	Breast_up	0.0002983696234925	Breast	High LMD regions	Before variant filtering
cfWGS_MGI_Training_breast_III_100	breast	Breast_down	0.000379008769639	Breast	Low LMD regions	Before variant filtering
cfWGS_MGI_Training_breast_III_100	breast	Breast_up	0.0002813376235164	Breast	High LMD regions	Before variant filtering
cfWGS_MGI_Training_breast_II_309	breast	Breast_down	0.0003680338901993	Breast	Low LMD regions	Before variant filtering
cfWGS_MGI_Training_breast_II_309	breast	Breast_up	0.0002922514031733	Breast	High LMD regions	Before variant filtering
cfWGS_MGI_Training_breast_II_221	breast	Breast_down	0.000396229508986	Breast	Low LMD regions	Before variant filtering
cfWGS_MGI_Training_breast_II_221	breast	Breast_up	0.0002880507936121	Breast	High LMD regions	Before variant filtering
cfWGS_MGI_Training_breast_III_117	breast	Breast_down	0.0003950350951241	Breast	Low LMD regions	Before variant filtering
cfWGS_MGI_Training_breast_III_117	breast	Breast_up	0.0002675671028153	Breast	High LMD regions	Before variant filtering
cfWGS_MGI_Training_breast_II_1	breast	Breast_down	0.0004237248181176	Breast	Low LMD regions	Before variant filtering
cfWGS_MGI_Training_breast_II_1	breast	Breast_up	0.0002594589725925	Breast	High LMD regions	Before variant filtering
cfWGS_MGI_Training_breast_III_25	breast	Breast_down	0.0003685004336979	Breast	Low LMD regions	Before variant filtering
cfWGS_MGI_Training_breast_III_25	breast	Breast_up	0.0002761827711605	Breast	High LMD regions	Before variant filtering
cfWGS_MGI_Training_breast_II_128	breast	Breast_down	0.0003658509677085	Breast	Low LMD regions	Before variant filtering
cfWGS_MGI_Training_breast_II_128	breast	Breast_up	0.0002948191036388	Breast	High LMD regions	Before variant filtering
cfWGS_MGI_Training_breast_II_6	breast	Breast_down	0.0003834049173265	Breast	Low LMD regions	Before variant filtering
cfWGS_MGI_Training_breast_II_6	breast	Breast_up	0.0002928670283792	Breast	High LMD regions	Before variant filtering
cfWGS_MGI_Training_breast_II_44	breast	Breast_down	0.0003972105883242	Breast	Low LMD regions	Before variant filtering
cfWGS_MGI_Training_breast_II_44	breast	Breast_up	0.0002765535629412	Breast	High LMD regions	Before variant filtering
cfWGS_MGI_Training_breast_II_129	breast	Breast_down	0.000360936370097	Breast	Low LMD regions	Before variant filtering
cfWGS_MGI_Training_breast_II_129	breast	Breast_up	0.0002940377306409	Breast	High LMD regions	Before variant filtering
cfWGS_MGI_Training_breast_I_3	breast	Breast_down	0.0004092702975281	Breast	Low LMD regions	Before variant filtering
cfWGS_MGI_Training_breast_I_3	breast	Breast_up	0.0002920077376257	Breast	High LMD regions	Before variant filtering
cfWGS_MGI_Training_breast_II_350	breast	Breast_down	0.000379415362252	Breast	Low LMD regions	Before variant filtering
cfWGS_MGI_Training_breast_II_350	breast	Breast_up	0.0003000454994001	Breast	High LMD regions	Before variant filtering
cfWGS_MGI_Training_breast_II_12	breast	Breast_down	0.0003462496243666	Breast	Low LMD regions	Before variant filtering
cfWGS_MGI_Training_breast_II_12	breast	Breast_up	0.0003000720166844	Breast	High LMD regions	Before variant filtering
cfWGS_MGI_Training_breast_II_272	breast	Breast_down	0.000307546397147	Breast	Low LMD regions	Before variant filtering
cfWGS_MGI_Training_breast_II_272	breast	Breast_up	0.0003214100865093	Breast	High LMD regions	Before variant filtering
cfWGS_MGI_Training_breast_II_310	breast	Breast_down	0.0003575342917836	Breast	Low LMD regions	Before variant filtering
cfWGS_MGI_Training_breast_II_310	breast	Breast_up	0.000290585196649	Breast	High LMD regions	Before variant filtering
cfWGS_MGI_Training_breast_III_18	breast	Breast_down	0.0003796430362854	Breast	Low LMD regions	Before variant filtering
cfWGS_MGI_Training_breast_III_18	breast	Breast_up	0.0002956732237063	Breast	High LMD regions	Before variant filtering
cfWGS_MGI_Training_breast_II_351	breast	Breast_down	0.0003345255587401	Breast	Low LMD regions	Before variant filtering
cfWGS_MGI_Training_breast_II_351	breast	Breast_up	0.0003113117798618	Breast	High LMD regions	Before variant filtering
cfWGS_MGI_Training_breast_II_32	breast	Breast_down	0.000366921218069	Breast	Low LMD regions	Before variant filtering
cfWGS_MGI_Training_breast_II_32	breast	Breast_up	0.0002904831501412	Breast	High LMD regions	Before variant filtering
cfWGS_MGI_Training_breast_II_31	breast	Breast_down	0.0003577334382424	Breast	Low LMD regions	Before variant filtering
cfWGS_MGI_Training_breast_II_31	breast	Breast_up	0.0002976946985123	Breast	High LMD regions	Before variant filtering
cfWGS_MGI_Training_breast_II_245	breast	Breast_down	0.0003470161546094	Breast	Low LMD regions	Before variant filtering
cfWGS_MGI_Training_breast_II_245	breast	Breast_up	0.000283731827343	Breast	High LMD regions	Before variant filtering
cfWGS_MGI_Training_breast_II_352	breast	Breast_down	0.0003508875547856	Breast	Low LMD regions	Before variant filtering
cfWGS_MGI_Training_breast_II_352	breast	Breast_up	0.000296579069625	Breast	High LMD regions	Before variant filtering
cfWGS_MGI_Training_breast_III_54	breast	Breast_down	0.0003738013019206	Breast	Low LMD regions	Before variant filtering
cfWGS_MGI_Training_breast_III_54	breast	Breast_up	0.0002961993921226	Breast	High LMD regions	Before variant filtering
cfWGS_MGI_Training_breast_II_340	breast	Breast_down	0.0003460274624145	Breast	Low LMD regions	Before variant filtering
cfWGS_MGI_Training_breast_II_340	breast	Breast_up	0.0002810128244749	Breast	High LMD regions	Before variant filtering
cfWGS_MGI_Training_breast_II_130	breast	Breast_down	0.000353884497717	Breast	Low LMD regions	Before variant filtering
cfWGS_MGI_Training_breast_II_130	breast	Breast_up	0.0002873457070977	Breast	High LMD regions	Before variant filtering
cfWGS_MGI_Training_breast_III_63	breast	Breast_down	0.0003213367070869	Breast	Low LMD regions	Before variant filtering
cfWGS_MGI_Training_breast_III_63	breast	Breast_up	0.000341015667392	Breast	High LMD regions	Before variant filtering
cfWGS_MGI_Training_breast_III_89	breast	Breast_down	0.000359150919964	Breast	Low LMD regions	Before variant filtering
cfWGS_MGI_Training_breast_III_89	breast	Breast_up	0.0003213817612105	Breast	High LMD regions	Before variant filtering
cfWGS_MGI_Training_breast_III_124	breast	Breast_down	0.0003740073318998	Breast	Low LMD regions	Before variant filtering
cfWGS_MGI_Training_breast_III_124	breast	Breast_up	0.0003032869804636	Breast	High LMD regions	Before variant filtering
cfWGS_MGI_Training_breast_III_111	breast	Breast_down	0.0003651156827224	Breast	Low LMD regions	Before variant filtering
cfWGS_MGI_Training_breast_III_111	breast	Breast_up	0.0002916213779354	Breast	High LMD regions	Before variant filtering
cfWGS_MGI_Training_breast_II_131	breast	Breast_down	0.0003461533134056	Breast	Low LMD regions	Before variant filtering
cfWGS_MGI_Training_breast_II_131	breast	Breast_up	0.0002775387632869	Breast	High LMD regions	Before variant filtering
cfWGS_MGI_Training_breast_II_132	breast	Breast_down	0.0003533605968344	Breast	Low LMD regions	Before variant filtering
cfWGS_MGI_Training_breast_II_132	breast	Breast_up	0.0002945098675057	Breast	High LMD regions	Before variant filtering
cfWGS_MGI_Training_breast_II_222	breast	Breast_down	0.0003759641304968	Breast	Low LMD regions	Before variant filtering
cfWGS_MGI_Training_breast_II_222	breast	Breast_up	0.0002861441703241	Breast	High LMD regions	Before variant filtering
cfWGS_MGI_Training_breast_II_250	breast	Breast_down	0.0003729266265726	Breast	Low LMD regions	Before variant filtering
cfWGS_MGI_Training_breast_II_250	breast	Breast_up	0.0002991282152814	Breast	High LMD regions	Before variant filtering
cfWGS_MGI_Training_breast_II_249	breast	Breast_down	0.0004054176618193	Breast	Low LMD regions	Before variant filtering
cfWGS_MGI_Training_breast_II_249	breast	Breast_up	0.0002878658623948	Breast	High LMD regions	Before variant filtering
cfWGS_MGI_Training_breast_II_251	breast	Breast_down	0.0003675499660268	Breast	Low LMD regions	Before variant filtering
cfWGS_MGI_Training_breast_II_251	breast	Breast_up	0.0002924118303141	Breast	High LMD regions	Before variant filtering
cfWGS_MGI_Training_breast_III_81	breast	Breast_down	0.0003570216071682	Breast	Low LMD regions	Before variant filtering
cfWGS_MGI_Training_breast_III_81	breast	Breast_up	0.0003147634416726	Breast	High LMD regions	Before variant filtering
cfWGS_MGI_Training_breast_II_133	breast	Breast_down	0.0003588011209457	Breast	Low LMD regions	Before variant filtering
cfWGS_MGI_Training_breast_II_133	breast	Breast_up	0.0002966642925674	Breast	High LMD regions	Before variant filtering
cfWGS_MGI_Training_breast_III_110	breast	Breast_down	0.0003366120320672	Breast	Low LMD regions	Before variant filtering
cfWGS_MGI_Training_breast_III_110	breast	Breast_up	0.0003538355637319	Breast	High LMD regions	Before variant filtering
cfWGS_MGI_Training_breast_III_13	breast	Breast_down	0.0003550355994815	Breast	Low LMD regions	Before variant filtering
cfWGS_MGI_Training_breast_III_13	breast	Breast_up	0.0002972542436751	Breast	High LMD regions	Before variant filtering
cfWGS_MGI_Training_breast_III_4	breast	Breast_down	0.0003682041356304	Breast	Low LMD regions	Before variant filtering
cfWGS_MGI_Training_breast_III_4	breast	Breast_up	0.0003019792185429	Breast	High LMD regions	Before variant filtering
cfWGS_MGI_Training_breast_III_138	breast	Breast_down	0.0003470618983316	Breast	Low LMD regions	Before variant filtering
cfWGS_MGI_Training_breast_III_138	breast	Breast_up	0.0002995682144879	Breast	High LMD regions	Before variant filtering
cfWGS_MGI_Training_breast_II_234	breast	Breast_down	0.0003679516302302	Breast	Low LMD regions	Before variant filtering
cfWGS_MGI_Training_breast_II_234	breast	Breast_up	0.0002923249640577	Breast	High LMD regions	Before variant filtering
cfWGS_MGI_Training_breast_III_55	breast	Breast_down	0.0003761982063495	Breast	Low LMD regions	Before variant filtering
cfWGS_MGI_Training_breast_III_55	breast	Breast_up	0.0003364185539026	Breast	High LMD regions	Before variant filtering
cfWGS_MGI_Training_breast_II_134	breast	Breast_down	0.0003384780462854	Breast	Low LMD regions	Before variant filtering
cfWGS_MGI_Training_breast_II_134	breast	Breast_up	0.0002961260061146	Breast	High LMD regions	Before variant filtering
cfWGS_MGI_Training_breast_II_252	breast	Breast_down	0.0003466461556089	Breast	Low LMD regions	Before variant filtering
cfWGS_MGI_Training_breast_II_252	breast	Breast_up	0.0003001482375473	Breast	High LMD regions	Before variant filtering
cfWGS_MGI_Training_breast_II_60	breast	Breast_down	0.0003849344200484	Breast	Low LMD regions	Before variant filtering
cfWGS_MGI_Training_breast_II_60	breast	Breast_up	0.0002878275085578	Breast	High LMD regions	Before variant filtering
cfWGS_MGI_Training_breast_III_56	breast	Breast_down	0.0003481161273172	Breast	Low LMD regions	Before variant filtering
cfWGS_MGI_Training_breast_III_56	breast	Breast_up	0.0002967233969834	Breast	High LMD regions	Before variant filtering
cfWGS_MGI_Training_breast_III_108	breast	Breast_down	0.0003794205314773	Breast	Low LMD regions	Before variant filtering
cfWGS_MGI_Training_breast_III_108	breast	Breast_up	0.0002941891222342	Breast	High LMD regions	Before variant filtering
cfWGS_MGI_Training_breast_II_253	breast	Breast_down	0.0003634571062352	Breast	Low LMD regions	Before variant filtering
cfWGS_MGI_Training_breast_II_253	breast	Breast_up	0.0002972350474495	Breast	High LMD regions	Before variant filtering
cfWGS_MGI_Training_breast_II_47	breast	Breast_down	0.0003901526745117	Breast	Low LMD regions	Before variant filtering
cfWGS_MGI_Training_breast_II_47	breast	Breast_up	0.0003073338593571	Breast	High LMD regions	Before variant filtering
cfWGS_MGI_Training_breast_II_135	breast	Breast_down	0.0003620982105203	Breast	Low LMD regions	Before variant filtering
cfWGS_MGI_Training_breast_II_135	breast	Breast_up	0.0003026346746003	Breast	High LMD regions	Before variant filtering
cfWGS_MGI_Training_breast_II_266	breast	Breast_down	0.0003758604508801	Breast	Low LMD regions	Before variant filtering
cfWGS_MGI_Training_breast_II_266	breast	Breast_up	0.0002984796416125	Breast	High LMD regions	Before variant filtering
cfWGS_MGI_Training_breast_II_61	breast	Breast_down	0.0003831937557827	Breast	Low LMD regions	Before variant filtering
cfWGS_MGI_Training_breast_II_61	breast	Breast_up	0.0003105185325772	Breast	High LMD regions	Before variant filtering
cfWGS_MGI_Training_breast_III_8	breast	Breast_down	0.0003677237744927	Breast	Low LMD regions	Before variant filtering
cfWGS_MGI_Training_breast_III_8	breast	Breast_up	0.0003124578063818	Breast	High LMD regions	Before variant filtering
cfWGS_MGI_Training_breast_II_311	breast	Breast_down	0.0003388292913692	Breast	Low LMD regions	Before variant filtering
cfWGS_MGI_Training_breast_II_311	breast	Breast_up	0.0002845468501434	Breast	High LMD regions	Before variant filtering
cfWGS_MGI_Training_breast_II_62	breast	Breast_down	0.0003744129739443	Breast	Low LMD regions	Before variant filtering
cfWGS_MGI_Training_breast_II_62	breast	Breast_up	0.0002969527877974	Breast	High LMD regions	Before variant filtering
cfWGS_MGI_Training_breast_III_57	breast	Breast_down	0.0003531576038539	Breast	Low LMD regions	Before variant filtering
cfWGS_MGI_Training_breast_III_57	breast	Breast_up	0.0003317176128969	Breast	High LMD regions	Before variant filtering
cfWGS_MGI_Training_breast_II_8	breast	Breast_down	0.0003747896726555	Breast	Low LMD regions	Before variant filtering
cfWGS_MGI_Training_breast_II_8	breast	Breast_up	0.0002818611789148	Breast	High LMD regions	Before variant filtering
cfWGS_MGI_Training_breast_II_136	breast	Breast_down	0.0003515704927081	Breast	Low LMD regions	Before variant filtering
cfWGS_MGI_Training_breast_II_136	breast	Breast_up	0.0003015370295079	Breast	High LMD regions	Before variant filtering
cfWGS_MGI_Training_breast_II_341	breast	Breast_down	0.0003729505792981	Breast	Low LMD regions	Before variant filtering
cfWGS_MGI_Training_breast_II_341	breast	Breast_up	0.0003069043670202	Breast	High LMD regions	Before variant filtering
cfWGS_MGI_Training_breast_III_26	breast	Breast_down	0.0003681734572097	Breast	Low LMD regions	Before variant filtering
cfWGS_MGI_Training_breast_III_26	breast	Breast_up	0.0003046310486811	Breast	High LMD regions	Before variant filtering
cfWGS_MGI_Training_breast_III_101	breast	Breast_down	0.0003506251254648	Breast	Low LMD regions	Before variant filtering
cfWGS_MGI_Training_breast_III_101	breast	Breast_up	0.0003428434806732	Breast	High LMD regions	Before variant filtering
cfWGS_MGI_Training_breast_III_61	breast	Breast_down	0.0003710106159446	Breast	Low LMD regions	Before variant filtering
cfWGS_MGI_Training_breast_III_61	breast	Breast_up	0.0002801660788606	Breast	High LMD regions	Before variant filtering
cfWGS_MGI_Training_breast_II_138	breast	Breast_down	0.0003854244376218	Breast	Low LMD regions	Before variant filtering
cfWGS_MGI_Training_breast_II_138	breast	Breast_up	0.0003035604126018	Breast	High LMD regions	Before variant filtering
cfWGS_MGI_Training_breast_II_137	breast	Breast_down	0.0003605146967019	Breast	Low LMD regions	Before variant filtering
cfWGS_MGI_Training_breast_II_137	breast	Breast_up	0.0002975888252853	Breast	High LMD regions	Before variant filtering
cfWGS_MGI_Training_breast_III_29	breast	Breast_down	0.0003406600518735	Breast	Low LMD regions	Before variant filtering
cfWGS_MGI_Training_breast_III_29	breast	Breast_up	0.0003360656639337	Breast	High LMD regions	Before variant filtering
cfWGS_MGI_Training_breast_II_353	breast	Breast_down	0.000386034125782	Breast	Low LMD regions	Before variant filtering
cfWGS_MGI_Training_breast_II_353	breast	Breast_up	0.0002789416296303	Breast	High LMD regions	Before variant filtering
cfWGS_MGI_Training_breast_III_79	breast	Breast_down	0.0003780765690659	Breast	Low LMD regions	Before variant filtering
cfWGS_MGI_Training_breast_III_79	breast	Breast_up	0.0002707277359186	Breast	High LMD regions	Before variant filtering
cfWGS_MGI_Training_breast_II_275	breast	Breast_down	0.000377225267614	Breast	Low LMD regions	Before variant filtering
cfWGS_MGI_Training_breast_II_275	breast	Breast_up	0.0002822488623814	Breast	High LMD regions	Before variant filtering
cfWGS_MGI_Training_breast_III_62	breast	Breast_down	0.0003936273711465	Breast	Low LMD regions	Before variant filtering
cfWGS_MGI_Training_breast_III_62	breast	Breast_up	0.0002971086893338	Breast	High LMD regions	Before variant filtering
cfWGS_MGI_Training_breast_III_87	breast	Breast_down	0.0003790052384005	Breast	Low LMD regions	Before variant filtering
cfWGS_MGI_Training_breast_III_87	breast	Breast_up	0.0003021681426035	Breast	High LMD regions	Before variant filtering
cfWGS_MGI_Training_breast_II_246	breast	Breast_down	0.0003616310111912	Breast	Low LMD regions	Before variant filtering
cfWGS_MGI_Training_breast_II_246	breast	Breast_up	0.0002846973265757	Breast	High LMD regions	Before variant filtering
cfWGS_MGI_Training_breast_I_4	breast	Breast_down	0.0003673569303664	Breast	Low LMD regions	Before variant filtering
cfWGS_MGI_Training_breast_I_4	breast	Breast_up	0.0002823511839315	Breast	High LMD regions	Before variant filtering
cfWGS_MGI_Training_breast_III_64	breast	Breast_down	0.0003372224944612	Breast	Low LMD regions	Before variant filtering
cfWGS_MGI_Training_breast_III_64	breast	Breast_up	0.0003111593426167	Breast	High LMD regions	Before variant filtering
cfWGS_MGI_Training_breast_II_267	breast	Breast_down	0.0003557344236414	Breast	Low LMD regions	Before variant filtering
cfWGS_MGI_Training_breast_II_267	breast	Breast_up	0.0002921602545409	Breast	High LMD regions	Before variant filtering
cfWGS_MGI_Training_breast_II_235	breast	Breast_down	0.0003670990050274	Breast	Low LMD regions	Before variant filtering
cfWGS_MGI_Training_breast_II_235	breast	Breast_up	0.0002866051304558	Breast	High LMD regions	Before variant filtering
cfWGS_MGI_Training_breast_II_33	breast	Breast_down	0.000369505548433	Breast	Low LMD regions	Before variant filtering
cfWGS_MGI_Training_breast_II_33	breast	Breast_up	0.0002942212628966	Breast	High LMD regions	Before variant filtering
cfWGS_MGI_Training_breast_II_240	breast	Breast_down	0.0003688976593341	Breast	Low LMD regions	Before variant filtering
cfWGS_MGI_Training_breast_II_240	breast	Breast_up	0.0002882213330201	Breast	High LMD regions	Before variant filtering
cfWGS_MGI_Training_breast_II_3	breast	Breast_down	0.0003755370115959	Breast	Low LMD regions	Before variant filtering
cfWGS_MGI_Training_breast_II_3	breast	Breast_up	0.0002969936082521	Breast	High LMD regions	Before variant filtering
cfWGS_MGI_Training_breast_II_34	breast	Breast_down	0.0003897621000614	Breast	Low LMD regions	Before variant filtering
cfWGS_MGI_Training_breast_II_34	breast	Breast_up	0.000292334112427	Breast	High LMD regions	Before variant filtering
cfWGS_MGI_Training_breast_II_139	breast	Breast_down	0.0003721955062305	Breast	Low LMD regions	Before variant filtering
cfWGS_MGI_Training_breast_II_139	breast	Breast_up	0.000282534297512	Breast	High LMD regions	Before variant filtering
cfWGS_MGI_Training_breast_II_223	breast	Breast_down	0.0003581240398062	Breast	Low LMD regions	Before variant filtering
cfWGS_MGI_Training_breast_II_223	breast	Breast_up	0.0002937984845857	Breast	High LMD regions	Before variant filtering
cfWGS_MGI_Training_breast_II_26	breast	Breast_down	0.0003285107058613	Breast	Low LMD regions	Before variant filtering
cfWGS_MGI_Training_breast_II_26	breast	Breast_up	0.0003018906805419	Breast	High LMD regions	Before variant filtering
cfWGS_MGI_Training_breast_II_63	breast	Breast_down	0.0003668481395567	Breast	Low LMD regions	Before variant filtering
cfWGS_MGI_Training_breast_II_63	breast	Breast_up	0.0002909894392401	Breast	High LMD regions	Before variant filtering
cfWGS_MGI_Training_breast_II_342	breast	Breast_down	0.0003833475143426	Breast	Low LMD regions	Before variant filtering
cfWGS_MGI_Training_breast_II_342	breast	Breast_up	0.0002879242485308	Breast	High LMD regions	Before variant filtering
cfWGS_MGI_Training_breast_II_4	breast	Breast_down	0.0003241627965481	Breast	Low LMD regions	Before variant filtering
cfWGS_MGI_Training_breast_II_4	breast	Breast_up	0.0003102179503212	Breast	High LMD regions	Before variant filtering
cfWGS_MGI_Training_breast_II_224	breast	Breast_down	0.0003718444003979	Breast	Low LMD regions	Before variant filtering
cfWGS_MGI_Training_breast_II_224	breast	Breast_up	0.0003014313663595	Breast	High LMD regions	Before variant filtering
cfWGS_MGI_Training_breast_III_2	breast	Breast_down	0.0003675245830078	Breast	Low LMD regions	Before variant filtering
cfWGS_MGI_Training_breast_III_2	breast	Breast_up	0.0002939622294719	Breast	High LMD regions	Before variant filtering
cfWGS_MGI_Training_breast_III_118	breast	Breast_down	0.0003841897955199	Breast	Low LMD regions	Before variant filtering
cfWGS_MGI_Training_breast_III_118	breast	Breast_up	0.0002977548698683	Breast	High LMD regions	Before variant filtering
cfWGS_MGI_Training_breast_II_354	breast	Breast_down	0.0003461965048963	Breast	Low LMD regions	Before variant filtering
cfWGS_MGI_Training_breast_II_354	breast	Breast_up	0.0003005351764684	Breast	High LMD regions	Before variant filtering
cfWGS_MGI_Training_breast_II_343	breast	Breast_down	0.0003352913295479	Breast	Low LMD regions	Before variant filtering
cfWGS_MGI_Training_breast_II_343	breast	Breast_up	0.0003181089527747	Breast	High LMD regions	Before variant filtering
cfWGS_MGI_Training_breast_II_254	breast	Breast_down	0.0003641167744022	Breast	Low LMD regions	Before variant filtering
cfWGS_MGI_Training_breast_II_254	breast	Breast_up	0.0002969235890648	Breast	High LMD regions	Before variant filtering
cfWGS_MGI_Training_breast_III_130	breast	Breast_down	0.0003682082501885	Breast	Low LMD regions	Before variant filtering
cfWGS_MGI_Training_breast_III_130	breast	Breast_up	0.00034178254429	Breast	High LMD regions	Before variant filtering
cfWGS_MGI_Training_breast_II_140	breast	Breast_down	0.0003740419484657	Breast	Low LMD regions	Before variant filtering
cfWGS_MGI_Training_breast_II_140	breast	Breast_up	0.0002884308595494	Breast	High LMD regions	Before variant filtering
cfWGS_MGI_Training_breast_II_35	breast	Breast_down	0.0003476847708749	Breast	Low LMD regions	Before variant filtering
cfWGS_MGI_Training_breast_II_35	breast	Breast_up	0.0002985687773211	Breast	High LMD regions	Before variant filtering
cfWGS_MGI_Training_breast_II_255	breast	Breast_down	0.0003780893977334	Breast	Low LMD regions	Before variant filtering
cfWGS_MGI_Training_breast_II_255	breast	Breast_up	0.0002919618622196	Breast	High LMD regions	Before variant filtering
cfWGS_MGI_Training_breast_II_141	breast	Breast_down	0.0003705864815148	Breast	Low LMD regions	Before variant filtering
cfWGS_MGI_Training_breast_II_141	breast	Breast_up	0.0002870963634289	Breast	High LMD regions	Before variant filtering
cfWGS_MGI_Training_breast_II_142	breast	Breast_down	0.0003621183764651	Breast	Low LMD regions	Before variant filtering
cfWGS_MGI_Training_breast_II_142	breast	Breast_up	0.0002888607704557	Breast	High LMD regions	Before variant filtering
cfWGS_MGI_Training_breast_II_355	breast	Breast_down	0.0003669341655039	Breast	Low LMD regions	Before variant filtering
cfWGS_MGI_Training_breast_II_355	breast	Breast_up	0.0002986189118116	Breast	High LMD regions	Before variant filtering
cfWGS_MGI_Training_breast_III_53	breast	Breast_down	0.0003418572220462	Breast	Low LMD regions	Before variant filtering
cfWGS_MGI_Training_breast_III_53	breast	Breast_up	0.0003177886866612	Breast	High LMD regions	Before variant filtering
cfWGS_MGI_Training_breast_II_36	breast	Breast_down	0.0003966443112901	Breast	Low LMD regions	Before variant filtering
cfWGS_MGI_Training_breast_II_36	breast	Breast_up	0.0002884056717207	Breast	High LMD regions	Before variant filtering
cfWGS_MGI_Training_breast_II_256	breast	Breast_down	0.0003617326073651	Breast	Low LMD regions	Before variant filtering
cfWGS_MGI_Training_breast_II_256	breast	Breast_up	0.0003067829047982	Breast	High LMD regions	Before variant filtering
cfWGS_MGI_Training_breast_III_16	breast	Breast_down	0.0003607552056789	Breast	Low LMD regions	Before variant filtering
cfWGS_MGI_Training_breast_III_16	breast	Breast_up	0.0003043246257246	Breast	High LMD regions	Before variant filtering
cfWGS_MGI_Training_breast_III_102	breast	Breast_down	0.0003343860379758	Breast	Low LMD regions	Before variant filtering
cfWGS_MGI_Training_breast_III_102	breast	Breast_up	0.0003115760625357	Breast	High LMD regions	Before variant filtering
cfWGS_MGI_Training_breast_II_312	breast	Breast_down	0.0003797667664272	Breast	Low LMD regions	Before variant filtering
cfWGS_MGI_Training_breast_II_312	breast	Breast_up	0.0002918397735481	Breast	High LMD regions	Before variant filtering
cfWGS_MGI_Training_breast_II_356	breast	Breast_down	0.0003707474350409	Breast	Low LMD regions	Before variant filtering
cfWGS_MGI_Training_breast_II_356	breast	Breast_up	0.0002966832082755	Breast	High LMD regions	Before variant filtering
cfWGS_MGI_Training_breast_III_93	breast	Breast_down	0.0003646004116965	Breast	Low LMD regions	Before variant filtering
cfWGS_MGI_Training_breast_III_93	breast	Breast_up	0.0003020722200612	Breast	High LMD regions	Before variant filtering
cfWGS_MGI_Training_breast_II_37	breast	Breast_down	0.0003605238338482	Breast	Low LMD regions	Before variant filtering
cfWGS_MGI_Training_breast_II_37	breast	Breast_up	0.0002992963706628	Breast	High LMD regions	Before variant filtering
cfWGS_MGI_Training_breast_II_357	breast	Breast_down	0.0003757100537089	Breast	Low LMD regions	Before variant filtering
cfWGS_MGI_Training_breast_II_357	breast	Breast_up	0.0002904993412612	Breast	High LMD regions	Before variant filtering
cfWGS_MGI_Training_breast_III_122	breast	Breast_down	0.0003645760022798	Breast	Low LMD regions	Before variant filtering
cfWGS_MGI_Training_breast_III_122	breast	Breast_up	0.0003133476869928	Breast	High LMD regions	Before variant filtering
cfWGS_MGI_Training_breast_III_134	breast	Breast_down	0.0003749996275626	Breast	Low LMD regions	Before variant filtering
cfWGS_MGI_Training_breast_III_134	breast	Breast_up	0.0003229180012334	Breast	High LMD regions	Before variant filtering
cfWGS_MGI_Training_breast_II_236	breast	Breast_down	0.000375337437095	Breast	Low LMD regions	Before variant filtering
cfWGS_MGI_Training_breast_II_236	breast	Breast_up	0.0002963768482664	Breast	High LMD regions	Before variant filtering
cfWGS_MGI_Training_breast_II_144	breast	Breast_down	0.0003757921282825	Breast	Low LMD regions	Before variant filtering
cfWGS_MGI_Training_breast_II_144	breast	Breast_up	0.0002804222982876	Breast	High LMD regions	Before variant filtering
cfWGS_MGI_Training_breast_II_338	breast	Breast_down	0.0003842598904153	Breast	Low LMD regions	Before variant filtering
cfWGS_MGI_Training_breast_II_338	breast	Breast_up	0.0002979279413138	Breast	High LMD regions	Before variant filtering
cfWGS_MGI_Training_breast_II_145	breast	Breast_down	0.0003743627384803	Breast	Low LMD regions	Before variant filtering
cfWGS_MGI_Training_breast_II_145	breast	Breast_up	0.0002864968653601	Breast	High LMD regions	Before variant filtering
cfWGS_MGI_Training_breast_III_70	breast	Breast_down	0.0003789641827441	Breast	Low LMD regions	Before variant filtering
cfWGS_MGI_Training_breast_III_70	breast	Breast_up	0.0002727616417968	Breast	High LMD regions	Before variant filtering
cfWGS_MGI_Training_breast_III_90	breast	Breast_down	0.0003643338599451	Breast	Low LMD regions	Before variant filtering
cfWGS_MGI_Training_breast_III_90	breast	Breast_up	0.0003075749342334	Breast	High LMD regions	Before variant filtering
cfWGS_MGI_Training_breast_II_146	breast	Breast_down	0.0003806982551914	Breast	Low LMD regions	Before variant filtering
cfWGS_MGI_Training_breast_II_146	breast	Breast_up	0.0002873006575731	Breast	High LMD regions	Before variant filtering
cfWGS_MGI_Training_breast_II_147	breast	Breast_down	0.0003697033444931	Breast	Low LMD regions	Before variant filtering
cfWGS_MGI_Training_breast_II_147	breast	Breast_up	0.0002858434396431	Breast	High LMD regions	Before variant filtering
cfWGS_MGI_Training_breast_III_131	breast	Breast_down	0.0003831249212668	Breast	Low LMD regions	Before variant filtering
cfWGS_MGI_Training_breast_III_131	breast	Breast_up	0.0002851753836466	Breast	High LMD regions	Before variant filtering
cfWGS_MGI_Training_breast_III_135	breast	Breast_down	0.0003737024953614	Breast	Low LMD regions	Before variant filtering
cfWGS_MGI_Training_breast_III_135	breast	Breast_up	0.0003562283087993	Breast	High LMD regions	Before variant filtering
cfWGS_MGI_Training_breast_III_88	breast	Breast_down	0.0003923447000729	Breast	Low LMD regions	Before variant filtering
cfWGS_MGI_Training_breast_III_88	breast	Breast_up	0.0002909526457025	Breast	High LMD regions	Before variant filtering
cfWGS_MGI_Training_breast_III_141	breast	Breast_down	0.0003805101905896	Breast	Low LMD regions	Before variant filtering
cfWGS_MGI_Training_breast_III_141	breast	Breast_up	0.0002757600831399	Breast	High LMD regions	Before variant filtering
cfWGS_MGI_Training_breast_III_77	breast	Breast_down	0.000380283707095	Breast	Low LMD regions	Before variant filtering
cfWGS_MGI_Training_breast_III_77	breast	Breast_up	0.0002717761766233	Breast	High LMD regions	Before variant filtering
cfWGS_MGI_Training_breast_II_143	breast	Breast_down	0.0003818042014036	Breast	Low LMD regions	Before variant filtering
cfWGS_MGI_Training_breast_II_143	breast	Breast_up	0.0002821503801367	Breast	High LMD regions	Before variant filtering
cfWGS_MGI_Training_breast_III_129	breast	Breast_down	0.000327686622525	Breast	Low LMD regions	Before variant filtering
cfWGS_MGI_Training_breast_III_129	breast	Breast_up	0.0003193812808426	Breast	High LMD regions	Before variant filtering
cfWGS_MGI_Training_breast_II_313	breast	Breast_down	0.0003626179125465	Breast	Low LMD regions	Before variant filtering
cfWGS_MGI_Training_breast_II_313	breast	Breast_up	0.0003027014724589	Breast	High LMD regions	Before variant filtering
cfWGS_MGI_Training_breast_II_148	breast	Breast_down	0.0003744848979665	Breast	Low LMD regions	Before variant filtering
cfWGS_MGI_Training_breast_II_148	breast	Breast_up	0.0002992309347487	Breast	High LMD regions	Before variant filtering
cfWGS_MGI_Training_breast_II_314	breast	Breast_down	0.0003697178943031	Breast	Low LMD regions	Before variant filtering
cfWGS_MGI_Training_breast_II_314	breast	Breast_up	0.0002946442046415	Breast	High LMD regions	Before variant filtering
cfWGS_MGI_Training_breast_II_149	breast	Breast_down	0.0003597032990906	Breast	Low LMD regions	Before variant filtering
cfWGS_MGI_Training_breast_II_149	breast	Breast_up	0.0002880514058478	Breast	High LMD regions	Before variant filtering
cfWGS_MGI_Training_breast_II_257	breast	Breast_down	0.0003718854148505	Breast	Low LMD regions	Before variant filtering
cfWGS_MGI_Training_breast_II_257	breast	Breast_up	0.0003102778463259	Breast	High LMD regions	Before variant filtering
cfWGS_MGI_Training_breast_II_18	breast	Breast_down	0.00034367972179	Breast	Low LMD regions	Before variant filtering
cfWGS_MGI_Training_breast_II_18	breast	Breast_up	0.0003120071040653	Breast	High LMD regions	Before variant filtering
cfWGS_MGI_Training_breast_III_103	breast	Breast_down	0.0003851718701425	Breast	Low LMD regions	Before variant filtering
cfWGS_MGI_Training_breast_III_103	breast	Breast_up	0.0003448075368117	Breast	High LMD regions	Before variant filtering
cfWGS_MGI_Training_breast_II_13	breast	Breast_down	0.0004066272542102	Breast	Low LMD regions	Before variant filtering
cfWGS_MGI_Training_breast_II_13	breast	Breast_up	0.0002811242485965	Breast	High LMD regions	Before variant filtering
cfWGS_MGI_Training_breast_III_31	breast	Breast_down	0.0003621139551317	Breast	Low LMD regions	Before variant filtering
cfWGS_MGI_Training_breast_III_31	breast	Breast_up	0.0002865382372424	Breast	High LMD regions	Before variant filtering
cfWGS_MGI_Training_breast_III_9	breast	Breast_down	0.0003499299698229	Breast	Low LMD regions	Before variant filtering
cfWGS_MGI_Training_breast_III_9	breast	Breast_up	0.0003090105494459	Breast	High LMD regions	Before variant filtering
cfWGS_MGI_Training_breast_II_150	breast	Breast_down	0.0003746577024099	Breast	Low LMD regions	Before variant filtering
cfWGS_MGI_Training_breast_II_150	breast	Breast_up	0.0002995578780405	Breast	High LMD regions	Before variant filtering
cfWGS_MGI_Training_breast_II_276	breast	Breast_down	0.0003822473217405	Breast	Low LMD regions	Before variant filtering
cfWGS_MGI_Training_breast_II_276	breast	Breast_up	0.0002985257259116	Breast	High LMD regions	Before variant filtering
cfWGS_MGI_Training_breast_II_20	breast	Breast_down	0.0003384430759984	Breast	Low LMD regions	Before variant filtering
cfWGS_MGI_Training_breast_II_20	breast	Breast_up	0.0002954051509266	Breast	High LMD regions	Before variant filtering
cfWGS_MGI_Training_breast_II_258	breast	Breast_down	0.0003645422720856	Breast	Low LMD regions	Before variant filtering
cfWGS_MGI_Training_breast_II_258	breast	Breast_up	0.000298564008313	Breast	High LMD regions	Before variant filtering
cfWGS_MGI_Training_breast_III_58	breast	Breast_down	0.0003642808957552	Breast	Low LMD regions	Before variant filtering
cfWGS_MGI_Training_breast_III_58	breast	Breast_up	0.0002753175978397	Breast	High LMD regions	Before variant filtering
cfWGS_MGI_Training_breast_II_315	breast	Breast_down	0.0003577552175582	Breast	Low LMD regions	Before variant filtering
cfWGS_MGI_Training_breast_II_315	breast	Breast_up	0.0003173005314038	Breast	High LMD regions	Before variant filtering
cfWGS_MGI_Training_breast_II_152	breast	Breast_down	0.0003587347051123	Breast	Low LMD regions	Before variant filtering
cfWGS_MGI_Training_breast_II_152	breast	Breast_up	0.0002918118427245	Breast	High LMD regions	Before variant filtering
cfWGS_MGI_Training_breast_II_316	breast	Breast_down	0.0003820697567768	Breast	Low LMD regions	Before variant filtering
cfWGS_MGI_Training_breast_II_316	breast	Breast_up	0.0002906858207991	Breast	High LMD regions	Before variant filtering
cfWGS_MGI_Training_breast_II_151	breast	Breast_down	0.0003819467920561	Breast	Low LMD regions	Before variant filtering
cfWGS_MGI_Training_breast_II_151	breast	Breast_up	0.0002901980710846	Breast	High LMD regions	Before variant filtering
cfWGS_MGI_Training_breast_II_153	breast	Breast_down	0.0003988133888175	Breast	Low LMD regions	Before variant filtering
cfWGS_MGI_Training_breast_II_153	breast	Breast_up	0.0002861734411828	Breast	High LMD regions	Before variant filtering
cfWGS_MGI_Training_breast_II_38	breast	Breast_down	0.0003757016136546	Breast	Low LMD regions	Before variant filtering
cfWGS_MGI_Training_breast_II_38	breast	Breast_up	0.0002870425660449	Breast	High LMD regions	Before variant filtering
cfWGS_MGI_Training_breast_II_5	breast	Breast_down	0.0003690028787124	Breast	Low LMD regions	Before variant filtering
cfWGS_MGI_Training_breast_II_5	breast	Breast_up	0.0002784420087852	Breast	High LMD regions	Before variant filtering
cfWGS_MGI_Training_breast_III_84	breast	Breast_down	0.0003598659595036	Breast	Low LMD regions	Before variant filtering
cfWGS_MGI_Training_breast_III_84	breast	Breast_up	0.0003058384508601	Breast	High LMD regions	Before variant filtering
cfWGS_MGI_Training_breast_II_154	breast	Breast_down	0.0003722299124839	Breast	Low LMD regions	Before variant filtering
cfWGS_MGI_Training_breast_II_154	breast	Breast_up	0.000294197123927	Breast	High LMD regions	Before variant filtering
cfWGS_MGI_Training_breast_II_155	breast	Breast_down	0.0003677436086746	Breast	Low LMD regions	Before variant filtering
cfWGS_MGI_Training_breast_II_155	breast	Breast_up	0.0003125686328568	Breast	High LMD regions	Before variant filtering
cfWGS_MGI_Training_breast_II_344	breast	Breast_down	0.0003770473904511	Breast	Low LMD regions	Before variant filtering
cfWGS_MGI_Training_breast_II_344	breast	Breast_up	0.000284983789029	Breast	High LMD regions	Before variant filtering
cfWGS_MGI_Training_breast_III_47	breast	Breast_down	0.0003279480776574	Breast	Low LMD regions	Before variant filtering
cfWGS_MGI_Training_breast_III_47	breast	Breast_up	0.0003136692340443	Breast	High LMD regions	Before variant filtering
cfWGS_MGI_Training_breast_II_21	breast	Breast_down	0.0003840166996123	Breast	Low LMD regions	Before variant filtering
cfWGS_MGI_Training_breast_II_21	breast	Breast_up	0.0002934752319979	Breast	High LMD regions	Before variant filtering
cfWGS_MGI_Training_breast_III_139	breast	Breast_down	0.0003630683998394	Breast	Low LMD regions	Before variant filtering
cfWGS_MGI_Training_breast_III_139	breast	Breast_up	0.0002911081560231	Breast	High LMD regions	Before variant filtering
cfWGS_MGI_Training_breast_III_15	breast	Breast_down	0.000376825003355	Breast	Low LMD regions	Before variant filtering
cfWGS_MGI_Training_breast_III_15	breast	Breast_up	0.0002832155742039	Breast	High LMD regions	Before variant filtering
cfWGS_MGI_Training_breast_II_157	breast	Breast_down	0.0004019154505803	Breast	Low LMD regions	Before variant filtering
cfWGS_MGI_Training_breast_II_157	breast	Breast_up	0.0002794555615328	Breast	High LMD regions	Before variant filtering
cfWGS_MGI_Training_breast_II_158	breast	Breast_down	0.0003808206278738	Breast	Low LMD regions	Before variant filtering
cfWGS_MGI_Training_breast_II_158	breast	Breast_up	0.000270339848874	Breast	High LMD regions	Before variant filtering
cfWGS_MGI_Training_breast_III_10	breast	Breast_down	0.0003603252313917	Breast	Low LMD regions	Before variant filtering
cfWGS_MGI_Training_breast_III_10	breast	Breast_up	0.0002936425548949	Breast	High LMD regions	Before variant filtering
cfWGS_MGI_Training_breast_II_156	breast	Breast_down	0.0003713793432668	Breast	Low LMD regions	Before variant filtering
cfWGS_MGI_Training_breast_II_156	breast	Breast_up	0.0002919923957118	Breast	High LMD regions	Before variant filtering
cfWGS_MGI_Training_breast_III_11	breast	Breast_down	0.0003764219454744	Breast	Low LMD regions	Before variant filtering
cfWGS_MGI_Training_breast_III_11	breast	Breast_up	0.0002902878945867	Breast	High LMD regions	Before variant filtering
cfWGS_MGI_Training_breast_II_160	breast	Breast_down	0.0003848982845813	Breast	Low LMD regions	Before variant filtering
cfWGS_MGI_Training_breast_II_160	breast	Breast_up	0.0002929075073358	Breast	High LMD regions	Before variant filtering
cfWGS_MGI_Training_breast_II_159	breast	Breast_down	0.0003508141509647	Breast	Low LMD regions	Before variant filtering
cfWGS_MGI_Training_breast_II_159	breast	Breast_up	0.0002893360226694	Breast	High LMD regions	Before variant filtering
cfWGS_MGI_Training_breast_III_19	breast	Breast_down	0.0003710685238542	Breast	Low LMD regions	Before variant filtering
cfWGS_MGI_Training_breast_III_19	breast	Breast_up	0.0002912057672824	Breast	High LMD regions	Before variant filtering
cfWGS_MGI_Training_breast_II_277	breast	Breast_down	0.0003911078458235	Breast	Low LMD regions	Before variant filtering
cfWGS_MGI_Training_breast_II_277	breast	Breast_up	0.0002833252537539	Breast	High LMD regions	Before variant filtering
cfWGS_MGI_Training_breast_III_20	breast	Breast_down	0.0004027476022082	Breast	Low LMD regions	Before variant filtering
cfWGS_MGI_Training_breast_III_20	breast	Breast_up	0.0002881929427328	Breast	High LMD regions	Before variant filtering
cfWGS_MGI_Training_breast_III_39	breast	Breast_down	0.0003604176179286	Breast	Low LMD regions	Before variant filtering
cfWGS_MGI_Training_breast_III_39	breast	Breast_up	0.0002963698383886	Breast	High LMD regions	Before variant filtering
cfWGS_MGI_Training_breast_II_39	breast	Breast_down	0.0003538674557814	Breast	Low LMD regions	Before variant filtering
cfWGS_MGI_Training_breast_II_39	breast	Breast_up	0.0002890878185881	Breast	High LMD regions	Before variant filtering
cfWGS_MGI_Training_breast_II_94	breast	Breast_down	0.0003815212877008	Breast	Low LMD regions	Before variant filtering
cfWGS_MGI_Training_breast_II_94	breast	Breast_up	0.0002981920631544	Breast	High LMD regions	Before variant filtering
cfWGS_MGI_Training_breast_III_91	breast	Breast_down	0.0003972448427453	Breast	Low LMD regions	Before variant filtering
cfWGS_MGI_Training_breast_III_91	breast	Breast_up	0.000268383280347	Breast	High LMD regions	Before variant filtering
cfWGS_MGI_Training_breast_II_161	breast	Breast_down	0.0003974976123607	Breast	Low LMD regions	Before variant filtering
cfWGS_MGI_Training_breast_II_161	breast	Breast_up	0.0002642827072806	Breast	High LMD regions	Before variant filtering
cfWGS_MGI_Training_breast_III_27	breast	Breast_down	0.000383686015059	Breast	Low LMD regions	Before variant filtering
cfWGS_MGI_Training_breast_III_27	breast	Breast_up	0.0002809834652126	Breast	High LMD regions	Before variant filtering
cfWGS_MGI_Training_breast_III_126	breast	Breast_down	0.0003526106557763	Breast	Low LMD regions	Before variant filtering
cfWGS_MGI_Training_breast_III_126	breast	Breast_up	0.0003125147368122	Breast	High LMD regions	Before variant filtering
cfWGS_MGI_Training_breast_II_164	breast	Breast_down	0.0003750752935122	Breast	Low LMD regions	Before variant filtering
cfWGS_MGI_Training_breast_II_164	breast	Breast_up	0.0002807632293647	Breast	High LMD regions	Before variant filtering
cfWGS_MGI_Training_breast_III_128	breast	Breast_down	0.000371838869823	Breast	Low LMD regions	Before variant filtering
cfWGS_MGI_Training_breast_III_128	breast	Breast_up	0.0003038375678231	Breast	High LMD regions	Before variant filtering
cfWGS_MGI_Training_breast_II_165	breast	Breast_down	0.0003767994167177	Breast	Low LMD regions	Before variant filtering
cfWGS_MGI_Training_breast_II_165	breast	Breast_up	0.0002906074670791	Breast	High LMD regions	Before variant filtering
cfWGS_MGI_Training_breast_II_109	breast	Breast_down	0.0003768744189506	Breast	Low LMD regions	Before variant filtering
cfWGS_MGI_Training_breast_II_109	breast	Breast_up	0.0002857879884621	Breast	High LMD regions	Before variant filtering
cfWGS_MGI_Training_breast_II_162	breast	Breast_down	0.0003731128368038	Breast	Low LMD regions	Before variant filtering
cfWGS_MGI_Training_breast_II_162	breast	Breast_up	0.0002844552286319	Breast	High LMD regions	Before variant filtering
cfWGS_MGI_Training_breast_II_163	breast	Breast_down	0.0003747779139546	Breast	Low LMD regions	Before variant filtering
cfWGS_MGI_Training_breast_II_163	breast	Breast_up	0.0002747669842429	Breast	High LMD regions	Before variant filtering
cfWGS_MGI_Training_breast_III_14	breast	Breast_down	0.0003733204294007	Breast	Low LMD regions	Before variant filtering
cfWGS_MGI_Training_breast_III_14	breast	Breast_up	0.0002919739005887	Breast	High LMD regions	Before variant filtering
cfWGS_MGI_Training_breast_II_166	breast	Breast_down	0.0003829569383897	Breast	Low LMD regions	Before variant filtering
cfWGS_MGI_Training_breast_II_166	breast	Breast_up	0.0002797567343588	Breast	High LMD regions	Before variant filtering
cfWGS_MGI_Training_breast_II_167	breast	Breast_down	0.0003908753845589	Breast	Low LMD regions	Before variant filtering
cfWGS_MGI_Training_breast_II_167	breast	Breast_up	0.0002945981608425	Breast	High LMD regions	Before variant filtering
cfWGS_MGI_Training_breast_III_151	breast	Breast_down	0.0003670312671534	Breast	Low LMD regions	Before variant filtering
cfWGS_MGI_Training_breast_III_151	breast	Breast_up	0.0002998701983188	Breast	High LMD regions	Before variant filtering
cfWGS_MGI_Training_breast_III_32	breast	Breast_down	0.000381537882027	Breast	Low LMD regions	Before variant filtering
cfWGS_MGI_Training_breast_III_32	breast	Breast_up	0.0003012043765919	Breast	High LMD regions	Before variant filtering
cfWGS_MGI_Training_breast_II_358	breast	Breast_down	0.0004009373067544	Breast	Low LMD regions	Before variant filtering
cfWGS_MGI_Training_breast_II_358	breast	Breast_up	0.0002884901194658	Breast	High LMD regions	Before variant filtering
cfWGS_MGI_Training_breast_II_110	breast	Breast_down	0.0003784182885032	Breast	Low LMD regions	Before variant filtering
cfWGS_MGI_Training_breast_II_110	breast	Breast_up	0.0002934958865143	Breast	High LMD regions	Before variant filtering
cfWGS_MGI_Training_breast_II_278	breast	Breast_down	0.0003772001161777	Breast	Low LMD regions	Before variant filtering
cfWGS_MGI_Training_breast_II_278	breast	Breast_up	0.0002841126924193	Breast	High LMD regions	Before variant filtering
cfWGS_MGI_Training_breast_II_299	breast	Breast_down	0.0003854369488796	Breast	Low LMD regions	Before variant filtering
cfWGS_MGI_Training_breast_II_299	breast	Breast_up	0.0003058655528651	Breast	High LMD regions	Before variant filtering
cfWGS_MGI_Training_breast_II_64	breast	Breast_down	0.0003682985875041	Breast	Low LMD regions	Before variant filtering
cfWGS_MGI_Training_breast_II_64	breast	Breast_up	0.0002982723454546	Breast	High LMD regions	Before variant filtering
cfWGS_MGI_Training_breast_III_114	breast	Breast_down	0.0003772249898391	Breast	Low LMD regions	Before variant filtering
cfWGS_MGI_Training_breast_III_114	breast	Breast_up	0.0002967513951121	Breast	High LMD regions	Before variant filtering
cfWGS_MGI_Training_breast_II_95	breast	Breast_down	0.0003830622640244	Breast	Low LMD regions	Before variant filtering
cfWGS_MGI_Training_breast_II_95	breast	Breast_up	0.0002929261336132	Breast	High LMD regions	Before variant filtering
cfWGS_MGI_Training_breast_III_21	breast	Breast_down	0.0003493567498387	Breast	Low LMD regions	Before variant filtering
cfWGS_MGI_Training_breast_III_21	breast	Breast_up	0.0002988664270973	Breast	High LMD regions	Before variant filtering
cfWGS_MGI_Training_breast_II_27	breast	Breast_down	0.0003839929189535	Breast	Low LMD regions	Before variant filtering
cfWGS_MGI_Training_breast_II_27	breast	Breast_up	0.0002995458459791	Breast	High LMD regions	Before variant filtering
cfWGS_MGI_Training_breast_II_19	breast	Breast_down	0.0003212958379297	Breast	Low LMD regions	Before variant filtering
cfWGS_MGI_Training_breast_II_19	breast	Breast_up	0.0003013938902025	Breast	High LMD regions	Before variant filtering
cfWGS_MGI_Training_breast_II_279	breast	Breast_down	0.0003470785400976	Breast	Low LMD regions	Before variant filtering
cfWGS_MGI_Training_breast_II_279	breast	Breast_up	0.0002866113547959	Breast	High LMD regions	Before variant filtering
cfWGS_MGI_Training_breast_III_85	breast	Breast_down	0.0003159828799187	Breast	Low LMD regions	Before variant filtering
cfWGS_MGI_Training_breast_III_85	breast	Breast_up	0.0003208150785027	Breast	High LMD regions	Before variant filtering
cfWGS_MGI_Training_breast_II_65	breast	Breast_down	0.0003392983799594	Breast	Low LMD regions	Before variant filtering
cfWGS_MGI_Training_breast_II_65	breast	Breast_up	0.0002944904393964	Breast	High LMD regions	Before variant filtering
cfWGS_MGI_Training_breast_II_237	breast	Breast_down	0.0003168792279736	Breast	Low LMD regions	Before variant filtering
cfWGS_MGI_Training_breast_II_237	breast	Breast_up	0.0003226394805972	Breast	High LMD regions	Before variant filtering
cfWGS_MGI_Training_breast_II_168	breast	Breast_down	0.0003213471357084	Breast	Low LMD regions	Before variant filtering
cfWGS_MGI_Training_breast_II_168	breast	Breast_up	0.0003315234729104	Breast	High LMD regions	Before variant filtering
cfWGS_MGI_Training_breast_II_280	breast	Breast_down	0.0003453894399856	Breast	Low LMD regions	Before variant filtering
cfWGS_MGI_Training_breast_II_280	breast	Breast_up	0.0003037462892636	Breast	High LMD regions	Before variant filtering
cfWGS_MGI_Training_breast_II_169	breast	Breast_down	0.0003656413469049	Breast	Low LMD regions	Before variant filtering
cfWGS_MGI_Training_breast_II_169	breast	Breast_up	0.000298934777285	Breast	High LMD regions	Before variant filtering
cfWGS_MGI_Training_breast_II_170	breast	Breast_down	0.0003313232862406	Breast	Low LMD regions	Before variant filtering
cfWGS_MGI_Training_breast_II_170	breast	Breast_up	0.0002864260985555	Breast	High LMD regions	Before variant filtering
cfWGS_MGI_Training_breast_III_119	breast	Breast_down	0.0003403205031746	Breast	Low LMD regions	Before variant filtering
cfWGS_MGI_Training_breast_III_119	breast	Breast_up	0.0002938718649771	Breast	High LMD regions	Before variant filtering
cfWGS_MGI_Training_breast_II_300	breast	Breast_down	0.0003330493136548	Breast	Low LMD regions	Before variant filtering
[truncated: 3,437 more rows]
