# Supplementary material for: Integrative modeling of tumor genomes and epigenomes for enhanced cancer diagnosis by cell-free DNA
Source: Nat Commun. 2023 Apr 10;14:2017. doi: 10.1038/s41467-023-37768-3 (PMC10085982; doi:10.1038/s41467-023-37768-3)
Supplement: Supplementary file 6 — Source Data [file 41467_2023_37768_MOESM6_ESM.zip › sourcedata/fig3_a_right.txt]

index	combined	genome	epigenome	cnv	fragpattern	fragsize
breast	0.9814814814814815	0.9330484330484331	0.9629629629629629	0.9273504273504274	0.9529914529914529	0.8746438746438746
liver	0.8544600938967136	0.812206572769953	0.7511737089201878	0.6291079812206573	0.5586854460093896	0.49295774647887325
esophagus	0.8516129032258064	0.8516129032258064	0.632258064516129	0.5225806451612903	0.5806451612903226	0.2838709677419355
ovary	0.9403973509933775	0.9205298013245033	0.7682119205298014	0.5827814569536424	0.3443708609271523	0.271523178807947
pancreas	0.8	0.7647058823529411	0.38823529411764707	0.24705882352941178	0.3058823529411765	0.27058823529411763
lung	0.6415094339622641	0.7924528301886793	0.0	0.11320754716981132	0.09433962264150944	0.20754716981132076
