# Supplementary material for: Integrative modeling of tumor genomes and epigenomes for enhanced cancer diagnosis by cell-free DNA
Source: Nat Commun. 2023 Apr 10;14:2017. doi: 10.1038/s41467-023-37768-3 (PMC10085982; doi:10.1038/s41467-023-37768-3)
Supplement: Supplementary file 6 — Source Data [file 41467_2023_37768_MOESM6_ESM.zip › sourcedata/sup1_c.txt]

Unnamed: 0	CNS	Skin	Biliary	Bladder	Colon	Oesophagus	Liver	Lung	Pancrease	Prostate	Stomach	Thyroid	Cervix	Head	Kidney	Lymph	Myeloid	Ovary	Uterus	Breast	Bone
CNS_up	3.326017045054056	1.194239170310725	-2.1790703266391764	-1.0258070405730146	-0.5563600881689048	-0.7846167744806571	-0.7107889130727659	0.0663712980981073	-0.9917967384174028	-0.1701091444515042	-1.1898382075602014	0.4710119599445765	-0.277765614514793	-0.5308592633477058	-0.2847385314707784	0.5156312897196393	1.732135939571379	0.1054846653668731	-0.1314523079311143	-0.512344656796304	1.212290969255384
Skin_up	0.0118925496723261	3.6552366614826974	-0.6537277450240997	-0.326761134302728	-0.1700313718260744	-0.1488535175802376	0.0084538889944131	-0.3738554721984049	-0.7732982864550595	-0.1506809094864486	-0.3968238133891928	-0.3184760028981544	-0.6236779587497175	-0.5722491990525692	-0.2414562853396186	-0.0580681735128628	0.0606799201602326	-0.227354531686126	-0.5947104291916969	-0.2563979702024109	0.3119022304261105
Bladder_up	0.5204908926009422	-0.5961513037044245	-0.722739942430097	3.0936191029071467	-0.977425334017429	-1.0345953839859412	-0.5327418363274137	-1.0682137214369014	-0.2410223763189029	-0.0543972606867366	-0.3331629723292584	0.8398208532651927	0.8910341877557225	0.0292462185240669	1.1392412364507565	-0.6158036038307235	0.5247156531885488	-0.2954329876562536	0.1560806846161994	0.7115207019916886	0.2286086507458989
Colon_up	-0.7762937170414534	-0.299606625689123	0.2674366462365579	-0.508902930440322	2.8990505209021085	1.1394904101074708	0.2930278585079089	0.0383855105267577	0.2375176117655781	-0.5500192276275377	1.1911992041873136	-0.5757919075019314	-0.3016590343555672	0.3407311908865543	-1.0756876066396936	0.7609075029379752	-1.0503933527786566	-0.9661606932339458	-0.4812819651662413	-1.278332183217989	-1.115503950817384
Oesophagus_up	-1.033182866460943	-0.0871128314899095	0.6118906675511039	-0.5063707431137658	1.1734837677799357	2.108345309812212	-0.1395209605121481	-0.0226384035919142	1.1202064029092853	-0.4634168589683096	1.8617116051289129	-0.7726214597678392	-0.4253061058366186	-0.3536141499422897	-0.7974980070491742	-0.2441322603367853	-0.9735649465766436	-0.7059080974119493	-0.6633103843111273	-0.61755802848288	-0.7411341784971421
Liver_up	0.1409758231126495	-0.4108036363844763	1.4073752311032384	-0.9022441340101384	0.2859860583822851	-0.0770032541789791	3.9536217464682033	-0.5538808403076549	-0.080985628551929	-0.0218419244469242	-0.2488265861925277	-0.3205879909312667	-1.3618763569229575	-0.6109912952422261	0.3079145790150046	0.8568052681005671	0.568718326949908	-0.7957888581866854	-1.0294201441879565	-0.7947256114825195	-0.2820043764803549
Lung_up	-1.066917004653841	0.2517333937924939	-0.2781147024070134	-0.597098915370418	-0.1366810553354802	0.6867428837372599	-0.2500216670598129	3.677418735079004	-0.6369793653504574	-0.2007038407077168	0.2480360872559523	-0.2210637835084628	0.1121147592048502	0.9570621897565106	-1.3973067547291038	0.3993912758639559	-1.7664453916588987	-0.2615629346425613	-0.4559597106628983	-1.116807912943819	0.0274628820685814
Pancrease_up	-0.995850286291871	-0.2152103127698085	2.093355686939891	-0.2867601308023534	0.6449215127608505	1.565981716834663	-0.1878655785939043	0.4014383907264779	3.3912624085382803	-0.9932986965233234	1.439787276777327	-1.7025147039430015	-0.6358608231295039	-1.0420266649660237	-0.5776765327817269	-0.6560596488030666	-1.06224664978295	0.2171208102648969	0.1240424060087365	-0.5231690442953671	-0.6871790430057262
Prostate_up	1.112514323893632	-0.1040939469951216	-0.2781798597299621	-1.2190374205532004	0.1104456278136435	-0.1578735017303478	-0.1510977091812192	0.0327643271795212	0.3804002348037653	3.9033116510664008	-0.6768070910135288	0.6172945173681712	-0.9316359219244778	-0.7026212688968245	-0.8777465259260141	-0.9289453537410882	2.058729021028358	-0.3140412940843698	-0.4414953164626358	-0.0936220728661916	-0.0466171082668395
Stomach_up	-0.9235596903534208	-0.1220634914327937	0.8230897965940714	-0.5159955529047539	1.3812697602359083	1.7484796451678308	-0.148240651607908	-0.0232675849180682	0.9279580620302936	-0.2974055040611185	2.327203616402693	-1.2386653139867143	-0.5496345021488063	-0.3603761586905754	-0.980795402740183	-0.0159126535738333	-1.217544739917797	-0.6742419029524223	-0.3197056419631991	-0.5358535772411566	-0.943785314331808
Cervix_up	0.1241538055005812	-0.5582234471193851	-0.8306943515582083	0.9339235562480096	-0.8208537886137097	-0.7320692124255039	-0.2796503649605827	-0.4527867583947388	-0.3939613461299295	-0.0650867306414781	-0.92388939205336	1.2738999601778658	3.316786396769876	0.0879814466383698	0.751603140893381	-0.5667002470832515	0.2386881917016188	0.2100213726424045	-0.0612400321788014	0.4511723286037932	-0.4243091809832297
Head_up	-0.3149478170435579	-0.6530750868268127	-0.2873858662540151	-0.232202510858678	0.1854579541800351	0.0751590246012616	-0.5640301924127302	0.7002502858269717	-0.9407170651832146	-0.8704356536052559	0.1723722347923348	-1.0214313042820502	0.3799124078473774	3.6914320191655	-0.7041928165351289	1.24726684852239	-0.9654278569341886	-0.4098292965623643	-0.0788121222798259	-0.4473064289729813	-0.3592035897402618
Kidney_up	0.4247057540671562	-0.7455317201020942	-0.0778379379483494	1.104722718091719	-1.1242381959704206	-1.1607978790009617	-0.3167254092863444	-1.153668817109622	-0.0240967852159494	0.1822673367231879	-0.557244622931153	2.808681141954167	0.469054008591539	0.1412351797594264	2.797266619385445	-0.7090908097020492	0.8085710400729469	-0.3860860745089609	-0.1799941762530061	0.6470438936828924	0.1741256009429162
Lymph_up	-0.2831493021680981	-0.0744762717459215	-0.3629131744338393	-0.4692974242753159	0.0443225867965769	-0.1205790324578368	0.2059658982093904	-0.2359220694055047	-0.2260045289609565	-0.0525332118395001	-0.1401220054880845	-0.2874030282273155	-0.6033867302379214	-0.3779215198711461	-0.2109518424723426	3.05669892604509	-0.2728456263904584	-0.4367182603319101	-0.5446557026654235	-0.3798198205207371	-0.2740254469233357
Ovary_up	-0.5751988965781308	-0.1781500217185841	-0.4217441666137744	0.3210557344197008	-0.723684234097658	-0.6958070586862936	-0.6357930965593945	0.027041866183335	0.0045168043707085	-0.4363966181264473	-0.5686197802161013	0.1338374075905023	-0.1245959116142652	-0.2651790721252269	1.029947785894789	-1.090683517401842	0.0863126995352309	3.5349624806988147	1.001185095922515	1.2442176103343567	-0.1813379183233756
Uterus_up	-0.0064888174870646	-0.6669991289174008	0.2236744048455792	0.5869069200649275	-1.0901333018685986	-0.8282258795610379	-0.5550920140244074	-0.2801873202510715	-0.6068703051603765	0.2766492934164967	-1.102729426350386	-0.1718923074460822	0.5976852707442839	0.1495392480182657	0.3447293060909749	-0.7818803258825152	0.5498557989790178	1.3519458510487097	3.687859429520212	0.5533742737713093	-0.0791873113825771
Breast_up	0.169521334587834	-0.744428827273351	1.617539157359759	0.9013278849779204	-0.8530634073963514	-1.11474915198357	-0.1951761603361093	-0.746676481678322	-0.6545410077794164	0.0559827144734684	-0.5394877774252024	0.6133912305831098	0.7133003519072189	-0.077145790614395	0.7383147672337594	-0.9834451872201332	0.5832748467055404	0.3725269576317455	0.4598517318630861	3.13766177696646	-0.3635451464630507
Bone_up	0.145316869589204	0.3547174265832897	-0.951953517591665	-0.3510779795047359	-0.2724670115567171	-0.4690283441893316	0.2056751617548246	-0.0325729443279713	-0.4915880908943165	-0.0918854145072524	-0.5627583495955368	-0.1274892683907657	-0.644488423386239	-0.5042431099997116	0.0390328707196541	-0.1859793301014665	0.0967871261468117	-0.3189372063958956	-0.446981414676822	-0.1890532783281432	3.5434422317761944
CNS_down	-2.87615737610809	-0.5628318272769653	0.4149510563815943	0.3852469866076384	-0.0852767645225611	0.78724702182146	0.0611930952624479	1.0910498347448685	0.0390133501484985	-0.2695868035360228	0.5972529274283674	-0.1177235303379729	0.4732633909148717	0.6943045573865512	-1.3420863399336531	0.1944381082255902	-0.5838419217085726	0.1111104399245065	0.3430011813945527	-0.416567952259197	-0.564852268978333
Skin_down	-1.223659033398676	-3.8781551503775553	0.9300841621780624	0.2457739762026074	0.9549546637719308	1.6773750572798527	0.8515920362725613	1.42730987607106	1.6598851422753946	1.665109901542761	1.7576547860626837	0.2042292568443615	0.6641339014512464	1.5279075872597625	-0.3393578281023047	-1.4152871300958323	-0.2094767922765821	-0.0454209694382109	-0.2719490493448795	-0.3180405988676714	-0.98549659332374
Bladder_down	1.0398994785754438	0.6106956768673696	1.2883622904144998	-4.05424849576094	1.5558890086021522	1.1898557646758574	1.545766953417189	1.1392596982222831	0.0693790515667496	-0.0369050487973948	0.7599300792153685	-0.0040292973202642	-2.1197156885521093	-0.2224803782136439	0.0719134495527099	-0.841624767045113	1.7130711409897428	-0.6199092162020472	-0.5903776051669349	-1.9436630263383845	-0.74425197021582
Colon_down	0.5975300581538134	0.1207691770005508	-1.0283129705257112	0.1068793785762551	-2.1798223984895717	-1.1673635390119252	-0.7482222982037594	-0.0532940580499194	-0.8991942279670196	0.1397592426678559	-1.1808035472516352	0.8086570199290561	0.6216088916250226	0.0544352819630913	0.5680326684627355	0.6514389051395867	0.4838529344112703	0.91623872679568	0.5492443776463497	0.712585152089167	1.1315301143206833
Oesophagus_down	1.237973187588136	0.2796142342661546	-1.1161706601890815	0.7420594380090664	-1.4249280949244127	-1.8779529279898173	-0.9091542962838316	-0.943316852860924	-1.2626353731637503	0.0689634882739894	-1.7752693741519157	1.326848151746362	0.8938925068481155	-0.2822701276645146	1.590956096761626	0.6094864712869635	0.5981219484854763	0.6722999233516959	0.2574523371166811	1.1693147697951698	1.3197872587747537
Liver_down	0.1209885725360893	0.2763626897041059	-1.511631159710187	0.3188807730730586	-0.2549666579472238	-0.3246047403841475	-2.87140779077433	-0.1675539774932265	-0.4213612431592632	0.389849382719572	-0.3676321149163777	0.4977624583855785	1.0555728695341833	0.109569635982814	-0.0976168424915286	0.6100717676545846	-0.1203903619004431	0.5426794785956902	-0.1131986094596672	0.3916483367308795	0.3327467786862264
Lung_down	1.028542982728322	0.1680091385210203	-0.5600992208811952	1.2179096054436338	-0.7245897785209879	-1.046317896852505	-0.0806115005817742	-2.158549875766413	-0.6452250957384513	-0.1358834128041901	-1.1488177840227032	0.5477605994349267	0.2857414121152479	-0.9917961932697144	1.4185988028776093	0.6335511267260316	0.4005787593005192	0.4879019714352376	0.2138263312123389	0.8088536480254713	0.2941992442784179
Pancrease_down	0.4792547758261791	0.9794923617500404	-1.0182789761694793	0.2266067568839929	-0.9818233222275552	-1.3644891760920153	-0.1253050280689962	0.0371798497466361	-2.309837408658789	0.0288073022321694	-1.3838964055236238	0.111768885277927	0.4782674017025337	0.157106914203036	0.5679791216284537	0.6021310181927351	0.2804483176439285	0.1451282783269415	0.5192465871635759	0.4919201583171732	1.1900500096315858
Prostate_down	-0.6651845908247176	0.3364962624627267	0.4491623535199574	-0.3215544165544789	0.6968569906089672	0.6220759649104041	0.1666637369136501	0.752082156263019	0.2406208348985483	-3.6716611875399874	0.6162043819454679	-0.5891172099138205	0.497918657128953	0.4394617429527692	-0.2532496952337164	0.1281583007660847	0.3922432152352381	-0.0625585113035773	-0.4338509776194407	-1.10145138996018	-0.2272098974301657
Stomach_down	1.505367927384062	0.2037336188069194	-1.1488381905026692	0.5705420717077636	-1.5455136720159786	-1.815893838744606	-0.6708968770026603	-0.8645336902335942	-1.3047749956883583	0.0576164993455969	-2.066157540891838	1.182500074303089	0.9743229766095248	-0.1471720702128925	1.4396257662308285	0.5977692765061492	0.8679448039276664	0.5128935450885744	0.4515308540820499	0.9919497001518688	1.370926513126536
Thyroid_down	-0.1879467316191075	0.3747776352584336	0.0805159334541378	0.2486597330407168	0.1489949829374149	-0.1463083240252685	0.0950854792554793	0.0984857546807572	-0.0215026654460407	-0.2661760625813417	0.1090394935051102	-3.0772870843862896	0.5176008097135568	0.1292307062188376	-0.3354281073589081	0.4071050025532844	-0.5235492144289685	0.533601213422162	0.3546945345250301	0.5458215372514112	-0.5546031752289194
Cervix_down	-1.1522044697498834	-0.7079807598300893	2.594495276737301	-0.0963138749915822	1.611851145490202	0.6787476634328686	0.1816540163262371	-1.0366056091392644	0.1879402617538169	-0.699802924088742	0.6739286201557452	-1.1476254925390574	-2.976814587347015	-2.162222842330612	0.3452567634623837	-0.0887423007952988	0.1787170334532525	0.0209222330775285	1.014187708874514	0.1185148258630392	1.7425432974897588
Head_down	0.6934509215104556	0.3805468199578582	-0.2659281164955301	-0.2449837490085088	-0.3704317213366732	-0.3514661086968644	0.0637172868110013	-1.3656563393480148	-0.0808908649228738	0.0600137687018582	-0.3389344957998351	0.1251056343148487	-0.850911911675601	-2.1209696669731866	0.672677127697471	0.5572957495063512	0.8977205152847781	0.7207237916757884	0.0757103827164567	0.3097152040936508	0.1144846522787654
Kidney_down	-0.4709009985917132	0.669431349271065	-0.8877814873896838	0.2713423732493005	0.1828194330181485	0.550580819466081	-0.505755754561867	-0.1738967496128018	-0.204437619106786	0.2785392350343796	0.6311415466795518	-0.7597884325082886	-0.3916474675779974	-0.1524304688903358	-2.9472529979233504	0.3086603160481476	-0.1856690426574793	0.1093420294382162	1.0294333367851998	-0.4030306455926951	-0.3698380581175218
Lymph_down	-0.5953126758402739	1.1598816273568069	0.5133395030167083	0.6320069605936048	-0.2603786868609878	0.8498478309848555	2.347036392549397	1.5411652375002487	1.4978355379433044	1.1707356449164354	0.7061398453186063	1.7924391322455795	-0.7839441556676175	-0.116163911516557	0.3661803802504603	-3.655017876555988	-1.8074984692605216	1.5814910002595868	0.7222172810277776	2.159334802991256	0.752782852454216
Myeloid_down	0.6416683697527648	0.3474769062566392	0.2457178017260345	-0.0485914702963807	0.3496464939184365	0.2686984151065767	0.6364245252186962	0.2339293376049266	0.2449467431417687	-0.0160966874259469	0.7005188100960089	-0.4692308905220813	0.315976369966886	-0.0565995554785631	-0.4125959816781105	0.1121193627187511	-3.1793059353156257	0.2973935112313224	0.4506191482593533	-0.0808979984551814	-0.6016234569025707
Ovary_down	0.4585028857089029	-0.0128178629400508	-0.0271862648888202	-0.0721641369995519	-0.1828905098649258	-0.3124821433391408	0.2279943787303017	-0.3085108913239705	0.336421759873244	0.5479211947582199	-0.2893154515361547	-0.0721264342665789	-0.2852852398192166	0.6335673784675439	0.1934630082240465	0.5292674255008539	0.3646346680427717	-2.02121964732187	-0.9583790781929292	-0.3549909146227061	0.2097757252874083
Uterus_down	-0.3916657582768902	-0.0391748607809682	1.3542196014541843	-0.1816078118230925	0.5024821189294557	1.2548045692993413	0.4092879329662819	1.6313374902037654	2.0779842739036782	0.9433632968451306	0.6948195704376924	-0.5373294120285046	0.0421687857244774	2.439959984007039	-0.8779973489493175	-0.6665559497746454	0.5024714890632511	-3.017874127444903	-3.796658365833149	-0.8835052596489706	-1.4264595561020237
Breast_down	-0.0095737022681113	-0.4114982428870362	-0.0117226860349138	-0.1741572470379477	1.2938592913091371	0.2784439413801426	-0.1285642791325127	-0.3237527002159028	0.4707056279018574	-0.4723880497441389	0.5377329120670535	0.314411721739497	0.4632290649084983	0.3715023346870021	-0.4912336898837379	0.3074779983144862	0.0614872364106512	-0.9417897559682336	0.2881405313378319	-2.162926662024216	-0.9291635254471016
Bone_down	-0.2305738230867013	-0.2948287933870249	-0.2948982460952076	0.2277131490848447	0.7132674781250332	0.2492016467788515	-0.5464980091135117	-0.5561284909935331	0.3251269104444714	0.2178212194797943	0.7664637411824266	-0.1372251503983653	0.1246220123964352	-0.3049409085784271	-0.1378643535936985	0.4182571951272769	-0.1315603247003517	0.0570460850559105	-0.1048909065247125	-0.0345836875398823	-2.055327944582155
