# Supplementary material for: Integrative modeling of tumor genomes and epigenomes for enhanced cancer diagnosis by cell-free DNA
Source: Nat Commun. 2023 Apr 10;14:2017. doi: 10.1038/s41467-023-37768-3 (PMC10085982; doi:10.1038/s41467-023-37768-3)
Supplement: Supplementary file 6 — Source Data [file 41467_2023_37768_MOESM6_ESM.zip › sourcedata/sup9_c_fragsize.txt]

label	breast	liver	esophagus	ovary	pancreas	lung
breast	558	24	9	22	10	2
liver	82	86	10	7	10	2
esophagus	54	15	35	8	2	2
ovary	70	8	18	33	4	3
pancreas	34	14	0	5	20	0
lung	17	3	6	12	0	3
