# Supplementary material for: Integrative modeling of tumor genomes and epigenomes for enhanced cancer diagnosis by cell-free DNA
Source: Nat Commun. 2023 Apr 10;14:2017. doi: 10.1038/s41467-023-37768-3 (PMC10085982; doi:10.1038/s41467-023-37768-3)
Supplement: Supplementary file 6 — Source Data [file 41467_2023_37768_MOESM6_ESM.zip › sourcedata/sup9_d_fragsize.txt]

label	liver	esophagus	ovary	pancreas	lung	colon
breast	87	9	7	7	2	1
liver	24	7	2	2	0	2
esophagus	15	2	23	10	1	3
ovary	6	1	3	71	0	0
pancreas	18	3	3	3	1	1
lung	8	2	4	1	2	2
