# Supplementary material for: Integrative modeling of tumor genomes and epigenomes for enhanced cancer diagnosis by cell-free DNA
Source: Nat Commun. 2023 Apr 10;14:2017. doi: 10.1038/s41467-023-37768-3 (PMC10085982; doi:10.1038/s41467-023-37768-3)
Supplement: Supplementary file 6 — Source Data [file 41467_2023_37768_MOESM6_ESM.zip › sourcedata/sup1_a.txt]

ratio	type	depth
1.01313507942282	Before filtering	0-4
1.03162563778127	Before filtering	4-5
1.01247272892989	Before filtering	5-6
1.01019410688105	Before filtering	6-7
1.00112178929481	Before filtering	7-
1.04477999905478	After filtering	0-4
1.12443281128821	After filtering	4-5
1.12406591183214	After filtering	5-6
1.08780563056496	After filtering	6-7
1.03885457909547	After filtering	7-
