# Supplementary material for: Integrative modeling of tumor genomes and epigenomes for enhanced cancer diagnosis by cell-free DNA
Source: Nat Commun. 2023 Apr 10;14:2017. doi: 10.1038/s41467-023-37768-3 (PMC10085982; doi:10.1038/s41467-023-37768-3)
Supplement: Supplementary file 6 — Source Data [file 41467_2023_37768_MOESM6_ESM.zip › sourcedata/fig5_d_left.txt]

	0	1	2	3	4	5	6	7	8	9	10	11	12	13	14	15	16	17	18	19	20	21	22	23	24	25	26	27	28	29	30	31	32	33	34	35	36	37	38	39	40	41	42	43	44	45	46	47	48	49	50	51	52	53	54	55	56	57	58	59	60	61	62	63	64	65	66	67	68	69	70	71	72	73	74	75	76	77	78	79	80	81	82	83	84	85	86	87	88	89	90	91	92	93	94	95	96	97	98	99	100	101	102	103	104	105	106	107	108	109	110	111	112	113	114	115	116	117	118	119	120	121	122	123	124	125	126	127	128	129	130	131	132	133	134	135	136	137	138	139	140	141	142	143	144	145	146	147	148	149	150	151	152	153	154	155	156	157	158	159	160	161	162	163	164	165	166	167	168	169	170	171	172	173	174	175	176	177	178	179	180	181	182	183	184	185	186	187	188	189	190	191	192	193	194	195	196	197	198	199	200	201	202	203	204	205	206	207	208	209	210	211	212	213	214	215	216	217	218	219	220	221	222	223	224	225	226	227	228	229	230	231	232	233	234	235	236	237	238	239	240	241	242	243	244	245	246	247	248	249	250	251	252	253	254	255	256	257	258	259	260	261	262	263	264	265	266	267	268	269	270	271	272	273	274	275	276	277	278	279	280	281	282	283	284	285	286	287	288	289	290	291	292	293	294	295	296	297	298	299	300	301	302	303	304	305	306	307	308	309	310	311	312	313	314	315	316	317	318	319	320	321	322	323	324	325	326	327	328	329	330	331	332	333	334	335	336	337	338	339	340	341	342	343	344	345	346	347	348	349	350	351	352	353	354	355	356	357	358	359	360	361	362	363	364	365	366	367	368	369	370	371	372	373	374	375	376	377	378	379	380	381	382	383	384	385	386	387	388	389	390	391	392	393	394	395	396	397	398	399	400	401	402	403	404	405	406	407	408	409	410	411	412	413	414	415	416	417	418	419	420	421	422	423	424	425	426	427	428	429	430	431	432	433	434	435	436	437	438	439	440	441	442	443	444	445	446	447	448	449	450	451	452	453	454	455	456	457	458	459	460	461	462	463	464	465	466	467	468	469	470	471	472	473	474	475	476	477	478	479	480	481	482	483	484	485	486	487	488	489	490	491	492	493	494	495	496	497	498	499	500	501	502	503	504	505	506	507	508	509	510	511	512	513	514	515	516	517	518	519	520	521	522	523	524	525	526	527	528	529	530	531	532	533	534	535	536	537	538	539	540	541	542	543	544	545	546	547	548	549	550	551	552	553	554	555	556	557	558	559	560	561	562	563	564	565	566	567	568	569	570	571	572	573	574	575	576	577	578	579	580	581	582	583	584	585	586	587	588	589	590	591	592	593	594	595	596	597	598	599	600	601	602	603	604	605	606	607	608	609	610	611	612	613	614	615	616	617	618	619	620	621	622	623	624	625	626	627	628	629	630	631	632	633	634	635	636	637	638	639	640	641	642	643	644	645	646	647	648	649	650	651	652	653	654	655	656	657	658	659	660	661	662	663	664	665	666	667	668	669	670	671	672	673	674	675	676	677	678	679	680	681	682	683	684	685	686	687	688	689	690	691	692	693	694	695	696	697	698	699	700	701	702	703	704	705	706	707	708	709	710	711	712	713	714	715	716	717	718	719	720	721	722	723	724	725	726	727	728	729	730	731	732	733	734	735	736	737	738	739	740	741	742	743	744	745	746	747	748	749	750	751	752	753	754	755	756	757	758	759	760	761	762	763	764	765	766	767	768	769	770	771	772	773	774	775	776	777	778	779	780	781	782	783	784	785	786	787	788	789	790	791	792	793	794	795	796	797	798	799	800	801	802	803	804	805	806	807	808	809	810	811	812	813	814	815	816	817	818	819	820	821	822	823	824	825	826	827	828	829	830	831	832	833	834	835	836	837	838	839	840	841	842	843	844	845	846	847	848	849	850	851	852	853	854	855	856	857	858	859	860	861	862	863	864	865	866	867	868	869	870	871	872	873	874	875	876	877	878	879	880	881	882	883	884	885	886	887	888	889	890	891	892	893	894	895	896	897	898	899	900	901	902	903	904	905	906	907	908	909	910	911	912	913	914	915	916	917	918	919	920	921	922	923	924	925	926	927	928	929	930	931	932	933	934	935	936	937	938	939	940	941	942	943	944	945	946	947	948	949	950	951	952	953	954	955	956	957	958	959	960	961	962	963	964	965	966	967	968	969	970	971	972	973	974	975	976	977	978	979	980	981	982	983	984	985	986	987	988	989	990	991	992	993	994	995	996	997	998	999	1000	1001	1002	1003	1004	1005	1006	1007	1008	1009	1010	1011	1012	1013	1014	1015	1016	1017	1018	1019	1020	1021	1022	1023	1024	1025	1026	1027	1028	1029	1030	1031	1032	1033	1034	1035	1036	1037	1038	1039	1040	1041	1042	1043	1044	1045	1046	1047	1048	1049	1050	1051	1052	1053	1054	1055	1056	1057	1058	1059	1060	1061	1062	1063	1064	1065	1066	1067	1068	1069	1070	1071	1072	1073	1074	1075	1076	1077	1078	1079	1080	1081	1082	1083	1084	1085	1086	1087	1088	1089	1090	1091	1092	1093	1094	1095	1096	1097	1098	1099	1100	1101	1102	1103	1104	1105	1106	1107	1108	1109	1110	1111	1112	1113	1114	1115	1116	1117	1118	1119	1120	1121	1122	1123	1124	1125	1126	1127	1128	1129	1130	1131	1132	1133	1134	1135	1136	1137	1138	1139	1140	1141	1142	1143	1144	1145	1146	1147	1148	1149	1150	1151	1152	1153	1154	1155	1156	1157	1158	1159	1160	1161	1162	1163	1164	1165	1166	1167	1168	1169	1170	1171	1172	1173	1174	1175	1176	1177	1178	1179	1180	1181	1182	1183	1184	1185	1186	1187	1188	1189	1190	1191	1192	1193	1194	1195	1196	1197	1198	1199	1200	1201	1202	1203	1204	1205	1206	1207	1208	1209	1210	1211	1212	1213	1214	1215	1216	1217	1218	1219	1220	1221	1222	1223	1224	1225	1226	1227	1228	1229	1230	1231	1232	1233	1234	1235	1236	1237	1238	1239	1240	1241	1242	1243	1244	1245	1246	1247	1248	1249	1250	1251	1252	1253	1254	1255	1256	1257	1258	1259	1260	1261	1262	1263	1264	1265	1266	1267	1268	1269	1270	1271	1272	1273	1274	1275	1276	1277	1278	1279	1280	1281	1282	1283	1284	1285	1286	1287	1288	1289	1290	1291	1292	1293	1294	1295	1296	1297	1298	1299	1300	1301	1302	1303	1304	1305	1306	1307	1308	1309	1310	1311	1312	1313	1314	1315	1316	1317	1318	1319	1320	1321	1322	1323	1324	1325	1326	1327	1328	1329	1330	1331	1332	1333	1334	1335	1336	1337	1338	1339	1340	1341	1342	1343	1344	1345	1346	1347	1348	1349	1350	1351	1352	1353	1354	1355	1356	1357	1358	1359	1360	1361	1362	1363	1364	1365	1366	1367	1368	1369	1370	1371	1372	1373	1374	1375	1376	1377	1378	1379	1380	1381	1382	1383	1384	1385	1386	1387	1388	1389	1390	1391	1392	1393	1394	1395	1396	1397	1398	1399	1400	1401	1402	1403	1404	1405	1406	1407	1408	1409	1410	1411	1412	1413	1414	1415	1416	1417	1418	1419	1420	1421	1422	1423	1424	1425	1426	1427	1428	1429	1430	1431	1432	1433	1434	1435	1436	1437	1438	1439	1440	1441	1442	1443	1444	1445	1446	1447	1448	1449	1450	1451	1452	1453	1454	1455	1456	1457	1458	1459	1460	1461	1462	1463	1464	1465	1466	1467	1468	1469	1470	1471	1472	1473	1474	1475	1476	1477	1478	1479	1480	1481	1482	1483	1484	1485	1486	1487	1488	1489	1490	1491	1492	1493	1494	1495	1496	1497	1498	1499	1500	1501	1502	1503	1504	1505	1506	1507	1508	1509	1510	1511	1512	1513	1514	1515	1516	1517	1518	1519	1520	1521	1522	1523	1524	1525	1526	1527	1528	1529	1530	1531	1532	1533	1534	1535	1536	1537	1538	1539	1540	1541	1542	1543	1544	1545	1546	1547	1548	1549	1550	1551	1552	1553	1554	1555	1556	1557	1558	1559	1560	1561	1562	1563	1564	1565	1566	1567	1568	1569	1570	1571	1572	1573	1574	1575	1576	1577	1578	1579	1580	1581	1582	1583	1584	1585	1586	1587	1588	1589	1590	1591	1592	1593	1594	1595	1596	1597	1598	1599	1600	1601	1602	1603	1604	1605	1606	1607	1608	1609	1610	1611	1612	1613	1614	1615	1616	1617	1618	1619	1620	1621	1622	1623	1624	1625	1626	1627	1628	1629	1630	1631	1632	1633	1634	1635	1636	1637	1638	1639	1640	1641	1642	1643	1644	1645	1646	1647	1648	1649	1650	1651	1652	1653	1654	1655	1656	1657	1658	1659	1660	1661	1662	1663	1664	1665	1666	1667	1668	1669	1670	1671	1672	1673	1674	1675	1676	1677	1678	1679	1680	1681	1682	1683	1684	1685	1686	1687	1688	1689	1690	1691	1692	1693	1694	1695	1696	1697	1698	1699	1700	1701	1702	1703	1704	1705	1706	1707	1708	1709	1710	1711	1712	1713	1714	1715	1716	1717	1718	1719	1720	1721	1722	1723	1724	1725	1726	1727	1728	1729	1730	1731	1732	1733	1734	1735	1736	1737	1738	1739	1740	1741	1742	1743	1744	1745	1746	1747	1748	1749	1750	1751	1752	1753	1754	1755	1756	1757	1758	1759	1760	1761	1762	1763	1764	1765	1766	1767	1768	1769	1770	1771	1772	1773	1774	1775	1776	1777	1778	1779	1780	1781	1782	1783	1784	1785	1786	1787	1788	1789	1790	1791	1792	1793	1794	1795	1796	1797	1798	1799	1800	1801	1802	1803	1804	1805	1806	1807	1808	1809	1810	1811	1812	1813	1814	1815	1816
sample_type	Esophageous	Esophageous	Esophageous	Esophageous	Esophageous	Esophageous	Esophageous	Esophageous	Esophageous	Esophageous	Esophageous	Esophageous	Esophageous	Esophageous	Esophageous	Esophageous	Esophageous	Esophageous	Esophageous	Esophageous	Esophageous	Esophageous	Esophageous	Esophageous	Esophageous	Esophageous	Esophageous	Esophageous	Esophageous	Esophageous	Esophageous	Esophageous	Esophageous	Esophageous	Esophageous	Esophageous	Esophageous	Esophageous	Esophageous	Esophageous	Esophageous	Esophageous	Esophageous	Esophageous	Esophageous	Esophageous	Esophageous	Esophageous	Esophageous	Esophageous	Esophageous	Esophageous	Esophageous	Esophageous	Esophageous	Esophageous	Esophageous	Esophageous	Esophageous	Esophageous	Esophageous	Esophageous	Esophageous	Esophageous	Esophageous	Esophageous	Esophageous	Esophageous	Esophageous	Esophageous	Esophageous	Esophageous	Esophageous	Esophageous	Esophageous	Esophageous	Esophageous	Esophageous	Esophageous	Esophageous	Esophageous	Esophageous	Esophageous	Esophageous	Esophageous	Esophageous	Esophageous	Esophageous	Esophageous	Esophageous	Esophageous	Esophageous	Esophageous	Esophageous	Esophageous	Esophageous	Esophageous	Esophageous	Esophageous	Esophageous	Esophageous	HCC	HCC	HCC	HCC	HCC	HCC	HCC	HCC	HCC	HCC	HCC	HCC	HCC	HCC	HCC	HCC	HCC	HCC	HCC	HCC	HCC	HCC	HCC	HCC	HCC	HCC	HCC	HCC	HCC	HCC	HCC	HCC	HCC	HCC	HCC	HCC	HCC	HCC	HCC	HCC	HCC	HCC	HCC	HCC	HCC	HCC	HCC	HCC	HCC	HCC	HCC	HCC	HCC	HCC	HCC	HCC	HCC	HCC	HCC	HCC	HCC	HCC	HCC	HCC	HCC	HCC	HCC	HCC	HCC	HCC	HCC	HCC	HCC	HCC	HCC	HCC	HCC	HCC	HCC	HCC	HCC	HCC	HCC	HCC	HCC	HCC	HCC	HCC	HCC	HCC	HCC	HCC	HCC	HCC	HCC	HCC	HCC	HCC	HCC	HCC	HCC	HCC	HCC	HCC	HCC	HCC	HCC	HCC	HCC	HCC	HCC	HCC	HCC	HCC	HCC	HCC	HCC	HCC	HCC	HCC	HCC	HCC	HCC	HCC	HCC	HCC	HCC	HCC	HCC	HCC	HCC	HCC	HCC	HCC	HCC	HCC	HCC	HCC	Pancreatic	Pancreatic	Pancreatic	Pancreatic	Pancreatic	Pancreatic	Pancreatic	Pancreatic	Pancreatic	Pancreatic	Pancreatic	Pancreatic	Pancreatic	Pancreatic	Pancreatic	Pancreatic	Pancreatic	Pancreatic	Pancreatic	Pancreatic	Pancreatic	Pancreatic	Pancreatic	Pancreatic	HCC	HCC	HCC	HCC	HCC	HCC	HCC	HCC	HCC	HCC	HCC	HCC	HCC	HCC	HCC	HCC	HCC	HCC	HCC	HCC	HCC	HCC	HCC	HCC	HCC	HCC	HCC	HCC	Pancreatic	Pancreatic	Pancreatic	Pancreatic	Pancreatic	Pancreatic	Pancreatic	Pancreatic	Pancreatic	Pancreatic	Pancreatic	Pancreatic	Pancreatic	Pancreatic	Pancreatic	Pancreatic	Pancreatic	Pancreatic	Pancreatic	Pancreatic	Pancreatic	Pancreatic	Pancreatic	Pancreatic	Pancreatic	Pancreatic	Pancreatic	Pancreatic	Pancreatic	Pancreatic	Pancreatic	Pancreatic	Pancreatic	Pancreatic	Pancreatic	Pancreatic	Pancreatic	Esophageous	Esophageous	Esophageous	Esophageous	Esophageous	Esophageous	Esophageous	Esophageous	Esophageous	Esophageous	Esophageous	Esophageous	Esophageous	Esophageous	Esophageous	Esophageous	Esophageous	Esophageous	Esophageous	Esophageous	Esophageous	Esophageous	Esophageous	Esophageous	Esophageous	Esophageous	Esophageous	Esophageous	Esophageous	Esophageous	Esophageous	Esophageous	Esophageous	Esophageous	Esophageous	Lung	Lung	Lung	Lung	Lung	Lung	OV	OV	OV	OV	OV	OV	OV	OV	OV	OV	OV	OV	OV	OV	OV	OV	OV	OV	OV	OV	OV	OV	OV	OV	OV	OV	OV	OV	OV	OV	OV	OV	OV	OV	OV	OV	OV	OV	OV	OV	OV	OV	OV	OV	OV	OV	OV	OV	OV	OV	OV	OV	OV	OV	OV	OV	OV	OV	OV	OV	OV	OV	OV	OV	OV	OV	OV	OV	OV	OV	OV	OV	OV	OV	OV	OV	OV	OV	OV	OV	OV	OV	OV	OV	OV	OV	OV	OV	OV	OV	OV	OV	OV	OV	OV	OV	OV	OV	OV	OV	OV	OV	OV	OV	OV	OV	OV	OV	OV	OV	OV	OV	OV	OV	OV	OV	OV	OV	OV	OV	OV	OV	OV	OV	OV	OV	OV	OV	OV	OV	OV	OV	OV	OV	OV	OV	OV	OV	OV	OV	OV	OV	OV	OV	OV	OV	OV	HCC	HCC	HCC	HCC	HCC	HCC	HCC	HCC	HCC	HCC	HCC	HCC	HCC	HCC	HCC	HCC	HCC	HCC	HCC	HCC	HCC	HCC	HCC	HCC	HCC	HCC	HCC	HCC	HCC	HCC	HCC	HCC	Lung	Lung	Lung	Lung	Lung	Lung	Lung	Lung	Lung	Lung	Lung	Lung	Lung	Lung	Lung	Lung	Lung	Lung	Lung	Lung	Lung	Lung	Lung	Lung	Lung	Lung	Lung	Lung	Lung	Lung	Lung	Lung	Lung	Lung	Lung	Lung	Lung	Lung	Lung	Pancreatic	Pancreatic	Pancreatic	Pancreatic	Pancreatic	Pancreatic	Pancreatic	Pancreatic	Pancreatic	Pancreatic	Pancreatic	Pancreatic	Pancreatic	Pancreatic	Normal	Normal	Normal	Normal	Normal	Normal	Normal	Normal	Normal	Normal	Normal	Normal	Normal	Normal	Normal	Normal	Normal	Normal	Normal	Normal	Normal	Normal	Normal	Normal	Normal	Normal	Normal	Normal	Normal	Normal	Normal	Normal	Normal	Normal	Normal	Normal	Normal	Normal	Normal	Normal	Normal	Normal	Normal	Normal	Normal	Normal	Normal	Normal	Normal	Normal	Normal	Normal	Normal	Normal	Normal	Normal	Normal	Normal	Normal	Normal	Normal	Normal	Normal	Normal	Normal	Normal	Normal	Normal	Normal	Normal	Normal	Normal	Normal	Normal	Normal	Normal	Normal	Normal	Normal	Normal	Normal	Normal	Normal	Normal	Normal	Normal	Normal	Normal	Normal	Normal	Normal	Normal	Normal	Normal	Normal	Normal	Normal	Normal	Normal	Normal	Normal	Normal	Normal	Normal	Normal	Normal	Normal	Normal	Normal	Normal	Normal	Normal	Normal	Normal	Normal	Normal	Normal	Normal	Normal	Normal	Normal	Normal	Normal	Normal	Normal	Normal	Normal	Normal	Normal	Normal	Normal	Normal	Normal	Normal	Normal	Normal	Normal	Normal	Normal	Normal	Normal	Normal	Normal	Normal	Normal	Normal	Normal	Normal	Normal	Normal	Normal	Normal	Normal	Normal	Normal	Normal	Normal	Normal	Normal	Normal	Normal	Normal	Normal	Normal	Normal	Normal	Normal	Normal	Normal	Normal	Normal	Normal	Normal	Normal	Normal	Normal	Normal	Normal	Normal	Normal	Normal	Normal	Normal	Normal	Normal	Normal	Normal	Normal	Normal	Normal	Normal	Normal	Normal	Normal	Normal	Normal	Normal	Normal	Normal	Normal	Normal	Normal	Normal	Normal	Normal	Normal	Normal	Normal	Normal	Normal	Normal	Normal	Normal	Normal	Normal	Normal	Normal	Normal	Normal	Normal	Normal	Normal	Normal	Normal	Normal	Normal	Normal	Normal	Normal	Normal	Normal	Normal	Normal	Normal	Normal	Normal	Normal	Normal	Normal	Normal	Normal	Normal	Normal	Normal	Normal	Normal	Normal	Normal	Normal	Normal	Normal	Normal	Normal	Normal	Normal	Normal	Normal	Normal	Normal	Normal	Normal	Normal	Normal	Normal	Normal	Normal	Normal	Normal	Normal	Normal	Normal	Normal	Normal	Normal	Normal	Normal	Normal	Normal	Normal	Normal	Normal	Normal	Normal	Normal	Normal	Normal	Normal	Normal	Normal	Normal	Normal	Normal	Normal	Normal	Normal	Normal	Normal	Normal	Normal	Normal	Normal	Normal	Normal	Normal	Normal	Normal	Pancreatic	Pancreatic	Pancreatic	Pancreatic	Pancreatic	Pancreatic	Pancreatic	Pancreatic	Pancreatic	Pancreatic	Pancreatic	Pancreatic	Pancreatic	Pancreatic	Pancreatic	Pancreatic	Pancreatic	Pancreatic	Pancreatic	Pancreatic	Pancreatic	Pancreatic	Pancreatic	Pancreatic	Pancreatic	Pancreatic	Pancreatic	Pancreatic	Pancreatic	Pancreatic	Pancreatic	Pancreatic	Pancreatic	Pancreatic	Pancreatic	Pancreatic	Pancreatic	Pancreatic	Pancreatic	Pancreatic	Pancreatic	Pancreatic	Pancreatic	Pancreatic	Pancreatic	Pancreatic	Pancreatic	Pancreatic	Pancreatic	Pancreatic	Pancreatic	Pancreatic	Pancreatic	Pancreatic	Pancreatic	Pancreatic	Pancreatic	Pancreatic	Pancreatic	Pancreatic	Pancreatic	Pancreatic	Pancreatic	Pancreatic	Pancreatic	Pancreatic	Pancreatic	Pancreatic	Pancreatic	Pancreatic	Pancreatic	Pancreatic	Pancreatic	Pancreatic	Pancreatic	Normal	Normal	Normal	Normal	Normal	Normal	Normal	Normal	Normal	Normal	Normal	Normal	Normal	Normal	Normal	Normal	Normal	Normal	Normal	Normal	Normal	Normal	Normal	Normal	Normal	Normal	Normal	Normal	Normal	Normal	Normal	Normal	Normal	Normal	Normal	Normal	Normal	Normal	Normal	Normal	Normal	Normal	Normal	Normal	Normal	Normal	Normal	Normal	Normal	Normal	Normal	Normal	Normal	Normal	Normal	Normal	Normal	Normal	Normal	Normal	Normal	Normal	Normal	Normal	Normal	Normal	Normal	Normal	Normal	Normal	Normal	Normal	Normal	Normal	Normal	Normal	Normal	Normal	Normal	Normal	Normal	Normal	Normal	Normal	Normal	Normal	Normal	Normal	Normal	Normal	Normal	Normal	Normal	Normal	Normal	Normal	Normal	Normal	Normal	Normal	Normal	Normal	Normal	Normal	Normal	Normal	Normal	Normal	Normal	Normal	Normal	Normal	Normal	Normal	Normal	Normal	Normal	Normal	Normal	Normal	Normal	Normal	Normal	Normal	Normal	Normal	Normal	Normal	Normal	Normal	Normal	Normal	Normal	Normal	Normal	Normal	Normal	Normal	Normal	Normal	Normal	Normal	Normal	Normal	Normal	Normal	Normal	Normal	Normal	Normal	Normal	Normal	Normal	Normal	Normal	Normal	Normal	Normal	Normal	Normal	Normal	Normal	Normal	Normal	Normal	Normal	Normal	Normal	Normal	Normal	Normal	Normal	Normal	Normal	Normal	Normal	Normal	Normal	Normal	Normal	Normal	Normal	Normal	Normal	Normal	Normal	Normal	Normal	Normal	Normal	Normal	Normal	Normal	Normal	Normal	Normal	Normal	Normal	Normal	Normal	Normal	Normal	Normal	Normal	Normal	Normal	Normal	Normal	Normal	Normal	Normal	Normal	Normal	Normal	Normal	Normal	Normal	Normal	Normal	Normal	Normal	Normal	Normal	Normal	Normal	Normal	Normal	Normal	Normal	Normal	Normal	Normal	Normal	Normal	Normal	Normal	Normal	Normal	Normal	Normal	Normal	Normal	Normal	Normal	Normal	Normal	Normal	Normal	Normal	Normal	Normal	Normal	Normal	Normal	Normal	Normal	Normal	Normal	Normal	Normal	Normal	Normal	Normal	Normal	Normal	Normal	Normal	Normal	Normal	Normal	Normal	Normal	Normal	Normal	Normal	Normal	Normal	Normal	Normal	Normal	Normal	Normal	Normal	Normal	Normal	Normal	Normal	Normal	Normal	Normal	Normal	Normal	Normal	Normal	Normal	Normal	Normal	Normal	Normal	Normal	Normal	Normal	Normal	Normal	Normal	Normal	Normal	Normal	Normal	Normal	Normal	Normal	Normal	Normal	Normal	Normal	Normal	Normal	Normal	Normal	Normal	Normal	Normal	Normal	Normal	Normal	Normal	Normal	Normal	Normal	Normal	Normal	Normal	Normal	Normal	Normal	Normal	Normal	Normal	Normal	Normal	Normal	Normal	Normal	Normal	Normal	Normal	Normal	Normal	Normal	Normal	Normal	Normal	Normal	Normal	Normal	Normal	Normal	Normal	Normal	Normal	Normal	Normal	Normal	Normal	Normal	Normal	Normal	Normal	Normal	Normal	Normal	Normal	Normal	Normal	Normal	Normal	Normal	Normal	Normal	Normal	Normal	Normal	Normal	Normal	Normal	Normal	Normal	Normal	Normal	Normal	Normal	Normal	Normal	Normal	Normal	Normal	Normal	Normal	Normal	Normal	Normal	Normal	Normal	Normal	Normal	Normal	Normal	Normal	Normal	Normal	Normal	Normal	Normal	Normal	Normal	Normal	Normal	Normal	Normal	Normal	Normal	Normal	Normal	Normal	Normal	Normal	Normal	Normal	Normal	Normal	Normal	Normal	Normal	Normal	Normal	Normal	Normal	Normal	Normal	Normal	Normal	Normal	Normal	Normal	Normal	Normal	Normal	Normal	Normal	Normal	Normal	Normal	Normal	Normal	Normal	Normal	Normal	Normal	Normal	Normal	Normal	Normal	Normal	Normal	Normal	Normal	Normal	Normal	Normal	Normal	Normal	Normal	Normal	Normal	Normal	Normal	Normal	Normal	Normal	Normal	Normal	Normal	Normal	Normal	Normal	Normal	Normal	Normal	Normal	Normal	Normal	Normal	Normal	Normal	Normal	Normal	Normal	Normal	Normal	Normal	Normal	Normal	Normal	Normal	Normal	Normal	Normal	Normal	Normal	Normal	Normal	Normal	Normal	Normal	Normal	Normal	HCC	HCC	HCC	HCC	HCC	HCC	HCC	HCC	HCC	HCC	HCC	HCC	HCC	HCC	HCC	HCC	HCC	HCC	HCC	HCC	HCC	HCC	HCC	HCC	HCC	HCC	HCC	HCC	HCC	HCC	HCC	HCC	HCC	HCC	HCC	HCC	HCC	HCC	HCC	HCC	HCC	HCC	HCC	HCC	HCC	HCC	HCC	HCC	HCC	HCC	HCC	HCC	HCC	HCC	HCC	HCC	HCC	HCC	HCC	HCC	HCC	HCC	HCC	HCC	HCC	HCC	HCC	HCC	HCC	HCC	HCC	HCC	HCC	HCC	HCC	HCC	HCC	HCC	HCC	HCC	HCC	HCC	HCC	HCC	HCC	HCC	HCC	HCC	HCC	HCC	HCC	HCC	HCC	HCC	HCC	HCC	HCC	HCC	HCC	HCC	HCC	HCC	HCC	HCC	HCC	HCC	HCC	HCC	HCC	HCC	HCC	HCC	HCC	HCC	HCC	HCC	HCC	HCC	HCC	HCC	HCC	HCC	HCC	HCC	HCC	HCC	HCC	HCC	HCC	HCC	HCC	HCC	HCC	Lung	Lung	Lung	Lung	Lung	Lung	Lung	Lung	Lung	Lung	Lung	Lung	Lung	Lung	Lung	Lung	Lung	Lung	Lung	Lung	Lung	Lung	Lung	Lung	Lung	Lung	Lung	Lung	Lung	Lung	Lung	Lung	Lung	Lung	Lung	Lung	Lung	Lung	Lung	Lung	Lung	Lung	Lung	Lung	Lung	Lung	Lung	Lung	Lung	Lung	Lung	Lung	Lung	Lung	Lung	Lung	Esophageous	Esophageous	Esophageous	Esophageous	Esophageous	Esophageous	Esophageous	Esophageous	Esophageous	Esophageous	Esophageous	Esophageous	Esophageous	Esophageous	Esophageous	Esophageous	Esophageous	Esophageous	Esophageous	Esophageous	Esophageous	Esophageous	Esophageous	Esophageous	Esophageous	Esophageous	Esophageous	Esophageous	Esophageous	Esophageous	Esophageous	Esophageous	Esophageous	Esophageous	Esophageous	Esophageous	Esophageous	Esophageous	Esophageous	Esophageous	Esophageous	Esophageous	Esophageous	Esophageous	Esophageous	Esophageous	Esophageous	Esophageous	Esophageous	Esophageous	Esophageous	Esophageous	Esophageous	Esophageous	Esophageous	Esophageous	Esophageous	Esophageous	Normal	Normal	OV	OV	OV	OV	OV	OV	OV	OV	OV	OV	OV	OV	OV	OV	OV	OV	OV	OV	OV	OV	OV	OV	OV	OV	OV	OV	OV	OV	OV	OV	OV	OV	OV	OV	OV	OV	OV	OV	OV	OV	OV	OV	OV	OV	OV	OV	OV	OV	OV	OV	OV	OV	OV	OV	OV	OV	OV	OV	OV	OV	OV	OV	OV	OV	OV	OV	OV	OV	OV
data_type	mgi	mgi	mgi	mgi	mgi	mgi	mgi	mgi	mgi	mgi	mgi	mgi	mgi	mgi	mgi	mgi	mgi	mgi	mgi	mgi	mgi	mgi	mgi	mgi	mgi	mgi	mgi	mgi	mgi	mgi	mgi	mgi	mgi	mgi	mgi	mgi	mgi	mgi	mgi	mgi	mgi	mgi	mgi	mgi	mgi	mgi	mgi	mgi	mgi	mgi	mgi	mgi	mgi	mgi	mgi	mgi	mgi	mgi	mgi	mgi	mgi	mgi	mgi	mgi	mgi	mgi	mgi	mgi	mgi	mgi	mgi	mgi	mgi	mgi	mgi	mgi	mgi	mgi	mgi	mgi	mgi	mgi	mgi	mgi	mgi	mgi	mgi	mgi	mgi	mgi	mgi	mgi	mgi	mgi	mgi	mgi	mgi	mgi	mgi	mgi	mgi	mgi	mgi	mgi	mgi	mgi	mgi	mgi	mgi	mgi	mgi	mgi	mgi	mgi	mgi	mgi	mgi	mgi	mgi	mgi	mgi	mgi	mgi	mgi	mgi	mgi	mgi	mgi	mgi	mgi	mgi	mgi	mgi	mgi	mgi	mgi	mgi	mgi	mgi	mgi	mgi	mgi	mgi	mgi	mgi	mgi	mgi	mgi	mgi	mgi	mgi	mgi	mgi	mgi	mgi	mgi	mgi	mgi	mgi	mgi	mgi	mgi	mgi	mgi	mgi	mgi	mgi	mgi	mgi	mgi	mgi	mgi	mgi	mgi	mgi	mgi	mgi	mgi	mgi	mgi	mgi	mgi	mgi	mgi	mgi	mgi	mgi	mgi	mgi	mgi	mgi	mgi	mgi	mgi	mgi	mgi	mgi	mgi	mgi	mgi	mgi	mgi	mgi	mgi	mgi	mgi	mgi	mgi	mgi	mgi	mgi	mgi	mgi	mgi	mgi	mgi	mgi	mgi	mgi	mgi	mgi	mgi	mgi	mgi	mgi	mgi	mgi	mgi	mgi	mgi	mgi	mgi	mgi	mgi	mgi	mgi	mgi	mgi	mgi	mgi	mgi	mgi	mgi	mgi	mgi	mgi	mgi	mgi	mgi	mgi	mgi	mgi	mgi	mgi	mgi	mgi	mgi	mgi	mgi	mgi	mgi	mgi	mgi	mgi	mgi	mgi	mgi	mgi	mgi	mgi	mgi	mgi	mgi	mgi	mgi	mgi	mgi	mgi	mgi	mgi	mgi	mgi	mgi	mgi	mgi	mgi	mgi	mgi	mgi	mgi	mgi	mgi	mgi	mgi	mgi	mgi	mgi	mgi	mgi	mgi	mgi	mgi	mgi	mgi	mgi	mgi	mgi	mgi	mgi	mgi	mgi	mgi	mgi	mgi	mgi	mgi	mgi	mgi	mgi	mgi	mgi	mgi	mgi	mgi	mgi	mgi	mgi	mgi	mgi	mgi	mgi	mgi	mgi	mgi	mgi	mgi	mgi	mgi	mgi	mgi	mgi	mgi	mgi	mgi	mgi	mgi	mgi	mgi	mgi	mgi	mgi	mgi	mgi	mgi	mgi	mgi	mgi	mgi	mgi	mgi	mgi	mgi	mgi	mgi	mgi	mgi	mgi	mgi	mgi	mgi	mgi	mgi	mgi	mgi	mgi	mgi	mgi	mgi	mgi	mgi	mgi	mgi	mgi	mgi	mgi	mgi	mgi	mgi	mgi	mgi	mgi	mgi	mgi	mgi	mgi	mgi	mgi	mgi	mgi	mgi	mgi	mgi	mgi	mgi	mgi	mgi	mgi	mgi	mgi	mgi	mgi	mgi	mgi	mgi	mgi	mgi	mgi	mgi	mgi	mgi	mgi	mgi	mgi	mgi	mgi	mgi	mgi	mgi	mgi	mgi	mgi	mgi	mgi	mgi	mgi	mgi	mgi	mgi	mgi	mgi	mgi	mgi	mgi	mgi	mgi	mgi	mgi	mgi	mgi	mgi	mgi	mgi	mgi	mgi	mgi	mgi	mgi	mgi	mgi	mgi	mgi	mgi	mgi	mgi	mgi	mgi	mgi	mgi	mgi	mgi	mgi	mgi	mgi	mgi	mgi	mgi	mgi	mgi	mgi	mgi	mgi	mgi	mgi	mgi	mgi	mgi	mgi	mgi	mgi	mgi	mgi	mgi	mgi	mgi	mgi	mgi	mgi	mgi	mgi	mgi	mgi	mgi	mgi	mgi	mgi	mgi	mgi	mgi	mgi	mgi	mgi	mgi	mgi	mgi	mgi	mgi	mgi	mgi	mgi	mgi	mgi	mgi	mgi	mgi	mgi	mgi	mgi	mgi	mgi	mgi	mgi	mgi	mgi	mgi	mgi	mgi	mgi	mgi	mgi	mgi	mgi	mgi	mgi	mgi	mgi	mgi	mgi	mgi	mgi	mgi	mgi	mgi	mgi	mgi	mgi	mgi	mgi	mgi	mgi	mgi	mgi	mgi	mgi	mgi	mgi	mgi	mgi	mgi	mgi	mgi	mgi	mgi	mgi	mgi	mgi	mgi	mgi	mgi	mgi	mgi	mgi	mgi	mgi	mgi	mgi	mgi	mgi	mgi	mgi	mgi	mgi	mgi	mgi	mgi	mgi	mgi	mgi	mgi	mgi	mgi	mgi	mgi	mgi	mgi	mgi	mgi	mgi	mgi	mgi	mgi	mgi	mgi	mgi	mgi	mgi	mgi	mgi	mgi	mgi	mgi	mgi	mgi	mgi	mgi	mgi	mgi	mgi	mgi	mgi	mgi	mgi	mgi	mgi	mgi	mgi	mgi	mgi	mgi	mgi	mgi	mgi	mgi	mgi	mgi	mgi	mgi	mgi	mgi	mgi	mgi	mgi	mgi	mgi	mgi	mgi	mgi	mgi	mgi	mgi	mgi	mgi	mgi	mgi	mgi	mgi	mgi	mgi	mgi	mgi	mgi	mgi	mgi	mgi	mgi	mgi	mgi	mgi	mgi	mgi	mgi	mgi	mgi	mgi	mgi	mgi	mgi	mgi	mgi	mgi	mgi	mgi	mgi	mgi	mgi	mgi	mgi	mgi	mgi	mgi	mgi	mgi	mgi	mgi	mgi	mgi	mgi	mgi	mgi	mgi	mgi	mgi	mgi	mgi	mgi	mgi	mgi	mgi	mgi	mgi	mgi	mgi	mgi	mgi	mgi	mgi	mgi	mgi	mgi	mgi	mgi	mgi	mgi	mgi	mgi	mgi	mgi	mgi	mgi	mgi	mgi	mgi	mgi	mgi	mgi	mgi	mgi	mgi	mgi	mgi	mgi	mgi	mgi	mgi	mgi	mgi	mgi	mgi	mgi	mgi	mgi	mgi	mgi	mgi	mgi	mgi	mgi	mgi	mgi	mgi	mgi	mgi	mgi	mgi	mgi	mgi	mgi	mgi	mgi	mgi	mgi	mgi	mgi	mgi	mgi	mgi	mgi	mgi	mgi	mgi	mgi	mgi	mgi	mgi	mgi	mgi	mgi	mgi	mgi	mgi	mgi	mgi	mgi	mgi	mgi	mgi	mgi	mgi	mgi	mgi	mgi	mgi	mgi	mgi	mgi	mgi	mgi	mgi	mgi	mgi	mgi	mgi	mgi	mgi	mgi	mgi	mgi	mgi	mgi	mgi	mgi	mgi	mgi	mgi	mgi	mgi	mgi	mgi	mgi	mgi	mgi	mgi	mgi	mgi	mgi	mgi	mgi	mgi	mgi	mgi	mgi	mgi	mgi	mgi	mgi	mgi	mgi	mgi	mgi	mgi	mgi	mgi	mgi	mgi	mgi	mgi	mgi	mgi	mgi	mgi	mgi	mgi	mgi	mgi	mgi	mgi	mgi	mgi	mgi	mgi	mgi	mgi	mgi	mgi	mgi	mgi	mgi	mgi	mgi	mgi	mgi	mgi	mgi	mgi	mgi	mgi	mgi	mgi	mgi	mgi	mgi	mgi	mgi	mgi	mgi	mgi	mgi	mgi	illumina	illumina	illumina	illumina	illumina	illumina	illumina	illumina	illumina	illumina	illumina	illumina	illumina	illumina	illumina	illumina	illumina	illumina	illumina	illumina	illumina	illumina	illumina	illumina	illumina	illumina	illumina	illumina	illumina	illumina	illumina	illumina	illumina	illumina	illumina	illumina	illumina	illumina	illumina	illumina	illumina	illumina	illumina	illumina	illumina	illumina	illumina	illumina	illumina	illumina	illumina	illumina	illumina	illumina	illumina	illumina	illumina	illumina	illumina	illumina	illumina	illumina	illumina	illumina	illumina	illumina	illumina	illumina	illumina	illumina	illumina	illumina	illumina	illumina	illumina	illumina	illumina	illumina	illumina	illumina	illumina	illumina	illumina	illumina	illumina	illumina	illumina	illumina	illumina	illumina	illumina	illumina	illumina	illumina	illumina	illumina	illumina	illumina	illumina	illumina	illumina	illumina	illumina	illumina	illumina	illumina	illumina	illumina	illumina	illumina	illumina	illumina	illumina	illumina	illumina	illumina	illumina	illumina	illumina	illumina	illumina	illumina	illumina	illumina	illumina	illumina	illumina	illumina	illumina	illumina	illumina	illumina	illumina	illumina	illumina	illumina	illumina	illumina	illumina	illumina	illumina	illumina	illumina	illumina	illumina	illumina	illumina	illumina	illumina	illumina	illumina	illumina	illumina	illumina	illumina	illumina	illumina	illumina	illumina	illumina	illumina	illumina	illumina	illumina	illumina	illumina	illumina	illumina	illumina	illumina	illumina	illumina	illumina	illumina	illumina	illumina	illumina	illumina	illumina	illumina	illumina	illumina	illumina	illumina	illumina	illumina	illumina	illumina	illumina	illumina	illumina	illumina	illumina	illumina	illumina	illumina	illumina	illumina	illumina	illumina	illumina	illumina	illumina	illumina	illumina	illumina	illumina	illumina	illumina	illumina	illumina	illumina	illumina	illumina	illumina	illumina	illumina	illumina	illumina	illumina	illumina	illumina	illumina	illumina	illumina	illumina	illumina	illumina	illumina	illumina	illumina	illumina	illumina	illumina	illumina	illumina	illumina	illumina	illumina	illumina	illumina	illumina	illumina	illumina	illumina	illumina	illumina	illumina	illumina	illumina	illumina	illumina	illumina	illumina	illumina	illumina	illumina	illumina	illumina	illumina	illumina	illumina	illumina	illumina	illumina	illumina	illumina	illumina	illumina	illumina	illumina	illumina	illumina	illumina	illumina	illumina	illumina	illumina	illumina	illumina	illumina	illumina	illumina	illumina	illumina	illumina	illumina	illumina	illumina	illumina	illumina	illumina	illumina	illumina	illumina	illumina	illumina	illumina	illumina	illumina	illumina	illumina	illumina	illumina	illumina	illumina	illumina	illumina	illumina	illumina	illumina	illumina	illumina	illumina	illumina	illumina	illumina	illumina	illumina	illumina	illumina	illumina	illumina	illumina	illumina	illumina	illumina	illumina	illumina	illumina	illumina	illumina	illumina	illumina	illumina	illumina	illumina	illumina	illumina	illumina	illumina	illumina	illumina	illumina	illumina	illumina	illumina	illumina	illumina	illumina	illumina	illumina	illumina	illumina	illumina	illumina	illumina	illumina	illumina	illumina	illumina	illumina	illumina	illumina	illumina	illumina	illumina	illumina	illumina	illumina	illumina	illumina	illumina	illumina	illumina	illumina	illumina	illumina	illumina	illumina	illumina	illumina	illumina	illumina	illumina	illumina	illumina	illumina	illumina	illumina	illumina	illumina	illumina	illumina	illumina	illumina	illumina	illumina	illumina	illumina	illumina	illumina	illumina	illumina	illumina	illumina	illumina	illumina	illumina	illumina	illumina	illumina	illumina	illumina	illumina	illumina	illumina	illumina	illumina	illumina	illumina	illumina	illumina	illumina	illumina	illumina	illumina	illumina	illumina	illumina	illumina	illumina	illumina	illumina	illumina	illumina	illumina	illumina	illumina	illumina	illumina	illumina	illumina	illumina	illumina	illumina	illumina	illumina	illumina	illumina	illumina	illumina	illumina	illumina	illumina	illumina	illumina	illumina	illumina	illumina	illumina	illumina	illumina	illumina	illumina	illumina	illumina	illumina	illumina	illumina	illumina	illumina	illumina	illumina	illumina	illumina	illumina	illumina	illumina	illumina	illumina	illumina	illumina	illumina	illumina	illumina	illumina	illumina	illumina	illumina	illumina	illumina	illumina	illumina	illumina	illumina	illumina	illumina	illumina	illumina	illumina	illumina	illumina	illumina	illumina	illumina	illumina	illumina	illumina	illumina	illumina	illumina	illumina	illumina	illumina	illumina	illumina	illumina	illumina	illumina	illumina	illumina	illumina	illumina	illumina	illumina	illumina	illumina	illumina	illumina	illumina	illumina	illumina	illumina	illumina	illumina	illumina	illumina	illumina	illumina	illumina	illumina	illumina	illumina	illumina	illumina	illumina	illumina	illumina	illumina	illumina	illumina	illumina	illumina	illumina	illumina	illumina	illumina	illumina	illumina	illumina	illumina	illumina	illumina	illumina	illumina	illumina	illumina	illumina	illumina	illumina	illumina	illumina	illumina	illumina	illumina	illumina	illumina	illumina	illumina	illumina	illumina	illumina	illumina	illumina	illumina	illumina	illumina	illumina	illumina	illumina	illumina	illumina	illumina	illumina	illumina	illumina	illumina	illumina	illumina	illumina	illumina	illumina	illumina	illumina	illumina	illumina	illumina	illumina	illumina	illumina	illumina	illumina	illumina	illumina	illumina	illumina	illumina	illumina	illumina	illumina	illumina	illumina	illumina	illumina	illumina	illumina	illumina	illumina	illumina	illumina	illumina	illumina	illumina	illumina	illumina	illumina	illumina	illumina	illumina	illumina	illumina	illumina	illumina	illumina	illumina	illumina	illumina	illumina	illumina	illumina	illumina	illumina	illumina	illumina	illumina	illumina	illumina	illumina	illumina	illumina	illumina	illumina	illumina	illumina	illumina	illumina	illumina	illumina	illumina	illumina	illumina	illumina	illumina	illumina	illumina	illumina	illumina	illumina	illumina	illumina	illumina	illumina	illumina	illumina	illumina	illumina	illumina	illumina	illumina	illumina	illumina	illumina	illumina	illumina	illumina	illumina	illumina	illumina	illumina	illumina	illumina	illumina	illumina	illumina	illumina	illumina	illumina	illumina	illumina	illumina	illumina	illumina	illumina	illumina	illumina	illumina	illumina	illumina	illumina	illumina	illumina	illumina	illumina	illumina	illumina	illumina	illumina	illumina	illumina	illumina	illumina	illumina	illumina	illumina	illumina	illumina	illumina	illumina	illumina	illumina	illumina	illumina	illumina	illumina	illumina	illumina	illumina	illumina	illumina	illumina	illumina	illumina	illumina	illumina	illumina	illumina	illumina	illumina	illumina	illumina	illumina	illumina	illumina	illumina	illumina	illumina	illumina	illumina	illumina	illumina	illumina	illumina	illumina	illumina	illumina	illumina	illumina	illumina	illumina	illumina	illumina	illumina	illumina	illumina	illumina	illumina	illumina	illumina	illumina	illumina	illumina	illumina	illumina	illumina	illumina	illumina	illumina	illumina	illumina	illumina	illumina	illumina	illumina	illumina	illumina	illumina	illumina	illumina	illumina	illumina	illumina	illumina	illumina	illumina	illumina	illumina	illumina	illumina	illumina	illumina	illumina	illumina	illumina	illumina	illumina	illumina	illumina	illumina	illumina	illumina	illumina	illumina	illumina	illumina	illumina	illumina	illumina	illumina	illumina	illumina	illumina	illumina	illumina	illumina	illumina	illumina	illumina	illumina	illumina	illumina	illumina	illumina	illumina	illumina	illumina	illumina	illumina	illumina	illumina	illumina	illumina	illumina	illumina	illumina	illumina	illumina	illumina	illumina	illumina	illumina	illumina	illumina	illumina	illumina	illumina	illumina	illumina	illumina	illumina	illumina	illumina	illumina	illumina	illumina	illumina	illumina	illumina	illumina	illumina	illumina	illumina	illumina	illumina	illumina	illumina	illumina	illumina	illumina	illumina	illumina	illumina	illumina	illumina	illumina	illumina	illumina	illumina	illumina	illumina
label	tumor	tumor	tumor	tumor	tumor	tumor	tumor	tumor	tumor	tumor	tumor	tumor	tumor	tumor	tumor	tumor	tumor	tumor	tumor	tumor	tumor	tumor	tumor	tumor	tumor	tumor	tumor	tumor	tumor	tumor	tumor	tumor	tumor	tumor	tumor	tumor	tumor	tumor	tumor	tumor	tumor	tumor	tumor	tumor	tumor	tumor	tumor	tumor	tumor	tumor	tumor	tumor	tumor	tumor	tumor	tumor	tumor	tumor	tumor	tumor	tumor	tumor	tumor	tumor	tumor	tumor	tumor	tumor	tumor	tumor	tumor	tumor	tumor	tumor	tumor	tumor	tumor	tumor	tumor	tumor	tumor	tumor	tumor	tumor	tumor	tumor	tumor	tumor	tumor	tumor	tumor	tumor	tumor	tumor	tumor	tumor	tumor	tumor	tumor	tumor	tumor	tumor	tumor	tumor	tumor	tumor	tumor	tumor	tumor	tumor	tumor	tumor	tumor	tumor	tumor	tumor	tumor	tumor	tumor	tumor	tumor	tumor	tumor	tumor	tumor	tumor	tumor	tumor	tumor	tumor	tumor	tumor	tumor	tumor	tumor	tumor	tumor	tumor	tumor	tumor	tumor	tumor	tumor	tumor	tumor	tumor	tumor	tumor	tumor	tumor	tumor	tumor	tumor	tumor	tumor	tumor	tumor	tumor	tumor	tumor	tumor	tumor	tumor	tumor	tumor	tumor	tumor	tumor	tumor	tumor	tumor	tumor	tumor	tumor	tumor	tumor	tumor	tumor	tumor	tumor	tumor	tumor	tumor	tumor	tumor	tumor	tumor	tumor	tumor	tumor	tumor	tumor	tumor	tumor	tumor	tumor	tumor	tumor	tumor	tumor	tumor	tumor	tumor	tumor	tumor	tumor	tumor	tumor	tumor	tumor	tumor	tumor	tumor	tumor	tumor	tumor	tumor	tumor	tumor	tumor	tumor	tumor	tumor	tumor	tumor	tumor	tumor	tumor	tumor	tumor	tumor	tumor	tumor	tumor	tumor	tumor	tumor	tumor	tumor	tumor	tumor	tumor	tumor	tumor	tumor	tumor	tumor	tumor	tumor	tumor	tumor	tumor	tumor	tumor	tumor	tumor	tumor	tumor	tumor	tumor	tumor	tumor	tumor	tumor	tumor	tumor	tumor	tumor	tumor	tumor	tumor	tumor	tumor	tumor	tumor	tumor	tumor	tumor	tumor	tumor	tumor	tumor	tumor	tumor	tumor	tumor	tumor	tumor	tumor	tumor	tumor	tumor	tumor	tumor	tumor	tumor	tumor	tumor	tumor	tumor	tumor	tumor	tumor	tumor	tumor	tumor	tumor	tumor	tumor	tumor	tumor	tumor	tumor	tumor	tumor	tumor	tumor	tumor	tumor	tumor	tumor	tumor	tumor	tumor	tumor	tumor	tumor	tumor	tumor	tumor	tumor	tumor	tumor	tumor	tumor	tumor	tumor	tumor	tumor	tumor	tumor	tumor	tumor	tumor	tumor	tumor	tumor	tumor	tumor	tumor	tumor	tumor	tumor	tumor	tumor	tumor	tumor	tumor	tumor	tumor	tumor	tumor	tumor	tumor	tumor	tumor	tumor	tumor	tumor	tumor	tumor	tumor	tumor	tumor	tumor	tumor	tumor	tumor	tumor	tumor	tumor	tumor	tumor	tumor	tumor	tumor	tumor	tumor	tumor	tumor	tumor	tumor	tumor	tumor	tumor	tumor	tumor	tumor	tumor	tumor	tumor	tumor	tumor	tumor	tumor	tumor	tumor	tumor	tumor	tumor	tumor	tumor	tumor	tumor	tumor	tumor	tumor	tumor	tumor	tumor	tumor	tumor	tumor	tumor	tumor	tumor	tumor	tumor	tumor	tumor	tumor	tumor	tumor	tumor	tumor	tumor	tumor	tumor	tumor	tumor	tumor	tumor	tumor	tumor	tumor	tumor	tumor	tumor	tumor	tumor	tumor	tumor	tumor	tumor	tumor	tumor	tumor	tumor	tumor	tumor	tumor	tumor	tumor	tumor	tumor	tumor	tumor	tumor	tumor	tumor	tumor	tumor	tumor	tumor	tumor	tumor	tumor	tumor	tumor	tumor	tumor	tumor	tumor	tumor	tumor	tumor	tumor	tumor	tumor	tumor	tumor	tumor	tumor	tumor	tumor	tumor	tumor	tumor	tumor	tumor	tumor	tumor	tumor	tumor	tumor	tumor	tumor	tumor	tumor	tumor	tumor	tumor	tumor	tumor	tumor	tumor	tumor	tumor	tumor	tumor	tumor	tumor	tumor	tumor	tumor	tumor	tumor	tumor	tumor	tumor	tumor	tumor	tumor	tumor	tumor	tumor	tumor	tumor	tumor	tumor	tumor	tumor	tumor	tumor	tumor	tumor	tumor	tumor	tumor	tumor	tumor	tumor	tumor	tumor	tumor	tumor	tumor	tumor	tumor	tumor	tumor	tumor	tumor	tumor	tumor	tumor	tumor	tumor	tumor	tumor	tumor	tumor	tumor	tumor	tumor	tumor	tumor	tumor	tumor	tumor	tumor	tumor	tumor	tumor	tumor	tumor	tumor	tumor	tumor	tumor	tumor	tumor	tumor	tumor	tumor	tumor	tumor	tumor	tumor	tumor	tumor	normal	normal	normal	normal	normal	normal	normal	normal	normal	normal	normal	normal	normal	normal	normal	normal	normal	normal	normal	normal	normal	normal	normal	normal	normal	normal	normal	normal	normal	normal	normal	normal	normal	normal	normal	normal	normal	normal	normal	normal	normal	normal	normal	normal	normal	normal	normal	normal	normal	normal	normal	normal	normal	normal	normal	normal	normal	normal	normal	normal	normal	normal	normal	normal	normal	normal	normal	normal	normal	normal	normal	normal	normal	normal	normal	normal	normal	normal	normal	normal	normal	normal	normal	normal	normal	normal	normal	normal	normal	normal	normal	normal	normal	normal	normal	normal	normal	normal	normal	normal	normal	normal	normal	normal	normal	normal	normal	normal	normal	normal	normal	normal	normal	normal	normal	normal	normal	normal	normal	normal	normal	normal	normal	normal	normal	normal	normal	normal	normal	normal	normal	normal	normal	normal	normal	normal	normal	normal	normal	normal	normal	normal	normal	normal	normal	normal	normal	normal	normal	normal	normal	normal	normal	normal	normal	normal	normal	normal	normal	normal	normal	normal	normal	normal	normal	normal	normal	normal	normal	normal	normal	normal	normal	normal	normal	normal	normal	normal	normal	normal	normal	normal	normal	normal	normal	normal	normal	normal	normal	normal	normal	normal	normal	normal	normal	normal	normal	normal	normal	normal	normal	normal	normal	normal	normal	normal	normal	normal	normal	normal	normal	normal	normal	normal	normal	normal	normal	normal	normal	normal	normal	normal	normal	normal	normal	normal	normal	normal	normal	normal	normal	normal	normal	normal	normal	normal	normal	normal	normal	normal	normal	normal	normal	normal	normal	normal	normal	normal	normal	normal	normal	normal	normal	normal	normal	normal	normal	normal	normal	normal	normal	normal	normal	normal	normal	normal	normal	normal	normal	normal	normal	normal	normal	normal	normal	normal	normal	normal	normal	normal	normal	normal	normal	normal	normal	normal	normal	normal	normal	normal	normal	normal	normal	normal	normal	normal	normal	normal	normal	normal	normal	normal	normal	normal	normal	normal	tumor	tumor	tumor	tumor	tumor	tumor	tumor	tumor	tumor	tumor	tumor	tumor	tumor	tumor	tumor	tumor	tumor	tumor	tumor	tumor	tumor	tumor	tumor	tumor	tumor	tumor	tumor	tumor	tumor	tumor	tumor	tumor	tumor	tumor	tumor	tumor	tumor	tumor	tumor	tumor	tumor	tumor	tumor	tumor	tumor	tumor	tumor	tumor	tumor	tumor	tumor	tumor	tumor	tumor	tumor	tumor	tumor	tumor	tumor	tumor	tumor	tumor	tumor	tumor	tumor	tumor	tumor	tumor	tumor	tumor	tumor	tumor	tumor	tumor	tumor	normal	normal	normal	normal	normal	normal	normal	normal	normal	normal	normal	normal	normal	normal	normal	normal	normal	normal	normal	normal	normal	normal	normal	normal	normal	normal	normal	normal	normal	normal	normal	normal	normal	normal	normal	normal	normal	normal	normal	normal	normal	normal	normal	normal	normal	normal	normal	normal	normal	normal	normal	normal	normal	normal	normal	normal	normal	normal	normal	normal	normal	normal	normal	normal	normal	normal	normal	normal	normal	normal	normal	normal	normal	normal	normal	normal	normal	normal	normal	normal	normal	normal	normal	normal	normal	normal	normal	normal	normal	normal	normal	normal	normal	normal	normal	normal	normal	normal	normal	normal	normal	normal	normal	normal	normal	normal	normal	normal	normal	normal	normal	normal	normal	normal	normal	normal	normal	normal	normal	normal	normal	normal	normal	normal	normal	normal	normal	normal	normal	normal	normal	normal	normal	normal	normal	normal	normal	normal	normal	normal	normal	normal	normal	normal	normal	normal	normal	normal	normal	normal	normal	normal	normal	normal	normal	normal	normal	normal	normal	normal	normal	normal	normal	normal	normal	normal	normal	normal	normal	normal	normal	normal	normal	normal	normal	normal	normal	normal	normal	normal	normal	normal	normal	normal	normal	normal	normal	normal	normal	normal	normal	normal	normal	normal	normal	normal	normal	normal	normal	normal	normal	normal	normal	normal	normal	normal	normal	normal	normal	normal	normal	normal	normal	normal	normal	normal	normal	normal	normal	normal	normal	normal	normal	normal	normal	normal	normal	normal	normal	normal	normal	normal	normal	normal	normal	normal	normal	normal	normal	normal	normal	normal	normal	normal	normal	normal	normal	normal	normal	normal	normal	normal	normal	normal	normal	normal	normal	normal	normal	normal	normal	normal	normal	normal	normal	normal	normal	normal	normal	normal	normal	normal	normal	normal	normal	normal	normal	normal	normal	normal	normal	normal	normal	normal	normal	normal	normal	normal	normal	normal	normal	normal	normal	normal	normal	normal	normal	normal	normal	normal	normal	normal	normal	normal	normal	normal	normal	normal	normal	normal	normal	normal	normal	normal	normal	normal	normal	normal	normal	normal	normal	normal	normal	normal	normal	normal	normal	normal	normal	normal	normal	normal	normal	normal	normal	normal	normal	normal	normal	normal	normal	normal	normal	normal	normal	normal	normal	normal	normal	normal	normal	normal	normal	normal	normal	normal	normal	normal	normal	normal	normal	normal	normal	normal	normal	normal	normal	normal	normal	normal	normal	normal	normal	normal	normal	normal	normal	normal	normal	normal	normal	normal	normal	normal	normal	normal	normal	normal	normal	normal	normal	normal	normal	normal	normal	normal	normal	normal	normal	normal	normal	normal	normal	normal	normal	normal	normal	normal	normal	normal	normal	normal	normal	normal	normal	normal	normal	normal	normal	normal	normal	normal	normal	normal	normal	normal	normal	normal	normal	normal	normal	normal	normal	normal	normal	normal	normal	normal	normal	normal	normal	normal	normal	normal	normal	normal	normal	normal	normal	normal	normal	normal	normal	normal	normal	normal	normal	normal	normal	normal	normal	normal	normal	normal	normal	normal	normal	normal	normal	normal	normal	normal	normal	normal	normal	normal	normal	normal	normal	normal	normal	normal	normal	normal	normal	normal	normal	normal	normal	normal	normal	normal	normal	normal	normal	normal	normal	normal	normal	normal	normal	normal	normal	normal	normal	normal	normal	normal	normal	normal	normal	normal	normal	normal	normal	normal	normal	tumor	tumor	tumor	tumor	tumor	tumor	tumor	tumor	tumor	tumor	tumor	tumor	tumor	tumor	tumor	tumor	tumor	tumor	tumor	tumor	tumor	tumor	tumor	tumor	tumor	tumor	tumor	tumor	tumor	tumor	tumor	tumor	tumor	tumor	tumor	tumor	tumor	tumor	tumor	tumor	tumor	tumor	tumor	tumor	tumor	tumor	tumor	tumor	tumor	tumor	tumor	tumor	tumor	tumor	tumor	tumor	tumor	tumor	tumor	tumor	tumor	tumor	tumor	tumor	tumor	tumor	tumor	tumor	tumor	tumor	tumor	tumor	tumor	tumor	tumor	tumor	tumor	tumor	tumor	tumor	tumor	tumor	tumor	tumor	tumor	tumor	tumor	tumor	tumor	tumor	tumor	tumor	tumor	tumor	tumor	tumor	tumor	tumor	tumor	tumor	tumor	tumor	tumor	tumor	tumor	tumor	tumor	tumor	tumor	tumor	tumor	tumor	tumor	tumor	tumor	tumor	tumor	tumor	tumor	tumor	tumor	tumor	tumor	tumor	tumor	tumor	tumor	tumor	tumor	tumor	tumor	tumor	tumor	tumor	tumor	tumor	tumor	tumor	tumor	tumor	tumor	tumor	tumor	tumor	tumor	tumor	tumor	tumor	tumor	tumor	tumor	tumor	tumor	tumor	tumor	tumor	tumor	tumor	tumor	tumor	tumor	tumor	tumor	tumor	tumor	tumor	tumor	tumor	tumor	tumor	tumor	tumor	tumor	tumor	tumor	tumor	tumor	tumor	tumor	tumor	tumor	tumor	tumor	tumor	tumor	tumor	tumor	tumor	tumor	tumor	tumor	tumor	tumor	tumor	tumor	tumor	tumor	tumor	tumor	tumor	tumor	tumor	tumor	tumor	tumor	tumor	tumor	tumor	tumor	tumor	tumor	tumor	tumor	tumor	tumor	tumor	tumor	tumor	tumor	tumor	tumor	tumor	tumor	tumor	tumor	tumor	tumor	tumor	tumor	tumor	tumor	tumor	tumor	tumor	tumor	tumor	tumor	tumor	tumor	tumor	tumor	tumor	tumor	tumor	tumor	tumor	tumor	normal	normal	tumor	tumor	tumor	tumor	tumor	tumor	tumor	tumor	tumor	tumor	tumor	tumor	tumor	tumor	tumor	tumor	tumor	tumor	tumor	tumor	tumor	tumor	tumor	tumor	tumor	tumor	tumor	tumor	tumor	tumor	tumor	tumor	tumor	tumor	tumor	tumor	tumor	tumor	tumor	tumor	tumor	tumor	tumor	tumor	tumor	tumor	tumor	tumor	tumor	tumor	tumor	tumor	tumor	tumor	tumor	tumor	tumor	tumor	tumor	tumor	tumor	tumor	tumor	tumor	tumor	tumor	tumor	tumor	tumor
sample_name	cfWGS_MGI_Training_esophagus_III_0	cfWGS_MGI_Training_esophagus_II_0	cfWGS_MGI_Training_esophagus_IV_0	cfWGS_MGI_Training_esophagus_I_0	cfWGS_MGI_Training_esophagus_IV_1	cfWGS_MGI_Training_esophagus_III_1	cfWGS_MGI_Training_esophagus_II_2	cfWGS_MGI_Training_esophagus_III_2	cfWGS_MGI_Training_esophagus_IV_2	cfWGS_MGI_Training_esophagus_I_1	cfWGS_MGI_Training_esophagus_II_3	cfWGS_MGI_Training_esophagus_III_3	cfWGS_MGI_Training_esophagus_III_4	cfWGS_MGI_Training_esophagus_IV_3	cfWGS_MGI_Training_esophagus_II_4	cfWGS_MGI_Training_esophagus_IV_4	cfWGS_MGI_Training_esophagus_IV_5	cfWGS_MGI_Training_esophagus_III_5	cfWGS_MGI_Training_esophagus_III_6	cfWGS_MGI_Training_esophagus_I_2	cfWGS_MGI_Training_esophagus_IV_6	cfWGS_MGI_Training_esophagus_III_7	cfWGS_MGI_Training_esophagus_IV_7	cfWGS_MGI_Training_esophagus_III_8	cfWGS_MGI_Training_esophagus_III_9	cfWGS_MGI_Training_esophagus_III_10	cfWGS_MGI_Training_esophagus_II_6	cfWGS_MGI_Training_esophagus_III_11	cfWGS_MGI_Training_esophagus_IV_8	cfWGS_MGI_Training_esophagus_IV_9	cfWGS_MGI_Training_esophagus_I_4	cfWGS_MGI_Training_esophagus_III_12	cfWGS_MGI_Training_esophagus_II_7	cfWGS_MGI_Training_esophagus_IV_10	cfWGS_MGI_Training_esophagus_I_5	cfWGS_MGI_Training_esophagus_III_13	cfWGS_MGI_Training_esophagus_III_14	cfWGS_MGI_Training_esophagus_III_15	cfWGS_MGI_Training_esophagus_I_6	cfWGS_MGI_Training_esophagus_IV_11	cfWGS_MGI_Training_esophagus_III_16	cfWGS_MGI_Training_esophagus_II_8	cfWGS_MGI_Training_esophagus_III_17	cfWGS_MGI_Training_esophagus_II_9	cfWGS_MGI_Training_esophagus_IV_12	cfWGS_MGI_Training_esophagus_III_18	cfWGS_MGI_Training_esophagus_II_10	cfWGS_MGI_Training_esophagus_IV_13	cfWGS_MGI_Training_esophagus_II_11	cfWGS_MGI_Training_esophagus_IV_14	cfWGS_MGI_Training_esophagus_I_7	cfWGS_MGI_Training_esophagus_IV_15	cfWGS_MGI_Training_esophagus_I_8	cfWGS_MGI_Training_esophagus_II_12	cfWGS_MGI_Training_esophagus_IV_16	cfWGS_MGI_Training_esophagus_III_19	cfWGS_MGI_Training_esophagus_I_9	cfWGS_MGI_Training_esophagus_III_20	cfWGS_MGI_Training_esophagus_III_21	cfWGS_MGI_Training_esophagus_I_10	cfWGS_MGI_Training_esophagus_IV_18	cfWGS_MGI_Training_esophagus_III_22	cfWGS_MGI_Training_esophagus_IV_19	cfWGS_MGI_Training_esophagus_IV_20	cfWGS_MGI_Training_esophagus_III_23	cfWGS_MGI_Training_esophagus_III_24	cfWGS_MGI_Training_esophagus_I_11	cfWGS_MGI_Training_esophagus_I_12	cfWGS_MGI_Training_esophagus_III_25	cfWGS_MGI_Training_esophagus_I_13	cfWGS_MGI_Training_esophagus_IV_21	cfWGS_MGI_Training_esophagus_I_14	cfWGS_MGI_Training_esophagus_IV_22	cfWGS_MGI_Training_esophagus_III_26	cfWGS_MGI_Training_esophagus_III_27	cfWGS_MGI_Training_esophagus_IV_23	cfWGS_MGI_Training_esophagus_IV_24	cfWGS_MGI_Training_esophagus_IV_25	cfWGS_MGI_Training_esophagus_IV_26	cfWGS_MGI_Training_esophagus_IV_27	cfWGS_MGI_Training_esophagus_IV_28	cfWGS_MGI_Training_esophagus_II_13	cfWGS_MGI_Training_esophagus_IV_29	cfWGS_MGI_Training_esophagus_III_28	cfWGS_MGI_Training_esophagus_IV_30	cfWGS_MGI_Training_esophagus_II_14	cfWGS_MGI_Training_esophagus_IV_31	cfWGS_MGI_Training_esophagus_IV_32	cfWGS_MGI_Training_esophagus_IV_33	cfWGS_MGI_Training_esophagus_II_15	cfWGS_MGI_Training_esophagus_IV_34	cfWGS_MGI_Training_esophagus_IV_35	cfWGS_MGI_Training_esophagus_IV_36	cfWGS_MGI_Training_esophagus_II_16	cfWGS_MGI_Training_esophagus_II_17	cfWGS_MGI_Training_esophagus_IV_37	cfWGS_MGI_Training_esophagus_IV_38	cfWGS_MGI_Training_esophagus_IV_39	cfWGS_MGI_Training_esophagus_II_18	cfWGS_MGI_Training_esophagus_I_15	cfWGS_MGI_Training_esophagus_III_29	cfWGS_MGI_Training_liver_III_0	cfWGS_MGI_Training_liver_II_0	cfWGS_MGI_Training_liver_I_3	cfWGS_MGI_Training_liver_I_4	cfWGS_MGI_Training_liver_I_5	cfWGS_MGI_Training_liver_I_6	cfWGS_MGI_Training_liver_I_7	cfWGS_MGI_Training_liver_I_8	cfWGS_MGI_Training_liver_I_9	cfWGS_MGI_Training_liver_I_10	cfWGS_MGI_Training_liver_I_11	cfWGS_MGI_Training_liver_III_1	cfWGS_MGI_Training_liver_IV_0	cfWGS_MGI_Training_liver_IV_1	cfWGS_MGI_Training_liver_IV_2	cfWGS_MGI_Training_liver_IV_3	cfWGS_MGI_Training_liver_IV_4	cfWGS_MGI_Training_liver_IV_5	cfWGS_MGI_Training_liver_IV_6	cfWGS_MGI_Training_liver_III_2	cfWGS_MGI_Training_liver_IV_7	cfWGS_MGI_Training_liver_IV_8	cfWGS_MGI_Training_liver_IV_9	cfWGS_MGI_Training_liver_IV_10	cfWGS_MGI_Training_liver_I_12	cfWGS_MGI_Training_liver_I_13	cfWGS_MGI_Training_liver_IV_11	cfWGS_MGI_Training_liver_I_14	cfWGS_MGI_Training_liver_II_1	cfWGS_MGI_Training_liver_IV_12	cfWGS_MGI_Training_liver_III_3	cfWGS_MGI_Training_liver_III_4	cfWGS_MGI_Training_liver_I_15	cfWGS_MGI_Training_liver_II_2	cfWGS_MGI_Training_liver_IV_13	cfWGS_MGI_Training_liver_II_3	cfWGS_MGI_Training_liver_I_16	cfWGS_MGI_Training_liver_I_17	cfWGS_MGI_Training_liver_II_5	cfWGS_MGI_Training_liver_I_18	cfWGS_MGI_Training_liver_II_6	cfWGS_MGI_Training_liver_II_7	cfWGS_MGI_Training_liver_I_19	cfWGS_MGI_Training_liver_I_20	cfWGS_MGI_Training_liver_I_21	cfWGS_MGI_Training_liver_II_8	cfWGS_MGI_Training_liver_I_22	cfWGS_MGI_Training_liver_I_23	cfWGS_MGI_Training_liver_I_24	cfWGS_MGI_Training_liver_II_9	cfWGS_MGI_Training_liver_II_10	cfWGS_MGI_Training_liver_II_11	cfWGS_MGI_Training_liver_I_25	cfWGS_MGI_Training_liver_I_26	cfWGS_MGI_Training_liver_II_12	cfWGS_MGI_Training_liver_I_28	cfWGS_MGI_Training_liver_I_29	cfWGS_MGI_Training_liver_II_13	cfWGS_MGI_Training_liver_I_30	cfWGS_MGI_Training_liver_I_31	cfWGS_MGI_Training_liver_II_14	cfWGS_MGI_Training_liver_II_15	cfWGS_MGI_Training_liver_II_16	cfWGS_MGI_Training_liver_I_32	cfWGS_MGI_Training_liver_II_17	cfWGS_MGI_Training_liver_I_33	cfWGS_MGI_Training_liver_I_34	cfWGS_MGI_Training_liver_I_35	cfWGS_MGI_Training_liver_I_36	cfWGS_MGI_Training_liver_II_18	cfWGS_MGI_Training_liver_I_37	cfWGS_MGI_Training_liver_II_19	cfWGS_MGI_Training_liver_I_38	cfWGS_MGI_Training_liver_IV_14	cfWGS_MGI_Training_liver_I_39	cfWGS_MGI_Training_liver_I_40	cfWGS_MGI_Training_liver_II_20	cfWGS_MGI_Training_liver_I_41	cfWGS_MGI_Training_liver_II_21	cfWGS_MGI_Training_liver_II_22	cfWGS_MGI_Training_liver_I_42	cfWGS_MGI_Training_liver_I_43	cfWGS_MGI_Training_liver_I_44	cfWGS_MGI_Training_liver_I_45	cfWGS_MGI_Training_liver_I_46	cfWGS_MGI_Training_liver_I_47	cfWGS_MGI_Training_liver_I_48	cfWGS_MGI_Training_liver_I_49	cfWGS_MGI_Training_liver_II_23	cfWGS_MGI_Training_liver_II_24	cfWGS_MGI_Training_liver_I_50	cfWGS_MGI_Training_liver_I_51	cfWGS_MGI_Training_liver_I_52	cfWGS_MGI_Training_liver_I_53	cfWGS_MGI_Training_liver_I_54	cfWGS_MGI_Training_liver_I_55	cfWGS_MGI_Training_liver_II_25	cfWGS_MGI_Training_liver_II_26	cfWGS_MGI_Training_liver_I_56	cfWGS_MGI_Training_liver_I_57	cfWGS_MGI_Training_liver_I_58	cfWGS_MGI_Training_liver_I_59	cfWGS_MGI_Training_liver_I_60	cfWGS_MGI_Training_liver_I_61	cfWGS_MGI_Training_liver_III_5	cfWGS_MGI_Training_liver_II_27	cfWGS_MGI_Training_liver_II_28	cfWGS_MGI_Training_liver_I_62	cfWGS_MGI_Training_liver_I_63	cfWGS_MGI_Training_liver_I_64	cfWGS_MGI_Training_liver_I_65	cfWGS_MGI_Training_liver_I_66	cfWGS_MGI_Training_liver_I_67	cfWGS_MGI_Training_liver_III_6	cfWGS_MGI_Training_liver_I_68	cfWGS_MGI_Training_liver_I_69	cfWGS_MGI_Training_liver_I_70	cfWGS_MGI_Training_liver_II_29	cfWGS_MGI_Training_liver_I_71	cfWGS_MGI_Training_liver_I_72	cfWGS_MGI_Training_liver_II_30	cfWGS_MGI_Training_liver_III_7	cfWGS_MGI_Training_liver_I_73	cfWGS_MGI_Training_liver_I_74	cfWGS_MGI_Training_liver_III_8	cfWGS_MGI_Training_liver_I_75	cfWGS_MGI_Training_liver_III_9	cfWGS_MGI_Training_liver_II_31	cfWGS_MGI_Training_liver_I_76	cfWGS_MGI_Training_liver_I_77	cfWGS_MGI_Training_liver_I_78	cfWGS_MGI_Training_liver_I_79	cfWGS_MGI_Training_liver_III_11	cfWGS_MGI_Training_liver_III_12	cfWGS_MGI_Training_liver_I_80	cfWGS_MGI_Training_liver_I_81	cfWGS_MGI_Training_liver_II_32	cfWGS_MGI_Training_liver_II_33	cfWGS_MGI_Training_pancreas_I_0	cfWGS_MGI_Training_pancreas_I_1	cfWGS_MGI_Training_pancreas_I_2	cfWGS_MGI_Training_pancreas_I_3	cfWGS_MGI_Training_pancreas_I_4	cfWGS_MGI_Training_pancreas_I_5	cfWGS_MGI_Training_pancreas_I_6	cfWGS_MGI_Training_pancreas_I_7	cfWGS_MGI_Training_pancreas_I_8	cfWGS_MGI_Training_pancreas_II_0	cfWGS_MGI_Training_pancreas_II_1	cfWGS_MGI_Training_pancreas_II_2	cfWGS_MGI_Training_pancreas_II_3	cfWGS_MGI_Training_pancreas_II_4	cfWGS_MGI_Training_pancreas_II_5	cfWGS_MGI_Training_pancreas_II_6	cfWGS_MGI_Training_pancreas_II_7	cfWGS_MGI_Training_pancreas_II_8	cfWGS_MGI_Training_pancreas_II_9	cfWGS_MGI_Training_pancreas_II_10	cfWGS_MGI_Training_pancreas_III_0	cfWGS_MGI_Training_pancreas_III_1	cfWGS_MGI_Training_pancreas_IV_0	cfWGS_MGI_Training_pancreas_IV_1	cfWGS_MGI_Training_liver_III_13	cfWGS_MGI_Training_liver_IV_15	cfWGS_MGI_Training_liver_IV_16	cfWGS_MGI_Training_liver_III_14	cfWGS_MGI_Training_liver_III_15	cfWGS_MGI_Training_liver_IV_17	cfWGS_MGI_Training_liver_IV_18	cfWGS_MGI_Training_liver_III_17	cfWGS_MGI_Training_liver_III_18	cfWGS_MGI_Training_liver_IV_19	cfWGS_MGI_Training_liver_IV_20	cfWGS_MGI_Training_liver_III_19	cfWGS_MGI_Training_liver_IV_21	cfWGS_MGI_Training_liver_III_20	cfWGS_MGI_Training_liver_IV_22	cfWGS_MGI_Training_liver_IV_23	cfWGS_MGI_Training_liver_IV_24	cfWGS_MGI_Training_liver_IV_25	cfWGS_MGI_Training_liver_IV_26	cfWGS_MGI_Training_liver_IV_27	cfWGS_MGI_Training_liver_IV_28	cfWGS_MGI_Training_liver_IV_29	cfWGS_MGI_Training_liver_IV_30	cfWGS_MGI_Training_liver_IV_32	cfWGS_MGI_Training_liver_III_22	cfWGS_MGI_Training_liver_III_23	cfWGS_MGI_Training_liver_IV_33	cfWGS_MGI_Training_liver_IV_34	cfWGS_MGI_Training_pancreas_I_9	cfWGS_MGI_Training_pancreas_I_10	cfWGS_MGI_Training_pancreas_I_14	cfWGS_MGI_Training_pancreas_II_11	cfWGS_MGI_Training_pancreas_II_12	cfWGS_MGI_Training_pancreas_II_13	cfWGS_MGI_Training_pancreas_II_14	cfWGS_MGI_Training_pancreas_II_15	cfWGS_MGI_Training_pancreas_III_3	cfWGS_MGI_Training_pancreas_III_4	cfWGS_MGI_Training_pancreas_III_5	cfWGS_MGI_Training_pancreas_III_6	cfWGS_MGI_Training_pancreas_III_7	cfWGS_MGI_Training_pancreas_III_8	cfWGS_MGI_Training_pancreas_III_9	cfWGS_MGI_Training_pancreas_III_10	cfWGS_MGI_Training_pancreas_IV_2	cfWGS_MGI_Training_pancreas_IV_3	cfWGS_MGI_Training_pancreas_IV_4	cfWGS_MGI_Training_pancreas_IV_5	cfWGS_MGI_Training_pancreas_IV_6	cfWGS_MGI_Training_pancreas_IV_7	cfWGS_MGI_Training_pancreas_IV_8	cfWGS_MGI_Training_pancreas_IV_9	cfWGS_MGI_Training_pancreas_IV_10	cfWGS_MGI_Training_pancreas_IV_11	cfWGS_MGI_Training_pancreas_IV_12	cfWGS_MGI_Training_pancreas_IV_13	cfWGS_MGI_Training_pancreas_IV_14	cfWGS_MGI_Training_pancreas_IV_15	cfWGS_MGI_Training_pancreas_IV_16	cfWGS_MGI_Training_pancreas_IV_17	cfWGS_MGI_Training_pancreas_IV_18	cfWGS_MGI_Training_pancreas_IV_19	cfWGS_MGI_Training_pancreas_IV_20	cfWGS_MGI_Training_pancreas_IV_22	cfWGS_MGI_Training_pancreas_IV_23	cfWGS_MGI_Training_esophagus_IV_40	cfWGS_MGI_Training_esophagus_III_30	cfWGS_MGI_Training_esophagus_III_31	cfWGS_MGI_Training_esophagus_III_32	cfWGS_MGI_Training_esophagus_IV_41	cfWGS_MGI_Training_esophagus_III_33	cfWGS_MGI_Training_esophagus_II_21	cfWGS_MGI_Training_esophagus_I_17	cfWGS_MGI_Training_esophagus_III_35	cfWGS_MGI_Training_esophagus_III_37	cfWGS_MGI_Training_esophagus_III_38	cfWGS_MGI_Training_esophagus_IV_42	cfWGS_MGI_Training_esophagus_III_39	cfWGS_MGI_Training_esophagus_I_18	cfWGS_MGI_Training_esophagus_IV_43	cfWGS_MGI_Training_esophagus_II_22	cfWGS_MGI_Training_esophagus_III_42	cfWGS_MGI_Training_esophagus_III_43	cfWGS_MGI_Training_esophagus_III_46	cfWGS_MGI_Training_esophagus_IV_45	cfWGS_MGI_Training_esophagus_III_47	cfWGS_MGI_Training_esophagus_III_48	cfWGS_MGI_Training_esophagus_IV_46	cfWGS_MGI_Training_esophagus_IV_47	cfWGS_MGI_Training_esophagus_III_49	cfWGS_MGI_Training_esophagus_II_24	cfWGS_MGI_Training_esophagus_III_50	cfWGS_MGI_Training_esophagus_IV_48	cfWGS_MGI_Training_esophagus_IV_49	cfWGS_MGI_Training_esophagus_IV_50	cfWGS_MGI_Training_esophagus_III_51	cfWGS_MGI_Training_esophagus_II_25	cfWGS_MGI_Training_esophagus_III_52	cfWGS_MGI_Training_esophagus_III_54	cfWGS_MGI_Training_esophagus_III_56	cfWGS_MGI_Training_lung_III_1	cfWGS_MGI_Training_lung_I_2	cfWGS_MGI_Training_lung_I_3	cfWGS_MGI_Training_lung_III_2	cfWGS_MGI_Training_lung_II_0	cfWGS_MGI_Training_lung_I_5	cfWGS_MGI_Training_ovary_III_0	cfWGS_MGI_Training_ovary_III_1	cfWGS_MGI_Training_ovary_II_0	cfWGS_MGI_Training_ovary_II_1	cfWGS_MGI_Training_ovary_III_2	cfWGS_MGI_Training_ovary_III_3	cfWGS_MGI_Training_ovary_III_4	cfWGS_MGI_Training_ovary_I_0	cfWGS_MGI_Training_ovary_III_5	cfWGS_MGI_Training_ovary_III_6	cfWGS_MGI_Training_ovary_III_7	cfWGS_MGI_Training_ovary_III_8	cfWGS_MGI_Training_ovary_III_9	cfWGS_MGI_Training_ovary_III_10	cfWGS_MGI_Training_ovary_III_11	cfWGS_MGI_Training_ovary_III_12	cfWGS_MGI_Training_ovary_III_13	cfWGS_MGI_Training_ovary_III_14	cfWGS_MGI_Training_ovary_III_16	cfWGS_MGI_Training_ovary_III_17	cfWGS_MGI_Training_ovary_III_18	cfWGS_MGI_Training_ovary_III_19	cfWGS_MGI_Training_ovary_III_20	cfWGS_MGI_Training_ovary_IV_0	cfWGS_MGI_Training_ovary_III_21	cfWGS_MGI_Training_ovary_I_1	cfWGS_MGI_Training_ovary_IV_1	cfWGS_MGI_Training_ovary_III_23	cfWGS_MGI_Training_ovary_III_24	cfWGS_MGI_Training_ovary_III_25	cfWGS_MGI_Training_ovary_III_26	cfWGS_MGI_Training_ovary_III_27	cfWGS_MGI_Training_ovary_II_2	cfWGS_MGI_Training_ovary_II_3	cfWGS_MGI_Training_ovary_IV_2	cfWGS_MGI_Training_ovary_IV_3	cfWGS_MGI_Training_ovary_III_28	cfWGS_MGI_Training_ovary_III_29	cfWGS_MGI_Training_ovary_III_30	cfWGS_MGI_Training_ovary_I_2	cfWGS_MGI_Training_ovary_III_31	cfWGS_MGI_Training_ovary_II_4	cfWGS_MGI_Training_ovary_III_32	cfWGS_MGI_Training_ovary_III_33	cfWGS_MGI_Training_ovary_III_34	cfWGS_MGI_Training_ovary_III_35	cfWGS_MGI_Training_ovary_IV_4	cfWGS_MGI_Training_ovary_III_36	cfWGS_MGI_Training_ovary_III_37	cfWGS_MGI_Training_ovary_IV_5	cfWGS_MGI_Training_ovary_II_5	cfWGS_MGI_Training_ovary_III_38	cfWGS_MGI_Training_ovary_II_6	cfWGS_MGI_Training_ovary_I_3	cfWGS_MGI_Training_ovary_II_7	cfWGS_MGI_Training_ovary_I_4	cfWGS_MGI_Training_ovary_III_39	cfWGS_MGI_Training_ovary_III_40	cfWGS_MGI_Training_ovary_I_5	cfWGS_MGI_Training_ovary_IV_6	cfWGS_MGI_Training_ovary_II_8	cfWGS_MGI_Training_ovary_I_6	cfWGS_MGI_Training_ovary_III_41	cfWGS_MGI_Training_ovary_III_42	cfWGS_MGI_Training_ovary_III_43	cfWGS_MGI_Training_ovary_IV_7	cfWGS_MGI_Training_ovary_I_7	cfWGS_MGI_Training_ovary_I_8	cfWGS_MGI_Training_ovary_IV_8	cfWGS_MGI_Training_ovary_IV_9	cfWGS_MGI_Training_ovary_III_44	cfWGS_MGI_Training_ovary_III_45	cfWGS_MGI_Training_ovary_IV_10	cfWGS_MGI_Training_ovary_III_46	cfWGS_MGI_Training_ovary_I_9	cfWGS_MGI_Training_ovary_II_9	cfWGS_MGI_Training_ovary_III_47	cfWGS_MGI_Training_ovary_III_48	cfWGS_MGI_Training_ovary_III_49	cfWGS_MGI_Training_ovary_II_10	cfWGS_MGI_Training_ovary_III_50	cfWGS_MGI_Training_ovary_II_11	cfWGS_MGI_Training_ovary_IV_11	cfWGS_MGI_Training_ovary_IV_12	cfWGS_MGI_Training_ovary_III_51	cfWGS_MGI_Training_ovary_II_12	cfWGS_MGI_Training_ovary_I_10	cfWGS_MGI_Training_ovary_III_52	cfWGS_MGI_Training_ovary_IV_13	cfWGS_MGI_Training_ovary_III_53	cfWGS_MGI_Training_ovary_III_54	cfWGS_MGI_Training_ovary_I_11	cfWGS_MGI_Training_ovary_IV_14	cfWGS_MGI_Training_ovary_III_55	cfWGS_MGI_Training_ovary_II_13	cfWGS_MGI_Training_ovary_IV_15	cfWGS_MGI_Training_ovary_III_56	cfWGS_MGI_Training_ovary_IV_16	cfWGS_MGI_Training_ovary_I_12	cfWGS_MGI_Training_ovary_IV_17	cfWGS_MGI_Training_ovary_III_57	cfWGS_MGI_Training_ovary_III_58	cfWGS_MGI_Training_ovary_IV_18	cfWGS_MGI_Training_ovary_IV_19	cfWGS_MGI_Training_ovary_IV_20	cfWGS_MGI_Training_ovary_IV_21	cfWGS_MGI_Training_ovary_III_59	cfWGS_MGI_Training_ovary_IV_22	cfWGS_MGI_Training_ovary_III_60	cfWGS_MGI_Training_ovary_IV_23	cfWGS_MGI_Training_ovary_III_61	cfWGS_MGI_Training_ovary_I_13	cfWGS_MGI_Training_ovary_III_62	cfWGS_MGI_Training_ovary_IV_24	cfWGS_MGI_Training_ovary_IV_25	cfWGS_MGI_Training_ovary_I_14	cfWGS_MGI_Training_ovary_IV_26	cfWGS_MGI_Training_ovary_III_63	cfWGS_MGI_Training_ovary_IV_27	cfWGS_MGI_Training_ovary_IV_28	cfWGS_MGI_Training_ovary_IV_29	cfWGS_MGI_Training_ovary_IV_30	cfWGS_MGI_Training_ovary_I_15	cfWGS_MGI_Training_ovary_III_64	cfWGS_MGI_Training_ovary_I_16	cfWGS_MGI_Training_ovary_III_65	cfWGS_MGI_Training_ovary_I_17	cfWGS_MGI_Training_ovary_I_18	cfWGS_MGI_Training_ovary_I_19	cfWGS_MGI_Training_ovary_III_66	cfWGS_MGI_Training_ovary_I_20	cfWGS_MGI_Training_ovary_IV_31	cfWGS_MGI_Training_ovary_III_68	cfWGS_MGI_Training_ovary_I_21	cfWGS_MGI_Training_ovary_IV_32	cfWGS_MGI_Training_ovary_I_22	cfWGS_MGI_Training_ovary_IV_33	cfWGS_MGI_Training_ovary_III_69	cfWGS_MGI_Training_ovary_III_70	cfWGS_MGI_Training_ovary_I_23	cfWGS_MGI_Training_ovary_IV_34	cfWGS_MGI_Training_ovary_IV_35	cfWGS_MGI_Training_ovary_III_71	cfWGS_MGI_Training_ovary_IV_36	cfWGS_MGI_Training_ovary_IV_37	cfWGS_MGI_Training_ovary_III_72	cfWGS_MGI_Training_ovary_III_73	cfWGS_MGI_Training_liver_I_82	cfWGS_MGI_Training_liver_IV_35	cfWGS_MGI_Training_liver_I_84	cfWGS_MGI_Training_liver_II_34	cfWGS_MGI_Training_liver_III_24	cfWGS_MGI_Training_liver_I_85	cfWGS_MGI_Training_liver_I_86	cfWGS_MGI_Training_liver_III_25	cfWGS_MGI_Training_liver_II_35	cfWGS_MGI_Training_liver_I_87	cfWGS_MGI_Training_liver_III_26	cfWGS_MGI_Training_liver_I_88	cfWGS_MGI_Training_liver_I_89	cfWGS_MGI_Training_liver_I_90	cfWGS_MGI_Training_liver_I_91	cfWGS_MGI_Training_liver_I_92	cfWGS_MGI_Training_liver_I_93	cfWGS_MGI_Training_liver_I_94	cfWGS_MGI_Training_liver_III_27	cfWGS_MGI_Training_liver_I_95	cfWGS_MGI_Training_liver_I_96	cfWGS_MGI_Training_liver_I_97	cfWGS_MGI_Training_liver_I_99	cfWGS_MGI_Training_liver_I_100	cfWGS_MGI_Training_liver_III_28	cfWGS_MGI_Training_liver_I_101	cfWGS_MGI_Training_liver_I_103	cfWGS_MGI_Training_liver_I_104	cfWGS_MGI_Training_liver_I_105	cfWGS_MGI_Training_liver_III_29	cfWGS_MGI_Training_liver_NA_0	cfWGS_MGI_Training_liver_I_106	cfWGS_MGI_Training_lung_NA_0	cfWGS_MGI_Training_lung_II_1	cfWGS_MGI_Training_lung_IV_0	cfWGS_MGI_Training_lung_I_7	cfWGS_MGI_Training_lung_I_8	cfWGS_MGI_Training_lung_II_2	cfWGS_MGI_Training_lung_II_3	cfWGS_MGI_Training_lung_I_9	cfWGS_MGI_Training_lung_IV_1	cfWGS_MGI_Training_lung_IV_2	cfWGS_MGI_Training_lung_IV_3	cfWGS_MGI_Training_lung_I_10	cfWGS_MGI_Training_lung_I_11	cfWGS_MGI_Training_lung_IV_4	cfWGS_MGI_Training_lung_I_12	cfWGS_MGI_Training_lung_I_13	cfWGS_MGI_Training_lung_NA_1	cfWGS_MGI_Training_lung_I_14	cfWGS_MGI_Training_lung_I_15	cfWGS_MGI_Training_lung_NA_2	cfWGS_MGI_Training_lung_I_16	cfWGS_MGI_Training_lung_III_3	cfWGS_MGI_Training_lung_I_17	cfWGS_MGI_Training_lung_III_4	cfWGS_MGI_Training_lung_IV_5	cfWGS_MGI_Training_lung_IV_6	cfWGS_MGI_Training_lung_II_5	cfWGS_MGI_Training_lung_I_18	cfWGS_MGI_Training_lung_IV_7	cfWGS_MGI_Training_lung_NA_3	cfWGS_MGI_Training_lung_I_19	cfWGS_MGI_Training_lung_I_21	cfWGS_MGI_Training_lung_I_22	cfWGS_MGI_Training_lung_I_23	cfWGS_MGI_Training_lung_III_6	cfWGS_MGI_Training_lung_III_7	cfWGS_MGI_Training_lung_II_6	cfWGS_MGI_Training_lung_III_8	cfWGS_MGI_Training_lung_III_9	cfWGS_MGI_Training_pancreas_I_16	cfWGS_MGI_Training_pancreas_I_17	cfWGS_MGI_Training_pancreas_I_18	cfWGS_MGI_Training_pancreas_I_19	cfWGS_MGI_Training_pancreas_I_20	cfWGS_MGI_Training_pancreas_II_17	cfWGS_MGI_Training_pancreas_II_18	cfWGS_MGI_Training_pancreas_III_12	cfWGS_MGI_Training_pancreas_III_14	cfWGS_MGI_Training_pancreas_III_15	cfWGS_MGI_Training_pancreas_III_17	cfWGS_MGI_Training_pancreas_III_18	cfWGS_MGI_Training_pancreas_III_19	cfWGS_MGI_Training_pancreas_III_20	cfWGS_MGI_Training_normal_2	cfWGS_MGI_Training_normal_9	cfWGS_MGI_Training_normal_16	cfWGS_MGI_Training_normal_23	cfWGS_MGI_Training_normal_27	cfWGS_MGI_Training_normal_28	cfWGS_MGI_Training_normal_29	cfWGS_MGI_Training_normal_31	cfWGS_MGI_Training_normal_32	cfWGS_MGI_Training_normal_33	cfWGS_MGI_Training_normal_35	cfWGS_MGI_Training_normal_36	cfWGS_MGI_Training_normal_37	cfWGS_MGI_Training_normal_38	cfWGS_MGI_Training_normal_39	cfWGS_MGI_Training_normal_40	cfWGS_MGI_Training_normal_42	cfWGS_MGI_Training_normal_43	cfWGS_MGI_Training_normal_44	cfWGS_MGI_Training_normal_45	cfWGS_MGI_Training_normal_46	cfWGS_MGI_Training_normal_47	cfWGS_MGI_Training_normal_48	cfWGS_MGI_Training_normal_49	cfWGS_MGI_Training_normal_50	cfWGS_MGI_Training_normal_51	cfWGS_MGI_Training_normal_52	cfWGS_MGI_Training_normal_53	cfWGS_MGI_Training_normal_54	cfWGS_MGI_Training_normal_55	cfWGS_MGI_Training_normal_56	cfWGS_MGI_Training_normal_57	cfWGS_MGI_Training_normal_58	cfWGS_MGI_Training_normal_59	cfWGS_MGI_Training_normal_60	cfWGS_MGI_Training_normal_61	cfWGS_MGI_Training_normal_62	cfWGS_MGI_Training_normal_63	cfWGS_MGI_Training_normal_64	cfWGS_MGI_Training_normal_65	cfWGS_MGI_Training_normal_66	cfWGS_MGI_Training_normal_67	cfWGS_MGI_Training_normal_68	cfWGS_MGI_Training_normal_69	cfWGS_MGI_Training_normal_70	cfWGS_MGI_Training_normal_71	cfWGS_MGI_Training_normal_72	cfWGS_MGI_Training_normal_73	cfWGS_MGI_Training_normal_74	cfWGS_MGI_Training_normal_75	cfWGS_MGI_Training_normal_76	cfWGS_MGI_Training_normal_77	cfWGS_MGI_Training_normal_78	cfWGS_MGI_Training_normal_79	cfWGS_MGI_Training_normal_80	cfWGS_MGI_Training_normal_81	cfWGS_MGI_Training_normal_82	cfWGS_MGI_Training_normal_83	cfWGS_MGI_Training_normal_84	cfWGS_MGI_Training_normal_85	cfWGS_MGI_Training_normal_86	cfWGS_MGI_Training_normal_87	cfWGS_MGI_Training_normal_88	cfWGS_MGI_Training_normal_89	cfWGS_MGI_Training_normal_90	cfWGS_MGI_Training_normal_91	cfWGS_MGI_Training_normal_92	cfWGS_MGI_Training_normal_93	cfWGS_MGI_Training_normal_94	cfWGS_MGI_Training_normal_95	cfWGS_MGI_Training_normal_96	cfWGS_MGI_Training_normal_97	cfWGS_MGI_Training_normal_98	cfWGS_MGI_Training_normal_99	cfWGS_MGI_Training_normal_100	cfWGS_MGI_Training_normal_101	cfWGS_MGI_Training_normal_102	cfWGS_MGI_Training_normal_103	cfWGS_MGI_Training_normal_105	cfWGS_MGI_Training_normal_106	cfWGS_MGI_Training_normal_108	cfWGS_MGI_Training_normal_109	cfWGS_MGI_Training_normal_111	cfWGS_MGI_Training_normal_112	cfWGS_MGI_Training_normal_113	cfWGS_MGI_Training_normal_114	cfWGS_MGI_Training_normal_115	cfWGS_MGI_Training_normal_116	cfWGS_MGI_Training_normal_119	cfWGS_MGI_Training_normal_120	cfWGS_MGI_Training_normal_121	cfWGS_MGI_Training_normal_122	cfWGS_MGI_Training_normal_123	cfWGS_MGI_Training_normal_124	cfWGS_MGI_Training_normal_125	cfWGS_MGI_Training_normal_126	cfWGS_MGI_Training_normal_127	cfWGS_MGI_Training_normal_128	cfWGS_MGI_Training_normal_129	cfWGS_MGI_Training_normal_130	cfWGS_MGI_Training_normal_131	cfWGS_MGI_Training_normal_132	cfWGS_MGI_Training_normal_133	cfWGS_MGI_Training_normal_134	cfWGS_MGI_Training_normal_136	cfWGS_MGI_Training_normal_137	cfWGS_MGI_Training_normal_138	cfWGS_MGI_Training_normal_139	cfWGS_MGI_Training_normal_140	cfWGS_MGI_Training_normal_141	cfWGS_MGI_Training_normal_142	cfWGS_MGI_Training_normal_143	cfWGS_MGI_Training_normal_144	cfWGS_MGI_Training_normal_145	cfWGS_MGI_Training_normal_146	cfWGS_MGI_Training_normal_147	cfWGS_MGI_Training_normal_148	cfWGS_MGI_Training_normal_149	cfWGS_MGI_Training_normal_152	cfWGS_MGI_Training_normal_157	cfWGS_MGI_Training_normal_158	cfWGS_MGI_Training_normal_161	cfWGS_MGI_Training_normal_163	cfWGS_MGI_Training_normal_164	cfWGS_MGI_Training_normal_165	cfWGS_MGI_Training_normal_166	cfWGS_MGI_Training_normal_167	cfWGS_MGI_Training_normal_168	cfWGS_MGI_Training_normal_169	cfWGS_MGI_Training_normal_170	cfWGS_MGI_Training_normal_171	cfWGS_MGI_Training_normal_172	cfWGS_MGI_Training_normal_173	cfWGS_MGI_Training_normal_174	cfWGS_MGI_Training_normal_175	cfWGS_MGI_Training_normal_176	cfWGS_MGI_Training_normal_177	cfWGS_MGI_Training_normal_179	cfWGS_MGI_Training_normal_180	cfWGS_MGI_Training_normal_181	cfWGS_MGI_Training_normal_182	cfWGS_MGI_Training_normal_183	cfWGS_MGI_Training_normal_184	cfWGS_MGI_Training_normal_185	cfWGS_MGI_Training_normal_186	cfWGS_MGI_Training_normal_187	cfWGS_MGI_Training_normal_188	cfWGS_MGI_Training_normal_189	cfWGS_MGI_Training_normal_190	cfWGS_MGI_Training_normal_191	cfWGS_MGI_Training_normal_192	cfWGS_MGI_Training_normal_193	cfWGS_MGI_Training_normal_194	cfWGS_MGI_Training_normal_195	cfWGS_MGI_Training_normal_196	cfWGS_MGI_Training_normal_197	cfWGS_MGI_Training_normal_198	cfWGS_MGI_Training_normal_199	cfWGS_MGI_Training_normal_200	cfWGS_MGI_Training_normal_201	cfWGS_MGI_Training_normal_202	cfWGS_MGI_Training_normal_203	cfWGS_MGI_Training_normal_204	cfWGS_MGI_Training_normal_205	cfWGS_MGI_Training_normal_206	cfWGS_MGI_Training_normal_207	cfWGS_MGI_Training_normal_208	cfWGS_MGI_Training_normal_209	cfWGS_MGI_Training_normal_210	cfWGS_MGI_Training_normal_211	cfWGS_MGI_Training_normal_213	cfWGS_MGI_Training_normal_214	cfWGS_MGI_Training_normal_215	cfWGS_MGI_Training_normal_216	cfWGS_MGI_Training_normal_217	cfWGS_MGI_Training_normal_219	cfWGS_MGI_Training_normal_220	cfWGS_MGI_Training_normal_221	cfWGS_MGI_Training_normal_222	cfWGS_MGI_Training_normal_223	cfWGS_MGI_Training_normal_224	cfWGS_MGI_Training_normal_225	cfWGS_MGI_Training_normal_226	cfWGS_MGI_Training_normal_229	cfWGS_MGI_Training_normal_230	cfWGS_MGI_Training_normal_231	cfWGS_MGI_Training_normal_232	cfWGS_MGI_Training_normal_234	cfWGS_MGI_Training_normal_235	cfWGS_MGI_Training_normal_236	cfWGS_MGI_Training_normal_237	cfWGS_MGI_Training_normal_238	cfWGS_MGI_Training_normal_239	cfWGS_MGI_Training_normal_240	cfWGS_MGI_Training_normal_241	cfWGS_MGI_Training_normal_242	cfWGS_MGI_Training_normal_243	cfWGS_MGI_Training_normal_244	cfWGS_MGI_Training_normal_245	cfWGS_MGI_Training_normal_246	cfWGS_MGI_Training_normal_247	cfWGS_MGI_Training_normal_248	cfWGS_MGI_Training_normal_249	cfWGS_MGI_Training_normal_250	cfWGS_MGI_Training_normal_251	cfWGS_MGI_Training_normal_252	cfWGS_MGI_Training_normal_257	cfWGS_MGI_Training_normal_260	cfWGS_MGI_Training_normal_261	cfWGS_MGI_Training_normal_262	cfWGS_MGI_Training_normal_263	cfWGS_MGI_Training_normal_264	cfWGS_MGI_Training_normal_265	cfWGS_MGI_Training_normal_266	cfWGS_MGI_Training_normal_267	cfWGS_MGI_Training_normal_268	cfWGS_MGI_Training_normal_269	cfWGS_MGI_Training_normal_270	cfWGS_MGI_Training_normal_275	cfWGS_MGI_Training_normal_276	cfWGS_MGI_Training_normal_278	cfWGS_MGI_Training_normal_279	cfWGS_MGI_Training_normal_280	cfWGS_MGI_Training_normal_281	cfWGS_MGI_Training_normal_282	cfWGS_MGI_Training_normal_283	cfWGS_MGI_Training_normal_285	cfWGS_MGI_Training_normal_286	cfWGS_MGI_Training_normal_287	cfWGS_MGI_Training_normal_288	cfWGS_MGI_Training_normal_289	cfWGS_MGI_Training_normal_290	cfWGS_MGI_Training_normal_292	cfWGS_MGI_Training_normal_293	cfWGS_MGI_Training_normal_294	cfWGS_MGI_Training_normal_295	cfWGS_MGI_Training_normal_298	cfWGS_MGI_Training_normal_301	cfWGS_MGI_Training_normal_302	cfWGS_MGI_Training_normal_304	cfWGS_MGI_Training_normal_306	cfWGS_MGI_Training_normal_307	cfWGS_MGI_Training_normal_309	cfWGS_MGI_Training_normal_310	cfWGS_MGI_Training_normal_311	cfWGS_MGI_Training_normal_312	cfWGS_MGI_Training_normal_313	cfWGS_MGI_Training_normal_314	cfWGS_MGI_Training_normal_316	cfWGS_MGI_Training_normal_317	cfWGS_MGI_Training_normal_318	cfWGS_MGI_Training_normal_319	cfWGS_MGI_Training_normal_321	cfWGS_MGI_Training_normal_322	cfWGS_MGI_Training_normal_323	cfWGS_MGI_Training_normal_324	cfWGS_MGI_Training_normal_327	cfWGS_MGI_Training_normal_329	cfWGS_MGI_Training_normal_331	cfWGS_MGI_Training_normal_336	cfWGS_MGI_Training_normal_337	cfWGS_MGI_Training_normal_338	cfWGS_MGI_Training_normal_339	cfWGS_MGI_Training_normal_340	cfWGS_MGI_Training_normal_341	cfWGS_MGI_Training_normal_342	cfWGS_MGI_Training_normal_344	cfWGS_MGI_Training_normal_347	cfWGS_MGI_Training_normal_348	cfWGS_MGI_Training_normal_349	cfWGS_MGI_Training_normal_351	cfWGS_MGI_Training_normal_352	cfWGS_MGI_Training_normal_353	cfWGS_MGI_Training_normal_354	cfWGS_MGI_Training_normal_355	cfWGS_MGI_Training_normal_356	cfWGS_MGI_Training_normal_358	cfWGS_MGI_Training_normal_359	cfWGS_MGI_Training_normal_360	cfWGS_MGI_Training_normal_361	cfWGS_MGI_Training_normal_362	cfWGS_MGI_Training_normal_363	cfWGS_MGI_Training_normal_364	cfWGS_MGI_Training_normal_365	cfWGS_MGI_Training_normal_366	cfWGS_MGI_Training_normal_367	cfWGS_MGI_Training_normal_370	cfWGS_MGI_Training_normal_371	cfWGS_MGI_Training_normal_372	cfWGS_MGI_Training_normal_373	cfWGS_MGI_Training_normal_374	cfWGS_MGI_Training_normal_375	cfWGS_MGI_Training_normal_376	cfWGS_MGI_Training_normal_377	cfWGS_MGI_Training_normal_380	cfWGS_MGI_Training_normal_381	cfWGS_MGI_Training_normal_398	cfWGS_MGI_Training_normal_403	cfWGS_MGI_Training_normal_405	cfWGS_MGI_Training_normal_406	cfWGS_MGI_Training_normal_407	cfWGS_MGI_Training_normal_408	cfWGS_MGI_Training_normal_409	cfWGS_MGI_Training_normal_410	cfWGS_MGI_Training_normal_411	cfWGS_MGI_Training_normal_415	cfWGS_Illumina_Training_pancreas_II_22	cfWGS_Illumina_Training_pancreas_II_23	cfWGS_Illumina_Training_pancreas_II_29	cfWGS_Illumina_Training_pancreas_II_21	cfWGS_Illumina_Training_pancreas_II_17	cfWGS_Illumina_Training_pancreas_I_0	cfWGS_Illumina_Training_pancreas_I_16	cfWGS_Illumina_Training_pancreas_II_1	cfWGS_Illumina_Training_pancreas_I_20	cfWGS_Illumina_Training_pancreas_I_23	cfWGS_Illumina_Training_pancreas_I_19	cfWGS_Illumina_Training_pancreas_II_43	cfWGS_Illumina_Training_pancreas_I_9	cfWGS_Illumina_Training_pancreas_II_24	cfWGS_Illumina_Training_pancreas_IV_2	cfWGS_Illumina_Training_pancreas_II_36	cfWGS_Illumina_Training_pancreas_II_42	cfWGS_Illumina_Training_pancreas_III_2	cfWGS_Illumina_Training_pancreas_I_3	cfWGS_Illumina_Training_pancreas_II_11	cfWGS_Illumina_Training_pancreas_II_37	cfWGS_Illumina_Training_pancreas_II_20	cfWGS_Illumina_Training_pancreas_I_10	cfWGS_Illumina_Training_pancreas_II_38	cfWGS_Illumina_Training_pancreas_II_4	cfWGS_Illumina_Training_pancreas_I_14	cfWGS_Illumina_Training_pancreas_I_30	cfWGS_Illumina_Training_pancreas_III_1	cfWGS_Illumina_Training_pancreas_II_13	cfWGS_Illumina_Training_pancreas_II_0	cfWGS_Illumina_Training_pancreas_II_31	cfWGS_Illumina_Training_pancreas_IV_0	cfWGS_Illumina_Training_pancreas_II_12	cfWGS_Illumina_Training_pancreas_I_4	cfWGS_Illumina_Training_pancreas_II_7	cfWGS_Illumina_Training_pancreas_II_35	cfWGS_Illumina_Training_pancreas_I_8	cfWGS_Illumina_Training_pancreas_I_12	cfWGS_Illumina_Training_pancreas_II_14	cfWGS_Illumina_Training_pancreas_I_13	cfWGS_Illumina_Training_pancreas_NA_0	cfWGS_Illumina_Training_pancreas_II_15	cfWGS_Illumina_Training_pancreas_I_1	cfWGS_Illumina_Training_pancreas_I_22	cfWGS_Illumina_Training_pancreas_I_26	cfWGS_Illumina_Training_pancreas_II_5	cfWGS_Illumina_Training_pancreas_III_4	cfWGS_Illumina_Training_pancreas_II_3	cfWGS_Illumina_Training_pancreas_II_26	cfWGS_Illumina_Training_pancreas_II_28	cfWGS_Illumina_Training_pancreas_II_2	cfWGS_Illumina_Training_pancreas_I_29	cfWGS_Illumina_Training_pancreas_II_18	cfWGS_Illumina_Training_pancreas_II_25	cfWGS_Illumina_Training_pancreas_II_40	cfWGS_Illumina_Training_pancreas_NA_1	cfWGS_Illumina_Training_pancreas_III_6	cfWGS_Illumina_Training_pancreas_II_9	cfWGS_Illumina_Training_pancreas_I_7	cfWGS_Illumina_Training_pancreas_I_24	cfWGS_Illumina_Training_pancreas_II_27	cfWGS_Illumina_Training_pancreas_II_19	cfWGS_Illumina_Training_pancreas_I_11	cfWGS_Illumina_Training_pancreas_II_39	cfWGS_Illumina_Training_pancreas_II_16	cfWGS_Illumina_Training_pancreas_I_17	cfWGS_Illumina_Training_pancreas_I_2	cfWGS_Illumina_Training_pancreas_I_18	cfWGS_Illumina_Training_pancreas_I_25	cfWGS_Illumina_Training_pancreas_I_27	cfWGS_Illumina_Training_pancreas_II_8	cfWGS_Illumina_Training_pancreas_II_34	cfWGS_Illumina_Training_pancreas_II_32	cfWGS_Illumina_Training_pancreas_II_6	cfWGS_Illumina_Training_pancreas_II_41	cfWGS_Illumina_Training_normal_339	cfWGS_Illumina_Training_normal_36	cfWGS_Illumina_Training_normal_306	cfWGS_Illumina_Training_normal_356	cfWGS_Illumina_Training_normal_452	cfWGS_Illumina_Training_normal_428	cfWGS_Illumina_Training_normal_503	cfWGS_Illumina_Training_normal_274	cfWGS_Illumina_Training_normal_271	cfWGS_Illumina_Training_normal_256	cfWGS_Illumina_Training_normal_22	cfWGS_Illumina_Training_normal_369	cfWGS_Illumina_Training_normal_233	cfWGS_Illumina_Training_normal_65	cfWGS_Illumina_Training_normal_23	cfWGS_Illumina_Training_normal_60	cfWGS_Illumina_Training_normal_176	cfWGS_Illumina_Training_normal_355	cfWGS_Illumina_Training_normal_119	cfWGS_Illumina_Training_normal_81	cfWGS_Illumina_Training_normal_76	cfWGS_Illumina_Training_normal_67	cfWGS_Illumina_Training_normal_47	cfWGS_Illumina_Training_normal_387	cfWGS_Illumina_Training_normal_490	cfWGS_Illumina_Training_normal_567	cfWGS_Illumina_Training_normal_1	cfWGS_Illumina_Training_normal_95	cfWGS_Illumina_Training_normal_422	cfWGS_Illumina_Training_normal_576	cfWGS_Illumina_Training_normal_645	cfWGS_Illumina_Training_normal_608	cfWGS_Illumina_Training_normal_401	cfWGS_Illumina_Training_normal_556	cfWGS_Illumina_Training_normal_632	cfWGS_Illumina_Training_normal_558	cfWGS_Illumina_Training_normal_604	cfWGS_Illumina_Training_normal_220	cfWGS_Illumina_Training_normal_376	cfWGS_Illumina_Training_normal_197	cfWGS_Illumina_Training_normal_373	cfWGS_Illumina_Training_normal_443	cfWGS_Illumina_Training_normal_642	cfWGS_Illumina_Training_normal_180	cfWGS_Illumina_Training_normal_133	cfWGS_Illumina_Training_normal_238	cfWGS_Illumina_Training_normal_530	cfWGS_Illumina_Training_normal_121	cfWGS_Illumina_Training_normal_434	cfWGS_Illumina_Training_normal_480	cfWGS_Illumina_Training_normal_122	cfWGS_Illumina_Training_normal_616	cfWGS_Illumina_Training_normal_525	cfWGS_Illumina_Training_normal_362	cfWGS_Illumina_Training_normal_6	cfWGS_Illumina_Training_normal_327	cfWGS_Illumina_Training_normal_410	cfWGS_Illumina_Training_normal_488	cfWGS_Illumina_Training_normal_617	cfWGS_Illumina_Training_normal_425	cfWGS_Illumina_Training_normal_423	cfWGS_Illumina_Training_normal_309	cfWGS_Illumina_Training_normal_93	cfWGS_Illumina_Training_normal_519	cfWGS_Illumina_Training_normal_262	cfWGS_Illumina_Training_normal_440	cfWGS_Illumina_Training_normal_242	cfWGS_Illumina_Training_normal_621	cfWGS_Illumina_Training_normal_575	cfWGS_Illumina_Training_normal_340	cfWGS_Illumina_Training_normal_618	cfWGS_Illumina_Training_normal_194	cfWGS_Illumina_Training_normal_511	cfWGS_Illumina_Training_normal_507	cfWGS_Illumina_Training_normal_510	cfWGS_Illumina_Training_normal_24	cfWGS_Illumina_Training_normal_501	cfWGS_Illumina_Training_normal_250	cfWGS_Illumina_Training_normal_276	cfWGS_Illumina_Training_normal_639	cfWGS_Illumina_Training_normal_45	cfWGS_Illumina_Training_normal_157	cfWGS_Illumina_Training_normal_539	cfWGS_Illumina_Training_normal_254	cfWGS_Illumina_Training_normal_589	cfWGS_Illumina_Training_normal_497	cfWGS_Illumina_Training_normal_463	cfWGS_Illumina_Training_normal_193	cfWGS_Illumina_Training_normal_588	cfWGS_Illumina_Training_normal_38	cfWGS_Illumina_Training_normal_227	cfWGS_Illumina_Training_normal_89	cfWGS_Illumina_Training_normal_636	cfWGS_Illumina_Training_normal_285	cfWGS_Illumina_Training_normal_445	cfWGS_Illumina_Training_normal_104	cfWGS_Illumina_Training_normal_548	cfWGS_Illumina_Training_normal_234	cfWGS_Illumina_Training_normal_152	cfWGS_Illumina_Training_normal_381	cfWGS_Illumina_Training_normal_164	cfWGS_Illumina_Training_normal_147	cfWGS_Illumina_Training_normal_90	cfWGS_Illumina_Training_normal_126	cfWGS_Illumina_Training_normal_196	cfWGS_Illumina_Training_normal_296	cfWGS_Illumina_Training_normal_206	cfWGS_Illumina_Training_normal_255	cfWGS_Illumina_Training_normal_341	cfWGS_Illumina_Training_normal_470	cfWGS_Illumina_Training_normal_500	cfWGS_Illumina_Training_normal_304	cfWGS_Illumina_Training_normal_397	cfWGS_Illumina_Training_normal_134	cfWGS_Illumina_Training_normal_499	cfWGS_Illumina_Training_normal_335	cfWGS_Illumina_Training_normal_523	cfWGS_Illumina_Training_normal_461	cfWGS_Illumina_Training_normal_112	cfWGS_Illumina_Training_normal_226	cfWGS_Illumina_Training_normal_570	cfWGS_Illumina_Training_normal_584	cfWGS_Illumina_Training_normal_619	cfWGS_Illumina_Training_normal_403	cfWGS_Illumina_Training_normal_237	cfWGS_Illumina_Training_normal_301	cfWGS_Illumina_Training_normal_329	cfWGS_Illumina_Training_normal_515	cfWGS_Illumina_Training_normal_71	cfWGS_Illumina_Training_normal_663	cfWGS_Illumina_Training_normal_541	cfWGS_Illumina_Training_normal_291	cfWGS_Illumina_Training_normal_229	cfWGS_Illumina_Training_normal_225	cfWGS_Illumina_Training_normal_29	cfWGS_Illumina_Training_normal_628	cfWGS_Illumina_Training_normal_69	cfWGS_Illumina_Training_normal_231	cfWGS_Illumina_Training_normal_550	cfWGS_Illumina_Training_normal_204	cfWGS_Illumina_Training_normal_560	cfWGS_Illumina_Training_normal_84	cfWGS_Illumina_Training_normal_406	cfWGS_Illumina_Training_normal_257	cfWGS_Illumina_Training_normal_496	cfWGS_Illumina_Training_normal_97	cfWGS_Illumina_Training_normal_260	cfWGS_Illumina_Training_normal_331	cfWGS_Illumina_Training_normal_605	cfWGS_Illumina_Training_normal_321	cfWGS_Illumina_Training_normal_27	cfWGS_Illumina_Training_normal_59	cfWGS_Illumina_Training_normal_402	cfWGS_Illumina_Training_normal_330	cfWGS_Illumina_Training_normal_63	cfWGS_Illumina_Training_normal_468	cfWGS_Illumina_Training_normal_123	cfWGS_Illumina_Training_normal_606	cfWGS_Illumina_Training_normal_357	cfWGS_Illumina_Training_normal_492	cfWGS_Illumina_Training_normal_408	cfWGS_Illumina_Training_normal_5	cfWGS_Illumina_Training_normal_17	cfWGS_Illumina_Training_normal_83	cfWGS_Illumina_Training_normal_320	cfWGS_Illumina_Training_normal_517	cfWGS_Illumina_Training_normal_351	cfWGS_Illumina_Training_normal_487	cfWGS_Illumina_Training_normal_546	cfWGS_Illumina_Training_normal_325	cfWGS_Illumina_Training_normal_50	cfWGS_Illumina_Training_normal_170	cfWGS_Illumina_Training_normal_623	cfWGS_Illumina_Training_normal_419	cfWGS_Illumina_Training_normal_41	cfWGS_Illumina_Training_normal_536	cfWGS_Illumina_Training_normal_8	cfWGS_Illumina_Training_normal_106	cfWGS_Illumina_Training_normal_601	cfWGS_Illumina_Training_normal_232	cfWGS_Illumina_Training_normal_80	cfWGS_Illumina_Training_normal_342	cfWGS_Illumina_Training_normal_40	cfWGS_Illumina_Training_normal_610	cfWGS_Illumina_Training_normal_656	cfWGS_Illumina_Training_normal_593	cfWGS_Illumina_Training_normal_483	cfWGS_Illumina_Training_normal_559	cfWGS_Illumina_Training_normal_156	cfWGS_Illumina_Training_normal_178	cfWGS_Illumina_Training_normal_205	cfWGS_Illumina_Training_normal_580	cfWGS_Illumina_Training_normal_655	cfWGS_Illumina_Training_normal_343	cfWGS_Illumina_Training_normal_293	cfWGS_Illumina_Training_normal_77	cfWGS_Illumina_Training_normal_149	cfWGS_Illumina_Training_normal_103	cfWGS_Illumina_Training_normal_482	cfWGS_Illumina_Training_normal_648	cfWGS_Illumina_Training_normal_561	cfWGS_Illumina_Training_normal_481	cfWGS_Illumina_Training_normal_240	cfWGS_Illumina_Training_normal_168	cfWGS_Illumina_Training_normal_364	cfWGS_Illumina_Training_normal_454	cfWGS_Illumina_Training_normal_258	cfWGS_Illumina_Training_normal_504	cfWGS_Illumina_Training_normal_538	cfWGS_Illumina_Training_normal_573	cfWGS_Illumina_Training_normal_433	cfWGS_Illumina_Training_normal_382	cfWGS_Illumina_Training_normal_247	cfWGS_Illumina_Training_normal_392	cfWGS_Illumina_Training_normal_280	cfWGS_Illumina_Training_normal_379	cfWGS_Illumina_Training_normal_421	cfWGS_Illumina_Training_normal_110	cfWGS_Illumina_Training_normal_657	cfWGS_Illumina_Training_normal_120	cfWGS_Illumina_Training_normal_64	cfWGS_Illumina_Training_normal_10	cfWGS_Illumina_Training_normal_269	cfWGS_Illumina_Training_normal_201	cfWGS_Illumina_Training_normal_184	cfWGS_Illumina_Training_normal_49	cfWGS_Illumina_Training_normal_467	cfWGS_Illumina_Training_normal_367	cfWGS_Illumina_Training_normal_544	cfWGS_Illumina_Training_normal_524	cfWGS_Illumina_Training_normal_658	cfWGS_Illumina_Training_normal_246	cfWGS_Illumina_Training_normal_441	cfWGS_Illumina_Training_normal_191	cfWGS_Illumina_Training_normal_282	cfWGS_Illumina_Training_normal_263	cfWGS_Illumina_Training_normal_600	cfWGS_Illumina_Training_normal_388	cfWGS_Illumina_Training_normal_472	cfWGS_Illumina_Training_normal_261	cfWGS_Illumina_Training_normal_458	cfWGS_Illumina_Training_normal_629	cfWGS_Illumina_Training_normal_334	cfWGS_Illumina_Training_normal_598	cfWGS_Illumina_Training_normal_479	cfWGS_Illumina_Training_normal_111	cfWGS_Illumina_Training_normal_302	cfWGS_Illumina_Training_normal_92	cfWGS_Illumina_Training_normal_651	cfWGS_Illumina_Training_normal_514	cfWGS_Illumina_Training_normal_142	cfWGS_Illumina_Training_normal_365	cfWGS_Illumina_Training_normal_155	cfWGS_Illumina_Training_normal_477	cfWGS_Illumina_Training_normal_566	cfWGS_Illumina_Training_normal_353	cfWGS_Illumina_Training_normal_417	cfWGS_Illumina_Training_normal_579	cfWGS_Illumina_Training_normal_85	cfWGS_Illumina_Training_normal_86	cfWGS_Illumina_Training_normal_265	cfWGS_Illumina_Training_normal_571	cfWGS_Illumina_Training_normal_224	cfWGS_Illumina_Training_normal_284	cfWGS_Illumina_Training_normal_253	cfWGS_Illumina_Training_normal_338	cfWGS_Illumina_Training_normal_612	cfWGS_Illumina_Training_normal_118	cfWGS_Illumina_Training_normal_426	cfWGS_Illumina_Training_normal_319	cfWGS_Illumina_Training_normal_446	cfWGS_Illumina_Training_normal_228	cfWGS_Illumina_Training_normal_113	cfWGS_Illumina_Training_normal_34	cfWGS_Illumina_Training_normal_520	cfWGS_Illumina_Training_normal_602	cfWGS_Illumina_Training_normal_659	cfWGS_Illumina_Training_normal_132	cfWGS_Illumina_Training_normal_385	cfWGS_Illumina_Training_normal_585	cfWGS_Illumina_Training_normal_662	cfWGS_Illumina_Training_normal_139	cfWGS_Illumina_Training_normal_465	cfWGS_Illumina_Training_normal_82	cfWGS_Illumina_Training_normal_99	cfWGS_Illumina_Training_normal_39	cfWGS_Illumina_Training_normal_505	cfWGS_Illumina_Training_normal_484	cfWGS_Illumina_Training_normal_418	cfWGS_Illumina_Training_normal_582	cfWGS_Illumina_Training_normal_295	cfWGS_Illumina_Training_normal_290	cfWGS_Illumina_Training_normal_328	cfWGS_Illumina_Training_normal_361	cfWGS_Illumina_Training_normal_378	cfWGS_Illumina_Training_normal_264	cfWGS_Illumina_Training_normal_400	cfWGS_Illumina_Training_normal_307	cfWGS_Illumina_Training_normal_35	cfWGS_Illumina_Training_normal_411	cfWGS_Illumina_Training_normal_395	cfWGS_Illumina_Training_normal_405	cfWGS_Illumina_Training_normal_9	cfWGS_Illumina_Training_normal_323	cfWGS_Illumina_Training_normal_374	cfWGS_Illumina_Training_normal_394	cfWGS_Illumina_Training_normal_165	cfWGS_Illumina_Training_normal_393	cfWGS_Illumina_Training_normal_653	cfWGS_Illumina_Training_normal_13	cfWGS_Illumina_Training_normal_597	cfWGS_Illumina_Training_normal_107	cfWGS_Illumina_Training_normal_625	cfWGS_Illumina_Training_normal_447	cfWGS_Illumina_Training_normal_52	cfWGS_Illumina_Training_normal_391	cfWGS_Illumina_Training_normal_564	cfWGS_Illumina_Training_normal_187	cfWGS_Illumina_Training_normal_436	cfWGS_Illumina_Training_normal_633	cfWGS_Illumina_Training_normal_221	cfWGS_Illumina_Training_normal_471	cfWGS_Illumina_Training_normal_124	cfWGS_Illumina_Training_normal_78	cfWGS_Illumina_Training_normal_344	cfWGS_Illumina_Training_normal_75	cfWGS_Illumina_Training_normal_668	cfWGS_Illumina_Training_normal_347	cfWGS_Illumina_Training_normal_557	cfWGS_Illumina_Training_normal_68	cfWGS_Illumina_Training_normal_427	cfWGS_Illumina_Training_normal_129	cfWGS_Illumina_Training_normal_305	cfWGS_Illumina_Training_normal_223	cfWGS_Illumina_Training_normal_542	cfWGS_Illumina_Training_normal_611	cfWGS_Illumina_Training_normal_368	cfWGS_Illumina_Training_normal_370	cfWGS_Illumina_Training_normal_522	cfWGS_Illumina_Training_normal_350	cfWGS_Illumina_Training_normal_286	cfWGS_Illumina_Training_normal_521	cfWGS_Illumina_Training_normal_626	cfWGS_Illumina_Training_normal_469	cfWGS_Illumina_Training_normal_0	cfWGS_Illumina_Training_normal_31	cfWGS_Illumina_Training_normal_88	cfWGS_Illumina_Training_normal_171	cfWGS_Illumina_Training_normal_553	cfWGS_Illumina_Training_normal_603	cfWGS_Illumina_Training_normal_398	cfWGS_Illumina_Training_normal_664	cfWGS_Illumina_Training_normal_380	cfWGS_Illumina_Training_normal_37	cfWGS_Illumina_Training_normal_61	cfWGS_Illumina_Training_normal_153	cfWGS_Illumina_Training_normal_87	cfWGS_Illumina_Training_normal_592	cfWGS_Illumina_Training_normal_279	cfWGS_Illumina_Training_normal_215	cfWGS_Illumina_Training_normal_179	cfWGS_Illumina_Training_normal_413	cfWGS_Illumina_Training_normal_372	cfWGS_Illumina_Training_normal_292	cfWGS_Illumina_Training_normal_466	cfWGS_Illumina_Training_normal_543	cfWGS_Illumina_Training_normal_202	cfWGS_Illumina_Training_normal_314	cfWGS_Illumina_Training_normal_324	cfWGS_Illumina_Training_normal_650	cfWGS_Illumina_Training_normal_54	cfWGS_Illumina_Training_normal_185	cfWGS_Illumina_Training_normal_217	cfWGS_Illumina_Training_normal_145	cfWGS_Illumina_Training_normal_429	cfWGS_Illumina_Training_normal_540	cfWGS_Illumina_Training_normal_595	cfWGS_Illumina_Training_normal_55	cfWGS_Illumina_Training_normal_622	cfWGS_Illumina_Training_normal_26	cfWGS_Illumina_Training_normal_535	cfWGS_Illumina_Training_normal_32	cfWGS_Illumina_Training_normal_513	cfWGS_Illumina_Training_normal_451	cfWGS_Illumina_Training_normal_312	cfWGS_Illumina_Training_normal_151	cfWGS_Illumina_Training_normal_11	cfWGS_Illumina_Training_normal_455	cfWGS_Illumina_Training_normal_219	cfWGS_Illumina_Training_normal_214	cfWGS_Illumina_Training_normal_424	cfWGS_Illumina_Training_normal_91	cfWGS_Illumina_Training_normal_313	cfWGS_Illumina_Training_normal_300	cfWGS_Illumina_Training_normal_241	cfWGS_Illumina_Training_normal_288	cfWGS_Illumina_Training_normal_516	cfWGS_Illumina_Training_normal_614	cfWGS_Illumina_Training_normal_375	cfWGS_Illumina_Training_normal_308	cfWGS_Illumina_Training_normal_294	cfWGS_Illumina_Training_normal_175	cfWGS_Illumina_Training_normal_512	cfWGS_Illumina_Training_normal_318	cfWGS_Illumina_Training_normal_130	cfWGS_Illumina_Training_normal_384	cfWGS_Illumina_Training_normal_475	cfWGS_Illumina_Training_normal_182	cfWGS_Illumina_Training_normal_189	cfWGS_Illumina_Training_normal_337	cfWGS_Illumina_Training_normal_212	cfWGS_Illumina_Training_normal_439	cfWGS_Illumina_Training_normal_289	cfWGS_Illumina_Training_normal_18	cfWGS_Illumina_Training_normal_518	cfWGS_Illumina_Training_normal_96	cfWGS_Illumina_Training_normal_346	cfWGS_Illumina_Training_normal_190	cfWGS_Illumina_Training_normal_396	cfWGS_Illumina_Training_normal_272	cfWGS_Illumina_Training_normal_457	cfWGS_Illumina_Training_normal_199	cfWGS_Illumina_Training_normal_529	cfWGS_Illumina_Training_normal_281	cfWGS_Illumina_Training_normal_649	cfWGS_Illumina_Training_normal_159	cfWGS_Illumina_Training_normal_534	cfWGS_Illumina_Training_normal_476	cfWGS_Illumina_Training_normal_635	cfWGS_Illumina_Training_normal_456	cfWGS_Illumina_Training_normal_316	cfWGS_Illumina_Training_normal_259	cfWGS_Illumina_Training_normal_188	cfWGS_Illumina_Training_normal_586	cfWGS_Illumina_Training_normal_252	cfWGS_Illumina_Training_normal_109	cfWGS_Illumina_Training_normal_207	cfWGS_Illumina_Training_normal_531	cfWGS_Illumina_Training_normal_266	cfWGS_Illumina_Training_normal_442	cfWGS_Illumina_Training_normal_209	cfWGS_Illumina_Training_normal_195	cfWGS_Illumina_Training_normal_383	cfWGS_Illumina_Training_normal_577	cfWGS_Illumina_Training_normal_333	cfWGS_Illumina_Training_normal_21	cfWGS_Illumina_Training_normal_128	cfWGS_Illumina_Training_normal_251	cfWGS_Illumina_Training_normal_569	cfWGS_Illumina_Training_normal_363	cfWGS_Illumina_Training_normal_160	cfWGS_Illumina_Training_normal_108	cfWGS_Illumina_Training_normal_562	cfWGS_Illumina_Training_normal_430	cfWGS_Illumina_Training_normal_609	cfWGS_Illumina_Training_normal_624	cfWGS_Illumina_Training_normal_62	cfWGS_Illumina_Training_normal_627	cfWGS_Illumina_Training_normal_245	cfWGS_Illumina_Training_normal_297	cfWGS_Illumina_Training_normal_332	cfWGS_Illumina_Training_normal_581	cfWGS_Illumina_Training_normal_572	cfWGS_Illumina_Training_normal_537	cfWGS_Illumina_Training_normal_73	cfWGS_Illumina_Training_normal_143	cfWGS_Illumina_Training_normal_140	cfWGS_Illumina_Training_normal_167	cfWGS_Illumina_Training_normal_273	cfWGS_Illumina_Training_normal_46	cfWGS_Illumina_Training_normal_607	cfWGS_Illumina_Training_normal_166	cfWGS_Illumina_Training_normal_478	cfWGS_Illumina_Training_normal_310	cfWGS_Illumina_Training_normal_150	cfWGS_Illumina_Training_normal_135	cfWGS_Illumina_Training_normal_631	cfWGS_Illumina_Training_normal_183	cfWGS_Illumina_Training_normal_552	cfWGS_Illumina_Training_normal_599	cfWGS_Illumina_Training_normal_102	cfWGS_Illumina_Training_normal_100	cfWGS_Illumina_Training_normal_70	cfWGS_Illumina_Training_normal_494	cfWGS_Illumina_Training_normal_216	cfWGS_Illumina_Training_normal_303	cfWGS_Illumina_Training_normal_495	cfWGS_Illumina_Training_normal_596	cfWGS_Illumina_Training_normal_366	cfWGS_Illumina_Training_normal_287	cfWGS_Illumina_Training_normal_33	cfWGS_Illumina_Training_normal_615	cfWGS_Illumina_Training_normal_53	cfWGS_Illumina_Training_normal_15	cfWGS_Illumina_Training_normal_326	cfWGS_Illumina_Training_normal_172	cfWGS_Illumina_Training_normal_474	cfWGS_Illumina_Training_normal_44	cfWGS_Illumina_Training_normal_654	cfWGS_Illumina_Training_normal_547	cfWGS_Illumina_Training_normal_278	cfWGS_Illumina_Training_normal_661	cfWGS_Illumina_Training_normal_554	cfWGS_Illumina_Training_normal_667	cfWGS_Illumina_Training_normal_136	cfWGS_Illumina_Training_normal_666	cfWGS_Illumina_Training_normal_98	cfWGS_Illumina_Training_normal_638	cfWGS_Illumina_Training_normal_545	cfWGS_Illumina_Training_normal_169	cfWGS_Illumina_Training_normal_389	cfWGS_Illumina_Training_normal_348	cfWGS_Illumina_Training_normal_634	cfWGS_Illumina_Training_normal_453	cfWGS_Illumina_Training_normal_239	cfWGS_Illumina_Training_normal_590	cfWGS_Illumina_Training_normal_42	cfWGS_Illumina_Training_liver_III_13	cfWGS_Illumina_Training_liver_IV_22	cfWGS_Illumina_Training_liver_IV_19	cfWGS_Illumina_Training_liver_III_9	cfWGS_Illumina_Training_liver_III_5	cfWGS_Illumina_Training_liver_III_2	cfWGS_Illumina_Training_liver_IV_16	cfWGS_Illumina_Training_liver_IV_12	cfWGS_Illumina_Training_liver_IV_30	cfWGS_Illumina_Training_liver_IV_21	cfWGS_Illumina_Training_liver_III_10	cfWGS_Illumina_Training_liver_IV_9	cfWGS_Illumina_Training_liver_IV_6	cfWGS_Illumina_Training_liver_III_7	cfWGS_Illumina_Training_liver_IV_2	cfWGS_Illumina_Training_liver_III_8	cfWGS_Illumina_Training_liver_IV_17	cfWGS_Illumina_Training_liver_IV_29	cfWGS_Illumina_Training_liver_IV_31	cfWGS_Illumina_Training_liver_IV_15	cfWGS_Illumina_Training_liver_IV_4	cfWGS_Illumina_Training_liver_IV_11	cfWGS_Illumina_Training_liver_III_3	cfWGS_Illumina_Training_liver_IV_1	cfWGS_Illumina_Training_liver_IV_8	cfWGS_Illumina_Training_liver_III_1	cfWGS_Illumina_Training_liver_IV_20	cfWGS_Illumina_Training_liver_II_1	cfWGS_Illumina_Training_liver_IV_32	cfWGS_Illumina_Training_liver_IV_3	cfWGS_Illumina_Training_liver_IV_26	cfWGS_Illumina_Training_liver_IV_24	cfWGS_Illumina_Training_liver_NA_15	cfWGS_Illumina_Training_liver_NA_27	cfWGS_Illumina_Training_liver_NA_28	cfWGS_Illumina_Training_liver_IV_25	cfWGS_Illumina_Training_liver_IV_14	cfWGS_Illumina_Training_liver_IV_10	cfWGS_Illumina_Training_liver_IV_5	cfWGS_Illumina_Training_liver_IV_28	cfWGS_Illumina_Training_liver_IV_18	cfWGS_Illumina_Training_liver_IV_13	cfWGS_Illumina_Training_liver_NA_21	cfWGS_Illumina_Training_liver_NA_2	cfWGS_Illumina_Training_liver_NA_8	cfWGS_Illumina_Training_liver_NA_22	cfWGS_Illumina_Training_liver_NA_6	cfWGS_Illumina_Training_liver_NA_19	cfWGS_Illumina_Training_liver_NA_9	cfWGS_Illumina_Training_liver_NA_12	cfWGS_Illumina_Training_liver_NA_1	cfWGS_Illumina_Training_liver_NA_4	cfWGS_Illumina_Training_liver_NA_3	cfWGS_Illumina_Training_liver_NA_5	cfWGS_Illumina_Training_liver_NA_0	cfWGS_Illumina_Training_liver_NA_34	cfWGS_Illumina_Training_liver_IV_0	cfWGS_Illumina_Training_liver_I_14	cfWGS_Illumina_Training_liver_II_15	cfWGS_Illumina_Training_liver_III_6	cfWGS_Illumina_Training_liver_NA_33	cfWGS_Illumina_Training_liver_I_40	cfWGS_Illumina_Training_liver_II_10	cfWGS_Illumina_Training_liver_IV_23	cfWGS_Illumina_Training_liver_I_42	cfWGS_Illumina_Training_liver_I_18	cfWGS_Illumina_Training_liver_II_19	cfWGS_Illumina_Training_liver_II_0	cfWGS_Illumina_Training_liver_I_5	cfWGS_Illumina_Training_liver_II_14	cfWGS_Illumina_Training_liver_I_27	cfWGS_Illumina_Training_liver_NA_29	cfWGS_Illumina_Training_liver_I_16	cfWGS_Illumina_Training_liver_II_13	cfWGS_Illumina_Training_liver_I_31	cfWGS_Illumina_Training_liver_I_11	cfWGS_Illumina_Training_liver_I_39	cfWGS_Illumina_Training_liver_II_17	cfWGS_Illumina_Training_liver_NA_11	cfWGS_Illumina_Training_liver_II_3	cfWGS_Illumina_Training_liver_I_41	cfWGS_Illumina_Training_liver_I_3	cfWGS_Illumina_Training_liver_II_16	cfWGS_Illumina_Training_liver_II_18	cfWGS_Illumina_Training_liver_II_5	cfWGS_Illumina_Training_liver_NA_32	cfWGS_Illumina_Training_liver_I_36	cfWGS_Illumina_Training_liver_I_1	cfWGS_Illumina_Training_liver_I_9	cfWGS_Illumina_Training_liver_II_11	cfWGS_Illumina_Training_liver_I_10	cfWGS_Illumina_Training_liver_I_26	cfWGS_Illumina_Training_liver_I_28	cfWGS_Illumina_Training_liver_II_6	cfWGS_Illumina_Training_liver_II_8	cfWGS_Illumina_Training_liver_I_7	cfWGS_Illumina_Training_liver_I_29	cfWGS_Illumina_Training_liver_I_6	cfWGS_Illumina_Training_liver_NA_25	cfWGS_Illumina_Training_liver_NA_23	cfWGS_Illumina_Training_liver_II_9	cfWGS_Illumina_Training_liver_I_32	cfWGS_Illumina_Training_liver_I_38	cfWGS_Illumina_Training_liver_I_21	cfWGS_Illumina_Training_liver_I_12	cfWGS_Illumina_Training_liver_I_24	cfWGS_Illumina_Training_liver_NA_30	cfWGS_Illumina_Training_liver_II_2	cfWGS_Illumina_Training_liver_II_7	cfWGS_Illumina_Training_liver_I_23	cfWGS_Illumina_Training_liver_I_20	cfWGS_Illumina_Training_liver_I_30	cfWGS_Illumina_Training_liver_NA_26	cfWGS_Illumina_Training_liver_I_13	cfWGS_Illumina_Training_liver_III_14	cfWGS_Illumina_Training_liver_II_4	cfWGS_Illumina_Training_liver_II_12	cfWGS_Illumina_Training_liver_III_4	cfWGS_Illumina_Training_liver_NA_16	cfWGS_Illumina_Training_liver_I_19	cfWGS_Illumina_Training_liver_NA_14	cfWGS_Illumina_Training_liver_NA_24	cfWGS_Illumina_Training_liver_NA_7	cfWGS_Illumina_Training_liver_I_17	cfWGS_Illumina_Training_liver_NA_13	cfWGS_Illumina_Training_liver_I_22	cfWGS_Illumina_Training_liver_I_0	cfWGS_Illumina_Training_liver_NA_18	cfWGS_Illumina_Training_liver_III_0	cfWGS_Illumina_Training_liver_I_35	cfWGS_Illumina_Training_liver_I_2	cfWGS_Illumina_Training_liver_NA_31	cfWGS_Illumina_Training_liver_NA_35	cfWGS_Illumina_Training_lung_I_5	cfWGS_Illumina_Training_lung_IV_9	cfWGS_Illumina_Training_lung_I_8	cfWGS_Illumina_Training_lung_I_13	cfWGS_Illumina_Training_lung_NA_13	cfWGS_Illumina_Training_lung_I_2	cfWGS_Illumina_Training_lung_I_10	cfWGS_Illumina_Training_lung_I_1	cfWGS_Illumina_Training_lung_I_4	cfWGS_Illumina_Training_lung_I_19	cfWGS_Illumina_Training_lung_I_3	cfWGS_Illumina_Training_lung_II_9	cfWGS_Illumina_Training_lung_I_14	cfWGS_Illumina_Training_lung_IV_4	cfWGS_Illumina_Training_lung_NA_11	cfWGS_Illumina_Training_lung_III_9	cfWGS_Illumina_Training_lung_III_4	cfWGS_Illumina_Training_lung_IV_7	cfWGS_Illumina_Training_lung_NA_3	cfWGS_Illumina_Training_lung_NA_8	cfWGS_Illumina_Training_lung_NA_2	cfWGS_Illumina_Training_lung_I_9	cfWGS_Illumina_Training_lung_NA_14	cfWGS_Illumina_Training_lung_NA_17	cfWGS_Illumina_Training_lung_NA_10	cfWGS_Illumina_Training_lung_NA_4	cfWGS_Illumina_Training_lung_NA_18	cfWGS_Illumina_Training_lung_II_7	cfWGS_Illumina_Training_lung_NA_19	cfWGS_Illumina_Training_lung_IV_1	cfWGS_Illumina_Training_lung_NA_22	cfWGS_Illumina_Training_lung_II_3	cfWGS_Illumina_Training_lung_IV_3	cfWGS_Illumina_Training_lung_NA_6	cfWGS_Illumina_Training_lung_NA_24	cfWGS_Illumina_Training_lung_II_4	cfWGS_Illumina_Training_lung_NA_20	cfWGS_Illumina_Training_lung_NA_23	cfWGS_Illumina_Training_lung_IV_0	cfWGS_Illumina_Training_lung_I_15	cfWGS_Illumina_Training_lung_NA_15	cfWGS_Illumina_Training_lung_III_3	cfWGS_Illumina_Training_lung_I_12	cfWGS_Illumina_Training_lung_IV_15	cfWGS_Illumina_Training_lung_NA_5	cfWGS_Illumina_Training_lung_I_16	cfWGS_Illumina_Training_lung_III_2	cfWGS_Illumina_Training_lung_III_8	cfWGS_Illumina_Training_lung_I_6	cfWGS_Illumina_Training_lung_I_21	cfWGS_Illumina_Training_lung_NA_16	cfWGS_Illumina_Training_lung_III_7	cfWGS_Illumina_Training_lung_II_5	cfWGS_Illumina_Training_lung_NA_7	cfWGS_Illumina_Training_lung_IV_5	cfWGS_Illumina_Training_lung_I_17	cfWGS_Illumina_Training_esophagus_III_10	cfWGS_Illumina_Training_esophagus_IV_7	cfWGS_Illumina_Training_esophagus_III_9	cfWGS_Illumina_Training_esophagus_III_1	cfWGS_Illumina_Training_esophagus_IV_10	cfWGS_Illumina_Training_esophagus_III_4	cfWGS_Illumina_Training_esophagus_III_8	cfWGS_Illumina_Training_esophagus_III_3	cfWGS_Illumina_Training_esophagus_III_2	cfWGS_Illumina_Training_esophagus_IV_11	cfWGS_Illumina_Training_esophagus_IV_1	cfWGS_Illumina_Training_esophagus_IV_6	cfWGS_Illumina_Training_esophagus_IV_12	cfWGS_Illumina_Training_esophagus_IV_8	cfWGS_Illumina_Training_esophagus_I_0	cfWGS_Illumina_Training_esophagus_IV_0	cfWGS_Illumina_Training_esophagus_IV_4	cfWGS_Illumina_Training_esophagus_NA_40	cfWGS_Illumina_Training_esophagus_NA_14	cfWGS_Illumina_Training_esophagus_NA_22	cfWGS_Illumina_Training_esophagus_NA_32	cfWGS_Illumina_Training_esophagus_NA_6	cfWGS_Illumina_Training_esophagus_NA_34	cfWGS_Illumina_Training_esophagus_NA_56	cfWGS_Illumina_Training_esophagus_NA_38	cfWGS_Illumina_Training_esophagus_NA_12	cfWGS_Illumina_Training_esophagus_NA_52	cfWGS_Illumina_Training_esophagus_NA_21	cfWGS_Illumina_Training_esophagus_NA_43	cfWGS_Illumina_Training_esophagus_NA_55	cfWGS_Illumina_Training_esophagus_NA_37	cfWGS_Illumina_Training_esophagus_NA_25	cfWGS_Illumina_Training_esophagus_NA_48	cfWGS_Illumina_Training_esophagus_NA_10	cfWGS_Illumina_Training_esophagus_NA_54	cfWGS_Illumina_Training_esophagus_NA_15	cfWGS_Illumina_Training_esophagus_NA_53	cfWGS_Illumina_Training_esophagus_NA_29	cfWGS_Illumina_Training_esophagus_NA_5	cfWGS_Illumina_Training_esophagus_NA_50	cfWGS_Illumina_Training_esophagus_NA_9	cfWGS_Illumina_Training_esophagus_NA_47	cfWGS_Illumina_Training_esophagus_NA_18	cfWGS_Illumina_Training_esophagus_NA_20	cfWGS_Illumina_Training_esophagus_NA_4	cfWGS_Illumina_Training_esophagus_NA_44	cfWGS_Illumina_Training_esophagus_NA_0	cfWGS_Illumina_Training_esophagus_NA_24	cfWGS_Illumina_Training_esophagus_NA_33	cfWGS_Illumina_Training_esophagus_NA_42	cfWGS_Illumina_Training_esophagus_NA_41	cfWGS_Illumina_Training_esophagus_NA_46	cfWGS_Illumina_Training_esophagus_NA_19	cfWGS_Illumina_Training_esophagus_NA_49	cfWGS_Illumina_Training_esophagus_NA_2	cfWGS_Illumina_Training_esophagus_NA_26	cfWGS_Illumina_Training_esophagus_NA_8	cfWGS_Illumina_Training_esophagus_NA_39	cfWGS_Illumina_Training_normal_158	cfWGS_Illumina_Training_normal_528	cfWGS_Illumina_Training_ovary_III_1	cfWGS_Illumina_Training_ovary_IV_12	cfWGS_Illumina_Training_ovary_III_22	cfWGS_Illumina_Training_ovary_III_15	cfWGS_Illumina_Training_ovary_NA_10	cfWGS_Illumina_Training_ovary_NA_12	cfWGS_Illumina_Training_ovary_I_3	cfWGS_Illumina_Training_ovary_NA_25	cfWGS_Illumina_Training_ovary_III_36	cfWGS_Illumina_Training_ovary_II_1	cfWGS_Illumina_Training_ovary_III_16	cfWGS_Illumina_Training_ovary_IV_15	cfWGS_Illumina_Training_ovary_III_23	cfWGS_Illumina_Training_ovary_IV_8	cfWGS_Illumina_Training_ovary_III_4	cfWGS_Illumina_Training_ovary_IV_17	cfWGS_Illumina_Training_ovary_III_27	cfWGS_Illumina_Training_ovary_IV_2	cfWGS_Illumina_Training_ovary_I_20	cfWGS_Illumina_Training_ovary_NA_13	cfWGS_Illumina_Training_ovary_III_9	cfWGS_Illumina_Training_ovary_III_8	cfWGS_Illumina_Training_ovary_IV_11	cfWGS_Illumina_Training_ovary_III_3	cfWGS_Illumina_Training_ovary_III_29	cfWGS_Illumina_Training_ovary_I_1	cfWGS_Illumina_Training_ovary_NA_14	cfWGS_Illumina_Training_ovary_III_25	cfWGS_Illumina_Training_ovary_IV_10	cfWGS_Illumina_Training_ovary_III_19	cfWGS_Illumina_Training_ovary_III_10	cfWGS_Illumina_Training_ovary_III_24	cfWGS_Illumina_Training_ovary_I_2	cfWGS_Illumina_Training_ovary_NA_3	cfWGS_Illumina_Training_ovary_NA_0	cfWGS_Illumina_Training_ovary_III_26	cfWGS_Illumina_Training_ovary_IV_4	cfWGS_Illumina_Training_ovary_NA_24	cfWGS_Illumina_Training_ovary_IV_16	cfWGS_Illumina_Training_ovary_I_7	cfWGS_Illumina_Training_ovary_I_10	cfWGS_Illumina_Training_ovary_II_6	cfWGS_Illumina_Training_ovary_III_17	cfWGS_Illumina_Training_ovary_NA_20	cfWGS_Illumina_Training_ovary_NA_8	cfWGS_Illumina_Training_ovary_NA_21	cfWGS_Illumina_Training_ovary_III_12	cfWGS_Illumina_Training_ovary_I_11	cfWGS_Illumina_Training_ovary_I_25	cfWGS_Illumina_Training_ovary_IV_6	cfWGS_Illumina_Training_ovary_IV_7	cfWGS_Illumina_Training_ovary_I_8	cfWGS_Illumina_Training_ovary_III_7	cfWGS_Illumina_Training_ovary_I_22	cfWGS_Illumina_Training_ovary_I_16	cfWGS_Illumina_Training_ovary_I_5	cfWGS_Illumina_Training_ovary_NA_6	cfWGS_Illumina_Training_ovary_III_21	cfWGS_Illumina_Training_ovary_I_15	cfWGS_Illumina_Training_ovary_IV_13	cfWGS_Illumina_Training_ovary_NA_16	cfWGS_Illumina_Training_ovary_NA_18	cfWGS_Illumina_Training_ovary_IV_3	cfWGS_Illumina_Training_ovary_III_28	cfWGS_Illumina_Training_ovary_I_14	cfWGS_Illumina_Training_ovary_NA_7	cfWGS_Illumina_Training_ovary_NA_2	cfWGS_Illumina_Training_ovary_I_19	cfWGS_Illumina_Training_ovary_III_0
chr1:0-1000000	-0.0946643178582576	-0.1230178617137695	-0.0802431176837316	-0.026320327032978	-0.0960602481235307	-0.0209066322150893	-0.1350428228480492	-0.1730289063734599	-0.0831999861998955	-0.0852228200849422	-0.0375511568864339	-0.0267085599469362	-0.0887279469261206	0.0037227643578541	-0.0450727336368465	-0.0312687407293302	-0.028503312031022	-0.0832543601315396	-0.0255392430138881	-0.1037871905077189	-0.1443793132598029	-0.0322170364796361	-0.0202561597571853	-0.1373182007283524	-0.0218738631612794	-0.0311901265838387	-0.0448216069457493	-0.1417121561096552	-0.0283147489831317	-0.0221574673480737	-0.1557745165972739	-0.0220059018637405	-0.0801120484093574	-0.125947409878696	-0.027376706533473	5.36485475876173e-05	-0.0250757111691089	-0.022766149491213	-0.0602345625049237	-0.0215115756268415	-0.0759035117820423	-0.1134365231988341	-0.0060766933412574	-0.0069688596696374	-0.037233152426397	-0.0957423131904608	-0.0108343361310478	-0.0321867580666476	-0.0303259047987929	-0.0291861078973171	-0.1412400016114042	-0.009870733576365	-0.1639457614023905	-0.0176662967615153	-0.162297272882333	-0.1231055509447862	-0.1074098865029047	-0.0023170861476119	-0.152729812045707	-0.0280926484314683	-0.0201569924117317	-0.0089502045224894	-0.0729997195362106	-0.1674651179985228	-0.0071165018264027	-0.0103829685859589	-0.1233962326241563	-0.0065090371227648	-0.0305178543138801	-0.0892745390764886	-0.03379958173163	-0.1425523884203732	-0.0879521987449212	-0.0296844894771183	-0.0181067199468947	-0.0388134942989202	-0.091671631134741	-0.0259426437755219	-0.002689599037663	-0.0095115767292533	-0.0308701543784656	-0.0309375384517066	-0.0185517704798942	-0.0307980327571061	-0.0369567829138346	-0.0195077199414181	-0.1547446017990755	-0.0314890476449794	-0.2157351853516687	-0.1018596797371769	-0.0104245417936897	-0.1538767719978473	-0.0351227652987697	-0.0060782369878482	-0.0306692227270229	-0.0801755014942011	-0.094483111164869	-0.0349750725811879	-0.1229976329394961	-0.0161168395052873	-0.0156100596225624	-0.0576652667099316	-0.0432342146649515	-0.0061240345398709	-0.0320956278564061	-0.0441384611510685	-0.0321644196649726	-0.129875199048866	-0.0236709805305285	-0.0791151511942104	-0.0302178792661706	-0.236693739180173	-0.0414021239676505	-0.0274909355679153	-0.0262067000631885	-0.0609144178664609	-0.007612075925892	-0.0117436179368462	-0.1623468331968708	-0.1699825481454196	-0.0642618302680397	-0.0110119583715096	-0.1609515008610797	-0.0284649747289531	-0.1439423733006057	-0.0283358712899451	-0.0839727930399559	-0.0826221424693156	-0.0779142580652695	-0.1628639608255128	-0.0240564164539678	-0.0744977464753798	-0.1329428329823904	-0.0819423826382035	-0.0198193498099484	-0.0447832911767138	-0.0282609972651541	-0.0248101153877861	-0.0387494157166157	-0.0467041909454424	-0.0398219963094902	-0.0140725542811614	-0.0320699239409367	-0.1158195126094391	-0.0194807314962996	-0.129499226736415	-0.0491236356683225	-0.0579616510055281	-0.079729247565938	-0.0237095520206392	-0.0453254086472501	-0.0447673202699046	-0.0477764614535638	-0.0311005508412627	-0.0409358957159238	-0.0367562642003152	-0.0372835331177299	-0.1190229751864268	-0.0123684039989499	-0.0407756193576848	-0.0363241474571279	-0.1474021553795242	-0.0242125264232171	-0.0977335715117261	-0.0122172920399136	-0.0469244008986306	-0.0977548759228408	-0.0991429722952441	-0.0689309799204375	-0.0420482220996798	-0.0193782916233576	-0.0416717594697497	-0.0263111901756673	-0.0207169993788523	-0.0190332957183213	-0.1521765729642808	-0.0327193964704654	-0.0176873683809773	-0.0798191992785134	-0.024275130486971	-0.0365027058494662	-0.0139431287681807	-0.0461172928729768	-0.1083802025619028	-0.032693941018494	-0.0805246727601179	-0.0282099199252526	-0.0055698780761158	-0.0984435070698178	-0.0690674232043965	-0.0243692000469155	-0.0252337238909109	-0.1442466159268948	-0.0249501233716929	-0.0633276066038861	-0.0260852911387654	-0.0240744839284886	-0.0224923307585971	-0.0031795028199514	-0.063203937596759	-0.088094097880203	-0.0651104919364872	-0.0222121365543356	-0.0985663337660001	-0.0260513241454365	-0.0237515190505408	-0.0250604939461769	-0.0262830038310928	-0.0224390287403205	-0.0679135437845961	-0.0296787576305388	-0.0283944190222416	-0.0229954821903201	-0.0459058876086671	-0.0233283548313647	-0.1064159159537251	-0.0065073846034864	-0.1005472246459483	-0.0268791669969891	-0.0546653885613916	-0.024838976809089	-0.1508356630561654	-0.0114556430323179	-0.1448745762635394	-0.0041086069345192	-0.0822223850348178	-0.0037940291872905	-0.0229575272417048	-0.1417949863268969	-0.0732348188742232	-0.0121826570306161	-0.096498230997009	-0.0215263832745629	-0.0308952654520114	0.0206648682446574	-0.0288721075513348	0.0057214142813856	-0.1492068283952253	-0.0154337772944014	-0.0233850927433755	-0.0761334691547284	-0.0766557774924816	-0.0003385874653216	-0.0945028145505762	-0.0243333309650551	-0.0769305147356875	-0.0200640962352718	-0.0732160990043813	0.010394754692863	-0.022467288365507	-0.1361369061842844	-0.0236453463658903	-0.0262194503939701	-0.020642426500961	-0.0285643837152836	0.0012356442091022	-0.0169598527466954	0.0029024982002806	0.0043680995404957	-0.0200804640821679	-0.1380385431457747	-0.0592740447593355	-0.0658077251995874	-0.0261855044644374	-0.070043688327101	-0.0355873229731857	-0.0741950367628707	-0.0188964949282567	-0.0644497905418646	-0.0258246024445846	-0.0238625778727136	-0.0732282047528889	-0.0186780377496882	-0.0901429505098453	-0.0175065834604767	-0.0479052161811552	-0.1466528563096639	-0.1197800794114709	-0.0400923785586894	-0.1623134574244424	-0.0164304461369799	-0.0907500020976662	-0.1888398691556811	-0.1457763948297945	-0.0646815843192033	-0.0553951513891986	7.52047552072914e-05	-0.0269910215178506	-0.0251337460992666	-0.1732905252410905	-0.1222128016593997	-0.0440363503461624	-0.0479976972823026	-0.1589925557771181	-0.0305245867214368	-0.0926369150943245	-0.0079506275281501	-0.0383253054517416	-0.1036681868311396	-0.0468841975513442	-0.159302878308218	-0.0449817246072618	-0.01423373294495	-0.1407122616115777	-0.0915685020901665	-0.0441829611412918	-0.0072603449465045	-0.0427080019447677	-0.0198598861534664	-0.189531851995156	-0.0469369781673183	-0.2033860318852559	-0.0460282455837229	-0.0151368733346625	-0.0465905157272986	-0.0203711553243717	-0.0975371859931614	-0.0295317905550929	-0.0182151686780738	-0.036199725473356	-0.1793469070429704	-0.0909338297175409	-0.1462546203796987	-0.0096170813710829	-0.1016656932010664	-0.0348660725371381	-0.009936352507141	-0.1677642717647899	-0.0008949487269988	-0.0250954594343928	-0.0766709989193457	-0.144631279008793	-0.0435284427075085	-0.0684923904070523	-0.0284979507556149	-0.0089242197120421	-0.0676446303951488	-0.0288703305377437	-0.0003118409015804	-0.1670828737941535	0.0003880035510908	-0.076428011125364	-0.0074823070960067	0.0095320408625076	-0.019995149868236	-0.0135552666750114	-0.0667949802153563	-0.0247545374753798	-0.0060441993110546	-0.0268819522031683	-0.0769219848439171	-0.0574008258830482	-0.1074655886415283	-0.0177367734787348	-0.0561350510632281	0.007957953105899	-0.0180409673601344	-0.0213977115374321	-0.0053893011904567	-0.0224746676721893	-0.0135767295749833	-0.1103333374413579	-0.0290199635994673	-0.093895491315057	-0.0646065334888741	0.0124568300363824	-0.0567571034504111	-0.0620059319728223	0.0057775916232965	-0.0770885736526775	-0.0480531092382858	-0.0752817866910273	-0.0795937260361625	-0.1316619702204364	-0.000345954603425	-0.0270628454129836	-0.1357319635345321	-0.0264617311653314	-0.0866730784485758	-0.1168691243900172	-0.0724155261247375	-0.022556553265969	-0.0599405181765035	-0.0049318766294991	-0.0221207730224026	-0.0464718111116311	-0.1367279764177005	-0.072552863140714	-0.0793885679810546	-0.0579528544908173	0.0111843740201966	-0.0757270071898736	-0.0328214068838886	-0.1673434712647627	-0.0002545757920995	-0.1197849948860412	-0.0142103005330438	-0.0288750472856413	-0.0094537999867147	-0.0698618134077965	-0.164364365819209	-0.0254887579682175	-0.14086662644314	-0.0145964043954549	-0.1137243893008449	-0.0262910678253394	-0.136814151961596	-0.0282404587080276	-0.0326800029684267	-0.031418470237063	-0.0250342699771607	0.0021770981145506	-0.144213896970789	-0.0307504944695834	-0.0411649341098109	-0.0631967254798722	-0.0074259625633279	-0.0210881721688684	-0.0295475766681703	-0.025936581842277	-0.073248680757314	-0.0674028203168074	-0.023762169888518	-0.0235838291225369	-0.1226722710932831	-0.0778578154304046	-0.0226937867780098	0.0003723983046491	-0.1556884485397562	-0.0210721082690376	-0.0267456620965002	0.0022984956982257	-0.022711835013889	-0.0315642630290531	-0.1077549452393514	-0.1124301234906826	-0.0299466400791968	-0.0229897878743672	-0.1325538947628359	-0.1252998884747989	-0.0293850541786076	-0.0192195786600807	-0.002525269296527	-0.1017949701788985	-0.0299819307223577	-0.027440407168827	-0.093679624810521	0.009828437191211	-0.0277216193056422	-0.0291566520098509	-0.01677187425536	-0.0164267933049814	-0.0633721669492268	-0.0233271562147286	-0.0014500171379096	-0.0061861577363081	-0.0824798473112261	-0.0293297476683619	-0.0097587098840561	-0.0358467164501428	-0.1038708345099669	-0.1059410624849584	-0.0248907132086544	-0.0008568454135116	-0.0297557204188276	-0.0156874679143074	-0.1238912138359122	-0.0214974750036107	-0.1321722080645956	-0.1203270043741304	-0.0801363871340624	-0.0281439840812024	-0.0282743140281575	0.0037472432097411	-0.053383683604336	0.0012397343520576	-0.0236434946180401	-0.1386950129892989	-0.0080521841097455	-0.0013883603643564	-0.0704159150768983	-0.0057560073559821	-0.0215626301860646	-0.1869745199188448	-0.0537964732759314	-0.1320090921093651	-0.0446243319841371	-0.0240283747901659	0.018325414055872	0.0169449354539136	-0.1242169397275469	0.0244912567234577	-0.0247062634549822	-0.020508269907424	-0.0039828098934571	-0.1113041690471573	-0.0281801579859206	-0.0681466430113091	0.0015329125400524	-0.0940486615447482	0.0004364764377387	-0.0284282308604619	-0.0569191017733216	-0.0241477742482264	-0.0143422293102229	-0.0215077055452485	0.0010088617472073	-0.0279300468436768	-0.0231153631219608	-0.1830724054452923	-0.0015865175065008	-0.0694262712826591	-0.0015410590941204	-0.0998255952720577	-0.1115090693086179	-0.076323377990756	-0.0848267811845581	-0.0470848722609674	-0.1572709948574437	-0.0417563525645533	-0.0258948887800605	-0.0702965036254455	-0.074734351492672	-0.027421222173184	-0.0763421995964927	0.017770502360787	-0.0237125198923729	-0.015768895591572	-0.073625367121738	0.025845740574636	-0.0236352555062579	-0.0676604489740091	0.0149365389105221	-0.0616163070784865	-0.0092056352876557	-0.0349145817208513	-0.0431540130311889	-0.0424150523654823	-0.0275387827010225	0.0101920001411743	-0.0252810304476677	-0.0023623312483764	0.0068581962304341	-0.006152299518858	-0.0166401255558673	-0.1512317600374678	-0.0182086829266301	-0.1723350634251324	0.0098720322536745	-0.1116479692470108	-0.1140943994869334	-0.0889029604861045	-0.1490204297271189	0.0024316921769614	0.0034955312831696	-0.081866027034282	-0.0605193282652826	-0.0179401254671127	-0.0010843901656465	-0.0275306777024032	0.0004350672593287	-0.0205238876085419	-0.027449351310076	-0.0425008456945713	-0.1633214109463732	-0.0234120871865792	-0.0251745543331039	-0.048311146467899	-0.0324782178339501	-0.0275074698936839	-0.0871926220765172	-0.0391846865185817	-0.018261348018464	-0.0330356596125077	0.0036210132901516	-0.0205073142171215	-0.0250822862100868	-0.0712658009568191	-0.0272131250859738	-0.1711522546294565	-0.028256265359458	-0.0358419768322504	-0.0202389291699637	-0.0076036585636	0.0068449371073835	-0.0027949842148978	0.0067234510366878	-0.0950748974494835	-0.0006317735743079	-0.0333100767211395	-0.0788816536166513	-0.1469158742250821	-0.0304074440581053	-0.0068764325004682	-0.1275759989151901	-0.0227496544916259	-0.0204259716386023	-0.1403400515428903	-0.0344823228915972	-0.0909864755110055	-0.0851789823140105	0.0499751549883344	0.0895467928017482	0.0307888998234719	0.0411937690496306	0.0936983978262979	0.0377202777621793	0.1016356051733933	0.0283545703931716	0.0007980777118694	0.1045577786117265	0.0281175458074159	0.031833519875008	0.077788257278208	0.0282706227663724	0.0232483862427685	0.024616319711885	0.0107473639609054	0.0572109290271483	0.015389572527411	0.0029762431812779	0.016974239057876	0.0995585173083219	-0.0247559352399293	0.158442632671365	-0.0080628713405833	-0.0288077478024435	-0.0339108123716701	0.048947180853571	0.0327861114941958	0.0138236522798039	0.01576656828045	0.0337443274915909	0.0196057198292509	0.0151421806367067	-0.0249276430960971	-0.0327298041477169	0.2073529628359799	0.0115100513217753	0.0500353108583093	0.0144036644249357	0.0126440937494197	0.0176584716441234	-0.0269285419996778	0.0432072399504808	0.1169417385610673	0.0148689671762799	0.1155061898719468	0.0923951964840162	0.012990490691787	0.0203501975021549	0.0222463576728279	0.098784334105368	0.0650223645760517	0.0441549830287214	0.0113429627274984	0.010616387862433	0.0395712143993227	0.0125650666560169	-0.002790963450988	-0.0022766387040936	0.0115139129840182	0.0156840594733074	-0.0358026983434857	-0.0029713281507044	0.0149154454786209	0.0944458017179538	0.0244426192784398	0.0346446132435858	0.0304653116028482	-0.0208312579509594	0.1497042547862143	-0.016252810951027	0.0596671811975043	0.1058750693370377	0.0242973549252278	0.0765960415985743	0.0180074820029328	0.0250633103930597	0.0228528736553982	0.0711713107225157	0.0337617902420552	0.0601110430992305	0.1358930126178848	-0.0141716559922018	-0.012040215865079	0.0329818602153324	0.0592738955540451	0.0292330554005826	-0.0285340171841046	0.013444614748497	0.0445104467636506	0.0231111837216536	0.0137701217139484	-0.0308838985812545	0.0808448871367957	0.0843204114337036	0.0124072300838605	0.0230053688301553	0.0494481200164225	-0.0254543482715606	0.0247621580904572	0.0378722392108843	0.1041313679929966	0.0507569926497783	-0.015647569265054	0.0172922876592322	0.0232293646097676	0.0787736235473323	0.0307253757885403	0.0235323996606647	0.0284338238196812	0.0341659113619359	0.0785270601276122	-0.0082623859430463	0.1933677696205369	0.0682140845412678	0.0010303067286933	0.1905401395977388	0.0247214538032153	0.0270067794276816	0.1277370132107062	0.1043012432322156	0.1203071892857586	0.0278201785513157	0.0779556740130225	0.0802032180166525	0.0308980945997772	0.0689734154102153	0.0190041185645394	-0.0057712558097555	0.1287034128164675	0.0573626793281689	0.0756574509101116	0.0306764362432548	0.1064141933246814	-0.0172847105824064	0.0203192553150758	0.0659985238103146	0.0204863003413023	0.0317112150437524	0.0182586632848731	0.1173917441920565	0.0758525207154072	0.126761299021657	0.0334064138145712	-0.0109522119494981	0.0459259447899145	0.024371698032702	0.148852246782334	0.0397165961378048	0.0298648355026068	0.0349435121720504	-0.015315332980357	-0.0113562587081473	0.0286833152387397	0.0379227486413529	0.103661361776937	-0.0060813523357996	0.0469831156880096	0.0010195208755906	0.0371293048334402	0.0651094767695231	0.0813044730376258	0.033241010668441	-0.0134472796304838	0.0308912407986504	0.030219048117213	0.0807436227419302	0.0381759423446033	0.0182449865912085	0.0059996291173804	0.065984286278631	0.1301027845522728	-0.006747712561668	0.1562488277950242	0.1475612700060724	0.1408692262977314	-0.00736994910803	0.1445713708052555	0.0430976360835951	-0.0129640012441778	0.1311933190264576	0.074454052934907	0.1485934774421483	-0.0124882394643203	0.0298439410336207	0.0348498633478105	0.0379766899084479	0.0023427739616219	0.0328556206376295	0.0264825522235953	0.1393155457314054	0.0595638721150953	0.021094783646904	-0.0127611265050644	0.126931485389659	0.0582113357564517	0.0385954461988478	-0.0104821113343849	0.046078003967192	0.0464181803446587	0.0253848852444481	-0.0127937675651665	0.035534206336732	0.075753842069208	0.1219272177645051	0.03085381642214	0.0288275211333181	0.0492725700441592	0.0200226529504833	0.0242092489807978	0.0229497586120699	0.0191805985924987	0.0185736432619124	0.0593851776091978	0.0392469118264428	0.022292272512539	-0.0177039398047922	0.0199729661702505	0.0257388730774562	0.1544346594334918	0.0668972902846123	0.0190499392394163	0.0092896361845847	0.0046222156490812	-0.0227600597020775	0.0651484727694791	0.0552246151752546	0.0290575983898389	0.0863503900547647	0.0053158670941724	0.1254366065975002	0.0726209288005471	0.1525274610401792	0.1460477045977851	0.0168621011401004	0.0165607015784659	-0.0211587703803376	-0.0162030440843875	0.022154818543689	0.0196620112537689	0.0137441896579567	0.044278870735852	0.039022686170937	-0.0430427055274756	0.0640358330299349	0.0134214738800945	0.0195006717054608	0.1100823701205945	0.1172626231739105	0.0112302916482845	0.1261457074199924	0.0060782937646886	-0.0314964914732651	0.0235635490556388	0.1517697453658918	0.0626087487903016	-0.005826508341501	0.0252027141127358	0.1097423440158569	0.0051373326659769	0.0303630319356005	0.0204145179502151	0.0257306303968693	0.0234850460196431	0.0009273726250543	0.0488175388724628	0.0497333237516152	0.0581810320184793	0.0485967967635824	-0.0203139626081342	0.0094645940446857	0.0676680791321827	0.0034033920998318	0.1448224590903444	-0.0052782799307313	0.1153925288491292	0.0034071835129692	0.0114766722422394	0.0681573960585952	0.012082929265213	0.1136804235596524	0.1641143052842038	0.0290274530209088	0.0219262228990337	0.0275662645922733	0.0204063975104152	-0.0228673022595381	0.0252758563131986	0.025464030974205	0.0154639840699923	-0.0220791857230832	0.0495720547839087	0.0981766027629129	0.0692176902526248	0.0560516595008261	0.0242648426194367	-0.0140713699382177	0.1150393378386787	0.1244603184837474	0.0082383951777762	0.1065293044258257	-0.011771077292926	-0.0104061987946893	0.0285467910826245	0.0290477010077064	0.0447821527414123	0.0682643240915774	0.0268631671881486	0.0566687751741827	-0.017960262701457	0.0192187596029534	0.0800979781954418	0.0278755667913296	0.0451440701370874	0.0373744514695315	0.0675483428483956	0.0207258549448752	-0.010224118706224	0.0770967320319577	0.0390698232995695	0.0100153701750306	0.0238596515830393	0.0207715579273909	0.0224065284872482	-0.012105760721851	0.0208207073635561	0.0663603815868286	-0.011075796623204	0.0084585293517593	0.0229837983878324	0.0689347053585916	0.0183413603247113	0.0202663721582233	-0.0141754669333077	0.0214338414756914	0.0391509738691034	0.0869210236865534	-0.0113128532520308	0.0278976014333527	0.0173657554785676	0.017569249995335	-0.0111084167164682	0.103237300999014	-0.0107798550747602	0.0769629749004588	0.0442202111318218	-0.0105595461313236	0.0198226464129133	0.0361567288978373	0.0237919375681626	0.0176204392889812	0.0393387732266557	0.0181758005593053	0.0335806253535816	0.0426581205909368	0.0140065383848567	0.008633667712443	0.0506247853000121	0.0669232666039199	0.013562429055795	0.0375065617954821	0.0024640110033381	-0.0151775126381499	-0.011797825942491	0.0359214415375424	0.023105638515032	0.07247766733907	-0.0076308683738683	0.0133893666722568	-0.0075717497814609	0.0667804347556105	0.0144314126435597	0.0501633487558876	0.030239577888394	0.0167965106804763	0.0219275299824912	0.0190857161206184	0.0528239352889421	0.0175408211329402	-0.0061690989417351	-0.0698320172487004	-0.0221584176133527	-0.074097046807312	-0.0628538140150063	-0.0713070663189992	-0.054949605233091	-0.0520884986976202	-0.1069452734636152	-0.0817420805445462	0.003308459973255	-0.0209498082995614	-0.0842999658402197	0.0094498552431111	-0.0188080544553495	-0.0174608216838536	-0.0226406949368731	0.0013564073978905	-0.0626382414618006	-0.0325651568617416	-0.0421352060451875	-0.0251613688554956	-0.0259089598980485	-0.0290793357213618	-0.0917099694972763	-0.0365086061637117	-0.0502990610030203	-0.029461698913498	-0.0226255738452874	-0.0515150707568516	-0.050646031608944	-0.0537678854356499	-0.034814842829251	-0.0850880129340294	-0.0548718492710248	-0.0360419189014959	-0.0349013259862305	-0.0411605935796646	0.0044199935650149	-0.0755305206809363	0.0173284857429965	-0.0806242571906299	-0.0698862358882021	-0.0463874867696336	0.0072076717157811	-0.0290939668728005	0.0068054074664627	-0.0881703472145351	-0.0279657171387155	-0.0660296287777498	-0.0517639766297808	-0.0304529035383815	-0.0568343343633536	-0.0586916224745983	-0.0802484366397224	-0.0392091747637977	-0.0944645974718468	-0.0471638800269097	-0.0525316586488343	-0.0426198925349774	-0.0548034073420862	-0.0447838793795363	-0.1057078008980311	-0.0325528388157263	-0.0334639273905151	0.0038665201558904	-0.0848228329144355	0.0058688323728713	-0.0434069053862805	-0.0788746823223961	-0.0981643286437533	-0.0439878957996475	0.0018363925789346	-0.0513055957576672	-0.0800663113048745	-0.0467314279227121	-0.0278219507607931	-0.085787010136449	0.0145228362318087	-0.0648341598692281	-0.0445462011318962	-0.0260669432798299	0.0088834992740821	-0.031867045553629	0.0122203798359389	-0.0433188459697402	-0.0577355593582501	-0.0855015659932259	0.0108085178615793	-0.0546893588638854	-0.0310646725470556	0.0039474364585984	-0.03331751527107	-0.0541022894538056	-0.0979450868260536	-0.0561848210507235	-0.0268386033802557	-0.0611759366874669	0.0084473512072954	0.0108326837949776	-0.1069158253176854	0.007181762922372	0.0082521485163366	-0.0225935337566283	-0.0357556828397127	0.0037436114888226	-0.0837396242225701	0.0115655154303734	0.0065566959818821	-0.0666811471589688	-0.07551688773913	-0.0558555505079494	-0.0858709641216006	-0.111587161791746	0.0079242952078547	-0.0453072003174559	-0.1001618265542455	-0.0622544554233652	-0.0430930956146122	-0.0240929437152469	0.0138153783438727	-0.0413717476902802	-0.040781268775886	-0.0470619357614736	-0.0432888938990893	0.0053877251041219	-0.0816003708188061	-0.0944268844384277	-0.0482119226569732	-0.0275436281266313	-0.0404636895488657	-0.0626886475523793	-0.0959308136739432	0.0089872956793025	0.0065057666365404	-0.0254329070336162	-0.0380748626252496	-0.029795468580368	0.0042574805032171	-0.0406926300791925	0.0041052018372313	-0.048171869725363	-0.0291945974443527	-0.0537174658075679	0.0023718219609131	-0.0410919127092686	-0.026015392988593	0.0049638115573428	-0.0745578796178887	-0.0524940256589954	-0.0803453841117015	-0.0230659451726487	-0.0252481385805008	-0.0632449812774591	-0.0906031372899473	-0.0233302382663659	-0.0835971757196401	-0.0238437308032307	-0.0421519785984392	-0.1071036749536497	-0.0525215400095118	-0.0442235801938183	-0.0255090830795391	-0.023338845817344	-0.0353107418962049	-0.0939814861711867	-0.0355387867385921	-0.0957707228637768	-0.0425703034569961	-0.0416858589388265	-0.0884182717161169	-0.0202679005378706	0.0051014153534028	-0.0689195838859756	-0.0509593581787323	-0.0172462729758716	-0.0634306639291754	-0.0189287240420441	-0.0194608566853734	-0.0577150791443564	0.0083682810900365	-0.0275506250787686	-0.1273946830651345	-0.0344168132132689	-0.0672687001214109	-0.0395899129848119	-0.0370437353385888	-0.0344492618656766	-0.0411840017135552	-0.0014947378184559	0.0072452377950652	0.0032824742574258	-0.044608217385711	-0.0526840116346638	-0.0706796178858537	-0.0999484871255781	-0.0160661517936165	-0.0002151631614721	-0.0126859983294911	-0.0428884378531219	-0.0288675318427855	-0.0529810535406326	-0.0962761483980133	0.0010054084142735	0.0024453965111445	-0.0962798369690932	-0.0827211081604673	0.0020995332683428	-0.0422970026888653	-0.0529128802820154	-0.0550260127303344	-0.0379987589835907	-0.0700724286566557	0.003313296876004	-0.0570435303806352	-0.0892015140049178	-0.1225104363788161	-0.0454837265825658	-0.0296925322942451	-0.0333573299152383	-0.0277009093765695	-0.0202843194100371	-0.0269163676655654	-0.0813929267759198	0.002361535267929	0.001276918443751	-0.022233670435276	-0.0724707971399741	-0.069102270294922	-0.041045532467047	-0.0485583726332549	-0.0323179910403204	0.0050599412054072	-0.0425326623031959	0.0086660993999281	-0.0627190582777679	0.0013905684933404	-0.0316808345985861	-0.0776475016953868	-0.0280741624751453	-4.413479328372373e-05	-0.0451018615377439	-0.0370242371615868	-0.0877008468827732	-0.0483024538281349	-0.0518411542512716	-0.0298808807082136	-0.0788690662157515	-0.0241269180946451	-0.0463869475831957	-0.0716556235104875	0.0002511030465275	-0.1139576211721315	0.0046489739463501	-0.0354370998272207	-0.0364220994226721	-0.0999580925828104	-0.0243803230034397	-0.0338167826681582	-0.019916308266675	-0.023511438835907	0.0054017001242559	-0.043536244601955	0.0021271125409443	-0.0993399740159286	0.0018985582167119	-0.112992496093314	-0.0421804297060187	-0.0215911954202914	-0.0386296285237863	-0.0973028251841413	-0.0312790389683399	0.0044662675075079	-0.0192833200889847	-0.0123286747629536	-0.0386063090148641	-0.0448558347765702	-0.053700629734278	-0.026513140748923	-0.1336550181852613	-0.0440066151204978	-0.0468943121129333	0.0013044674412077	-0.0416544251573456	-0.0247273139220391	-0.0364089456616703	-0.0204579375467793	-0.0404580017813974	-0.0530025985483002	-0.065064454271058	-0.0649650335092439	-0.1025385476567407	-0.09797206108089	-0.075556585534177	-0.0851774058515696	-0.1196476308215745	0.0050954007019977	-0.0784844810227819	-0.064765927661003	-0.0419136106910031	-0.0454105315813433	-0.1144416775867788	-0.0414607936254109	-0.0145346905640633	-0.0797997577716665	-0.1019455627304181	-0.1070860137754977	0.0013064210992015	-0.0948670007309535	-0.0226632876121789	-0.0268193306664892	-0.0506709482802754	-0.0236948592909253	-0.0457485016864047	-0.0600059826155267	-0.0297285034362706	-0.0708010599381124	-0.0441399142146652	0.0092453518212287	-0.045776115098593	-0.0447952787966616	-0.0097797215119294	-0.0612200496890522	-0.024709423740952	-0.0407342439017206	-0.0866506034456968	-0.0338276118671136	-0.0519797460220414	-0.0712835413074984	-0.053032848941396	-0.0390715170200338	-0.0601689923936041	-0.0241419275168263	-0.0796193345831708	0.0159304432851312	-0.0331150789390128	-0.0530631801815653	-0.0741469359343436	-0.074573029727117	-0.0912372118819932	-0.0623855140549011	-0.0682920566352455	-0.0493344414288893	-0.0240068696003176	-0.0434097155435864	-0.0231133795546225	-0.0277464838574334	-0.0247181647451384	0.0198457480850245	-0.0382277391107532	-0.0356058862563226	-0.0704687554610129	-0.0416973892057824	-0.0789820638388868	-0.0513865245346697	-0.0268764387479795	0.0075096307681163	-0.034082141900583	-0.0386653079706449	-0.104868090472589	0.0155168380205965	0.0045769840911284	-0.0500310145951159	-0.0727928183294396	-0.0725391517128569	-0.0542148741145384	-0.0268616334493902	0.001265847142372	-0.0969742312771305	-0.0708223964246498	-0.0301408440442048	-0.019775047582045	0.0055228308363097	0.0041619405044232	0.0037335309139248	-0.0722172654150521	-0.0333200099407927	-0.0317434313934696	-0.0217665291871961	-0.0491850124405946	-0.019279715398624	-0.0655316833433241	-0.0282510374658145	-0.0458719589923811	-0.041567362546609	-0.080220716059677	0.0034170916504067	-0.0257444194177151	-0.049133764918855	0.0108454783118146	0.0013837178570419	-0.0675189192443044	-0.0203564828910586	-0.0811397111488907	-0.0673093967630242	0.0022053619772899	-0.0631036594637762	-0.0591520673932564	-0.0341884373523974	-0.0652980843732276	-0.0853258161593364	-0.05226608790402	0.006616437947743	-0.03160501487197	-0.0571368902356382	-0.0227403273851853	-0.063816199308696	-0.0631117169870117	0.0052221901235744	0.0018258188331534	-0.0685960685688961	0.002031744075552	-0.0515528559931421	-0.0690980719489375	-0.0208158764634685	-0.0590827481654981	-0.0223684120339042	-0.0499859321188286	0.0023590341253448	-0.0732103062795736	-0.0775972756231373	-0.0680143667718159	0.0047716684174834	-0.0353790723959357	-0.0651170989782463	-0.0421118763028506	0.0031643472663946	-0.037774185281942	-0.0295170935502116	-0.0314963219666908	-0.0562196012527231	-0.0630016479722462	0.0010328678855141	0.0032783466514921	-0.0318335620867426	0.0021454006747075	-0.0242459763712352	0.0037331018496552	-0.0409354243818447	0.0082260526068754	-0.0594951524141031	0.0026102435110662	0.0035373463534143	-0.0840674725235115	-0.0320538767376602	-0.0968547651609842	-0.0305283048875562	-0.0222840835141125	0.0100555860580347	-0.054114963076048	-0.0699205675090356	0.0043997996066839	-0.0286990245706288	-0.035833975448876	-0.0389235116335473	-0.0284392287714167	-0.0244982801731581	-0.0291808772537127	-0.0314838135895911	0.0114593679772544	-0.0723128513882289	-0.1029417004796908	-0.042511473245238	-0.046230545515736	-0.0478880422124063	-0.0296363271343345	0.0038755513540322	0.003204198042372	0.003570239692022	-0.172289788979994	-0.0240110929728368	-0.0372380638058358	0.0092053494178305	-0.0541425108920433	-0.0700121793237931	0.0039298666102681	0.0037013260052701	-0.0499096420389482	0.005153837476966	-0.0528765580724156	-0.0416142247153679	-0.0151355130033935	-0.0254730392898046	-0.0262791629958462	-0.0703866519654253	0.0044043452197063	-0.1147858205591872	-0.0694889493467966	-0.0355045700749738	-0.0821960299217122	-0.077682779168296	-0.0219001054246331	-0.0280238381786484	-0.0315718693359495	-0.0311444584145776	-0.1029697371656568	0.0081949874712525	-0.0641559833072753	-0.0313343840806335	-0.0415924404312972	-0.0344195567577621	-0.0638390261523857	-0.0420148390889305	-0.0279336641922659	-0.0243653699692902	0.017746860082414	-0.0393526139643424	-0.0250539172713882	-0.0491314223473939	-0.056668115283308	0.0105641421760051	-0.0671298733413767	-0.1059768700134682	-0.0644930956654433	-0.0735040014470625	0.0054266568207025	-0.0522467257494962	-0.0374791068437447	0.0072763899102351	0.035338550448453	0.0326940089306444	0.0467941342724422	0.0740133814089713	-0.0157899035680053	0.0629037717199237	-0.0150392722235456	0.0208974091881223	0.0372927377457032	0.0313378145932523	-0.0101980527608015	0.0373041819140958	0.0452706359392715	0.0169992434964116	0.0527493043016657	0.0298596394622973	0.0223525185289687	0.0043289423889347	0.0523226569598117	0.0243913720122172	-0.0144589108306537	0.0494518494166368	0.0259212730733358	0.0125997948944519	-0.0173677003052601	0.0269370316906237	0.0300814655237785	0.0122972431828324	0.0203751786775176	0.0013299157749364	0.008623920853112	-0.0145263305856596	0.0387981604556893	0.0703334803926867	0.0161442724017237	-0.0110973168279479	-0.0105688501176614	0.0278745261699486	0.0089412431832386	0.0430658104132533	-0.013232624854755	0.0733833207302105	0.0210035929893372	0.0351691998594238	0.073483247654403	0.0274756089920394	0.0936349401152703	0.0167945975701158	-0.0121536784633877	0.0234858934414456	0.0216685483624026	0.0285151873027271	0.0123932334612749	0.0217561176047598	0.020098452105259	0.0343225537102838	-0.0092818694503697	0.0746283742069241	0.0287302778236925	0.0153478277100985	0.0267746341627163	0.1006216020508209	0.0170454149441817	0.0402205219031676	0.104558187245466	0.0201359333689563	0.0231211298778923	0.0240265281923124	0.0452252855756014	0.0467054444709533	0.0349199214123761	-0.0070625516743516	0.0591055949239784	0.0257321571438852	-0.0085470795852095	0.0362082176416715	0.0567016246153793	-0.0099344114207508	-0.0119302555023375	0.0399171152064103	0.0281967183246366	0.0235001716790909	0.0138362219478801	-0.0054948953190424	0.0139489403889785	0.0428651988063527	0.0301886300908753	-0.0086092341395302	0.0597487452253276	-0.0101403987062968	0.0292564587070531	0.042004564821482	-0.0127210145906252	0.0693198581459619	0.0235388266349688	0.0339438674381255	0.0164165377985627	0.0478112770384744	0.0436706166233168	0.0622702768258925	0.0423678997719742	0.0273909146586779	0.0554749645142334	-0.0102079039268123	0.0610770893692822	0.0253297830918952	-0.014912943187848	0.077949595786839	0.0557343054847507	0.0597075317213554	0.0222063884120998	0.0422179495716864	-0.0135235707030426	0.0158722914464951	-0.0136456236999591	0.0575316326309559	0.0708920773786542	0.0653462650781655	0.0912615166092049	-0.0115691635833452	0.0349410153682758	0.022681417999555	0.0752554721587319	-0.0105725900634585	0.0612268938619484	0.0217501690046292	0.0813109379488189	-0.0143012216605965	0.0175608603550728	0.022168171086111	0.0400434270861636	0.0297615370540879	-0.0135719252759405	0.0401765082852151	-0.0192692619507633	0.0722703638732522	0.1497888433366301	0.0303549450272998	0.0563561244263362	0.0280207654245431	0.0345401358100023	0.0755262785912155	0.0231396612453178	0.0115893690438365	0.0750344694250499	0.0292275955610265	-0.0105719458254842	0.0124299364764845	0.0577879913533079	0.0757945001243016	0.0220908719982201	-0.0167489128670172	0.0223139362491225	-0.0146739374494593	0.076225147300807	0.0371308042673546	-0.0198737258323834	0.0169094553990543	0.0631707933106421	0.0339493572372322	0.0333514687443451	-0.009380228021936	0.0205015172346127	-0.0075857679727337	-0.0040703759765945	0.0303716770504249	0.0154995488970443	-0.0089950033910355	0.0407400502360512	0.0277047826306735	0.0252475594195814	0.0615476515706431	0.0313552158008837	0.0668920420213788	0.0767518876111386	0.0128514537201877	0.0251800481180108	0.0339344528240796	-0.0044811969574421	0.0166773120686196	-0.0044440648580268	0.0263462417524517	0.0149756613206998	0.0158747750097627	0.0524198435043096	0.0138595130877548	0.026039054652123	0.0254745953839319	0.0155424463944482	0.0853499452456248	0.0101404809956011	0.0251621661365845	0.0204819312200058	0.1103982668503576	0.02405486625376	0.0222175156868873	0.0187913776863558	0.0261570409241259	0.0237086386723062	-0.0074203698641869	0.0367221470143485	0.0489472438640654	0.0288661117621155	0.0141017534868089	-0.0155331095552625	0.0233591969339085	-0.0188967334251769	0.0580207311498073	0.0641179952481637	0.0169207895751531	0.040820136191463	0.035016205830666	0.0385796032364281	-0.0127449890845205	0.0193777288084146	0.1081658950945288	0.0442499973432302	0.0058779269666286	0.0605343624836007	0.0527693049965468	0.0158867558680946	-0.009435175461822	0.0093766507582248	-0.0048104178321054	0.0108005332526741	0.0668922369608362	0.0200785529672473	0.0075818811102714	-0.0030427019624527	0.0167162369309424	-0.0059619013847941	-0.0049420512108477	0.0138165537971862	0.0524035126171884	0.0323120547566795	0.0680470130036156	0.0488839905271588	0.0303851020020207	0.0356804507682541	0.0109179571982361	-0.0104072386678982	0.0126371920590315	0.0182705338975401	0.0515380691504592	0.0273758761364617	0.0321152309103803	0.0050744444245922	-0.0423533091884296	0.0182540557083567	0.0410241768895997	0.082012267537634	-0.0103449690701714	0.0909398869646562	0.0572926050666574	0.020852808370693	0.0053291321638932	0.0092450366137673	-0.0102155565552771	-0.0098964857594592	0.0207874039254194	0.0801762408302732	-0.0114764282696957	0.0322547702409608	0.0043310195282491	0.0374852580393611	0.010731611962752	0.0203238375932584	0.0673571013073795	0.022064991883747	0.0209500491871302	0.0645408146052604	0.0239767656392387	0.0599561902666379	0.0299002054205006	0.0582779826399373	0.0585928516065292	0.086730933155926	0.0629172540107027	-0.0096752624340759	0.0432189409846767	0.0201643649493033	-0.0136226221040312	0.0292942260247499	0.0385676289256786	0.0204559425871205	0.0592572501962556	0.0141597970783658	-0.0078801443145537	-0.0113746186336903	0.0122196989025224	0.0710011538641056	0.0354485678378531	0.0384810661119775	0.0607645658802669	-0.0120311705514553	0.0450597842373727	0.0143608206566316	-0.0064444870192728	-0.0170583334371757	-0.0079473164464672	0.0191193509020941	0.008523132941828	0.0304973394483984	0.0226258116573271	0.0791601715338817	0.0588486705656356	0.0488766755216259	0.045676333992702	0.0405181387400243	0.0693054026089896	0.0208812482376894	0.0242019438277364	0.075275871739275	0.0619511166552657	-0.0090219167683422	0.0401821999760161	0.0174022717594495
chr1:1000000-2000000	-0.2207432991954239	-0.2571869989714173	-0.2020552302931648	-0.0554055842321452	-0.2169799886617044	-0.1705644714082546	-0.249918753217142	-0.2257775907534847	-0.2846855337649979	-0.2705079015975556	-0.1747752033756349	-0.0508377253121562	-0.3452855364054535	-0.1554605224155693	-0.2251260351606981	-0.2048268068734335	-0.1759654206717004	-0.1928124912967102	-0.0441691340256367	-0.2684582977057957	-0.2603454720909933	-0.1875364967543353	-0.1347137772282752	-0.2304253640950083	-0.1397129125767871	-0.1723345698112225	-0.0836523895310073	-0.3459706736467633	-0.0469385100771229	-0.1700657587260289	-0.2661694364233027	-0.1861206241781342	-0.2272830974055989	-0.2259284274302629	-0.0493013705132743	-0.1468634063019812	-0.1616343267095895	-0.1676157348934732	-0.1792031298402153	-0.1606396074240301	-0.1870206322176913	-0.2479597561040386	-0.1223989000369647	-0.1605291602091477	-0.0769446816513869	-0.2743409300511977	-0.1120400248769459	-0.046407526967036	-0.0498484177724131	-0.0363176339922321	-0.2469535677117171	-0.1228060514619615	-0.3528516960087942	-0.0796851936851127	-0.3617626616975939	-0.341735050639442	-0.2865553768404657	-0.1756811576755552	-0.2786690528585237	-0.1535068666590701	-0.1622909015557401	-0.1615079752890169	-0.2741301246683569	-0.3596789187551441	-0.1515077283389615	-0.1388289178025699	-0.3967566970355973	-0.1374364877652422	-0.2372719987561797	-0.2919285647654308	-0.0698223056807902	-0.3521613850277199	-0.2137707697735799	-0.0477977772383265	-0.1593770134475687	-0.1383561217481562	-0.2616161588124635	-0.1619450542972748	-0.1464274404805761	-0.1427849013778428	-0.1754407485175063	-0.0685921722578612	-0.1727561892992052	-0.1578953273394251	-0.0765469038623204	-0.1194395475054665	-0.3077387008248332	-0.0652195692068398	-0.3844572505842027	-0.2300562576145684	-0.1086456897533296	-0.2595616378582187	-0.0785806950556743	-0.1737007016200016	-0.1861044032123563	-0.2554541434021211	-0.2384474109428307	-0.0783539900132434	-0.2265179800558943	-0.1520220665145437	-0.1298135179794474	-0.2304075081489565	-0.0821373851530335	-0.1638755908218754	-0.1926677011081004	-0.0998956673626056	-0.1730705942542204	-0.3410670419612389	-0.2179087575803522	-0.2739088591793419	-0.2139848204118646	-0.3955783284946449	-0.1516354538824521	-0.2177482743508785	-0.1952096778593156	-0.2078446636368398	-0.1882332544204644	-0.2166946423253091	-0.4876853525096501	-0.3817508011682066	-0.2907255572703723	-0.1981419582429421	-0.2517574345213748	-0.1758187767499222	-0.363408905556914	-0.1889859126857963	-0.2466245018131927	-0.2959577634461181	-0.2564376862832772	-0.2325301382000019	-0.2166450110498168	-0.2467730262447396	-0.2656830541665415	-0.2750417373849215	-0.1721979191211576	-0.0964118064685043	-0.1712791114186999	-0.1583600682362863	-0.1881888981477007	-0.1019942217810889	-0.1944998793928467	-0.1689208295593074	-0.1808720486654142	-0.3402928488903693	-0.1146737788490253	-0.2579529515949275	-0.110903736591862	-0.2212324549828423	-0.2504983029295306	-0.1597985877944581	-0.1067286853902262	-0.1125978539555838	-0.1027425276574188	-0.1695070622527777	-0.0868984019635244	-0.0579458974778571	-0.0793584071628059	-0.3097891106292515	-0.1396756042187217	-0.2247174017007786	-0.2008913451021289	-0.3368024687380468	-0.1876293637831718	-0.2601107057806145	-0.1432155698172491	-0.0904231056669475	-0.2677820368518966	-0.2664118919387753	-0.2279220403264719	-0.0903248142824405	-0.150951310137084	-0.1969475358833696	-0.1853777349230883	-0.1745881982042021	-0.1145685262300933	-0.2709164738326029	-0.209552207425174	-0.1718175083432901	-0.3232958712623598	-0.1842432268870267	-0.0780784759078558	-0.1471274603446925	-0.1925305102275031	-0.2593844818289988	-0.1750746475283826	-0.2254869915272154	-0.0629709248611039	-0.1702496821480393	-0.2274227018151912	-0.2676683578983749	-0.0537279819645225	-0.062234957063367	-0.2326146485874754	-0.0596120801095094	-0.2395895814320358	-0.0567522569388291	-0.0567267881435454	-0.1426686225366087	-0.1576161437067446	-0.2627034967016012	-0.2153874965389496	-0.2025991278125922	-0.1208143199735483	-0.2102025659328323	-0.0773892353189286	-0.0770314826609965	-0.1209547616372325	-0.074257029941635	-0.1208199477478713	-0.2293814660244748	-0.1123199092136471	-0.0642927130522203	-0.1290624000916173	-0.2307967249212312	-0.0729140575244352	-0.2391971894072751	-0.1320406266927646	-0.2024144692624613	-0.0493959453950787	-0.2191132676318768	-0.167667426781512	-0.2647775298013818	-0.0921701828374099	-0.2171287384386306	-0.1249169073210654	-0.2397133556808679	-0.0976514820463321	-0.1269992579789316	-0.2574099219287072	-0.2401690590753748	-0.0675600681914855	-0.2378454282307646	-0.1829889375011887	-0.1868133677573765	-0.1192856509615253	-0.1716489397584162	-0.1903467547314672	-0.2492866784197563	-0.0583424273910699	-0.1586302457213373	-0.2282039520119205	-0.2052590240824641	-0.1796860907203319	-0.2190130447170937	-0.0677262256509263	-0.2535406292098935	-0.1822241102779816	-0.2427469922712487	-0.0744410088714066	-0.0731066988599926	-0.1987553351499449	-0.0683293349270289	-0.0667339185728694	-0.0535119093888431	-0.0596473768832753	-0.1266533439306912	-0.1815000748793829	-0.1826512078339659	-0.157023302336557	-0.1500126947788125	-0.2040016523048514	-0.2334195204403537	-0.1904324799439489	-0.0497797341728081	-0.3065264627676951	-0.2368280258438018	-0.2518974670328963	-0.1779709633719164	-0.2733951465756053	-0.1674287216320402	-0.1765305174223151	-0.320776764561913	-0.1761552114561095	-0.2603596515621414	-0.2537939431878602	-0.0919222436881963	-0.3669159032650455	-0.2815587863928347	-0.2272635694765785	-0.429011661053941	-0.2056159734530848	-0.2280558626595599	-0.3789924343839787	-0.4251654993982526	-0.2152655956690654	-0.206234480788112	-0.1214105531480504	-0.0624183192578644	-0.1578910880395332	-0.2431737004785958	-0.2823262249034448	-0.0997607351751171	-0.1287144525381592	-0.461218177192949	-0.1716141385450592	-0.2676109301990999	-0.2049542768949041	-0.1912446831953235	-0.2978290902795101	-0.0963257284857484	-0.4571469117601885	-0.1576136068540112	-0.1414857252765934	-0.4198272918745596	-0.2134640442955433	-0.1187495811776136	-0.1797377801109788	-0.1978719293588159	-0.1530651156000011	-0.3508666961654862	-0.1197637823798491	-0.4551099310800681	-0.1068849671097597	-0.15131057496076	-0.2343191577449542	-0.1853825548816389	-0.3068715472657404	-0.1605954784151343	-0.1886160232085569	-0.1940533407520676	-0.444005190375316	-0.3137270352075567	-0.4026945270718723	-0.1738830451128745	-0.2469233007742183	-0.1177953347486011	-0.0960895474385225	-0.4378798004803237	-0.1391445757730957	-0.1153615048664494	-0.1485710709466249	-0.4078955892880508	-0.2357695907564947	-0.2572295617614176	-0.1591523607374939	-0.185456512188836	-0.2361759510630511	-0.0715551845812342	-0.1346298832116564	-0.2870209789931132	-0.1353337712848791	-0.2017532175824949	-0.1103292978880334	-0.1431226135223535	-0.0778101421764861	-0.1070711213351099	-0.1519252214117518	-0.140249983947231	-0.1359241258470473	-0.0526938210669566	-0.2444929965552046	-0.163847520041925	-0.1855688792558198	-0.115821237828141	-0.172174502881979	-0.0898440023752801	-0.0680623597613891	-0.0577150820302995	-0.1547206915864158	-0.0707789603371396	-0.1466355874557995	-0.1179098255444344	-0.0376726466879873	-0.1776870858690935	-0.2338908407357754	-0.1339531804165351	-0.2181085799427781	-0.1865749091442039	-0.1243290665994273	-0.2566880245018999	-0.2449700729172156	-0.2231171862162551	-0.2431102310474897	-0.2938898752372732	-0.0764115257406471	-0.059149861287614	-0.2300259120804783	-0.0570438472284566	-0.1913583969977307	-0.2068376156501015	-0.2535254853753055	-0.1123302420486483	-0.2389140097494287	-0.1363087866026597	-0.1471598506953695	-0.1144226172646605	-0.2576639484438031	-0.2045189796621167	-0.2211550105800474	-0.1987409080824333	-0.153268826239778	-0.2230634240245492	-0.1999908446882432	-0.2350092018913635	-0.1205361011063256	-0.2532071639308893	-0.1625108810156945	-0.0765641074995085	-0.1680653024503055	-0.2370563557824309	-0.3496610758535314	-0.1400884278225641	-0.2820162015743159	-0.1875369983155327	-0.2025656964022495	-0.0524845156705374	-0.2830196813532885	-0.0615589687980533	-0.106425620472215	-0.167984105311853	-0.0727509577241926	-0.1391153938049166	-0.2668119859721068	-0.0675383183727655	-0.1723046632866595	-0.1848720180800178	-0.1355650056955297	-0.1247060822984146	-0.1732351669184135	-0.0628947625969268	-0.1864050743372578	-0.169781768949005	-0.1468319349002232	-0.1527037679945526	-0.2696648628313012	-0.2142255923286723	-0.1358338303869266	-0.1294939076599693	-0.226439379705135	-0.177613724651858	-0.1561653109324156	-0.1149563718643263	-0.0484765955748	-0.0571596648852547	-0.2827663497510902	-0.2499790350579139	-0.1627935187502915	-0.0611923517274955	-0.224449666035477	-0.23490022309872	-0.1376488184421326	-0.050015211078657	-0.1658527434664697	-0.224346303970537	-0.0724212110178189	-0.0824638672234787	-0.2553488759148951	-0.1190152233950967	-0.0497065749280281	-0.0761583905701972	-0.1358044500441373	-0.1359847578175546	-0.3013734278572573	-0.138797354450051	-0.136945708980545	-0.1308910671191253	-0.2656079416198719	-0.0617282876143162	-0.1395590095489891	-0.1419123603390598	-0.2275670884960378	-0.2541449773388102	-0.1452024997464615	-0.1059701417975644	-0.0604645411066257	-0.1404472830331158	-0.2231727478267661	-0.1754458660852485	-0.2642741229685718	-0.2383183297245493	-0.245203375225075	-0.061262999667477	-0.0625399165623269	-0.1421175042733411	-0.2107366762510876	-0.1198454274425937	-0.0604691218238821	-0.2672513796401277	-0.1795562183287122	-0.1055150934423943	-0.2328635936882909	-0.1192329348798907	-0.1231187159662938	-0.2942492446100082	-0.2295664952612203	-0.2743263420123463	-0.1893980549904914	-0.0754393211471414	-0.1538767676919126	-0.0881354703632488	-0.2789543149174145	-0.1520673479481911	-0.0803539493251769	-0.1367497274242027	-0.0707055378078273	-0.1874348134167083	-0.1650660039610891	-0.2160607149405981	-0.1483707366307622	-0.1763345369892804	-0.1182524108041659	-0.0715208040440893	-0.1930303534611714	-0.0747061285265053	-0.1899398092496159	-0.1047068612693443	-0.1457923140233138	-0.0680337362338944	-0.1561671212858316	-0.2672573488687183	-0.169344656026997	-0.2070437774870516	-0.1665763166407466	-0.2502622290669528	-0.2305253318941795	-0.224927442074655	-0.2239793708430588	-0.104619623351704	-0.3616313502863821	-0.0794566989045882	-0.0203062248694218	-0.2023256131824486	-0.2059064884443283	-0.203238895549914	-0.2020113217630093	-0.1096682633430703	-0.0319678651862761	-0.1414207801090033	-0.1595774397501161	-0.0616523172003404	-0.0526871106983325	-0.2407197091304964	-0.1186690801834913	-0.2531465418739373	-0.1793451495078413	-0.0836344353277366	-0.0856782668687952	-0.0974531062338617	-0.1911244428213775	-0.1115852597525965	-0.0285227968928072	-0.0926503864413582	-0.1459501529963106	-0.1187864238508874	-0.1255073043745916	-0.4395987635678451	-0.2299982083542798	-0.2734805178329784	-0.0621490375016732	-0.1945557131099384	-0.1815555417678042	-0.1628088878584718	-0.089231982384474	-0.0934267591435478	-0.1647602995810253	-0.081550537122911	-0.0997759140975744	-0.0332962080893658	-0.1390821373325515	-0.1050931959828423	-0.1049304906316839	-0.0900045774453144	-0.0339805325009497	-0.1266448761564531	-0.1401980540163448	-0.0581337831594007	-0.1714033176946627	-0.2570518922224974	-0.0741005482645501	-0.0539163813261401	-0.1811802504083791	-0.0693279391702971	-0.1571066108995949	-0.0953058706606185	-0.0975048991352615	-0.1438418540842815	-0.0751350627977244	-0.2341837884383537	-0.068856710925944	-0.2901110264120165	-0.144850440984084	-0.0619287881112109	-0.1235504336586513	-0.1297464778054526	-0.1240311220838262	-0.1360394957500782	-0.1414606727997533	-0.3191979004614572	-0.2352920494207563	-0.0904592862363621	-0.2310003772086058	-0.2618287305313849	-0.1726921636706548	-0.1472996394800829	-0.2256637900799121	-0.0247224161034433	-0.1869249883646621	-0.376261208090138	-0.1754741537170097	-0.215965152074979	-0.2527633474028457	0.2854060179447443	0.3973924203631269	0.2879496930037481	0.0830394672613073	0.317023868630874	0.2049381615391042	0.3105176189200811	0.1117073584177084	0.1769099783138056	0.3183376020023883	0.0901635185939319	0.2345503229048192	0.3757664367668929	0.1053211677825625	0.1195292257622301	0.2040937301803226	0.1225821177638583	0.2185863336390565	0.1563876593413544	0.0197253251978488	0.1409252170959655	0.1476004211768729	0.0746457802193897	0.1943467069539131	0.0028214671479209	0.0607270612079498	0.058088159774806	0.1852825386949435	0.1272162108861904	0.1127172576577683	0.130428874127646	0.2217360334794484	0.028148805052605	0.0244003595750102	0.0618260677514438	0.0563569690721084	0.22060470932328	0.0311414285050701	0.204396232566393	0.1028197806180096	0.0920975782002267	0.0265723493363613	0.0736299093718298	0.1546688605993666	0.1622427800781419	0.0271375534640533	0.1630281069676337	0.1270249299501981	0.085853989880048	0.1218906366660198	0.1843664901956225	0.1537744738568922	0.1734111929834157	0.20437842488858	0.0300531005167995	0.0383919065041773	0.1560583482432867	0.0917795185664119	-0.0064994495867968	-0.0016069867209148	0.1368403379639572	0.0998048603715057	0.0998010526827865	-0.0090363521056988	0.1347720592900286	0.1586911961533025	0.1964429843604937	0.0858199312470688	0.1772954607048854	0.1493752360946929	0.2806653757509397	0.2112680319250774	0.2972776312648502	0.2139498805295848	0.0523796204503898	0.3398808970274675	0.2026742086557958	0.069459790304244	0.1594916247849739	0.3097810772363389	0.0752229514569981	0.2848482877844353	0.285844498931699	0.1285104720359684	0.1395770775799895	0.1681347961803054	0.2385132246278705	0.1209854571567317	0.081841724895457	-0.0077251153079648	0.130492702564746	0.0167156852557071	-0.00483297818753	0.073556493001049	0.1431293221289287	0.1873929172248698	0.1495565029808521	0.0109706098882667	0.2218187317175997	0.074402991440537	0.0333478795572567	0.1398299680433794	0.1331610322437399	0.1247431359754922	0.1079917848024097	0.1480451761693256	0.0325390504257173	0.3675861714319695	0.1185329764198609	0.1037706719341547	0.1015890006344179	0.2718875489746279	0.3136776092565598	0.2021158590540974	0.4670796876975589	0.323557970306701	0.177606934739104	0.4211555631110257	0.0545948194160816	0.2041601042894403	0.2519576038569463	0.2583886173105016	0.2893792393151267	0.0523752541910607	0.2896199429067809	0.2528989574127706	0.0845328123236792	0.2518140990463206	0.1755714896228035	0.1630319870327344	0.2716943711010606	0.2596926883951852	0.283883837219976	0.1157845164406055	0.2802947956555366	0.1572248994076008	0.202141312921106	0.3025891942736718	0.1643832325500857	0.0985736727418654	0.1547247929913116	0.2889445758854498	0.2664511257862457	0.2751454985293733	0.1752228290131688	0.1386696381932615	0.2546898182515667	0.1490417466947698	0.3692607383704671	0.1967425301093274	0.1013429772232105	0.1109811389085659	0.1519236376829745	0.1763775576022905	0.1527039164599468	0.1058693462198575	0.249268311533966	0.1662050418318788	0.1113876094490322	0.1664840223781848	0.1073966824971923	0.2807538370798972	0.3079432331150756	0.0836760318583468	0.1709815583783054	0.1953894987818422	0.0967387831685462	0.3446630135256476	0.1088031752791443	0.1179431809223184	0.2080166280761749	0.3564621096225832	0.2759173381805355	0.1495026197929792	0.2809078821524274	0.3268605297903727	0.2770591954469383	0.168354290466743	0.2454433787342035	0.1185950734285773	0.1430499381674521	0.3145143343339474	0.3036685076802982	0.3143464658961102	0.1954961567326386	0.2213428652611732	0.0910558845264291	0.1613954689154385	0.1921271161155768	0.0957039680937839	0.1152468252646165	0.292132978219858	0.2969429283509348	0.1872372282532316	0.1777076388066076	0.3476362088851786	0.3348121255523003	0.113081176686858	0.1741046701798417	0.145486147243196	0.2848866110608566	0.1846129354515753	0.1866753182831916	0.1766675466680932	0.3512334940156486	0.3213397555642096	0.2022491653716713	0.2068995111117235	0.220741257054498	0.1642322343490962	0.1937591757392937	0.1448638687759832	0.1352830152514944	0.1638073399403799	0.2155442701467438	0.0951796812241263	0.1105916396276959	0.1455333185421821	0.1637310985074773	0.2230639298811819	0.3651526979923804	0.2268776023652817	0.1855219961377016	0.1133921843537609	0.1246782381308686	0.15814812695141	0.2334526463282085	0.2343734341658743	0.2172309487357214	0.305564541929723	0.0923504462177283	0.3335586053392991	0.2873472851750124	0.3632281315376117	0.2646213100873446	0.2127097438502785	0.0721618258222797	0.108735990340357	0.1134073431791833	0.0814156947542155	0.0908754538109417	0.1390117815840768	0.230367533516737	0.2128869231463246	0.1153397057139836	0.1801648576944954	0.0908014393531983	0.1633425335698858	0.2268680793454484	0.2915430294048288	0.0584004491201385	0.2498137840347061	0.0771615410819861	0.166592616447023	0.1804653571286917	0.2918661011972277	0.2855760961486993	0.0396646462884725	0.1332327480282761	0.1966757440887239	0.0463551156468158	0.105379153041963	0.1218504241427811	0.1067861065631996	0.1430635869799087	0.0527699949179039	0.1691335277316818	0.2011504910894302	0.1993456685658021	0.178796399334993	0.1132228893766436	0.0594125667702429	0.1848087500509544	0.0595704319332927	0.2386375035972822	0.1094295232091493	0.1827806477395907	0.0567757240839587	0.0726503011272831	0.2116892848723267	0.1330518915168817	0.1484568409156272	0.294610904001336	0.1498240340756983	0.1499480266226162	0.0628582097554411	0.1431408930400254	0.1353699847039631	0.0445323759381693	0.174513528291836	0.0259853181769159	0.1014468263560501	0.2241115315733746	0.1656356227047235	0.2555942701643023	0.262885857632229	0.1130076351418252	0.172800310701684	0.2905196981568183	0.2757799779286263	0.0793512454498223	0.2632038356917907	0.1484534923707214	0.1727597827528458	0.1843251733595889	0.0832619607402258	0.0036853848813226	0.0070248485996001	0.0025831266798688	-0.0133137983829703	0.0405475353274203	-0.0024492175095439	0.0180784675420088	0.0194559687100551	-0.0031453024605593	-0.0080435980293294	0.0019817820624909	0.0381280543870427	0.0354913812317322	0.0060884837375435	-0.0031944040216132	0.0497871983907558	0.0322331842025141	0.0127630303644991	0.01354643363364	0.0462562365527095	0.0232585344512931	0.0271061654382153	0.0402951092372505	0.0325392350048338	0.0096719830578184	0.0207449867551274	0.027697241574602	0.0151652006905676	0.0494569601252469	0.0174940525372464	-0.0135006833998996	0.0343449172117241	0.0402825837226409	0.0202119334518844	0.0128626363241484	0.0470987363596498	0.0427392380817464	0.0063888051948833	0.0432180240231753	0.0063503249721929	0.003293292633902	0.0394987895182883	0.0143355195506805	-0.0042389168471131	0.0511453618344153	0.0133236018204668	0.0017154773442123	0.0105821658782752	0.0013126371964546	-0.0036773364562382	0.0061343934561162	0.035212636330345	0.007597384193818	0.0228605238769715	0.0329419177270912	0.0016233607882572	0.0257020637156728	0.040887110713752	0.0405552648237106	-0.0015487641682568	-0.0045368849073245	0.0108624273912798	0.0370897586425056	0.0298659236961373	0.0454395041948506	0.034122619263487	0.011522034082231	0.0084839276987708	-0.0033359460840744	0.0349064980102065	0.0161307977567997	0.042251893559219	-0.0073166936719612	0.0101941916020466	0.0112468412100542	-0.0162477641528819	-0.0124833738725046	-0.0177578462406762	-0.009785289437161	-0.0048440121312605	-0.0069277888318109	-0.0035558372920853	-0.0086684678758654	-0.0235780367739477	-0.0504504795076007	-0.0169445809291599	-0.012891857943413	-0.0423901963744011	-0.0141518779739637	-0.0143395348158769	-0.0197418999251625	-0.0419289860696436	-0.0214556450199413	-0.0162753793788537	-0.0197740605250258	-0.0163110775374976	-0.0138484960025247	-0.0191781532435035	-0.0288855730084362	-0.003488507484769	-0.0525252236799255	-0.019547260748179	-0.0144780567911823	-0.004936685196852	-0.0670770071364851	-0.0596998466718895	-0.0574132446141925	-0.019421590205946	-0.0813359874139387	-0.0823317393619994	-0.0670306063390311	-0.0626679719148228	-0.0573887305150438	-0.0188296017670112	-0.0467321936182437	-0.0159991407021644	-0.0091583765763264	-0.0492453875733802	-0.0565129678407539	-0.0174360915501831	-0.0459328561619561	0.0015871488153309	-0.0174695769865742	-0.0093234439510132	-0.0057461467818726	-0.0183156596938502	-0.0453012936909696	-0.0051448563122812	-0.0721774160704337	-0.0198694114054768	-0.0731090892613299	-0.0123510972818887	-0.0078273524355156	-0.0364971990085764	-0.0112819417652059	-0.002522914066861	-0.0359792545999702	-0.02119450758718	-0.005881151241861	-0.0350872211429597	-0.0128495669464969	-0.0549606410593635	-0.0421964108911461	-0.0439520343567841	-0.0337308047500644	-0.0487644673624659	-0.0486041689156597	-0.0060648122506758	-0.0073589307755774	-0.0007596492037532	-0.014146548284628	-0.0001984061763676	-0.0479177531667356	-0.0401758470063192	-0.0620785417964983	-0.0191551583314835	-0.0482313101816823	-0.0779724652363039	-0.0403167456673816	-0.0768563644592195	-0.012280189554729	-0.0045949348463659	-0.0370065386582577	-0.0495697196364875	-0.0196425175130465	-0.0450674905951199	-0.0169587105165011	-0.0652373043564289	-0.0407455364049836	0.0019691586781431	-0.0251478199944954	-0.0684219018239663	-0.0511241392609558	-0.0519534728229615	-0.030589809612872	-0.0540254772563621	-0.0514890264985752	-0.0174255952655672	-0.0154384084974359	-0.0509848998904981	-0.017506420500854	-0.0518629595043213	-0.0584191759553427	-0.0015379190230267	-0.0054248548273211	-0.0066926815505158	-0.017717101208665	-0.0231980370015089	-0.0464865253332611	-0.0062840564172332	-0.0325369527587618	0.0009263633712946	-0.0052809553716529	-0.0146139658143483	-0.0486448765891281	-0.0627508201652964	-0.0581311057448323	-0.0800810076673215	-0.0051132231519495	-0.0601848988803664	-0.0427954809701097	0.002899903959683	-0.0046120578505444	-0.0131365305083433	-0.0549403432240216	-0.0784035804108182	-0.0374258421811067	-0.0556933484088582	-0.0522364605895872	-0.0141089242526164	-0.0500758753940944	-0.0166887774786005	-0.0568102671012806	-0.0846551738284696	-0.0608610672655994	-0.0732531253123301	-0.0140512024231824	-0.003153600882178	-0.0660988958296298	-0.001088158421104	-0.0176674876866231	-0.0628625925583775	-0.0457041636505982	-0.074866315772477	-0.0430244857186425	-0.0214157755809145	-0.0207179527954391	0.0019848135795586	-0.0348545859852693	-0.0182530215198409	-0.0030195384021355	-0.0187620552335142	-0.0875119132463437	-0.0412337730326323	0.0020584185819478	3.717046584754366e-05	-0.01994171892341	-0.0207007132759262	-0.0185609289926102	-0.0359282349318086	-0.0053073468396646	-0.0518164160689547	0.0022381353060888	-0.0565328610708024	-0.0477096897758189	-0.0127370678362285	-0.0589885928168651	-0.0773437523212121	0.0016527795600225	-0.0175879166547157	-0.0495046345005363	-0.0205993784202685	-0.0162039501742812	-0.0738561974961641	-0.0413982124830608	-0.0193284610616835	-0.0347564313102034	-0.0133981296368582	-0.0718873437215992	-0.0566851208779201	-0.0591685431904308	-0.0064878597543437	-0.0564389403332497	-0.0559267929252295	-0.0419600413322878	-0.0577183160560838	-0.0516682423146439	-0.0551323950271762	-0.0323129783926614	-0.0285490510449208	-0.0139922368817481	-0.0547059914542414	-0.0171710139296638	0.0017025768668737	-0.0509606135440296	-0.0436862048840891	-0.0041912955089327	-0.0493680778230745	-0.0585506526443273	-0.0309048180128819	-0.0044212544929709	-0.0476998170206536	-0.0018229985238442	-0.0655758784199696	-0.0490287763803991	-0.0005752426818778	-0.0233165894770595	-0.0573508489706708	-0.0437022680704461	-0.0118881062263428	-0.0313090659130627	-0.0010246160246498	-0.0213951020497873	-0.0741071449499629	-0.0196210124635643	-0.0150028543221799	-0.0151287923838777	-0.0103810061765199	-0.0630346184879259	-0.0583205681001077	-0.0185383337494606	-0.0017272671510089	-0.0302763957993908	-0.0635511790023581	-0.0003983662498012	-0.0524838264935659	-0.0484208095532037	-0.0071530692296138	-0.0463247536137061	-0.0195060389981252	-0.0360575674638017	-0.0407458557437273	-0.0276380214039207	-0.0020818637520014	-0.035374076191664	-0.0046493235767771	-0.0722957574856989	-0.0546099892779628	-0.0872974799770559	0.000286033256473	-0.0202699029083914	-0.0451624630459449	-0.0251536547010047	-0.0773933454558634	-0.0004932677781182	-0.0516819820293262	-0.0674775406943019	-0.0564721024418792	-0.0030597828605268	-0.0672197307826877	-0.0568528564983552	-0.0023661981919809	-0.0756331462263985	-0.0140767602616208	-0.0163090211900613	-0.0499868842480225	-0.0931662248551255	-0.0429452260162941	-0.0464767907747082	-0.0532350013200539	-0.0653287398791824	-0.0797912773807271	-0.0165592839196088	0.0028969447412258	-0.0454719782780306	0.0017903412876414	-0.0482947380545456	-0.0179071582301989	-0.0158065464320251	-0.0017291541983453	-0.0691439651597846	-0.0721788488158695	-0.0227140253750202	-0.0640250518568548	-0.0857812972830474	-0.0736266355601035	-0.0727208484551906	0.0012753799918695	-0.0190470574329061	-0.0223636506848962	-0.0242183173432918	-0.0037750709328087	-0.000974916015385	0.0031860148587304	-0.0730646434839531	-0.0532900858181697	-0.058243308542996	-0.0627620252897393	-0.0470534911748558	-0.0577570370797579	-0.0510190637953272	-0.0461917416879405	-0.0545964685937056	-0.0191672821356396	0.0006490272415373	-0.0486822601106648	-0.0069272394492631	-0.0202428191644187	-0.0620356966299272	-0.0720573925329385	-0.0747325244959663	-0.0423025478912719	-0.0720018609360998	-0.0802679837548228	-0.0169636069650809	-0.0557233569298044	-0.0190220115368085	-0.0625499565254763	-0.0047761363667844	-0.0178611961209453	-0.0164290820751402	-0.0527802867183742	-0.0659490516617542	-0.0085638857037838	-0.0754767548199539	-0.0501012247989544	-0.0056124803131001	-0.0160879475730575	-0.0146084566700781	-0.050204160357193	-0.0114469943081827	-0.0701532654046789	-0.0278002631826273	-0.0608124214735986	-0.0191567393683101	-0.0024587492668229	-0.019578577839089	-0.0187440502884137	-0.0519383943046383	-0.0633033956318022	-0.0687075510297388	-0.0505238921783276	-0.0259150849242962	-0.0120108436065337	-0.0167083187925691	-0.0236724285068658	-0.0046859958322445	-0.0649410524376222	-0.0091839371497408	-0.0143293949423021	-0.013435850138054	-0.024436717796998	-0.0356952454101741	-0.0650647922389544	-0.0544196936685446	-0.0102233994818216	-0.0499847335740836	-0.026753481551139	-0.0160109627803604	-0.0146083561352924	-0.0434924247505352	-0.0161578926268487	-0.0676175479283939	-0.0344606355161213	-0.0529584650111484	-0.0387636407398936	-0.003454843180252	-0.0242736734682886	-0.0331390080942747	-0.0100439918176445	-0.0558238084755603	-0.0477143899599759	-0.0409446454653391	-0.0231619024235093	-0.0433484666408935	-0.0157258818925632	-0.0549330071102535	-0.049433692547865	-0.0536032650425911	-0.0022102534627666	-0.0406255981897828	-0.0446658067802891	-0.0182273335877042	-0.0765090026293017	-0.0165830237434904	-0.0032476472657707	-0.0161890527676151	-0.0141305519866852	-0.0011235112093578	-0.0442630189674422	-0.0376437564293689	-0.0176338703735174	-0.0019030018750607	-0.0409729930731549	-0.0429261303139925	-0.0014317144718106	-0.0140511253034701	0.0026028348439776	-0.0204062177568213	-0.0364136316846095	-0.0309056612795963	-0.0046868450675173	-0.0440705559692063	-0.0321003033941635	-0.0311860032834967	-0.0261490756526089	-0.0447560544017207	-0.0040184085870066	-0.0363424806509482	-0.0165982686257441	-0.0253101019629003	-0.0010046347522997	-0.0372913995290596	-0.0478543205943932	-0.0255801825075969	-0.0516722232915984	-0.0050869442826168	-0.0377061191671269	-0.0147228029939138	-0.0018364124397057	-0.0164417085582136	-0.0338800968801907	-0.0629591707027171	-0.0349070306392607	-0.0416145879427044	-0.005188030607337	-0.048411973687664	-0.0060939149635042	-0.0384036640013527	-0.0624997305782526	-0.0426951908041618	-0.005073279710786	-0.0041406829609029	-0.0611899514177847	-0.0041271141655828	-0.0388823524566434	-0.0515319990601521	-0.0565318926128759	-0.0426548470205063	-0.0464542097636197	-0.0160026568879974	-0.0487461167168283	0.0066686209344083	-0.0723681246224952	-0.0023109434666951	-0.0395939082461627	-0.0569126985594474	-0.0454811469118037	-0.0537158197700808	-0.0369059078383306	-0.0162563681347733	-0.0253821676258358	-0.0579384102939195	-0.0643091802418813	-0.0599356712340755	-0.0585504277689026	-0.0168840646010021	-0.0573261355271375	-0.0046464303494218	-0.042610599882207	-0.0270119768414615	-0.0192684409907555	-0.0694287834215128	-0.0457192861987595	-0.064384040757427	-0.0530089763829875	-0.0686883487652185	-0.0688164038316999	-0.0638515243964405	-0.020764666606764	-0.0425076564970908	-0.0553537280528132	-0.0392300515200788	-0.0315177923063443	-0.0214946776118342	-0.0533444708083148	-0.0643513760290307	0.0036764382038298	-0.0266980987886325	-0.0597665948059193	-0.0517148708209307	-0.0662173347822996	-0.0620865374343406	-0.0642114928572855	-0.0619891048742761	-0.0149834362698368	-0.0176198849241008	-0.0213699331363767	-0.0032413043769339	-0.0530968558912453	-0.0374405485028237	-0.0023602535511783	-0.0535815757021889	-0.027656195718935	-0.0297265059118456	-0.0180286302326377	-0.0456716640976413	-0.0168671700366187	-0.0182472448330292	0.008378573583309	-0.0591045752989263	0.0002374910260641	-0.0160158375394597	-0.0752551489575557	-0.0737724424750311	-0.0271841362241056	-0.0602455770928204	-0.0557363875672799	-0.0501419209675124	-0.0362396327441808	-0.0562626341462928	-0.011290378720282	-0.0655421098960726	-0.0711358700731059	-0.0460081956319451	-0.0296203245817797	-0.0056251035992856	-0.0626159206585876	0.0024918485322149	-0.0534066235160741	-0.0556531842706469	-0.020667043581826	0.0162737507606382	0.0024467136170485	-0.0063419798475426	0.0049846777666605	0.0260326950975842	0.036896233181465	-0.032927974618288	0.0634214421592758	0.0176273355366964	0.0066666815474083	0.0037876144010464	0.0442129767818305	0.0098474621768234	-0.0030525339549686	0.0106859546216276	0.0018784536235399	0.0061416101395415	0.0209989342442994	0.012060081665578	0.0187729118540015	0.0103870597771769	0.0569947075065494	0.0189185747480058	0.011947810857967	0.0076990742310648	0.055694307047089	-0.0008691236566917	0.0137644446288638	0.0301888419011741	0.0152814437922351	0.0220332652480216	0.0160447336027603	0.0523438969582363	-0.004634610244982	-0.0110434613697874	0.0385724370333604	0.0496621342596746	0.047807395340858	0.0184268426720737	0.058004156462543	-0.0021411732215368	0.0301769587342573	0.0267760683342012	0.0171792529778484	0.0107499142216968	0.0154296559252689	0.0047018164589945	0.0257248073867638	0.0163558978874107	0.0416277205032959	0.0119853689782773	0.0119311146936146	0.0180394295542961	0.0074406218796237	0.0109634415834897	0.0329365966834498	0.0160094859531161	0.0491231103511912	-0.0053887525421607	-0.0089278417369288	0.0516093944871919	0.0439742179090741	0.0023996813945477	0.0377106155815526	0.0308128295524982	0.0191782437375099	0.0530816434556091	0.0150199980767892	0.0132702556482912	-0.0027950853078946	0.0014714400439777	-0.0026697304809113	0.0426190167390217	0.005461840289454	-0.0090659374671014	0.0477176351715087	0.0576648517489442	-3.3150874041491194e-05	0.0564067877484415	0.0428045020861942	0.0336256664288501	0.0167181435917928	-0.0077185029065444	0.023721449170004	0.0416044429877931	0.0389066087474733	0.0282696054944422	0.0171202240820602	0.0357616331692504	-0.0002560406710483	0.0382899753282732	0.002040107244805	-0.0002060700778709	0.0440153703920435	-0.0117166493520585	0.0134791847060192	-5.9887956728234455e-05	0.0144200797572736	-0.0021643403457229	-0.0002999337202756	0.0007435347353278	-0.0005865569648794	0.0406534524348696	9.013733731395098e-05	0.0441716889046661	0.02366093414631	0.0636584463906229	0.0510924549475145	0.0131902545673433	0.0123602233208018	0.0090833548171605	0.003231064888602	0.0022132525474254	0.0508310505483849	0.039739552918279	0.0399722661616858	-0.0180032833335261	-0.0066995284335393	-0.0009587099741078	0.0113136515954668	0.0413446124675516	0.0028865979988457	0.0136033821987337	-0.0042460959396432	0.0441059949855588	0.0226884148697551	0.0160048435299316	0.0072345812523869	0.0468168003498648	0.0338639457183391	0.0128099291766949	0.0324831760799038	0.0445202279885662	0.0358899747136574	0.0067625060761965	0.0376408361673876	-0.0173728521555599	-0.0186965358524225	0.0151361974162516	0.0144128019176376	0.0156079386987749	-0.000887898889049	0.0082544014548861	0.0131181149189852	0.0263329418249026	0.0200421396288952	0.0013705522710158	0.042730176290508	0.0336043924735176	0.0286160081127675	0.017292395396842	0.0128230068662679	0.0326752780039178	0.0112494766822301	0.0435394656994636	0.0222593617718523	-0.0046034485323482	0.0421876292081195	0.0109681782218952	-0.0034649610366265	-0.003551633297093	-0.0058896045419437	0.0312896268479352	0.0531401662573585	0.044924094206982	0.0638998422326118	0.0121104998839858	0.0194642610915571	0.0421997550104754	-0.0026724084782066	0.0294900024114938	0.0137334172103289	0.0012812068837223	-0.0063206289939367	0.0191947980801065	0.0412230137900687	0.0414375027940921	0.0119926204183645	-0.0030889480882334	0.0454556197597018	0.0180179691531269	0.032773812687632	0.0263034493354914	-0.0026197849094492	0.0002569904921788	0.0216493585144409	0.0077909646482225	-0.0014829931450375	0.0005340033064626	0.0316807564463875	0.0181901156783143	0.0294689640944226	0.0125422110465792	-0.0073523454158258	0.0317783598213108	0.0024603217535471	0.0114724351610215	0.0107218009768961	0.0293100467540046	0.0177559799401802	0.0296766966531906	0.0299075679175635	0.0067395858392777	0.0121300364499631	0.0093176725443371	0.0578748544352989	-0.0048634302933802	0.0395300100621237	0.0022103839390679	-0.003046437293265	0.0081836347682233	0.0066083867934089	0.0273871282242941	-0.0038098567476719	0.0362098519492282	0.0215999861922176	-0.0239836737008696	0.0045549058249821	0.0191766058163065	0.0044479901285562	0.0039925174425299	0.0243360628527391	0.0337191600940085	0.0231163864905835	0.0374025942423961	0.0189932116038023	0.0026088808987859	0.0154761463332822	0.0372257457397409	0.0575756651081612	0.0322430583566001	0.0437515572978301	0.0267747335520745	0.0104812550507707	-0.003242062164057	0.0105202117984654	0.0067783916679848	-0.0037153887981486	-0.0026860480325695	-0.0006690703375967	0.0274292483787186	0.0296976645294446	0.0162839592858701	-0.0026995762929355	0.034550597413303	-0.0055716709718233	-0.0013750191114482	-0.0482775098295217	0.001145209360271	0.0122484623547264	-0.0066559351240362	0.0269809524919206	0.0449681526444743	0.0299302275870404	0.020325454365683	0.0129760452298336	0.0351846983319841	0.0328871485691598	0.0469915077888514	0.0434741661515024	-0.0073512144155241	0.0231958080292905	0.0482621880932357	0.0096246680336323	0.0248143758630488	0.0050659633107493	0.0087271521708659	0.0440469953159226	0.0266382442400548	0.01359320132251	0.0168425158151551	0.0140753004025003	0.0160793305259056	0.0104903536985645	0.0127897856580953	-0.0102916772811227	-0.0011091595246471	-7.868434427664748e-05	0.0054548222447881	0.0449826628691387	-0.0003293720637753	0.0149772548124517	0.0417832159820076	0.0166387910247908	-0.0047997970937229	0.0148360579340841	0.0305059684598927	0.0339298922017851	0.0513621976496964	0.0375648983112575	-0.0027896191264037	-0.0017504636810057	0.0004410055049781	-0.003155567003879	0.0119098427937091	0.0393083128014064	0.0204941553587928	0.0378227758303449	0.0395316232182744	0.0510623506004935	0.0432427540209001	0.0093401658835494	0.0269352309466581	-0.0054964781413504	0.012384955801159	0.021743894566545	0.012147789283599	0.0003682733310045	-0.0056174203223791	-0.0021681783288549	0.0022290226043937	0.0092025927103774	-0.0055759023656555	0.0140849977669099	-0.0012394737729394	0.039996109653327	0.0080940472419105	-0.0017649576049886
chr1:2000000-3000000	-0.068049552393027	-0.246226096845555	-0.0866538268473425	-0.0337545967511206	-0.0910039891742981	-0.0383172363750697	-0.2364694766718095	-0.2302008686453666	-0.1376042706449771	-0.1251340445536097	-0.0544788512003051	-0.0489323217242222	-0.117910376904001	-0.0438733697617393	-0.0590818781163327	-0.0647870788650926	-0.0410083681201481	-0.063623131684204	-0.051870775970573	-0.0957777905299594	-0.233277609338625	-0.048613156164111	-0.0324006404743481	-0.2219775571342875	-0.0346273225760261	-0.0528324258518367	-0.1096654676862254	-0.2898471462084775	-0.0475377029061261	-0.0340464236434236	-0.2783451709173991	-0.0670620256617675	-0.0704097619510596	-0.2503515494004013	-0.0514117631196576	-0.0342616289609698	-0.0330413537989181	-0.0472653530111219	-0.0569761491115284	-0.0422590251815375	-0.0881957839452926	-0.0876589788789587	-0.0589838851344572	-0.0332813015956457	-0.0772142049711308	-0.1277884234557856	-0.0583611367218498	-0.0547409467470864	-0.0435522255254272	-0.0449072640080017	-0.2701414498708573	-0.0342478850696524	-0.2930941186775367	-0.0737670998814921	-0.3656016409141083	-0.2190521583532143	-0.2174366056266293	-0.0524369049980068	-0.2643416437440523	-0.0547211082174222	-0.03669495151255	-0.0548728689474801	-0.0983901149388661	-0.3080768254211503	-0.0655526506439017	-0.0511897839593974	-0.297688209150963	-0.0517434258367092	-0.0685752129384793	-0.0853937915322654	-0.0667731779241606	-0.2472219082547476	-0.0905061021670278	-0.0497665686843545	-0.0854970414182281	-0.0349172535281084	-0.089683912734049	-0.0396959491215341	-0.0304137947454222	-0.0566226355958148	-0.0606504734998799	-0.0684079168199213	-0.0735232410565464	-0.0456059834348055	-0.0799404893997357	-0.0328555514811959	-0.2882234478363218	-0.0559409467407912	-0.3207818696803973	-0.089176740176713	-0.0550683077116174	-0.266152454947979	-0.0651144607234219	-0.0347136781980101	-0.0532615522431214	-0.0769798063954924	-0.0997729061516335	-0.0719137392772406	-0.2079978526791414	-0.0458251918553241	-0.0144436692670569	-0.0853140083215131	-0.1533248085342373	-0.0341088871185512	-0.0605345872056267	-0.1036246250755339	-0.0479436524964486	-0.2750696701112	-0.0901889696154673	-0.09088495374066	-0.0493477150825815	-0.3060258265088392	-0.1594387008486273	-0.0651231700609963	-0.0545770464246103	-0.087659798848468	-0.1108517405859769	-0.1731228052309695	-0.5225370229233302	-0.372136040307712	-0.1237919985981041	-0.1441717518645945	-0.2470470297279044	-0.0790729296404616	-0.3029690918186821	-0.0449386914091472	-0.1178154675623164	-0.1007639852991836	-0.1057106050029973	-0.2245539285761385	-0.0394202172298134	-0.09772312500823	-0.268217538266984	-0.0861851688601462	-0.0417552939115128	-0.1001548877169702	-0.0958360239111936	-0.0929262847148405	-0.070652621931223	-0.1124774122755472	-0.0701165557244589	-0.087855948053398	-0.1002518871994558	-0.2394273282511456	-0.0805336836030913	-0.2415526671275354	-0.1109078738165955	-0.091039668467951	-0.0824950753767593	-0.0480842069320701	-0.1146676784444501	-0.1242597672180468	-0.1045145353453712	-0.089278187425235	-0.0957281102919671	-0.0926013799336193	-0.0878532188241307	-0.1314853472071483	-0.0381518677228612	-0.0605688515460911	-0.0546181156634519	-0.2992740526094296	-0.0637106519592084	-0.101339053952673	-0.0279127914089287	-0.1052833376595404	-0.2262294677115444	-0.1100085042963583	-0.0670685255114	-0.0743431741227645	-0.0423006951750272	-0.0563693595307148	-0.0594276258812405	-0.0633525698826909	-0.0675568661532031	-0.2468431904471181	-0.0687283028771938	-0.0894105195864608	-0.0856876074184215	-0.1024349942927843	-0.0858518636368482	-0.0141383194125424	-0.059500987574846	-0.1124573085357576	-0.0508627281796552	-0.2120249280008496	-0.052207195814458	-0.0492425818127749	-0.1863053946213487	-0.0688585682503831	-0.0455058661335823	-0.0540302191888419	-0.2005226026209199	-0.0593341009786067	-0.0652892801730308	-0.0494264970238529	-0.0506166577013613	-0.0443132632687114	-0.0799007143004453	-0.0702966766353372	-0.2331514767205705	-0.0717314929215295	-0.0400291881679277	-0.2137692684631153	-0.0872805997831907	-0.0735509329582296	-0.0363282174649203	-0.0869811554623816	-0.0375340143100641	-0.0662887275208761	-0.0410640090023158	-0.069980191784456	-0.0340086012541744	-0.0721972936991934	-0.0709385758364551	-0.1982162507536634	-0.0746584430970326	-0.2001781001976602	-0.0448580814123461	-0.068622400242476	-0.0421631900286446	-0.233772510549522	-0.0415376074918674	-0.2455936316651351	-0.0191896186529005	-0.0538359823962596	-0.008722889560304	-0.0343438287210849	-0.2496802730389015	-0.0664473091801836	-0.050016667822535	-0.2636106993729455	-0.0336076121828013	-0.0396810760299417	-0.0591774585542948	-0.0398169486496408	-0.044245145124047	-0.2573217463630331	-0.0463468992717678	-0.0415951025689709	-0.0651314638810084	-0.1973864190267281	-0.0421015497686671	-0.2236762411866503	-0.0978984813379666	-0.0602486261004342	-0.0356539156719389	-0.0638276599025133	0.0009501947312145	-0.069267073240402	-0.1936427627890094	-0.0587878589225995	-0.0992023790079907	-0.0422584108405871	-0.0403760535923234	-0.0693012785910514	-0.0360025040858097	-0.0255333511428147	-0.0358544334718819	-0.0397221212447733	-0.2142974755428565	-0.0585995624220271	-0.0773150786963279	-0.1007201264474021	-0.0909618601208315	-0.0546318030113747	-0.0836436634044777	-0.08444213055087	-0.0699744038833473	-0.043742204335272	-0.0759132505087507	-0.1087463800133164	-0.0573413125902478	-0.0995665933978551	-0.1027873161853169	-0.1106648231023792	-0.1148257021325291	-0.2320297471984663	-0.0595802210820502	-0.304059077274402	-0.0767841467865966	-0.088121971276465	-0.2977420069263073	-0.3965173127562137	-0.066727695368824	-0.0596032887329331	-0.0404991413459157	-0.0487934668306996	-0.0412034264105444	-0.2255317692290758	-0.2760072162842877	-0.1133978270493113	-0.1404547707473038	-0.4697893688624514	-0.0570808555661511	-0.1019599805936549	-0.1545648731061504	-0.058732415284169	-0.1222649001355477	-0.1202963924199568	-0.3760457117193507	-0.0713704728888196	-0.1172620542712862	-0.4099137704181618	-0.0774986519988003	-0.1563759051846538	-0.0849730770426361	-0.0507549720092081	-0.1097917259160915	-0.3300077286627516	-0.1350658509856063	-0.4546837647199964	-0.0951109696566757	-0.117687270150486	-0.0716174766157876	-0.1129552904448388	-0.1215477577570968	-0.0494169376371121	-0.121937556966901	-0.0628725818244558	-0.4207308347987719	-0.1145507551110509	-0.4663638729861569	-0.1497878438601844	-0.1157873552558403	-0.0536578899303313	-0.0281086504423522	-0.4191950180580166	-0.0576314896839243	-0.0465011702662679	-0.1712989734874191	-0.3940432481623973	-0.0680096056969694	-0.0807256932653736	-0.0381874165691194	-0.0463905799980706	-0.0672227864806766	-0.0671421316930686	-0.0689723886297299	-0.2685629430934353	-0.0557526609299696	-0.0696143075553231	-0.0477588376320226	-0.0641792640071616	-0.1052791733547208	-0.0224719544437358	-0.0531768821682579	-0.0381329960942238	-0.0234894545577544	-0.0467457374602219	-0.0717937614753098	-0.0543021771733201	-0.2047222175032217	-0.0203351517622979	-0.0432434206980457	-0.0329572402983148	-0.0921753798891391	-0.0764926319112078	-0.0234075136731207	-0.1178332088972304	-0.0548729572337732	-0.1426146439518612	-0.0538422924845575	-0.1656035830935923	-0.0775832365018106	-0.0448362684161039	-0.075008712548155	-0.0530997520166145	-0.0448915772164365	-0.0895639552379216	-0.0567363735689512	-0.0620323320697561	-0.07911536321008	-0.2682102472084162	-0.0403710274446106	-0.0439233327588705	-0.2336712751354238	-0.0382290773802821	-0.0707010866343409	-0.203256139353921	-0.0883951069647121	-0.0329356171282763	-0.0517051640287952	-0.0506729177291292	-0.0359529798497916	-0.0480571340272974	-0.2133474376188969	-0.0814664767184216	-0.0990382842886605	-0.066173163241603	-0.0288072612278822	-0.0786515249402183	-0.0477890905579128	-0.201009266782678	-0.0357062877152776	-0.2454830921282476	-0.0442449922212157	-0.0506874575870661	-0.0496616798090487	-0.0665512528731234	-0.2489050858483025	-0.0295916161916875	-0.2696748610532486	-0.0655889261077515	-0.1955961202957012	-0.0443838281533967	-0.277536133159719	-0.0445806758505252	-0.0835505063546551	-0.0542547469718179	-0.060464844232673	-0.0420981048991045	-0.2055591528196921	-0.0623313027309853	-0.048868038151458	-0.0613084380538091	-0.0759965961076515	-0.0437200322997359	-0.0503387670653964	-0.044184512926796	-0.0758010821854974	-0.068759892504196	-0.0500104418438021	-0.0559832909135571	-0.2962103125420017	-0.0600033652842776	-0.0505620183965626	-0.0455961866017459	-0.2340653332734805	-0.0501663530396581	-0.0454206170625659	-0.0377599660527712	-0.0250359194189569	-0.0598685392783902	-0.0984049720178345	-0.272255926407202	-0.0443294664262742	-0.0542566278958507	-0.2317878170175007	-0.2044078459594447	-0.0435496788738279	-0.0478349508455531	-0.0589996974333377	-0.0671469826268401	-0.0471105054634072	-0.0668976016296874	-0.2024874212071231	-0.0149758505929672	-0.0323369474576073	-0.0514433602101891	-0.0336437505380449	-0.0387606277198928	-0.0721713000907217	-0.0327322071294502	-0.035835812836154	-0.0439071016957801	-0.0744315188580262	-0.0561426002048251	-0.0514094944809618	-0.0411038769087964	-0.2010420660953229	-0.2104982465649425	-0.0365476701667074	-0.0458208294142252	-0.0619844574738087	-0.036446626461293	-0.1984629593974623	-0.0385426774842709	-0.2298381700253901	-0.1848026092741909	-0.0700266343916952	-0.0371970023923664	-0.079935306702624	-0.0522116416129222	-0.0578382276141302	-0.0310416032451528	-0.058149360267693	-0.2117813747679375	-0.0500692810880795	0.0011986495334089	-0.0852894656685183	-0.0087919029627214	-0.0298293410330847	-0.2577424244306387	-0.0676592884483912	-0.3035402428211401	-0.0583751796215998	-0.1009355968906482	-0.0357609446026164	-0.0163375304193215	-0.2347845016443235	-0.0650982937567459	-0.1058456384649932	-0.0335017612174352	-0.0490586845051411	-0.1834588578977345	-0.0463633233999822	-0.0605046447346737	-0.0553568308727987	-0.1804051423747814	-0.1026344770346672	-0.0894465823035682	-0.0723778831353516	-0.1308269534598788	-0.0529023837557713	-0.0435082027320865	-0.0683186907940369	-0.0738766401670266	-0.0436715286195791	-0.2298096986222575	-0.0871183320119486	-0.0848276017965738	-0.0863084942301815	-0.0841564244815147	-0.266498816936351	-0.0664564319296348	-0.0853036735749115	-0.1352192172679703	-0.2699760719298643	-0.0780370882313246	-0.0275297119478382	-0.0593278711114715	-0.0657505002235671	-0.0430693643063761	-0.0626448270798428	0.0073653581289185	-0.0301260345285436	-0.0356985276478253	-0.1451173379551539	-0.0282433278508332	-0.0356745479723801	-0.061784848935579	-0.03459187988232	-0.0625540620695682	-0.0985489925622415	-0.1046473899255461	-0.1309189229520161	-0.1286783492833529	-0.0399639519081763	-0.0055707218560061	-0.0215827221619872	-0.0431664134563707	-0.0169873651019091	-0.0215485379438887	-0.0316830143968282	-0.4420866687290395	-0.1425211248796597	-0.304107323226568	0.0021516841322795	-0.1960456425076906	-0.2090918411134137	-0.1641767337122049	-0.2770025704497739	-0.0204059486431527	-0.0496431359811355	-0.0376893850295603	-0.0206585090140704	-0.0151124675562086	-0.0344437761708969	-0.0257239215511504	-0.0296037232411144	-0.0177864696460729	-0.0292749287279272	-0.0560379168489024	-0.2427680934255246	-0.0630688702282272	-0.0413754833314335	-0.065392182193264	-0.0903853453652663	-0.0710727244099692	-0.2113770475154701	-0.1207793255732785	-0.0291841295294934	-0.1036305513813941	-0.0430616063999129	-0.0380871218073159	-0.0726714138787977	-0.0823539479868022	-0.0704333813689844	-0.25446590867233	-0.0446216722897928	-0.1095640643933582	-0.0366372310823197	-0.0178411525085809	-0.0337120337149404	-0.0606216850483998	-0.0707498067828137	-0.0667411002208814	-0.1197001024727824	-0.0802906254239137	-0.0571477177328409	-0.2655692296812167	-0.0433975865424532	-0.0180918528096587	-0.2190344386715229	-0.0214267694006963	-0.0323529299822542	-0.2577832193680692	-0.0480180159867281	-0.0706932541755738	-0.0670952591991255	0.0985890376007198	0.189494074449546	0.0873460840290305	0.0807213352646971	0.1109670318673636	0.053919669168964	0.1035956375564215	0.146773611511325	0.0877097485381451	0.1188173433316416	0.1055771259750776	0.0576717711413349	0.1244929176964653	0.1071882222890991	0.1310310340524247	0.0525889289741229	0.0328597287298381	0.0620157774066414	0.0327197442223643	0.0103008900519334	0.0287344093530458	0.1968810279121677	0.0416126048156401	0.1921238184168296	-0.0124569612749248	0.0364956812946863	0.0201858481537017	0.0530263314303531	0.046685446446883	0.0286912222514384	0.0396496886538685	0.0589729299060256	0.020019105159512	-0.0012414544205722	0.0509250577987252	0.0167643965083867	0.2473908958006499	0.0097804658685897	0.0470807089242335	0.0266293019619281	0.0314147809238313	0.011840110451894	0.0217168526472964	0.0342352665835464	0.2159176092135239	0.0040178981205021	0.1664343737206722	0.1233046759293602	0.0293705928488625	0.041132584862926	0.0424126803716842	0.1726680247946235	0.0334178918438712	0.0504579193016268	0.0139663233514688	0.0169105587904833	0.0389040523020182	0.0156253973040157	0.0039088024808827	0.0035695701661201	0.026352945296233	0.0225336230385155	0.0609201608811256	-0.0062513989097393	0.0215846218304793	0.1990939352228483	0.0548777136715782	0.080072779533238	0.0495353373622043	0.0510408987409432	0.2684059347900953	0.0566004658039321	0.0829856609895291	0.2282266220403961	0.0644416653352793	0.0994851246242032	0.045390793690726	0.0764055039110443	0.0474219885882905	0.0881843599345732	0.0882345881940392	0.0696716334637743	0.2531647050012128	0.041189445254577	0.0486127398546309	0.04764914468171	0.0768551936785137	0.0299152442702389	0.0201798839261823	-0.0139838891595055	0.0390428260758346	0.026343371072113	0.0157352152411925	0.011153024500604	0.176053976504223	0.172676355978591	0.0287351734052216	0.0012907758911611	0.0582285406296165	0.0250022932700958	0.021200964069438	0.0263103734353355	0.1682512024327492	0.0390006055279964	-0.0003450072679768	0.0318857991447905	0.0349624314436184	0.1033693106792303	0.1601854973611555	0.1390960050740235	0.1265271612555166	0.0578699724147311	0.1043562490714554	0.1007925845353747	0.3753675665848774	0.124332548497689	0.0988580251474106	0.4431757798954546	0.0654632192370406	0.0654728809332889	0.2738266481927745	0.1096749010872775	0.2877219869957811	0.0717885252235131	0.1096283087207564	0.1015583262937794	0.1069436692656667	0.1112076816661709	0.0486268542854825	0.0532466415195284	0.2824499454269872	0.0835461808165787	0.0954397316145305	0.0995463764689402	0.253032151397326	0.0572009556618723	0.0533185871081651	0.0796853025320139	0.0420665691320733	0.079855861699608	0.0508336462746576	0.2742900938764206	0.0962271520532038	0.2907693587438301	0.0585521821987931	0.0618246770881493	0.0787998593685501	0.0485721775795277	0.331837916081588	0.0560039326082463	0.1370587539088181	0.1326750260620172	0.0939668496368925	0.069951476222624	0.043102374177007	0.1313833638118485	0.2632817601686832	0.0642312236212079	0.1287920166847062	0.0807741742196968	0.1320264237477221	0.1010363597491098	0.1007756239811916	0.123286152906482	0.0759402320908499	0.0576253289853478	0.1719494335491659	0.0937531324211615	0.1150247125866355	0.0515601705694202	0.0721567007132095	0.0987821632651804	0.2495537279205048	0.0750435785809389	0.2589144377617638	0.2701837806941641	0.2915616840842893	0.0723709131011578	0.3048028613036178	0.1201251727406918	0.0706735692045886	0.2452051543511044	0.1167220897744248	0.314580864916439	0.0792001326942531	0.0640933243259747	0.108410731622959	0.0448379153184512	0.0950772236247841	0.1243869878828187	0.124556152944267	0.3493489142775034	0.0795816153672611	0.0597070354740268	0.1102219059937976	0.2846290798627186	0.0921002140682994	0.1532956138471591	0.0825382893776509	0.048341025429488	0.0773857118458132	0.0594406715741743	0.0817516628886032	0.0647609139834229	0.1110213720977581	0.2889127357570006	0.0610554476025471	0.0740634411412014	0.0643010898360681	0.0487840810684398	0.0462033637416742	0.0363467628978161	0.0385076753479032	0.0504759363246759	0.074561138194288	0.1325277914554717	0.1155601831282197	0.0393091691992626	0.0372388705019346	0.0623038366615372	0.3462072925148866	0.0666825092150825	0.0614464089896474	0.1868710918288149	0.1824992072817549	0.0660743401763532	0.0728940448044138	0.0756207513386355	0.0532797423885611	0.0889814193908595	0.1114597179014738	0.2940797036737076	0.0923700999246032	0.3330148900323172	0.3427092857378029	0.053738889798421	0.0711267242307809	0.0796053417301454	0.029359958828644	0.1526503988153439	0.0852597771581917	0.0415787549009708	0.0700860014008086	0.0679381085466722	0.037439017924073	0.053746378071249	0.1330910492898035	0.0459533270664188	0.2883772543506681	0.264649973131034	0.1152721707917921	0.2856238030723901	0.1034227828077891	0.0310216173402394	0.0432275990244869	0.2630860490594003	0.0631434561494459	0.0329092866310004	0.0296944779113454	0.2092927118032259	0.0403684601791062	0.0295949764654757	0.0271770604628066	0.0232463720179766	0.0338474770401992	0.0502754107111949	0.0474159600619057	0.0407653867408817	0.0545906290715584	0.0490338865026844	0.0240012837287575	0.0756999315171469	0.0522438789523873	0.052701718904285	0.2797288296775434	0.0264724431705772	0.2342717443426422	0.0537675202654978	0.072865708710457	0.2159717977335983	0.0278418238241592	0.216373395096455	0.3039033112640713	0.0368823963820428	0.030763444767602	0.0733269933782947	0.0430748847723571	0.0395735888641966	0.0165540934411219	0.0362205365887435	-0.0093626479349827	0.0339571298411488	0.0678100691173762	0.2101938484795482	0.0974435524983167	0.0812984873952078	0.0853790273564224	0.0562845031410586	0.2927661156061956	0.2588316018883629	0.0996550872204319	0.2237103697446015	0.0279200499177602	0.0527989410743765	0.0522406276887654	0.1137280685609503	-0.1044146036358116	-0.1111135460661855	-0.0131102911225236	-0.1268671117330637	0.0540393271634743	-0.0449169007980274	-0.1280645278255726	-0.0414523439455067	-0.0108604877484562	-0.0135694494447314	-0.0166663501591571	-0.0886271445228712	0.0293278100791882	-0.0741905684488143	-0.0242608663670556	-0.0867668382063591	-0.1212027086188991	-0.0356089367365939	-0.035639517442891	0.0488297219842997	-0.0953073641735222	-0.0790360589856409	0.0437883900404719	-0.1080688932696969	-0.0399787735082586	-0.0377461306427638	-0.0719608538272699	-0.0352694836983455	0.0347484727503597	-0.0388246197768428	-0.00938319671185	-0.0412727566084407	0.0446167551337196	-0.0461711156086392	-0.0397342108555309	-0.0793623936234547	0.0400997927887615	-0.0681004487003486	0.0295967451477209	-0.0543514893998971	-0.0456341959558915	0.0537791921804779	-0.0369275517334106	-0.0076468682129085	-0.0865410863999308	-0.0345068001505031	-0.0093102609080803	-0.0357103864188683	-0.0093488354228652	-0.0264451201732699	-0.0272113371410258	-0.0760186570859462	-0.0632325868155991	-0.0331344447076582	-0.1566131481879916	-0.0146200736806357	-0.0622606857957576	0.0445047109226514	0.0469293487848978	-0.0098285748602815	-0.0083707664879176	-0.0801125812815056	0.0328224697651603	-0.0626779676415153	0.0425680347560944	-0.0373562703854405	-0.0375827431305068	-0.0300934106898108	-0.0093430345063313	-0.0783472163570861	-0.0433501221727359	-0.07837737953814	-0.0108075997632031	-0.030351109715192	-0.1393963552743614	0.0542099140956126	0.0292882898119373	0.0568036093834308	0.0566309074139801	0.0218115185075771	0.0269972697969517	0.0231380067501571	0.0559116774516549	0.0471618888077519	-0.0569548764860932	0.0309440831958881	0.0610003844340866	-0.0752159361634817	0.0274366205701124	0.0311094832494266	0.0262077838768514	-0.0638759906648532	0.042955174200064	0.0338701365997628	0.0311069807772052	0.0279856764993857	0.0309967102503925	0.0275913479127461	0.0557926222852488	0.0150154692533254	0.0435584750314999	0.0396883791989422	0.0352635961170638	0.0161284563007775	0.0696015790631196	0.0482413044328804	0.051242201451387	0.0510843426108902	0.0657102193177632	0.0736171772705857	0.0599755188524363	0.0587470391310936	-0.0697360082487855	0.0611962477541034	-0.0711228320991802	0.12988400100504	-0.0088423620413613	0.1839147622129916	-0.0660614012490203	0.0377946435620359	-0.0584287664831883	0.0425637802829781	0.05523192587066	0.0221855986105917	-0.0027123041400386	0.0419097929250954	0.1935231121332322	0.0182732044995125	0.0395033421261659	0.0385934661876575	0.0519202715994496	0.023030892265441	0.0238438480141031	0.1581333423995575	0.0319987117300507	0.0235641736254874	0.0602497925130912	0.0471610385724633	0.0286076811461073	-0.0417119561286474	0.0262941638395383	-0.05295920295606	0.1984570446606104	0.1513158410180755	0.072510303107579	0.1730662889789176	-0.0495104783268303	0.0154230750497927	0.0251735822689044	0.0178442657768385	0.0266878235792829	0.015630509722665	-0.0623028204025322	0.0627405985923541	0.1422754428184964	0.0397113461234131	-0.0663281059580115	0.1605165790845458	-0.0444931553340806	0.1944820793655609	-0.0089609368412072	0.036366320345207	-0.0386941852816934	0.1800566208971872	0.0416581762805172	-0.0778249791961272	0.0374551012721762	0.2012910195833607	0.0393630322317374	0.0154645178936196	0.0387532689330538	0.0816768486505733	-0.0626897180001997	-0.0522435802945272	0.0707041656953322	-0.0519866089961229	-0.0600304010714467	0.0368511260895006	0.0345981852907268	-0.0607144230346686	0.0464768231168708	-0.0559199742186513	-0.0497969846973576	0.0797944769843922	0.0198553097251813	0.0205538843988155	0.0589172196714921	0.0477959033597071	-0.0557439240740466	0.0160723383318941	0.0566339747936349	0.0267437124171654	0.024123755391293	0.0370146098053061	-0.0735846163513353	0.0713056447178938	0.0827784208891172	0.0830980044863064	0.0145377373092785	-0.0516975752443318	0.081210226862091	0.0812926189418526	0.029898606643139	0.0402869217156973	0.1107821337721779	0.1092475617274636	0.0581183622321549	-0.0643167073280456	-0.0794287551439725	0.0385891668633788	0.0927791700711296	0.0393469429698044	-0.0533934451520312	0.1045040174152405	-0.0595549032153627	0.0844004028485116	0.0360917523309103	0.014305235626756	-0.0530607507325642	0.0116360727987765	0.0402456556002277	-0.056258933269008	0.0333528782685464	0.1078187499778061	0.0535900230325259	0.029285811527749	0.0328188174224921	0.0112969787866423	0.0621357508679227	0.0291294590724379	0.027418322365833	0.0275788200993972	0.0938300598904991	0.0469095299754739	0.0161641118760211	0.0072555767725056	0.0460280393315775	0.0370516745156623	0.0338522394988637	0.044262201642045	0.0001626954758293	0.0395805581271576	0.0043382451019665	0.0625201154023274	0.0341946459071329	0.0310898027602988	-0.0515296464642836	0.0739411773373246	0.0078268687648361	0.028896577475574	0.0383244368166377	0.0267534825451013	0.0251677848226934	0.0648376788243997	-0.053281748658234	0.0340766896905778	0.0546954599433218	0.0292815543870094	0.049555475565898	0.0424523702758723	0.0271326999680318	0.0163067486396978	0.0393722731726658	-0.0638922714347629	-0.0437894771734964	-0.0466232982866952	0.0418939349550577	0.0515309785190182	0.0435101636718834	0.0397565166526186	0.03124236152456	-0.0569450736631345	0.0304604058866195	0.0198063153107089	0.0396032051621588	0.0473407571795275	0.0210759249454193	-0.0562117891708403	-0.0454503194361176	0.0644743639795642	0.0081515796285968	-0.0500366569093205	0.0272513675505308	0.0584772133730305	0.0616710395706542	0.0064590281094053	0.0308378086121051	-0.0636437996496278	0.0463106161647526	0.0886211670697985	0.0607345187366255	0.0135081735170086	0.027159159609804	0.0843373904526369	0.0275909353814054	0.028087442871149	0.027625999305175	0.0329861181007171	-0.052926846694696	-0.0598795770501969	0.0307079293587892	0.0169933525523394	0.0493858532056087	0.0405378855459928	0.0253698384972225	0.1112127384323379	-0.0548797922143151	0.001178478368773	-0.0663405161397975	0.0357096130914204	-0.055691842211229	0.0288459114500474	0.02945224202148	0.017237875174943	-0.0443154586654729	0.0097160977950942	0.0596282703470708	0.0234570834109145	0.0728495554496484	0.0043064966391279	0.0280294447072281	0.0344570255377546	0.0302741087865075	0.0507433860370405	0.0030360806574739	-0.0326596252851361	0.0165413611533834	-0.0317772717437445	0.0019145063189662	0.0546115720974891	0.0226967308406477	0.0008529404030801	0.0482938289734314	0.0243325890808727	0.0274969758772725	-0.0436109641642103	0.057035874904197	-0.0399249002623243	0.0447085441745758	-0.0398526424529335	0.0091790475126271	0.0529089319847651	0.0256743546037419	0.0021398376512757	0.030239358711441	-0.0004684736448343	-0.0412611917843228	0.0203596551341242	0.0224322356689105	-0.0005221940042802	0.053284455794564	0.0637228300823086	0.0277532247257284	0.009145205662734	0.045512145694833	0.0590502453963667	-0.0420577660689773	-0.0022024088371574	0.0452030472743178	0.0574282624955964	0.0239955285929409	-0.0023658176750123	-0.0041492375079616	0.0254442339617165	0.0740841090589858	0.0129366728889995	0.055429185838343	-0.0168042351828425	0.0118172331298032	0.0495457263107315	-0.0449466381963415	0.0231529546784393	0.0157840711954815	0.0299004376595515	-0.001054687227619	0.0474420535641054	0.0009563653366809	0.0213571948382974	0.0188528636547746	-0.0004253506625172	-0.0180827978231471	-0.0343510424038847	0.0445617808399341	0.0625625100611333	0.0352952545777581	0.0510338009599129	0.0348788145403266	0.0989508356236195	0.0181710909879791	0.0343672055349864	0.0944071567896306	0.064414410833418	-0.0725286944874933	0.014765899856843	0.1161500616505018	-0.0624290504540902	0.0083359895650357	0.0414358004168808	0.0393311639099392	0.0393577145505317	0.0296813681046183	0.0877266414967727	0.0773623942058434	0.1049836005214241	0.0339375828946931	0.0126869609333325	0.0255579498121345	0.0611935639367675	-0.0607617022436157	0.0582719011935291	0.0577448951909988	0.0944278695096991	0.0852675216064037	0.0109005818432872	0.0458632100091443	0.0383130568533401	0.0144287699795776	0.0708923501113857	0.0206249189228867	0.0419963695698448	0.0317859101863343	0.0301916178155178	-0.0584714694866031	0.0318159865165434	0.0458674663850993	0.0636608090209706	0.0339609972568761	0.0917696696489208	0.0416180438437792	0.0334511348667127	-0.0516141709966208	0.0371734365656687	0.0870038278952793	0.0685803712098098	-0.0583202258922742	-0.0549008117002963	0.0101521934196967	0.0866521228435965	0.0289766751681914	0.008058961831275	0.0359709882048018	-0.0501491230142764	0.0327132176273147	0.0984518001538773	0.0351455761443816	0.0340667292898869	-0.0544201030672189	-0.043003297921008	-0.0471826642063833	0.0073593840904893	0.0367823296089916	0.0541350435862788	0.0309543975344464	0.0937174171006029	0.0308897859875515	0.009929681636351	0.0338871659811917	0.0185509878177533	-0.0028155932954405	0.0444708046236954	-0.0482727953690709	0.0361586284447161	0.0093140080033392	-0.0547513705773983	-0.0345940962565595	0.004779350313722	0.0259962305502339	0.1434538210516618	0.0661043832968496	-0.0600035603798408	0.0872169057450484	0.0089016958746185	0.0458662621352517	0.0683717737627372	0.0375900201227881	0.0381405575899302	-0.0416343545404818	0.0123525244363694	0.0434313783608673	0.0337935407113909	0.0468049923232689	0.0105421726366953	-0.0525925134798766	-0.0387598459468404	0.0611826719363426	-0.0391225639181952	0.0130892624586352	0.0154379979796751	0.0290204790895723	0.0059116168263935	0.0328604446067033	0.0211099579638342	-0.0877916966871117	0.0095423506269712	0.0418976296570938	0.0125252714887974	-0.0476148018746149	0.0095026796302902	0.0269104116814543	0.0661870954397391	-0.0383939188378157	0.0087371665548186	0.0047071048145662	0.0406060128854407	0.0160949258173799	0.0391457000687177	-0.0650960602401815	-0.0684237858579291	0.0459505190085466	-0.0485412149395643	0.0370163352361723	-0.0452586122633542	0.0266432695134708	-0.0610193689737191	0.0063246717607065	-0.0499385648815555	-0.0495803660195938	0.0418565965557019	0.1257568736796573	0.0302325500447858	0.0345906546158078	0.0396844112924822	-0.0592318375263518	0.0835642091503002	0.0676633642341739	-0.0512293382996023	0.0309277789493944	0.0637450816211539	0.0060768050029294	0.1371094503484228	0.121868952168779	0.045641296441508	0.0493828017659051	-0.0747280950213403	0.0748267226291406	0.0446877110658519	0.0385210314643058	0.0559809727448425	0.0682852549671263	0.0331343840856823	-0.055079845211236	-0.0474366374580416	-0.0361205127317596	0.0603146895173978	0.0243666613259573	0.0535416954555335	-0.0607831892284481	0.0208592003803258	0.0876087657168233	-0.0511015564092396	-0.0560816712689513	0.0383212551530042	-0.076843652734881	0.0572409519052582	0.0612548827049494	0.0281431373670369	0.0312992544721388	0.0262827680328558	0.0398661529012878	-0.0782764539666177	0.0696670616671812	0.0325494733944274	0.0401468826548963	0.0445860414688427	0.0629761762660637	0.0280914471180068	0.0590385969593125	0.0283288926779312	0.0294799102160946	0.1441949162503793	-0.045966886595161	0.0214406109819043	0.0326470692080035	0.0387194751263457	0.0472660419237339	0.0563936864038227	0.0793843635412201	0.0686964169026294	0.0842999730206888	-0.0413729634432024	0.0517836940286461	0.0319609569838028	0.0744113027143111	0.0699545833450345	-0.062762258593764	0.0598394875294143	0.0851238334492857	0.1071340821815729	-0.0132048304319923	-0.0611026395142413	0.1413532392386326	0.0478585034895719	-0.1280494700525945	-0.01486974429488	-0.0128401329117085	-0.0145547745119942	-0.0285340845126015	0.044980494760268	-0.1225069502960523	0.0544727055082943	-0.120975242242942	-0.0168941490601434	-0.0068756656669818	0.0403667454338714	-0.0413458399737138	-0.0243969484615773	-0.0348441834947965	-0.0153895584997253	-0.0664130889049956	-0.11008107247496	-0.0863320326071171	-0.0739862558358622	-0.0365864974669007	0.053157889636161	-0.0785744352898137	-0.0372754129568162	-0.0408291342312601	0.0552390826425616	-0.0126817689010046	-0.0367009319956442	-0.0811047197253184	-0.0352062386210336	-0.0791673680660718	-0.0786856332227212	0.070520844031401	-0.017055149731051	-0.0155711588079359	-0.073446600911152	0.0539383885969021	0.0434553083967445	-0.0331096118809557	-0.0901940133427226	-0.0107241585863693	0.028077238566682	-0.0701971203103504	-0.034252387832386	-0.0483933802565337	-0.0609558857045532	-0.047263490806185	-0.0252072278046952	-0.0361342896130618	0.0370385665751686	-0.0356244883460657	-0.0328689453563729	-0.0343032970856578	-0.0314122816522881	-0.0318037746344999	-0.0627098542020355	-0.0284322299333725	0.0404733841250454	-0.0101557070917751	-0.0107619689375568	-0.0904354215245929	-0.0705024133741128	-0.1070977309203682	-0.0808500307738335	-0.0612491933207445	-0.0799309451021994	-0.0810897080364431	-0.0421999793820737	-0.0353180744029965	-0.0103732974843024	-0.0163467036845362	-0.0127976554187478	0.0451851317859781	-0.022554979153631	-0.0162905935972583	0.0702067799303841	-0.0748928646432841	-0.0191890805562631	0.0460453254634162	0.0427139332011316	-0.0630198693575149	-0.0384213077546798	-0.0108964169061749	-0.0761803626656076	0.0402195401279132	-0.0961924311501142	-0.0784207358313326	-0.0447587029398883	0.0566708997744453	-0.0503841473421193	0.0739492470375065	-0.0130697012889603	-0.0136347766306853	0.0640357362802618	-0.0638623883234207	-0.0376864132857284	-0.0122375908299485	-0.0363199422727379	-0.0089551807079384	-0.0599269570779949	-0.0582866691663684	-0.0097981060186086	-0.075361447989449	-0.0653027000298937	0.0398001570359954	-0.0637864082715699	-0.0988367388924068	0.0434510146516501	-0.0639680742309083	-0.0828120671280144	-0.0664984698895224	-0.012027383027529	-0.0081828476869479	0.0467275952036089	-0.0855256385368371	0.0602620296888263	-0.0789141685326844	-0.0522142489784071	-0.0752198116648853	-0.0707108192472125	0.0394935997975958	-0.0133171763557013	-0.0313943303030817	-0.0709396496736682	0.0513358315542461	-0.0411215889020463	-0.0379515106663459	-0.0546391143971934	0.0461066771902918	-0.0836927689813469	-0.0407954735633173	-0.0741579698252471	-0.0982017442818003	0.050619306368744	-0.0283411682117019	0.0440396215409552	-0.1772321709522459	-0.1591267848706493	-0.0461396782640543	-0.0477227832549423	-0.0546503217325718	-0.0655721978136998	-0.094110243288427	-0.0527019599598442	-0.0794543647447338	-0.0613192762362104	-0.0350428285991369	0.03470050286716	-0.0880388712809459	-0.0541662435125256	-0.0485501097903321	-0.0395744565789988	0.0384065511615446	-0.0372381973029249	0.0417603824840549	-0.0397678129803368	-0.0275644282938261	0.0524899428827832	-0.0300942506242901	-0.0076537743380479	-0.0155744812699633	-0.0122235017165256	0.0525878153549312	-0.0910976828088923	0.0426916318816743	0.0454198322358285	-0.0367552284936934	-0.04315836517293	0.039791258979524	-0.0158143403998121	-0.0806914340552093	-0.0426139382218082	-0.0224484080880654	-0.0164030175839592	-0.0528293062929202	-0.0640692208603279	-0.0552763421981389	-0.0383998175932796	-0.0075208564700001	0.0584855515297369	-0.0684225912293113	0.0310520831491531	-0.0338652934973867	-0.011602650332195	-0.0104695190650181	-0.0291199310189074	-0.0214201696926414	-0.0338036649097561	-0.0068851273183652	-0.0597410645567746	-0.0426267237860582	-0.0998384805492076	-0.0305042558321243	-0.014953238023743	-0.0274506702951254	-0.0142290435936855	-0.0378164215092582	-0.0347082278896947	-0.0416082068088684	-0.0381873665665776	0.0279210311343032	-0.0445099676979403	-0.0204842396384747	-0.0312819112242584	-0.033599336287473	0.0532346506722926	-0.0164141588546485	0.0498915929016262	-0.0890445991626769	-0.0575785692884151	-0.0268567887690174	-0.0315406094104864	-0.0900108223373655	-0.0155864406377797	0.061920589421454	-0.0909050824550189	-0.0737305818437075	-0.0375522759782332	-0.0731827500418911	-0.0326903715987905	-0.0765105836783489	-0.0868366897634208	0.0448539666078681	-0.112747438922423	0.0494606972099157	-0.0552104479996667	-0.0915556011260756	-0.030885577629013	-0.0736036149348203	0.0551753297471782	-0.045999712456567	0.051215288516806	0.0328727051001425	-0.0304269663047729	-0.0097043506452494	-0.0473435349321934	-0.0544131386651892	-0.0080684084665098	-0.0126315045524978	-0.0140966441123855	-0.0792683939817699	0.05270377741876	-0.1161162928642739	-0.0519855757750298	-0.075803634515355	-0.0658946020173511	-0.0257243265635234	-0.0511137602980573	-0.0058969677556625	-0.0314919643841926	-0.0184087785683833	-0.0818334265819826	0.04130256260631	-0.046990496707025	-0.040453246176378	-0.0349935699966314	-0.1053993752339651	-0.0547826659427758	0.043979887407984	0.0330303161279237	-0.0103208440165678	-0.0461287471639476	0.0333226894875243	-0.0285351805247482	-0.060632253537398	-0.0098091170847307	-0.0323156822439216	-0.0802003711747634	-0.05025231227837	-0.0356880336548873	-0.0392258874440141	-0.0588670334218403	-0.0305279336659872	-0.0268745251919935	-0.0375136069348306	-0.0731154645865108	-0.011664768519949	-0.0587991580201678	-0.0756917294307141	0.0476885020504559	-0.025441212362786	-0.036559430809616	0.0513513200217647	-0.0420981961756147	-0.0094922127407122	-0.0420858379084665	-0.080727265566717	-0.0857495638346831	0.0506538129611884	0.0477321667583652	-0.010450093715644	-0.068098936256604	-0.0120809704162982	-0.0632643262644892	-0.0415997802217124	0.0587689743533965	-0.0333791510586079	-0.0658128947104062	0.0510574705774969	0.0437225125729195	0.0383987710984983	-0.0312868936482127	-0.0637971559772854	-0.0090740484688653	-0.0260995820446035	-0.0403379676621052	-0.0411443037589622	-0.0110285567148307	-0.0093750859680804	-0.0085394556384926	-0.021163514333208	-0.0323311085420049	-0.0101292390453981	-0.0549051007733656	-0.0534165033135636	0.0569869223732802	-0.0406107159635512	-0.0449890213222508
chr1:3000000-4000000	0.0310910956813582	0.0923856644438452	0.0027773709289323	-0.0265824543485122	0.0157793983056273	-0.1240571049897895	0.1611518089197317	0.1385531961967692	-0.0237641544096476	-0.0281014742292329	-0.1628692547879391	-0.02500152425698	0.0030003390387447	-0.0350829406328973	-0.1447503027684727	-0.1671141911770234	-0.1281784966280291	0.0856705123597422	-0.0082849864057122	-0.0159224751002987	0.1562906256174065	-0.1389280655652999	-0.1222886598773034	0.1735686715013136	-0.1303820243378876	-0.1758276647267614	-0.0515193963882861	0.0705763963090339	-0.0176619075900509	-0.122506221946293	0.1831557400244981	-0.0827426011600798	0.0659961576852577	0.0896851317640471	-0.0278839418414874	-0.0730163908688988	-0.1110665143833777	-0.1471129370227783	0.0850483504332439	-0.1087803474752955	-0.002580252511862	0.0213255915091014	-0.0110757437022387	-0.0584519412435321	-0.0601059138947424	-0.0405383510823707	-0.0181535310530217	-0.0392100704459465	-0.0382301904919342	-0.015788946706423	0.1695031846379569	-0.0714791513684363	0.0531467697279709	-0.0683854113213389	0.0514401362600244	0.1018250795144918	0.1409511800738069	0.001163559666344	0.164571647593227	-0.1239211632732104	-0.1046824468050257	-0.0399791754891023	0.0430566656387603	0.059491561542697	-0.0355937123440236	-0.0553062878189076	0.0663885636828696	-0.0396666540824249	-0.1318273183394942	0.0791339963832169	-0.0685132882442612	0.1020072256011086	-0.0302245280091469	-0.0490162962177332	-0.0694563611621117	-0.1222714317493854	0.0442130483546803	-0.1037625806185416	-0.0690266291244387	-0.1066950135102633	-0.1317209075318076	-0.0621311457448574	-0.0537385103340416	-0.1233838654180386	-0.0666756809909729	-0.1042372141058853	0.1101819280289958	-0.0323061080673365	0.144657443997393	0.0067939787333282	-0.0230848410018838	0.1643098546813196	-0.0522752326204688	-0.0724849047952712	-0.1415364127951661	0.0318159444517088	0.0140102781841191	-0.0547137052949802	0.0998058213270395	-0.0817556592539405	-0.0477062819724229	0.0233678443549638	-0.0745046176738706	-0.0551592565463634	-0.1571113561166092	-0.0828886616723796	-0.1464725730386257	0.1071281636962633	-0.0647301951507717	0.0555013342942051	-0.1706008718775267	0.1452353664665972	-0.144120861834593	-0.1266940447388924	-0.1188010378481584	-0.0057708610814659	-0.059858821289817	-0.1034516735524261	-0.1100776366724797	-0.0592028656338705	-0.0051867933444908	-0.087492074989076	0.0944183003261964	-0.0657298886603976	0.1205053911929475	-0.1320028158081519	-0.0162074829383752	0.0111062444695642	0.0141492656020669	0.1114690503744078	-0.1259703397847185	0.0020519567118222	0.1479748252343932	0.0194959525668309	-0.0720892515785147	-0.0778413783854766	-0.0938160399787456	-0.0871640304560042	-0.1362574706236868	-0.071930715997936	-0.1354500777285129	-0.078301668549122	-0.0855778954830944	0.0045874407247593	-0.0761169987364532	0.0193794289925846	-0.094716246625079	-0.0033428405871851	-0.0030233329245243	-0.1100620128704056	-0.0826027128514369	-0.1096862066215332	-0.0764494828686882	-0.071222881532387	-0.0628356866000914	-0.0642259073391108	-0.076391951383368	-0.0559859481103109	-0.0737088130633617	-0.1547909481978346	-0.1364877257204386	0.0731463434297764	-0.1646436955528621	-0.0202648252379692	-0.072565789716572	-0.0632898043883368	0.0652674019670118	-0.0323290493699565	0.0250552099859364	-0.0671497550550765	-0.0674764982736626	-0.1216766365603796	-0.1082654062987958	-0.054473819190328	-0.0587718643606219	0.0704481602241653	-0.1420933383747545	-0.0808423353889526	-0.0082003699222745	-0.0613415589639158	-0.0862315760600534	-0.0422653296415795	-0.1199910506520297	0.0188764735867868	-0.1361358025664519	0.0619546492729335	-0.0473440606767642	-0.0620340324722604	0.0816683255319416	0.0331442317359598	-0.0281853432576601	-0.0521029408273833	0.1153560726157284	-0.0483109776250564	0.0225377615111975	-0.0465594360630212	-0.0551734644262564	-0.0893571769328611	-0.0365289162100263	0.0255939600630494	0.0414048276711536	0.0319221283410965	-0.090634027987458	0.0622859385103659	-0.0920088396917319	-0.0805167497149033	-0.079616863072333	-0.0871280150368849	-0.0804904543372096	0.0300144195625782	-0.0870840643089657	-0.0612577948984419	-0.0897551276133187	0.0199509695181951	-0.0728961866466016	0.0473880146332191	-0.0415284279174088	0.0488647224400501	-0.0372561777651065	0.0382143795533999	-0.1316154763307037	0.1383764676617897	-0.0361725263867136	0.1299143363663574	-0.0471707597925888	0.0228979752287359	-0.0729094264453193	-0.1135967878449957	0.1657426497984105	0.042654813069933	0.0071261651192018	0.2055890399516929	-0.1412838064970383	-0.10717811219112	0.0021785412777719	-0.1234210661724475	-0.0487907833648446	0.1922732491829689	-0.0320921781633424	-0.1056921067408992	0.0432636928827649	0.1108079064103037	-0.022930762914622	0.1018129806522629	-0.0818571528495247	0.0500430212611516	-0.1167822632775435	0.0569070994006267	-0.0005485244883055	-0.0641749638628567	0.1136583585913114	-0.0577239561955145	-0.0894159057131426	-0.0339300255681902	-0.0485062867190376	-0.0085187936985403	-0.1119353846234672	-0.0429107121611401	-0.0397238863655506	-0.0935947591337928	0.1772894180527829	0.0365919177033077	0.0202680112157699	-0.0370850235969886	0.0879606991323527	-0.1362644234694438	0.0673718708951466	-0.0633473928464867	0.0543609509446784	-0.1030040909527949	-0.05773210255755	0.0386512465558241	-0.1032908379590799	0.001442978362222	-0.0909259526437118	-0.0725257205213074	0.0259783190259422	0.1046572681094517	-0.1537991064106357	0.1098432005816668	-0.0615426032058115	-0.0216837837831017	0.1035928197383355	0.0108380358315367	0.0145969246637901	0.0178481471065056	-0.0160344504367476	-0.0482157072348945	-0.0930912146745833	0.1062200175019259	-0.0180738653472168	-0.0832466424667113	-0.1171182956647947	-0.1058921603886979	-0.1261001340515847	-0.0297710519606985	-0.115307163799471	-0.1344236031721322	-0.0556356982159758	-0.1134846866401337	0.0181788844987926	-0.1435435182529604	-0.0721160221697946	-0.0526782762480449	-0.0095353363597997	-0.1289123789201022	-0.0856277790028244	-0.1343041997866537	-0.0814705830664338	0.0235802513226774	-0.1238891788660423	-0.0912771469628424	-0.0765357228107014	-0.0646891516897266	-0.1354217305695008	-0.0907878853415575	-0.052140762669701	-0.1339265682418013	-0.0980222767934533	-0.1311933098397939	-0.0961161435672319	-0.0199175924598149	-0.0971657886031971	-0.11301846703046	-0.0411178087378695	-0.1042881420082734	-0.0518327540080913	-0.0590124270370514	-0.0143328308245642	-0.0932635627975229	0.074377243655243	0.091511333500529	0.0234335862166589	0.0503925561970452	-0.1272104387847851	-0.0319109818371132	0.0455084458126303	-0.0556618553932638	-0.0627868010675017	0.0382858753539257	-0.0538298078998287	0.0130436882729718	-0.0068526894526285	-0.0291776668229734	-0.1002023006785557	-0.0770899243884474	-0.0031715938757116	-0.1019850380402236	-0.0367180809827795	-0.0395348996405818	0.0741705912320341	0.0093615139735472	0.1250483631366532	-0.0955501185605396	0.0219327255855929	-0.0550848637135774	-0.0548022459532268	-0.0575632898356739	-0.0484755985312062	-0.0528904613385623	-0.0667871074670459	0.1377049991162007	-0.0296533990818253	0.1275151058788872	0.0371728006188205	-0.005649530166907	0.0321198551722519	0.0250258384917889	-0.0032390380580734	0.0528549280226257	-0.001968719715043	0.0386195405884367	0.0259710762847782	0.1248507957483889	-0.0409470153920293	-0.0514097924644146	0.1650938949998645	-0.0476461628092841	0.0179923345416561	0.0793584898374389	0.0427664495016678	-0.0758533257670399	0.018717469973693	-0.0232815466158269	-0.1210421939187584	-0.0942911082634665	0.1667923461448879	0.0133195622861992	0.0318486575075764	0.0102128083622919	-0.023089065671779	0.051362460078355	-0.1671249828263704	0.1369595816140448	-0.027741458460947	0.1387025741080568	-0.0515830540020074	-0.0432829909282899	-0.0410562267967052	0.0373267146891007	0.1170750304479397	-0.1143377447462056	0.0730453482934111	-0.0711533288786287	0.1209163064588796	-0.0459805557632989	0.0718482336207615	-0.0448823646733256	-0.0540531842232563	-0.0989147162596395	-0.0287974460058967	-0.0397988341639669	0.0759748942466521	-0.0544587418037671	-0.1177687308544701	0.0145270164870469	-0.0499927900767271	-0.0948709497384509	-0.1267346944601255	-0.0359986875631427	0.0062729193315415	-0.0047688709152624	-0.1159191276394729	-0.131166538146992	0.0408232172197561	0.0253186047809923	-0.1089973899669326	-0.065716465598259	0.1261474133615235	-0.114381346451483	-0.1485200266234236	-0.0379796020075915	-0.0297232769720923	-0.052809265159105	0.0464525074132854	0.1265776067977826	-0.1289521654885182	-0.0655313425966344	0.1315859844835793	0.118650929885988	-0.1170953349925892	-0.0441987437026023	-0.0487390387210822	0.0087257285382782	-0.046984943269292	-0.0456795210756577	0.0969196683308731	-0.0240984043058991	-0.0397112186366915	-0.0501585758082048	-0.1059727611346555	-0.1122037989176836	0.0512608452777153	-0.0908383794773298	-0.0353436684439887	-0.0404897044652265	0.0371174128676854	-0.059931191310396	-0.0396786903501989	-0.1058802607883106	0.0895036548405037	0.1110074609679367	-0.098197555087045	-0.0479856667054279	-0.0633627057644116	-0.0949090845077304	0.1166515290678088	-0.1194373528178266	0.108299659964348	0.1039621742756068	0.0410252914068629	-0.0576551883419714	-0.0776679651271967	-0.017930373215506	0.0371999107803731	-0.0207812915854085	-0.0686215385366862	0.106949366197831	-0.0415337791041333	-0.0448712158875698	0.0215399513372568	-0.0506457883667427	-0.0986685911501663	0.1180181373683307	0.0278670018533986	-0.0208662514646768	0.0276202592848304	-0.1063420361772992	0.0211718518938559	0.0280084413171371	0.0003405349280253	-0.0183481378200001	-0.1008352851591884	-0.110490701234372	-0.0375014045318262	0.1426488816594206	-0.1137346559127091	0.0341846230725705	-0.0619595534999808	0.1158267515919964	-0.0465998952719728	-0.0706234664285598	0.0026774460671647	-0.0604873386381107	-0.1728731265999023	-0.059631305342114	-0.0436964473133324	-0.0544897524484953	-0.1202265428610761	0.0636023379570821	-0.0479784795158789	0.0249239500795454	-0.0603156074943835	0.0269682396573453	0.104599335513467	0.0134641804012386	0.0007694069895569	-0.072286384681708	0.1561210153131159	-0.058511362123732	-0.0204597955022398	0.0498605549523753	0.0487491763120857	-0.141034652490904	0.0664546670852737	-0.0548567198884065	-0.0280228881265514	-0.128340382438452	0.0789662845741011	0.0150270394181644	-0.0326868642862387	0.0258531133923489	-0.012110023366101	0.0392538517041872	-0.1036989657785434	-0.0582046242612359	-0.1087042930055917	-0.0905435088586991	-0.1391327509204831	-0.053231519229565	-0.0113641769410713	-0.0359189564652922	-0.0463438604223407	-0.0527280010957946	-0.0979911195911704	-0.0443535296282715	-0.1010166973321878	0.0548890814779172	-0.009162865842553	0.2458045260558972	0.1626357589738002	0.0839467167030937	0.09520949582195	-0.0384876766006283	-0.0593833263234863	0.0327693199191046	0.0203848610050206	0.0203880352390256	-0.037240006724547	-0.1264209350514538	-0.0474299586959677	-0.0810579236908193	0.0084046453138153	0.0049026520685366	0.1374956489844808	-0.0548932908477446	-0.1059710673046725	-0.1672391569687522	-0.0753822153417655	-0.0822322965310578	0.0603443969359956	-0.0722460337610841	-0.0512841517188243	-0.0980314964424283	-0.0241495094219527	-0.1084057093876199	-0.054176265811969	0.0251382016530479	-0.0440435969961369	0.111541742601778	-0.1174204142258073	-0.0682136750166804	-0.11115350108708	-0.0217644129177244	-0.0699582247815956	-0.0473873479333604	-0.0344474253221344	0.0204803067087629	-0.0294575759058562	-0.0759408156938124	-0.0056925772725622	0.1273796621408612	-0.1286846595482336	-0.0591400973916238	0.2066776390079799	-0.013022761528557	-0.1181484035044821	0.1449502338653203	-0.1177992938202316	-0.0040307852991279	-0.0047991517248118	0.1730751522272181	0.0308123064158227	0.1622291718504206	0.048323762666617	0.0047298871423339	0.1378269066257184	-0.0216181731163482	0.0779963281706582	0.0830240256758372	-0.0064878093270449	0.0588284600667832	0.1512873452129277	-0.0291799226773384	0.0525289431866744	0.0773155736114374	0.146841915226981	0.0867251685532028	-0.0768294691622514	0.0871808760392877	-0.0163216100460014	0.0971474102324649	-0.1694828149264747	-0.017370007691634	-0.2147768154675111	-0.0304216839469214	-0.0192216341892343	-0.0106941052776115	-0.0616423236402833	-0.0515267754676982	0.0784412642311455	0.0974883959716068	-0.0633191471641279	-0.0044441501395407	-0.0144484155059906	-0.0134598574431139	-0.01587725668742	-0.2015284246481035	0.008219317983239	-0.0511210815413992	0.0714370225321612	0.0802219161760489	-0.0071603148692293	-0.0103686368682761	-0.0609784866794444	-0.1632284505523511	-0.0031706188386142	-0.1822548309227905	-0.1036810984904882	0.0683427680289192	-0.0517640873140922	-0.0431054410453353	-0.133154716849893	-0.0404846842519928	-0.0621740595008765	0.0081677678111354	0.0136276816583654	-0.0528560602312543	0.0877121177042776	-0.0295551635259698	-0.0208863185241221	0.1013009601092931	0.0815856667633598	-0.0176082866382004	-0.0398801918602159	0.0872658278746269	-0.1793940883864637	0.1457559604518617	0.0629903787695827	0.1058199078088347	0.0371390521153191	-0.1279791723796914	0.0407838010184545	-0.0637104084422717	-0.1703514371524697	0.0328670011958391	-0.1183785448617301	0.1272393471464109	0.0418523745232907	0.1397534294029401	-0.078051995602237	0.052734074219274	-0.0702292975116408	-0.0295536757971027	0.0506181919299281	0.0494328402477825	-0.01230405598951	-0.0383845635708424	0.1153415869444013	0.0129530540003304	-0.0547694043991152	-0.0253399819448354	-0.0104233702784574	-0.0158756559217032	-0.0037509685229504	-0.1568640536778462	-0.2065141742348459	0.091254383904985	-0.0143837234185146	-0.0410214465741913	0.0009871623027513	0.0004287375312809	-0.0231553826882831	-0.127293065495202	-0.0709784574922176	0.030067928106711	0.0916652205628038	-0.0014462602194475	-0.0807771283622117	0.1414728541357511	0.1179940488133251	0.1451995072522331	0.1452754442414584	-0.0122826906687374	0.0774251809109012	-0.0871186777059225	-0.0561060852367997	0.0453975833373125	-0.0930112711462702	0.0538848530938033	0.1440931332075284	-0.1560386312759657	-0.0435926007671573	-0.1422244268655938	0.0695582844251461	-0.0522231649246811	-0.034710975475717	0.0633715976351075	-0.0166114767056868	0.1125115122450483	0.0641262814781417	-0.0735082163636941	-0.0311506390498361	-0.0332007190002366	0.0746091895034522	-0.0933673800515075	0.0570481824433747	0.1251982212202714	-0.0467983039085572	0.1217346632973875	0.0500650913070161	0.1271591086824477	-0.0798003129922547	-0.0533372314367309	-0.0707118925227814	0.1161682433912007	0.0445134439750199	-0.0282915025588909	0.1196611162671359	-0.0830086631575115	0.1384625653382928	0.1585683769446043	0.1275409205141436	0.1021500940514809	0.0802871546594836	0.130967549874906	0.1280263182095371	-0.0551062147540222	0.0832056485884803	0.1141955985781575	0.0715523529685032	0.1279551544620803	-0.0550091115101659	-0.0440074516492119	0.0740016256253864	0.065113775196699	0.1137477609996615	0.1202853520741205	-0.0640897888551003	0.0953342012345579	0.1141721627586762	0.0851172195197826	-0.0550496189443002	-0.0880117726971476	0.1165983677848525	-0.0608369695851696	-0.0858412694672443	-0.0665285624907333	0.0864826395930027	-0.1002043440167548	0.0783574054480224	0.0737824511790968	-0.1170761264526747	-0.0681913226712656	-0.0588314874896043	0.065973310876534	0.1414618341938753	0.0871620087267009	0.1398905558791721	0.0657479751585314	0.1028399056387335	0.0998265403041494	-0.101606278309604	-0.0697508769076866	0.1147862379064205	0.0693992324672221	-0.1011879121368303	-0.0631071052274098	0.0780308938917374	0.0810000933208345	0.1091960296375639	-0.0446252055555473	0.120273411228764	0.0608710532203676	0.131174911262114	-0.0604958855674535	-0.0701361105440563	0.1617115329032396	0.1324547458060793	-0.0501744098762458	0.117631493384677	0.1221611823449485	0.0963593007431636	0.1187527817403606	0.110940245883628	-0.0481233788142102	0.1261855120323181	0.1070406465083096	0.0020025962927387	0.1466526196094311	0.1384031240807881	-0.0358752905914868	-0.0330130878758986	0.1390753003555769	0.1469350661965888	0.1532798957107108	0.0317440297405617	-0.0412340025917504	-0.0460646861791959	0.1604748715514004	-0.055253638142942	0.0897240220291806	-0.0680956128229699	-0.0472593390018348	-0.1173305349442367	-0.0453802115179536	0.1345258500796051	0.0442248691465119	0.0727289928824627	0.0056858357285689	0.1113563993621528	0.0549274563070161	0.1135250075564233	-0.0522796215592121	-0.0579030188063111	-0.0117004766818386	-0.0521218732581572	0.1178396508251148	0.106256475152202	-0.0955230608325542	-0.0928762450051435	0.0777688500097391	-0.1197923253874154	0.0939838928481085	0.0010098210827606	0.128291687966428	-0.0756897202995638	-0.0500035482573767	0.0495801239655164	0.1058821500166453	-0.0882442703538386	0.0523451350717209	0.1049367728313202	0.0952143318994472	0.0938863221941405	0.1325696967247215	0.0787030957722632	-0.0407075531462308	-0.0298985600944695	-0.049296103897043	-0.0342316878778486	0.0208555309041512	0.088923056117833	-0.0461087671151732	0.0931477371834783	-0.0549336871557159	0.0270599597419271	-0.0620737850398101	0.0733864633741565	0.0895301225611836	-0.085822283537477	0.1217748216132199	-0.0471862829770544	-0.1919197782886874	0.1352101221573017	0.1013193351420611	0.0305715204285848	0.1078610007951667	0.0490862787585124	0.0239183482964733	0.101063473509475	0.0082894939728027	0.0389790500955883	-0.0546158399851163	-0.1284523972659887	-0.021403826891106	-0.0414164908866172	0.1001892978180422	0.014667258079981	-0.130511856003774	-0.1014405897381024	0.0819507973097926	-0.0809440089429903	0.0218425133048147	-0.0059614957009203	0.115094786093387	0.1381222924446221	0.1597819819410073	0.1960513754287126	-0.0085738545020397	0.1921799459421191	0.0464145548581069	0.0331156134142548	0.2240875057164719	0.038638009176582	0.0020932228146465	0.009219517027605	0.0120727715450085	-0.0491962537922568	0.0299533697479743	0.2214120524842935	0.0127758628383364	-0.0422746613599579	-0.0574980557636009	0.0288978705301118	0.0328977299115271	0.0457507471709991	-0.0590109432221814	0.2152531779504005	0.04098175972434	-0.0699966281795198	0.0360412375001871	0.160243211766131	-0.0412120852779575	0.0368333877185456	0.0350965513393532	0.0366100847963437	-0.0068791643847037	0.168505328356674	0.0426205411382347	0.0495071034353716	0.0322770105914606	-0.0412997854189194	0.0486861860788881	0.2547732154123776	0.0373624620795837	0.2106870971854451	0.146702609649541	0.0454826780572468	0.0340593285124809	0.0064380720003222	-0.0391700517676019	0.0296969961350909	0.0013993334680568	0.0333409552346969	0.002264815302684	0.0049591047738096	0.021096870927235	-0.0420334324355954	0.1287176050734957	0.1192756082214423	-0.0825230612765897	-0.0037564767611802	-0.033671195636689	0.037087087705775	0.0366504112163282	0.0003126860118974	-0.0010894182601545	0.1972306549178186	0.0289341438213131	-0.0345134943193838	0.0364469248142964	0.1131750958135363	0.0340507453672756	0.1384644290800946	0.0044497702354199	-0.0418071810963317	0.0394260231013101	-0.042893225038706	0.0017898629702594	0.0289638842109298	-0.0699712224919284	-0.1540919235113705	-0.0305628806376463	-0.156172653442338	-0.1671147909019583	-0.0014036598983355	0.0009503348190209	0.0010522147455739	-0.187698926466672	-0.1380282698807373	-0.0692047476196536	-0.0392612704302985	-0.1940358328031019	-0.0736317600213638	-0.03188309056528	-0.0321768482079154	-0.0312607781890487	-0.0642708033006242	-0.1489515152691594	-0.0308184685220402	-0.0327467190069577	-0.0309636869836508	-0.0345617812336041	-0.0342270968541874	-0.2043171974389275	-0.0002615742858016	0.0526050312140963	-0.0369663632113717	-0.0306611024953862	-0.0064887297628852	0.0423849693298153	0.0496324756361563	0.0338389666236323	-0.1597139791893658	0.0378669623859155	0.0459628961410755	0.0284346393858915	0.0328182995328649	-0.0521338803378394	-0.1622557279853719	-0.0562899435278693	-0.3088881632921249	0.0158880066492705	0.0843425931414835	-0.0286106525285468	-0.0441935885324318	-0.0544816640818783	-0.0177572439213506	-0.042524338953182	-0.0090638353641156	0.0206209181877761	-0.0351262182480862	0.0664987782041165	-0.0162982003170438	-0.204308512837838	-0.0441398839388208	-0.2226344956446611	-0.015952262585479	-0.0033698606727477	0.0892397427199904	-0.0097870040373742	-0.0125743308985699	-0.2627665164826648	-0.0422583589818595	-0.0114551664726236	-0.0422641257431027	-0.0074870827169961	-0.0452015680916662	0.0546034058596177	0.0980043664832087	-0.2268790892371772	0.1093829219699286	-0.0396223390551161	-0.011142016462313	-0.0073642061488175	-0.0137758006703031	-0.0367905012792691	-0.0090052332668605	-0.0486511963341975	-0.2445628689962748	0.0689412083875304	-0.0436154083883054	-0.047832461870206	0.0825082668396305	-0.0488611909411878	0.0860727055174654	0.0128531029034744	-0.0138792441712515	-0.0418487492773011	0.0723013953413806	-0.0436189554708018	-0.0571710796970922	-0.038163281981601	0.0738383063889524	-0.291637477206019	-0.0067705321903632	-0.0603420221461134	0.0527504827475372	-0.0448717531959455	-0.0485368321774843	-0.2286897115497065	-0.0463410705567652	-0.0596485554580001	-0.0471957385488718	-0.0425810556550328	-0.047107056987786	-0.1970928017345846	-0.0471983077979546	-0.0501852814848065	-0.2270605727906715	-0.012123333691733	-0.0135123472281693	-0.1698129270594443	-0.2186403832537479	-0.0512507814420944	-0.0047930486222622	-0.1830746062540174	-0.0184754139122161	-0.0121539600061438	-0.0375814653625421	-0.0571350791697514	0.0580015755204268	0.0702058466522925	0.0569234995069744	-0.0093651668639006	-0.0611132168675658	-0.2201295496144532	-0.221434670583016	-0.017504578670822	-0.0486322150121244	0.0723666350167304	0.0689366201731291	-0.2652590030737304	-0.0503081640293701	-0.0402752083341333	-0.0362504451015383	0.0609790659684517	-0.043298738021627	-0.0533959717068144	0.056588990106734	-0.052378030112789	0.0499171974330645	-0.0444608359280935	-0.0075538493221493	-0.0432930799019621	-0.0167040006788346	-0.0460714407718854	-0.0516520527675417	-0.1840265533100265	0.0511947383964974	-0.2840135456108464	-0.0428796743552207	-0.0387751078158198	-0.0097593662676118	-0.2980978681922951	-0.0379673238570217	-0.0227260327525351	-0.0330547055900421	0.0404421922699444	-0.2431836756597634	-0.0075628178836985	-0.0095534798933196	-0.0558180716493315	-0.0483679619359489	-0.0525738083543793	-0.2023054805304869	0.0034136499020115	-0.2085835437915396	-0.0062889706091904	0.0293426301468598	-0.2043431591891692	-0.0406016568949909	-0.0475182270732718	0.0380853731693941	-0.0137770557392303	-0.0399751224222951	0.033260685405336	-0.0332469681647082	-0.0287319823420931	0.0303003226667737	-0.0450979536900056	-0.0313569657296771	-0.1890193520404977	-0.0328719077979495	0.0331955772364519	0.0294852215598226	0.027837124003214	-0.0044795266612726	0.032348673249171	-0.0452108919871576	-0.0503831683958456	-0.0535918658416915	0.0419593793042563	0.0368202582207139	-0.1959997371328647	-0.1699545045431765	-0.0325812947058066	-0.0500956871943707	-0.0343165483083538	-0.0066472381195579	0.0280949870080444	0.0325030016250532	-0.0021788705734364	-0.0516296305662694	-0.0492691680697745	-0.2566883062169212	-0.001429777159169	-0.0315616047807922	-0.0055094458603608	0.0377946406163423	0.0456297851290957	-0.0101498718383891	-0.1432640748765209	-0.045443553356435	-0.1714609341321875	-0.2793301351534253	-0.1752990285133678	-0.0025291858423088	-0.0375102944063654	0.0288038049677477	-0.039221403508418	-0.0323674324421676	-0.0302516758826632	-0.161023808956946	-0.04177186589824	-0.0628640127064515	-0.0371263008160392	-0.0030731193585666	-0.1610635008045884	0.0202812619829073	-0.0024837587921154	0.0706349362382806	-0.0334910665141244	0.0097725522048154	-0.0531305138695644	-0.1316970552290656	-0.0596541465948411	0.0148846862315954	-0.1783888053044175	0.0013783226359271	-0.038340380308838	0.0003616649345381	0.0293494264980113	-0.1894127833545767	0.041251397858721	-0.0018155699076627	-0.0441714393511924	-0.215120816390414	-0.0395135166349541	0.0184494745516866	0.0005764396687003	-0.0311590969740921	-0.2174572665709025	-0.0409475511699264	-0.0038080983738614	0.0179832847194687	-0.1573457682384881	0.0087962593448796	0.0174197256299492	-0.0342357393084176	-0.0362527692376536	-0.0366198861751178	0.0323591629708203	-0.0413694791888784	-0.2290249467771132	-0.0387276672919824	-0.2160850919838387	0.0208955394599939	-0.0389352193708179	-0.0105776823030386	-0.1643761716777312	-0.0017681462313008	-0.0432408329059567	-0.0299468455698681	-0.0317814420365235	-0.0063235656425604	0.0279682978870741	0.0257845512053698	-0.0484323037730958	-0.1924450389454972	0.0156804037521898	0.0242644067768523	-0.0380300978088733	0.0224987313066383	-0.04315965467769	-0.0567223724123789	-0.0505351471524881	0.0045823067939919	0.0027261418057386	0.0282593145489955	0.0245966398826076	-0.2055467848953739	-0.2417689043074719	-0.1749573705162302	-0.1292587182106006	-0.2282980159973298	-0.0372887278325299	-0.1533234540121033	-0.1391534875117114	-0.0388078368134673	-0.0012994038433188	-0.2623885510324331	0.0026381957636292	-0.0287831304524071	-0.1980123306674757	-0.1931126458053163	-0.1697566020869718	-0.0260729353039483	-0.2957621075123871	0.0308212198618536	-0.0439326690161602	0.0240249014170763	-0.0372854964124088	0.0380995239827069	0.0041632323745518	-0.0401841486431432	-0.1462196495448889	0.0385349605051986	-0.0516853221116355	0.0053292531583205	0.0711820364338293	-0.0652081286593087	0.0140625918585054	-0.0401613278714375	-0.0394135878821237	-0.2190277454668161	-0.038645243984726	0.041597454104698	-0.1948369026195603	0.0338010428178833	-0.0440229180809223	0.0167698831641409	-0.0390703373006643	-0.1261046336910034	-0.061735952239094	0.0438037122886834	0.0473605132137515	-0.232055266047222	-0.1780212631074877	0.0082429627531201	-0.1221685822134029	-0.1599627280915602	0.0129337386888731	0.0368409735325941	0.0097913319910091	-0.0384059333929434	-0.0317763860175859	-0.0348381059359949	-0.0514376210566838	0.0222312519179669	0.035270985593149	-0.1419606708376301	0.0276457234501593	-0.1995750847965562	-0.0353760525622209	-0.0372572948669494	-0.0471723354188577	-0.0462466932745123	0.0512075427518315	-0.20296545125023	-0.057840623439032	-0.0471169479464965	-0.0055014636699917	-0.1925122620761734	-0.1555302351792451	0.0112357736757681	0.0291272156823378	-0.0509300552656476	-0.1477223723425489	-0.2349922147958254	0.0294053240190694	-0.0350322347788324	-0.0579405426485238	-0.0507492725990218	-0.053836568732635	0.0083121187586592	0.029261162975628	0.0373575672237609	-0.043304111159666	0.0489118721932591	-0.0406622625838179	0.0038586708452258	-0.0442479457187917	-0.0081208548233728	-0.0031130964632532	-0.1567613843078057	-0.0486656711681467	-0.0414154696225109	0.001785703801024	-0.0553444302210512	-0.0456030707034553	0.0017597187449855	-0.0367475576446897	-0.1865883665110032	-0.1210592107801337	-0.0393307920700389	-0.1975337739054943	0.0104404219042781	0.0409577285235414	-0.1910568787166292	-0.2100631199465576	-0.1462168571839246	-0.0526986451168029	0.0080039399318906	-0.1972184292744349	-0.047330887975662	-0.1339961443603915	0.0078931700956928	-0.043728301063951	-0.0488186243425173	-0.1542469796257032	-0.0434519674796607	0.0033320664256096	-0.1561400015099019	-0.0384382176689098	0.0062331003101888	-0.0407039287764803	-0.1454723397106534	-0.0521752420933213	-0.1614139972690018	-0.1574241958420594	-0.0029486483768139	-0.0470133195548901	0.008696343306402	-0.15444971888136	0.0397477163313725	-0.0454833198774974	-0.0014821993317328	0.003439545839768	0.0362227287881194	0.0099872245304024	-0.1588303999384436	-0.0575631580112903	-0.0449729570981831	0.0344347846523268	-0.0475476854877916	-0.0455560486676252	-0.0494151116881341	-0.0041875428924814	-0.0566391520480646	0.0075081680634079	-0.0424390041029683	-0.0505673609800517	-0.198566258391949	0.0520203549022008	-0.1642412391700799	-0.0389903150419529	-0.0503695102583945	-0.0270865079561233	0.0720078856465425	-0.1839091406626311	-0.0628768003754323	-0.041336356544337	0.0455832238546127	0.0145852821902715	0.0865859840788773	0.0721582756084569	-0.0374669661010154	0.0259393269279994	-0.0589542031843647	-0.3034062349285333	-0.1750775051760341	0.0323178582187369	0.021576621529563	0.0260159669988306	-0.0449633429827857	-0.0533809283020821	-0.0538231358015065	-0.03762961514997	-0.1846639765216436	-0.031174571685398	0.0288218862055491	-0.0692882518917714	-0.0120160436191745	-0.1888826713936522	-0.060826286256946	-0.0611008879505568	0.0250728502487812	-0.0592453576472599	0.037776949407278	0.0438558753123392	-0.0302750160039026	-0.0284673752030662	-0.0382570648571473	-0.0070351788232476	-0.0603163296174757	-0.2130439175603745	-0.0060869584323139	0.0306889165447441	-0.1842478035261538	-0.2069764511087482	-0.0375180874326644	0.0395705826209758	-0.036368074371382	-0.0423778226521352	-0.2944288495697692	-0.051018853969679	-0.0097507306779284	-0.0406103244207843	0.0300978235145167	0.0181876971301834	-0.2567862216603017	0.0574229423894834	0.0458099466320775	0.0594236516792906	-0.043143355406583	0.0418753081257833	-0.0424479103623317	0.046186312510961	0.0514528301249332	-0.0522808882946724	-0.1903607111225294	-0.2223506668562946	0.0813579214060339	0.0232905946352436	-0.0525873795839922	0.1183071844605323	-0.0505984679642535	-0.0649362318605834	-0.0112448249562843	-0.0015627790771026	-0.0114638305595888	0.1846107467904032	0.0398584151232479	0.211560428706946	0.0406199910719671	-0.098601460566942	-0.0103078862830645	-0.0164385484810303	0.0341886157007021	0.040017442680634	-0.0063601231325951	0.031953861564456	-0.013095284161669	0.1138368260538384	-0.061446066190041	-0.0540472722416888	0.139797238553033	0.037417368052778	0.0523638250647751	0.1400128791995424	0.0324617484271356	0.0270448315676301	0.0429455449546842	-0.0122158126144718	0.0373266537102967	-0.0431402876186907	0.0413872085260078	-0.0535196379307334	-0.0619547351242053	0.0409088232904796	-0.0064607558858864	-0.0024532984418259	-0.04010621209716	0.0439017396938091	0.0356360670342999	0.039761648882269	-0.0498331833446437	0.0136667414820249	0.016798959755328	0.2320276093860216	0.0382397431299208	0.0394996246618102	0.1780748009851135	0.052582401312903	0.188844829005105	0.0309236086714273	0.0329891358248435	0.0279724066517084	0.0245228947974991	0.0336924745696225	0.0198162200054614	0.0277537445894896	-0.0422920648300173	0.0348078917225659	0.0404039833700697	0.004703960090431	0.0039758764701739	-0.0415096671306646	-0.0493686242360661	0.2242058387670887	-0.0419310735444008	-0.0450530760987229	0.217686325321511	-0.0468969797484964	0.0377626195030919	0.045647456950474	0.0049184998619477	-5.304453222822613e-05	0.0027150912187573	0.0446370941467357	0.0016236728995177	0.0058478537883386	0.0571556834087303	-0.0394234412822035	0.0006443153753333	0.0583547994017137	0.0482441290068584	-0.0373078409861425	0.0418458201048201	0.0001214698258363	-0.0435430814807322	0.0337860888661274	-0.0419824802386533	-0.0385551328854049	0.0459296722229915	0.0388509402226754	0.1268200549440118	0.0637397774249207	0.0005273245894842	-0.0009777970405884	0.0549960750227511	0.1636512993733907	0.0274430651865258	0.0008891233168427	0.0344821226207542	0.0027134379168389	0.1627223621002726	0.1898082309825902	0.0015811179681019	-0.0505908324392572	0.1596771527300407	0.0420230298837282	0.2009844086552554	-0.0457361577182898	0.057641288010211	0.1519444855873697	0.1881223393052407	0.1701230385269378	-0.0034901986797986	0.0020656532461871	0.0428694397446499	-0.054531996284983	0.0538659643927274	0.1552979240574597	0.1514545050984745	0.1564065104349007	0.1612494065548078	0.0326048549107286	-0.0011699819512132	0.0391208060722406	0.1576736727640245	0.0426656004368247	0.1445185887933346	0.0370238714149975	0.1254549940393893	0.0392128841905305	-0.0562900558785469	0.0368968914948565	-0.0484430528210568	-0.0540810942209094	0.0365580066287891	-0.0062368569281794	0.0396217817325704	0.2658166663814549	0.2866987399317101	0.0489200102914544	0.1287432454887317	0.0402955060523955	0.0497621780870957	0.0372404119616583	0.0440998184147556	-0.0452444180670538	0.1776923696493653	0.1077989416195497	0.0323181187928347	-0.0627894365881545	0.1869679303851763	0.1779867991964428	0.0294226031409001	0.0255743276151931	0.0291830388323739	0.0496484855051751	0.1433732314154024	-0.0035832760915724	0.0536561389732169	0.0217008504773195	-0.0090359381594027	-0.0085160369332861	-0.0028085323251301	0.0445801499498101	-0.0516122773122876	0.0376340138077926	0.0554258584652536	0.0281242119145889	-0.0240505415125106	0.0349224500160906	-0.0008237100807355	-0.039980070253196	0.0441701006449397	0.0045318954530458	0.0062252928052827	0.1654504629831328	0.2534018824109728	-0.0271640398128536	0.0319939314094568	0.0050330458550711	0.0507502359593641	-0.0330458877958446	0.0243484845138327	-0.0213018682126231	-0.0036215106448227	-0.0105760422309193	0.0742509758612789	0.0122244204119272	0.0568978572975529	0.0002242862766589	-0.0424377297667757	0.1664383347940142	-0.0611028689720078	0.0378239819998588	-0.0045111717813441	0.1313105791176098	-0.0088028525356821	0.0311743028764529	0.0313181510885904	-0.0355174606621944	0.0374508025777285	0.0365238445436116	-0.0350648978165015	-0.0148702887682237	0.0262804127038304	0.0280735400299429	0.0496457616217735	-0.0106107777292208	0.0668273489622582	0.1622234411027924	0.1904584849056172	0.0249144782947685	0.0154560458201725	-0.070473354889757	-0.0086069761526678	0.052560559253652	-0.0708361453792075	0.2173120747347972	0.0130325800442664	-0.0526211458527144	0.0091620698536723	0.1564780758410323	-0.048492262308442	0.0561931881938423	-0.0885324810193389	0.0627350355737108	-0.029836641498712	0.1696133366699973	0.0312886996193477	-0.0372417990271301	0.0480422876566007	-0.0255951188334312	0.048621996488657	0.0367765690034122	0.0232298978454657	-0.000679734006629	0.037472781672498	0.1691755177969628	0.0042785118746255	0.0071093655465457	0.0030092223004217	-0.0442494888264953	0.0234529242251459	-0.0975884241444672	0.0332806804578868	0.1283288587513998	0.031345187442432	-0.0016947955142878	-0.0482790446065828	0.021409103212644	0.031570294561427	-0.0064992749142	0.2448727659702884	0.0318331728685912	0.1558849313159789	0.1515270699983588	0.0323036289981756	-0.075052337793853	-0.0319875604049958	0.0395688489237968	0.0292655311820902	-0.0065706940616699	0.1446978863790086	0.0243819761712533	0.0279410130910981	-0.0326490158800541	-0.0108759322251085	0.0237530559738634	-0.0487619861737474	0.1812826990182656	0.0311202586824073	0.0365915995566768	0.1254185725456163	0.0370638958712171	-0.001286650115496	0.0387574557045881	0.1979737836666088	0.0079962363667502	0.1468681955324967	0.1686852564102214	0.0603012425272537	-0.0063203721520143	0.0380025959901208	0.0509960166286996	0.041271848563601	0.0018541586844065	0.0341310968434629	-0.0459684821108479	-0.0506174458496198	0.0514759774586555	0.0596051553434055	-0.0008401417265705	0.1356729284578273	0.0023333210481936	0.1436545159879137	0.0077676324183817	0.0547082276398354	0.1608381703905777	-0.0285063597345652	0.0403657909034359	0.0318127788973075	0.0332493568091948	0.030596626942915	-0.0341543779930461	0.0015182683763633	0.0325266255866349	0.1553676325034025	0.1356764220437726	0.0047324311616649	0.0071343679612013	-0.0018211671037537	-0.0106433245146108	0.0286901974970743	0.0029501764504295	0.1951943987943196	0.1484990751392335	0.0470265437882659	0.0051933871801663	0.0315104488390188
chr1:4000000-5000000	0.0884548349811367	-0.0524449274266293	0.065542096212594	-0.0922228628483882	0.0585115245561209	0.1145041433016501	-0.0237135727324009	-0.0279138806368424	0.0654573516232311	0.055722094687939	0.1010285179444213	-0.0478031421581062	0.0717417328692758	0.0060037532218617	0.097929342809179	0.0939909576873158	0.0933814970503671	0.0915064231191637	-0.0633086525774299	0.0517872815491324	-0.0230768502154835	0.086569417501921	0.1252244452534692	-0.0346989935208145	0.1122161402702632	0.1226075818503022	-0.1292690835800046	-0.0681945599142159	-0.05752508954298	0.104571508330016	-0.0477611372251059	-0.1076682997428483	0.074684279468446	-0.0529860056675714	-0.054833893936218	-0.0194236424817201	0.098366911297525	0.1050507651832309	0.0987166836676785	0.0997823909833438	0.0682596874234141	0.0725357418674874	-0.0258551237875622	-0.0371619566753099	-0.0947230990093736	0.0124076805135556	-0.0488097413034288	-0.059928867172517	-0.059587092562891	-0.0563831367607751	-0.0400170118516251	-0.0219466704912184	-0.0660173245152477	-0.0645788770335105	-0.0833136557722147	-0.0566331242538037	-0.048632347455237	0.0185744939920031	-0.0436036011382254	0.0844108588672398	0.1089200687454328	-0.0150609381388393	0.0915413472779963	-0.0772582756382187	-0.019162502258109	-0.0264277004070747	-0.065124333264143	-0.0221837323827118	0.1004349053432076	0.0955548982377551	-0.1046455337175839	-0.066782134171948	0.0259544652782421	-0.0485517743264089	-0.1485588978239637	0.0955918001118324	0.1079991931574846	0.0964924508868727	-0.0317835224149404	-0.0560962386923876	0.1043683844024826	-0.0860227817393026	-0.0829758368525809	0.098013482738801	-0.0906400452702528	0.0877847729270913	-0.0578280498540965	-0.0957764646710559	-0.0708993224277068	0.064681197527624	-0.0335637916310551	-0.0446235728636583	-0.1475726169949625	-0.021781031081569	0.0990581022050076	0.0822255615449135	0.0799912138396669	-0.1014896771911743	-0.040643712310835	-0.0575154064575978	-0.0413702378933959	0.080825985937257	-0.1438175485488111	-0.0104312910682049	0.1028120544679935	-0.1316647765585203	0.096618109908806	-0.048886559096021	-0.0540501469509424	0.1155793708052352	0.1197730889612906	-0.0609754792884711	-0.1629818241403998	0.0870918067454312	0.0911919644812701	0.0872773139943256	-0.058528806611712	-0.1110057578258038	-0.1384608639140997	-0.1177740622860924	0.0997054380149534	-0.1252463648063422	-0.0555044096907362	-0.0861844136253918	-0.0438728683235713	0.0896544179859227	0.0630867618486442	0.1130726950351365	0.0821380895478968	-0.0465439370941306	0.0761990974790385	0.0831161731813264	-0.0367434982903276	0.1034851419226496	-0.0415250044900852	-0.1434450963476135	-0.1300554275397969	-0.1106274541281543	0.0759510024868767	-0.113633792730626	0.0873568283171196	-0.1307607644976214	-0.1160506025516888	-0.0956117230853981	-0.151241369349563	-0.0791330434300278	-0.1515388557454379	0.0861233443548131	0.0636920540666369	0.0750230797314344	-0.1320385299517872	-0.1825271135903481	-0.1258451902507153	-0.1120223201969079	-0.115384653275575	-0.1176353637858913	-0.1404048496335851	0.0310599901314826	-0.0657390965391841	0.0927706349477472	0.1009556424206954	-0.061510212970175	0.1046539762252742	0.0455102715168304	-0.03687762519273	-0.1555848981971342	-0.0563196665676668	0.0462864944978539	0.07576513221949	-0.1287181033593809	-0.0717930299706109	0.0955889021257974	0.1028386353101588	-0.0739009644745562	-0.1010063908067609	-0.0631152490582583	0.1027596563306913	-0.1021619733788012	0.0857074566096687	-0.1227179737336367	-0.117737352652979	-0.0278545539274041	0.0872241138092568	0.0664553957564594	0.0759620167928555	-0.0422970699824981	-0.0947057821615012	-0.0267980567539583	-0.036336468175592	0.0905177299791383	-0.0861557197540423	-0.0951815011502102	-0.0269554011714456	-0.0932223530245965	0.0938662141526995	-0.0783773003783529	-0.1113398718233642	0.0775996641844402	-0.0387602854692505	0.0760129470251684	-0.0532168165389123	0.0817512609131448	0.0744818692749866	-0.0440978203703926	-0.1219715922290985	-0.1278780939803739	0.0722676020953086	-0.1141708385993914	0.0652753844328706	0.0789306691132787	0.0706483906631559	-0.1097925329506847	0.0737833065028944	0.0762540709794362	-0.113961049284677	-0.0539514892315938	-0.0421360605331534	-0.0508743453729407	-0.0778382633323564	0.0915075463271327	0.0988355865626586	-0.033154688901425	-0.0133736907247357	-0.0373189193794624	-0.0142674397977097	0.0860953082753325	-0.0062617176047401	0.0883843772823517	-0.0230254363567548	0.0860660016121225	-0.0743893528329037	-0.0192189604268497	0.1107969123353913	0.0864531269298613	0.0162992510683559	0.0927557402302195	-0.0120779643694927	-0.0210221115257933	-0.0875793690752679	0.0816775135278105	0.0925094859296923	-0.0407559106184571	-0.0003042519709438	-0.0452082459593572	-0.10596711989204	0.1004961736097105	0.1024545356991387	0.0940815462689456	-0.0078368127702781	-0.0939481494458941	-0.0321108596185782	-0.0845287531504476	-0.1100474514831119	-0.0679881299323267	-0.0984055877087163	0.001862378037801	0.0964406221939859	-0.0044911061242427	0.0003250388892233	0.0844235967267768	-0.0261018636950631	0.0981365041856015	0.1200717375571404	-0.0942122274563945	0.1213530983957783	0.0971376644569895	0.1116899738414789	-0.0527480013492556	0.0942243589859161	0.0818835737540635	-0.0930542313034329	0.0593836196649884	0.0783537564232414	0.0662236642907344	-0.1547848002253979	-0.1353180816042475	0.0647841207565228	-0.0432838813707925	0.097972999032422	-0.0545747139329675	-0.1163969884499028	0.0375435314732189	-0.0571668337790834	-0.1025308606673164	0.0669647541265312	0.0704313558322997	-0.0005168483542014	-0.0680761516700667	0.0729832280149806	-0.047730600971751	-0.0841385960844146	-0.1070063739936575	-0.1066522217303709	-0.132930760337905	0.0931089310443197	0.0309823491532729	-0.1061432841850952	0.0972334538771274	0.0076918909686113	-0.1113371405229582	-0.0980579477444092	0.0972632704070601	-0.087225537884421	-0.1139103471604563	0.0798353087685878	-0.1206698523253942	-0.0947036541928756	0.092753832866692	-0.0993773469663921	-0.1005610618494435	-0.1040202882812575	-0.1313324900242381	-0.1381889475820785	-0.0907586727751213	0.090685160331056	-0.1176676630780211	0.0508653236857858	0.0837136678341951	-0.1147828175247435	0.0919916426741904	-0.1288697859519301	0.0544137594599793	-0.1317275976948441	-0.1067547039661512	0.0708566040518309	0.0794052064085698	0.0643401201713782	-0.1055306805805129	0.0113111983374112	0.0840491171534961	-0.0508259651689752	-0.0488236273180749	0.0946824276466688	0.1447501805679032	0.0955131076963714	-0.0485332705694604	0.0747960765108282	-0.1201835100539969	-0.0677050549248917	-0.0631342145821128	-0.0549655090578221	0.0667353019244475	-0.0120157973865658	-0.053735439696966	-0.0626744287063123	0.0701761770854003	0.0439265894739078	0.0913276021519322	-0.0230428662980508	-0.0995040728944159	0.0885241629512984	0.0359380537663188	-0.0322596790854297	0.0948654970842508	0.0711877007169837	-0.0195631960748747	-0.102161082453916	-0.1323713090702623	-0.0376205824113587	-0.1094889236680484	-0.0979181452182625	-0.0146746076914157	-0.1140091810622234	-0.0333841798336816	0.0784986532488303	-0.0420516663934602	0.0766822124769183	0.0595448155428972	-0.0132038852065365	0.0980275796367221	0.0943829769332482	0.1144397284749426	0.0767189083195885	-0.0291487465065649	-0.020537993304829	-0.0777542491849093	-0.022776467818068	-0.069106133119275	0.0610371191761027	-0.0461290816926792	0.0665998113038817	0.08561582698089	0.0587931497052809	-0.0107243702594868	0.0982323455343838	0.0816050857557712	-0.0359123959367854	0.0781566099166285	0.0975669713650863	0.0778380053211103	-0.0094813699657093	0.1103525802583334	0.0979038696441474	-0.0330298722887511	0.0121844809330124	-0.0220498431740029	-0.0578932440551222	-0.077026810269906	-0.0263476293110568	0.0921234035839943	-0.0499927436071094	0.0698016826087652	-0.0541717044042215	-0.0556414634167576	-0.0386662297940346	-0.0665821607861136	-0.047360624221388	-0.0732641727700559	-0.1388899778826409	0.0792884787824475	-0.0671909932015428	-0.0344072236675862	-0.0481768462340393	-0.1042404176465799	0.0975732960887569	0.1097271319810378	-0.0653760391622701	0.0829904051727415	0.0909828521358613	-0.072770354993726	0.0662041821464941	0.0688840429118316	0.1039064991491077	0.0951561915397538	-0.0604645228530463	0.0987378293688392	0.1045519351357712	-0.0116132349654904	-0.0236171917403522	0.0969205132653758	0.1074328243154435	-0.0051473896328867	-0.0622982971556856	-0.0906293050190563	0.1513502115050168	-0.0297600678970806	0.1036642415948913	-0.0713855840264832	-0.0319964403284718	-0.0252851950059543	0.0935666221428027	-0.0627622451012367	-0.0187587641421504	0.081496094601889	-0.0827027544036241	-0.0922341380933099	-0.0340920062872607	0.0107666201569495	-0.0843519537516672	-0.0793041134058372	0.0906336191246726	0.0981073068416833	0.0875945669660801	0.0950917873421379	-0.0094430854358508	-0.0197813194634203	0.0966125902088161	-0.0876661773916753	-0.0192241405037413	0.0809771820568813	-0.042261454153348	-0.0411990772412458	0.0976465339467092	-0.0102727429490749	-0.08229363551459	0.0939658836908169	-0.0368341568626239	0.0887427793891694	-0.0510829689484206	-0.0370480249625566	0.0946414818956613	-0.0743543290508532	-0.0843194235440447	0.014378058280965	0.0811131995744881	-0.0186347400678201	-0.0709350567646988	-0.0363768690905042	-0.0366512075061718	-0.0184695986272648	0.072589629656599	-0.0379633314327271	0.0735300189860753	-0.0567159339469841	0.0865837213940923	-0.0812085249725244	0.0761844357486731	-0.0901317334966741	-0.0263570189719111	-0.0107508134582403	-0.0823464655568069	-0.0777891612344787	-0.0866709106568438	0.0834915491713387	-0.0794726928329574	-0.0220921985747821	0.0831823952362598	0.0729674531909429	-0.0163657983035738	-0.0282078922353846	-0.0752781289830363	-0.1032417719505624	0.0638908004720641	-0.0941154767552371	0.1116989724803514	0.0430645477829134	-0.057473787979504	-0.0986313457569618	0.0869804908459404	-0.0577443246007645	-0.0553625757956642	0.0847307065374665	-0.0628901837612172	0.0784497179669814	-0.0335127982457759	0.0820949311212299	0.0439866920031973	-0.1180696969389897	-0.0425706503373853	-0.1035016238855581	-0.0735701206213833	0.0956791170679681	0.0833975263730843	0.1055787166204421	0.0726922455359275	0.0162113545762005	-0.0943083601059487	0.1080401148198745	-0.034602127058622	0.0609511967841588	-0.0742653693044476	0.068233338173867	0.0297317827946255	0.1088734677125727	-0.0836447263698859	-0.1188822213568668	-0.1083430536674481	-0.1342806501499598	0.1103836266880646	0.0112193681796352	-0.0570699797578852	-0.0020336122344971	0.0064440327683751	-0.0291172822694694	0.0891065171462658	-0.0991421361275382	-0.140132288544543	-0.0697521742361388	0.0487338596754764	-0.0245202100512214	-0.0224958678457193	-0.0290562047942182	-0.030797587570325	0.0089278096186565	-0.0129049905575675	0.1365227500802718	0.0732169210356329	-0.0928704246334383	-0.0359962628521894	0.1218607928206644	-0.0618605734360713	0.0731868884433974	-0.0867595275839385	0.0722959668033547	-0.0247189110425442	-0.0932804232103814	0.0849610249970072	0.112181407276047	-0.1141425965187333	-0.0617653645486493	-0.0665105722544943	-0.0771369391737069	-0.0357217494140032	-0.1075515561540561	-0.02380980509163	0.0858504372047049	-0.1063506831495904	0.0856868164372953	-0.0676783473379564	-0.0414166673317396	0.0992846003368969	-0.0715097665045056	0.0886629077679242	-0.0182689711965935	-0.0390641843310835	-0.0353661216265099	-0.047535168025871	0.0834291346008906	-0.0757879515343221	-0.0862904645709185	0.0712923028598028	-0.0351673048492123	0.0850815135269321	0.0070663835556915	-0.0351875872420646	-0.0623945449149366	0.1121852587696768	-0.0389475543133133	0.0834159305039064	0.0700405867707905	0.0634436284537783	-0.1108227130617767	-0.0391616523582228	-0.1308708829229918	0.0820735039691439	-0.0684352198664671	-0.1124632108967155	-0.099185662953221	0.1261065639603328	0.0604600676153946	-0.0855064448197111	0.1043458460679397	-0.1123209262471501	-0.101220088717323	0.1094193889984738	0.095792000067653	-0.1221472656398239	-0.0929503496315573	-0.1263779919244252	-0.0969568658158808	0.0290561229671964	-0.0993919340088368	0.0055946049034633	-0.0090534166103458	-0.0012855249835659	0.0130388112702755	-0.0129918096503035	-0.035881513594937	-0.1198703410331006	-0.1073759335456507	-0.1033600885241339	-0.1000884652158908	-0.1326460161144856	0.0467590986204023	0.0462549904090973	0.001883380670934	-0.0274506735259777	0.0239087155003391	0.0205542551417288	-0.10702665317837	-0.0845479670946968	-0.0747003323090684	0.0182118629977204	-0.009396676149362	-0.1102687650466607	0.0204757549772793	0.0287872070341772	0.0164966239770107	0.029322017981901	-0.0885063608811131	-0.098047213197941	-0.1351895091562109	0.025664769565588	-0.1003943764924985	-0.1121715236376441	0.028330528760329	0.0353558210987407	-0.0937750964972005	-0.0692868308582964	0.0946554825384287	0.0897292587604109	-0.0854726913375684	-0.0737096891376757	-0.0425956104446678	0.0250919727155154	-0.0899569180869016	0.0205909619006291	-0.0874486477295307	0.0699275105903727	-0.1047872413080118	0.019285877582756	0.0490076299488961	0.0356708140197417	-0.1067035456349138	0.0264242106263003	0.0571194541777959	-0.1165961412049869	-0.1067245528848885	0.0795981008330894	-0.1244323254497172	-0.1254951869708576	0.0723803400691289	-0.1238831444980055	0.0834261678123441	0.0584872163235778	0.0457955201031695	-0.0845334817425594	-0.1109522359188169	-0.0831994965553788	-0.0228229525677081	0.0687738041784894	-0.052586736482881	0.1049464192246467	0.1223377484669605	-0.0387893480947233	0.0256129198805786	0.0142652723108821	-0.1009675779989103	0.1006379726528295	-0.0901075923754278	-0.0223357658371373	0.0883311742836979	-0.0491755256934716	0.0335585033394263	-0.0838094197175201	0.008144148097327	-0.1007192561656663	0.1144830778471852	-0.1342073481060948	0.0555227956612522	0.0763858481207828	0.0827999225083961	-0.1182387021839918	-0.1229394597902234	0.0942988763679549	0.0724013206935503	-0.1286368361243361	0.0886463995195824	0.0627761788592179	0.0625987622146839	-0.1075709060930879	0.0410182250506072	-0.0980188746548879	0.035367532754321	0.0611661704005118	-0.1043167329111375	-0.1084910786368761	0.1214985077467431	-0.0786220086926773	-0.0912103103795648	0.052406874194433	0.0478481578749505	-0.0982889614900841	-0.0887772784981295	0.1334175346664906	0.0442222186228307	0.0481619281780553	-0.1429875114920131	-0.0976272894738143	-0.074474503210113	0.1152330471687582	-0.0875472385820712	0.0492273457189645	-0.0922887810855899	0.055156769122954	-0.1054643801811696	0.0465403370246108	-0.0937818954595858	-0.0821168286020501	0.053273096036549	-0.1092702504817881	0.1200583486857671	0.1225430369630476	0.0900726563677613	0.0718801963754581	-0.0853233811098363	0.1616358011421096	0.0610798750008022	0.0791222208746096	0.1493879423190899	0.0733679550042221	0.1662725109829841	-0.1055761765669474	-0.1239336352753422	0.1095783020334265	0.0430739928200718	-0.096124280720551	0.1313612555196343	-0.1108308911290929	0.1476779812427658	-0.0769255460480868	0.1112164901225911	-0.1134418527256218	0.0504116443799778	0.119841959969007	0.0527727388133854	0.0505240847709601	0.0628145890644177	0.1087540995519177	0.0523355631588978	0.1412853508473355	0.0856777307273578	0.0428118766895679	-0.1004908332634979	0.0676284765576434	0.1058090933017389	-0.1211083623614717	0.1120055881660531	-0.0958768568342789	0.0859965480372959	0.1072125558386382	0.0980785428385186	0.0497294108442722	-0.1060888451239931	-0.1068867683200533	0.0647404709871297	0.0511121294599301	-0.0826112528720609	0.1116555885966081	0.0962491668310643	-0.0970663414930165	-0.082747051087966	-0.0860749065952724	0.075072416886695	-0.1089956834650978	-0.1185322734922656	0.0417677804253308	-0.1016174261576186	-0.103301219993757	-0.0928831101299816	-0.0927287457372839	-0.0886822654770353	-0.0853889824630988	-0.0827744170185256	-0.0724802827353276	-0.0959821749991398	0.1295633588924195	0.0942186637677483	0.0343255036699142	-0.106791979351689	-0.1068705916532591	0.0661912868105605	-0.1030427469175203	-0.1083256447789786	0.057779296564792	0.0697787640112248	0.0322549761450666	-0.110955648926039	-0.1188704700731227	-0.1127236245434679	-0.115537099546036	0.0564980113019523	0.0452147860853747	-0.117836049958055	0.0336167318895109	0.0615433864803434	-0.120781755601617	0.0231979220407482	0.0420506991170801	0.0296612833806723	0.1031056366333759	0.0896236178244496	-0.0950246128994149	-0.1019568804796705	-0.1001643199100234	0.0190828603322376	-0.0744629870160082	0.0454579524263414	-0.0986574131403725	0.0507074347865986	0.0449654571337224	0.0278752050441402	0.0471564435256399	0.0188565840027092	0.0082747154221656	-0.0990405210665636	0.051135512635182	-0.1033413992880595	0.1412286405041115	-0.0721775222825148	0.0427079203705088	0.1415543245140611	-0.0744021583094774	-0.0909697735097478	-0.0938835569327587	-0.0821232705098774	0.1657711810369179	-0.0970140946683015	-0.0825982296185112	-0.094137600788252	-0.0833765073925644	0.0145314003575689	0.1430039582948682	-0.0857548213974865	0.1181706496460539	0.0670584190850199	0.0456270426243336	0.0634122159559958	0.1267975752660465	0.172879118926978	0.050592370356484	-0.0800530321823092	0.071841935502649	0.0300645563264193	-0.1042180368646889	-0.090451972478254	0.0785097309719687	-0.084686447699034	0.0260767081195566	0.1269634416750059	-0.0881713907769301	0.0963784343941104	0.0402367952654256	-0.0910314281569184	0.044054802399119	-0.110442600320467	-0.1356973716418429	0.0401305266286514	0.0347810817183027	0.0378118354501174	0.0438623712363284	0.0312260832205058	0.0498223707915605	0.0210636588870412	0.0518934585992713	-0.1076261460808899	0.0535063349370201	-0.0430929614759955	-0.0636367625737138	-0.073595591257744	-0.0480386046089428	-0.0702939566130339	0.0395293445449924	-0.0695385925190164	0.0391291170424801	-0.0764136622462681	-0.0768638455716485	-0.0655556564494305	-0.0212126106552415	-0.042538371674619	-0.0559869029126017	-0.0808240609819386	-0.0152571955326584	-0.0152552458360133	0.0442584471775876	0.0377963592125108	-0.0429126304307044	0.0090453488147339	-0.0989667901300122	-0.0392244865267794	0.0045718819641848	0.0384192615722871	-0.1062502581474177	0.0039779833894418	0.0440945259623461	-0.0352612208541123	0.0437887710511813	-0.0739338582743701	-0.0852760170073736	-0.0402570780604766	0.0426872490541978	0.0363909148614286	-0.0192697786255658	-0.0242678641637674	-0.0334695128044523	-0.0287115709970872	-0.0354186682108199	-0.0777447377005688	-0.0440982812662171	0.0345949094264926	-0.0669679003566139	-0.0114834310166088	0.0326996337043959	-0.0515737470718297	0.0384461924898625	-0.0726852465278665	-0.0530936192609164	0.032478381230377	-0.0107127904441178	-0.0861465965041709	-0.0787240651292301	-0.0302439698064797	-0.0690577340698464	-0.0094828943290462	-0.0593921855605085	-0.043095353107424	-0.0779409684392806	-0.0738051228635366	-0.0998531472063442	-0.0468103820780732	-0.0051829832046537	-0.0477460584330197	-0.0451841475986904	0.0393001673753039	-0.046615761747036	-0.0633685819772055	-0.0199330015696301	0.043912860179002	-0.0202916634299784	-0.0780559485629428	0.03285784455948	-0.0426856938117581	0.0650846727069892	-0.0379211581398087	0.0428255533009146	0.0421790388481728	0.0920879450625842	0.0872377550852165	0.0886296024983667	0.060868660607864	0.0634800270690545	0.0445578422760997	-0.0387606100156923	0.0421712984602605	0.0414548941013983	-0.036717909232297	-0.0360120460255479	-0.0366970904430181	0.0402393242151593	0.0763928324433298	-0.0370341827383457	-0.0423920423880717	-0.0432891804709736	-0.0417817111751412	-0.0394199842981783	0.0905025312653232	0.0797709370651663	0.0048902672005858	-0.045395228681201	-0.0365001823620379	0.0881611422107705	0.0034272512897077	0.0008554359076089	0.0099372618412209	0.0582237464479718	-0.0011964243215952	0.006550600455583	-0.0043657295588427	0.0021418508393687	0.0456122186763705	0.0193622330146132	0.0499085448446889	-0.0453018377907461	0.0788441718388065	0.0210526660456946	0.0541453937601818	-0.0463497003630167	0.0267977304331037	0.0753391061269961	-0.0445570823247614	0.1014474953064425	0.0633729899811954	-0.0401622723716647	0.0278107375151792	0.0734941150570948	0.0212078453540801	-0.0481681884421043	-0.0100778640597994	0.0823736485035534	0.0696630592124686	0.0468989802298154	0.0812253126656606	0.0780603035663401	-0.0455600011881223	-0.0498558272273556	0.0551412512312134	0.0274553349170837	0.0664450783401587	0.0362890456673735	0.0296153536534552	0.0407207047006657	-0.0422038244929993	0.0177106092107238	0.0254306960552414	0.059198294391182	0.0537096897679679	0.0653417052998407	-0.0417688571735849	0.0651438960346413	0.0335791103177503	-0.0451418408571149	0.0152021601056861	-0.0447321816742809	0.0347972454830392	0.0501468820976024	0.031435893863707	0.0313371351172278	0.0718000524512207	0.0702835887803352	0.0267730660680212	0.0328001056079084	-0.0482798860155209	0.0223365144499136	-0.0379626693055916	0.0281447588010943	-0.057241769556296	0.0902508715668427	-0.0417195937371226	0.0122556964634696	0.0495210372468607	0.0457046403478818	-0.0069248734248929	0.036420958182552	0.0383499700140545	-0.0447344021329479	-0.0455003868046243	0.0370051303313226	-0.0093786785906457	0.0505496116098146	0.0403267077612789	0.0062677107723338	0.0646795009554376	0.0658012349913803	0.0020922469392356	-0.0165532529465914	0.0488779948909384	0.0704690267413409	-0.0015647574907938	0.0587635070885972	0.0687441067749881	-0.0402987428327053	0.0518664172512468	0.0061917292060838	0.017851596153499	0.0180880066328704	0.0763743476021854	0.0452145693209033	0.0317982417100399	0.0662748229195546	0.0823570604321283	-0.0429846136852156	0.0097285087228081	0.0052662942561642	0.0316683917556643	0.0477656439212856	0.0392254527447365	-0.0426195964140198	-0.0003995403195915	-0.0464060100869935	0.0392223264649764	0.0201294650672445	0.0439850473550677	0.009913704923716	-0.0430260036597464	0.067026342600557	0.0439657164206722	0.0724408512861206	-0.0462576711601796	0.0520795085762053	0.0138986992902332	0.0095351869523169	0.0374698979427627	-0.0433378790702042	-0.0367502472444816	0.0593786860587781	0.0422644260306551	-0.0389681302955597	0.0690006549915237	-0.036167155568179	0.0099103902543834	0.0582408894990128	0.0672598113825912	0.0683530900244519	-0.041797867973199	-0.0489840785482669	-0.046167883971576	0.0307562054497734	0.0620482576412203	0.0476890600531394	0.0541865033551214	-0.0225484238668124	0.0640664662170839	-0.0446997983186102	0.0237599527902146	-0.0023174178567649	0.0574666186425084	-0.052087678886592	0.0082641879672497	-0.0383822667848077	-0.0376032459414331	0.0083213973445218	0.0410093648677287	-0.0382377454137129	0.010275202740283	-0.0532853855385587	0.0042256320339733	0.0068109745620315	-0.009423211176359	0.0796486597443548	0.0065940790151243	0.0310341112877369	0.0352630297191577	0.0499944607584782	0.0013154020719625	0.0026878470231197	0.0452873646552042	0.0426133997950481	-0.0388032591718198	0.0348344061437668	-0.0400324384595312	0.082639495504923	0.0011842523053517	0.0010581938121876	0.0822502618493765	0.02274673289672	0.0302275291027956	0.031083496873105	0.075681773617797	0.0487366234879503	0.0822808919093829	0.0111892520601356	0.0070669456516282	0.0624321039212127	0.025292022525641	0.031020018107246	0.0510317026895538	0.0417778412467681	0.0211438350530675	0.0978472833742952	-0.0407474613754285	0.0110317405541155	-0.0365068406850541	-0.0392625311025287	-0.0300843296799831	0.0715480953454099	0.0397526596749664	0.0456071092361187	-0.0375929869766484	0.0695895915805322	0.041808071761095	-0.0098874685503545	0.0797144771187645	-0.0227661643879336	0.05232225642942	0.0731027996945461	0.0275278123160094	0.0519169233164648	0.0331629467378517	-0.0043523723918371	0.0501318259360231	0.0801451430698567	0.0408797237423268	0.0934655176856025	-0.0212007004777093	0.0853352448628323	-0.0266640938784843	0.0502318587673031	-0.0506855723606478	0.0662956977191417	-0.046796485077532	-0.0184370342680824	0.0588855582891845	0.039306760767193	0.0445170337998412	0.0345265626681298	0.0678088835812798	-0.0126658941168186	0.0403936167404028	0.0614273129607409	-0.0198989604782272	-0.0464639345681619	-0.0414979643083043	0.0384791958021323	-0.0191103535264197	0.0333566972926732	0.039872559648452	0.0352067601185418	0.0541759360790383	-0.0133391342402825	-0.0397443180735946	0.0832136868475283	0.0438598837373766	0.0750342133518469	0.0437647093167773	-0.0323973021849664	-0.0522746668816418	0.0787296651701049	-0.020565624823048	-0.01273527310836	-0.0516617828321741	0.0337882630569872	-0.0149498661823452	-0.0165954858366991	0.0476781629416599	0.0612154491368878	-0.0491705201148592	-0.0546132597085926	-0.0491460727842789	0.0619876509819464	0.0564975388611137	0.0643118025264819	-0.0133189616966751	0.0536518874166707	0.0089636170149317	0.0193274230344414	0.0360222628561636	0.065375846251739	0.044816011685653	0.0413465481057762	0.0376853105318587	-0.0473829946187508	0.0514340378598362	0.0892748397726574	0.0677846298344509	-0.0477470590891531	0.0550676708954058	0.0293806320978554	0.0372873286469183	0.045979966320492	0.0605397925785357	-0.0180426851130583	-0.0506198236171031	0.0137694281827505	-0.0474401197237271	-0.0003538243795116	0.0934570717116736	-0.0462884283828131	0.0152745708410651	0.0005389853506941	0.0535626850230855	0.0744881909821792	0.0267364387975501	0.0014603091305727	0.0787431221202962	-0.0557883598374058	-0.0624539324054005	0.0346808584640245	-0.0540238782972069	-0.0062279942977144	0.0503163460461957	-0.0050992867933767	-0.0584204649066926	0.0506224966309313	-0.0351902636012532	0.0692406631061946	0.0469698320511742	-0.0212744224987472	-0.0139958067593146	-0.0024733174792026	0.0504154659596085	0.09665726731553	0.0711259294474362	0.0778385513156273	0.0945825710748673	-0.0055981932889437	0.078288932119205	-0.0520456370425508	-0.0451767495198557	-0.0457468214543434	0.0580057684517674	-0.0305909988050856	-0.0259269328543452	0.0720201654443728	-0.0293617604321639	0.0382975467124278	-0.043293864738034	-0.0548473378249281	0.0230200671836047	-0.0541230608425325	-0.0123441623758827	0.0202546713892166	0.0623760337441504	0.0225481123755463	0.0557915173945169	0.0293278465985533	0.0654323196957489	0.0997800810356389	-0.0274704801450764	0.0240411758418776	0.0663948118219394	0.0799479429906638	-0.0292852267225123	-0.0534943728583585	0.0221878214954078	0.0352866061163953	0.0316052036941243	0.0706708777071375	-0.0240372318203846	-0.0271717596648937	-0.0561069423643899	-0.0077962282119356	-0.0540819084032042	0.0650916515144276	-0.0528625161659525	0.078107170849386	0.0651502364978243	0.0816834874666408	0.0239251830019182	-0.0554103103065934	0.0592315005092904	0.0690820441406564	0.0239039084262547	0.063221190881212	-0.0492415017632572	0.0543327163817238	0.0784024645634555	0.050365859930926	0.0298488698234485	0.089084123569695	-0.0102084846628962	0.0665612510945171	0.0570418608981246	0.0739206507582111	0.0486167768854245	0.0981076551680694	0.0665560885180683	-0.0403951530574768	0.0449253302120664	0.0819941171578138	0.0513503114292661	0.0248797181667427	0.0416146271885586	0.025158167502048	0.0497306514802883	0.0754891871954934	-0.049750463725179	0.0645149428622518	-0.0505103682519658	0.0474861659340006	0.0530643124816359	0.0991112937344351	0.0857757592968517	0.0503851099506635	0.0233468565267419	0.0729367822041073	0.083296954643813	-0.0099599150511594	0.0210240958653224	0.0645662363037006	0.0700171515564104	-0.0234402930401299	0.0811443479098208	0.1066141738764695	0.0409782030588741	0.0500735735997802	-0.0272713176242196	0.0225563723571043	-0.0514560742587378	0.0293258274997449	0.0616946117810112	0.0410622505222164	0.0834618957878432	0.0206109388128974	0.0231980902502828	0.0908356603448092	-0.0086815070834831	0.0887697170065613	-0.0495606603677364	-0.0572987570387684	0.0496397676747777	-0.0109889487653994	-0.0054288263778333	0.0476200407882271	-0.0517756369245589	-0.0154829969710523	0.0716501532515409	0.0008761873904567	-0.0237618201942513	-0.0419748463133655	-0.0062271356364117	0.0512807527454783	0.0225189874713619	0.0114296016670018	0.0007941640657889	0.0063113661025832	0.0099130529883338	-0.0447493029979051	0.0507720916974941	0.0347556856141279	0.0454956463509106	0.0628894755724483	-0.0356770518705672	-0.0049831519164279	0.0421862961800274	0.0887490282225769	0.0078198257657379	0.0457333510861617	0.0419843275484913	0.0022104330068992	0.0523425108695681	0.0108579517501228	0.0039229740907192	-0.0398285278372558	-0.0361287622880143	-0.0365359109062282	0.1015183480059026	0.0321610955628013	0.0367786305205143	0.0839391714829642	-0.0111845168495045	0.0429930848837507	0.035361558955221	-0.0383269831359673	-0.0059842408841934	-0.0343161355208429	-0.0318617572822774	0.0322507404506224	0.0422652871981368	0.0701343690736295	-0.0464526379494992	-0.0061093761096755	-0.0038420019901643	0.041393267378092	-0.0114028593252368	0.0013709736048765	-0.0097468698852607	0.0303190463523128	0.0061690642763195	-0.0486737294658263	0.0121340854931926	0.0097750753845969	0.0529938596452604	0.0455195234878757	0.0527810994941932	0.0147661198342869	0.0694125980531257	0.0399284757030747	0.003454287352831	-0.0514602235613255	-0.0104827350943564	-0.072210739154554	-0.0734392589073637	-0.0834923591913975	-0.0990390850136472	-0.0508249026034158	-0.068273489752275	-0.0362335326877234	-0.0286534141498161	-0.0756836347096873	-0.0637978615658183	-0.0344263220453895	0.0460101803489351	-0.0638671512111331	0.0337339591877417	-0.081368272623967	-0.0485251348314634	-0.0172333357427304	-0.0221062497707729	-0.0584196192647224	0.042598310974204	-0.0548942789961064	-0.0646295998533859	0.0374455292496432	0.0337756231813272	-0.0461620509379051	-0.0664085404601761	0.0462416748215545	-0.0114203984873749	0.042025023759316	0.0068253683652776	0.0108973571538556	-0.0415329005908435	-0.0598206302336404	-0.084666365331186	-0.0047981280897205	-0.0540819811875245	-0.0419590864196438	0.0383984542351795	-0.0079233508340282	-0.0899245195811873	-0.0425532581204915	-0.0586746179051461	0.0340687335722599	0.0470331298166116	-0.0658425942084529	0.0551269927997539	-0.0815321158860666	0.0365318932862865	-0.0356367181401705	0.0317579927826313	0.0326703528425358	0.0428545579876754	0.0272771490375225	0.0349925171327433	0.0089544143347567	0.0378215668305539	-0.0501903344084812	-0.0864873532278347	-0.0663813203440195	-0.0126448455259982	-0.0030535798816034	-0.1043543420248126	-0.0054984109608352	0.0002491072415482	-0.0728009857178231	-0.0078786721101613	0.0407219246601377	0.0406498176255086	-0.0686708713015255	-0.0932557236482834	-0.0744350715755349	-0.0442622765385368	-0.0681759948655336	-0.0694347591112203	-0.0377482760189679	-0.0030357284091624	-0.074305108612368	-0.038163156350352	-0.0337863880976205	-0.0118941202532765	0.0360587250623471	-0.0573858739261862	-0.0068201272527175	-0.0504350668286001	-0.0233315232625103	-0.0144754650197704	0.0436126845664626	-0.0359654260901921	-0.0644163805018793	-0.0482988270592564	-0.0868228644959042	-0.0777655839842536	-0.0460001833578578	-0.0631478251804871	0.0352168776340988	-0.0843346293265663	0.0401725411572708	-0.0755741264881996	-0.0638364093447316	-0.0721151221357397	-0.0735007712802904	-0.0135571239319224	-0.0745425856323476	-0.0429444858900225	-0.0898070967575672	-0.0004620173131971	-0.0265682952332266	-0.0567933740846155	-0.0585368856831145	-0.0742879469830133	-0.0595432777286598	-0.0652841130621309	-0.0368556243945664	-0.0277039353972669	-0.0412761662850601	-0.0327255335196699	-0.0617484968694656	-0.0678040963752932	-0.0620122480062963	-0.0464575837362655	-0.0651472307005596	0.044142905792894	-0.0641517150973058	-0.0484150582954682	-0.0416161560137947	0.0362519083162324	-0.0596412475033786	-0.0397880013323609	-0.008458778869139	0.0472967733787263	-0.0125327332054781	-0.0125483565865526	-0.0893513379282724	-0.1061996144412784	-0.0487374589981785	-0.0706346318667121	-0.0794119185560053	0.0453052761961842	-0.0658993699375927	0.0449835073380889	0.0604182761328567	-0.0843983216000714	0.0455113345605447	-0.0140157240796427	-0.0767737315981465	-0.0560567637130285	-0.0421666929771152	0.0134405021457156	-0.1116409887882133	-0.0923922337750206	0.0386544296686991	-0.0336139244749223	0.0360780132328324	-0.0429086333011839	-0.0984717271470746	-0.0860366306410855	-0.0460274082950869	0.0302450986510753	-0.0712073902428263	-0.0756692392553931	-0.0691702930228237	-0.0376325912896855	-0.0148325071181485	-0.0422826573141107	-0.0372373839955498	0.0334446647888516	-0.0148600996013847	-0.0406519156698191	-0.0705763091601367	-0.0140721364223514	0.045720549413993	-0.0654208485806275	-0.088749611866018	-0.0785213703857381	-0.0635153889778147	-0.0055846898005211	0.0313749787608694	-0.0712464053423249	-0.0330305246586669	-0.0014463985047987	-0.0340076607167332	-0.0113669210536765	-0.0857482755246223	-0.0812296138435013	-0.0431621626330544	0.0273367364607906	-0.0366817142967273	-0.0720951570938282	0.0132815846771137	-0.1053307071199793	0.0182543372081713	0.045908280657881	-0.0659670209343107	-0.0797859158323087	-0.0860918705064585	0.0405102661157093	0.0389435631559475	0.0063187672286459	0.045489901385569	-0.0489264171377191	0.0125267640193709	-0.0859440810939373	0.0410046964600279	0.0345312178513635	-0.0784462909292088	-0.0682910430846015	-0.0574430744317837	-0.1147194848761767	-0.0680146279256566	0.0354866991645873	-0.0819642405368456	-0.012491294612177	-0.0772753303521348	-0.0452247723036964	-0.027657175327109	-0.0411591382362538	-0.0631270762840911	-0.015380651921669	-0.0655027255115349	-0.0500958224527208	-0.0232978970917603	-0.0455289151542217	-0.0253086957548334	-0.0436090057866732	-0.0123222460521919	-0.0760157391637807	0.0367224409000108	-0.016229789761383	-0.0384641441891841	-0.01304828595845	-0.028153546630219	-0.0403076144779452	0.0289568092846905	-0.0622373143948202	0.039498503683906	-0.0413082928461095	-0.059995439274163	-0.0618891673465607	-0.0605652914998702	-0.0023932080104642	-0.0335367603685405	-0.0281270068688695	0.0430311478437806	-0.0549238157446559	0.042878508877859	-0.061097117591555	0.0235490012862965	0.0527304370159562	0.0401110678120622	-0.060077227615968	-0.0988663479954843	-0.0347292212696293	-0.072771557763701	-0.0559379743376239	0.0452900265909351	0.0116875528636358	-0.0025136281314035	-0.0418590117495632	-0.0342009370551249	-0.0576760146828658	-0.0922914272258388	-0.0402845274773113	0.0312135426418271	-0.0161710853165614	-0.0779278486967469	0.0352559218893163	0.0093051820795022	-0.1102803612880602	0.0367028213213701	0.049608605887428	-0.048176109764511	0.0497812267858494	-0.0760965266875125	0.0448658704882125	-0.0722146387542702	-0.0735176943170032	-0.086617041137886	-0.0727227764307878	-0.0255521814485825	-0.0898350224543763	0.0450211422887961	-0.0287945425055629	0.0422650065330361	-0.0899501901483883	0.0404863277378712	-0.0072544919624815	-0.0164711865938746	-0.0309588610521177	-0.0442992892531628	-0.0932811777376568	-0.0424291843475005	-0.0777562566809421	-0.0401165199137784	-0.0851609464016889	-0.0449596969813729	-0.051690661153121	-0.0112996909948478	-0.0504014104513721	-0.0536441258604203	-0.0448119108614837	0.0317126906252317	-0.0137226912810356	-0.0811538762608416	0.0344358320738804	-0.0578296982624517	-0.0819506094277149	-0.0676382616347343	-0.0731062425882827	-0.0730932891391996	-0.0724279834207878	0.0319789258085402	-0.069155819446262	-0.0287154686967396	-0.0610579999739497	-0.0308077560495553	-0.0799355245229277	0.0418421488368934
chr1:5000000-6000000	-0.1970964959361388	-0.2091897223435993	-0.1882719583200285	-0.004620440851968	-0.2279442451597392	-0.2863160652075612	-0.2000370412593762	-0.2214879073205142	-0.2144136817926193	-0.1902485945734339	-0.3302826536502882	-0.0157782450201467	-0.2313838901380355	-0.0010160714600592	-0.3247977896399109	-0.3025545338813973	-0.2978804224341656	-0.2245378839258487	-0.0150814857843854	-0.2357827047325589	-0.2155083035573488	-0.2912053381343503	-0.318971254530079	-0.2453702467097676	-0.2864542770144959	-0.3633992354261077	-0.0013145855748714	-0.2211237810882365	-0.0117064717738738	-0.2881507829854564	-0.2769319377457659	-0.0556198609832089	-0.1908086015228313	-0.2264159675658859	-0.0182125247968119	0.0030037034713979	-0.2972907618017407	-0.3131726253270575	-0.2423116867906465	-0.3031582147156154	-0.2296989802212933	-0.2658173473533002	-0.0518590006648586	-0.032731276639407	-0.026204941143522	-0.1678759149937208	-0.0795479647872431	-0.0255426880631501	-0.0139687215932925	-0.0086318416876892	-0.2377245370361801	-0.0120271363965172	-0.2192840473867224	-0.0008766322219368	-0.2684813614219863	-0.1994477372354141	-0.2369480351722071	0.0025184752847996	-0.2458032753676879	-0.2724522418157747	-0.2933020071641017	-0.0251245030415685	-0.2070644265799591	-0.2618377879850215	-0.0247292762365438	-0.0015033564641889	-0.2183422024441427	-0.0221277530443623	-0.3169959022081097	-0.2544143459143405	-0.0306260190684176	-0.270359127985037	-0.2021063243874032	-0.0268708881705656	-0.0862044153097389	-0.2716957970981103	-0.2645451633862672	-0.2781818490899612	-0.013251840209736	-0.035077331015507	-0.3261579814449688	-0.0333949737939828	-0.0440223901637555	-0.2437699618380029	-0.0244484772984265	-0.2844256498395115	-0.2598178185141094	-0.0017723751878091	-0.241661597294634	-0.2213629911813974	-0.0617709297144884	-0.2496638929071604	0.0017605400129751	-0.0213789706511121	-0.2850290671461649	-0.2008151894944232	-0.2275981546181066	-0.0146222623883565	-0.2099277410790898	-0.0566475478366597	-0.033942667466688	-0.1838454886275046	-0.0316386383144502	-0.0400750175966851	-0.3072253805979659	-0.0155386750133072	-0.3672992559311548	-0.2082881893611682	-0.0271973272006737	-0.248737157786089	-0.3440033352091847	-0.2679350366990681	0.0080474341662046	-0.2966381978019632	-0.3089906092810835	-0.1726732800723388	-0.0596497462418763	-0.0461103377070842	-0.2971030135051856	-0.252864258395059	-0.1630456913420096	-0.0372754613908816	-0.2276316005773789	-0.0425686802648594	-0.2561055993602329	-0.2952142845188956	-0.2521675793611451	-0.2064978574536112	-0.2626640865208517	-0.2052846141675776	-0.2852263869057303	-0.2301702085116374	-0.2339828131577195	-0.2553011695304774	-0.0298559199023147	-0.0376057469835432	-0.0642659454236353	-0.0740548933113957	-0.2974284507991782	-0.0347219946448284	-0.2816458426414457	-0.0679224852892124	-0.0637870809258436	-0.22392053000449	-0.0738826998369352	-0.1963056136601051	-0.017932786948903	-0.2355889223756044	-0.2228119655855079	-0.3031466981060051	-0.0299796391693699	-0.0290294874163309	-0.0344608681242628	-0.0707786724118791	-0.0143576999842105	-0.0267438816042804	-0.0333953044921574	-0.2471994302687504	-0.0425361133135916	-0.3296470261951053	-0.2778712692451433	-0.2227493251300165	-0.2911777129742902	-0.2061832054126927	-0.0324972937228616	-0.0307646051908792	-0.199646173077444	-0.2710701560824533	-0.2489351183642699	-0.0128204957490242	-0.0387905578901599	-0.2978555434761005	-0.3119537433300834	-0.0515376225944519	-0.059692258486609	-0.2014152197880001	-0.3135095900562945	-0.0465598934391341	-0.2415751887520643	-0.0704232844622094	-0.0216664136563911	-0.0189684628260562	-0.2903611781175837	-0.1935953996111132	-0.3007858021361022	-0.1876159689458311	0.0074693540440856	0.0003077372545574	-0.190428777168914	-0.2264005982331287	0.0053418777684295	0.0214746712353508	-0.1839801933250029	0.0311307674584933	-0.1933409213103542	0.0105357467002264	0.0233305752623538	-0.2482959193836579	-0.007317140556767	-0.2202185672198986	-0.205633872718057	-0.2235576715884001	-0.2599885188440261	-0.2043462801003404	-0.0004226783724503	0.0184432013987048	-0.2594054642454559	-0.0101353876917511	-0.2709282460216097	-0.206327724613851	-0.2450705145036547	0.0059354273154286	-0.2730745110841477	-0.2216072076011779	0.0081629406868815	-0.2047499831959818	-0.0141901592768718	-0.2235932849950684	-0.0024498479410923	-0.2143931325745078	-0.2889049815001336	-0.223193262367045	-0.0103311669297402	-0.2348344358027268	-0.0224403965187816	-0.1978454492878288	-0.030407957143493	-0.2647955357863371	-0.2377556498093075	-0.2261498612599424	0.0057638694639244	-0.2040455187265795	-0.3356344617695636	-0.2675946844755094	0.0293547846660857	-0.2984902676816268	0.004125469343449	-0.2310364969861392	0.0059231009447771	-0.2730467183727272	-0.2436449943606356	-0.2342284885097264	0.0181775216249802	-0.2061900437640879	-0.0200695547125359	-0.2107371161217122	-0.2574978499865401	-0.2074703898547093	-0.0015877252359471	-0.0226136128751302	-0.1953617646535202	-0.0114178272316003	-0.0208080237597276	-0.0182528270943016	0.0142303077332183	-0.0041200394996998	-0.2906522912277306	0.0071496455597311	0.0056659323875087	-0.2653416153901727	-0.2345604140515678	-0.2081624956411832	-0.2326352436321389	-0.0299283020059579	-0.2827085359518929	-0.3115831262138751	-0.2699377515575001	-0.0259916874005718	-0.2540432181757379	-0.2458391438172419	-0.0497324286519038	-0.2584619962739523	-0.2295704504530783	-0.2170521436923017	-0.0645270240886087	-0.0127217983514651	-0.2163160712153292	-0.2262932186476422	-0.2925592106797823	-0.2422617700577587	-0.0313116912920211	-0.2026558761586836	-0.2143103996368704	-0.2260020687219981	-0.1822315962414138	-0.2111237999865899	-0.0024852139829391	-0.0100505077281457	-0.2256942834533101	-0.2245362826238353	-0.1908661624605262	-0.0271194845377063	-0.0447406453176991	-0.2248916594281588	-0.2985661751521477	-0.2266724966815338	-0.0905635609333255	-0.3196825981448881	-0.2033561348169917	-0.0412260399118773	-0.2446510301875288	-0.3335719089872373	-0.0905434979833536	-0.2312510521550566	-0.2165407498461374	-0.0231874181068695	-0.0547954599874328	-0.3084752227203258	-0.0767546982842365	-0.2899911327622497	-0.0419017619155883	-0.2820888730213189	-0.0195197116064475	-0.0936657478914576	-0.31220354277813	-0.0751220381323356	-0.2238660360999482	-0.3465049361866266	-0.0709621832228499	-0.3317547306731262	-0.2664812498831131	-0.1970896869607123	-0.2500463949681377	-0.0977031651060352	-0.250521661735743	-0.2891828930347301	-0.2581424667824867	-0.3128381442805246	0.002378258073703	-0.278332599273432	-0.2188932755301301	-0.2596878616829478	-0.2250187486250325	-0.2612522254435395	-0.2706906913433273	-0.0285041685310069	-0.206585624074248	0.0204336636648701	-0.0047158153951838	-0.2104323274062669	-0.0069055881803968	-0.1715648322759862	-0.0298637384368555	0.0138306372712486	-0.0414088416554654	-0.2908838049425225	-0.1395067241849853	-0.2903840596069573	-0.0124919189982802	0.0240856675035277	-0.2025543472188475	-0.1462530121746339	-0.206529261026015	-0.2694143062158324	-0.191010798655377	0.0455436968786351	-0.0164254874229833	0.0158995814851166	-0.0235178976426759	0.0217463151017349	-0.0328036585882755	-0.2085611857593558	-0.0018220971892326	-0.1793933909120738	-0.2141863567208907	-0.0241092292878647	-0.2095502940073072	-0.1662633890641652	-0.0026068979314151	-0.2202101320457849	-0.1873017773011454	-0.2305194575970961	-0.1914128821714477	-0.2104582117332528	0.0132875121206148	0.0105181570606163	-0.215686110452808	0.0051414005538819	-0.2287655571511914	-0.2121355919187673	-0.2201457234793202	-0.2390853153617675	-0.1880128424986845	0.0104001542357029	-0.2958235314637216	-0.3204708287325274	-0.2206052167332582	-0.2224182266432557	-0.2462221116495035	-0.1811874618457098	-0.0150376583047079	-0.2162541748417227	-0.301301375872882	-0.2201030376674551	0.0019242026570494	-0.2114704628644526	-0.0624162758140084	0.0073038786003262	-0.0114919587355478	-0.2267036299831767	-0.2438374790674957	-0.2575242391550719	-0.2306961573572322	-0.0323683735182988	-0.2385639499230069	0.0026612521400392	-0.2107037959094566	0.0074906150172264	0.0279854146957657	-0.2594018248793847	0.0156293200478239	-0.024156307597807	-0.2057799285485827	0.0129448847275867	-0.2696669643656757	-0.1858362683145433	-0.0244895406956401	-0.2856385528419777	-0.2829612095822005	0.005562458333578	-0.1673290515712363	-0.1490596959011254	-0.3093563195753127	-0.3023658679584736	-0.2175335143809787	-0.2087792518750473	-0.2713699750018916	-0.0024054286201276	-0.2155061074022005	-0.2867169311071068	-0.2963153331235009	-0.0014632350582107	-0.0030327593997122	-0.0058184757745393	-0.2406893702486869	-0.2248917644250575	-0.3081776735525348	-0.0173710654620816	-0.212668393739262	-0.2165550498874723	-0.2648678475661716	-0.0198490266012126	0.0017356593984678	-0.2029670177277025	-0.0046514296390152	0.012976795356126	-0.2172123281721322	-0.0104071957971457	-0.0045679251249349	0.0054953765341666	-0.2796477992883606	-0.2857059241666932	-0.2596100295597046	-0.2637493730161453	-0.0034748727333087	0.0106606398198369	-0.2481069553906362	-0.0032794224457812	-0.0053972792410334	-0.2640667999622419	-0.2079508640572149	-0.2226036072339331	-0.2693912668407396	0.0036778851958271	0.0001064911804531	-0.2519114614409549	-0.2176323132816067	-0.2843434629188471	-0.2193193567228498	-0.2154003408421456	-0.2058334684905259	0.0067890316252432	-0.02705024324005	-0.0089405924618587	-0.2321463756587664	0.0117687078557119	-0.0139017847601712	-0.2485891696817269	-0.0019778271277353	-0.0028935623047346	-0.2182026316935628	-0.0179450400562279	-0.2485375951724619	-0.2270831071733817	-0.2134110329594323	-0.1916042481454253	-0.2189055057236545	-0.0241576963154511	0.0210750872131366	0.0225908312495552	-0.1910989610734029	0.0316266248803239	-0.0155283705436029	-0.271395787143546	0.0046431576271045	-0.2038330860338602	-0.2499829887071196	-0.2133083999977981	-0.0076144666181178	-0.1677978058179111	-0.0041551316706284	0.0157084197434798	-0.191112042719112	0.0193696882918817	-0.3119775842908009	-0.1963737521037762	0.0067907125573298	-0.0060862154439297	-0.2653247826358742	-0.2221494184142883	0.0085870443117147	-0.1900532817610757	0.0127907016937185	-0.2355289172225806	-0.2059991478169196	-0.1844569232617708	-0.1676790392420307	0.0020106453882712	-0.2060257447310414	-0.0123093138196888	-0.0151775245786489	-0.2243605158943816	-0.200733204245831	-0.2840635361408525	-0.2079148394938389	0.0230820155136354	0.005711198339057	-0.2595300280944015	-0.1964465510473526	0.0090143302268504	-0.0014502579943083	-0.2008635080429262	0.0069012849167264	-0.2232868203086085	-0.0817640479764166	0.0002508650099767	-0.0393336848939487	-0.0353588316552613	-0.2994809642131744	0.0145366223289117	-0.0196900309324666	-0.0016673592278537	0.0102554527027927	-0.0034001933142735	-0.3078124866733029	-0.2425944898826404	-0.0925952270073746	-0.2533023755067732	0.0277989745930059	-0.269945351610965	-0.23374231368795	-0.1767378758377042	-0.2181266327351806	0.0055303106391281	0.024363022826791	-0.2984257772519547	-0.1734508990658018	0.0167858944214852	0.0111659043451627	-0.2270132746542604	0.0082628849350881	-0.3239074784057954	-0.01012795623534	-0.209165878876604	-0.2248415922045022	-0.0107870449043594	-0.2681376611642326	-0.3835596238670044	-0.0145023289368616	-0.0257944577799199	-0.1984311268229144	-0.0540576974085182	-0.0261070928303167	-0.0268084306160377	0.0114557901286185	-0.3035450095682349	-0.0057505445516885	-0.2223690757485269	-0.0107103955100724	-0.2501540076206838	-0.2911669196163198	-0.050990515592009	-0.2813079058386483	-0.0269022250430632	0.0132685756919312	0.0135297604233598	0.0041761939574382	-0.224273789392858	-0.0288874522222647	0.0084499598044509	-0.2143539423579626	-0.2227105197318456	-0.2587915203216817	1.876331708570037e-05	-0.2560310300489603	-0.0102506726843128	-0.2639749732303625	-0.2451458866919375	-0.2538754228634253	-0.1642291406902913	-0.1808016334037873	0.3359120317854693	0.21424772446137	0.306853870803203	0.0102327045078255	0.1975813702001262	0.2808799014547337	0.2376038125730815	0.0126821394974	0.0397248907445932	0.2119011092394814	0.0036756617404384	0.3260783155684781	0.2262566104304021	0.0136489950656527	0.0081331863076797	0.3639437672967282	0.2849247073941118	0.2612223497511116	0.3025647466114849	0.0168608726903683	0.3018730455974186	0.2376234409004779	-0.0017761500668153	0.2817858620011955	0.0058309699087175	0.0034695943748088	-0.0073326138803583	0.2146553137865463	0.1906815029019654	0.269117071146338	0.288226629203573	0.2103183743245747	0.0127047951113893	0.0052692303384966	0.0078262340986507	-0.009305121966375	0.2688426493388632	0.0112285969095494	0.2341733273712501	0.2231761979489341	0.2573019624423096	0.0060432953221568	-0.00919280078504	0.2132477145280551	0.2525308551292444	0.0112801821204622	0.2351368551488204	0.2074766589728022	0.2497899875884712	0.1842806516159251	0.2344640467768763	0.2277824482796987	0.2031286657938896	0.1956148416084975	0.0043744867945465	0.01101583022458	0.2080141080994569	0.2379255173785339	-0.0121603449042669	-0.0249324691283029	0.2716142677017155	0.2464475610467781	-0.035154256657774	0.0093611192530403	0.3199522496454941	0.2619475771286505	0.286339580644231	0.0263047522109922	0.3071085910163027	0.0134057836055412	0.2321211257111005	0.0147458976910748	0.2491974323256243	0.2371480490825966	0.017891990542393	0.2890903588647701	0.3324535951058856	0.0066501932237432	0.3191531248041026	0.2296529674738122	0.0256465036389174	0.2713369884018615	0.2312856548365499	0.0110720203318086	0.0133638793153077	0.1910157849952628	0.2691659260989751	0.3100469979064776	-0.0405115009196652	-0.0065374978002727	0.1554746475228982	-0.0119778093107181	0.0007122343680191	-0.018146553851832	0.2153808408135028	0.2289671761179726	0.2781939923025046	-0.0026101405148955	0.2363395466568614	-0.0314786396682093	-0.0034958216665244	0.1703578297630982	0.1511366042672875	0.2302312305776979	-0.0377419611435956	0.335293252472272	0.000247019210953	0.203502419064682	0.066723530188948	0.0486911970276918	0.061389942033496	0.3137514798556482	0.1839074163461752	0.0369748031898206	0.2662611660072511	0.1901970131856903	0.0454030237892453	0.2862144656529903	0.0169321092012136	0.325103139652362	0.2258622332941515	0.2365952568743277	0.2185673104330612	0.0708989578044531	0.2418804193361166	0.2349002125352116	0.0042612267121171	0.2708202619416085	0.2950636890034524	-0.0103422119753715	0.1977443859443197	0.1925536073212528	0.2423639406602964	-0.0179975098336381	0.2202385915909346	-0.0269407760346944	0.3011853556516497	0.2103236091567803	0.2754743441150961	-0.0215362168241577	0.2734611622301341	0.211905940648615	0.1847501299270042	0.1860541559401897	0.2686113245217429	-0.0109354955522055	0.1933556958374521	0.2918031238173997	0.2188484370934285	0.3762154657406322	0.0117328487523127	0.0163627832993849	-0.0120686230050226	-0.000409933486199	0.2854726554587002	0.0230994093656766	0.2124321147034357	0.0092166772754129	0.038792335260672	0.0110402606310559	0.0194171089661399	0.2143758051780785	0.2589204382622463	0.0679602219663605	0.0110380490927996	0.3190098690041545	0.0351007715027324	0.2382430689312958	-0.0022300839092024	0.298013907697796	0.0206152055779903	0.2500190086342587	0.2128163734712947	0.0185887720946053	0.176100118159612	0.2207624116008274	0.1954541776474983	-0.0058769034040131	0.210733543309936	0.0313966111065633	-0.0152194961192614	0.1926183038432919	0.2170464908050881	0.2131642156507504	0.008040594346535	0.3303275889950817	0.042008423190555	0.3380307283138438	0.0266963182271273	0.0452011093249807	0.0447203797049496	0.2345595939790019	0.2276312944535047	0.3043681290365591	0.0089732956506098	0.224775920611432	0.2454169698285951	0.0376863498737257	0.0101887893465845	0.3264495334538182	0.2117855072020067	0.3045662056244045	0.0031209992424898	0.3049797307223932	0.2303121783151722	0.2375532363110556	0.2608712899512881	0.2966372259764829	0.2071660951029261	0.3032344110379453	0.3254876218111012	0.3065532906507672	0.2608145267097457	0.2505181915173464	0.2040629591748545	0.0311838061005136	0.0156638283350148	0.0278169309625642	0.2860849705628332	0.3113486368753028	0.231310974954037	0.1980842653218278	0.322802641480671	0.0278034319454402	-0.0131519195059635	-0.0027628675927865	0.2130233867846377	0.1933816181060838	0.3335427999338449	0.2049668575884518	0.0120734100474187	0.2224478352569982	0.2137664228492933	0.2480837154448534	0.2295694323083685	0.3480604699529573	-0.0037338476955552	0.0093228559376565	0.0144016506372058	0.0327136289934034	-0.0050422930003013	0.255630712200039	0.2274102080338101	0.2505814478457753	-0.0094508662548838	0.2144878184917266	0.0100628363499828	0.2935607759459864	0.2393528483499458	0.2154124696707395	0.008196585041558	0.2161267824730474	0.008355391638277	-0.0147850963865177	0.3038651607973993	0.2427394765890688	0.2356341502259261	-0.0249667325117733	0.2549618192114178	0.227652071318746	-0.0361605117227932	0.2633165883875346	0.2964808024607212	0.3121823681525816	0.2517243957995522	-0.0049362535766615	0.2504428099964956	0.1811706172931044	0.2098911976364945	0.2016948882233609	-0.0283323911016302	-0.0101079215008787	0.2425016511684783	-0.0205899294767922	0.2095981007297316	-0.0032077922542196	0.2212563762497988	-0.0316629828806384	-0.0327755778543698	0.223013139524169	0.272969058130495	0.219592438791655	0.2170405472021092	0.2653216893478523	0.2940485025548108	-0.0005069216815603	0.2820996532190466	-0.0384230688403707	-0.0117307968111012	0.2903586843401871	-0.0046316132581742	-0.0414735648015121	0.1978025255370137	0.2045663499917482	0.1666153425260861	0.1888479717060223	0.0072143389515033	0.0085823276516456	0.2224219238904246	0.2188642470819431	0.0239524600258836	0.2053823955529128	0.0185694032538313	0.0209154448906491	0.3347302694789487	0.060874641885885	-0.0096982155020507	-0.0488174062575514	-0.0232375358104114	-0.0085400563564972	-0.0699920737893354	-0.1507875224904815	0.0096404654952442	-0.1639948557806294	-0.0413920932390894	-0.0506852468841447	-0.038481951890012	-0.0621917732468086	-0.0550051404401908	-0.0775202613762644	-0.0617625522824755	-0.0484277801490766	-0.0931837255088997	-0.1786462429612082	-0.1530268921500659	-0.0589923989625508	-0.0803425300031468	-0.0029645503906757	-0.0610393066251994	-0.073378458519374	-0.1571400904214941	-0.0443518158446601	-0.062155255526057	-0.1559095536482748	-0.0568460376637749	-0.1721411255660064	-0.046961431008156	-0.0097941178327788	-0.0634901452023453	-0.1702150074822843	-0.1430046713707083	-0.0465969115265268	-0.0663685895424203	-0.0662912497893871	-0.0603322835087871	-0.0466177382708602	-0.0561809532078656	-0.0598970843936133	-0.1438244617132135	-0.0436667032116378	-0.0463662545820548	-0.147939422492654	-0.0284763755435213	-0.1365491356036175	-0.0269317801864173	-0.0433086836222483	-0.1146611340519474	-0.050954958832163	-0.017749338970908	0.0028533965204041	-0.0967173269536042	-0.0308037567836578	-0.0478782464959616	-0.065477271320411	-0.0522857110778215	-0.0346718494201712	-0.0339666942755565	-0.0759879496792726	-0.0520705791395116	-0.0469769829800234	-0.0562822659643283	0.0228522051285104	-0.1336120378391786	-0.0617421400742369	-0.0455075439208643	-0.0449316897209704	-0.1443084991250091	-0.0457080813226264	-0.041511392590826	-0.131432387461336	-0.089460999721473	0.0137207638556733	0.1461749732252306	-0.003151526324489	-0.0025791141282452	0.0186074645907457	0.0174318728919802	0.0160551488010273	0.0123075398928955	-0.014151692464388	0.0693407284604995	0.1506368347354082	0.0008453638426263	0.0752386939299655	0.1399495012319674	0.151962120558234	0.1708728728128263	0.0711928852775823	-0.005876355080345	0.130323143873674	0.1563061140113598	0.141522208319885	0.1613321794043182	0.126979222929446	-0.0053386699476467	0.0195295098967165	0.0442006952046581	0.1516005268154602	0.1613399651265137	0.0241417785530459	0.0526304974341391	0.0451434644745425	0.0389061531959658	-0.0219152006071594	0.045374268777961	0.0502656641517417	0.0347200307535568	0.0558233038032985	0.084912247778714	-0.0201493229880072	0.077117492133697	0.0176446360782554	0.0166808100000611	0.0970143924509884	0.0545780790539193	0.1555320961523347	0.0685974042201515	0.0337318205189667	0.1420465074762201	0.0275015208671999	0.0186076994410074	0.1453713161569585	0.0727972547349762	0.0286869535904534	0.0091111710943734	0.1786887383000925	-0.0075784757930467	0.0190031954358486	0.0267922181088388	0.0743124740346829	0.0293069154065351	0.0331129646444965	0.0311221325698675	0.1705702308129103	0.0282033683478787	0.0548779822708583	0.0215320269395441	0.0429240894155252	0.1006079166871588	0.0682628170522243	0.0235956963504989	0.0763608956394038	0.0720070980854016	0.0280537409459182	0.0239777721206718	0.0301593003578931	0.1346446441101087	0.0251639789185052	0.060551852096157	0.0153583965786299	0.0617326050569739	0.137368297272062	0.0554063601559379	0.0950875379630029	0.0913769285661208	0.0807751762175441	0.017398807972987	0.0233618311594287	0.0489544074484869	0.0787243044673738	0.1578034221983316	0.0557655763788409	0.1604538241045214	0.0968007940332481	0.0242535497962158	0.0309889733231569	0.205515362503357	0.0437116222356396	0.0699234112497469	0.0815694463609047	0.0046718075803259	0.0565797591185877	0.0603739547764532	0.161682796970658	0.158540281058624	0.0781599779825697	0.0173772775369096	0.0732332906058451	0.0774745497310428	0.0286018310435789	0.017382987496366	0.0137837857266799	-0.0022789320791834	-0.0027039975023024	0.0609443560057581	0.0115969288671278	0.008727496329275	0.0215181069308863	0.0163210356485446	0.1542263344485944	0.0670982001722429	0.0435949962867544	0.0509201956651838	0.0519109317641861	0.0108609897662692	0.0680052976595175	0.0034989178385219	0.0296873947804985	0.0191095320436906	0.1305218056621273	0.0589245280539557	0.0437081656585935	0.0389368937831702	0.0497993325022492	0.0612307432916759	0.1719729271149374	0.0526109449454326	0.1695161755567493	0.0614640127824495	0.0530438004703911	0.066836509989048	0.0421512525928879	0.1522758977217595	0.0045217514045909	0.0631184736276311	0.0134288722331206	0.1636135701142261	0.0767980660163946	0.0240368783644509	0.0525871230144625	0.0265286362363127	0.1622254795460991	0.1436226965440101	0.0167866802854411	0.0081111366952344	0.1563370533882796	0.0273766019004584	0.1415936408743711	0.0525026989351762	0.001830604030219	0.0235365574131878	0.023234475426121	0.2116518801538655	0.1433356146944657	0.1429796525919231	0.0208102463330471	0.023345397794289	0.018481609810116	0.0163472336553495	0.0557853830860996	0.0122552838848725	0.1754501313653592	0.0441484991950863	0.0631368161197412	0.0308380805722262	0.1584426269147997	0.0371986272963328	0.1467196544107607	0.1404651791316656	0.0400528725915734	0.0659083261086911	0.1433161430976245	-0.0029854298652618	0.1814858835090294	0.0415134057852382	0.0477940162244255	0.0328311584565371	0.0162856844192652	0.0360849324289809	0.0852427260007516	0.0705032367689808	0.0690194041822537	0.0508372564778889	0.0475973919015135	-0.0075360658676742	-0.0069400887455461	0.1260417174602663	0.0589469117199971	0.1598858156656645	0.0242498080523418	0.0358756255676529	0.0467410170566648	0.0157437041441312	0.0757766586031269	0.0745173087876048	0.0026420608361663	0.0160026547335315	0.0824153330546647	0.0212050912628008	0.0433563232097903	0.0555457878419566	0.02651669452871	-0.0210381801552685	0.0657105247902013	0.0204286989281112	0.0034979246264545	-0.0250978014466674	0.0157677729152118	0.133055362563991	0.0384320701526869	0.1419743875382593	0.1499118998784739	0.1547657449639024	0.0364918844694779	0.0776848507807469	0.079863614740303	0.1183481716978812	0.0317189167457029	-0.0117843783889686	0.0233391214611687	0.0123287231515624	0.0446363227607825	0.0540045935137248	0.0203944878124083	0.0615103498187901	-0.0151456268398343	0.0581173008406289	0.0107442026508373	-0.0141038860868332	0.0228783379344235	0.0695416008012981	0.0160424494988038	0.0760593176113822	0.0315956128260582	0.0677682679122014	0.0362858266937494	0.1522173620129548	0.0325306392623224	0.1712690223037611	0.0457088148666329	0.043100455630701	0.0526344315754121	0.0143101490854341	0.0665598611917086	0.026349004711374	0.0439826165328163	0.005505112149881	0.0405924135605712	0.0429080556276943	0.12119205847414	0.1343929452748142	0.0599655853497362	0.0657123048409993	0.0532710938124382	0.0315628955405923	0.0554840197708257	0.0273629731574333	0.0368276010064414	0.1617527450850227	0.0265291263854954	-0.0018099827310835	0.0336590376878648	0.0622083635225315	0.1172423012563201	0.127008485157281	0.0312736214039954	0.0387135780959241	0.0683654690922276	0.1400963301026739	0.0168587313392327	0.0537743636907778	0.0292461746978864	0.0426029579279776	0.0216555014941968	0.1873562367473494	0.2157757007877485	0.1453126326209534	0.0274622395655129	0.0318732974837661	0.0208940571648728	0.0378248917825435	0.0181866550761907	0.004356532844256	0.0024991485019581	0.0048351531413209	0.0262379754279099	0.0538247476471295	-0.0043138960544809	-0.0079369120967752	0.1656086750966265	0.039715389582185	0.0240572610647986	0.0339537932333857	0.1469603566847897	0.0082649559910057	0.0045726151226602	0.0174358016144837	0.0611999389623292	0.0184989807868265	0.0470472283689034	0.1707528090477476	0.0459075604679233	0.1404957584780816	0.0427329666290277	0.01279232681418	0.1563498644562342	-0.0281485154483243	0.0403791451226158	0.0751047204230431	0.0181786295673274	0.0475614347693561	0.0632980641057783	0.0074625003611224	0.1468695219589701	0.1709654399013067	0.0004667261542099	0.1678422894257539	0.0345799591221443	-0.0168542796033585	0.0320303652824271	0.1690818443547844	0.0078921611621559	0.1318762805886903	0.0041202130561508	0.0418862061734792	0.0270267068179975	0.0342081388912045	0.0091333904758024	-0.0179774985825884	0.0088737627117411	-0.0045449038407849	0.0126251333367102	0.0044285428615475	0.0390561251603832	0.0068108973765709	0.1596504507031312	0.1626204282036562	0.1336268207269063	0.0650645339219276	0.0132666883388937	0.0465552866488473	-0.0105131311798165	0.0266692490995447	-0.0112393585734705	0.1812655623412852	0.140320545959643	0.0426731791169153	0.182071412050779	0.0345926209942812	-0.0100529753883747	0.0524966735650144	0.0415070097655934	0.0337692655636909	-0.0182562934023311	-0.0019147895775989	0.0043830761209367	0.039408525431233	0.0444282721804056	0.0120137850868408	0.0180345135258844	0.0352347362921385	0.1605747851545169	0.0452920723541203	0.0525808996093581	0.0411626392823134	0.0263890334168649	0.0339724929153331	0.046227192357186	0.1646387422247481	0.0364486686294152	0.1340726745777602	0.027428862330864	0.1931469623294744	0.0108256304453336	0.0330667524719098	0.0280079635524933	0.0484153116561189	0.1632644833901025	0.0335379688527247	0.0620218215300567	0.0517872768887671	0.0325671373891815	0.1479272283588597	-0.0060299827552946	-0.0185725744682302	0.0592648501591	-0.014851965524605	0.0030817144591194	0.0345628539655819	-0.0127256341220051	0.0010353599575817	0.0052087661434728	0.0490736633498909	0.0132440566841094	0.0023671716425647	0.1492063743319294	-0.0135291521495425	0.0190532554169602	0.0463363738411877	0.0389400400791601	-0.0246934310171658	0.042167763593078	0.0284174335254764	0.0320179061954234	0.1522590769181314	0.0060754518491927	0.1932681174441552	-0.0041955118293752	0.0462899745423847	0.0466301602400533	0.0239533045228611	0.0313054760022814	0.0422226051229121	-0.0021854328120396	0.0179939371233285	0.0384791426977786	0.0532276328170722	0.0298641009777838	0.0310249009315157	0.0279012802507064	0.0030128240969879	0.0211990823787567	0.0483523428993131	0.0766381157141581	0.0405671556080998	0.0457414884142652	0.1532375363306401	0.0372469856344437	0.0219355296012126	0.0666739535071142	0.012913355705457	0.0480765823843938	0.0443501490261417	0.0463711601032904	0.0436951733790821	0.0145180006232108	0.1788134777349142	0.1604683339188974	0.0485954800857768	0.0393121945154418	-0.0100263828827512	0.0703015635282302	0.1638434566680125	0.0256967906101514	0.0215137612721543	0.0477822732425485	0.0368860044015633	0.1725001230215631	0.0407138587879154	0.0601956061253525	-0.0008680110112298	-0.0093843743112711	0.0345782572551862	0.0335589153732461	0.0370856502804068	0.1637244396573735	0.0709160680678762	0.0693565476807997	0.0584913036349692	-0.0114969330474959	0.1485375645900007	0.0256629382065902	0.0691140455347255	0.0231591751152437	-0.0316215923932182	0.0770045960380738	0.0786423749771082	0.041150299564927	0.0711314274606382	0.0434924569911013	0.0540001119495359	0.1503950748016374	0.1458179079052713	0.1501790968634806	0.0119535556786141	0.0729012265812049	0.0044596584333766	0.0152858364785234	0.0302601806484484	-0.0226005984356235	-0.0051779010768926	0.1311717251879346	0.0402073647187887	0.1383427471846791	0.1736826338418289	0.0185655956482005	0.0681942912864631	0.0190663188025583	0.1398437143303816	0.0424250046194125	0.061659032589512	0.0080182430714626	0.0643842564230802	0.0595679674922833	0.0346807653605687	0.0625251165318413	0.0377413500530266	0.1328438382609117	0.0360542245484947	0.0358310460590311	0.0816976532773565	-0.0321159975169	0.0081999820138667	0.0549833031056444	0.0315210768684006	0.0589155061744	0.0454921403334476	0.16801637779327	-0.055534330569464	-0.0189016399340133	-0.0562032833939368	-0.0175494473130451	-0.0131476810975492	-0.0581919763550567	-0.0075837387525458	-0.0543486008389431	-0.0422049172654657	-0.0130245088760883	-0.0354190108104485	-0.0500489609811019	-0.1837713048485242	-0.0493141408765045	-0.144154008002645	-0.0240293961321175	0.0073361812252419	-0.047139808038952	-0.0504054542311264	-0.0229701016202209	-0.1523390225681323	-0.0619543874081247	-0.0014339611921088	-0.1571751919920817	-0.1635556420472432	-0.0465910100763791	-0.0271703528261846	-0.1568104839207429	-0.0482313414959756	-0.1575424439046517	-0.067767613103607	-0.0676555658193884	-0.0559443172969707	-0.0432168656343266	-0.0630673170192776	-0.0410823904998641	-0.0787547891519663	-0.0530431761572433	-0.1342982293012802	-0.074026968601848	-0.0421260818873682	-0.0544215235535638	-0.0183321701774493	-0.1237843471581077	-0.1745040316284209	-0.0270870496644864	-0.1718114948719757	-0.0686225465705121	-0.146769475616735	-0.0519427854872862	-0.152075702483981	-0.150007539565932	-0.1480847101307655	-0.1280789260217294	-0.1398221489312645	-0.0499528502710677	-0.138429913299404	-0.067130671766207	-0.044231207786007	-0.0398793138785174	-0.0448111303471924	-0.0418668635844009	-0.0427772915562412	-0.0417250149139919	-0.0431101613362798	-0.0335351540727976	-0.0372495124641288	-0.1487658910779738	-0.1298595711774971	-0.0428556254121465	-0.0272324647818493	-0.0341404359557507	-0.0666566018759289	-0.0340898308959528	-0.044041176531402	-0.0669992498243121	-0.0463490257697204	-0.0251948441322737	-0.0733418108069316	-0.0630082541682319	-0.042151469500579	-0.1501284245060169	-0.0366135608287623	-0.0485636696130044	-0.069268657931651	-0.0500401174724732	-0.0427701277208034	-0.1543307305577939	-0.0643339230988326	-0.0416600307296545	-0.0611438449744594	-0.0367320872874718	-0.0376111327672072	-0.073736210460219	-0.0544565747265921	-0.1581360697824416	-0.0342549869948876	-0.1465152673014982	-0.0384988462322105	-0.0489969687490237	-0.0499068060664653	-0.0378594045229042	-0.0440435152693327	-0.0441829182600586	-0.0563068565675006	-0.0470397498510317	-0.0563513946597899	-0.0357668325003264	-0.0463707984505634	-0.03343349626998	-0.0440972371868429	-0.0328856961216493	-0.0280884325619549	-0.0538730129547792	-0.0486013437407891	-0.0479683822400309	-0.0535425103185241	-0.0420461661309429	-0.0475066194946097	-0.0627934376915119	-0.0536954277560055	-0.0277304106007087	-0.140930657342681	-0.0452957256822298	-0.0713539190097793	-0.0402495921951642	-0.1500144866827767	-0.0402141264691621	-0.0582271164229475	-0.0514081243846673	-0.1494916341739105	-0.0502616603773565	-0.0476379283416343	-0.0689175158283903	-0.0417085901935092	-0.05163625875583	-0.0721035559744864	-0.0673413527529498	-0.1772595848846715	-0.0042704657228414	-0.1527767786112122	-0.2373334881660179	-0.0462378569903289	-0.1880312215928224	-0.0487782389741114	-0.0540319139319753	-0.0221074487887165	-0.0536189455890526	-0.0710050860828483	-0.0020473401584421	0.0072742608977955	-0.138235495253936	-0.0389159540443533	-0.1694420406072349	-0.0657088407206206	0.0163968712192857	-0.0359068487373923	-0.0705828081993312	-0.1290671716220636	-0.0546631365344796	-0.0354643609198161	-0.0455132619943989	-0.0745773788256964	-0.0616548447830352	-0.0645510039985238	-0.0537693699007621	-0.1537478624698171	-0.03195791175797	-0.0656518311648193	-0.0317022289293088	-0.0475000419101647	-0.1590776402571197	-0.0318925832779059	-0.0557342311447693	-0.0486661677206651	-0.0529264248794745	-0.0352254720073501	-0.1451773275444715	-0.037430410276498	-0.0730393478558205	-0.0490191637809851	-0.0535231184402103	-0.0262164332615979	-0.0281721972108181	-0.0303098539055126	0.0026377331013208	-0.1246664295447093	-0.0175187077339878	-0.0328354954454626	-0.0477018052392643	-0.0193239735798989	-0.0639314887719806	-0.152310870663292	-0.041919447610183	0.0158974472958933	-0.0298906462512744	-0.1650974886348284	-0.1605579775465365	-0.0336909754686293	-0.1927063122874182	-0.0668642042816789	-0.0338520794176373	-0.0193972773128498	-0.1549181115460646	-0.1191554330084748	-0.0798252745686812	-0.0218531605233786	-0.0675190715706372	-0.0232061859505417	-0.0509255027718895	-0.1298806535900794	-0.0322695646063841	-0.0628041004679564	-0.0318421104563221	-0.0682165411659397	-0.0659617609263608	-0.0659831207645458	-0.0325868044808706	-0.0553045519526079	-0.0273163301476196	-0.0403617351106045	-0.0482408901132608	-0.0532837707033844	-0.0594224768116491	-0.057226022447719	-0.0446480869687184	-0.0115437039117119	-0.1501527138031348	-0.0464682591262069	-0.0923411480323778	-0.0339817143450704	-0.0779291077480271	-0.0820265141860399	-0.1511407464474107	-0.0321905547571686	-0.1525675903189481	-0.0446000827032872	-0.0340543985196437	-0.0358698701289544	-0.0262116712638588	-0.047267429747657	-0.0414213950147937	-0.0786447508316616	-0.1600627142085751	-0.0242130675608227	-0.1711151114401067	-0.0173289320626949	0.0436378955670325	0.0226614361899382	-0.1732682350094593	-0.0426737643783015	-0.0191360934253293	-0.0547232606647083	0.0156636113289316	-0.0250798730423941	-0.1477889402108538	-0.0766594655011788	-0.0458849298925067	-0.0615550634209374	-0.0560747614307185	-0.0339861412395168	0.0086882358042116	-0.0564742166264039	-0.1415965955535017	-0.0406543923845933	-0.0283645158980487	-0.1461155036941302	-0.040840692119646	-0.0560769803317705	-0.1387802926398626	-0.1577308960321052	-0.0054490462939293	-0.1699202032838945	-0.019242128488393	-0.14751200674453	-0.0540288843537059	-0.0440399317244602	-0.038919335603777	-0.0192864996413485	-0.0571003504453968	-0.02776032440151	-0.163545460719	-0.0759418797414692	-0.1669949929239192	-0.0363651497033747	-0.1927884762282495	-0.0387802489701605	-0.0620823214905433	-0.0649551265821843	-0.0736634057870542	-0.0275678359567016	-0.0588707061269684	-0.0317320664478813	-0.086540156996433	-0.0314290629946092	-0.0689799301057664	-0.0040120223213531	-0.0390555229181005	-0.0645266334161576	-0.0628054369537693	-0.0669974596343275	-0.1436773552938952	-0.0491192539971634	-0.039051538247091	-0.1507469754160265	0.0021701429739705	-0.0260114983351809	-0.0372244675267912	-0.0375854813586492	-0.039363603601239	-0.0359249555279909	-0.1353771679778447	-0.0391199300653436	-0.0458953682945922	-0.0417582306073999	-0.0753947225405687	-0.0146122302287396	-0.1643860455340006
chr1:6000000-7000000	-0.0967829166640221	-0.0994535309582842	-0.0831332620546116	-0.0798515089689549	-0.0924130984947151	-0.0495585034563875	-0.0555265646926823	-0.0651761811365082	-0.0895655977521008	-0.0721446603266866	-0.058373315862552	-0.1088948081951683	-0.0846010061465322	-0.0227358570307675	-0.0465076509245933	-0.0488224646853753	-0.0457407324041369	-0.0823532509299028	-0.1071819174845265	-0.1019957948745581	-0.0520435634340717	-0.0526215186125267	-0.0414139801833767	-0.0653044403530244	-0.0465406630845185	-0.046391587919988	-0.1348814555661279	-0.12358401085431	-0.0904807316375811	-0.0504842709523543	-0.0874963085317423	-0.0840854367955223	-0.0931503231599719	-0.0960456202873434	-0.116560991685888	-0.0047631742770058	-0.0500568574068031	-0.0431242139120783	-0.0729612032055011	-0.0528563071032485	-0.0794151335105817	-0.0944637693086644	-0.0373320809970707	-0.0609427235623061	-0.1136906531019207	-0.090157784842964	-0.0617711062458096	-0.1254824004574628	-0.1089603337693595	-0.1000277052838235	-0.0705857473441753	-0.0236404314646602	-0.1238267864492866	-0.1485967286944247	-0.1434243221377929	-0.0992517961565849	-0.1029407843947392	0.0013030803044422	-0.0889066793654166	-0.0439600297115836	-0.0476511941289615	-0.034417396338008	-0.0981903364692026	-0.134015175313137	-0.0531265107721623	-0.0234323609047022	-0.1242176405729075	-0.0294629471419014	-0.0500557623889783	-0.1032295933290288	-0.1179508779964004	-0.1237238179950758	-0.0930294761409628	-0.1183779976063003	-0.0862638627771181	-0.0430608845283451	-0.0885288797023647	-0.0370909255769757	-0.0222482046212339	-0.0455025031951943	-0.0574134369462557	-0.1045716841053257	-0.0162851570465504	-0.0454478415329638	-0.1318379302981415	-0.0515189106476449	-0.1108193545465008	-0.0997604814123842	-0.1115458232634648	-0.1115411900029671	-0.053371788436839	-0.0838871544900894	-0.1554693196969646	-0.0213974671305131	-0.0509695988737742	-0.0861810662879131	-0.088473636391478	-0.0979487770686765	-0.0626300370421361	-0.0764399610965667	-0.0679825071836331	-0.0767929459850434	-0.1562348722807884	-0.0577086345011652	-0.0666260422092942	-0.1338824103884174	-0.0541714300551289	-0.1040059468623461	-0.054589195709423	-0.0998977966975981	-0.0559096517523372	-0.1226505052361977	-0.2399882724994936	-0.0477366330486843	-0.0450738088490396	-0.083887971727601	-0.0296423463541536	-0.0218750501184465	-0.2389231047126621	-0.2171276785115612	-0.0884816138622104	-0.0219738058092016	-0.1261472449197617	-0.0989045077161404	-0.1095240613120792	-0.0583583852086252	-0.0971040905138254	-0.0995185425470587	-0.0963362983651618	-0.0821177022850017	-0.0503918350826098	-0.0958853377635178	-0.0694177236079894	-0.0954678117181888	-0.0841934500753515	-0.1432406269236682	-0.0884397836880538	-0.0974127120508024	-0.0444068698894332	-0.1367766692464573	-0.0626276306999307	-0.0904519145186034	-0.0776629630953722	-0.1698128868436633	-0.0753115229172122	-0.1177985401697171	-0.1552645232591666	-0.0911756931007391	-0.078586251506456	-0.0417237150938714	-0.1392895944480112	-0.1867655107854532	-0.130813992307743	-0.0938605860902972	-0.1103588443204844	-0.1437992784178933	-0.1228571799040524	-0.0942938384659833	-0.0780177243889583	-0.0518067759753385	-0.0582853120630257	-0.1147000784569837	-0.0478909646956073	-0.0831026283105482	-0.0535549283207304	-0.1541929923182304	-0.1027929081397393	-0.0969621510706787	-0.0815877221656983	-0.11105826408854	-0.0804322033534854	-0.0550961157770996	-0.045028818045326	-0.0796715266157605	-0.0870477766574033	-0.1186372702813344	-0.0666530898678862	-0.0749322023374871	-0.0922529291052868	-0.06074339042462	-0.1581021061483849	-0.0620725674173569	-0.0598850029617723	-0.0811882519392734	-0.0575260699556117	-0.0709862792082034	-0.0924901458013369	0.0025395909010038	-0.0633159253743443	-0.1098468980775125	-0.1061663910256679	-0.117538289799869	-0.0581701986691471	-0.1097082881042136	-0.0914062981021152	-0.1010075083095737	-0.1160097229748365	-0.0318783989871541	0.0018896404167408	-0.1042201547581369	-0.1033466159765957	-0.1025066196327178	-0.0375350527613061	-0.0796074732029814	-0.171866389471933	-0.1557892732192958	-0.0375004568479048	-0.1627154456389664	-0.0414917626770812	-0.0881964469145399	-0.0378788888536618	-0.1262415448494253	-0.0435938663512137	-0.090858059921285	-0.1430425895094243	-0.0996990832309543	-0.0108497650056375	-0.0948358805493897	-0.1032051800432593	-0.0880831606074841	-0.0413836588131353	-0.0716644045271489	-0.0154690554790825	-0.0766927257467654	-0.0174463259133558	-0.1069691908103822	-0.0293576569661984	-0.0378205688587774	-0.0511162796616494	-0.1009950319107917	-0.1303126262803542	-0.0508819164564516	-0.0489105394079975	-0.0496312832942684	0.044090364405775	-0.0534393511098142	0.0188529625920991	-0.0612550476175375	-0.1496896536558508	-0.0439098961443263	-0.0920556742132778	-0.0734815102578287	-0.0001751569098894	-0.072570365600765	-0.1881417116268882	-0.0840067143813568	-0.0422960763028658	-0.0821631151546999	0.0669904222471617	-0.1581700119846925	-0.0512771604906461	-0.1268981538753393	-0.1760742568218939	-0.0929817901098701	-0.0915637630542528	-0.0203866679140281	-0.0518089565555789	-0.0056204791963014	0.0093408280575512	-0.0440476449719484	-0.0474991780817477	-0.0900554219998263	-0.0709143253601273	-0.1406850918279487	-0.0838681480651772	-0.0561979966803242	-0.0865443864419028	-0.0471797698997173	-0.0911322725587154	-0.045220277120907	-0.0490623495199083	-0.0770082590963064	-0.0367426107121834	-0.1001911660815808	-0.0957010810512983	-0.1256921177555424	-0.0786596714086795	-0.1000625780720229	-0.0544010681151395	-0.1202811873726675	-0.0722567784515869	-0.0669271177443207	-0.1047629192768873	-0.2094465556947937	-0.0860016877289112	-0.0879893706446063	-0.0003605905256491	-0.1308863809210559	-0.0419358289508623	-0.0945074700626489	-0.1495203661906868	-0.164990285528831	-0.2003975915830924	-0.2633669866347531	-0.0437499749663707	-0.1063982104082788	-0.0807623284715704	-0.0424040031277387	-0.1086394592278059	-0.1881377337064081	-0.171844955369951	-0.0434840661338522	-0.0934136440818347	-0.2227826810147986	-0.095600723507432	-0.2057448521286985	-0.0708844320182222	-0.0482376023259652	-0.0765224645588392	-0.1730005358377619	-0.1841646459430822	-0.2755656019587146	-0.1505807069059917	-0.1042739253000957	-0.0594427836238627	-0.062207655964271	-0.1254513660184278	-0.0458269088454384	-0.0753357745706915	-0.048296742351481	-0.27613850708138	-0.100901731106407	-0.24201283805916	-0.075830635683586	-0.0922751282023287	-0.0489733627092054	-0.0463726350523293	-0.2436101634898113	0.0017280289236673	-0.0414183600480907	-0.0741896705297286	-0.1102801009712931	-0.0714240500084674	-0.0885606404161186	-0.0556125154484688	-0.0606157320627107	-0.0864961557622517	-0.1348586272782553	0.0098578112581884	-0.0911230858137462	0.0095986032336045	-0.0757666462194544	-0.0201841201530091	-0.0243793120839811	-0.1625094460179291	-0.0242224430252561	-0.0726888382688475	-0.0424299007033066	-0.018264176743684	-0.0892011322241574	-0.0864933127750664	-0.0612846517446908	-0.0542463500377012	-0.0299189360603919	-0.07395576430574	0.0196866419843313	-0.164456533678358	-0.1570263427488154	-0.0160996893798089	-0.1256373179347633	-0.0356405184032597	-0.0213580165729283	-0.1220068385120116	-0.0488338956635574	-0.0855151761304914	-0.0182699568270976	-0.0749164835936999	-0.0801044016330047	-0.0251242986918717	-0.1222621477476273	-0.0864444965418398	-0.0900240614057138	-0.0955599949367698	-0.0740584764807087	0.00508622300499	-0.1113392339937224	-0.0610603307184932	-0.1207630736145087	-0.094865943424876	-0.0815635184903892	-0.1068283598985817	-0.0382722889521914	-0.0740662203656861	-0.0333155061789165	-0.043328048283774	-0.0417500440838044	-0.0697708989630738	-0.0902255305885438	-0.1087845857205447	-0.0983401648134304	-0.0204020188808469	-0.0874827193756288	-0.0502902742672769	-0.0655369980906671	-0.0186566978613086	-0.0575281014493533	-0.0299657450890373	-0.1039858531661769	-0.0304154396499514	-0.0959226482007376	-0.1081471717190048	-0.0325712526875932	-0.1145582587665869	-0.0236208221781378	-0.0673051219918547	-0.1099363073395349	-0.0975294966060964	-0.0954575698902039	-0.1499446107114207	-0.0433919425194901	-0.107869523785908	-0.0217741024812473	-0.1065748087494893	-0.1201246692615805	-0.0302021122444428	-0.0806228559466676	-0.0275626520147678	-0.0315336824677207	-0.0478091969690275	-0.098683607131847	-0.0821596528931692	-0.0800332282231348	-0.0353339525741735	-0.0386903396092049	-0.1089887284566968	-0.101927251128649	-0.0313981998862173	-0.0284339139721488	-0.0557473979156222	-0.0392169674423504	-0.0492193659601743	-1.9576518921964124e-06	-0.0901260985708484	-0.108969208869528	-0.09066378160048	-0.0651313110919054	-0.0511974156325528	-0.1266174338311443	-0.0671545720206986	-0.0579980081368174	-0.0426404808352004	-0.1075377903643652	0.0067270595233558	-0.1090355414274645	-0.1141210816903545	-0.120162321244693	-0.07059653628305	-0.0097126314841193	-0.0967074822046825	-0.1138183298445776	-0.0365521084211838	-0.043117457579713	-0.0921381996523083	-0.0392582480044091	-0.0150849586648504	-0.0055540767302184	-0.1015891163308971	-0.1245601413513379	-0.0056958993305204	-0.041292846186697	-0.0785782581809111	-0.0732612797782317	-0.0423626770044279	-0.0057868748824825	-0.1158243895609359	-0.04018984360181	-0.0689451078382318	-0.0395404214979665	-0.0851828455041053	-0.0776246505696689	-0.1003222702268784	-0.1019922300808392	-0.1331886485281224	-0.0154490597135639	-0.0888781780856675	0.004782890011187	-0.130883111530341	-0.0688685679640722	-0.0129815491696317	0.0054989063336005	-0.0857236317102804	0.0178026435933401	-0.0368394419380206	-0.1013934618581142	-0.0893637304224446	-0.1400733575334664	-0.080609309631134	-0.1982755405148697	0.0016552541854945	-0.002539054800921	-0.1204790730291829	0.0032865390607838	-0.1792669670161202	-0.0423072844751539	-0.1301719339046097	-0.0382237442035106	-0.0459138674890569	-0.0911051022208418	0.0145934670196169	-0.0418611721445538	-0.0139133089184492	-0.1303411890245248	-0.0905341767402384	-0.1430894163338174	-0.0568210463491	-0.0405185420521619	-0.0017756163722336	-0.1246156962141554	-0.0378794721155534	-0.099142429604245	-0.0023762166892658	-0.107513292327764	0.0023129410076859	-0.099289696822562	-0.0715255527832747	-0.1053944376730895	-0.0771306077956451	-0.1187346825867506	-0.0854978962641423	-0.1149078744883872	-0.1192066074945422	-0.0786550449288123	-0.0847670029482702	-0.0622755058371856	-0.0793669766749129	0.0141793453952009	-0.0965910431446891	-0.0456366699807817	-0.0595138811463821	0.0566910725944566	-0.1025041626089738	-0.0954965666136243	0.0306736706480603	-0.092647615958521	-0.0595613046211924	-0.1729238064448342	-0.1854708347328862	-0.1966661766938687	-0.0570584284959972	0.0147196375825971	-0.0898807334774833	-0.0022350497305918	-0.0134713885593344	-0.009685581870451	-0.0361538400815068	-0.2176294578153608	-0.0803730462774093	-0.1246966421643428	0.078361357027555	-0.0312283081379988	-0.0285945518819958	-0.0437147760398855	-0.041422131976024	0.016735320024005	0.0411802043892562	-0.0517745766360452	-0.0358201433218405	-0.0905830134895028	0.0210405087017941	-0.0294192259245208	0.0138477017239476	-0.0554651390916118	-0.0823476095705424	-0.0594615245168879	-0.0355386514687548	-0.1382209699795821	-0.0503876154215756	-0.0646096293096686	-0.1651178402353206	-0.1508456188852896	-0.0925807003651769	-0.1319976570796164	-0.0645971938322707	-0.1638329518116361	0.009812250821558	-0.0386097157236619	-0.1546293981340786	-0.0965853649006256	-0.1138580828072231	-0.0886966308939612	-0.0576758872575666	-0.1069339967647764	-0.044627501730608	-0.0294326615153043	0.0193841242470186	0.0125913331328658	0.0024248575371802	-0.108826752744685	-0.0150721600541639	-0.1238035669143815	-0.0762520938314869	-0.0838422074111179	-0.0355680664782428	-0.0071621281009789	-0.0516459494506532	-0.0881007809894206	-0.0505821679247152	-0.0900614266742827	-0.0391509628865229	-0.0882073802954603	-0.0938769933219385	0.0653838570279892	0.103791917306907	0.0453116126454976	0.1249661923736001	0.0972258864245956	0.053445128134236	0.0810160043341019	0.1791037709270789	0.0581601055358951	0.1088647368196804	0.1341018248484147	0.0483581153361795	0.0837284282273524	0.1353342514077043	0.1542116747114778	0.0490883531990696	0.0356488515541673	0.0802553211083476	0.0329150936354948	0.0940042836269183	0.0380943835124939	0.0263265748725579	0.0247246091365589	0.0350714068893903	0.0803030822065251	0.0159177004977059	-0.011531474898453	0.0718765207093237	0.0627470588699869	0.0276519610091786	0.0361908654183002	0.0787291565327982	0.0843512730042096	0.0993590654571973	0.0371467903151849	-0.0089192731770326	0.0575406162613699	0.0603428380466552	0.0543906623323129	0.0276636268627358	0.0249457356000237	0.0508700251428372	-8.788214966775502e-05	0.0579123506265218	0.0669333576033229	0.0422868022337729	0.0485517538839293	0.0454146487138061	0.0256153616073595	0.0542192941454669	0.0710549880237384	0.0583572091455395	0.0567609944244374	0.0541721532448419	0.0534963727207354	0.0624932919657364	0.0465081131307828	0.0268969894720257	0.1128024644509086	0.1302155390701745	0.0359100512514069	0.0378981282359921	-0.0310556184509892	0.0745889465931944	0.0420203514111727	0.0326886425151135	0.0466608730761462	0.0995150223504993	0.0435062517588772	0.0554920346076255	0.1027122947256788	0.0637442864051783	0.0883055407250689	0.0492218585546522	0.1178768297348447	0.1021898626242633	0.0509909879672694	0.1112422565258004	0.0435806548914525	0.0916969927271504	0.104874648760836	0.0829980128644523	0.1286996381233728	0.0173119328912738	0.036571882953423	0.1016064489482371	0.0783025817732391	0.0554496016142684	-0.019319265940385	0.0567595484659362	0.0512748785453103	0.0701884095841721	0.1094020273385242	-0.0129509486133741	0.0417958877844482	0.0209579096113333	0.0318163197403166	0.0793469654029143	0.0832826278253924	-0.0266295008934213	0.0650684511956571	0.0492870784130225	0.0488346063935953	0.0424422406499823	-0.0019804614394049	0.034645001946317	0.0856271954575552	0.0913770558150786	0.2181456102723276	0.170740897168283	0.2033492639264578	0.05557975394683	0.0857416270803478	0.0847181948027987	0.1658758405618018	0.0987099789713599	0.0846497306147077	0.1353220618796229	0.1148227923127386	0.0493259956421091	0.0833979195420416	0.0975244280068849	0.0836743732217936	0.1179535310126496	0.0981037225710053	0.1013297958954859	0.1659341203732857	0.1004773683919915	0.0402012369107087	0.0435006663288852	0.1031243392071312	0.0760116762308122	0.0852234230568301	0.1468335307804742	0.0964611312235418	0.0316113915037893	0.0406388641892434	0.0700806864362255	0.0459880926929991	0.1020779765833897	0.0416295676599795	0.0876922889268316	0.0742690753795794	0.1063794760120472	0.0374300709973568	0.0244690353593713	0.0758388824116163	0.035869257762279	0.1301677879704008	0.0518129419155031	0.2030724871469096	0.2244257304821029	0.0414622351508483	0.0691513882814465	0.0534895123566944	0.1836978681135851	0.1265332649480769	0.0493869789033991	0.1629231356024859	0.0733439195948134	0.196000257508376	0.0981639540012796	0.0774272452577384	0.1370937875863722	0.0821392120247977	0.0496804097041308	0.1856066463960174	0.0870353100792756	0.1496244305393112	0.0466738482082182	0.0584362907248937	0.0951981519708896	0.1141052659150672	0.0349410277793246	0.1055528775242093	0.1123237666826649	0.1116152669189333	0.0905630072985677	0.1238096911444927	0.1332703386624894	0.0720187971507755	0.0987018250953837	0.0856711722028057	0.142321459667985	0.0822303322662788	0.0531664825795779	0.1488004090073383	0.053301540674559	0.0766026818539551	0.1321899995861596	0.135135823379499	0.1388307059444793	0.0839374346423972	0.0432744303482816	0.0805045923917265	0.1208641873332392	0.0581350892336199	0.132422828343707	0.0717128722885731	0.0393474282599746	0.0659768334894699	0.0511590648305492	0.0722766926606205	0.0600600858109421	0.0760991827341794	0.0996193215134966	0.0489198259784215	0.0588696316846501	0.0969400545194168	0.0416639238276718	0.0402937632239471	0.0414541536329141	0.0382070844882071	0.0416094863376526	0.0901885961894356	0.1516831172288179	0.175484609573841	0.0529228768261471	0.058279809956053	0.0489433475383586	0.1298153449171624	0.0668462156649887	0.0506870614625073	0.1817178008029459	0.2205365441995758	0.0544998110762724	0.0711642833598232	0.0795462122225918	0.0582975557956054	0.0866054396975004	0.1409473061564553	0.1137614775538977	0.0892506279001935	0.1150787727730605	0.1414398699728993	0.0531031395025681	0.1448769677074643	0.0303572609547751	0.0542658115908183	0.1981139089679525	0.1534609631115269	0.0403940920609255	0.0848035340061318	0.0610567021602446	0.0134888312292603	0.0737545614978862	0.1641881524212682	0.047773114194091	0.1053403621153979	0.0942264678398474	0.1188835087500868	0.1130468219989133	0.1546434839975768	0.0154449959212239	0.0499029407992364	0.1065352568373064	0.0719813817757022	0.1295030579317221	0.0330545088253866	0.0684964018410377	0.1566113389222448	0.035635355418451	0.0380084941811225	0.0382355600208125	0.0411800061323923	0.1714313108109078	0.0704123539601013	0.0695526348716435	0.0723448459482721	0.0680419489916164	-0.0246028223397538	0.147407189370708	0.0649558918479761	0.1518836007475829	0.0889989720273837	-0.0056245751707571	0.090384183224911	0.1344266644142003	0.1342208652644772	0.0902484512121579	0.0459600071108045	0.0766658561191366	0.088687340649505	0.0470216442384897	0.0359110022244379	0.1061506466482456	0.0392002482444921	-0.0269270798881457	0.0907614587638339	0.0375155841827796	0.0811316382183982	-0.0249975371273836	0.1011257710071207	0.0686001495466945	0.0751357269189861	0.0690494569133875	0.1485415978388472	0.0843786357438164	0.0987892909059633	0.097943273528921	0.1188231848381432	0.0906659393970343	0.069221314410046	0.0940212953526862	0.0532021839451184	0.1466590421630176	-0.0162528200978631	-0.0115813932788355	-0.1181857623021694	-0.0250873628457293	-0.040532793909621	-0.1129009615816157	-0.075041316369944	-0.0942155182268725	-0.1380740611413056	-0.1369994602058293	-0.1468030053859398	-0.0541594311474991	-0.0278153550695481	-0.0406695347317712	-0.1410927014853726	-0.0487055964104751	-0.0644899630895827	-0.0929831940497932	-0.096145663367481	-0.04514745326367	-0.0455204718966721	-0.0283645259702486	-0.0316432172972031	-0.0519302076426825	-0.0966976744920887	-0.0305541571847755	-0.0435363810680308	-0.0801304927890806	-0.0334979326420427	-0.0974854516625251	-0.1189056788598189	-0.0301971328317665	-0.0296340635647387	-0.1060639129315424	-0.0960740026632092	-0.048895811469844	-0.0260887371604871	-0.0243749084065078	-0.0266268936464869	-0.018438554419467	-0.0416511050439614	-0.0337843839333696	-0.0806547138903181	-0.1174516816967573	-0.0730460109510914	-0.0816117195617829	-0.1304802810410752	-0.0904551297878874	-0.132887068966425	-0.127098378601151	-0.056477713220987	-0.0497557350500574	-0.0315026693048118	-0.0234874426961072	-0.1040963622297932	-0.1389999498161032	-0.0562562184263937	-0.0379898219028219	-0.0365883321879768	-0.1396395697199536	-0.1192046400286091	-0.0345322740277823	-0.0347189135847212	-0.0491883162484696	-0.0273523512862938	-0.0065688939040027	-0.0723333217737933	-0.0084678966537852	-0.1208907978522017	-0.047621237292429	-0.0898477274233999	-0.0492872830274087	-0.1177137749944243	-0.0774834807074478	-0.0881159846360202	0.0389308102156002	0.0664467164613905	0.0267525387460163	0.0353487973134823	0.1488338189508057	0.1364842667298648	0.1393696332622103	0.03641843798432	0.0692102279168756	0.0241605773326071	0.0772210954977344	0.0301768665613799	0.0323243770823829	0.0810380581772854	0.080470620304587	0.0912350226126667	0.0182564368105437	0.0424531411863493	0.0783477749393672	0.0869601857376703	0.0846380262247956	0.0715652101953956	0.0755165124092219	0.0796036873653031	0.1254310741942186	0.0334644040972035	0.0790377930185392	0.1005211974501469	0.1576730963513949	0.0582063052226453	0.0326501513349074	0.0548109842478162	0.0453574936460171	0.0722027418920435	0.0634302349580078	0.0669015862475876	0.0637285896627664	0.0354817199449171	0.0373174121472674	0.0242578702800511	0.0011830406450965	0.1280515613890575	0.0886466644157438	0.0518748574157691	0.0789982310067865	0.0297208717514841	0.1417678347552348	0.1039385946800216	0.1702963511379705	0.1334730993962899	0.0944839219471551	0.0930824579321313	0.174228799983403	0.0402627620950193	0.1100573504323557	0.01980708954678	0.1426039517071637	0.1367848133164082	0.1263036558430984	0.1955641405726332	0.1320331988938128	0.0220368600136904	0.1079307882753383	0.1809700668010971	0.0307414957554564	0.1325276497439639	0.0215346574622995	0.0908447863868341	0.0922066297845513	0.009758637186576	0.1378109921272862	0.0346214587335796	0.1609294721167332	0.147942941970677	0.1356961804279938	0.0591224753854336	0.1259651288389618	0.0306025432471547	0.0137362780925837	0.1026227565686116	0.0761690674807191	0.0303372150463006	0.1321068344406607	0.018833071197255	0.1581157045249175	0.1243909806544937	0.1599069656353591	0.0231568234500836	0.1385152125798389	0.1052006892045261	0.0264759333005417	0.0791078697518637	0.1244210264258275	0.0310759262096955	0.1070691260829187	0.111967509283336	0.0662856078426791	0.0367137335326288	0.0383534088831249	0.0152259841438267	0.029860723768371	0.0288446538324932	0.0827358626292907	0.0927766970036725	0.0405784499060021	0.0253130998758815	0.0406259363372777	0.0343362877137763	0.0288199571475614	0.1244849013934972	0.1623071735395802	0.0258414503584478	0.0253414318056106	0.0336074088496872	0.1131274724218326	0.0119141189318937	0.1555712195723844	0.1361290416386866	0.0679550785181317	0.0300342952335793	0.0594466297758025	0.0788565053211582	0.0709978376155183	0.1361694948901684	0.0331914271578765	0.016554535035105	0.0282391130987989	0.1683900543852719	0.0863516762829983	0.0719991643377335	0.0754980879219565	0.0469731689087583	0.0337704060028623	0.0383266617679014	0.0809738514081289	0.0610179709065955	0.0934545476286629	0.0346972751730205	0.0847727805294723	0.028308404095142	0.0718078396380512	0.0929318173513209	0.1383440459645116	0.0347243744164099	0.1599965404301299	0.0922495554294531	0.039580534157786	0.0311590961533465	0.0848380457150549	0.0202706282718827	0.0872010684803788	0.0777467071579433	0.1208296950433476	0.0350657116178482	0.0794716276550473	0.1790640577004514	0.074808171329576	0.0786422946850195	0.0403692751444101	0.14317315281963	0.1346291528874949	0.1141088551499383	0.0743168931812602	0.092172794251136	0.0288711134091169	0.1193269764062369	0.016077627846374	0.0962042555600374	0.0398414254675838	0.0064564309538183	0.0806217164309978	0.0196602892453056	0.0364860309421653	0.1393555547040134	0.0734225175256189	0.0497185580320068	0.0724521862779626	0.0684071472189711	0.0649216219553689	0.029014642694189	0.0688573141621314	0.022735610896602	0.0779735570011142	0.0463069487107304	0.0358887715948926	0.0375976388710461	0.1316549910309537	0.0393695213095024	0.018779922090303	0.0306005819762024	0.02839716194613	0.0348630469383909	0.0525119991567804	0.0372758172570248	0.0426851671256041	0.0639750677498747	0.032118172558921	0.0738150837761978	0.1296831409919856	0.0453093623934505	0.05828619496923	0.1192783135094681	0.01919161324722	0.0288425332358263	0.0323261208596443	0.1127559013211136	0.0200408010766093	0.1439183674614584	0.0415295090658848	0.044990945223864	0.0882411024983543	0.045028983821327	0.0169306807184477	0.0639104609480312	0.0333919375466587	0.0378607274107824	0.12180799386837	0.0735194367820908	0.0660663259515672	0.067554999243872	0.0721922834732666	0.0766614565073319	0.0435227880293429	0.0298283475991967	0.0309273824480823	0.0767743819898565	0.1162985401193973	0.0464968100894583	0.0474673118202421	0.1232747727305621	0.0605329645788954	0.0442637949630737	0.1512234816049233	0.0302485347066484	0.0250932887741263	0.0276294506994258	0.0351846585794846	0.0251913046718862	0.1206702226883692	0.0173788606345636	0.1002729162523147	0.0446558471858162	0.0135498422474197	0.0571561320347932	0.1019544732653892	0.093498393369714	0.0129811309521524	0.0749545926078536	0.0503300942471319	0.0995598181987209	0.0237642842049903	0.0158134664825386	0.0281211665318499	0.1124606510932841	0.0457025427642316	0.0169938441496889	0.1146463493148374	0.0686234188436688	0.0714640424307342	0.0700634804460717	0.0242984682060873	0.0531504091744731	0.0272376303642817	0.0269108250830926	0.0199436632473877	0.0197910703799179	0.0607965273123365	0.0796983955435815	0.1197285545183685	0.0301531601624295	0.1299539646231677	0.0258671578477155	0.0622175545916376	0.075203821037374	0.0866840102500869	0.0432302091252983	0.0549782288783398	0.0806453035787957	0.0019055959560834	0.0675993881700096	0.0542938016952005	0.0287174562629211	0.1359470197447569	0.1056852848332928	0.1063791625524342	0.0802441735346674	0.1029374593269937	0.140484543143483	0.1208042370831835	0.0772220283790366	0.003182260624613	0.0067305503864154	-0.0016228603327456	0.0046477429123881	0.0340600237463097	0.0267008145675626	0.0154398096199167	0.0178343666018178	0.0889314389607213	0.0999227434609989	0.0223924558751369	0.1245571559105862	0.0896409899718203	0.0170347328939091	0.0189151575969719	0.0147506683456601	0.0210224520038736	0.0199269421597334	0.05707869749326	0.0982938981878998	0.0626838341168557	0.0883413514323201	0.0727983793456014	0.1584487817200514	0.0771595287264009	0.0329515092601748	0.0896876965695444	0.0473028790534249	0.1041454211758885	0.0836023182467883	-0.0085990208115466	0.1242756369879147	0.0870225097936118	0.0969596296419381	0.0279095090250317	0.083343366950231	0.0767975710952383	0.0220136897296237	0.0788447054929268	0.0861741630241386	0.1447210971914982	0.0871466426473126	0.0435341722141439	0.0400056297916405	0.0386535587222598	0.1033207561707773	0.0328213436890876	0.0354974854516674	0.0797405598060326	0.0424349769100205	0.0384258568228926	0.1130887397466599	0.0730831197722089	0.1108097018931102	0.0809337927089765	0.0873648255329172	0.0793094400558935	0.0300772852084256	0.0522272741595279	0.0325257009808656	0.0496332040247597	0.0280420050772646	0.0482906074215391	0.0848535998880527	0.0864025451590664	0.0255669896700507	0.1020464041464734	0.0785131357679367	0.0401359397248448	0.0361169381650473	0.0216611039629065	0.1125991846173649	0.0495525267051759	0.0312027122147797	0.1380230128058242	0.0276569731741012	0.0233956123626249	0.0226204644903082	0.0587010326401746	0.0208954058009997	0.0825089802256112	0.0294569092057927	0.0291688180837471	0.0235380468311461	0.110005994466557	0.0237008669638737	0.0202144379069136	0.0863745028259354	0.0820528630225441	0.0870151287392307	0.1148303201138917	0.0870192431406012	0.1456475471444262	0.1133430547732069	0.0265088398341395	0.0233586180136907	0.091451161977401	0.1093749481732183	0.0402578166956939	0.026631151508951	0.0977714921509578	0.092984794592921	0.0554651496735389	0.0451901837332954	0.0201444485979023	0.0268811006043578	0.1356157544215276	0.0419022009919743	0.0321350325656562	0.0248980413137695	0.028592066985185	0.0262314722214075	0.1005142829400498	0.0283353050136098	0.093174350542428	0.0380792020577756	0.1171196143871953	0.0245350867313907	0.0228666664514726	0.0379584837648335	0.0287288476851283	0.0911031748646638	0.027719618039994	0.0874004817339913	0.1081722661334964	0.0798495633373642	0.0339931797386559	0.0250668444111328	0.0373165297867176	0.0296775179255432	0.1146303232335826	0.0220290790542776	0.0964824904836887	0.0265912766880286	0.0458523092015104	0.0242115234859311	0.124641782233861	0.1110207905633759	0.0268481796802483	0.1378827112509058	0.0481279455503219	0.0222095841731823	0.035269264762118	0.0247501742105518	0.0221654720819423	0.0994341536895009	0.0235803318637379	0.1326877748043277	0.0419294880398345	0.1330654430026605	0.0212080492147144	0.0242843110139666	0.0334498986825402	0.094473984275615	0.0309144855349358	0.1012042413343277	0.1278636990611409	0.0441761309909335	0.1070654083699028	0.0465493311249601	0.0400825228193791	0.1006756526274371	0.0556824554318188	0.1130301269627171	0.1099049928276279	0.0881145815851545	0.0962120429132837	0.0426985546432839	0.0323730487734706	0.0226308142490738	0.0361869261130672	0.0541129063031745	0.0687808725041201	0.0608384002592937	0.1050121347130125	0.0291713308082574	0.0307063219710113	0.0201572882987246	0.0345976746174809	0.0675809864838494	0.0464619536452118	0.0263323345801204	0.1469482830918747	0.036958242657624	0.0319163194278424	0.0316931031865283	0.0441909978939021	0.0327338784600235	0.0546627224604476	0.0373579212650569	0.0611316754768032	0.0718329528660593	0.0750021270332928	0.1454217823446726	0.0275299002486249	0.0615274160203861	0.1245476093624806	0.0475041786312133	0.033376260069266	0.0263211055441258	0.0693625770745944	0.0376775204024131	0.0747452299133852	0.069695656031971	0.0467609461453436	0.0307726487611998	0.1516934320722587	0.088780668219747	0.0752383787219297	0.0531308235798714	0.0306694378611368	0.0571763799090117	0.0450105485480428	0.0804350170791834	0.0356276540499894	0.0471637419849025	0.0888754376553522	0.0628328702245876	0.0777611418600328	0.0318702900995085	0.0546414901946976	0.0393905637143841	0.0813093814138269	0.1447564484941252	0.0283789044327136	0.1312428461889047	0.0870689224368792	-0.0856587804192806	-0.1399097491501881	-0.1098216738132877	-0.1418818294822675	-0.035044834236707	-0.0342401719457174	-0.0120190927719666	-0.0610635272128484	-0.092843061761519	-0.137137546883776	-0.1180061327225785	-0.0290788225700065	-0.0922017263784425	-0.1492590068043275	-0.0731273776293891	-0.1222264903359166	-0.009116592520228	-0.0758333225986879	-0.0566099460015124	-0.0177914225698346	-0.0952395928820857	-0.0523623675906401	-0.0154188923696744	-0.0934038285607047	-0.09386451431293	-0.0476473773652344	-0.1187136036035856	-0.1086633814287118	-0.0488264550969472	-0.0556368859956448	-0.0448417556733075	-0.0484600131495019	-0.0366901213663464	-0.1265783641265812	-0.1571879391959204	-0.036201136242338	-0.0348508927521934	-0.0330413139020252	-0.0835827942636919	-0.0526305311715143	-0.1374742572937099	-0.0288065965807571	-0.0180351712441177	-0.0917330841526	-0.1130511037272813	-0.0308994664529814	-0.0951044817022449	-0.030855939670388	-0.0929823791471852	-0.0347438797641714	-0.0914933620587752	-0.0779919281157403	-0.1004138005368301	-0.0832703869316682	-0.0773335109296209	-0.0426199472033274	-0.0652425092045803	-0.0274299163704921	-0.1283019302687226	-0.1035260538230076	-0.0550679380551215	-0.0524279916560631	-0.033882445533836	-0.0445666755157839	-0.0398221546888994	-0.0383163616324445	-0.0571209594191648	-0.0941798292138262	-0.0820228035785135	-0.1343782230638866	-0.1332691596786012	-0.1200396094654895	-0.0270696938268279	-0.1446683528301344	-0.1135127848273108	-0.0255799026200758	-0.0502625128810982	-0.139927054725978	-0.0289434306799176	-0.0344254511117435	-0.0413597938461427	-0.0887206424580432	-0.0937081610043727	-0.0366675904648285	-0.0280020251921843	-0.0413001285251681	-0.0444879500207919	-0.1021191218990848	-0.0310492330201092	-0.0370091724990712	-0.0284219051243728	-0.1357144768663461	-0.1122826260733332	-0.0321019238941487	-0.0421004530289374	-0.077776327842364	-0.1031663475345141	-0.0867271627834649	-0.1322538799359958	-0.0463825257374636	-0.0445810822471464	-0.119001410138839	-0.0441446986042656	-0.0346198785128331	-0.0387157544697255	-0.0324696089153197	-0.0698753854739134	-0.0395429627874411	-0.0446743123835308	-0.0522912220369028	-0.0392327147786387	-0.1332369398339553	-0.1235540706344819	-0.0295072981694667	-0.0531529636539437	-0.0318249832636223	-0.0430526332954737	-0.0400349029118652	-0.0296339757277426	-0.0506029735268138	-0.0372993205803814	-0.1498219431237775	-0.0963427932072986	-0.0335945890039367	-0.0332444510821059	-0.0431610663467269	-0.0967420606579177	-0.0351334373499051	-0.0312838633027137	-0.0532568526611594	-0.0934232359453141	-0.045744048304137	-0.0777213825283432	-0.0516938746787884	-0.1365426564734618	-0.0485784454971355	-0.0811759154580248	-0.0317312094268388	-0.1035139886858117	-0.027126786069614	-0.1031289409663288	-0.1508167755864342	-0.1788257120528895	-0.1119270171799724	-0.0509422640930369	-0.0257603343717131	-0.0258544366789443	-0.0280913435994815	-0.046172964287561	-0.0352947702738268	-0.0501486820358042	-0.066778822781297	-0.0263041611833633	-0.0884276675634235	-0.0402837298356908	-0.0342084900370957	-0.13764762612472	-0.0378334729186693	-0.0813048089132663	-0.1037500845429747	-0.1002893622474628	-0.1066478848734455	-0.0236670077253361	-0.0574084193424851	-0.0259929236798361	-0.0200639815910859	-0.0957552893808992	-0.0346090524250307	-0.0273032150105415	-0.1228093880976267	-0.0508957327225756	-0.0842626934111859	-0.1495627426604679	-0.1614535159703228	-0.0328888473630022	-0.0383449427603515	-0.0552154070643327	-0.08402954962247	-0.1160751679087636	-0.0166402395415673	-0.0489005464808626	-0.0345885740317396	-0.0476083004757967	-0.0630219968447463	-0.1149951853842484	-0.0464797149722876	-0.0462759913762697	-0.0261503507345052	-0.1236702104090544	-0.0417854329049196	-0.035830054554338	-0.0467796590431667	-0.0902585311392631	-0.095731231187605	-0.0224151063542276	-0.1396450482574476	-0.0945397572805462	-0.0838140640240095	-0.035858957401036	-0.0970714755306053	-0.0200127523903132	-0.0347797619756201	-0.1479783180447776	-0.0748781143201228	-0.0728683799127728	-0.0602149599009152	-0.0969978813776594	-0.0398603280993462	-0.0412084107679336	-0.0186370786270791	-0.0681279639209516	-0.1525433669061248	-0.0513418202051167	-0.1390640358294169	-0.0235554474736851	-0.0570957190457927	-0.0324558817256673	-0.1481638624650835	-0.0377467519446064	-0.1397288959355348	-0.0290347710708963	-0.0450950683617684	-0.033058133968281	-0.0634636751308079	-0.0235268747562483	-0.0467262235816245	-0.0439914977851951	-0.0836193952847171	-0.0503985042539543	-0.0186521695621424	-0.0424644533570683	-0.0197103416845539	-0.018449151835838	-0.0773445851637026	-0.1216720543978878	-0.0873551073534159	-0.0355222310554471	-0.1138395215871706	-0.1214186410096939	-0.1334386595648306	-0.0404013726100261	-0.0268920892234111	-0.1069634295562853	-0.106022294337269	-0.0325909597469396	-0.1185985308733972	-0.1443428092057828	0.0209833378603961	0.1100696812451794	-0.0868770291591283	-0.1286648229207914	-0.0305625169572089	-0.0301408244570936	-0.0078567813176439	-0.0292220430563599	-0.0928856889465719	-0.0489328827246526	-0.0433604031324703	-0.0336636632442663	-0.0337583425115086	-0.0955847897991688	-0.0357460542850554	-0.0339552148976943	-0.0720952124259463	-0.0515845026543211	-0.1327626196091753	-0.0819930229075722	-0.0359354707853581	-0.0354601193353832	-0.0903853365148358	-0.1109000706297845	-0.0274302706168003	-0.0875701684620604	-0.1447225430201878	-0.0961740513257484	-0.0293798795514527	-0.1399289367430354	-0.0360365631724641	-0.0336246251602787	-0.0238468153025886	-0.1364599539456441	-0.090630544606975	-0.0270566232295602	-0.0891355519153454	-0.1273640109886448	-0.1269921132958769	-0.0475144585292807	-0.0584237292800792	-0.0333184022981577	-0.0309816859133032	-0.1130287674733806	-0.0373888528775913	-0.1397456720559994	-0.0304841230545734	-0.1483040628659074	-0.0301827355928137	-0.0171199401349756	-0.0479030332186074	-0.0268451318949891	-0.0369306175374467	-0.0231823462185677	-0.0875893993777473	-0.0442008671150908	-0.1359213735536183	-0.0713513248482195	-0.0218482147171202	-0.0359829465396993	-0.1257309398106001	-0.1133512085280213	-0.1147549239956224	-0.1094266666204	-0.0888592281285935	-0.109441891215802	-0.0202314112570559	-0.0423755528655043	-0.0231730645957117	-0.1595537802591574	-0.0804211060680769
chr1:7000000-8000000	0.1299528476523163	0.2177779404358079	0.0796175140565145	-0.0956403893023337	0.1080063887383352	-0.1001939050763387	0.209736194455724	0.2197514635463697	0.0681265925668616	0.0844039258258059	-0.1246156221753808	-0.0830047804092922	0.1063524901451643	-0.0841402969702011	-0.1439081941378549	-0.1455269008849261	-0.1128926990508136	0.1669996513701739	-0.0815321008368001	0.0902655178246161	0.218933831925391	-0.1289878900344966	-0.1107353385719609	0.2012521734492211	-0.1060073175843468	-0.1311639291047693	-0.1025631877316014	0.1874961977339099	-0.0910549458236046	-0.0996587695116252	0.2196866541373034	-0.1355724035080065	0.1533583738238865	0.1909846852885914	-0.0886138378378312	-0.1474486423238561	-0.1144101744196915	-0.117613674923451	0.1750009414779768	-0.1099318953145783	0.1022731586031964	0.1145804738066639	-0.0723624236731281	-0.0931648477374622	-0.0917099152100363	0.0404749920775181	-0.1019441892782091	-0.1101395966846095	-0.1163396337855589	-0.0907211613398412	0.2483676775039193	-0.1129539573032309	0.2025799782335419	-0.1080432500802386	0.2120727348739278	0.2055940467402996	0.2259689086393292	-0.1004650787869166	0.2401862182930598	-0.1433503093825663	-0.1279424067330376	-0.105805395672806	0.1124489061604158	0.2096192959711458	-0.1093283532887193	-0.0876131887096074	0.1918414983562503	-0.0832949642521036	-0.136807362484008	0.164097410930345	-0.1008142990215026	0.2259173695605521	0.0699881858479889	-0.1067038721387518	-0.1377011684397557	-0.1145857742495874	0.1189016396043623	-0.1154306764645073	-0.1257942240784514	-0.1073886317110871	-0.1244664044670781	-0.0932557095814226	-0.102972424797672	-0.1294775574302845	-0.0995921832334149	-0.0971259313413376	0.2193533344545053	-0.0892543482502299	0.2151301332163941	0.0954454100998362	-0.0823660163783466	0.2041805218115286	-0.1146420602819676	-0.106305964767298	-0.1220774908304099	0.1280633280097417	0.1100509553570588	-0.0967990099913439	0.1926225547924099	-0.1007494269991917	-0.0997814868041247	0.1202701733468529	-0.1319060628732403	-0.111582087540626	-0.1297306593942451	-0.1015504469872048	-0.1504695376891293	0.2289767391921994	-0.1557445202304284	0.1368632822101345	-0.1253655080600059	0.2395423454384124	-0.1344665724218405	-0.1360798838123383	-0.1442650363047937	0.0719287827652046	-0.1504486459688714	-0.1611043249981164	0.175074348395527	0.1508877795832572	0.0969225371225803	-0.1719930389559097	0.2222897569113664	-0.1194363365002746	0.2024869158712414	-0.1380044056460564	0.0942346961369356	0.1020707836957808	0.1075241805683005	0.1890852381942248	-0.1462199137874918	0.0987585606097348	0.2239630556758542	0.1234130676216259	-0.1362974557195739	-0.1165893199693287	-0.1477068308818195	-0.1278135783681478	-0.1402860667434661	-0.1180315117554349	-0.1274692233221969	-0.1395494182350268	-0.1438077154944447	0.1814504494426236	-0.127030229312275	0.178663887419859	-0.1058974084105269	0.0927989307807157	0.0917698291299583	-0.1332535135030466	-0.1106906149563957	-0.1178070130508154	-0.0888637375802576	-0.1406865210488277	-0.0939437849330846	-0.1248749256894107	-0.1158066514215144	0.0489116977068552	-0.1057564495382043	-0.1264433430289591	-0.1419643976572529	0.1744353868656667	-0.1445574893181498	0.0752382167231994	-0.1147827722881526	-0.1149843831445707	0.2001296889322367	0.0745993145722399	0.0965599810942176	-0.0822346553876097	-0.1265781672857421	-0.1427510634814221	-0.1375712437670544	-0.1060035066887759	-0.1318842218335448	0.1706217877428832	-0.1317616578936705	-0.1479819466262966	0.0932267019980161	-0.1657860959678399	-0.1161176123583174	-0.1086210058146036	-0.1387490233810874	0.1082177613776432	-0.12358405042987	0.1748407263159575	-0.0804094857441004	-0.1479266940162185	0.1845469282870221	0.1303730248458535	-0.0959013438653618	-0.0853025138125131	0.1927102189353106	-0.0777235188563487	0.1099539244104523	-0.0793359281225161	-0.0778444904965365	-0.1198779435597717	-0.1480347318696319	0.1016244713348881	0.1845523483470633	0.1141102945258309	-0.1078656287411444	0.2008929533981474	-0.111026232962186	-0.0940462304788686	-0.1128115229596348	-0.1076170609737401	-0.1189830922695712	0.1108649534861418	-0.1180791198862867	-0.0755432592366872	-0.1218225082758868	0.1050869699495277	-0.0895548062523705	0.1798170796043409	-0.1182382122568978	0.1964492710353793	-0.0892219164936263	0.1144594452693977	-0.1107000438933637	0.2293314249801205	-0.0824966755246358	0.2491330105464993	-0.1072641831699366	0.1100759883017209	-0.0994982128639505	-0.0952260347984959	0.26844720606211	0.1281450884205663	-0.1096972556243165	0.2223444200298932	-0.1182210997707877	-0.1162655566448344	-0.1444269980749387	-0.1390379730675379	-0.167191387429661	0.267722555849366	-0.1185443796282425	-0.1257800324167544	0.1241091038978474	0.1576661817439469	-0.1029836143932731	0.1897681338668187	-0.1296874039377628	0.1203819672451651	-0.1036821123119871	0.1320889907786046	-0.0460432507259789	-0.1313701565336952	0.2026842388081223	-0.1011666865891217	-0.1306668261407856	-0.0779203053444977	-0.0803445414271792	-0.0950704917664831	-0.1281686229749234	-0.1119113926821294	-0.1073488529259885	-0.1260841178208173	0.2145606853573189	0.1228594001586596	0.1072666555677937	-0.1352508541987941	0.1540499517118307	-0.1461921976724778	0.1469667948711711	-0.1176792948271461	0.1358777275159342	-0.1183025819056465	-0.1181861167912351	0.1217497238002887	-0.1081254687913163	0.1083398816538194	-0.1431397445769022	-0.1085947311992212	0.116509645367245	0.2224575044355347	-0.126513368099662	0.1746351384765815	-0.1141168549513849	0.0649384927509058	0.1617640798445017	0.1872797994314929	0.091517475998958	0.0894252868855352	-0.0788425637632228	-0.0893213616183192	-0.1075000339662	0.2041535946398977	0.1649350160007099	-0.1252358474337525	-0.106051702608607	0.1406992502037121	-0.1311839897706818	0.0852667296603566	-0.1580903876415407	-0.140759616967096	0.0520407391358204	-0.105285214247256	0.2213634307177798	-0.1259988145726173	-0.1405328471846418	0.1455637874085753	0.0762531166473757	-0.1007758581724894	-0.1484501357611602	-0.1495613791069252	-0.1579064977880585	0.2257298482086371	-0.1087104890431702	0.1622192123493034	-0.1169297759070806	-0.1239659363499545	-0.1369051376245629	-0.141512781126108	0.0835097595842821	-0.1461762736809183	-0.1614804033494784	-0.1477844412295049	0.1528771866734513	0.1080691096085045	0.1418022688866802	-0.1369965006288496	0.0972060170221813	-0.1242043012038446	-0.1059607880476391	0.1430209527829485	-0.0991219819181891	-0.1658135874792817	0.1612219524168095	0.2302027505719911	0.1038705654481663	0.1352668310843229	-0.1343253805288245	-0.1532874497625029	0.1065383468400602	-0.0711992983267461	-0.1340975270572786	0.1758706765437139	-0.1286433586944744	0.0781164895715163	-0.0994723690498094	-0.146531836146391	-0.1073016128503053	-0.0915132472733496	0.0751058993126203	-0.1200179780645161	-0.1030228171540569	-0.0799482434459208	0.1324554757697012	0.078224758868767	0.1824800057352242	-0.0927056745199741	0.1119338174878734	-0.0973484835602385	-0.1335478716143683	-0.1138025279778763	-0.1124114730163759	-0.0939146376422484	-0.0936526842099106	0.1747292587336897	-0.1549454558451364	0.1734939529331624	0.1175598889665048	-0.107539178849038	0.117539911987	0.089305447734545	-0.0987408159359334	0.1179341942938278	0.0929946515233642	0.1255502350048942	0.1237200239913467	0.2093938917573001	-0.076986665288964	-0.0846061703091843	0.2347771039467588	-0.0927946174815003	0.0871885779428118	0.1970756959164789	0.1149611892331065	-0.1081751695455221	0.0796071352600931	-0.0970176237750836	-0.1070656222573727	-0.1215402876756587	0.2458645909337844	0.0965674957236144	0.1027167962676586	0.0978906681040057	-0.1224036784602418	0.1280744609297242	-0.1514559647603676	0.2205791563704401	-0.0821893858901058	0.2176730549744367	-0.1493434921658101	-0.0820027727423547	-0.1173844668308495	0.1318512561969378	0.2043330145692847	-0.1214134469760118	0.24807842504835	-0.1119175239098368	0.2316363731319712	-0.1021594629973722	0.1946299760239465	-0.0750588803492654	-0.1113799557029817	-0.1290704777332944	-0.0851994287640723	-0.1206624400577509	0.2169745570074173	-0.0948167422389758	-0.1250584296673285	0.1085056008321544	-0.1274895109774556	-0.1223569240911357	-0.1446732798692858	-0.0706218922259274	0.0841453372566496	0.0714518664067102	-0.1144066099407689	-0.1260096023214743	0.1418010645817858	0.1142313111888774	-0.1293362887322569	-0.1202586729779285	0.2373951029442137	-0.1172055195820596	-0.1242260086191297	-0.0971758190729865	-0.0620916242737536	-0.0748416013084057	0.1336582731490972	0.2364815021301493	-0.1095455841670757	-0.1054126259801143	0.2193509419966418	0.1942137003035704	-0.1238959948452922	-0.0742848626547922	-0.1522645281324157	0.1274140579428588	-0.1080828740421036	-0.0974307744525063	0.1934096596636617	-0.0893135031990386	-0.0764566446977074	-0.0975947083616435	-0.1056253317887815	-0.1135111407874509	0.1399671242321971	-0.1201617802988397	-0.0899979403200011	-0.0857775518152843	0.1308333747897077	-0.0959550214981841	-0.0973191661061093	-0.1100821859934534	0.2276219749346403	0.1981621247887512	-0.107292871193183	-0.1004300871470743	-0.0836888316571777	-0.1127381176509479	0.191272595424281	-0.1185687124446572	0.238550599250047	0.1908588444787805	0.1216399304357662	-0.0840116239421353	-0.1100899251631741	-0.0797142403688257	0.1137976716486025	-0.0797818229109872	-0.1050288400875268	0.2403007332841503	-0.0935144745716224	-0.0705013540083195	0.0964749922088917	-0.0806788304661945	-0.1209198833725416	0.2534604805756067	0.1051275973288941	0.1546614827832004	0.0859136955553583	-0.1455279996008526	-0.1017028955354956	-0.0818059956733836	0.1687473561403248	-0.1429366636759548	-0.1363486977298622	-0.1138532189317545	-0.1113219457606334	0.1878174876685391	-0.1479732465307865	0.1081673432816963	-0.1357969505170989	0.160772071228306	-0.1341070200803271	-0.1043774249879168	0.0886568565288836	-0.1007450047695374	-0.1418205338581389	-0.0893882243740237	-0.160347726038328	-0.0881072049100757	-0.1187978769475726	0.2188855407747642	-0.1668784609190363	0.1103578971656814	-0.1814281584116184	0.1010973992853652	0.2018000931674725	0.1054922635295117	0.0924581639965297	-0.0975211698108716	0.1658644420053271	-0.0896517870285471	-0.1045454913402799	0.1371675053374608	0.1171821737040948	-0.1255814806417823	0.1081882275994862	-0.0889124942131481	-0.0779918054942232	-0.1245437509127878	0.1572303785490264	-0.0611213413457364	-0.0972351415382012	0.1016198170477608	-0.0836772032184309	0.1400782842959954	-0.1387387819820797	-0.1177426124744772	-0.1160219179226119	-0.1348388627550663	-0.1205354864398272	-0.0852387018966872	-0.0836524738472818	-0.0823035876202766	-0.1134918292005842	-0.0715855236021453	-0.0992850433074981	0.171481952879192	-0.2110187972758155	0.2237783186277601	-0.0288039570475592	0.2069513601273338	0.1835563652026796	0.1573564055026794	0.1589304720584153	-0.1040636726234022	-0.132640022916251	0.1007725528391751	0.0436161896426375	-0.1132420567469778	-0.1077589646022576	-0.1009127168306656	-0.0833871999869638	-0.0814008808194083	-0.0737328696038566	0.1335079563219264	0.1800646793291641	-0.1100037953498074	-0.1301263004563148	-0.1687097867424158	-0.1038631873337742	-0.0887093639352595	0.1690190648674746	-0.1024727865631066	-0.1204289801786661	-0.1076620077488633	-0.0942956868451085	-0.1146399541758438	-0.115440988339042	0.1107622375278481	-0.1029894794633643	0.2355017157166217	-0.1261885337826707	-0.1131070298651762	-0.1228191536230592	-0.115179323512951	-0.1408006570033159	-0.1033245919576202	-0.1457859471616691	0.116820286860793	-0.201978130675699	-0.088708207182717	0.0788425328003423	0.2347239122016196	-0.123938033306108	-0.1095669867881364	0.2458936277953342	-0.0789073808715144	-0.11550468742232	0.2374914227821579	-0.1278493387796519	0.0910212342116008	0.0984820064975894	0.1660139409425075	-0.1339321239440087	0.1564926659068833	0.0716767036422906	-0.1000340254703556	0.1226355482652872	-0.1377276302319559	0.1289836058142065	0.1246611693762776	-0.1219354903298911	0.1053337715328867	0.1398655826027402	-0.121100271477583	0.0843919433819499	0.0901240455953613	0.1209396626137047	0.1002305831913436	-0.1657258338034268	0.112554406399422	0.1278770338914793	0.121863815353039	-0.2260458878565792	0.0625251638574915	-0.278976473129459	0.1501789335455174	0.0481676950486969	0.0497065541216078	-0.1658106670053746	-0.1409189855192248	0.0849616233361155	0.0959078583335351	-0.1720478924379629	0.0845672547178483	0.0936441766273021	0.0688025534668361	0.0455449154523853	-0.2246033887464269	0.0680119476779347	-0.1394718221241275	0.0759236065298198	0.0987417764217538	0.0482958284661306	0.0400395461718344	-0.1594918476450424	-0.1943333045323971	0.0584827522143625	-0.2132206623506559	-0.1857288311567013	0.0890482028245682	-0.1936497148793216	-0.1296837385871403	-0.2107237612763674	-0.1506643103987243	-0.161955590156638	0.0628514565997573	0.0602108590448208	-0.1321111785625692	0.0871958348922844	0.1423812891084488	0.1295848513339711	0.0974349909481072	0.1003486504802435	0.0776502897329389	0.145183419038429	0.1094012665911174	-0.194600372821954	0.1503240865303015	0.089975185024369	0.1323375190559143	0.1063128974106567	-0.2027779590776035	0.1052068722071592	-0.1582469997823263	-0.2207108670873788	0.0899536418476255	-0.1923849727117224	0.1420262015048013	0.0909674311247981	0.1303744548568428	-0.1771792862941061	0.0888127711750762	-0.1529728351480942	-0.1560269881962549	0.1316574558699233	0.1481745920249349	-0.0962370563307692	-0.1425183154943668	0.1082089811417586	0.0460683842769819	0.1104935159506248	-0.1219819644933504	0.0911851356485529	0.1350341530807439	0.0496949064361387	-0.2029705383025899	-0.2448305800396819	0.1182239985976959	0.0978584225677368	-0.1739108911447884	0.0292443416967694	0.0753778237456241	-0.1340042347672765	-0.1810215015690953	-0.1581688744413555	0.0512463269155705	0.1186385579178371	0.1238721795549565	-0.1600595159486156	0.0739835753455687	0.0755402549798388	0.0910722143469126	0.1294356686293561	-0.1038964147643735	0.1299119674429613	-0.2378165979709678	-0.162559866799446	0.1007213748018926	-0.2522271729776077	0.0708342344788987	0.1465622102024244	-0.2578869526485829	-0.1290775967298966	-0.2402564596536372	0.0926724737884439	-0.1329818788190208	-0.133558858508583	0.1068104609408223	-0.1272845645591812	0.1260090748866428	0.1072439177272099	-0.1951932700227748	-0.0983951702059073	-0.1149945900191416	0.1163600943267521	-0.1742740384111467	0.1520671990962498	0.1490279377542066	-0.125017187942182	0.1383395542299007	0.0973700882735642	0.1187873033975687	-0.1798200771659625	-0.1225857703819279	-0.1822018904738361	0.1238963269839145	0.1489306824004367	-0.1060818965530852	0.1441105653681051	-0.2171125994311059	0.1296692152113448	0.1207902611391702	0.1254867247386802	0.1364123190888007	0.1280058221905791	0.1323507961924619	0.1249759073859099	-0.1631394545936	0.1369299130586954	0.1163317606486866	0.1463147762638175	0.1341993794997842	-0.1345296067840781	-0.1661885296415433	0.0974623924178787	0.1242069594382018	0.1240890835218229	0.1194498954303528	-0.1707492052951007	0.0964349664272518	0.1498254452010939	0.1156291922990606	-0.1290281381736418	-0.1692727688457183	0.1583385175556274	-0.1585720206768537	-0.1829964275645278	-0.1720759126172212	0.1341593251036282	-0.1963134519828503	0.0987575472873235	0.1369239842974923	-0.1805899658583392	-0.1455176246285316	-0.1656661392846379	0.1386658536691562	0.1500310000925497	0.1047479569396381	0.1225295373855232	0.1253182106296468	0.1039920293519298	0.0925585478806246	-0.2407156694225734	-0.1450037458518683	0.1248864049097556	0.1390589303814889	-0.2041037554657183	-0.1507787854352255	0.1161554808146861	0.1071343341975303	0.1342576701646864	-0.1365197547039063	0.1438676479045117	0.1208144792795659	0.1191451605197453	-0.1445152789151776	-0.2221420749250907	0.116815294660241	0.1320583768083779	-0.1179211568446146	0.135317361140925	0.1263691767402747	0.1433228158909008	0.1453467941875484	0.1187071107131432	-0.1073522593676618	0.0981873706028986	0.0820359945754405	0.1113956936368364	0.1276093217940492	0.1467299349396024	-0.2052182032489256	-0.1029550641518874	0.1599678156550056	0.1116145046663016	0.118736978984004	0.1419173002902764	-0.1194989082725101	-0.1246426398357783	0.1649433618762576	-0.1314745538340332	0.0712799103705941	-0.2145679612243538	-0.1181594360584921	-0.244785334281203	-0.2008665601721116	0.1210343763366848	0.0997563010876094	0.0688220657793468	0.1219771939691339	0.1148579374737883	0.1100907407251174	0.1050395793783111	-0.134197701976756	-0.1379494393662911	0.1179448120649835	-0.1186913755377678	0.0917926089778508	0.1346089662295088	-0.1883552093468496	-0.1984199832398669	0.0925764056004078	-0.1720964568587899	0.0911871181101154	0.1185154491287189	0.1203782247547655	-0.2199977894174196	-0.138784012413721	0.1436767629605639	0.1213232530870644	-0.1783634082061841	0.1466006405248252	0.1264755568988852	0.1472264112717466	0.1108777188075163	0.1186366746601561	0.1626109387765152	-0.1239192803334559	-0.1022709694854456	-0.0999818100346019	-0.099559199773905	0.0950082761153852	0.1078612665108238	-0.1168013155913073	0.1222154032905951	-0.1243612518858381	0.0945247589879118	-0.169478355874148	0.1181382212162723	0.129805811754882	-0.1689683771871908	0.1235062866620955	-0.1690705147906162	-0.2143772843361931	0.1316319139177033	0.1271183064562497	0.0562744755387318	0.1205949731669119	0.124082439109946	0.0849419432630594	0.1115618436541282	0.0734300735188987	0.1078081362215579	-0.1211204423579448	-0.1696637881583884	-0.1199778976365795	-0.1270059160338648	0.079554217787943	0.1116455125855701	-0.2091432625304151	-0.2036403079195992	0.0785325751228308	-0.2422674726699425	0.1123211981836598	0.1361489245773624	0.1294410087154932	0.0816511731102669	-0.0534018742989857	-0.0447446847439817	-0.0574844670395549	-0.0655948247703773	0.024762873772405	-0.0156501200889667	-0.1017596485180254	-0.0063262277481091	-0.0603519103949009	-0.0602355841367419	-0.0540813702783586	-0.0030602151833047	0.0346283887711512	-0.10606170955693	-0.0722094524966475	0.0240950527161897	0.0319737164984566	-0.011597865481165	-0.0092918238172426	0.0588744493447321	0.0296379909967217	-0.0402472243590977	0.0494926409556452	0.0329909316532639	-0.0110853464599388	-0.0704616476535589	0.0286499236931436	-0.0041078908075131	0.0523093707999736	-0.0104454404028886	-0.0353823869920888	-0.0432694978872573	0.045321158461674	-0.008237210094764	-0.0072177377905715	0.0241494513898006	0.0378620753829839	-0.0981931507144259	0.0334590323538913	-0.1128954298262025	-0.1073224246337234	0.0278108346523688	-0.004761958746015	-0.058663796286081	0.0136107843082896	-0.0055872631002468	-0.0510422259410891	-0.0089412353414877	-0.059629942385923	-0.0616190023449337	-0.0068690338691364	0.0194215997556356	-0.0767105740452607	-0.0679524166900378	0.0051494149493068	-0.069783463354167	0.0167933561539191	0.0598958124152026	0.0451302482550464	-0.064909055437456	-0.0629751647667185	-0.1207061331436814	0.0358559621863556	0.0130600655024599	0.0468371487559323	-0.0518046675469772	-0.0088398154640089	-0.0927810511862881	-0.0508077825335813	0.0216469000275809	-0.0076041996948795	0.0228017543590989	-0.0596884789911252	-0.0064512339042516	-0.0088568773423334	0.1258847401954681	0.0026130721405772	0.0950465736961797	0.1096654264938863	0.0624020726898719	0.0670289554241415	0.0448554039460971	0.134531036530921	0.1192555629536544	-0.0457736631192035	0.0014734662721728	0.1408256372537878	-0.0484908324118799	0.0027680272195292	0.0030786931759942	0.0026537998307864	-0.0375114029548658	0.0873714396404237	0.001254317025196	0.0014190802845842	0.0019202337814229	0.0019647469701961	-0.0003716137864289	0.1063956424832017	0.0487402893208388	0.0149450902625604	0.0044700272417598	0.0016395310955213	0.0465190440813396	0.0080773801492372	0.0159033267248586	0.022958743812968	0.0948486230273517	0.0191747258142668	0.0177606150657993	0.0110832220608547	0.0135461505604995	-0.0338641785383862	0.1162304860175621	-0.0288575944038964	0.1234946655407593	0.0521890191460042	-0.0055967438432895	-0.0464139270734926	0.0010841487684459	-0.0485888061301508	0.0530742099880946	-0.0001482419158446	0.0603520783227617	0.0545597014904769	0.0004517547119551	0.0127114855584191	0.0484214639655958	0.0215667851872049	0.0022740198169374	-0.0034458454444743	0.0449816963676055	0.0401254337004012	0.0178060039745757	0.0504179370620881	0.0538709997533058	0.1270046469130506	0.00118269117977	0.0498883894317671	-0.0383220399834156	0.0446538541032002	-0.040191038080562	0.0184743636488175	0.0270336698392077	0.1271961048233352	-0.002257028974914	-0.0435484658092443	0.0413977087151483	0.0575638297162214	0.0438487735706377	0.0002550299934068	0.0445060561931747	-0.03520651803968	0.0813047682591744	0.0159053086787431	0.0013623027200454	-0.03666615921498	0.0349806931801403	-0.0294201694763904	0.0259021191281519	0.0550058668852132	0.0611458839561564	-0.0441272991131195	0.0301601607819027	0.0013582181037365	-0.0400347491051238	0.0033168475138081	0.02384576965142	0.1027824512330864	0.0382890487526594	0.0018201178612574	-0.0016487975791182	-0.0441861281190431	-0.0373350711359636	0.1297225327975341	-0.0387991135711333	-0.0366566746451575	0.0034342580838617	0.0036765288578134	-0.0423395172501221	0.0867487474686117	-0.0469892451585433	-0.0441772723307476	0.1273360606974407	0.0575120769897295	0.0521852931305334	0.1108607129722121	0.121910140302907	-0.0415552532447336	0.049868400488303	0.1100879977787389	0.0541941054155067	0.067718791570626	0.0050209414133143	-0.033469923404203	-0.00451102609691	-0.0002410708439987	0.0064802619540377	0.0544042358856202	-0.0471160852645976	0.1155965379933771	0.1175983688030726	0.0647271877601599	0.0074680729356375	-0.001888726329016	0.0033253387427866	0.1975052034190018	-0.0354846547404297	-0.0342779948886046	0.0045984800352003	-0.0101674801630818	0.0034060773518543	-0.0354650998201926	0.0211046584631306	-0.0477661094271859	-0.0040468823702573	0.0055448596046449	0.0490240419724451	-0.0488794491828768	0.0434754798872978	0.003615977450307	-0.0505026794080296	0.0228745633214452	0.0265241021258082	0.1698533614822505	0.0004497735248578	0.001789980575435	0.0468454599896795	0.1639095986744271	0.0004234417812333	0.0482417057085426	8.373878968941838e-05	0.0035499362084776	0.1298705178215527	0.0403118052173838	0.0470948901486903	0.0028058441323265	-0.0004873965410454	-0.0014826406950758	0.138187107037486	0.0559648081347462	0.1116774571080988	0.0383363037002378	-0.0209885807575532	0.1246727767848758	0.0001118192935032	-0.0574557600719617	-0.002009469655067	0.0385586151436941	-0.0050479525765593	0.0162312016300764	-0.0010748131442239	-0.0010508054501311	0.005824476846775	-0.018387229160813	0.0023806523746209	0.1486426056948438	0.0007404938972766	0.0150742650200865	0.002724890753963	0.0118074732567057	0.0639339247099277	0.0134488058737732	-0.0302595063411595	-0.0335690705975113	-0.0447542524257642	-0.0013930264521217	0.0100215210227193	0.1407034759938253	0.1364885384787063	5.7093743901246e-06	-0.0426234701760945	0.0003592562216679	0.057137918408745	0.0069388269953087	0.0098957908001149	0.0489446946152645	-0.0329291785477361	-0.0404188929956091	0.1679551732834762	0.0352800422476162	-0.0210024464189959	0.0513538661002746	0.0085791487536562	0.002651419167111	0.0440845216433547	0.1032888231800356	-0.0397831330355748	0.1263009655967352	0.1522773639926358	0.1013996862202296	0.0446372587280316	0.0009404983007698	0.0076629531664521	0.0001340069624642	0.0005497378151469	-0.0005752533998717	0.1723224507945838	-0.0365570541669266	-0.0365487591297635	0.0004210604119546	0.0387550089266411	0.1064683834460639	0.0085275230735848	0.0525237149212913	-0.053155722067432	-0.0510941964889825	0.0540556627481224	-0.0411899157660365	0.1219498790459747	-0.045608006766067	0.0066209773205578	0.1716689492054134	0.0529998313787419	-0.0352996060693613	0.0429320642993637	-0.0273096611487853	0.1315600854142477	-0.021613748179512	0.0366126360380922	-0.0068833742145717	0.193592180336791	-0.0059691284674845	-0.0175515797880069	0.0368070763914617	-0.0459163746861699	0.145658502613774	-0.0457742657470342	0.0444572055907269	-0.0116996966509754	0.0798796879509998	0.0397540934122004	-0.0073487479093627	-0.0037009392818193	-0.0009995862258213	-0.051953687989518	-0.0206502775050917	-0.0526942741659401	0.1757914497992172	-0.0559854489278774	0.1246815257639893	0.0018700013466321	-0.0008751263899695	0.04834162471169	0.1067300386409836	0.0458364355025533	-0.0516537291848045	-0.0059577621365439	-0.0032200042696756	0.0404598299970575	-0.0130430708349168	-0.0039859632983113	-0.0032506919293227	0.1502145618680552	-0.0079009552932268	-0.0158180958224208	-0.0453874801495763	0.0473380832706438	0.0014972602456609	0.0027955491016999	-0.0092154290746473	0.0401748589546307	0.0351857774597786	0.064224769388039	0.0012597720661204	0.0769808726147054	0.1246800986139313	0.0291923527388011	0.0222610839385736	0.1410913425605534	-0.0412325833514268	0.1002235773921834	0.0150131422240396	-0.0055171121542904	0.0398090709017612	0.0786485280221384	0.0422758872631723	-0.0058417262479014	0.0933953840473191	0.0288021080799336	0.0913644865510628	-0.0401763481989006	0.1445955854218675	-0.0309154035763745	0.0003682793394023	0.0176525687750242	0.0001588793117235	0.0078088382639995	0.0717876205344658	0.0013412877142248	0.0699515316909178	0.0041867181095635	-0.0443343856175263	0.0576276429660293	0.0052278230201834	-0.0492192525837654	0.0444585675468802	0.0046680569084568	0.0074305319025369	0.0117365023415969	0.0071914018388013	0.0002055888715137	0.0643451956818506	0.0059152886789876	0.00730881121544	0.0539111258336169	-0.0143081542834307	0.0873349645988061	-0.0427309991732314	0.0006309554899145	0.0182646703422645	0.0165241152124912	0.0959854959267388	0.0529209607959148	0.0616365907720245	0.0798537075284424	0.054089123460725	0.0083534727754594	0.0534316781488182	0.0023679926222422	0.00846600773111	0.0003467371402628	-0.0278339590266921	0.0028917949414858	-0.0356771849972447	0.0819309431734477	-0.0133626228259505	0.0826060336375434	0.0013434007153495	0.0047235170722674	-0.0647555275286557	0.0038030534935187	0.0174459468461076	0.0920947396110112	-0.026449214321293	-0.0608793245108747	0.0431386916271944	0.0598951257673046	0.0668653514764373	0.0570133502503805	-0.017811727934015	-0.0609755250569337	0.0799171892523738	0.1304924990130409	-0.0214487718134521	0.0026947699548534	-0.0707365252138176	-0.0691540533536453	-0.0658960502185642	0.0230443862732314	-0.0325426768441472	-0.0365308774282706	3.0539361267339774e-05	0.0102551734611286	0.0005515368390327	0.0327441659371577	0.0032934281280521	0.0529913213058524	0.0375026632538211	0.0716413738036954	-0.0591665083663392	0.0009608350967292	0.0227519961594989	-0.0270018291789902	-0.054750226430415	0.0264486404493982	0.0036703715235617	0.0712704283927882	0.050259691715367	-0.0253932644224539	0.0619053714116153	0.0572106721475326	-0.0232191783883153	0.0560249142361584	0.0586212206019173	0.0728082351399478	-0.0429629153965219	0.0538669776869762	0.0787784111718396	0.0032080298511182	0.0543370246706338	0.0502817004111492	-0.042483363718913	-0.0732295971002682	0.0596442717930104	-0.0691134706259569	0.0243806480592581	0.0626843231106008	0.0014167819603345	0.0488499255548177	0.0012435989453518	0.0721107276429598	-0.0648020463611751	0.0450078479805925	0.0613040741131911	0.0397983030344502	-0.062888552466584	0.0439066456653408	0.0623579143517524	-0.004044624190452	-0.0540954489454618	0.0340791381479519	0.0252103472033654	-0.0222310052404534	0.0530196642784229	0.0731081522605975	-0.0540801578904377	-0.0565101273035533	-0.0329434700800758	-0.0639236348177561	0.0021127915111284	-0.0677256250340652	0.0564370303429049	-0.0382897435899358	0.0454205624173836	-0.0536356144257406	-0.0616944268159747	0.0771953407582122	-0.0064812936836868	0.0711528901177537	0.0033894415907727	0.0026857449393625	-0.0456582169463043	0.0270243593068541	0.0381249240286931	-0.0506800998605937	0.003235504088849	-0.000532360069708	0.0549126325383239	-0.0223335517432505	-0.0245505449251925	0.0046788771146278	-0.0159900178691939	-0.0538310936151124	0.0308929058171034	0.0201830686041791	0.0036304123080908	0.0057507081715335	0.0009351295515733	0.0011689241331718	-0.0486199902933967	-0.0465186551595856	-0.0241224718767596	0.1790158291864733	-0.0005655117068153	0.0030979382142316	-0.0396687235195388	0.059563495025544	0.0879476257674487	-0.0383308088002579	-0.0408425486522029	0.0129934873738311	-0.0478690679444073	-0.0024660318709535	0.0131420531100475	-0.0010205420429099	0.0037291834572676	-0.0012532430642986	0.0571545438876654	-0.0369078800432609	0.144842089017843	0.0551378567861313	0.006896921692436	0.1412443274069618	0.1433644084535354	0.002639241479766	-0.0120039837489489	0.0025260226582511	-0.0004329864896595	0.1354865777013238	-0.0373423493220489	0.0540650458301392	0.003298781669872	-0.0022001935098953	0.0055610279165506	0.1233188642997504	-0.0165472703623553	-0.016733805260281	0.0222369862588793	-0.0372976804129539	0.0391589054255616	0.0047354667554266	0.0079954186191592	0.009530953183756	-0.0396296626700921	0.1145704665763282	0.1434792307036554	-0.0152282096309769	0.055070947864053	-0.0425800416131776	0.0201357772198936	0.0046533066880397	0.0145905984132961	-0.0588593385937182	-0.0418458675277103	-0.0565201187131509	-0.0408669710882966	0.0249442447534329	-0.0607415548754715	0.0441293551252757	-0.0065011091214018	-0.061040359369096	-0.0447747793914086	0.0496794616200503	-0.0121418268374379	-0.0453002237288598	-0.0074935130745193	-0.0666245432367936	-0.004533358806845	0.0100405366959825	0.0139183645379856	-0.048201667096883	-0.0086177427235308	0.0489186998772217	-0.0160092566375714	-0.0108292000089666	-0.0131761938245602	0.0506637607464139	-0.0585755694649285	-0.0124733851067766	0.0309394155085307	-0.0043560212599197	0.0284445217581399	0.0386534809646811	0.0550143995264347	-0.050177530990297	-0.0538645808519146	0.0202922186168212	0.0404394459304172	0.0419200674218672	-0.0039930710132046	0.0183717704786865	-0.0691471666345751	0.0229503389226562	-0.1395474657106626	-0.005955517935965	-0.0095283031347114	-0.1247301733367584	-0.0109953524219921	-0.0651720480252106	-0.0085048414533463	0.0434247611001631	-0.0114784052803292	-0.0094928271827105	-0.003887328614443	-0.0110768601808058	-0.0085276417003945	0.0284589345639964	-0.0045439504350282	0.0393408099063597	-0.0620647947776552	-0.0601050951345892	0.0270184345620808	0.0069945859344249	-0.1416462538673164	0.025395758002893	0.0092089148389639	-0.1359803004064501	0.0197587275181261	-0.0070851347923	-0.0059229449946311	-0.0579119692251824	-0.0610461694806014	-0.0599237946546681	0.0380456635562109	-0.0425472884694002	-0.0665023849537227	0.0325305686204116	0.0097465355287318	-0.0559719120530831	0.043480079224305	0.0485060493998717	0.0124861042062131	-0.0059082911424813	-0.0482891284049632	0.0197167307400571	0.0397344854085324	0.0179535449253356	0.0187669600889438	-0.0056216844290561	0.0408479354189632	-0.1083809238919536	0.0351606409721522	-0.0608119189979632	-0.0494753882660551	0.0429094403577007	-0.0996624572491361	-0.0046796799274537	-0.0607066042505282	-0.0060927845792681	-0.0550328237480235	-0.099085021269564	-0.1320664058498355	-0.0511802721009802	0.0143076371055996	-0.0838898396642935	0.0383096652168695	-0.075493616698315	0.0180963647549193	0.04143002520707	-0.104516626432102	-0.104800170644811	-0.0987229165837428	-0.0432055609924539	-0.0573962099645056	0.0442378127902426	0.0072913040547447	0.037378991954833	-0.1102443311009335	-0.0866356560697521	-0.0900424033751716	-0.098836207282841	0.0411277404864286	-0.0496415996046887	-0.0056409590453016	-0.1141621016881739	0.042991873553948	-0.0837244879196043	-0.0025476412423664	-0.1174935782139441	0.0428764458909429	0.0190703030183669	-0.0061088610674173	0.008157799033718	-0.0109136192857694	0.0261916197145608	-0.0872907884476581	0.0313699500210191	-0.0840936192250912	-0.0562279324175069	-0.011253250847833	-0.097037220739881	-0.0086838433145788	-0.0167116256370419	-0.1034540072690005	-0.0096235491964216	0.0174199316567721	-0.1117163179223105	-0.0618974733226545	0.0496999885783211	0.0378386701850553	-0.0526299980707153	-0.0396111115764753	-0.0070572247286144	0.0238168011160343	-0.0080471663823771	0.0421935315627314	-0.0706173620731798	-0.0622456310167461	0.0315002503698304	-0.010533336731026	-0.038033043893055	-0.0430399758802833	-0.0544015927752183	0.018277200945661	0.0248851047506588	0.0371901284606003	0.0317017730058389	-0.008151189123763	0.0101452785824014	0.0418823233150551	-0.0466824725862677	0.0261967448555261	-0.0031097074299472	-0.0413049868035623	-0.0726980858725004	-0.1537710200864737	-0.1680858183553064	0.0073398909907313	-0.0092315835262208	-0.0615597977568441	0.0423761460983832	0.0227212054926593	0.0426182500987045	-0.0019032484835184	-0.064048800816274	-0.0586143595316055	-0.0369850709174678	-0.0046549562812839	-0.0468255981526243	-0.0594157571033371	0.0202605090908906	-0.046628612879633	0.0285331791076185	-0.006400443131321	-0.0494758541065689	-0.0152411871913884	-0.0469296761123862	-0.010271576820471	-0.0075809561588535	0.0101099385665692	-0.0079317705446332	0.0521870950306801	0.0161246375991831	-0.0642163431172393	-0.0070566430384787	-0.0083368197528124	0.055998619075601	-0.0585491444556828	0.0368602151001743	-0.0708217439243584	-0.1067987922437299	-0.0069581688835396	-0.065806147382771	0.0016027596179249	-0.0649246630699873	0.0378706698746902	-0.0037710440988231	-0.1167882589882939	-0.0519115627671639	0.0156176162423844	-0.0599270818833412	-0.1610794221707029	0.0199211388686744	0.0389072789353232	0.0123733715518497	0.055577250682132	0.0122045152112196	-0.1408792191939401	-0.0044772507022816	0.0255724046541081	0.0382434737727569	0.0076445779237107	0.0402474068441487	0.0336600007889522	-0.0037759315956552	-0.0507213139309113	-0.0075920450780055	-0.1544916049028163	-0.0535762770759759	-0.0637152855330311	-0.0458584690742888	0.0273334266260324	0.0186227327776404	-0.0106880561402981	-0.0112270487096668	-0.0570867871319539	-0.0116416302430105	-0.060640834708213	-0.0615389264287313	0.0434354094965992	-0.0061444124954115	-0.0438934764268145	-0.056418103989008	0.0504457328759654	-0.0067403304600001	-0.0632455791103728	-0.0068574926524325	0.0392475102568932	0.0152141785826474	0.0579466053783951	0.0458549479242991	-0.0492562333697882	-0.0581145515306535	0.0429579216802909	-0.007226837772552	0.0092248017088697	-0.0583392418477183	-0.0053964066993806	0.0073079305200734	-0.0679193972518709	-0.0053214585029404	-0.0093428298257807	-0.066040104045722	-0.0050314625917052	-0.0596187984181235	-0.0072995224489979	-0.1334847728087488	-0.0659616770035635	-0.1425536597211056	-0.1633162913886356	0.0465390159244556	-0.0671834510694176	-0.0072977111337749	0.0380023203412487	-0.0100994041946054	-0.0673404357817634	-0.0132664997644734	0.0033130702405243	0.0169654353544164	0.0417857626481458	0.0474695186572041	-0.0561160461025341	-0.0760989084891074	-0.0594423476510095	-0.0879153940771314	-0.0535833487483974	0.0491098110183677	-0.1025301670216555	0.0186902673300579	0.024755750846895	0.0331457508058242	0.0290814147179259	-0.0076694553637713	0.0192589474388891	-0.0643837114393268	-0.0049690398594395	-0.1293286778993756	-0.0977032992700935	-0.0526051987836318	-0.0588343196256425	-0.0566974661135662	-0.0756322311525765	-0.0054316609088119	-0.0535222786530148	-0.1313656272698578	-0.1053565652036039	0.0404017271891428	-0.0598119358793536	-0.0075443651038054
[truncated: 101,187,828 more chars]
