# Supplementary material for: Integrative modeling of tumor genomes and epigenomes for enhanced cancer diagnosis by cell-free DNA
Source: Nat Commun. 2023 Apr 10;14:2017. doi: 10.1038/s41467-023-37768-3 (PMC10085982; doi:10.1038/s41467-023-37768-3)
Supplement: Supplementary file 6 — Source Data [file 41467_2023_37768_MOESM6_ESM.zip › sourcedata/sup8_b_fragsize.txt]

liver	esophagus	ovary	pancreas	lung	colon
95	10	20	4	15	3
22	18	20	3	15	6
21	12	62	3	15	7
7	1	6	72	2	0
27	13	11	3	26	5
14	8	11	1	5	10
