# Supplementary material for: Integrative modeling of tumor genomes and epigenomes for enhanced cancer diagnosis by cell-free DNA
Source: Nat Commun. 2023 Apr 10;14:2017. doi: 10.1038/s41467-023-37768-3 (PMC10085982; doi:10.1038/s41467-023-37768-3)
Supplement: Supplementary file 6 — Source Data [file 41467_2023_37768_MOESM6_ESM.zip › sourcedata/sup9_c_cnv.txt]

label	breast	liver	esophagus	ovary	pancreas	lung
breast	585	24	6	5	4	1
liver	56	131	1	9	0	0
esophagus	26	8	70	10	1	1
ovary	36	8	3	84	2	3
pancreas	31	7	4	7	23	1
lung	13	4	5	16	1	2
