# Supplementary material for: Integrative modeling of tumor genomes and epigenomes for enhanced cancer diagnosis by cell-free DNA
Source: Nat Commun. 2023 Apr 10;14:2017. doi: 10.1038/s41467-023-37768-3 (PMC10085982; doi:10.1038/s41467-023-37768-3)
Supplement: Supplementary file 6 — Source Data [file 41467_2023_37768_MOESM6_ESM.zip › sourcedata/fig3_a_left.txt]

index	Accuracy
combined	0.9175864606328182
genome	0.8874172185430463
epigenome	0.7969094922737306
cnv	0.7218543046357616
fragpattern	0.7071376011773363
fragsize	0.6166298749080206
