# Supplementary material for: Integrative modeling of tumor genomes and epigenomes for enhanced cancer diagnosis by cell-free DNA
Source: Nat Commun. 2023 Apr 10;14:2017. doi: 10.1038/s41467-023-37768-3 (PMC10085982; doi:10.1038/s41467-023-37768-3)
Supplement: Supplementary file 6 — Source Data [file 41467_2023_37768_MOESM6_ESM.zip › sourcedata/sup8_b_fragpattern.txt]

liver	esophagus	ovary	pancreas	lung	colon
108	4	19	6	7	3
13	47	12	3	8	1
23	5	74	10	5	3
12	0	15	59	2	0
23	15	22	2	22	1
14	0	16	5	7	7
