# Supplementary material for: Integrative modeling of tumor genomes and epigenomes for enhanced cancer diagnosis by cell-free DNA
Source: Nat Commun. 2023 Apr 10;14:2017. doi: 10.1038/s41467-023-37768-3 (PMC10085982; doi:10.1038/s41467-023-37768-3)
Supplement: Supplementary file 6 — Source Data [file 41467_2023_37768_MOESM6_ESM.zip › sourcedata/sup10_b_combined.txt]

index	fpr	tpr	model	type
combined0	0.0	0.0	combined	mgi_training
combined1	0.0	0.0007163323782234	combined	mgi_training
combined2	0.0	0.080945558739255	combined	mgi_training
combined3	0.0023980815347721	0.080945558739255	combined	mgi_training
combined4	0.0023980815347721	0.2213467048710601	combined	mgi_training
combined5	0.0047961630695443	0.2213467048710601	combined	mgi_training
combined6	0.0047961630695443	0.2779369627507163	combined	mgi_training
combined7	0.0071942446043165	0.2779369627507163	combined	mgi_training
combined8	0.0071942446043165	0.3717765042979942	combined	mgi_training
combined9	0.0095923261390887	0.3717765042979942	combined	mgi_training
combined10	0.0095923261390887	0.3939828080229226	combined	mgi_training
combined11	0.0119904076738609	0.3939828080229226	combined	mgi_training
combined12	0.0119904076738609	0.3961318051575931	combined	mgi_training
combined13	0.014388489208633	0.3961318051575931	combined	mgi_training
combined14	0.014388489208633	0.4434097421203438	combined	mgi_training
combined15	0.0167865707434052	0.4434097421203438	combined	mgi_training
combined16	0.0167865707434052	0.4484240687679083	combined	mgi_training
combined17	0.0191846522781774	0.4484240687679083	combined	mgi_training
combined18	0.0191846522781774	0.4670487106017192	combined	mgi_training
combined19	0.0215827338129496	0.4670487106017192	combined	mgi_training
combined20	0.0215827338129496	0.4763610315186246	combined	mgi_training
combined21	0.0239808153477218	0.4763610315186246	combined	mgi_training
combined22	0.0239808153477218	0.4892550143266476	combined	mgi_training
combined23	0.026378896882494	0.4892550143266476	combined	mgi_training
combined24	0.026378896882494	0.495702005730659	combined	mgi_training
combined25	0.0287769784172661	0.495702005730659	combined	mgi_training
combined26	0.0287769784172661	0.497134670487106	combined	mgi_training
combined27	0.0311750599520383	0.497134670487106	combined	mgi_training
combined28	0.0311750599520383	0.5050143266475645	combined	mgi_training
combined29	0.0335731414868105	0.5050143266475645	combined	mgi_training
combined30	0.0335731414868105	0.5071633237822349	combined	mgi_training
combined31	0.0359712230215827	0.5071633237822349	combined	mgi_training
combined32	0.0359712230215827	0.5494269340974212	combined	mgi_training
combined33	0.0407673860911271	0.5494269340974212	combined	mgi_training
combined34	0.0407673860911271	0.5558739255014327	combined	mgi_training
combined35	0.0431654676258992	0.5558739255014327	combined	mgi_training
combined36	0.0431654676258992	0.5587392550143266	combined	mgi_training
combined37	0.0455635491606714	0.5587392550143266	combined	mgi_training
combined38	0.0455635491606714	0.5594555873925502	combined	mgi_training
combined39	0.0479616306954436	0.5594555873925502	combined	mgi_training
combined40	0.0479616306954436	0.5744985673352435	combined	mgi_training
combined41	0.0503597122302158	0.5744985673352435	combined	mgi_training
combined42	0.0503597122302158	0.578080229226361	combined	mgi_training
combined43	0.0551558752997601	0.578080229226361	combined	mgi_training
combined44	0.0551558752997601	0.5816618911174785	combined	mgi_training
combined45	0.0575539568345323	0.5816618911174785	combined	mgi_training
combined46	0.0575539568345323	0.5873925501432665	combined	mgi_training
combined47	0.0599520383693045	0.5873925501432665	combined	mgi_training
combined48	0.0599520383693045	0.589541547277937	combined	mgi_training
combined49	0.0623501199040767	0.589541547277937	combined	mgi_training
combined50	0.0623501199040767	0.5945558739255015	combined	mgi_training
combined51	0.0647482014388489	0.5945558739255015	combined	mgi_training
combined52	0.0647482014388489	0.5959885386819485	combined	mgi_training
combined53	0.0671462829736211	0.5959885386819485	combined	mgi_training
combined54	0.0671462829736211	0.5988538681948424	combined	mgi_training
combined55	0.0695443645083932	0.5988538681948424	combined	mgi_training
combined56	0.0695443645083932	0.6038681948424068	combined	mgi_training
combined57	0.0719424460431654	0.6038681948424068	combined	mgi_training
combined58	0.0719424460431654	0.6060171919770774	combined	mgi_training
combined59	0.0743405275779376	0.6060171919770774	combined	mgi_training
combined60	0.0743405275779376	0.6081661891117478	combined	mgi_training
combined61	0.0767386091127098	0.6081661891117478	combined	mgi_training
combined62	0.0767386091127098	0.6088825214899714	combined	mgi_training
combined63	0.0815347721822542	0.6088825214899714	combined	mgi_training
combined64	0.0815347721822542	0.6153295128939829	combined	mgi_training
combined65	0.0839328537170263	0.6153295128939829	combined	mgi_training
combined66	0.0839328537170263	0.6275071633237822	combined	mgi_training
combined67	0.0863309352517985	0.6275071633237822	combined	mgi_training
combined68	0.0863309352517985	0.6346704871060171	combined	mgi_training
combined69	0.0887290167865707	0.6346704871060171	combined	mgi_training
combined70	0.0887290167865707	0.6375358166189111	combined	mgi_training
combined71	0.0911270983213429	0.6375358166189111	combined	mgi_training
combined72	0.0911270983213429	0.6525787965616046	combined	mgi_training
combined73	0.0935251798561151	0.6525787965616046	combined	mgi_training
combined74	0.0935251798561151	0.660458452722063	combined	mgi_training
combined75	0.0959232613908872	0.660458452722063	combined	mgi_training
combined76	0.0959232613908872	0.667621776504298	combined	mgi_training
combined77	0.0983213429256594	0.667621776504298	combined	mgi_training
combined78	0.0983213429256594	0.6683381088825215	combined	mgi_training
combined79	0.1007194244604316	0.6683381088825215	combined	mgi_training
combined80	0.1007194244604316	0.673352435530086	combined	mgi_training
combined81	0.105515587529976	0.673352435530086	combined	mgi_training
combined82	0.105515587529976	0.6762177650429799	combined	mgi_training
combined83	0.1079136690647482	0.6762177650429799	combined	mgi_training
combined84	0.1079136690647482	0.6812320916905444	combined	mgi_training
combined85	0.1103117505995203	0.6812320916905444	combined	mgi_training
combined86	0.1103117505995203	0.6840974212034384	combined	mgi_training
combined87	0.1151079136690647	0.6840974212034384	combined	mgi_training
combined88	0.1151079136690647	0.6862464183381088	combined	mgi_training
combined89	0.1199040767386091	0.6862464183381088	combined	mgi_training
combined90	0.1199040767386091	0.6869627507163324	combined	mgi_training
combined91	0.1223021582733813	0.6869627507163324	combined	mgi_training
combined92	0.1223021582733813	0.6898280802292264	combined	mgi_training
combined93	0.1270983213429256	0.6898280802292264	combined	mgi_training
combined94	0.1270983213429256	0.6948424068767909	combined	mgi_training
combined95	0.1294964028776978	0.6948424068767909	combined	mgi_training
combined96	0.1294964028776978	0.6984240687679083	combined	mgi_training
combined97	0.13189448441247	0.6984240687679083	combined	mgi_training
combined98	0.13189448441247	0.7048710601719198	combined	mgi_training
combined99	0.1342925659472422	0.7048710601719198	combined	mgi_training
combined100	0.1342925659472422	0.7063037249283668	combined	mgi_training
combined101	0.1366906474820144	0.7063037249283668	combined	mgi_training
combined102	0.1366906474820144	0.7098853868194842	combined	mgi_training
combined103	0.1390887290167865	0.7098853868194842	combined	mgi_training
combined104	0.1390887290167865	0.7170487106017192	combined	mgi_training
combined105	0.1414868105515587	0.7170487106017192	combined	mgi_training
combined106	0.1414868105515587	0.7199140401146131	combined	mgi_training
combined107	0.1438848920863309	0.7199140401146131	combined	mgi_training
combined108	0.1438848920863309	0.7206303724928367	combined	mgi_training
combined109	0.1462829736211031	0.7206303724928367	combined	mgi_training
combined110	0.1462829736211031	0.7213467048710601	combined	mgi_training
combined111	0.1510791366906475	0.7213467048710601	combined	mgi_training
combined112	0.1510791366906475	0.7220630372492837	combined	mgi_training
combined113	0.1534772182254196	0.7220630372492837	combined	mgi_training
combined114	0.1534772182254196	0.7234957020057307	combined	mgi_training
combined115	0.1558752997601918	0.7234957020057307	combined	mgi_training
combined116	0.1558752997601918	0.7242120343839542	combined	mgi_training
combined117	0.158273381294964	0.7242120343839542	combined	mgi_training
combined118	0.158273381294964	0.7256446991404012	combined	mgi_training
combined119	0.1606714628297362	0.7256446991404012	combined	mgi_training
combined120	0.1606714628297362	0.7277936962750716	combined	mgi_training
combined121	0.1630695443645084	0.7277936962750716	combined	mgi_training
combined122	0.1630695443645084	0.7285100286532952	combined	mgi_training
combined123	0.1654676258992805	0.7285100286532952	combined	mgi_training
combined124	0.1654676258992805	0.7292263610315186	combined	mgi_training
combined125	0.1678657074340527	0.7292263610315186	combined	mgi_training
combined126	0.1678657074340527	0.7313753581661891	combined	mgi_training
combined127	0.1702637889688249	0.7313753581661891	combined	mgi_training
combined128	0.1702637889688249	0.7320916905444126	combined	mgi_training
combined129	0.1726618705035971	0.7320916905444126	combined	mgi_training
combined130	0.1726618705035971	0.7356733524355301	combined	mgi_training
combined131	0.1798561151079136	0.7356733524355301	combined	mgi_training
combined132	0.1798561151079136	0.7363896848137536	combined	mgi_training
combined133	0.184652278177458	0.7363896848137536	combined	mgi_training
combined134	0.184652278177458	0.7378223495702005	combined	mgi_training
combined135	0.1870503597122302	0.7378223495702005	combined	mgi_training
combined136	0.1870503597122302	0.7392550143266475	combined	mgi_training
combined137	0.1894484412470023	0.7392550143266475	combined	mgi_training
combined138	0.1894484412470023	0.7464183381088825	combined	mgi_training
combined139	0.1918465227817745	0.7464183381088825	combined	mgi_training
combined140	0.1918465227817745	0.748567335243553	combined	mgi_training
combined141	0.1942446043165467	0.748567335243553	combined	mgi_training
combined142	0.1942446043165467	0.75	combined	mgi_training
combined143	0.1966426858513189	0.75	combined	mgi_training
combined144	0.1966426858513189	0.7507163323782235	combined	mgi_training
combined145	0.1990407673860911	0.7507163323782235	combined	mgi_training
combined146	0.1990407673860911	0.7535816618911175	combined	mgi_training
combined147	0.2014388489208633	0.7535816618911175	combined	mgi_training
combined148	0.2014388489208633	0.7578796561604585	combined	mgi_training
combined149	0.211031175059952	0.7578796561604585	combined	mgi_training
combined150	0.211031175059952	0.7628939828080229	combined	mgi_training
combined151	0.2134292565947242	0.7628939828080229	combined	mgi_training
combined152	0.2134292565947242	0.7636103151862464	combined	mgi_training
combined153	0.2158273381294964	0.7636103151862464	combined	mgi_training
combined154	0.2158273381294964	0.7686246418338109	combined	mgi_training
combined155	0.2230215827338129	0.7686246418338109	combined	mgi_training
combined156	0.2230215827338129	0.7700573065902578	combined	mgi_training
combined157	0.2278177458033573	0.7700573065902578	combined	mgi_training
combined158	0.2278177458033573	0.7714899713467048	combined	mgi_training
combined159	0.2302158273381295	0.7714899713467048	combined	mgi_training
combined160	0.2302158273381295	0.7722063037249284	combined	mgi_training
combined161	0.2326139088729016	0.7722063037249284	combined	mgi_training
combined162	0.2326139088729016	0.7729226361031518	combined	mgi_training
combined163	0.2350119904076738	0.7729226361031518	combined	mgi_training
combined164	0.2350119904076738	0.7765042979942693	combined	mgi_training
combined165	0.237410071942446	0.7765042979942693	combined	mgi_training
combined166	0.237410071942446	0.7772206303724928	combined	mgi_training
combined167	0.2398081534772182	0.7772206303724928	combined	mgi_training
combined168	0.2398081534772182	0.7786532951289399	combined	mgi_training
combined169	0.2422062350119904	0.7786532951289399	combined	mgi_training
combined170	0.2422062350119904	0.7793696275071633	combined	mgi_training
combined171	0.2470023980815347	0.7793696275071633	combined	mgi_training
combined172	0.2470023980815347	0.7808022922636103	combined	mgi_training
combined173	0.2517985611510791	0.7808022922636103	combined	mgi_training
combined174	0.2517985611510791	0.7822349570200573	combined	mgi_training
combined175	0.2565947242206235	0.7822349570200573	combined	mgi_training
combined176	0.2565947242206235	0.7836676217765043	combined	mgi_training
combined177	0.2589928057553957	0.7836676217765043	combined	mgi_training
combined178	0.2589928057553957	0.7858166189111748	combined	mgi_training
combined179	0.2613908872901678	0.7858166189111748	combined	mgi_training
combined180	0.2613908872901678	0.7872492836676218	combined	mgi_training
combined181	0.2661870503597122	0.7872492836676218	combined	mgi_training
combined182	0.2661870503597122	0.7893982808022922	combined	mgi_training
combined183	0.2685851318944844	0.7893982808022922	combined	mgi_training
combined184	0.2685851318944844	0.7908309455587392	combined	mgi_training
combined185	0.2709832134292566	0.7908309455587392	combined	mgi_training
combined186	0.2709832134292566	0.7915472779369628	combined	mgi_training
combined187	0.2733812949640288	0.7915472779369628	combined	mgi_training
combined188	0.2733812949640288	0.7922636103151862	combined	mgi_training
combined189	0.2853717026378897	0.7922636103151862	combined	mgi_training
combined190	0.2853717026378897	0.7929799426934098	combined	mgi_training
combined191	0.2949640287769784	0.7929799426934098	combined	mgi_training
combined192	0.2949640287769784	0.7972779369627507	combined	mgi_training
combined193	0.2973621103117506	0.7972779369627507	combined	mgi_training
combined194	0.2973621103117506	0.7979942693409742	combined	mgi_training
combined195	0.302158273381295	0.7979942693409742	combined	mgi_training
combined196	0.302158273381295	0.7987106017191977	combined	mgi_training
combined197	0.3117505995203837	0.7987106017191977	combined	mgi_training
combined198	0.3117505995203837	0.8001432664756447	combined	mgi_training
combined199	0.316546762589928	0.8001432664756447	combined	mgi_training
combined200	0.316546762589928	0.8008595988538681	combined	mgi_training
combined201	0.3189448441247002	0.8008595988538681	combined	mgi_training
combined202	0.3189448441247002	0.8022922636103151	combined	mgi_training
combined203	0.328537170263789	0.8022922636103151	combined	mgi_training
combined204	0.328537170263789	0.8030085959885387	combined	mgi_training
combined205	0.3309352517985611	0.8030085959885387	combined	mgi_training
combined206	0.3309352517985611	0.8037249283667621	combined	mgi_training
combined207	0.3333333333333333	0.8037249283667621	combined	mgi_training
combined208	0.3333333333333333	0.8051575931232091	combined	mgi_training
combined209	0.342925659472422	0.8051575931232091	combined	mgi_training
combined210	0.342925659472422	0.8073065902578797	combined	mgi_training
combined211	0.3453237410071942	0.8073065902578797	combined	mgi_training
combined212	0.3453237410071942	0.8116045845272206	combined	mgi_training
combined213	0.3501199040767386	0.8116045845272206	combined	mgi_training
combined214	0.3501199040767386	0.8130372492836676	combined	mgi_training
combined215	0.3525179856115107	0.8130372492836676	combined	mgi_training
combined216	0.3525179856115107	0.8144699140401146	combined	mgi_training
combined217	0.354916067146283	0.8144699140401146	combined	mgi_training
combined218	0.354916067146283	0.8151862464183381	combined	mgi_training
combined219	0.3597122302158273	0.8151862464183381	combined	mgi_training
combined220	0.3597122302158273	0.8180515759312321	combined	mgi_training
combined221	0.3669064748201439	0.8180515759312321	combined	mgi_training
combined222	0.3669064748201439	0.8209169054441261	combined	mgi_training
combined223	0.369304556354916	0.8209169054441261	combined	mgi_training
combined224	0.369304556354916	0.8230659025787965	combined	mgi_training
combined225	0.3717026378896882	0.8230659025787965	combined	mgi_training
combined226	0.3717026378896882	0.8237822349570201	combined	mgi_training
combined227	0.3764988009592326	0.8237822349570201	combined	mgi_training
combined228	0.3764988009592326	0.8244985673352435	combined	mgi_training
combined229	0.3788968824940047	0.8244985673352435	combined	mgi_training
combined230	0.3788968824940047	0.8259312320916905	combined	mgi_training
combined231	0.381294964028777	0.8259312320916905	combined	mgi_training
combined232	0.381294964028777	0.826647564469914	combined	mgi_training
combined233	0.3860911270983213	0.826647564469914	combined	mgi_training
combined234	0.3860911270983213	0.828080229226361	combined	mgi_training
combined235	0.3884892086330935	0.828080229226361	combined	mgi_training
combined236	0.3884892086330935	0.8287965616045845	combined	mgi_training
combined237	0.3908872901678657	0.8287965616045845	combined	mgi_training
combined238	0.3908872901678657	0.829512893982808	combined	mgi_training
combined239	0.3932853717026379	0.829512893982808	combined	mgi_training
combined240	0.3932853717026379	0.8302292263610315	combined	mgi_training
combined241	0.4028776978417266	0.8302292263610315	combined	mgi_training
combined242	0.4028776978417266	0.8330945558739254	combined	mgi_training
combined243	0.4052757793764988	0.8330945558739254	combined	mgi_training
combined244	0.4052757793764988	0.833810888252149	combined	mgi_training
combined245	0.407673860911271	0.833810888252149	combined	mgi_training
combined246	0.407673860911271	0.8345272206303725	combined	mgi_training
combined247	0.4100719424460431	0.8345272206303725	combined	mgi_training
combined248	0.4100719424460431	0.835243553008596	combined	mgi_training
combined249	0.4124700239808153	0.835243553008596	combined	mgi_training
combined250	0.4124700239808153	0.8359598853868195	combined	mgi_training
combined251	0.4148681055155875	0.8359598853868195	combined	mgi_training
combined252	0.4148681055155875	0.83810888252149	combined	mgi_training
combined253	0.4196642685851319	0.83810888252149	combined	mgi_training
combined254	0.4196642685851319	0.8388252148997135	combined	mgi_training
combined255	0.422062350119904	0.8388252148997135	combined	mgi_training
combined256	0.422062350119904	0.8431232091690545	combined	mgi_training
combined257	0.4244604316546763	0.8431232091690545	combined	mgi_training
combined258	0.4244604316546763	0.8438395415472779	combined	mgi_training
combined259	0.4292565947242206	0.8438395415472779	combined	mgi_training
combined260	0.4292565947242206	0.8452722063037249	combined	mgi_training
combined261	0.4316546762589928	0.8452722063037249	combined	mgi_training
combined262	0.4316546762589928	0.8459885386819485	combined	mgi_training
combined263	0.434052757793765	0.8459885386819485	combined	mgi_training
combined264	0.434052757793765	0.8474212034383954	combined	mgi_training
combined265	0.4412470023980815	0.8474212034383954	combined	mgi_training
combined266	0.4412470023980815	0.8481375358166189	combined	mgi_training
combined267	0.4436450839328537	0.8481375358166189	combined	mgi_training
combined268	0.4436450839328537	0.8488538681948424	combined	mgi_training
combined269	0.4460431654676259	0.8488538681948424	combined	mgi_training
combined270	0.4460431654676259	0.8495702005730659	combined	mgi_training
combined271	0.448441247002398	0.8495702005730659	combined	mgi_training
combined272	0.448441247002398	0.8510028653295129	combined	mgi_training
combined273	0.4532374100719424	0.8510028653295129	combined	mgi_training
combined274	0.4532374100719424	0.8517191977077364	combined	mgi_training
combined275	0.4580335731414868	0.8517191977077364	combined	mgi_training
combined276	0.4580335731414868	0.8531518624641834	combined	mgi_training
combined277	0.4676258992805755	0.8531518624641834	combined	mgi_training
combined278	0.4676258992805755	0.8545845272206304	combined	mgi_training
combined279	0.4748201438848921	0.8545845272206304	combined	mgi_training
combined280	0.4748201438848921	0.8553008595988538	combined	mgi_training
combined281	0.4772182254196642	0.8553008595988538	combined	mgi_training
combined282	0.4772182254196642	0.8560171919770774	combined	mgi_training
combined283	0.4820143884892086	0.8560171919770774	combined	mgi_training
combined284	0.4820143884892086	0.8574498567335244	combined	mgi_training
combined285	0.4844124700239808	0.8574498567335244	combined	mgi_training
combined286	0.4844124700239808	0.8588825214899714	combined	mgi_training
combined287	0.4892086330935252	0.8588825214899714	combined	mgi_training
combined288	0.4892086330935252	0.8595988538681948	combined	mgi_training
combined289	0.4916067146282973	0.8595988538681948	combined	mgi_training
combined290	0.4916067146282973	0.8603151862464183	combined	mgi_training
combined291	0.5035971223021583	0.8603151862464183	combined	mgi_training
combined292	0.5035971223021583	0.8610315186246418	combined	mgi_training
combined293	0.5083932853717026	0.8610315186246418	combined	mgi_training
combined294	0.5083932853717026	0.8638968481375359	combined	mgi_training
combined295	0.5107913669064749	0.8638968481375359	combined	mgi_training
combined296	0.5107913669064749	0.8646131805157593	combined	mgi_training
combined297	0.513189448441247	0.8646131805157593	combined	mgi_training
combined298	0.513189448441247	0.8660458452722063	combined	mgi_training
combined299	0.5203836930455635	0.8660458452722063	combined	mgi_training
combined300	0.5203836930455635	0.8667621776504298	combined	mgi_training
combined301	0.5227817745803357	0.8667621776504298	combined	mgi_training
combined302	0.5227817745803357	0.8710601719197708	combined	mgi_training
combined303	0.5251798561151079	0.8710601719197708	combined	mgi_training
combined304	0.5251798561151079	0.8724928366762178	combined	mgi_training
combined305	0.5275779376498801	0.8724928366762178	combined	mgi_training
combined306	0.5275779376498801	0.8732091690544412	combined	mgi_training
combined307	0.5299760191846523	0.8732091690544412	combined	mgi_training
combined308	0.5299760191846523	0.8739255014326648	combined	mgi_training
combined309	0.539568345323741	0.8739255014326648	combined	mgi_training
combined310	0.539568345323741	0.8753581661891118	combined	mgi_training
combined311	0.5467625899280576	0.8753581661891118	combined	mgi_training
combined312	0.5467625899280576	0.8760744985673352	combined	mgi_training
combined313	0.5491606714628298	0.8760744985673352	combined	mgi_training
combined314	0.5491606714628298	0.8789398280802292	combined	mgi_training
combined315	0.5611510791366906	0.8789398280802292	combined	mgi_training
combined316	0.5611510791366906	0.8803724928366762	combined	mgi_training
combined317	0.5707434052757794	0.8803724928366762	combined	mgi_training
combined318	0.5707434052757794	0.8810888252148997	combined	mgi_training
combined319	0.5779376498800959	0.8810888252148997	combined	mgi_training
combined320	0.5779376498800959	0.8818051575931232	combined	mgi_training
combined321	0.580335731414868	0.8818051575931232	combined	mgi_training
combined322	0.580335731414868	0.8861031518624641	combined	mgi_training
combined323	0.5827338129496403	0.8861031518624641	combined	mgi_training
combined324	0.5827338129496403	0.8882521489971347	combined	mgi_training
combined325	0.5899280575539568	0.8882521489971347	combined	mgi_training
combined326	0.5899280575539568	0.8889684813753582	combined	mgi_training
combined327	0.592326139088729	0.8889684813753582	combined	mgi_training
combined328	0.592326139088729	0.8932664756446992	combined	mgi_training
combined329	0.5947242206235012	0.8932664756446992	combined	mgi_training
combined330	0.5947242206235012	0.8939828080229226	combined	mgi_training
combined331	0.5971223021582733	0.8939828080229226	combined	mgi_training
combined332	0.5971223021582733	0.8946991404011462	combined	mgi_training
combined333	0.5995203836930456	0.8946991404011462	combined	mgi_training
combined334	0.5995203836930456	0.8961318051575932	combined	mgi_training
combined335	0.6067146282973621	0.8961318051575932	combined	mgi_training
combined336	0.6067146282973621	0.8975644699140402	combined	mgi_training
combined337	0.6091127098321343	0.8975644699140402	combined	mgi_training
combined338	0.6091127098321343	0.8982808022922636	combined	mgi_training
combined339	0.6115107913669064	0.8982808022922636	combined	mgi_training
combined340	0.6115107913669064	0.8989971346704871	combined	mgi_training
combined341	0.6139088729016786	0.8989971346704871	combined	mgi_training
combined342	0.6139088729016786	0.9004297994269341	combined	mgi_training
combined343	0.6282973621103117	0.9004297994269341	combined	mgi_training
combined344	0.6282973621103117	0.9047277936962752	combined	mgi_training
combined345	0.6330935251798561	0.9047277936962752	combined	mgi_training
combined346	0.6330935251798561	0.9054441260744984	combined	mgi_training
combined347	0.6354916067146283	0.9054441260744984	combined	mgi_training
combined348	0.6354916067146283	0.906160458452722	combined	mgi_training
combined349	0.645083932853717	0.906160458452722	combined	mgi_training
combined350	0.645083932853717	0.91189111747851	combined	mgi_training
combined351	0.6474820143884892	0.91189111747851	combined	mgi_training
combined352	0.6474820143884892	0.913323782234957	combined	mgi_training
combined353	0.6498800959232613	0.913323782234957	combined	mgi_training
combined354	0.6498800959232613	0.914756446991404	combined	mgi_training
combined355	0.6522781774580336	0.914756446991404	combined	mgi_training
combined356	0.6522781774580336	0.9154727793696276	combined	mgi_training
combined357	0.6666666666666666	0.9154727793696276	combined	mgi_training
combined358	0.6666666666666666	0.916189111747851	combined	mgi_training
combined359	0.6714628297362111	0.916189111747851	combined	mgi_training
combined360	0.6714628297362111	0.917621776504298	combined	mgi_training
combined361	0.6738609112709832	0.917621776504298	combined	mgi_training
combined362	0.6738609112709832	0.9183381088825217	combined	mgi_training
combined363	0.6786570743405276	0.9183381088825217	combined	mgi_training
combined364	0.6786570743405276	0.9197707736389684	combined	mgi_training
combined365	0.6834532374100719	0.9197707736389684	combined	mgi_training
combined366	0.6834532374100719	0.920487106017192	combined	mgi_training
combined367	0.6882494004796164	0.920487106017192	combined	mgi_training
combined368	0.6882494004796164	0.921919770773639	combined	mgi_training
combined369	0.6906474820143885	0.921919770773639	combined	mgi_training
combined370	0.6906474820143885	0.9226361031518624	combined	mgi_training
combined371	0.697841726618705	0.9226361031518624	combined	mgi_training
combined372	0.697841726618705	0.923352435530086	combined	mgi_training
combined373	0.7002398081534772	0.923352435530086	combined	mgi_training
combined374	0.7002398081534772	0.9240687679083096	combined	mgi_training
combined375	0.7050359712230215	0.9240687679083096	combined	mgi_training
combined376	0.7050359712230215	0.9255014326647564	combined	mgi_training
combined377	0.709832134292566	0.9255014326647564	combined	mgi_training
combined378	0.709832134292566	0.9269340974212036	combined	mgi_training
combined379	0.7122302158273381	0.9269340974212036	combined	mgi_training
combined380	0.7122302158273381	0.9276504297994268	combined	mgi_training
combined381	0.7170263788968825	0.9276504297994268	combined	mgi_training
combined382	0.7170263788968825	0.9312320916905444	combined	mgi_training
combined383	0.7218225419664268	0.9312320916905444	combined	mgi_training
combined384	0.7218225419664268	0.9376790830945558	combined	mgi_training
combined385	0.7266187050359713	0.9376790830945558	combined	mgi_training
combined386	0.7266187050359713	0.9383954154727794	combined	mgi_training
combined387	0.7290167865707434	0.9383954154727794	combined	mgi_training
combined388	0.7290167865707434	0.9398280802292264	combined	mgi_training
combined389	0.7314148681055156	0.9398280802292264	combined	mgi_training
combined390	0.7314148681055156	0.9405444126074498	combined	mgi_training
combined391	0.7362110311750599	0.9405444126074498	combined	mgi_training
combined392	0.7362110311750599	0.9477077363896848	combined	mgi_training
combined393	0.7410071942446043	0.9477077363896848	combined	mgi_training
combined394	0.7410071942446043	0.949140401146132	combined	mgi_training
combined395	0.7458033573141487	0.949140401146132	combined	mgi_training
combined396	0.7458033573141487	0.9498567335243552	combined	mgi_training
combined397	0.7482014388489209	0.9498567335243552	combined	mgi_training
combined398	0.7482014388489209	0.9505730659025788	combined	mgi_training
combined399	0.750599520383693	0.9505730659025788	combined	mgi_training
combined400	0.750599520383693	0.9534383954154728	combined	mgi_training
combined401	0.7577937649880095	0.9534383954154728	combined	mgi_training
combined402	0.7577937649880095	0.9548710601719198	combined	mgi_training
combined403	0.7601918465227818	0.9548710601719198	combined	mgi_training
combined404	0.7601918465227818	0.9570200573065902	combined	mgi_training
combined405	0.762589928057554	0.9570200573065902	combined	mgi_training
combined406	0.762589928057554	0.9577363896848138	combined	mgi_training
combined407	0.7649880095923262	0.9577363896848138	combined	mgi_training
combined408	0.7649880095923262	0.9591690544412608	combined	mgi_training
combined409	0.7697841726618705	0.9591690544412608	combined	mgi_training
combined410	0.7697841726618705	0.9598853868194842	combined	mgi_training
combined411	0.7721822541966427	0.9598853868194842	combined	mgi_training
combined412	0.7721822541966427	0.9606017191977078	combined	mgi_training
combined413	0.7745803357314148	0.9606017191977078	combined	mgi_training
combined414	0.7745803357314148	0.9620343839541547	combined	mgi_training
combined415	0.7769784172661871	0.9620343839541547	combined	mgi_training
combined416	0.7769784172661871	0.9634670487106016	combined	mgi_training
combined417	0.7793764988009593	0.9634670487106016	combined	mgi_training
combined418	0.7793764988009593	0.9648997134670488	combined	mgi_training
combined419	0.7817745803357314	0.9648997134670488	combined	mgi_training
combined420	0.7817745803357314	0.9656160458452722	combined	mgi_training
combined421	0.7841726618705036	0.9656160458452722	combined	mgi_training
combined422	0.7841726618705036	0.9663323782234956	combined	mgi_training
combined423	0.7889688249400479	0.9663323782234956	combined	mgi_training
combined424	0.7889688249400479	0.9691977077363896	combined	mgi_training
combined425	0.7913669064748201	0.9691977077363896	combined	mgi_training
combined426	0.7913669064748201	0.97134670487106	combined	mgi_training
combined427	0.7937649880095923	0.97134670487106	combined	mgi_training
combined428	0.7937649880095923	0.9749283667621776	combined	mgi_training
combined429	0.8057553956834532	0.9749283667621776	combined	mgi_training
combined430	0.8057553956834532	0.9763610315186246	combined	mgi_training
combined431	0.8105515587529976	0.9763610315186246	combined	mgi_training
combined432	0.8105515587529976	0.9770773638968482	combined	mgi_training
combined433	0.8129496402877698	0.9770773638968482	combined	mgi_training
combined434	0.8129496402877698	0.9792263610315186	combined	mgi_training
combined435	0.815347721822542	0.9792263610315186	combined	mgi_training
combined436	0.815347721822542	0.9799426934097422	combined	mgi_training
combined437	0.8177458033573142	0.9799426934097422	combined	mgi_training
combined438	0.8177458033573142	0.9806590257879656	combined	mgi_training
combined439	0.8201438848920863	0.9806590257879656	combined	mgi_training
combined440	0.8201438848920863	0.9813753581661891	combined	mgi_training
combined441	0.8273381294964028	0.9813753581661891	combined	mgi_training
combined442	0.8273381294964028	0.9835243553008596	combined	mgi_training
combined443	0.8345323741007195	0.9835243553008596	combined	mgi_training
combined444	0.8345323741007195	0.98567335243553	combined	mgi_training
combined445	0.8393285371702638	0.98567335243553	combined	mgi_training
combined446	0.8393285371702638	0.9878223495702004	combined	mgi_training
combined447	0.841726618705036	0.9878223495702004	combined	mgi_training
combined448	0.841726618705036	0.988538681948424	combined	mgi_training
combined449	0.8441247002398081	0.988538681948424	combined	mgi_training
combined450	0.8441247002398081	0.9906876790830944	combined	mgi_training
combined451	0.8633093525179856	0.9906876790830944	combined	mgi_training
combined452	0.8633093525179856	0.9928366762177652	combined	mgi_training
combined453	0.8705035971223022	0.9928366762177652	combined	mgi_training
combined454	0.8705035971223022	0.9935530085959884	combined	mgi_training
combined455	0.8800959232613909	0.9935530085959884	combined	mgi_training
combined456	0.8800959232613909	0.9949856733524356	combined	mgi_training
combined457	0.8896882494004796	0.9949856733524356	combined	mgi_training
combined458	0.8896882494004796	0.995702005730659	combined	mgi_training
combined459	0.8920863309352518	0.995702005730659	combined	mgi_training
combined460	0.8920863309352518	0.9964183381088824	combined	mgi_training
combined461	0.9040767386091128	0.9964183381088824	combined	mgi_training
combined462	0.9040767386091128	0.997134670487106	combined	mgi_training
combined463	0.9136690647482014	0.997134670487106	combined	mgi_training
combined464	0.9136690647482014	0.9978510028653296	combined	mgi_training
combined465	0.9280575539568344	0.9978510028653296	combined	mgi_training
combined466	0.9280575539568344	0.998567335243553	combined	mgi_training
combined467	0.9328537170263788	0.998567335243553	combined	mgi_training
combined468	0.9328537170263788	0.9992836676217765	combined	mgi_training
combined469	0.9496402877697842	0.9992836676217765	combined	mgi_training
combined470	0.9496402877697842	1.0	combined	mgi_training
combined471	1.0	1.0	combined	mgi_training
combined0	0.0	0.0	combined	mgi_validation
combined1	0.0	0.0169491525423728	combined	mgi_validation
combined2	0.0	0.0338983050847457	combined	mgi_validation
combined3	0.0104166666666666	0.0338983050847457	combined	mgi_validation
combined4	0.0104166666666666	0.4067796610169492	combined	mgi_validation
combined5	0.0208333333333333	0.4067796610169492	combined	mgi_validation
combined6	0.0208333333333333	0.423728813559322	combined	mgi_validation
combined7	0.03125	0.423728813559322	combined	mgi_validation
combined8	0.03125	0.4406779661016949	combined	mgi_validation
combined9	0.0520833333333333	0.4406779661016949	combined	mgi_validation
combined10	0.0520833333333333	0.4745762711864407	combined	mgi_validation
combined11	0.0625	0.4745762711864407	combined	mgi_validation
combined12	0.0625	0.5084745762711864	combined	mgi_validation
combined13	0.0833333333333333	0.5084745762711864	combined	mgi_validation
combined14	0.0833333333333333	0.5254237288135594	combined	mgi_validation
combined15	0.1041666666666666	0.5254237288135594	combined	mgi_validation
combined16	0.1041666666666666	0.559322033898305	combined	mgi_validation
combined17	0.1145833333333333	0.559322033898305	combined	mgi_validation
combined18	0.1145833333333333	0.5932203389830508	combined	mgi_validation
combined19	0.125	0.5932203389830508	combined	mgi_validation
combined20	0.125	0.6271186440677966	combined	mgi_validation
combined21	0.1354166666666666	0.6271186440677966	combined	mgi_validation
combined22	0.1354166666666666	0.6440677966101694	combined	mgi_validation
combined23	0.1458333333333333	0.6440677966101694	combined	mgi_validation
combined24	0.1458333333333333	0.6610169491525424	combined	mgi_validation
combined25	0.15625	0.6610169491525424	combined	mgi_validation
combined26	0.15625	0.711864406779661	combined	mgi_validation
combined27	0.1666666666666666	0.711864406779661	combined	mgi_validation
combined28	0.1666666666666666	0.7457627118644068	combined	mgi_validation
combined29	0.1770833333333333	0.7457627118644068	combined	mgi_validation
combined30	0.1770833333333333	0.7796610169491526	combined	mgi_validation
combined31	0.21875	0.7796610169491526	combined	mgi_validation
combined32	0.21875	0.7966101694915254	combined	mgi_validation
combined33	0.3645833333333333	0.7966101694915254	combined	mgi_validation
combined34	0.3645833333333333	0.847457627118644	combined	mgi_validation
combined35	0.4375	0.847457627118644	combined	mgi_validation
combined36	0.4375	0.864406779661017	combined	mgi_validation
combined37	0.4791666666666667	0.864406779661017	combined	mgi_validation
combined38	0.4791666666666667	0.8813559322033898	combined	mgi_validation
combined39	0.5	0.8813559322033898	combined	mgi_validation
combined40	0.5	0.8983050847457628	combined	mgi_validation
combined41	0.59375	0.8983050847457628	combined	mgi_validation
combined42	0.59375	0.9152542372881356	combined	mgi_validation
combined43	0.78125	0.9152542372881356	combined	mgi_validation
combined44	0.78125	0.9491525423728814	combined	mgi_validation
combined45	0.8020833333333334	0.9491525423728814	combined	mgi_validation
combined46	0.8020833333333334	0.9661016949152542	combined	mgi_validation
combined47	0.96875	0.9661016949152542	combined	mgi_validation
combined48	0.96875	0.9830508474576272	combined	mgi_validation
combined49	0.9895833333333334	0.9830508474576272	combined	mgi_validation
combined50	0.9895833333333334	1.0	combined	mgi_validation
combined51	1.0	1.0	combined	mgi_validation
combined0	0.0	0.0	combined	delfi
combined1	0.0	0.0048076923076923	combined	delfi
combined2	0.0	0.4711538461538461	combined	delfi
combined3	0.0046728971962616	0.4711538461538461	combined	delfi
combined4	0.0046728971962616	0.5528846153846154	combined	delfi
combined5	0.0093457943925233	0.5528846153846154	combined	delfi
combined6	0.0093457943925233	0.5576923076923077	combined	delfi
combined7	0.0186915887850467	0.5576923076923077	combined	delfi
combined8	0.0186915887850467	0.5625	combined	delfi
combined9	0.0233644859813084	0.5625	combined	delfi
combined10	0.0233644859813084	0.6153846153846154	combined	delfi
combined11	0.02803738317757	0.6153846153846154	combined	delfi
combined12	0.02803738317757	0.6490384615384616	combined	delfi
combined13	0.0420560747663551	0.6490384615384616	combined	delfi
combined14	0.0420560747663551	0.6634615384615384	combined	delfi
combined15	0.0467289719626168	0.6634615384615384	combined	delfi
combined16	0.0467289719626168	0.6730769230769231	combined	delfi
combined17	0.0514018691588785	0.6730769230769231	combined	delfi
combined18	0.0514018691588785	0.6826923076923077	combined	delfi
combined19	0.0607476635514018	0.6826923076923077	combined	delfi
combined20	0.0607476635514018	0.6875	combined	delfi
combined21	0.0700934579439252	0.6875	combined	delfi
combined22	0.0700934579439252	0.6923076923076923	combined	delfi
combined23	0.0747663551401869	0.6923076923076923	combined	delfi
combined24	0.0747663551401869	0.7019230769230769	combined	delfi
combined25	0.0794392523364486	0.7019230769230769	combined	delfi
combined26	0.0794392523364486	0.7163461538461539	combined	delfi
combined27	0.0841121495327102	0.7163461538461539	combined	delfi
combined28	0.0841121495327102	0.7355769230769231	combined	delfi
combined29	0.0887850467289719	0.7355769230769231	combined	delfi
combined30	0.0887850467289719	0.7451923076923077	combined	delfi
combined31	0.0934579439252336	0.7451923076923077	combined	delfi
combined32	0.0934579439252336	0.7596153846153846	combined	delfi
combined33	0.102803738317757	0.7596153846153846	combined	delfi
combined34	0.102803738317757	0.7644230769230769	combined	delfi
combined35	0.1074766355140186	0.7644230769230769	combined	delfi
combined36	0.1074766355140186	0.7692307692307693	combined	delfi
combined37	0.1121495327102803	0.7692307692307693	combined	delfi
combined38	0.1121495327102803	0.7740384615384616	combined	delfi
combined39	0.116822429906542	0.7740384615384616	combined	delfi
combined40	0.116822429906542	0.7884615384615384	combined	delfi
combined41	0.1308411214953271	0.7884615384615384	combined	delfi
combined42	0.1308411214953271	0.7932692307692307	combined	delfi
combined43	0.1635514018691588	0.7932692307692307	combined	delfi
combined44	0.1635514018691588	0.7980769230769231	combined	delfi
combined45	0.1775700934579439	0.7980769230769231	combined	delfi
combined46	0.1775700934579439	0.8028846153846154	combined	delfi
combined47	0.1822429906542056	0.8028846153846154	combined	delfi
combined48	0.1822429906542056	0.8076923076923077	combined	delfi
combined49	0.1915887850467289	0.8076923076923077	combined	delfi
combined50	0.1915887850467289	0.8173076923076923	combined	delfi
combined51	0.1962616822429906	0.8173076923076923	combined	delfi
combined52	0.1962616822429906	0.8317307692307693	combined	delfi
combined53	0.2149532710280373	0.8317307692307693	combined	delfi
combined54	0.2149532710280373	0.8365384615384616	combined	delfi
combined55	0.2242990654205607	0.8365384615384616	combined	delfi
combined56	0.2242990654205607	0.8413461538461539	combined	delfi
combined57	0.2336448598130841	0.8413461538461539	combined	delfi
combined58	0.2336448598130841	0.8461538461538461	combined	delfi
combined59	0.2429906542056074	0.8461538461538461	combined	delfi
combined60	0.2429906542056074	0.8509615384615384	combined	delfi
combined61	0.2523364485981308	0.8509615384615384	combined	delfi
combined62	0.2523364485981308	0.8557692307692307	combined	delfi
combined63	0.2757009345794392	0.8557692307692307	combined	delfi
combined64	0.2757009345794392	0.8653846153846154	combined	delfi
combined65	0.2803738317757009	0.8653846153846154	combined	delfi
combined66	0.2803738317757009	0.8701923076923077	combined	delfi
combined67	0.2850467289719626	0.8701923076923077	combined	delfi
combined68	0.2850467289719626	0.875	combined	delfi
combined69	0.3130841121495327	0.875	combined	delfi
combined70	0.3130841121495327	0.8942307692307693	combined	delfi
combined71	0.3177570093457944	0.8942307692307693	combined	delfi
combined72	0.3177570093457944	0.8990384615384616	combined	delfi
combined73	0.3598130841121495	0.8990384615384616	combined	delfi
combined74	0.3598130841121495	0.903846153846154	combined	delfi
combined75	0.3644859813084112	0.903846153846154	combined	delfi
combined76	0.3644859813084112	0.908653846153846	combined	delfi
combined77	0.3878504672897196	0.908653846153846	combined	delfi
combined78	0.3878504672897196	0.9134615384615384	combined	delfi
combined79	0.4018691588785046	0.9134615384615384	combined	delfi
combined80	0.4018691588785046	0.9182692307692308	combined	delfi
combined81	0.4859813084112149	0.9182692307692308	combined	delfi
combined82	0.4859813084112149	0.9230769230769232	combined	delfi
combined83	0.4953271028037383	0.9230769230769232	combined	delfi
combined84	0.4953271028037383	0.9278846153846154	combined	delfi
combined85	0.5467289719626168	0.9278846153846154	combined	delfi
combined86	0.5467289719626168	0.9326923076923076	combined	delfi
combined87	0.5654205607476636	0.9326923076923076	combined	delfi
combined88	0.5654205607476636	0.9375	combined	delfi
combined89	0.5700934579439252	0.9375	combined	delfi
combined90	0.5700934579439252	0.9423076923076924	combined	delfi
combined91	0.5887850467289719	0.9423076923076924	combined	delfi
combined92	0.5887850467289719	0.9471153846153846	combined	delfi
combined93	0.5934579439252337	0.9471153846153846	combined	delfi
combined94	0.5934579439252337	0.9519230769230768	combined	delfi
combined95	0.6401869158878505	0.9519230769230768	combined	delfi
combined96	0.6401869158878505	0.9567307692307692	combined	delfi
combined97	0.6448598130841121	0.9567307692307692	combined	delfi
combined98	0.6448598130841121	0.9615384615384616	combined	delfi
combined99	0.6495327102803738	0.9615384615384616	combined	delfi
combined100	0.6495327102803738	0.966346153846154	combined	delfi
combined101	0.6682242990654206	0.966346153846154	combined	delfi
combined102	0.6682242990654206	0.971153846153846	combined	delfi
combined103	0.7336448598130841	0.971153846153846	combined	delfi
combined104	0.7336448598130841	0.9759615384615384	combined	delfi
combined105	0.7897196261682243	0.9759615384615384	combined	delfi
combined106	0.7897196261682243	0.9807692307692308	combined	delfi
combined107	0.8177570093457944	0.9807692307692308	combined	delfi
combined108	0.8177570093457944	0.9855769230769232	combined	delfi
combined109	0.911214953271028	0.9855769230769232	combined	delfi
combined110	0.911214953271028	0.9903846153846154	combined	delfi
combined111	0.9672897196261684	0.9903846153846154	combined	delfi
combined112	0.9672897196261684	0.9951923076923076	combined	delfi
combined113	1.0	0.9951923076923076	combined	delfi
combined114	1.0	1.0	combined	delfi
