# Supplementary material for: Integrative modeling of tumor genomes and epigenomes for enhanced cancer diagnosis by cell-free DNA
Source: Nat Commun. 2023 Apr 10;14:2017. doi: 10.1038/s41467-023-37768-3 (PMC10085982; doi:10.1038/s41467-023-37768-3)
Supplement: Supplementary file 6 — Source Data [file 41467_2023_37768_MOESM6_ESM.zip › sourcedata/sup8_a_epigenome.txt]

breast	liver	esophagus	ovary	pancreas	lung
676	4	2	10	8	2
22	160	19	8	4	0
19	26	98	12	0	0
29	3	1	116	1	1
21	22	3	5	33	1
10	10	12	21	0	0
