# Supplementary material for: Integrative modeling of tumor genomes and epigenomes for enhanced cancer diagnosis by cell-free DNA
Source: Nat Commun. 2023 Apr 10;14:2017. doi: 10.1038/s41467-023-37768-3 (PMC10085982; doi:10.1038/s41467-023-37768-3)
Supplement: Supplementary file 6 — Source Data [file 41467_2023_37768_MOESM6_ESM.zip › sourcedata/sup8_a_cnv.txt]

breast	liver	esophagus	ovary	pancreas	lung
651	25	7	11	7	1
69	134	2	6	0	2
47	12	81	11	2	2
38	10	6	88	3	6
42	7	7	7	21	1
14	4	9	18	2	6
